# Supplementary material for: A food-sensitive olfactory circuit drives anticipatory satiety
Source: Nat Metab. 2025 Jun 11;7(6):1246–65. doi: 10.1038/s42255-025-01301-1 (PMC12198014; doi:10.1038/s42255-025-01301-1)
Supplement: Supplementary file 2 — Raw data, n numbers and statistical summary. [file 42255_2025_1301_MOESM2_ESM.xlsx]

## Sheet: Figure1.a
Figure 1 a) PET glucose uptake (Ce/Cp)
ROW 1		Control												NCD													Multiple paired t-test
	MOB	0.174743	0.179924	0.185314	0.184217	0.187922	0.146013	0.159528	0.1371	0.153111	0.14961	0.165382	0.149958	0.181114	0.191836	0.18044	0.163807	0.176058	0.1666	0.165147	0.180868	0.149935	0.168721	0.183005	0.182147		Table Analyzed	PET - Row 1			Below threshold?	P value	Mean of Control	Mean of NCD	Difference	SE of difference	t ratio	df
	M2	0.209786	0.238892	0.199001	0.234928	0.220861	0.206084	0.221451	0.1976	0.192108	0.177351	0.218603	0.186779	0.220789	0.230373	0.21728	0.234372	0.213731	0.20885	0.212925	0.220012	0.1995	0.202423	0.213747	0.226193					MOB	No	0.09	0.16	0.17	-0.0097	0.0053	1.8	11
	VO	0.173168	0.169684	0.17506	0.199357	0.174786	0.147619	0.167203	0.129244	0.1707	0.146816	0.172404	0.16424	0.189504	0.206347	0.178853	0.180872	0.182958	0.140584	0.177986	0.182336	0.147057	0.17793	0.166335	0.166273		Column A	Control		M2	No	0.1	0.21	0.22	-0.0081	0.0045	1.8	11
	PrL	0.162939	0.156139	0.171595	0.202594	0.172721	0.161922	0.161606	0.121841	0.163664	0.136372	0.177729	0.165736	0.197397	0.190561	0.168866	0.183952	0.195512	0.140362	0.183661	0.184996	0.137086	0.179075	0.152905	0.159687		vs.	vs,		VO	No	0.2	0.17	0.17	-0.0089	0.0065	1.4	11
	Piri Anterior 1	0.181118	0.164648	0.168666	0.169108	0.188194	0.166858	0.178126	0.143491	0.156433	0.145053	0.16735	0.138658	0.200279	0.187009	0.194964	0.167686	0.180216	0.156991	0.180113	0.142599	0.171277	0.164227	0.170012	0.170801		Column B	NCD		PrL	No	0.28	0.16	0.17	-0.0099	0.0088	1.1	11
	AON Posterior	0.183781	0.165678	0.174573	0.163409	0.195076	0.140694	0.172142	0.138861	0.153465	0.130312	0.172417	0.149228	0.186981	0.201953	0.19365	0.159901	0.168768	0.139499	0.185461	0.152035	0.166812	0.152542	0.186193	0.171359					Piri Anterior 1	Yes	0.03	0.16	0.17	-0.0099	0.0041	2.4	11
	S1 Anterior	0.212678	0.19994	0.225524	0.195809	0.224018	0.168529	0.186855	0.174707	0.175859	0.183	0.206571	0.161536	0.219997	0.212234	0.219063	0.182405	0.208297	0.198194	0.202978	0.218584	0.197511	0.193791	0.214432	0.208449		Test details			AON Posterior	Yes	0.04	0.16	0.17	-0.01	0.0046	2.3	11
	CP	0.179566	0.168934	0.167988	0.154254	0.179015	0.152571	0.169678	0.134314	0.158859	0.145287	0.164204	0.150316	0.193148	0.189994	0.185033	0.144724	0.168671	0.138701	0.160679	0.139439	0.160935	0.169419	0.156396	0.179469		Test name	Paired t test		S1 Anterior	Yes	0.04	0.19	0.21	-0.013	0.0058	2.3	11
	OT Anterior	0.17084	0.142294	0.164718	0.143748	0.154088	0.137369	0.165144	0.113201	0.133718	0.136235	0.155515	0.126036	0.180007	0.17752	0.180051	0.142577	0.159994	0.124715	0.165112	0.134732	0.131992	0.14419	0.153172	0.146839		Variance assumption	Individual variance for each group		CP	No	0.27	0.16	0.17	-0.0051	0.0044	1.2	11
	VP	0.165612	0.146645	0.162118	0.156995	0.156862	0.148158	0.187904	0.126709	0.137006	0.147579	0.171345	0.135824	0.188788	0.176752	0.192688	0.151856	0.171111	0.139077	0.177609	0.152125	0.145724	0.171208	0.158316	0.160908		Multiple comparisons	Set P value threshold		OT Anterior	No	0.06	0.15	0.15	-0.0082	0.0038	2.1	11
	NDB Ant	0.182409	0.152148	0.176751	0.169678	0.172736	0.134684	0.158735	0.118715	0.146	0.117798	0.159061	0.13408	0.201024	0.198575	0.17254	0.150092	0.159938	0.127974	0.166474	0.145953	0.159481	0.159464	0.157361	0.150289		Method	No correction for multiple comparisons		VP	Yes	0.03	0.15	0.17	-0.012	0.0049	2.4	11
	IC	0.202356	0.189968	0.198348	0.207384	0.191264	0.147082	0.189931	0.144101	0.16937	0.165321	0.174479	0.176614	0.211723	0.209193	0.191983	0.183244	0.183672	0.177433	0.181069	0.194333	0.17758	0.194755	0.190321	0.20186		Alpha	0.05		NDB Ant	No	0.11	0.15	0.16	-0.011	0.006	1.8	11
	S1 Posterior	0.212226	0.217427	0.212477	0.200157	0.22325	0.198033	0.209285	0.185666	0.202475	0.18072	0.224041	0.179034	0.233936	0.226178	0.21842	0.215374	0.215036	0.210975	0.21097	0.221526	0.20709	0.216171	0.207949	0.209469					IC	No	0.08	0.18	0.19	-0.012	0.006	1.9	11
	NDB Post	0.16597	0.146533	0.162508	0.166085	0.168234	0.138958	0.152999	0.120485	0.149968	0.123263	0.161348	0.136957	0.194987	0.177935	0.160242	0.167184	0.155625	0.124225	0.140409	0.153422	0.140409	0.159889	0.150525	0.156105		Number of tests performed	16		S1 Posterior	Yes	0.02	0.2	0.22	-0.012	0.0047	2.6	11
	MnPO Posterior	0.168497	0.15875	0.186404	0.188267	0.180683	0.131721	0.162691	0.123963	0.158037	0.135807	0.189332	0.147558	0.204611	0.189341	0.155046	0.162324	0.160408	0.137128	0.155025	0.163342	0.15256	0.186556	0.16263	0.178793		Number of rows omitted	0		NDB Post	No	0.25	0.15	0.16	-0.0073	0.006	1.2	11
	OT Post	0.18423	0.155741	0.169056	0.179914	0.171363	0.130579	0.148825	0.121675	0.142771	0.142162	0.164221	0.137482	0.185997	0.19856	0.157707	0.160034	0.178365	0.144656	0.170409	0.158687	0.155959	0.169317	0.169094	0.168883		Number of rows with incomplete data	0		MnPO Posterior	No	0.48	0.16	0.17	-0.0063	0.0086	0.74	11
																														OT Post	Yes	0.03	0.15	0.17	-0.014	0.0055	2.6	11
ROW 2		Control												NCD													Multiple paired t-test
	GPe	0.173873	0.164227	0.177478	0.160686	0.167058	0.142872	0.164699	0.125405	0.144457	0.134116	0.167666	0.147394	0.190764	0.194179	0.17536	0.154535	0.175664	0.13178	0.175731	0.165016	0.157507	0.163819	0.164827	0.171364		Table Analyzed	PET - Row 2			Below threshold?	P value	Mean of Control	Mean of NCD	Difference	SE of difference	t ratio	df
	LOT	0.155503	0.167587	0.180525	0.133948	0.145518	0.142446	0.161039	0.110537	0.136185	0.132286	0.155358	0.133935	0.164072	0.160651	0.168218	0.179437	0.177282	0.153152	0.1554	0.150868	0.14218	0.132558	0.149604	0.161972					GPe	Yes	0.02	0.1558	0.1684	-0.01255	0.004653	2.698	11
	AHN	0.145967	0.154406	0.174155	0.182541	0.165385	0.127171	0.155038	0.134421	0.149871	0.132647	0.173012	0.148884	0.178125	0.188209	0.144521	0.15252	0.145783	0.14151	0.148519	0.131609	0.140984	0.175626	0.147879	0.167732		Column A	Control		LOT	No	0.07	0.1462	0.1579	-0.01171	0.00573	2.044	11
	PVT	0.188021	0.185885	0.191324	0.170275	0.204845	0.171157	0.224742	0.147784	0.175116	0.188441	0.207683	0.159001	0.234769	0.219135	0.213609	0.18057	0.22175	0.156626	0.186945	0.190625	0.181916	0.183057	0.217791	0.191271		vs.	vs,		AHN	No	0.83	0.1536	0.1553	-0.001627	0.007527	0.2161	11
	Hip Ant	0.192941	0.195643	0.187124	0.162269	0.183738	0.146612	0.167235	0.152796	0.15405	0.142441	0.180835	0.157425	0.213333	0.196664	0.174154	0.147655	0.194144	0.164996	0.181512	0.159583	0.161765	0.178707	0.168826	0.184662		Column B	NCD		PVT	No	0.08	0.1845	0.1982	-0.01365	0.007091	1.925	11
	VPM	0.185159	0.16416	0.192022	0.182407	0.186242	0.137567	0.187294	0.139057	0.152226	0.139165	0.182916	0.137467	0.186972	0.190274	0.186415	0.165237	0.175187	0.147497	0.17724	0.207167	0.173963	0.175291	0.165403	0.183344					Hip Ant	No	0.09	0.1686	0.1772	-0.008574	0.004666	1.838	11
	SMT	0.186685	0.197757	0.189258	0.170032	0.210143	0.194319	0.173274	0.142274	0.178342	0.169273	0.198459	0.169205	0.24231	0.233199	0.18191	0.184945	0.221136	0.161316	0.206059	0.194404	0.174399	0.191989	0.196181	0.213783		Test details			VPM	No	0.15	0.1655	0.1778	-0.01236	0.007943	1.556	11
	La	0.181904	0.184673	0.187034	0.189017	0.173729	0.138407	0.1636	0.136851	0.159901	0.148324	0.167015	0.143628	0.202177	0.204882	0.183927	0.181327	0.21434	0.140983	0.186842	0.167738	0.146581	0.178531	0.172561	0.164754		Test name	Paired t test		SMT	Yes	0.04	0.1816	0.2001	-0.01855	0.007796	2.379	11
	DMH	0.142128	0.140909	0.158219	0.180831	0.185904	0.143307	0.141277	0.139246	0.154988	0.142996	0.160541	0.157955	0.176631	0.188667	0.160725	0.168399	0.167042	0.165334	0.153979	0.1492	0.144789	0.182557	0.156011	0.160635		Variance assumption	Individual variance for each group		La	Yes	0.01	0.1645	0.1787	-0.01421	0.004909	2.895	11
	ARC/VMH	0.139277	0.140883	0.13685	0.158698	0.139576	0.128412	0.1516	0.132683	0.147588	0.118831	0.143086	0.152087	0.177203	0.168278	0.167187	0.146851	0.150131	0.154061	0.156403	0.133913	0.137339	0.157942	0.143084	0.155081		Multiple comparisons	Set P value threshold		DMH	No	0.12	0.154	0.1645	-0.01047	0.006225	1.682	11
	PF	0.185193	0.190777	0.184918	0.198674	0.178637	0.146483	0.195079	0.167916	0.171983	0.169627	0.181405	0.162364	0.212259	0.200507	0.201601	0.175614	0.20164	0.188926	0.193525	0.211028	0.193586	0.187689	0.163442	0.201811		Method	No correction for multiple comparisons		ARC/VMH	Yes	0.03	0.1408	0.154	-0.01316	0.005229	2.516	11
	DLG	0.216383	0.17474	0.185101	0.166325	0.193172	0.170149	0.169338	0.156409	0.162207	0.146884	0.199988	0.180735	0.221455	0.202096	0.177694	0.171982	0.209636	0.180788	0.179171	0.19771	0.172063	0.171249	0.188665	0.196872		Alpha	0.05		PF	Yes	0.02	0.1778	0.1943	-0.01655	0.006285	2.633	11
	PH	0.151039	0.143333	0.162731	0.168361	0.186492	0.14648	0.15453	0.133069	0.152348	0.149391	0.158484	0.157303	0.172963	0.181382	0.166998	0.164295	0.184095	0.162036	0.142349	0.156751	0.135911	0.173977	0.175065	0.167491					DLG	Yes	0.01	0.1768	0.1891	-0.01233	0.004177	2.952	11
	LH	0.154798	0.155059	0.160179	0.146572	0.154325	0.145611	0.156041	0.137032	0.149753	0.132355	0.152216	0.156151	0.191333	0.176698	0.165381	0.162516	0.156381	0.15638	0.166624	0.153363	0.153761	0.154606	0.154249	0.175662		Number of tests performed	16		PH	No	0.06	0.1553	0.1653	-0.009979	0.00475	2.101	11
	Pir Post	0.148788	0.147847	0.144727	0.159732	0.146984	0.121252	0.165412	0.118701	0.14434	0.140117	0.156057	0.12412	0.182456	0.168376	0.173141	0.158178	0.163711	0.139587	0.143099	0.148165	0.134502	0.146628	0.121528	0.143991		Number of rows omitted	0		LH	Yes	<0,01	0.15	0.1639	-0.01391	0.002963	4.693	11
	DPG	0.181507	0.19025	0.19091	0.191603	0.182189	0.165124	0.188867	0.163347	0.184695	0.170704	0.18582	0.163675	0.21347	0.208291	0.205526	0.19631	0.195653	0.181623	0.198525	0.208204	0.186294	0.190738	0.170269	0.201886		Number of rows with incomplete data	0		Pir Post	No	0.19	0.1432	0.1519	-0.008774	0.006246	1.405	11
																														DPG	Yes	<0,01	0.1799	0.1964	-0.01651	0.004749	3.476	11
ROW 3		Control												NCD													Multiple paired t-test
	VTA	0.176164	0.166923	0.177035	0.169973	0.181631	0.161393	0.164843	0.140435	0.150214	0.130921	0.160129	0.141126	0.181165	0.18854	0.169903	0.158664	0.166677	0.144169	0.165606	0.162746	0.150679	0.168145	0.179667	0.18348		Table Analyzed	PET - Row 3			Below threshold?	P value	Mean of Control	Mean of NCD	Difference	SE of difference	t ratio	df
	SUM	0.15418	0.151583	0.161655	0.158532	0.165186	0.139211	0.149563	0.132268	0.145468	0.149104	0.152095	0.149484	0.172905	0.176327	0.16072	0.151084	0.173716	0.150408	0.146134	0.1585	0.140497	0.157983	0.162142	0.170028					VTA	No	0.18	0.1601	0.1683	-0.008221	0.0058	1.418	11
	Hip Post	0.210743	0.18829	0.186928	0.201017	0.195404	0.151517	0.171198	0.147875	0.160527	0.166735	0.184268	0.163653	0.213359	0.207809	0.187958	0.191172	0.191406	0.168821	0.176936	0.18178	0.177641	0.186534	0.183187	0.19232		Column A	Control		SUM	Yes	0.02	0.1507	0.16	-0.009343	0.003367	2.775	11
	PAG	0.177338	0.174771	0.19936	0.185198	0.193829	0.160919	0.191001	0.144335	0.164516	0.147159	0.194277	0.17564	0.211584	0.195275	0.19345	0.197042	0.200958	0.164235	0.183013	0.193421	0.181982	0.191017	0.191664	0.212847		vs.	vs,		Hip Post	Yes	0.02	0.1773	0.1882	-0.0109	0.003957	2.754	11
	Hip V	0.142935	0.155902	0.163321	0.155107	0.175266	0.119947	0.136113	0.113191	0.123484	0.11665	0.145855	0.136247	0.18521	0.182357	0.164554	0.151564	0.161635	0.146816	0.160014	0.167352	0.139668	0.16291	0.129782	0.148967		Column B	NCD		PAG	Yes	0.01	0.1757	0.193	-0.01735	0.005716	3.035	11
	ENT	0.138763	0.122459	0.148993	0.141613	0.135588	0.10268	0.1383	0.0854254	0.123667	0.111152	0.123956	0.116464	0.166633	0.135607	0.147353	0.151205	0.140565	0.113196	0.137145	0.122126	0.12109	0.141832	0.105867	0.127195					Hip V	Yes	0.02	0.1403	0.1584	-0.01807	0.006639	2.721	11
	Mo5	0.134284	0.125849	0.168551	0.176975	0.14845	0.145402	0.143705	0.132544	0.126402	0.124146	0.149169	0.133118	0.159632	0.158415	0.156617	0.166013	0.162655	0.121046	0.14129	0.157551	0.133025	0.182809	0.127615	0.162137		Test details			ENT	Yes	0.05	0.1241	0.1342	-0.01006	0.004525	2.224	11
	POR	0.137401	0.131439	0.150284	0.160773	0.140978	0.13144	0.137535	0.0968814	0.118433	0.118122	0.128209	0.121519	0.176307	0.16145	0.156335	0.133534	0.157313	0.119177	0.155076	0.137595	0.127584	0.149529	0.143025	0.145956		Test name	Paired t test		Mo5	No	0.2	0.1424	0.1524	-0.01002	0.007272	1.378	11
	CENT3	0.160207	0.169678	0.170996	0.177343	0.187754	0.162892	0.154845	0.153869	0.147399	0.155238	0.182899	0.167454	0.192939	0.198872	0.172586	0.177367	0.175233	0.159024	0.169312	0.176404	0.173653	0.196369	0.176962	0.184883		Variance assumption	Individual variance for each group		POR	Yes	0.02	0.1311	0.1469	-0.01582	0.005812	2.723	11
	SIM	0.162036	0.157857	0.174718	0.172628	0.187312	0.155617	0.152447	0.157868	0.152023	0.156365	0.173924	0.168122	0.197351	0.219762	0.163361	0.168015	0.180759	0.174387	0.172151	0.177337	0.16326	0.200178	0.17046	0.190043		Multiple comparisons	Set P value threshold		CENT3	Yes	0.02	0.1659	0.1795	-0.01359	0.005015	2.709	11
	SPIV Ant	0.133186	0.130248	0.163389	0.127519	0.149992	0.134201	0.142963	0.118108	0.124207	0.126552	0.138024	0.114356	0.177721	0.179605	0.157236	0.146334	0.161162	0.114921	0.153504	0.160205	0.129703	0.191224	0.11964	0.160087		Method	No correction for multiple comparisons		SIM	Yes	0.02	0.1642	0.1814	-0.01718	0.00639	2.689	11
	RN Ant	0.131584	0.162029	0.156127	0.157035	0.155029	0.125517	0.128876	0.101997	0.130678	0.132742	0.139709	0.116575	0.166623	0.151918	0.16528	0.143032	0.1668	0.12541	0.137371	0.132311	0.142685	0.161706	0.147118	0.164288		Alpha	0.05		SPIV Ant	Yes	0.03	0.1336	0.1543	-0.02072	0.008111	2.554	11
	CBX	0.139842	0.123779	0.140438	0.131702	0.138433	0.136833	0.137644	0.119813	0.124335	0.120252	0.138122	0.126206	0.159055	0.151903	0.145249	0.1381	0.136145	0.131063	0.139246	0.145715	0.127193	0.158737	0.138795	0.147982					RN Ant	Yes	0.02	0.1365	0.1504	-0.01389	0.005323	2.609	11
	SPIV Post	0.134049	0.138329	0.164241	0.13578	0.141946	0.126654	0.156244	0.123573	0.124842	0.113794	0.150862	0.143018	0.168173	0.164597	0.155353	0.130097	0.163904	0.127348	0.147618	0.120654	0.142103	0.134994	0.128088	0.171531		Number of tests performed	16		CBX	Yes	0.02	0.1314	0.1433	-0.01182	0.004105	2.878	11
	RN Post	0.150646	0.155699	0.164899	0.139362	0.160039	0.127535	0.149946	0.124296	0.13975	0.135733	0.157226	0.145914	0.176611	0.170665	0.163116	0.164123	0.164017	0.143923	0.159995	0.140544	0.149125	0.152523	0.142691	0.163123		Number of rows omitted	0		SPIV Post	No	0.14	0.1378	0.1462	-0.008427	0.005336	1.579	11
	NTS	0.148204	0.151043	0.162463	0.144702	0.160605	0.136112	0.151262	0.134553	0.141978	0.135367	0.159906	0.145795	0.173359	0.169621	0.16693	0.163343	0.16145	0.149525	0.16128	0.148058	0.14978	0.157818	0.150046	0.163268		Number of rows with incomplete data	0		RN Post	Yes	<0,01	0.1459	0.1575	-0.01162	0.003282	3.54	11
																														NTS	Yes	<0,01	0.1477	0.1595	-0.01187	0.002866	4.143	11
