# Supplementary material for: A food-sensitive olfactory circuit drives anticipatory satiety
Source: Nat Metab. 2025 Jun 11;7(6):1246–65. doi: 10.1038/s42255-025-01301-1 (PMC12198014; doi:10.1038/s42255-025-01301-1)
Supplement: Supplementary file 3 — Raw data, n numbers and statistical summary. [file 42255_2025_1301_MOESM3_ESM.xlsx]

## Sheet: Fig2.A_SR_PET
	Fig. 2 a) Food odours induced glucose uptake in septal region (SR) [CE/CP]
	No Odour	Food Odours		Paired t test
	0.176402	0.199462		P value	0.0182
	0.172151	0.172683		P value summary	*
	0.171892	0.199152		Significantly different (P < 0.05)?	Yes
	0.168663	0.155786		One- or two-tailed P value?	Two-tailed
	0.176562	0.181389		t, df	t=2,771, df=11
	0.141253	0.139429		Number of pairs	12
	0.18143	0.174767
	0.127396	0.15367		How big is the difference?
	0.151846	0.166167		Mean of differences (B - A)	0.01091
	0.133409	0.153015		SD of differences	0.01364
	0.166479	0.181546		SEM of differences	0.003936
	0.144558	0.165862		95% confidence interval	0,002244 to 0,01957
				R squared (partial eta squared)	0.4111
				How effective was the pairing?
				Correlation coefficient (r)	0.7297
				P value (one tailed)	0.0035
				P value summary	**
				Was the pairing significantly effective?	Yes

## Sheet: Fig2.B_SR_pS6
	Fig. 2 b) Food odours induced septal region (SR) actvity measured by phosphorlyation of S6 (Integrated Intensity)
		No Odours							Food Odours
	dLS	1340000000	1696324491	3089165906	2646651022	2097803373	2039934124	1842836319	1612380500	1274397447	1519885795	3327177228	2047141388	1328436298	1940000000	2460000000
	iLS	3250000000	7715134494	6234227599	2807630869	8972331103	2564508513			4182833295	3403679366	12657573446	3055363042	2458048964	3080000000	1850000000
	MS	9140000000	6051889913	10314347883	5064302734	3234473656	10678903680		17417575202	12647793878	10576646986	10857240138	14590064971	5904146996	10900000000	7880000000
	Mixed-effects model (REML)	Matching: Stacked					Compare each cell mean with the other cell mean in that row
	Assume sphericity?	Yes
	Alpha	0.05					Number of families	1
							Number of comparisons per family	3
	Fixed effects (type III)	P value	P value summary	Statistically significant (P < 0,05)?	F (DFn, DFd)		Alpha	0.05
	Time	<0,0001	****	Yes	F (2, 23) = 26,67
	Column Factor	0.2748	ns	No	F (1, 13) = 1,300		Šídák's multiple comparisons test	Predicted (LS) mean diff,	95,00% CI of diff,	Below threshold?	Summary	Adjusted P Value
	Time x Column Factor	0.063	ns	No	F (2, 23) = 3,125
							NO - FO
	Random effects	SD	Variance				dLS	168853416	-3348193220 to 3685900052	No	ns	0.9991
	Subject	155450410	2.416e+16				iLS	870548763	-2910158864 to 4651256391	No	ns	0.9193
	Residual	2709483620	7.341e+18				MS	-3932841947	-7602872835 to -262811058	Yes	*	0.0325
	Was the matching effective?
	Chi-square, df	0,0003532, 1					Test details	Predicted (LS) mean 1	Predicted (LS) mean 2	Predicted (LS) mean diff,	SE of diff,	N1	N2	t	DF
	P value	0.985
	P value summary	ns					NO - FO
	Is there significant matching (P < 0.05)?	No					dLS	2107530748	1938677332	168853416	1404597011	7	8	0.1202	36
							iLS	5257160694	4386611930	870548763	1509894858	6	7	0.5766	36
	Difference between column means						MS	7413841575	11346683521	-3932841947	1465694075	6	8	2.683	36
	Predicted mean of NO	4926177672
	Predicted mean of FO	5890657594
	Difference between predicted means	-964479922
	SE of difference	845965434
	95% CI of difference	-2792077129 to 863117285
	Data summary
	Number of columns (Column Factor)	2
	Number of rows (Time)	3
	Number of subjects (Subject)	15
	Number of missing values	3

## Sheet: Fig2.D_MOE_Thickness
Fig. 2 d) Zinc sulfate or Saline induced changes in Main Olfactory Epithelium thickness [um]
	ZnSO4						Saline
	Measurement 1	Measurement 2	Measurement 3	Measurement 4	Measurement 5	Measurement 6	Measurement 1	Measurement 2	Measurement 3	Measurement 4	Measurement 5	Measurement 6
Mouse 1	13.05	14.29	22.82	14.49	17.49	14.06	62.88	74.54	45.45	62.56	75.98	47.35
Mouse 2	27.85	17.42	19.11	18.75	14.46	17.17	28.05	27.02	17.66	56.32	50.92	42.93
Mouse 3	10.47	20.32	12.26	20.53	23.28	15.64	62.75	65.96	67.14	72.04	66.52	53.64
Mouse 4	31.14	52.51	48.45	24.98	20.67	33.49	46.43	71.6	56.97	55.62	57.64	45.5
Mouse 5	40.71	29.23	23.92	31.75	39.91	24.25	73.88	71.29	66.39	67.59	74	71.44
	Column B	Saline
	vs.	vs,
	Column A	ZnSO4
	Unpaired t test
	P value	0.0012
	P value summary	**
	Significantly different (P < 0.05)?	Yes
	One- or two-tailed P value?	Two-tailed
	t, df	t=4,878, df=8
	How big is the difference?
	Mean of column A	23.82
	Mean of column B	57.94
	Difference between means (B - A) ± SEM	34,12 ± 6,995
	95% confidence interval	17,99 to 50,25
	R squared (eta squared)	0.7484
	F test to compare variances
	F, DFn, Dfd	2,071, 4, 4
	P value	0.4982
	P value summary	ns
	Significantly different (P < 0.05)?	No
	Data analyzed
	Sample size, column A	5
	Sample size, column B	5

## Sheet: Fig2.E_Food_Finding_Test
Fig. 2 e) Latency to find hidden food [ms]
	Saline	ZnSO4
Mouse 1	52	600
Mouse 2	32	600
Mouse 3	38	600
Mouse 4	47	600
Mouse 5	104	512
Unpaired t test
P value	<0,0001
P value summary	****
Significantly different (P < 0.05)?	Yes
One- or two-tailed P value?	Two-tailed
t, df	t=24,23, df=8
How big is the difference?
Mean of column A	54.6
Mean of column B	582.4
Difference between means (B - A) ± SEM	527,8 ± 21,78
95% confidence interval	477,6 to 578,0
R squared (eta squared)	0.9866
F test to compare variances
F, DFn, Dfd	1,882, 4, 4
P value	0.5552
P value summary	ns
Significantly different (P < 0.05)?	No
Data analyzed
Sample size, column A	5
Sample size, column B	5

## Sheet: Fig2.F_MS_FOS
Fig. 2 f) Food odours induced activity in the medial septum (MS) after Zinc sulfate or saline treatment as measure by FOS+ cells [number of cells]
	Saline - No Odour		Saline - Food Odour		ZnSO4 - No Odour		ZnSO4 - Food Odour
	Count 1	Count 2	Count 1	Count 2	Count 1	Count 2	Count 1	Count 2
Mouse 1	48	58	164	257	119	141	12	21
Mouse 2	74	80	180	189	86	116	112	83
Mouse 3	150	155	136	215	35	41	40	44
Mouse 4	85	162	181	226	52	53	38	43
Mouse 5	99	121					80	104
Mixed-effects model (REML)	Matching: Stacked				Compare column means (main column effect)
Assume sphericity?	Yes
Alpha	0.05				Number of families	1
					Number of comparisons per family	6
Fixed effects (type III)	P value	P value summary	Statistically significant (P < 0,05)?	F (DFn, DFd)	Alpha	0.05
Time	0.747	ns	No	F (4, 24) = 0,4844
Column Factor	0.0111	*	Yes	F (3, 4) = 15,76	Tukey's multiple comparisons test	Predicted (LS) mean diff,	95,00% CI of diff,	Below threshold?	Summary	Adjusted P Value
Random effects	SD	Variance			Saline - No Odour vs. Saline - Food Odour	-95.44	-183,1 to -7,736	Yes	*	0.0379
Subject	9.863	97.27			Saline - No Odour vs. ZnSO4 - No Odour	17.69	-70,01 to 105,4	No	ns	0.8427
Residual	39.3	1545			Saline - No Odour vs. ZnSO4 - Food Odour	45.5	-36,55 to 127,5	No	ns	0.251
					Saline - Food Odour vs. ZnSO4 - No Odour	113.1	23,62 to 202,6	Yes	*	0.0228
Was the matching effective?					Saline - Food Odour vs. ZnSO4 - Food Odour	140.9	53,24 to 228,6	Yes	**	0.0097
Chi-square, df	0,09579, 1				ZnSO4 - No Odour vs. ZnSO4 - Food Odour	27.81	-59,89 to 115,5	No	ns	0.6126
P value	0.7569
P value summary	ns
Is there significant matching (P < 0.05)?	No				Test details	Predicted (LS) mean 1	Predicted (LS) mean 2	Predicted (LS) mean diff,	SE of diff,	N1	N2	q	DF
Data summary					Saline - No Odour vs. Saline - Food Odour	103.2	198.6	-95.44	21.54	10	8	6.265	4
Number of columns (Column Factor)	4				Saline - No Odour vs. ZnSO4 - No Odour	103.2	85.51	17.69	21.54	10	8	1.161	4
Number of rows (Time)	5				Saline - No Odour vs. ZnSO4 - Food Odour	103.2	57.7	45.5	20.15	10	10	3.193	4
Number of subjects (Subject)	8				Saline - Food Odour vs. ZnSO4 - No Odour	198.6	85.51	113.1	21.99	8	8	7.276	4
Number of missing values	4				Saline - Food Odour vs. ZnSO4 - Food Odour	198.6	57.7	140.9	21.54	8	10	9.252	4
					ZnSO4 - No Odour vs. ZnSO4 - Food Odour	85.51	57.7	27.81	21.54	8	10	1.826	4

## Sheet: Fig2.H_MTCs_FOS
Fig. 2 h) CNO induced activity in Mitral and tufted cells as determined by FOS immunoreactivity [Number of cells]
	hM3Dq + Saline	hM3Dq + CNO
Mouse 1	222	430
Mouse 2	224	424
Mouse 3	88	512
Mouse 4	191	359
Mouse 5	287	423
Mouse 6	303	623
Mouse 7		347
	Unpaired t test
	P value	0.0007
	P value summary	***
	Significantly different (P < 0.05)?	Yes
	One- or two-tailed P value?	Two-tailed
	t, df	t=4,654, df=11
	How big is the difference?
	Mean of column A	219.2
	Mean of column B	445.4
	Difference between means (B - A) ± SEM	226,3 ± 48,61
	95% confidence interval	119,3 to 333,3
	R squared (eta squared)	0.6632
	F test to compare variances
	F, DFn, Dfd	1,526, 6, 5
	P value	0.6593
	P value summary	ns
	Significantly different (P < 0.05)?	No
	Data analyzed
	Sample size, column A	6
	Sample size, column B	7

## Sheet: Fig2.i_MS_FOS
Fig. 2 i) CNO induced activity in the medial septum (MS) as determined by FOS immunoreactivity [Number of Cells]
	hM3Dq + Saline		hM3Dq + CNO
	Count 1	Count 2	Count 1	Count 2
Mouse 1	66	85	141	311
Mouse 2	32	47	211	129
Mouse 3	28	61	61	160
Mouse 4	76	56	21	49
Mouse 5	100	123	134	167
Mouse 6	49	97	122	256
Mouse 7			79	92
	Unpaired t test
	P value	0.0327
	P value summary	*
	Significantly different (P < 0.05)?	Yes
	One- or two-tailed P value?	Two-tailed
	t, df	t=2,442, df=11
	How big is the difference?
	Mean of column A	68.33
	Mean of column B	138.1
	Difference between means (B - A) ± SEM	69,74 ± 28,56
	95% confidence interval	6,878 to 132,6
	R squared (eta squared)	0.3515
	F test to compare variances
	F, DFn, Dfd	6,396, 6, 5
	P value	0.0599
	P value summary	ns
	Significantly different (P < 0.05)?	No
	Data analyzed
	Sample size, column A	6
	Sample size, column B	7
