# Supplementary material for: A food-sensitive olfactory circuit drives anticipatory satiety
Source: Nat Metab. 2025 Jun 11;7(6):1246–65. doi: 10.1038/s42255-025-01301-1 (PMC12198014; doi:10.1038/s42255-025-01301-1)
Supplement: Supplementary file 4 — Raw data, n numbers and statistical summary. [file 42255_2025_1301_MOESM4_ESM.xlsx]

## Sheet: Fig3.B_pS6RiboTRAP_FoldChange
	Fig. 3 b) Identification of neuronal population activated by food odours as determined by pulldown of phosphorlyated S6 ribosomal pulldown followed by qPCR [Fold Change Input/Pulldown]
		Not exposed					Food exposed
		Sample 1	Sample 2	Sample 3	Sample 4	Sample 5	Sample 1	Sample 2	Sample 3	Sample 4	Sample 5
	Calretinin	1.16444	1.11484	1.12705	0.593667		1.00267	0.705837	0.998855
	Neurotensin	0.839334	1.04839	1.39528	0.716996		0.873403	1.01897	1.02671
	Slc17a6	0.973888	0.945867	1.08024			2.18881	1.82291	2.26179	2.29995
	Slc32a1	1.48242	0.706042	0.811543			0.753358	1.37157	2.0784	1.02889
	Somatistatin	0.839561	1.07083	1.1333	0.956312		1.00019	0.782302	0.965235
	Mixed-effects model (REML)	Matching: Stacked				Compare each cell mean with the other cell mean in that row
	Assume sphericity?	Yes
	Alpha	0.05				Number of families	1
						Number of comparisons per family	5
	Fixed effects (type III)	P value	P value summary	Statistically significant (P < 0,05)?		Alpha	0.05
	Time	0.0032	**	Yes
	Column Factor	0.0638	ns	No	F (DFn, DFd)	Šídák's multiple comparisons test	Predicted (LS) mean diff,	95,00% CI of diff,	Below threshold?	Summary	Adjusted P Value
	Time x Column Factor	0.0025	**	Yes	F (4, 19) = 5,799
					F (1, 6) = 5,145	Not exposed - Food exposed
	Random effects	SD	Variance		F (4, 19) = 6,103	Calretinin	0.1002	-0,5187 to 0,7191	No	ns	0.9952
	Subject	0.07716	0.005954			Neurotensin	0.02964	-0,5893 to 0,6486	No	ns	>0,9999
	Residual	0.2814	0.0792			Slc17a6	-1.158	-1,777 to -0,5396	Yes	***	0.0001
						Slc32a1	-0.323	-0,9418 to 0,2957	No	ns	0.58
	Was the matching effective?					Somatistatin	0.08676	-0,5321 to 0,7057	No	ns	0.9976
	Chi-square, df	0,1791, 1
	P value	0.6721
	P value summary	ns				Test details	Predicted (LS) mean 1	Predicted (LS) mean 2	Predicted (LS) mean diff,	SE of diff,	N1	N2	t	DF
	Is there significant matching (P < 0.05)?	No
						Not exposed - Food exposed
	Difference between column means					Calretinin	1	0.8998	0.1002	0.2227	4	3	0.4499	25
	Predicted mean of Not exposed	0.994				Neurotensin	1	0.9704	0.02964	0.2227	4	3	0.1331	25
	Predicted mean of Food exposed	1.247				Slc17a6	0.985	2.143	-1.158	0.2227	3	4	5.202	25
	Difference between predicted means	-0.253				Slc32a1	0.985	1.308	-0.323	0.2227	3	4	1.451	25
	SE of difference	0.1115				Somatistatin	1	0.9132	0.08676	0.2227	4	3	0.3895	25
	95% CI of difference	-0,5258 to 0,01993
	Data summary
	Number of columns (Column Factor)	2
	Number of rows (Time)	5
	Number of subjects (Subject)	8
	Number of missing values	5

## Sheet: Fig3.F-G_GCaMP6s_FoodIngestion
	Fig. 3 f-g) Food ingestion induced changes on glutamatergic medial septum neurons (MSVGLUT2) displayed as z-score
		Food Ingestion
	Time [s]	Mouse 1	Mouse 2	Mouse 3	Mouse 4	Mouse 5	Mouse 6	Mouse 7
	-150	0.107581	-0.331607	0.158841	0.375716	0.202038	-0.813499	-1.1226		Mixed-effects model (REML)	Matching: Stacked
	-149.5	-0.367433	0.0915682	0.366774	0.526343	-0.0558696	-0.622019	-1.30757		Assume sphericity?	No
	-149	0.357552	0.00454198	0.173597	-0.0784749	-0.00495944	-0.531497	-1.43115		Alpha	0.05
	-148.5	0.709937	-0.142557	1.00471	0.257577	0.0333382	-0.634187	-1.30486
	-148	-0.121685	0.900756	1.64796	-0.285754	0.673018	-0.661546	-1.55523		Fixed effects (type III)	P value	P value summary	Statistically significant (P < 0,05)?	F (DFn, DFd)	Geisser-Greenhouse's epsilon
	-147.5	-0.00403758	0.545174	2.6023	-0.518155	0.230036	-0.854205	-0.94955		Time	<0,0001	****	Yes	F (600,0, 5700) = 1,604	1
	-147	-0.47547	-0.0140617	3.31497	-0.757485	0.484386	-1.2253	-0.917988		Column Factor	0.0043	**	Yes	F (1, 12) = 12,31
	-146.5	0.165944	-0.688169	1.94023	-0.174445	0.324532	-1.41	-0.268638
	-146	-0.506097	0.100618	2.23673	-0.0349817	0.184968	-1.5281	0.0120469		Random effects	SD	Variance
	-145.5	-0.0968092	-0.128053	1.96161	-0.308732	0.0184933	-1.68819	0.0196583		Subject	1.007	1.015
	-145	-0.0631339	1.06443	1.24378	-0.248829	0.137091	-1.58693	0.200519		Residual	0.951	0.9045
	-144.5	-0.504102	0.540505	-0.324532	-0.486137	0.250215	-1.17542	0.853471
	-144	-0.0498747	0.171653	-0.50601	-0.110259	0.292335	-0.519293	0.176358		Was the matching effective?
	-143.5	-0.0166436	-0.378168	-1.44419	-0.0686607	0.197043	-0.40549	0.103236		Chi-square, df	4905, 1
	-143	-0.0723205	0.240206	-1.2922	-0.0372215	-0.0537629	0.0390625	0.321927		P value	<0,0001
	-142.5	-0.332365	-0.00463708	-0.371972	-0.548682	-0.201089	-0.28462	-0.181706		P value summary	****
	-142	-0.61017	-0.182201	0.201754	-0.843145	0.0143658	-0.599441	0.03309		Is there significant matching (P < 0.05)?	Yes
	-141.5	-0.225298	-0.20119	0.0126983	-1.05778	-0.443763	-0.711581	-0.234572
	-141	-0.166436	0.894506	-0.380183	-0.521577	-0.428666	-0.726345	-0.415575		Difference between column means
	-140.5	0.150368	1.32458	-1.20679	-0.726225	-0.538947	-0.518118	-0.773438		Predicted mean of Pre Ingestion	-0.07364
	-140	0.360818	1.25745	-1.63057	-0.57541	-0.954811	-0.632487	-0.546507		Predicted mean of Post Ingestion	-1.966
	-139.5	0.287695	1.48695	-1.14211	0.19051	-0.467709	-0.218472	-0.627543		Difference between predicted means	1.892
	-139	0.03944	0.687663	-0.654232	-0.26095	-0.784422	-0.255523	-0.230123		SE of difference	0.5393
	-138.5	0.039749	0.145081	-0.217604	-0.00215393	-0.892861	-0.6105	-0.0505278		95% CI of difference	0,7174 to 3,068
	-138	0.220804	0.793779	1.05636	-0.296571	-0.716719	-0.819253	-0.667386
	-137.5	-0.160778	0.949181	1.03358	0.798225	-0.387595	-0.332413	-0.0462091		Data summary
	-137	0.80452	1.20121	1.31119	1.13198	0.005634	-0.14067	-0.0710989		Number of columns (Column Factor)	2
	-136.5	-0.198556	0.807926	1.09602	0.796829	-0.249003	-0.424308	-0.418288		Number of rows (Time)	601
	-136	0.0478673	0.670765	0.685599	0.852639	-0.244841	-0.334344	-0.0724456		Number of subjects (Subject)	14
	-135.5	0.0558986	0.613007	0.459499	0.0234997	-0.10176	-0.140368	-0.542944		Number of missing values	2100
	-135	0.583875	-0.464259	-0.0571698	-0.00490354	0.113646	0.078182	-0.741515
	-134.5	-0.294117	-0.215813	0.205742	-0.074583	0.466042	0.548245	-0.858214
	-134	-0.114386	-0.131351	-0.761866	-0.612574	-0.144241	0.514249	-1.22537
	-133.5	-0.0941554	-0.801769	-0.421649	-0.704706	-0.145697	0.570195	-1.51152
	-133	-0.921993	-1.26834	-0.840294	0.0186368	0.188578	0.615861	-1.04718
	-132.5	-0.338337	-0.98327	-1.11766	-0.40072	0.294705	0.355629	-1.43976
	-132	-1.40453	-0.32364	-1.12392	0.409533	0.0691698	0.311684	-1.17504
	-131.5	-1.38936	-0.388397	-0.984549	0.501332	0.184166	0.192742	-1.17318
	-131	-1.91821	-1.05975	-0.97171	0.784962	0.156047	0.0629679	-0.848125
	-130.5	-1.3544	-0.647347	-1.32945	0.980333	-0.0475912	-0.10984	-0.905762
	-130	-1.05781	-1.2832	-1.08675	1.47217	-0.0642242	-0.0826639	-0.747951
	-129.5	-0.983457	-0.738246	-1.26454	1.32615	0.0623595	-0.318748	-0.272409
	-129	-0.627551	-0.724788	-1.33397	1.65398	0.1408	-0.417282	-0.510508
	-128.5	-0.881858	-0.912679	-1.59437	1.95683	0.0136698	-0.260549	-1.04398
	-128	-1.50848	-1.08766	-1.46326	1.52708	0.225953	0.130943	-1.01062
	-127.5	-0.621033	-1.47425	-1.19972	0.73181	0.49211	0.581075	-1.19662
	-127	-0.947206	-1.00682	-1.76509	0.983594	0.29796	0.470432	-1.0471
	-126.5	-0.727132	-0.0434886	-1.63174	1.19586	0.252329	0.598753	-1.24724
	-126	-0.268292	-0.210592	-1.38815	0.590355	0.388312	0.501966	-1.08941
	-125.5	-1.14555	-0.319345	-0.746705	1.08151	0.603456	0.177552	-1.09405
	-125	-1.06312	-0.186673	-0.869464	1.1533	0.989384	0.289356	-1.08368
	-124.5	-1.03597	-0.515016	-0.538193	0.837992	0.92846	0.150336	-0.711923
	-124	-1.18516	-0.438175	-0.7647	1.02229	1.31435	0.294691	-1.11029
	-123.5	-1.25446	-0.588559	-0.39188	1.25305	1.3708	1.24206	-1.30713
	-123	-0.743374	-0.275809	-0.156932	1.36307	1.45975	2.12851	-1.10593
	-122.5	-0.880185	-0.392701	-0.542403	1.46976	1.25006	1.92143	-1.34671
	-122	-0.859195	-0.0178735	-1.09752	1.5529	1.82951	1.29931	-1.06341
	-121.5	-0.936268	-0.378081	-1.16245	1.53634	1.51542	0.818159	-0.76667
	-121	-0.662532	-0.506862	-1.04033	1.62667	2.03426	0.507821	-0.942583
	-120.5	-0.29772	-0.470338	-1.07069	1.28695	1.99553	0.120295	-0.978473
	-120	-0.990266	0.290266	-1.32619	0.666084	1.3012	-0.079282	-0.927872
	-119.5	-0.630057	0.77144	-0.947882	0.980777	1.01627	-0.0264212	-1.26723
	-119	-0.966396	0.584964	-1.01768	1.12827	0.794745	-0.558	-1.41967
	-118.5	-1.54209	0.560025	-1.05361	1.5643	0.731117	-0.661093	-1.51407
	-118	-1.21985	0.636946	-1.07536	1.62424	0.459167	-0.904915	-1.51104
	-117.5	-0.383203	-0.492331	-0.765338	1.747	0.42846	-0.702703	-1.9938
	-117	-0.364494	-0.384505	-0.854223	2.04407	0.543889	-1.0602	-1.77948
	-116.5	-0.623923	-0.425395	-0.0364277	1.71625	0.660879	-1.12251	-1.99534
	-116	-0.271044	-0.436182	0.520746	2.2699	0.545269	-1.4249	-1.69213
	-115.5	0.390417	-0.169374	1.10474	1.34279	1.27476	-1.04999	-1.67689
	-115	-0.403062	-0.644884	1.10221	1.34415	0.820185	-0.778478	-1.6548
	-114.5	-0.437815	-0.329954	0.658626	0.663026	1.01035	-0.661328	-1.23655
	-114	0.808493	-0.151681	0.656328	0.477153	0.531838	-0.897198	-1.25018
	-113.5	0.219587	-1.01479	0.0247678	1.08083	0.301187	-0.356264	-0.86474
	-113	-0.0412253	-1.19175	0.0699399	1.405	0.26514	-0.231812	-0.509356
	-112.5	0.671145	-0.909873	0.265276	1.89154	0.834428	-0.235606	-0.484446
	-112	0.895683	-0.341565	-0.19351	2.20435	1.26581	-0.245387	-0.444398
	-111.5	0.236802	-0.404712	-0.480243	1.12272	1.58867	-0.177588	-0.375985
	-111	-0.109847	-0.395297	-0.561102	0.447065	1.2886	-0.58381	-0.0522994
	-110.5	-0.128304	-0.0866383	-0.560962	0.293001	1.37566	-0.800862	-0.670924
	-110	0.289407	0.295583	0.260355	0.502607	0.981863	-0.471367	-0.609104
	-109.5	-0.366709	0.449152	-0.322456	-0.244761	0.773394	-0.865268	-0.596696
	-109	-0.569427	1.00874	-0.786031	-0.196816	0.559711	-0.689599	-0.862902
	-108.5	-0.455843	0.688799	-0.128348	0.142938	1.12534	-0.43154	-1.03868
	-108	0.0503431	0.628232	-0.462798	-0.954969	1.44608	-0.116847	-1.26155
	-107.5	-0.655468	0.806019	-0.824398	-0.802126	1.21739	-0.386156	-1.242
	-107	-0.812339	0.87228	-0.118281	-0.365867	0.798065	0.126801	-1.6987
	-106.5	-0.595154	0.574294	0.513391	-0.0958275	1.25121	0.574819	-1.58243
	-106	0.307591	0.673144	0.947723	-0.0236235	0.829539	0.159389	-1.54461
	-105.5	0.232275	-0.449293	0.980849	-0.777098	0.576647	-0.109526	-1.73484
	-105	-0.751466	-0.309448	0.625786	0.0876702	0.336682	-0.167837	-1.60416
	-104.5	-0.564362	-0.459205	0.301511	0.174052	0.17851	0.1377	-1.77402
	-104	-0.150069	-0.97143	0.494707	0.0536948	0.86091	-0.14008	-1.80551
	-103.5	-0.450305	-0.63041	-0.250317	-0.316922	0.648073	-0.168825	-1.62178
	-103	0.103657	-1.35526	0.0226843	-0.497323	0.616808	-0.222	-1.35524
	-102.5	0.136532	-1.49276	-0.31689	0.0414196	1.17617	-0.355611	-1.71741
	-102	0.0504653	-1.39932	-0.583167	-0.486877	0.895754	-0.367559	-1.80267
	-101.5	0.38633	-1.87833	-0.350001	-0.754566	0.389516	-0.401001	-1.86863
	-101	0.00799752	-1.07769	-0.846657	-0.0505342	0.000828741	-0.602026	-2.00258
	-100.5	0.133564	-0.769662	-0.577494	-0.0809644	0.117271	-0.762328	-1.75956
	-100	0.162965	-0.143521	-0.93521	-0.2969	0.0275574	-0.625435	-1.11214
	-99.5	-0.371985	-0.213021	-0.0749732	0.664834	0.118093	-0.720505	-0.968759
	-99	-0.207716	0.547179	0.302169	0.541371	0.647393	-0.779946	0.104105
	-98.5	0.0821337	-0.072855	0.264517	-0.199959	0.716474	-0.901081	0.238254
	-98	-0.401196	0.0489928	-0.330512	0.930202	0.465854	-0.891589	0.256328
	-97.5	0.17795	0.143205	0.459425	0.505375	0.263876	-0.436772	0.224634
	-97	-0.263942	-0.104382	-0.63865	1.09936	0.176797	-0.798749	0.62537
	-96.5	0.713503	0.225156	-0.552371	-0.268212	0.0386603	-0.66591	0.79591
	-96	-0.0519555	-0.686183	-0.036181	0.279779	-0.271436	-0.695975	1.22503
	-95.5	-0.200708	-0.435352	0.236305	1.46422	-0.314159	-1.04446	0.860598
	-95	-0.282371	-0.207685	0.498804	1.23838	-0.0255656	-0.650488	0.663945
	-94.5	-0.418132	-0.100169	0.485943	1.0421	0.468808	-0.903123	0.545481
	-94	-0.181275	0.0184301	0.182358	1.10542	0.64877	-1.04201	0.498928
	-93.5	-0.0417458	0.12266	0.109279	1.04384	0.303668	-1.18234	0.581259
	-93	0.618125	0.152866	0.165978	1.37978	-0.0494014	-0.768315	1.01415
	-92.5	-0.0300938	0.595991	-0.172971	0.85248	-0.313813	-0.78009	1.28233
	-92	-0.171595	1.79995	-0.150375	1.07729	-0.443906	-0.740141	1.67146
	-91.5	-0.24735	1.24319	-0.693852	1.86911	-0.238903	-0.905668	0.880288
	-91	0.0804142	0.223542	-0.803054	1.16487	-0.576629	-0.794666	0.674712
	-90.5	0.301104	0.332266	-0.254502	1.10299	-0.525792	-0.838629	0.727769
	-90	0.407349	0.300734	0.149341	0.67047	0.323721	-0.949477	0.127549
	-89.5	0.0351126	0.678278	-0.210841	1.55827	1.40242	-0.739819	0.571752
	-89	0.483391	0.652057	0.1487	1.02548	2.54414	-0.678382	0.0506898
	-88.5	-0.266997	-0.224526	-0.221352	1.0855	3.21345	-0.792922	0.65827
	-88	-0.104175	0.848999	-0.435132	1.56501	2.54196	-0.925556	0.455882
	-87.5	-0.404854	0.156035	-0.27648	1.11026	1.66375	-0.801552	0.387607
	-87	0.331117	0.889185	-0.765094	1.21231	1.6909	-1.10955	0.869231
	-86.5	-0.0106678	0.56164	-0.228951	2.28192	1.63918	-1.0225	-0.00969094
	-86	-0.210308	0.967664	-1.24772	1.81952	1.45794	-0.966241	0.54293
	-85.5	-0.049861	1.22961	-1.30612	1.75963	1.18612	-0.956336	0.443921
	-85	0.332921	0.61336	-1.08649	2.03267	0.68885	-0.735152	0.59719
	-84.5	-0.236055	1.49921	-1.07133	0.855349	0.271922	-0.707465	1.1823
	-84	0.0198352	1.15741	-0.914407	1.39883	-0.0339777	-0.80824	0.952709
	-83.5	-0.0261393	1.44573	-1.49247	0.828732	-0.0914233	-0.823035	1.64557
	-83	-0.419679	1.15881	-1.78886	0.59753	0.0529733	-1.091	1.35531
	-82.5	-0.434485	0.694117	-1.41851	0.11542	0.36072	-1.08056	1.26093
	-82	-0.624034	0.52124	-1.40085	1.00409	0.599892	-0.896594	1.80118
	-81.5	-0.933203	0.399084	-1.38875	0.825793	0.654961	-0.932328	2.24681
	-81	-0.427301	1.01405	-1.78936	1.25935	0.381828	-1.17807	2.20671
	-80.5	-1.18531	0.587538	-1.9416	2.20249	0.544086	-1.1475	1.79616
	-80	-0.838836	0.610204	-1.57262	2.41051	0.977147	-1.17373	2.09225
	-79.5	-0.963947	0.273632	-1.52818	2.4368	1.18642	-1.20273	1.05944
	-79	-1.38031	-0.340782	-0.937649	1.87297	0.872204	-1.3628	1.73391
	-78.5	-0.995089	-0.257243	-1.29958	2.69669	0.613585	-1.13535	1.70766
	-78	-1.15552	-1.03919	-0.534336	1.33173	0.215433	-0.98167	1.42038
	-77.5	-0.828884	-0.994161	0.121406	1.67276	0.184462	-0.730043	1.92287
	-77	-1.64069	-1.28987	1.05428	1.29517	0.21586	-0.291357	1.59042
	-76.5	-1.50706	-0.721377	0.874276	0.877352	0.277959	0.0563019	2.21451
	-76	-1.45724	-0.694102	0.920559	0.546036	0.357007	-0.147885	2.58379
	-75.5	-1.66055	0.166191	0.820425	-0.134904	0.300268	-0.116835	2.15982
	-75	-1.78044	-0.523708	0.695599	0.0835853	0.662559	-0.111105	2.23295
	-74.5	-0.800411	0.141526	-0.117813	0.427199	0.776772	-0.157853	2.54594
	-74	-1.57	-0.622819	0.00673827	0.346693	0.680352	-0.081112	2.74655
	-73.5	-1.58725	-0.569787	-0.157235	0.387577	1.0247	0.0874552	3.1028
	-73	-1.78248	-0.349108	-0.011573	0.11949	0.894479	0.183771	2.98427
	-72.5	-0.732051	0.0523381	-0.036087	0.729107	0.801007	0.0755321	3.37278
	-72	-0.878425	0.191475	0.628176	0.364763	0.818891	0.5416	3.10681
	-71.5	-1.53228	0.860297	0.654454	-0.28435	0.495319	1.15018	3.32964
	-71	-0.637256	0.662388	-0.164113	1.0683	1.10098	0.590239	2.65471
	-70.5	-1.10144	1.16712	0.365574	0.740773	1.40184	0.297783	2.29277
	-70	-0.129687	1.41626	0.467864	0.613953	1.63875	-0.201894	2.64381
	-69.5	-0.5704	1.72457	-0.120381	-0.0126745	1.31217	-0.503631	2.79016
	-69	-0.901585	1.03779	-0.537333	1.0658	1.34953	-0.522559	2.02445
	-68.5	0.114063	1.19521	-0.5979	0.571044	1.24351	-1.05004	2.0595
	-68	-0.892866	1.4961	-1.16363	0.60514	0.775225	-1.50945	1.6399
	-67.5	-0.427669	0.980193	-0.603502	1.01681	0.586431	-1.46212	1.70346
	-67	-0.316989	1.67405	-1.14597	1.40721	0.654188	-0.898762	1.19009
	-66.5	-0.552716	0.76021	-0.939593	1.24542	0.545517	-1.14478	1.35804
	-66	0.107055	1.29741	-0.364111	0.880863	0.51356	-1.226	0.986954
	-65.5	-0.658117	0.856711	-0.143161	0.554778	0.182539	-1.12364	0.527078
	-65	-0.709031	0.481255	0.0125181	0.826339	-0.0758218	-1.01946	0.749234
	-64.5	-0.441705	0.959917	0.245918	0.297619	-0.314811	-0.833424	0.324008
	-64	-0.599874	0.467301	-0.0171354	0.109001	-0.180291	-0.55805	-0.0913206
	-63.5	0.101927	0.0945765	-0.561663	0.655408	-0.641514	0.00065414	0.206803
	-63	-0.403348	-0.155034	-0.815612	0.946932	-0.791832	0.036707	-0.422747
	-62.5	-0.170155	-0.551949	-0.566467	1.74941	-0.376643	-0.119572	-0.425457
	-62	-0.48539	-0.621115	-0.625595	1.03514	-0.577543	-0.456645	-0.405859
	-61.5	-0.243039	-0.976249	-0.376394	0.462271	-0.33237	-0.686328	-0.442974
	-61	-0.0582876	-0.829254	0.493038	1.12075	-0.352274	-0.919526	-0.228185
	-60.5	-0.459124	-0.36553	0.721004	0.636617	-0.0281374	-0.643621	-0.430292
	-60	0.270326	0.388533	1.06404	0.522016	0.438235	-0.860122	-0.412993
	-59.5	-0.190865	0.568826	0.145655	0.47399	0.107019	-1.18	-0.699423
	-59	-0.602648	-0.0607069	0.0786495	0.348535	-0.0303424	-1.02267	-0.355792
	-58.5	-0.998921	0.0256194	-0.14217	0.50674	0.120996	-1.0062	-0.93002
	-58	-1.22145	-0.0507586	-0.345265	-0.284561	0.1717	-1.20925	-0.563602
	-57.5	-1.6853	-0.356744	-0.352658	0.0681841	0.229887	-1.17944	0.0823262
	-57	-1.58971	-0.415414	0.512748	0.24597	0.241499	-1.50058	0.339339
	-56.5	-1.99381	-0.0220436	0.659595	0.208768	0.204712	-1.26422	0.702647
	-56	-1.49627	-0.822621	0.640931	0.640006	0.202229	-1.20164	0.66164
	-55.5	-1.17248	-0.776896	-0.158359	0.321788	0.00499288	-0.665201	0.629961
	-55	-0.299547	-0.862919	-0.150653	0.213835	-0.10071	-0.471249	0.558646
	-54.5	-0.574262	-0.31545	0.196741	1.34646	0.415758	-0.578785	0.214095
	-54	-1.13309	-1.01264	-0.390778	1.02961	0.561479	-0.462151	0.298535
	-53.5	-0.285599	-1.07056	-0.357547	1.71716	0.626503	-0.441533	0.147818
	-53	-0.517684	-1.25826	-0.814087	0.904864	0.727551	-0.513598	-0.423845
	-52.5	0.0496255	-1.33452	-1.63657	0.88148	0.431496	-0.34178	-0.134928
	-52	0.388309	-1.43884	-1.66159	-0.332735	0.583179	-0.401308	-0.373031
	-51.5	-0.00651897	-1.63913	-2.12617	0.127962	0.488656	0.193971	-0.326137
	-51	-0.0545563	-1.49138	-1.58058	-0.199428	0.410323	0.196761	-0.258065
	-50.5	0.264692	-0.752366	-1.48748	0.504294	0.219901	0.276806	-0.689051
	-50	0.850799	-0.776549	-1.00824	0.0866589	0.109384	0.0596651	-0.337878
	-49.5	0.421644	-0.870032	-1.30132	0.109655	-0.0253844	0.00272626	-0.453016
	-49	0.773235	-1.43041	-0.430744	0.00864742	0.0942488	-0.139257	-0.908265
	-48.5	0.648072	-1.37297	-0.0856944	0.0876711	-0.118895	-0.12804	-0.785608
	-48	0.6682	-1.96669	0.859181	-0.275283	-0.479607	-0.455148	-0.312661
	-47.5	0.934775	-1.93112	1.74727	-0.0551295	-0.661794	-0.385673	0.0207188
	-47	0.788257	-0.875207	1.84402	-0.330719	-0.46179	-0.23347	-0.296544
	-46.5	0.451881	-0.889019	1.91212	0.399416	-0.166469	-0.606282	-0.346902
	-46	-0.183112	-0.305357	2.06991	0.264771	-0.100945	-0.697778	-0.288694
	-45.5	0.559512	-0.317911	1.4871	-0.231945	0.832071	-0.600043	-0.624839
	-45	0.540551	-0.380109	0.770373	-0.53975	1.6429	-0.734626	-0.588372
	-44.5	0.468155	0.170624	0.379709	-0.964929	1.2646	-1.01648	-0.444023
	-44	0.625434	0.395196	0.733962	-0.810975	1.10992	-1.0733	-0.653836
	-43.5	0.169792	-0.442978	0.230457	-0.562053	0.821056	-1.17852	-0.408304
	-43	0.462104	-0.796334	0.352115	-1.33808	0.333986	-0.582349	-0.499224
	-42.5	0.674188	-0.878958	0.212094	-0.555627	0.103401	0.128112	-0.711243
	-42	0.222259	-0.789646	-0.216492	-0.788657	0.174547	0.483616	-0.34409
	-41.5	-0.199212	-0.27346	-0.042861	-0.308756	0.173322	1.4271	-0.494298
	-41	-0.239952	-0.43438	0.268164	0.0725098	-0.180804	1.30235	-0.707331
	-40.5	-0.0397879	-0.892384	0.598079	0.364547	-0.0784818	0.977997	-0.76951
	-40	0.061563	-0.772847	1.17161	-0.0975535	0.255763	0.617453	-0.440488
	-39.5	0.0475095	-1.14734	0.837363	0.458403	0.455895	0.579003	-0.79583
	-39	0.17077	-1.38955	0.716284	0.420625	-0.0424632	0.880936	-0.852525
	-38.5	0.959723	-1.23213	0.221239	0.174875	0.378982	0.51111	-0.359635
	-38	-0.311139	-1.96282	-0.0641494	0.217309	0.0289441	0.189267	-1.14266
	-37.5	-0.41058	-1.53337	-0.20555	-0.0282012	-0.537639	-0.0809049	-0.733669
	-37	-0.169099	-1.62622	0.118247	-0.0404659	-0.648141	-0.0618876	-0.525923
	-36.5	0.252642	-2.45405	-0.0557849	0.213976	-0.547985	0.673025	-0.476076
	-36	0.903709	-1.86778	-0.133358	0.875639	0.323169	1.58589	-0.367676
	-35.5	0.277212	-1.78235	-0.240946	0.739539	0.782301	2.11041	-0.840443
	-35	0.459919	-1.39111	-0.344727	0.854445	0.849636	2.6791	-0.620123
	-34.5	0.241089	-1.72843	-0.535644	0.752825	0.661742	2.44921	-0.828385
	-34	-0.0887171	-0.544366	-0.797891	0.406287	0.637864	3.18575	-0.925455
	-33.5	-0.241168	0.0548775	-1.20614	0.378421	0.452769	3.33702	-0.969773
	-33	-0.297918	0.964873	-1.59285	0.438962	0.700443	2.79234	-1.14524
	-32.5	0.347793	1.5655	-1.18343	0.0535822	0.577534	2.24908	-1.24694
	-32	0.239896	1.49429	-1.47344	0.972113	1.56754	1.80559	-1.47585
	-31.5	0.518609	1.57819	-1.42322	-0.612071	2.06103	1.31711	-1.40016
	-31	0.90235	1.64972	-1.04356	-0.170264	1.74296	1.2502	-1.22728
	-30.5	-0.4114	0.813825	-1.1952	-0.495383	1.08196	0.684222	-1.17296
	-30	0.276677	0.229403	-1.40773	-0.38406	0.384974	0.374468	-0.82973
	-29.5	-0.509124	-0.561213	-1.66214	-0.456218	-0.0521216	0.146302	0.0618122
	-29	0.196565	0.651184	-0.963556	-0.832325	-0.35343	-0.0168297	0.0235394
	-28.5	-0.408524	1.09458	-0.400819	-0.360126	-0.580599	-0.365842	0.822795
	-28	-0.250704	0.817356	-0.715081	-1.02115	-0.77646	-0.560035	1.42809
	-27.5	-0.08607	-0.0631522	-0.556225	-0.409741	-0.83928	-0.690198	1.32821
	-27	0.286262	-0.212689	-0.404332	-0.441308	-0.484811	-0.611783	1.42939
	-26.5	0.0871296	0.487082	-0.574022	-1.22828	-0.26857	-0.840999	0.904472
	-26	0.576418	-0.145659	-1.07494	-0.838567	-0.295872	-1.23348	0.831111
	-25.5	0.372511	-0.765281	-0.40037	-1.17441	-0.47248	-1.43934	0.418721
	-25	-0.181763	-0.93776	-0.442308	-1.11809	-0.681329	-1.36238	0.949625
	-24.5	0.144695	-0.525023	-0.975571	-0.171222	-0.814822	-1.41158	1.37322
	-24	0.227864	-0.902346	-0.405946	0.0623784	-1.12076	-1.36714	1.15498
	-23.5	0.217493	-1.19925	0.916639	-0.306141	-1.31228	-1.7225	1.51027
	-23	0.284443	-1.39298	1.54077	-0.516178	-1.45428	-1.7606	1.02111
	-22.5	0.0998956	-1.93247	1.23286	-0.814954	-1.65755	-1.12393	0.898561
	-22	0.777041	-2.11851	1.45791	-1.01256	-1.74829	-0.880944	0.651173
	-21.5	0.137971	-2.52497	1.76416	-1.54136	-1.57669	-0.235328	0.794947
	-21	-0.167244	-2.35786	1.41456	-1.08499	-1.51648	0.0990522	0.38987
	-20.5	-0.229048	-2.09191	1.02949	-1.54798	-0.888509	0.370164	0.528156
	-20	-0.183444	-2.03016	0.405099	-0.95666	-0.645336	0.628623	-0.135075
	-19.5	0.607675	-2.40275	0.379049	-1.50173	-0.508465	0.277737	0.0473563
	-19	0.17567	-1.42966	-0.356963	-1.5539	-0.195149	0.186412	-0.244631
	-18.5	0.140729	-1.71817	-0.215458	-1.10114	-0.821077	-0.0832265	-0.597987
	-18	0.677055	-0.98854	-0.514976	-1.17913	-1.22743	-0.258553	-0.206692
	-17.5	0.0102791	-1.55041	0.140718	-1.42428	-1.03965	0.225234	-0.454601
	-17	0.144474	-1.10452	-0.0113899	-1.51458	-0.771117	0.238012	-0.134149
	-16.5	-0.100116	-1.02103	0.432796	-1.31327	-0.664712	0.492853	0.052873
	-16	-0.471033	-0.758534	0.668238	-0.933774	-0.741269	0.0356003	0.165694
	-15.5	-0.808511	-1.23054	0.884074	-0.304244	-0.917651	-0.329382	-0.0638375
	-15	-0.784357	-0.347083	0.738032	-1.38267	0.246613	-0.718619	-0.305142
	-14.5	-1.2498	0.726378	0.00292852	-1.07192	1.44447	-0.756805	-0.205514
	-14	-0.968786	0.87209	-0.563811	-0.616762	1.11416	-1.01791	-0.0921897
	-13.5	0.326445	0.955113	-0.597669	-1.11574	1.32693	-0.559578	-0.520135
	-13	-0.0377563	1.21047	-1.24635	-1.12348	1.75468	-0.850721	-0.418375
	-12.5	-0.365505	1.12456	-1.65276	-1.97368	2.39413	-0.828322	-0.193779
	-12	2.06675	1.41089	-1.40509	-1.67025	2.26549	-0.229862	0.140311
	-11.5	3.95943	1.11984	-1.0687	-1.14981	2.4693	0.430649	0.145728
	-11	5.49885	0.368849	-1.59047	-1.14156	4.17708	1.02682	1.0044
	-10.5	4.42973	1.11173	-1.75481	-1.89604	4.19228	1.092	0.601417
	-10	3.20014	1.02436	-1.80099	-1.32155	3.93071	1.05101	0.109348
	-9.5	4.61609	0.814485	-2.36418	-1.47348	3.3102	0.970273	-0.148266
	-9	4.41086	0.633669	-1.86517	-1.41063	3.1749	1.1432	-0.231784
	-8.5	4.21085	1.05457	-1.75808	-1.32633	2.93859	2.36979	0.413387
	-8	3.31868	-0.012746	-2.15847	-1.57994	2.36183	2.84578	0.220465
	-7.5	3.01251	0.0179458	-1.95688	-0.507382	2.34509	3.71859	0.325254
	-7	2.56817	-0.507154	-1.55672	-0.952116	1.80299	4.28417	-0.216691
	-6.5	2.21629	-0.723688	-1.54477	-0.576727	1.82874	4.11321	-0.0473808
	-6	3.86067	-1.82094	-1.22766	-0.0332627	1.57146	3.9408	-0.00154645
	-5.5	3.48333	-1.75313	-0.483945	1.23069	1.4	3.9347	0.535457
	-5	3.01303	-1.35264	-0.203159	1.24953	1.47042	3.74665	0.787317
	-4.5	3.87026	-2.22024	0.570285	1.40259	1.30426	3.86676	0.518584
	-4	3.49849	-0.980558	1.1034	2.55945	1.26186	4.13027	0.714979
	-3.5	3.93949	-1.64544	1.66106	2.23171	1.37757	3.83587	1.57123
	-3	2.78459	-1.99909	2.70795	2.27865	1.41862	3.58812	2.05723
	-2.5	2.63224	-2.54825	2.48851	2.26073	1.30525	3.37855	3.64542
	-2	3.09876	-2.89821	2.88863	2.78249	1.13856	3.272	3.57423
	-1.5	3.60238	-2.56711	3.2853	2.69539	1.131	3.67586	4.28616
	-1	1.78954	-2.77802	3.32473	2.47669	1.37494	2.59334	3.59176
	-0.5	2.78125	-2.58863	2.76503	1.9724	1.16172	1.97854	4.11349
	0	2.19415	-1.75604	1.93078	1.75423	1.27251	1.50099	4.46789
	0.5	1.41707	-1.96258	1.81354	1.62467	0.957763	1.49757	3.88859
	1	1.32381	-2.07521	2.12722	1.03691	0.275701	0.859812	3.83261
	1.5	0.767303	-2.19864	1.44601	1.01951	0.0189654	0.717543	3.63623
	2	0.919193	-2.44815	1.40446	0.677109	-0.144084	0.372036	3.57729
	2.5	0.675486	-2.53003	0.962223	-0.0312485	0.0235769	0.35795	3.01153
	3	0.989846	-2.35037	0.673872	-0.0945859	-0.00582382	0.268731	3.39256
	3.5	0.127642	-1.98771	0.279516	-0.769545	-0.0557138	-0.0113483	2.62479
	4	0.617042	-2.28234	-0.829524	0.162792	-0.421795	-0.0666911	2.70772
	4.5	1.14251	-2.32674	-0.760358	0.176815	-0.656052	-0.21916	2.55501
	5	0.30003	-3.15963	-1.06189	-0.0439064	-0.420697	-0.545909	2.44169
	5.5	0.3632	-3.06938	-1.28372	-0.208603	-0.738956	-0.820253	1.77972
	6	0.292598	-2.79551	-2.03859	-0.316408	-0.509458	-0.682598	1.63485
	6.5	0.663235	-3.13387	-1.6962	-0.477358	-0.592648	-0.762984	1.65572
	7	0.0770806	-3.17507	-2.69278	0.128255	-0.833863	-1.0208	1.53158
	7.5	0.605151	-3.67517	-2.39199	-0.311828	-0.804821	-1.2488	1.0675
	8	-0.532726	-3.42144	-3.37745	-0.570379	-0.544282	-1.39754	1.12828
	8.5	-0.21213	-3.55366	-3.64084	0.103339	-0.600085	-1.45987	0.952788
	9	-0.303582	-3.62901	-3.46309	-0.703387	-0.952819	-1.63876	0.70902
	9.5	-0.135832	-3.58398	-3.27259	-0.674831	-0.971236	-1.41511	0.30069
	10	-0.600669	-3.57542	-3.36699	-0.708197	-0.620755	-1.61654	0.347385
	10.5	-0.474552	-3.66648	-3.83848	-0.264183	-0.385128	-2.07833	0.614158
	11	-0.600124	-3.29371	-3.50704	-0.206527	-0.676616	-2.07901	0.0699814
	11.5	-0.707367	-3.61085	-3.53668	-0.748314	-0.907065	-1.89324	0.272359
	12	-1.02174	-3.03566	-3.6901	-0.401961	-0.824151	-2.23399	-0.0606963
	12.5	-0.662105	-3.42268	-3.69891	-0.935168	-1.05546	-2.31387	0.0375167
	13	-0.7312	-3.60859	-3.04576	-0.874971	-1.16426	-2.23119	0.510024
	13.5	0.105948	-3.8894	-3.12231	-0.297791	-1.12983	-2.53571	-0.284448
	14	0.0385696	-3.7278	-3.55592	-0.127226	-1.22483	-2.30244	0.122672
	14.5	-0.027007	-3.69897	-3.73323	-0.631511	-1.10576	-2.46118	0.397145
	15	-0.234166	-4.04402	-3.91264	-0.524606	-1.30882	-2.19864	0.566509
	15.5	-0.148933	-3.92728	-3.79217	0.148927	-1.3597	-2.1776	0.4421
	16	-0.235962	-4.0169	-3.83694	-0.551334	-1.22325	-2.44	0.384078
	16.5	-0.22257	-3.72766	-3.76436	-0.0787409	-1.38276	-2.45796	0.458071
	17	-0.0995147	-3.60136	-3.15762	-0.408699	-1.58456	-2.42824	-0.282483
	17.5	-1.12632	-3.28336	-4.13198	-0.12416	-1.30408	-2.68439	-0.105019
	18	-1.23746	-3.18634	-4.33068	-0.0507595	-1.38472	-2.56525	-0.434546
	18.5	-0.374774	-3.40285	-4.52929	0.12195	-1.48535	-2.21246	-0.185725
	19	-0.0448944	-3.59659	-4.34895	-0.590838	-1.6467	-2.47429	-0.473839
	19.5	-0.36925	-3.38952	-3.62469	-0.420613	-1.77118	-2.25311	-0.329124
	20	-0.142191	-3.13567	-2.87203	-1.11167	-1.81359	-2.09008	-0.338436
	20.5	0.048001	-3.11475	-2.74335	-0.832724	-1.55231	-2.35466	-0.570637
	21	0.477697	-2.81781	-3.07492	-0.50343	-1.22609	-2.07533	-0.340058
	21.5	1.34638	-3.03651	-2.72669	-0.315781	-1.35828	-1.52363	-0.869214
	22	1.14017	-3.63836	-2.88249	-1.13658	-1.54234	-0.931346	-0.573946
	22.5	0.722928	-3.5181	-2.87861	-0.560473	-1.63049	-1.06012	-0.58409
	23	-0.275887	-3.87059	-2.54889	-0.512779	-1.56346	-1.30946	-1.04884
	23.5	-0.509184	-3.70887	-3.78773	-0.631637	-1.65064	-1.68479	-0.201858
	24	-0.314393	-3.73731	-3.03303	-0.491579	-1.37462	-2.06456	-0.228206
	24.5	-0.507652	-3.32681	-3.55604	-0.62116	-1.21449	-1.90839	-0.429479
	25	-0.384281	-2.98246	-3.41711	-1.44761	-0.908505	-2.16641	-0.606633
	25.5	-0.781505	-3.45914	-3.38739	-0.653196	-0.887136	-1.90079	-1.16494
	26	-1.12541	-3.4721	-3.7022	-1.28424	-0.988614	-2.19165	-0.251723
	26.5	-0.531604	-3.4246	-3.77847	-0.63968	-1.19071	-2.60607	-0.111382
	27	-1.12196	-3.95265	-3.42633	-0.837366	-1.02926	-2.38697	-0.681831
	27.5	-0.855388	-3.70487	-3.4291	0.0234583	-0.703412	-2.37503	-0.648783
	28	-0.84153	-3.78629	-4.34828	0.0262223	-0.835018	-2.22359	-0.981629
	28.5	-0.769663	-4.46296	-3.95445	-0.144093	-1.04947	-2.44166	-0.747631
	29	-0.896113	-4.43023	-3.63773	-0.18151	-0.886334	-2.71116	-0.913709
	29.5	-1.05482	-4.16382	-3.57826	-0.554636	-1.09009	-2.5164	-1.05352
	30	-1.03691	-4.5254	-4.10721	-0.591095	-1.28531	-2.67104	-1.24146
	30.5	-1.48293	-4.81505	-4.51554	-0.401577	-1.14987	-2.9582	-1.26985
	31	-1.13212	-4.38944	-4.25218	-0.421201	-1.25461	-2.71252	-1.07397
	31.5	-1.88377	-4.62985	-4.96775	-0.582338	-1.41778	-2.14044	-0.736963
	32	-0.581952	-4.31509	-4.57758	-0.897668	-0.981779	-2.48113	-1.36002
	32.5	-1.49987	-4.42748	-4.22021	-0.916174	-1.39285	-2.28903	-0.807115
	33	-1.58481	-4.09412	-4.25229	-0.576149	-1.46044	-2.37893	-0.567997
	33.5	-0.324752	-4.11789	-4.84479	-0.5276	-1.25331	-2.14609	-0.901611
	34	-0.00391844	-4.38693	-4.45304	-0.678387	-1.55458	-1.36634	-0.178478
	34.5	-0.600283	-4.3378	-4.09313	-0.772999	-1.62555	-1.35136	-0.413581
	35	0.112332	-4.76845	-3.82788	-0.273504	-1.6586	-1.06903	-0.463696
	35.5	-0.563076	-3.88553	-4.35826	-0.974594	-1.84285	-1.05832	-0.451997
	36	-0.336147	-4.03896	-4.47963	-0.04267	-2.00068	-1.17254	-1.14075
	36.5	-0.0202857	-4.05888	-3.9916	-0.119156	-1.80729	-1.12985	-0.726808
	37	-0.590736	-4.207	-4.47745	0.50541	-1.85464	-1.55997	-0.978788
	37.5	-0.729921	-4.04239	-4.68735	0.170795	-2.06774	-1.10479	-1.15417
	38	-0.720818	-3.72954	-4.62993	0.0894432	-2.07547	-1.27193	-0.844989
	38.5	-1.8359	-4.24021	-4.68159	-0.210176	-1.92669	-1.49684	-1.17122
	39	-0.877294	-4.18315	-4.85498	-0.45069	-1.89581	-1.74112	-1.12767
	39.5	-1.06412	-4.31015	-4.91075	-0.487102	-1.80271	-1.53992	-0.592998
	40	-1.43154	-4.23814	-4.68357	-0.328886	-1.53493	-1.50756	-0.608593
	40.5	-1.63782	-4.12798	-4.39258	-0.67451	-1.74924	-1.04817	-0.85112
	41	-1.02795	-4.05783	-5.25166	0.101375	-1.60905	-0.878636	-0.929498
	41.5	-0.773064	-4.04149	-5.34172	-0.556627	-1.86168	-1.173	-0.856222
	42	-1.30384	-3.97899	-5.31726	-0.36205	-1.79599	-1.54851	-1.00162
	42.5	-0.300362	-4.08075	-5.26281	-0.295235	-1.66841	-1.87112	-0.971343
	43	-1.44123	-4.39531	-4.60274	-0.381319	-1.33735	-1.32434	-0.677032
	43.5	-1.02541	-4.58464	-4.89517	-0.528445	-1.33702	-1.53388	-1.36501
	44	-1.40777	-4.11134	-5.11513	-0.365731	-1.52403	-1.59685	-0.853001
	44.5	-1.25854	-4.19834	-5.336	-0.615283	-1.63438	-2.00497	-1.00092
	45	-1.27151	-3.64306	-5.02518	-0.207541	-1.48767	-2.2333	-1.2891
	45.5	-0.754314	-3.80753	-5.04369	-0.893951	-1.69772	-2.32186	-1.08209
	46	-1.00863	-3.93362	-4.53377	-0.765764	-1.86702	-2.36506	-1.19577
	46.5	-0.749412	-3.75665	-5.05089	-0.947675	-1.89842	-2.01508	-1.3844
	47	-0.66985	-3.59158	-5.07058	-0.972632	-1.94786	-1.5933	-1.1878
	47.5	-0.892504	-3.43505	-4.92443	-0.90924	-1.76028	-1.79261	-1.56394
	48	-1.07673	-3.81666	-4.6748	-0.647899	-1.18387	-1.62681	-1.47508
	48.5	-0.222712	-3.96382	-5.0556	-1.04441	-0.53169	-1.82265	-1.69367
	49	-0.226938	-3.9308	-4.77763	-0.443866	-0.791369	-2.00806	-1.40676
	49.5	-0.978855	-3.71867	-5.07167	-0.544534	-1.08978	-2.21303	-1.75516
	50	-0.716092	-3.51234	-4.997	-0.0600635	-1.36562	-2.18523	-1.66014
	50.5	-0.032957	-3.65136	-4.8559	-0.60188	-1.39582	-1.94032	-1.83081
	51	-0.826513	-3.80404	-4.78161	-0.200314	-0.890805	-1.99317	-1.65868
	51.5	-0.450882	-4.06268	-4.42208	-0.64854	-1.12634	-2.43315	-1.73695
	52	-0.325561	-3.87917	-4.89934	-0.580566	-1.14938	-2.55473	-1.64228
	52.5	-0.574368	-4.29874	-4.74706	-0.856892	-1.20457	-2.61329	-1.63585
	53	-0.698437	-4.22218	-4.78574	-0.664579	-1.4559	-2.21075	-1.84202
	53.5	-0.799223	-4.26728	-5.10508	-0.444596	-0.990656	-2.52002	-2.1893
	54	-0.773023	-3.77272	-4.95807	-0.258372	-1.2945	-2.25401	-1.75237
	54.5	-1.14396	-3.80043	-4.44623	-0.742054	-1.41342	-2.43543	-1.85657
	55	-0.559942	-3.9197	-4.8516	-1.32787	-1.69655	-1.98736	-1.66195
	55.5	-1.11534	-4.13291	-4.88788	-1.06092	-1.34449	-2.35764	-1.57413
	56	-0.168764	-3.94544	-4.74302	-0.225798	-1.62076	-2.01698	-1.9358
	56.5	-1.01883	-3.97206	-4.94584	-0.207727	-1.57529	-2.14038	-1.51045
	57	-1.13301	-4.2664	-4.83897	-0.306477	-1.63967	-2.16929	-2.23536
	57.5	-0.842729	-4.34826	-4.47059	-0.203235	-1.09887	-2.4054	-1.55776
	58	0.314819	-4.16462	-3.40987	-0.330942	-1.06585	-2.39679	-1.96861
	58.5	0.176308	-4.1479	-4.73513	-0.661283	-0.55458	-2.43297	-1.85299
	59	0.672501	-4.48852	-4.32609	-0.62167	-0.00078876	-2.42773	-1.93212
	59.5	0.642503	-4.24987	-4.26978	-0.703499	-0.581856	-2.35969	-1.39963
	60	0.521608	-3.76337	-4.22008	-0.235399	-0.8438	-2.4821	-1.63668
	60.5	1.34951	-3.02571	-4.71268	-0.232994	-1.02147	-2.61555	-1.80651
	61	1.22972	-3.19217	-4.57721	-0.535827	-1.25452	-2.61561	-1.69867
	61.5	0.51598	-3.55996	-4.79366	-0.461275	-1.37012	-2.64973	-1.7196
	62	1.37598	-3.81722	-5.37438	-1.05919	-0.698159	-2.68492	-1.53647
	62.5	1.3013	-4.08653	-5.38797	-0.597824	-0.925047	-2.68915	-1.40808
	63	0.690039	-3.94144	-5.3863	-0.556129	-0.252044	-2.52787	-1.83606
	63.5	0.890734	-3.96408	-4.77112	-0.402264	-0.531109	-1.94569	-1.50322
	64	1.24465	-4.43695	-5.39282	-0.839863	0.063369	-1.90455	-1.88823
	64.5	1.51511	-4.44541	-5.45687	-0.52229	-0.0366937	-2.047	-1.72363
	65	0.21756	-4.00222	-4.9158	-0.356922	-0.374809	-2.47881	-1.7705
	65.5	0.992784	-4.39356	-4.91434	-0.278457	-0.558199	-2.44407	-1.95766
	66	1.72867	-4.12587	-4.07436	-0.872474	-0.575301	-2.56686	-1.98488
	66.5	0.780545	-4.01907	-3.74934	-0.425328	-0.706455	-2.68795	-1.95227
	67	1.58961	-4.50144	-3.75105	-0.334613	-0.816808	-2.64818	-1.96341
	67.5	1.7158	-4.33932	-3.10371	-0.455743	-0.950318	-2.53845	-2.06771
	68	0.978948	-3.82615	-2.93515	-0.566577	-1.17272	-2.6427	-1.94146
	68.5	1.35121	-4.06096	-3.25686	-0.161803	-1.07912	-2.5042	-2.19812
	69	0.10332	-4.0339	-3.05286	-0.790322	-1.23594	-2.49167	-1.65609
	69.5	1.52628	-3.90982	-3.32295	-0.584838	-1.3565	-2.11972	-1.66634
	70	1.86116	-4.06941	-3.46449	-0.820894	-1.25983	-2.03351	-2.12263
	70.5	2.36151	-4.23141	-4.31788	-0.518995	-1.48036	-2.26559	-1.45984
	71	1.40583	-4.00244	-4.6141	-0.915681	-1.33329	-2.30923	-1.65383
	71.5	2.01736	-4.38213	-4.77592	-1.03996	-1.53805	-2.14839	-1.73829
	72	2.28506	-4.35571	-4.37831	-0.705358	-1.53268	-2.28869	-1.66845
	72.5	2.87872	-3.7674	-3.95454	-1.07888	-1.39868	-2.28604	-1.73659
	73	2.44714	-3.69618	-4.44539	-1.22485	-1.35652	-2.47162	-2.03971
	73.5	2.09588	-3.77448	-4.49663	-1.43539	-1.29204	-2.1193	-2.1152
	74	0.482786	-3.78978	-5.05311	-0.922527	-1.07056	-2.57477	-2.08384
	74.5	1.05943	-3.10241	-4.46471	-0.553054	-1.14358	-2.66661	-1.90006
	75	0.636124	-3.04836	-4.25504	-0.389511	-1.37842	-2.55309	-2.13045
	75.5	0.0639128	-3.53382	-4.41207	-0.39735	-1.35873	-2.68942	-2.02374
	76	1.22617	-3.4085	-4.06307	-0.935547	-0.742253	-2.71486	-1.987
	76.5	-0.641979	-3.6769	-4.29053	-1.09112	-0.645153	-2.73829	-2.38788
	77	0.0398204	-3.3342	-4.57311	-0.949182	-1.02842	-2.73538	-1.93967
	77.5	-0.327018	-2.99605	-4.69757	-0.469492	-0.942766	-2.75811	-1.76672
	78	0.105334	-3.21135	-5.11245	-0.186855	-0.765071	-2.66301	-1.99409
	78.5	0.437076	-3.64932	-4.68675	-0.68199	-0.932616	-2.61952	-1.86153
	79	0.830841	-3.46871	-4.4607	-1.25592	-0.963968	-2.57368	-1.88683
	79.5	0.942629	-2.84157	-4.48631	-1.68727	-1.04402	-2.65354	-1.83114
	80	0.993051	-3.0052	-4.33765	-0.887855	-1.3345	-2.37176	-1.60383
	80.5	0.397428	-3.1552	-4.4911	-0.550588	-1.28381	-2.37787	-1.47586
	81	0.190593	-3.20884	-4.86718	-0.796357	-0.853554	-2.4555	-1.19445
	81.5	0.753706	-3.71096	-5.09002	-0.368963	-1.20746	-2.41465	-1.60462
	82	0.57177	-4.13581	-4.33731	0.177176	-1.57703	-2.17913	-1.28922
	82.5	0.478718	-3.74491	-5.29313	0.367871	-1.56749	-2.34669	-1.76266
	83	0.657241	-3.61173	-5.18301	0.126484	-1.62567	-2.16441	-1.64772
	83.5	0.714415	-4.18887	-5.10274	0.366501	-1.7585	-2.18073	-1.86089
	84	0.135666	-4.52341	-4.90909	-0.136874	-1.75744	-2.33757	-2.15358
	84.5	0.288471	-3.89014	-4.32589	-0.734604	-1.73067	-2.62246	-1.34021
	85	-0.340592	-4.30328	-4.1338	-0.956892	-1.67152	-2.65141	-1.74452
	85.5	-0.421358	-4.00166	-4.21863	-0.863822	-1.42349	-2.71881	-1.98489
	86	-0.558824	-4.28064	-4.61923	-0.627206	-1.56954	-2.93106	-2.06285
	86.5	-0.936717	-4.19414	-4.55066	-0.733658	-1.30421	-2.71977	-1.88919
	87	-1.04252	-3.92256	-5.11913	-0.697943	-1.23034	-2.74659	-1.77508
	87.5	-0.398852	-3.28919	-4.8536	-0.744111	-1.364	-2.59204	-1.37453
	88	-0.639891	-2.91682	-4.62984	-0.5618	-1.53723	-2.44448	-1.83947
	88.5	-0.111561	-3.24669	-5.34468	-0.626453	-1.33023	-2.34311	-1.95438
	89	-0.364454	-3.05553	-5.28266	-0.124852	-1.05199	-2.57707	-1.63744
	89.5	-0.288635	-3.31905	-5.90439	-0.674623	-0.687846	-2.53602	-1.6387
	90	-0.419481	-3.30589	-5.50991	-0.875708	-0.788441	-2.64636	-1.83205
	90.5	-0.902307	-3.57792	-5.08002	-0.652455	-0.853991	-2.7751	-1.66272
	91	-1.19193	-3.73311	-5.19098	-1.32841	-0.867438	-2.97907	-2.28904
	91.5	-0.22345	-3.98559	-4.9163	-0.679573	-0.929952	-3.05275	-1.59454
	92	-0.819986	-4.12426	-5.12222	-0.573227	-0.881546	-2.97808	-2.05085
	92.5	-0.694044	-3.74456	-5.23894	-1.32882	-1.02886	-2.85573	-1.98664
	93	-0.772893	-3.90866	-5.28573	-0.806237	-1.09908	-3.15737	-1.50507
	93.5	-0.0372067	-4.00658	-5.30246	-0.642726	-1.09377	-2.89931	-1.70603
	94	-0.620911	-4.31333	-4.95202	-0.909189	-1.26821	-2.63902	-1.97695
	94.5	0.368246	-4.02733	-5.08405	-0.79895	-0.842468	-2.86104	-1.24492
	95	-0.00319783	-4.45039	-5.17404	-0.940731	-0.745187	-2.99832	-1.05551
	95.5	0.302401	-4.47682	-5.03692	-0.714339	-0.79272	-3.30631	-1.1974
	96	-0.124074	-4.58701	-4.79778	-0.594569	-1.01874	-3.3468	-0.923918
	96.5	-0.656696	-4.2891	-4.51297	-0.784437	-1.1481	-3.08482	-1.2532
	97	-0.849234	-4.07427	-4.38847	-0.985297	-0.93743	-2.93376	-1.25441
	97.5	-0.735943	-4.029	-4.48025	-0.867058	-0.707698	-2.64164	-1.77419
	98	-0.288571	-4.10079	-4.48504	-1.17706	-0.295145	-2.6021	-1.57149
	98.5	0.146509	-4.43777	-4.4529	-1.09783	-0.607379	-2.76748	-1.66539
	99	-0.248932	-3.71489	-4.80765	-0.757288	-0.608123	-2.76097	-1.86844
	99.5	0.539527	-3.6089	-5.14986	-0.782682	-0.459107	-2.84316	-1.82217
	100	-0.224706	-3.68547	-4.95108	-0.0817239	-0.412538	-2.71865	-1.97826
	100.5	-0.744393	-3.62957	-4.38229	-0.178363	-0.5411	-2.84788	-1.68802
	101	-0.690153	-4.0401	-4.38061	-0.416824	-0.848251	-2.83943	-2.17248
	101.5	-0.502731	-3.82396	-4.33847	-0.501383	-0.886106	-3.25066	-1.86986
	102	-0.451832	-3.6816	-4.77869	-0.0772954	-0.739844	-3.29153	-2.0395
	102.5	-0.701487	-3.17448	-4.64549	-0.643388	-0.973744	-2.79346	-2.09211
	103	-0.594161	-3.46348	-4.19514	-0.543174	-1.11996	-2.79102	-1.82684
	103.5	-0.64383	-2.87607	-4.43424	-0.227385	-0.96258	-3.00919	-2.01818
	104	-0.30547	-3.74435	-4.45621	0.661028	-0.502869	-2.98186	-1.41294
	104.5	-0.575609	-3.41775	-4.15326	0.699053	-0.796706	-2.981	-1.87121
	105	-0.492555	-3.33693	-4.09186	-0.216222	-0.788718	-3.19517	-1.6499
	105.5	-0.88676	-2.93579	-3.94956	0.185448	-0.95916	-3.23145	-1.91544
	106	-1.41159	-2.75302	-3.84089	-0.962888	-0.742776	-3.25192	-1.59889
	106.5	-0.8316	-1.74696	-3.84354	-0.709343	-0.752911	-3.09465	-2.26521
	107	-1.3235	-1.36781	-3.23943	-0.798796	-0.837394	-2.91343	-2.18995
	107.5	-1.39589	-0.680982	-3.53802	-0.69917	-0.365785	-2.73373	-2.18828
	108	-1.62666	-0.333406	-4.01589	-0.867813	-0.0880348	-2.98951	-2.14766
	108.5	-1.64553	0.241835	-4.3031	-0.425091	-0.486784	-2.87567	-1.77141
	109	-1.36996	-0.403787	-4.50944	0.0820042	-0.597645	-2.70158	-2.01451
	109.5	-1.25694	-0.111622	-4.7323	1.25999	-0.798234	-2.84701	-2.21146
	110	-1.5773	-1.08317	-4.83675	0.070773	-1.01911	-2.92349	-1.54552
	110.5	-1.3641	-0.973799	-3.8786	0.550339	-1.12167	-2.96409	-1.9477
	111	-1.03038	-1.31923	-4.24727	-0.360499	-1.15242	-2.89601	-2.06068
	111.5	-0.635339	-1.54616	-4.78211	0.241784	-1.49285	-2.92951	-1.88158
	112	-1.07096	-2.22357	-4.97891	-0.587236	-1.30172	-3.19319	-1.90647
	112.5	-0.572768	-2.11418	-4.91046	-0.961857	-1.45879	-2.95311	-1.59401
	113	-1.13479	-2.24761	-5.03462	-0.208451	-1.11059	-2.98524	-1.91134
	113.5	-0.544392	-2.54313	-5.32084	-0.660073	-1.41043	-2.86002	-1.58472
	114	-0.637179	-2.99692	-4.9067	-0.936148	-1.40863	-2.26981	-2.02252
	114.5	-0.335516	-2.8592	-5.05647	-0.531382	-1.58296	-2.21218	-2.24597
	115	-0.722686	-2.73531	-4.8966	-0.663008	-1.56017	-1.7261	-1.81972
	115.5	-0.46216	-2.97923	-4.81659	-0.750521	-1.3607	-1.87278	-1.4019
	116	-0.594932	-2.47193	-4.68312	-0.339687	-1.1712	-1.76517	-2.40905
	116.5	0.127464	-2.51764	-5.11817	-0.488324	-1.26623	-2.18629	-2.12577
	117	0.42254	-2.88473	-5.07449	-0.164346	-1.61031	-2.36232	-1.88972
	117.5	-0.0641046	-2.60055	-4.98456	-0.202471	-1.7792	-2.49327	-1.93133
	118	0.0177153	-1.87525	-4.80185	-0.689617	-1.54841	-2.46984	-2.08623
	118.5	-1.33702	-1.46545	-4.58094	-0.319009	-1.72158	-2.85797	-2.05185
	119	-1.67328	-1.30147	-3.93269	-0.329559	-1.82916	-2.9026	-1.74235
	119.5	-1.11638	-1.36074	-5.2596	-0.924073	-2.05232	-2.7912	-1.79311
	120	-0.362846	-1.28466	-5.04204	-0.22199	-1.72745	-2.89739	-2.15714
	120.5	-0.833469	-1.20826	-5.23464	-0.312517	-1.45775	-2.97319	-1.94288
	121	-1.06935	-1.19237	-5.2931	-0.379085	-1.62566	-3.03955	-1.91245
	121.5	-0.641991	-1.14168	-5.37777	-0.0978372	-1.57513	-3.21557	-2.26383
	122	-0.658695	-1.53874	-5.10184	0.0863643	-1.53735	-3.20184	-2.13104
	122.5	-0.341381	-1.28446	-4.83522	-0.721397	-1.8673	-2.81765	-1.47528
	123	-0.176209	-1.95463	-4.91174	-0.814816	-2.02885	-3.02756	-1.84632
	123.5	0.376038	-1.9946	-4.58673	-0.745756	-1.82297	-3.00766	-1.67963
	124	0.23327	-2.09244	-4.65894	-0.567661	-1.39256	-2.81677	-1.28833
	124.5	0.00228466	-1.77762	-4.7909	-0.534633	-1.48253	-2.96558	-1.34139
	125	-0.411153	-2.22515	-4.98926	-0.788387	-1.34834	-3.10047	-1.87751
	125.5	-0.245636	-2.09665	-4.94364	-1.00792	-1.19125	-3.02694	-1.54224
	126	0.085332	-2.66251	-5.06341	-0.570383	-1.62115	-3.04304	-1.91757
	126.5	0.219713	-2.74143	-4.98688	-0.765968	-1.74731	-3.38519	-1.54943
	127	-0.473591	-2.70965	-5.29726	-0.478429	-1.80827	-3.11187	-1.69
	127.5	-0.56719	-3.11895	-4.96841	-0.511845	-1.44497	-2.89213	-1.82887
	128	0.185129	-2.41534	-5.31921	-0.385727	-1.29511	-2.70887	-1.81771
	128.5	0.15576	-2.18643	-5.13841	-0.440663	-1.54345	-2.74928	-1.86404
	129	0.175684	-1.7904	-4.84427	-0.645441	-1.39432	-2.84167	-2.26022
	129.5	-0.735342	-1.88746	-4.14654	-1.317	-1.42501	-3.19521	-2.12947
	130	-0.0230074	-2.19619	-4.1102	-0.891736	-1.50105	-2.96849	-1.77099
	130.5	0.273103	-1.75815	-3.61096	-0.459925	-1.38212	-2.98228	-1.96484
	131	0.0997776	-1.52611	-4.11359	-0.145362	-1.36259	-3.18483	-2.16577
	131.5	0.451978	-2.213	-4.27715	-0.640114	-1.22299	-3.26181	-2.08951
	132	0.489014	-1.91927	-4.35637	-0.0572478	-1.05097	-3.32119	-1.95061
	132.5	-0.0782337	-2.36143	-4.41722	-0.396798	-1.36972	-3.18719	-2.45301
	133	0.59763	-1.89614	-4.35944	-1.03396	-1.33634	-2.98229	-2.4002
	133.5	0.67487	-2.12848	-4.70855	-0.538754	-1.34464	-2.76151	-1.64102
	134	0.463587	-2.75796	-4.84037	-0.692787	-1.43428	-2.71308	-1.40846
	134.5	0.912706	-2.46229	-4.95626	-0.348395	-1.61679	-2.6907	-1.7124
	135	0.982073	-2.56504	-5.04062	-1.1296	-1.66773	-2.68769	-1.74885
	135.5	1.06798	-2.41306	-5.40199	-1.14237	-1.74312	-2.80714	-2.18183
	136	0.162691	-2.38047	-5.79538	-1.34616	-1.79025	-2.65304	-1.37802
	136.5	0.524144	-1.44101	-5.13404	-1.04699	-1.79373	-2.56942	-1.9103
	137	0.0197059	-1.44542	-5.15435	-0.80523	-1.64256	-2.67058	-1.44577
	137.5	-0.0690399	-1.54718	-5.5168	-0.913952	-1.84006	-2.63007	-1.20117
	138	-0.122737	-1.13148	-5.26533	-1.02131	-1.40843	-2.76617	-1.64824
	138.5	-0.436111	-1.10669	-4.98149	-0.625883	-0.769803	-2.75957	-1.39313
	139	-0.977583	-2.30271	-5.07267	-0.505062	-1.15729	-2.79296	-1.84862
	139.5	-1.36737	-2.11838	-5.36367	-0.15102	-1.30598	-2.69885	-1.91699
	140	-1.00144	-2.43718	-5.52671	0.141265	-1.28804	-2.22904	-2.22191
	140.5	-1.43288	-1.69381	-5.59391	-0.336886	-0.979806	-2.39726	-2.20319
	141	-0.857938	-1.8416	-5.9315	-0.84099	-0.840782	-2.61382	-1.96509
	141.5	-0.971439	-2.56293	-5.42909	-1.32696	-0.557331	-2.64393	-2.25671
	142	-1.18069	-2.4582	-5.44897	-1.39434	-0.396392	-2.40882	-2.27882
	142.5	-0.333844	-1.70177	-5.27529	-0.940158	0.16245	-2.72568	-1.95341
	143	-0.233908	-1.43354	-5.35198	-1.0472	0.424993	-2.54862	-2.22029
	143.5	-1.22191	-0.675738	-5.30954	-0.94335	0.472226	-2.24391	-2.04984
	144	-0.597588	-0.187896	-4.86521	-0.326393	0.426848	-2.42313	-1.43986
	144.5	-0.69959	-0.0404966	-4.87987	-0.945937	-0.165837	-2.26848	-1.93877
	145	-0.70563	-0.116161	-4.54229	-0.94293	-0.0788339	-2.3787	-1.34053
	145.5	-0.857271	0.0283556	-5.07352	-0.938244	-0.44111	-2.65952	-1.55561
	146	-1.19761	-0.598773	-4.89867	-0.568811	-0.72266	-2.59199	-1.9609
	146.5	-1.09079	-0.184035	-4.96266	-1.02955	-1.12041	-2.79075	-1.87282
	147	-1.30149	-0.0997074	-5.30822	-0.870702	-0.95702	-2.76969	-1.38618
	147.5	-1.25546	0.177937	-5.03419	-1.35581	-1.27103	-2.67537	-1.15595
	148	-1.46583	0.812561	-4.97042	-1.05938	-1.30967	-2.82881	-1.96718
	148.5	-1.69196	0.747967	-5.33132	-0.981781	-1.24622	-2.55256	-1.29899
	149	-1.58083	0.402442	-5.19739	-0.859153	-1.55985	-2.38215	-1.2334
	149.5	-1.52116	0.634957	-5.07155	-0.536629	-1.43362	-2.20872	-1.5281
	150	-1.26715	0.499778	-5.44085	-0.53374	-1.47991	-2.25412	-1.83541
	150.5	-1.11425	-0.277742	-4.65965	-0.742722	-1.46093	-2.1325	-1.43642
	151	-1.67645	0.301393	-5.13359	-0.846646	-1.66309	-2.32025	-1.93358
	151.5	-1.10282	-0.550563	-5.05206	-1.01566	-1.64722	-2.46055	-2.04773
	152	-1.30251	0.719414	-4.89427	-0.451149	-0.540452	-2.4484	-1.88189
	152.5	-1.97049	-0.0470439	-5.01394	-0.692152	-0.658892	-2.61239	-1.9875
	153	-1.74385	0.866289	-5.18484	-0.78107	-0.980609	-2.46445	-1.94904
	153.5	-1.5671	0.788325	-4.91398	-0.630344	-1.21486	-2.59024	-2.07736
	154	-1.21952	0.767095	-4.43239	-0.843559	-1.06997	-2.7224	-2.08256
	154.5	-1.26768	0.222456	-4.42966	-0.0758414	-1.2488	-2.74316	-1.66102
	155	-0.792994	0.715327	-4.66641	-1.29515	-1.28315	-2.56089	-1.5837
	155.5	-1.83703	0.86772	-4.98288	-0.731702	-1.26638	-2.72069	-1.2576
	156	-2.09435	0.880383	-5.2004	-0.82091	-1.47572	-2.92807	-1.66196
	156.5	-2.34998	-0.314109	-4.87924	-0.899056	-1.74085	-2.57354	-1.38456
	157	-2.03473	-0.210395	-5.01324	-0.716131	-1.81169	-1.81904	-1.8751
	157.5	-1.49216	-0.436803	-5.06417	-0.176765	-1.74759	-2.22322	-1.76105
	158	-2.186	-0.585839	-5.22017	-0.235048	-1.76741	-2.09784	-1.30758
	158.5	-1.94355	-0.323877	-5.26949	-0.542859	-1.51632	-2.61632	-1.32572
	159	-2.0991	-0.273511	-4.93128	-0.133345	-1.3905	-2.59773	-0.916944
	159.5	-0.831115	0.0942708	-5.13551	-0.358466	-1.37056	-2.08025	-0.96484
	160	-1.02651	0.480018	-5.04888	-0.742043	-1.44915	-1.97275	-0.816286
	160.5	-1.46147	0.24538	-4.87291	-0.0854173	-1.30081	-1.95958	-1.23952
	161	-1.83998	-0.301124	-4.74385	0.226078	-0.646547	-2.23782	-1.07298
	161.5	-1.35522	-0.610275	-5.41043	-0.250111	-0.407525	-2.4639	-0.172147
	162	-1.90182	-0.809182	-5.27674	0.176117	-0.512094	-2.46888	-0.344365
	162.5	-1.16772	-1.44612	-5.4077	-0.523868	-0.664661	-2.60682	-0.74647
	163	-1.78163	-1.51482	-4.85443	-0.224667	-0.826963	-2.6856	-0.93273
	163.5	-0.898274	-2.24857	-4.46708	-0.31498	-0.986266	-2.37837	-0.586333
	164	-1.02707	-2.59409	-5.02467	-1.06329	-0.95887	-2.3348	-1.02765
	164.5	-1.23565	-2.87517	-5.25813	-0.00786691	-1.24307	-2.2848	-1.21957
	165	-1.64531	-2.55318	-4.50706	-1.0083	-1.40136	-2.51586	-1.53719
	165.5	-1.58071	-2.37941	-4.55975	-0.910331	-1.3856	-2.14067	-1.52913
	166	-1.55416	-2.50349	-4.47799	-1.20224	-0.99308	-1.81699	-1.16052
	166.5	-2.11118	-2.47298	-4.0565	-0.916733	-0.460064	-1.91008	-1.19427
	167	-0.772972	-2.57165	-3.4981	-0.584808	-0.205215	-1.90591	-1.33501
	167.5	-1.06072	-2.85836	-2.92098	-0.357601	0.338958	-1.51386	-1.40822
	168	-1.14767	-2.82445	-3.70118	-0.342062	-0.212798	-1.40126	-1.60265
	168.5	-0.908205	-3.20262	-4.01185	-1.24826	-0.429046	-1.22933	-1.60699
	169	-0.994174	-3.44452	-4.14532	-0.939417	-0.736995	-1.47815	-1.7483
	169.5	-0.341921	-3.06168	-4.50924	-1.19027	-0.553431	-1.32745	-1.5347
	170	-1.35742	-3.60182	-4.62975	-0.740092	-0.336069	-1.38379	-1.50063
	170.5	-1.75551	-3.53958	-4.83295	-0.716852	-0.161072	-1.89719	-1.67951
	171	-1.28196	-3.68086	-5.07412	-0.766213	-0.385408	-2.0026	-1.944
	171.5	-1.42441	-4.01343	-5.01513	-0.889848	-0.35163	-2.11495	-1.91972
	172	-1.30383	-4.03125	-5.15263	-0.685205	-0.420646	-2.1349	-1.75472
	172.5	-1.25742	-4.08555	-5.38963	-0.892673	-0.822638	-1.65306	-1.77012
	173	-1.52695	-3.67165	-5.60525	-0.935909	-0.790888	-1.95175	-1.90477
	173.5	-1.01659	-3.693	-5.49298	-0.832866	-0.847633	-1.94016	-1.73041
	174	-1.76101	-3.45795	-5.72655	-0.94322	-1.20981	-1.89866	-1.90703
	174.5	-1.96314	-3.10471	-5.65696	-0.603842	-1.44754	-1.86765	-1.95287
	175	-1.88568	-3.17495	-5.68681	-0.643021	-1.33116	-2.12305	-2.45901
	175.5	-1.06833	-2.51337	-5.86434	-0.615931	-1.38474	-2.2171	-1.99102
	176	-0.934301	-1.88156	-5.12662	-0.501346	-1.56733	-2.35599	-2.203
	176.5	-1.75061	-1.92957	-5.19559	-0.762879	-1.72368	-2.54175	-1.85351
	177	-1.44474	-2.19428	-5.07946	-0.867236	-1.82922	-2.69403	-2.06327
	177.5	-1.4674	-2.07289	-5.27594	-0.68492	-1.7922	-3.1745	-2.1808
	178	-1.42125	-1.8786	-5.05154	-0.80425	-1.66635	-3.08236	-2.2637
	178.5	-1.12397	-2.42325	-5.24982	-0.63365	-1.50427	-2.99523	-2.14896
	179	-1.82399	-2.69237	-5.0802	-0.572691	-1.6785	-3.3045	-2.3338
	179.5	-1.64943	-3.16885	-5.04034	-0.931423	-1.70255	-3.0001	-1.75916
	180	-0.7862	-3.20315	-5.08904	-0.665094	-1.76493	-2.67387	-2.06515
	180.5	-1.71649	-3.515	-4.93425	-0.323867	-1.58421	-2.75567	-1.68232
	181	-1.85082	-3.65978	-5.03678	-0.725131	-1.70578	-2.91546	-2.28498
	181.5	-0.729128	-4.00227	-5.0097	-0.883604	-1.66268	-3.01515	-1.70796
	182	-1.83446	-4.03719	-5.3956	-0.921406	-1.8989	-3.14792	-1.80523
	182.5	-1.93981	-4.03006	-5.64109	-1.0794	-1.82322	-3.32634	-1.69501
	183	-0.938492	-3.96275	-5.20744	-1.00927	-1.73881	-3.19741	-1.86353
	183.5	-0.962142	-3.9431	-5.18177	-0.309563	-1.78331	-2.8379	-1.85676
	184	-1.18891	-3.54397	-5.63146	-0.779563	-1.83454	-3.14926	-1.72572
	184.5	-1.4597	-3.80038	-5.12312	-1.19398	-1.91246	-2.89969	-1.62166
	185	-1.26968	-4.07126	-4.69525	-0.723994	-1.86691	-3.14354	-1.83041
	185.5	-1.55398	-4.01729	-4.64353	-0.251259	-2.00112	-3.19291	-1.28291
	186	-1.62533	-3.73141	-4.43558	-0.333764	-1.91526	-2.79251	-1.45015
	186.5	-1.40116	-3.64069	-4.45609	-0.366436	-1.99127	-2.86697	-1.0105
	187	-1.59335	-4.00709	-4.81822	-0.0754209	-1.95673	-3.12438	-1.18395
	187.5	-1.51614	-3.89719	-4.53555	-0.178306	-2.04443	-3.07638	-1.50152
	188	-0.947985	-3.08625	-4.89612	-0.383834	-2.06103	-2.82401	-1.41361
	188.5	-0.822745	-2.94135	-5.32607	-0.290919	-2.03269	-2.90019	-1.74946
	189	-1.62213	-3.23103	-5.27901	-0.738313	-1.8845	-2.57213	-1.84098
	189.5	-1.82345	-3.04991	-5.44391	-0.760553	-1.75151	-2.49559	-1.75838
	190	-1.65163	-2.69396	-5.60585	-0.843609	-1.62729	-2.72781	-1.66149
	190.5	-1.19215	-2.5972	-4.9082	-0.445312	-1.66973	-2.87582	-1.74783
	191	-1.58201	-2.56996	-5.28383	-0.99187	-1.72978	-3.05206	-1.26233
	191.5	-1.27466	-2.70064	-5.15561	-0.719964	-1.67552	-3.07624	-1.42018
	192	-1.55165	-2.89338	-4.93996	-1.23053	-1.77616	-3.13482	-1.40737
	192.5	-1.61711	-3.26238	-5.2498	-1.18704	-1.86084	-3.41262	-1.57836
	193	-1.25569	-3.25035	-5.32257	-0.393982	-1.96115	-3.22513	-1.64494
	193.5	-0.989198	-2.91683	-5.4772	-0.206276	-1.93507	-2.88466	-1.79231
	194	-2.03904	-3.1239	-5.47075	-0.268406	-1.21598	-3.18241	-1.44666
	194.5	-1.21468	-2.82711	-5.97656	-0.562205	-0.874739	-2.99754	-1.40127
	195	-1.64162	-2.43028	-5.95716	-0.708635	-0.901442	-3.09743	-1.26459
	195.5	-1.51232	-2.43539	-5.851	-1.0893	-0.859825	-2.97627	-1.10818
	196	-1.3103	-2.90989	-5.63979	-0.886419	-0.891259	-2.94296	-1.21379
	196.5	-0.977693	-2.95163	-5.18796	-0.55533	-1.04182	-2.55778	-1.40766
	197	-1.82491	-2.95151	-4.9759	-0.854595	-0.975132	-2.85064	-1.05928
	197.5	-1.16055	-2.8878	-5.46656	-1.0378	-1.15057	-2.97458	-1.09404
	198	-0.931608	-2.8766	-5.46325	-0.770864	-0.982068	-3.12444	-0.815315
	198.5	-1.51877	-3.20527	-5.81044	-0.199014	-0.858755	-3.12194	-1.19797
	199	-0.97528	-3.13344	-5.48426	0.0857803	-0.730264	-3.19403	-0.809969
	199.5	-1.03025	-3.04542	-4.87312	0.215763	-1.01462	-3.20331	-0.950671
	200	-1.69767	-3.06224	-4.84114	0.639479	-1.17075	-3.154	-0.757393
	200.5	-1.32314	-3.27062	-5.42953	-0.207467	-1.45986	-3.04079	-0.764498
	201	-1.59843	-3.46929	-5.72843	-0.503647	-1.37085	-2.9031	-1.34242
	201.5	-1.71142	-3.37752	-5.45169	-0.296686	-1.291	-2.82176	-1.44813
	202	-1.26488	-3.21852	-5.19925	-0.397945	-1.64985	-2.88199	-0.763632
	202.5	-1.32259	-3.13703	-4.74432	-0.469255	-1.67109	-2.6722	-1.44527
	203	-0.541895	-2.73048	-4.59274	-0.869324	-1.48852	-2.82426	-1.57737
	203.5	-0.985209	-2.95453	-4.32705	-0.425567	-1.57993	-2.6458	-1.68775
	204	-0.204618	-3.04154	-4.28517	-0.672879	-0.995055	-2.79037	-1.97952
	204.5	-1.6243	-3.23544	-4.39878	-0.311713	-0.951519	-3.11417	-1.94696
	205	-0.672459	-3.29053	-4.31547	0.133568	-1.21923	-3.24904	-1.86841
	205.5	-0.900007	-3.5045	-4.49634	1.50173	-1.50402	-3.30891	-1.42132
	206	-0.959	-3.68024	-4.61106	0.397984	-1.64831	-3.45963	-1.06782
	206.5	-1.16326	-4.05044	-3.9338	0.217829	-1.61199	-3.30058	-1.67801
	207	-1.9493	-3.73784	-4.39941	-0.358845	-1.53359	-2.95064	-1.60756
	207.5	-1.42394	-3.78601	-4.67374	-1.05624	-1.73777	-2.97224	-1.71612
	208	-0.804649	-3.87769	-4.65164	-1.07972	-1.86362	-2.83173	-1.74318
	208.5	-1.37243	-3.66963	-4.9706	-0.84348	-1.7322	-2.73031	-2.00463
	209	-1.28202	-3.82107	-5.38322	-1.14373	-1.80072	-2.86202	-1.87576
	209.5	-1.16512	-3.71988	-5.28091	-0.959293	-1.67924	-2.96205	-1.72451
	210	-1.63081	-4.12909	-5.17721	-1.11092	-1.32716	-3.0564	-1.89394
	210.5	-1.69015	-4.12708	-5.38612	-0.665911	-1.10766	-3.35555	-1.40927
	211	-2.02192	-3.5422	-4.78345	-0.427072	-0.789123	-3.46176	-1.62498
	211.5	-1.81584	-3.13034	-5.25516	-1.07382	-0.378327	-3.51866	-2.05044
	212	-1.2264	-3.1599	-4.71854	-1.11507	-0.476722	-3.18373	-1.94636
	212.5	-1.71732	-3.52313	-5.02909	-1.24037	0.290341	-3.17286	-1.79174
	213	-1.9098	-3.19107	-5.46333	-0.484826	0.443058	-2.89407	-2.08929
	213.5	-2.14093	-2.7555	-5.12042	-0.504373	0.447532	-2.83606	-2.31254
	214	-1.53776	-2.45045	-5.16445	-1.01102	0.691197	-2.98137	-2.09101
	214.5	-1.78724	-1.90257	-5.14301	-0.595673	1.10278	-3.38561	-2.18533
	215	-1.38633	-1.84019	-5.17868	0.281213	1.00194	-3.62367	-2.44559
	215.5	-1.11831	-2.03845	-5.51835	-0.165916	0.54516	-3.48322	-2.02558
	216	-0.395552	-2.31569	-5.33219	-0.637834	0.154738	-3.43932	-1.905
	216.5	-0.622013	-1.90181	-5.34381	-0.836343	-0.092874	-3.36393	-2.1333
	217	-0.538523	-1.63227	-5.15712	-1.15795	-0.071007	-3.47419	-2.21545
	217.5	-1.55538	-1.30856	-5.09033	-0.982962	-0.377224	-3.27012	-2.2835
	218	-0.438096	-1.54885	-5.10473	-0.819717	-0.212259	-3.48072	-2.42206
	218.5	-1.03426	-1.17333	-5.04047	-1.14422	-0.0503324	-3.51805	-1.93382
	219	-0.712278	-1.67974	-5.13402	-1.55007	0.608889	-3.64885	-2.12388
	219.5	-1.61867	-2.12927	-5.02266	-1.60917	0.425283	-3.20715	-2.02629
	220	-1.11344	-2.30532	-5.12548	-1.6086	0.528155	-3.16672	-2.30418
	220.5	-0.751978	-1.98205	-4.64878	-0.272617	0.413435	-3.01426	-2.31811
	221	-0.312	-1.65629	-5.22331	-1.51865	-0.246791	-3.24696	-1.889
	221.5	-1.1323	-1.55874	-4.94328	-1.24181	-0.581235	-3.24518	-2.1106
	222	-1.0172	-2.33422	-4.80152	-0.733871	-0.538074	-3.44772	-2.00733
	222.5	-0.880799	-1.71602	-5.7001	-0.552849	-0.605865	-3.11771	-2.14631
	223	-0.911322	-2.02072	-5.58395	-1.35005	-0.814681	-3.19366	-2.47922
	223.5	-1.62741	-2.10704	-5.49134	-1.61244	-1.09753	-2.79152	-1.98602
	224	-1.36428	-1.35706	-5.27536	-0.889059	-1.16469	-2.89884	-1.96721
	224.5	-0.795432	-1.10612	-5.33961	-0.905886	-1.37214	-3.27456	-1.69355
	225	-0.168046	-1.7289	-5.69373	-1.0057	-1.47012	-2.93578	-1.85873
	225.5	-0.767949	-1.9702	-4.97261	-0.119714	-1.40247	-2.99866	-1.76549
	226	-0.140148	-2.20265	-4.72726	-0.258057	-1.41113	-3.29036	-1.59742
	226.5	-0.0325644	-2.47133	-5.14687	0.0104922	-1.43541	-3.21959	-1.47309
	227	-1.02565	-2.71382	-4.9965	-0.339914	-1.70545	-3.156	-1.82215
	227.5	-0.457369	-2.62485	-4.76791	-0.388411	-1.78247	-3.11966	-1.92582
	228	-0.276646	-2.70804	-5.35362	-0.842056	-1.70186	-3.13711	-1.9111
	228.5	-0.874949	-2.67297	-4.91914	-0.688678	-1.84215	-3.37686	-2.32971
	229	-1.49765	-2.46461	-4.70253	-0.212529	-1.74846	-3.59247	-1.68876
	229.5	-0.694515	-2.58392	-5.06326	-0.842599	-1.64718	-3.51074	-1.3573
	230	-1.66029	-1.91115	-5.39072	-1.15208	-1.67808	-3.15974	-1.63777
	230.5	-1.0542	-2.00511	-5.31659	-0.525286	-1.75326	-3.14974	-1.49445
	231	-1.26864	-2.20675	-5.03811	-0.826819	-1.83784	-2.9704	-1.8343
	231.5	-0.67612	-2.60427	-5.09029	-0.848248	-1.24832	-3.1872	-1.64851
	232	-1.19634	-2.72395	-5.16032	-0.852334	-1.4547	-3.13285	-1.98067
	232.5	-0.90808	-3.13347	-5.67934	-1.25944	-1.44118	-3.08597	-1.86923
	233	-0.733502	-2.95521	-5.45403	-1.47769	-1.34248	-3.56483	-1.49217
	233.5	-0.81631	-3.1248	-5.55919	-1.32978	-1.331	-3.60664	-1.72976
	234	-0.851125	-2.85608	-5.70361	-0.839869	-1.41485	-3.41927	-1.55239
	234.5	-1.52992	-2.9857	-5.53362	-0.864089	-1.39617	-3.60096	-1.60076
	235	-0.897389	-2.91496	-5.23886	-1.21998	-1.45277	-3.28198	-1.52884
	235.5	-1.36663	-2.67198	-5.3797	-1.4091	-1.22286	-3.66919	-1.44933
	236	-0.406793	-3.00805	-4.90524	-1.41057	-1.55336	-3.67244	-0.959368
	236.5	-0.881584	-2.87933	-4.62954	-1.13509	-1.6773	-3.68965	-1.43792
	237	-1.06917	-2.28292	-5.39877	-1.1006	-1.73855	-3.49991	-1.55044
	237.5	-1.22985	-1.93847	-5.248	-1.21098	-1.96697	-3.64211	-1.25573
	238	-1.37947	-2.52972	-5.12682	-1.37148	-1.94978	-3.40126	-1.37879
	238.5	-1.52796	-2.76729	-5.14217	-1.40302	-1.8567	-3.33532	-1.56845
	239	-0.412201	-2.89106	-5.28074	-1.19254	-1.94986	-3.40524	-1.84906
	239.5	-0.182274	-2.97808	-4.88696	-0.650237	-1.7529	-3.33259	-1.74427
	240	-0.763064	-2.89166	-5.0527	-1.14867	-1.84764	-3.63912	-2.00637
	240.5	-0.649392	-3.00647	-5.4232	-0.830863	-1.8451	-3.81448	-1.86108
	241	-1.36024	-3.1752	-4.8001	-1.64591	-2.01027	-3.64566	-1.77979
	241.5	-0.206151	-3.21986	-4.69937	-1.44636	-2.0979	-3.62414	-1.84956
	242	-0.101607	-3.16343	-4.87571	-1.45281	-2.06588	-3.6182	-1.98267
	242.5	-0.375027	-3.14817	-4.32341	-1.09996	-1.84407	-3.55766	-1.99481
	243	-0.394485	-2.60326	-4.30378	-1.52148	-1.5529	-3.5098	-2.04798
	243.5	-0.514723	-2.30291	-4.60809	-1.03488	-1.4983	-3.34553	-2.26128
	244	-0.268415	-1.62081	-4.90047	-1.51758	-1.60478	-3.28091	-1.71044
	244.5	-0.118242	-0.0395508	-5.219	-0.948171	-1.34683	-3.33265	-1.65257
	245	-0.703624	-0.0638045	-4.90099	-1.24157	-0.905617	-3.11757	-1.96134
	245.5	-1.05615	-0.43435	-4.86844	-1.26423	-0.363435	-2.91493	-1.38438
	246	-0.806003	-0.363939	-4.88278	-0.798561	-0.252125	-2.75693	-1.21745
	246.5	-0.918566	-0.0626441	-5.28289	-0.64733	-0.579095	-2.88661	-1.18439
	247	-1.2671	-0.396707	-5.55016	-0.601914	-0.555805	-3.09234	-1.19149
	247.5	-0.896585	-0.404822	-6.33261	-0.983586	-0.610132	-3.15591	-1.63011
	248	-0.821447	-1.0577	-6.02693	-1.00014	-0.961	-3.32584	-1.90699
	248.5	-1.04179	-1.2847	-6.08919	-0.803321	-0.889862	-3.36761	-1.77398
	249	-1.24585	-0.672191	-5.52297	-1.1229	-0.460117	-3.26908	-1.58574
	249.5	-1.03767	-0.0687948	-5.62078	-0.768729	-0.411676	-3.41063	-1.17648
	250	-1.20627	0.114981	-5.83374	-0.749745	-0.240625	-3.08288	-1.46774
	250.5	-1.23645	-0.105587	-5.28313	-0.808856	-0.463406	-3.25382	-2.04557
	251	-1.03835	-0.974867	-5.37874	-0.41065	-0.486617	-3.54415	-1.79282
	251.5	-1.58148	-1.25051	-4.98735	-0.493427	-0.666587	-3.32416	-2.26641
	252	-1.16782	-1.06167	-4.95309	-1.01244	-1.05783	-3.04225	-2.1779
	252.5	-1.34369	-1.17592	-5.49675	-0.742265	-1.08617	-3.14545	-2.14799
	253	-1.017	-0.714295	-5.60001	-0.946585	-1.19321	-3.08927	-2.06381
	253.5	-0.786095	-0.911008	-5.66784	-1.20833	-0.65132	-3.22101	-2.03825
	254	-1.02414	-0.535343	-5.12449	-0.349439	-0.956833	-3.27661	-1.634
	254.5	-0.773781	-0.715814	-5.43605	-0.886259	-1.29449	-3.37757	-1.52666
	255	-1.0532	-0.629747	-5.83603	0.0210186	-1.41906	-2.86925	-1.63176
	255.5	-2.2449	-0.936319	-5.69264	0.198756	-1.59354	-2.99778	-1.75318
	256	-1.4859	-0.587314	-5.79426	-0.301887	-1.32396	-3.04934	-1.74532
	256.5	-1.4491	-1.17286	-5.58677	-0.164729	-1.54532	-2.76881	-1.51256
	257	-1.83154	-1.42649	-5.36498	-0.596128	-1.63096	-3.03726	-2.08041
	257.5	-0.942069	-0.39348	-5.34191	-0.67521	-1.66916	-2.91226	-2.00197
	258	-1.64277	-0.290476	-5.37468	-0.472555	-1.68992	-2.91823	-1.84806
	258.5	-1.80913	-0.497504	-5.54594	-0.198988	-1.79993	-2.74777	-1.80202
	259	-1.17645	-0.632511	-5.25036	-0.628017	-1.9556	-2.35251	-2.08691
	259.5	-2.1566	-2.17824	-5.0334	-0.803864	-2.04532	-2.5859	-1.95214
	260	-1.83874	-2.64919	-5.28773	-1.06173	-1.8571	-2.64372	-1.70965
	260.5	-1.2325	-2.20893	-5.45242	-0.96587	-1.99876	-2.7025	-2.01759
	261	-1.53397	-2.4258	-5.36882	-1.30211	-2.0243	-2.92649	-2.09684
	261.5	-1.43923	-2.35708	-5.07708	-1.43815	-2.04901	-2.93849	-1.93594
	262	-2.09275	-2.46571	-5.30982	-1.12272	-1.88553	-3.10017	-1.75457
	262.5	-2.02364	-2.37983	-5.65689	-1.36054	-2.07478	-3.22222	-2.0138
	263	-2.32543	-2.73074	-5.20193	-1.38452	-2.0205	-2.84453	-1.98776
	263.5	-1.62231	-2.13604	-5.1538	-1.57791	-1.96666	-3.00027	-1.70776
	264	-1.94203	-2.2848	-5.51301	-1.1826	-1.95032	-3.24971	-1.44508
	264.5	-1.93866	-2.2177	-5.50062	-1.08693	-1.70382	-3.0517	-1.40419
	265	-1.38696	-2.79226	-5.29544	-1.01024	-1.65685	-2.9047	-1.56071
	265.5	-1.66305	-3.01547	-5.46753	-0.769005	-1.67755	-2.89357	-1.97726
	266	-1.21457	-2.94307	-4.954	-1.20151	-1.77966	-3.52737	-1.87264
	266.5	-1.56684	-3.49128	-4.92278	-0.734114	-1.72537	-3.56209	-1.80576
	267	-1.3666	-3.41323	-5.09004	-0.0343054	-1.78728	-3.35919	-2.05139
	267.5	-1.33539	-3.99477	-4.81794	0.0633259	-1.87697	-3.48105	-1.65341
	268	-1.10739	-3.62971	-4.7863	-0.756843	-1.45625	-3.34939	-2.22315
	268.5	-0.89331	-3.62026	-5.04212	-0.0201624	-1.56485	-3.58466	-2.10424
	269	-0.383992	-3.31679	-4.99984	-0.219228	-1.68283	-3.41172	-2.47331
	269.5	0.398743	-2.65781	-5.15535	-0.48563	-1.54421	-3.23833	-1.91339
	270	-0.649099	-2.69351	-5.22619	-0.695749	-1.60982	-3.16427	-2.24428
	270.5	-0.772603	-2.76882	-5.02933	-0.623955	-1.80351	-3.25453	-2.17627
	271	-1.4984	-2.26142	-5.05159	-1.06923	-1.83966	-3.37834	-2.05716
	271.5	-1.05525	-2.25616	-4.78212	-0.816146	-1.87485	-3.12346	-2.17153
	272	-0.830893	-2.13836	-4.90114	-1.32769	-1.78998	-3.18081	-2.21839
	272.5	-0.427109	-1.43621	-5.04195	-0.475722	-1.72233	-3.03463	-1.91827
	273	-0.257399	-1.58575	-4.88088	-0.544962	-1.68773	-3.36698	-1.93574
	273.5	-0.532348	-2.01596	-4.74107	-0.644051	-1.55154	-3.3905	-2.16756
	274	-0.419819	-1.54233	-4.31396	-1.07389	-1.17565	-3.20986	-1.95147
	274.5	-0.49592	-1.22229	-4.01495	-1.36641	-1.07646	-3.32964	-1.91532
	275	-1.00359	-0.994818	-4.6258	-1.2958	-1.35675	-3.3821	-1.99373
	275.5	-1.00985	-1.32239	-4.99769	-1.23606	-1.51113	-2.85221	-2.23312
	276	-0.982653	-1.81723	-4.6616	-0.756134	-1.24886	-2.54776	-2.17993
	276.5	-1.12711	-1.74471	-4.4974	-1.22838	-0.637529	-2.46528	-2.25608
	277	-0.956877	-2.36922	-4.39642	-0.994619	-0.993816	-1.96368	-1.85668
	277.5	-1.02789	-2.12914	-4.59832	-0.910331	-1.08834	-2.456	-1.7517
	278	-0.837868	-2.47546	-4.95044	-1.43289	-1.11345	-2.53193	-1.76831
	278.5	-1.38851	-2.41995	-5.05744	-0.826693	-1.29265	-2.48427	-1.78899
	279	-0.743902	-2.06174	-4.40353	-1.07903	-1.59321	-2.83294	-1.62941
	279.5	-1.3689	-2.13849	-4.01364	-0.692587	-1.64977	-3.04728	-1.5477
	280	-0.866507	-2.1721	-3.74691	-0.63654	-1.76472	-3.05312	-1.76208
	280.5	-1.51141	-2.27572	-3.77248	-0.791662	-1.63106	-3.2194	-1.43308
	281	-0.919345	-1.65091	-3.40043	-1.10052	-1.70998	-3.03216	-2.02753
	281.5	-1.2842	-1.77715	-3.24666	-1.4506	-1.33619	-3.16114	-1.96351
	282	-1.55058	-2.21213	-2.85736	-1.78703	-1.72668	-3.08639	-1.94133
	282.5	-0.772793	-2.53496	-2.73674	-0.88967	-1.8574	-3.50858	-2.0922
	283	-1.03373	-2.73175	-1.8957	-0.88008	-1.96002	-3.38151	-1.73661
	283.5	-0.899439	-2.30728	-2.90138	-0.696072	-2.11733	-3.29038	-1.71582
	284	-0.476129	-2.13667	-3.02711	-1.22635	-1.92228	-2.90335	-1.67089
	284.5	-1.23878	-2.44904	-3.1667	-0.676151	-1.79416	-3.01508	-1.58168
	285	-0.843786	-2.50555	-3.35633	-0.324732	-1.50305	-3.24564	-1.37452
	285.5	-1.39595	-1.95152	-3.56406	-0.848912	-0.582555	-3.13192	-1.40049
	286	-0.75076	-1.47038	-3.94254	0.387835	0.283973	-3.33251	-1.54401
	286.5	-1.1123	-1.5683	-3.49498	-0.759623	1.24341	-3.65074	-0.952153
	287	-1.56232	-1.42046	-3.62416	-0.49526	1.03629	-3.67234	-1.16918
	287.5	-1.76387	-0.936862	-2.96881	-0.925563	1.71146	-3.4683	-0.685749
	288	-1.22826	-1.249	-2.90063	-1.31555	2.29449	-3.31074	-0.380269
	288.5	-1.05703	-1.58893	-3.50996	-0.641233	1.9386	-3.92952	-0.528054
	289	-1.03295	-1.27501	-3.35321	-1.30482	1.81505	-3.74382	0.285116
	289.5	-0.86539	-1.42862	-2.63994	0.105728	1.60693	-3.83476	0.00932284
	290	-1.11559	-2.02273	-2.11852	-0.388186	1.38843	-3.86453	-0.0915631
	290.5	-1.35123	-2.08976	-0.791897	-0.729564	0.941863	-3.9062	-0.572775
	291	-1.32603	-2.23094	-1.52074	-1.40316	1.17592	-3.45677	-0.790422
	291.5	-1.41651	-2.17653	-1.71698	-1.0638	0.728023	-3.19882	-1.18902
	292	-1.00951	-2.31815	-1.56251	-1.14082	0.224993	-3.4338	-1.1939
	292.5	-0.330629	-2.40755	-2.06502	-1.39544	-0.225943	-3.57981	-1.68924
	293	-0.358132	-2.30428	-2.46875	-1.19932	-0.386765	-3.61279	-1.59542
	293.5	-0.610093	-2.93471	-1.37157	-1.12241	-0.62616	-3.70207	-1.90585
	294	-1.2574	-2.78656	-1.18858	-1.39463	-0.731688	-3.73148	-1.83998
	294.5	-1.46931	-2.9378	-1.25205	-1.32788	-1.03881	-3.39051	-1.72983
	295	-0.944156	-2.80852	-1.61331	-1.47081	-1.09141	-3.30327	-1.73646
	295.5	-0.819525	-3.43181	-2.05845	-1.15346	-1.16086	-3.29244	-1.61043
	296	-0.796435	-3.0591	-1.98029	-1.37546	-1.14391	-3.30353	-1.4848
	296.5	-0.411203	-3.32261	-1.08477	-1.37101	-1.1976	-3.29631	-1.49445
	297	0.364117	-2.92775	-0.802622	-1.08945	-1.31344	-3.44636	-1.40332
	297.5	-0.127647	-3.47033	-0.484982	-0.96484	-1.06978	-3.29194	-1.99972
	298	0.400183	-2.59607	-0.170834	-0.857227	-0.576107	-3.17292	-1.35109
	298.5	-0.182127	-3.20554	-0.977977	-0.456144	-0.261149	-3.19007	-1.50253
	299	0.105836	-3.38247	-1.3204	-1.01293	-0.561605	-3.26052	-1.64187
	299.5	-0.29215	-3.57348	-2.1779	-1.16008	-0.405735	-3.38898	-1.78538
	300	-0.270593	-3.74763	-2.13753	-0.350285	-0.467106	-3.22632	-1.57899

## Sheet: F_GCaMP6s_FoodIngestion_Heatmap
	Fig. 3 f) Food ingestion induced changes in MSVGLUT2 activity displayed as a heatmap [zscore]
		Mouse
	Time [s]	1	2	3	4	5	6	7
	-150	0.107581	-0.331607	0.158841	0.375716	0.202038	-0.813499	-1.1226
	-149.5	-0.367433	0.0915682	0.366774	0.526343	-0.0558696	-0.622019	-1.30757
	-149	0.357552	0.00454198	0.173597	-0.0784749	-0.00495944	-0.531497	-1.43115
	-148.5	0.709937	-0.142557	1.00471	0.257577	0.0333382	-0.634187	-1.30486
	-148	-0.121685	0.900756	1.64796	-0.285754	0.673018	-0.661546	-1.55523
	-147.5	-0.00403758	0.545174	2.6023	-0.518155	0.230036	-0.854205	-0.94955
	-147	-0.47547	-0.0140617	3.31497	-0.757485	0.484386	-1.2253	-0.917988
	-146.5	0.165944	-0.688169	1.94023	-0.174445	0.324532	-1.41	-0.268638
	-146	-0.506097	0.100618	2.23673	-0.0349817	0.184968	-1.5281	0.0120469
	-145.5	-0.0968092	-0.128053	1.96161	-0.308732	0.0184933	-1.68819	0.0196583
	-145	-0.0631339	1.06443	1.24378	-0.248829	0.137091	-1.58693	0.200519
	-144.5	-0.504102	0.540505	-0.324532	-0.486137	0.250215	-1.17542	0.853471
	-144	-0.0498747	0.171653	-0.50601	-0.110259	0.292335	-0.519293	0.176358
	-143.5	-0.0166436	-0.378168	-1.44419	-0.0686607	0.197043	-0.40549	0.103236
	-143	-0.0723205	0.240206	-1.2922	-0.0372215	-0.0537629	0.0390625	0.321927
	-142.5	-0.332365	-0.00463708	-0.371972	-0.548682	-0.201089	-0.28462	-0.181706
	-142	-0.61017	-0.182201	0.201754	-0.843145	0.0143658	-0.599441	0.03309
	-141.5	-0.225298	-0.20119	0.0126983	-1.05778	-0.443763	-0.711581	-0.234572
	-141	-0.166436	0.894506	-0.380183	-0.521577	-0.428666	-0.726345	-0.415575
	-140.5	0.150368	1.32458	-1.20679	-0.726225	-0.538947	-0.518118	-0.773438
	-140	0.360818	1.25745	-1.63057	-0.57541	-0.954811	-0.632487	-0.546507
	-139.5	0.287695	1.48695	-1.14211	0.19051	-0.467709	-0.218472	-0.627543
	-139	0.03944	0.687663	-0.654232	-0.26095	-0.784422	-0.255523	-0.230123
	-138.5	0.039749	0.145081	-0.217604	-0.00215393	-0.892861	-0.6105	-0.0505278
	-138	0.220804	0.793779	1.05636	-0.296571	-0.716719	-0.819253	-0.667386
	-137.5	-0.160778	0.949181	1.03358	0.798225	-0.387595	-0.332413	-0.0462091
	-137	0.80452	1.20121	1.31119	1.13198	0.005634	-0.14067	-0.0710989
	-136.5	-0.198556	0.807926	1.09602	0.796829	-0.249003	-0.424308	-0.418288
	-136	0.0478673	0.670765	0.685599	0.852639	-0.244841	-0.334344	-0.0724456
	-135.5	0.0558986	0.613007	0.459499	0.0234997	-0.10176	-0.140368	-0.542944
	-135	0.583875	-0.464259	-0.0571698	-0.00490354	0.113646	0.078182	-0.741515
	-134.5	-0.294117	-0.215813	0.205742	-0.074583	0.466042	0.548245	-0.858214
	-134	-0.114386	-0.131351	-0.761866	-0.612574	-0.144241	0.514249	-1.22537
	-133.5	-0.0941554	-0.801769	-0.421649	-0.704706	-0.145697	0.570195	-1.51152
	-133	-0.921993	-1.26834	-0.840294	0.0186368	0.188578	0.615861	-1.04718
	-132.5	-0.338337	-0.98327	-1.11766	-0.40072	0.294705	0.355629	-1.43976
	-132	-1.40453	-0.32364	-1.12392	0.409533	0.0691698	0.311684	-1.17504
	-131.5	-1.38936	-0.388397	-0.984549	0.501332	0.184166	0.192742	-1.17318
	-131	-1.91821	-1.05975	-0.97171	0.784962	0.156047	0.0629679	-0.848125
	-130.5	-1.3544	-0.647347	-1.32945	0.980333	-0.0475912	-0.10984	-0.905762
	-130	-1.05781	-1.2832	-1.08675	1.47217	-0.0642242	-0.0826639	-0.747951
	-129.5	-0.983457	-0.738246	-1.26454	1.32615	0.0623595	-0.318748	-0.272409
	-129	-0.627551	-0.724788	-1.33397	1.65398	0.1408	-0.417282	-0.510508
	-128.5	-0.881858	-0.912679	-1.59437	1.95683	0.0136698	-0.260549	-1.04398
	-128	-1.50848	-1.08766	-1.46326	1.52708	0.225953	0.130943	-1.01062
	-127.5	-0.621033	-1.47425	-1.19972	0.73181	0.49211	0.581075	-1.19662
	-127	-0.947206	-1.00682	-1.76509	0.983594	0.29796	0.470432	-1.0471
	-126.5	-0.727132	-0.0434886	-1.63174	1.19586	0.252329	0.598753	-1.24724
	-126	-0.268292	-0.210592	-1.38815	0.590355	0.388312	0.501966	-1.08941
	-125.5	-1.14555	-0.319345	-0.746705	1.08151	0.603456	0.177552	-1.09405
	-125	-1.06312	-0.186673	-0.869464	1.1533	0.989384	0.289356	-1.08368
	-124.5	-1.03597	-0.515016	-0.538193	0.837992	0.92846	0.150336	-0.711923
	-124	-1.18516	-0.438175	-0.7647	1.02229	1.31435	0.294691	-1.11029
	-123.5	-1.25446	-0.588559	-0.39188	1.25305	1.3708	1.24206	-1.30713
	-123	-0.743374	-0.275809	-0.156932	1.36307	1.45975	2.12851	-1.10593
	-122.5	-0.880185	-0.392701	-0.542403	1.46976	1.25006	1.92143	-1.34671
	-122	-0.859195	-0.0178735	-1.09752	1.5529	1.82951	1.29931	-1.06341
	-121.5	-0.936268	-0.378081	-1.16245	1.53634	1.51542	0.818159	-0.76667
	-121	-0.662532	-0.506862	-1.04033	1.62667	2.03426	0.507821	-0.942583
	-120.5	-0.29772	-0.470338	-1.07069	1.28695	1.99553	0.120295	-0.978473
	-120	-0.990266	0.290266	-1.32619	0.666084	1.3012	-0.079282	-0.927872
	-119.5	-0.630057	0.77144	-0.947882	0.980777	1.01627	-0.0264212	-1.26723
	-119	-0.966396	0.584964	-1.01768	1.12827	0.794745	-0.558	-1.41967
	-118.5	-1.54209	0.560025	-1.05361	1.5643	0.731117	-0.661093	-1.51407
	-118	-1.21985	0.636946	-1.07536	1.62424	0.459167	-0.904915	-1.51104
	-117.5	-0.383203	-0.492331	-0.765338	1.747	0.42846	-0.702703	-1.9938
	-117	-0.364494	-0.384505	-0.854223	2.04407	0.543889	-1.0602	-1.77948
	-116.5	-0.623923	-0.425395	-0.0364277	1.71625	0.660879	-1.12251	-1.99534
	-116	-0.271044	-0.436182	0.520746	2.2699	0.545269	-1.4249	-1.69213
	-115.5	0.390417	-0.169374	1.10474	1.34279	1.27476	-1.04999	-1.67689
	-115	-0.403062	-0.644884	1.10221	1.34415	0.820185	-0.778478	-1.6548
	-114.5	-0.437815	-0.329954	0.658626	0.663026	1.01035	-0.661328	-1.23655
	-114	0.808493	-0.151681	0.656328	0.477153	0.531838	-0.897198	-1.25018
	-113.5	0.219587	-1.01479	0.0247678	1.08083	0.301187	-0.356264	-0.86474
	-113	-0.0412253	-1.19175	0.0699399	1.405	0.26514	-0.231812	-0.509356
	-112.5	0.671145	-0.909873	0.265276	1.89154	0.834428	-0.235606	-0.484446
	-112	0.895683	-0.341565	-0.19351	2.20435	1.26581	-0.245387	-0.444398
	-111.5	0.236802	-0.404712	-0.480243	1.12272	1.58867	-0.177588	-0.375985
	-111	-0.109847	-0.395297	-0.561102	0.447065	1.2886	-0.58381	-0.0522994
	-110.5	-0.128304	-0.0866383	-0.560962	0.293001	1.37566	-0.800862	-0.670924
	-110	0.289407	0.295583	0.260355	0.502607	0.981863	-0.471367	-0.609104
	-109.5	-0.366709	0.449152	-0.322456	-0.244761	0.773394	-0.865268	-0.596696
	-109	-0.569427	1.00874	-0.786031	-0.196816	0.559711	-0.689599	-0.862902
	-108.5	-0.455843	0.688799	-0.128348	0.142938	1.12534	-0.43154	-1.03868
	-108	0.0503431	0.628232	-0.462798	-0.954969	1.44608	-0.116847	-1.26155
	-107.5	-0.655468	0.806019	-0.824398	-0.802126	1.21739	-0.386156	-1.242
	-107	-0.812339	0.87228	-0.118281	-0.365867	0.798065	0.126801	-1.6987
	-106.5	-0.595154	0.574294	0.513391	-0.0958275	1.25121	0.574819	-1.58243
	-106	0.307591	0.673144	0.947723	-0.0236235	0.829539	0.159389	-1.54461
	-105.5	0.232275	-0.449293	0.980849	-0.777098	0.576647	-0.109526	-1.73484
	-105	-0.751466	-0.309448	0.625786	0.0876702	0.336682	-0.167837	-1.60416
	-104.5	-0.564362	-0.459205	0.301511	0.174052	0.17851	0.1377	-1.77402
	-104	-0.150069	-0.97143	0.494707	0.0536948	0.86091	-0.14008	-1.80551
	-103.5	-0.450305	-0.63041	-0.250317	-0.316922	0.648073	-0.168825	-1.62178
	-103	0.103657	-1.35526	0.0226843	-0.497323	0.616808	-0.222	-1.35524
	-102.5	0.136532	-1.49276	-0.31689	0.0414196	1.17617	-0.355611	-1.71741
	-102	0.0504653	-1.39932	-0.583167	-0.486877	0.895754	-0.367559	-1.80267
	-101.5	0.38633	-1.87833	-0.350001	-0.754566	0.389516	-0.401001	-1.86863
	-101	0.00799752	-1.07769	-0.846657	-0.0505342	0.000828741	-0.602026	-2.00258
	-100.5	0.133564	-0.769662	-0.577494	-0.0809644	0.117271	-0.762328	-1.75956
	-100	0.162965	-0.143521	-0.93521	-0.2969	0.0275574	-0.625435	-1.11214
	-99.5	-0.371985	-0.213021	-0.0749732	0.664834	0.118093	-0.720505	-0.968759
	-99	-0.207716	0.547179	0.302169	0.541371	0.647393	-0.779946	0.104105
	-98.5	0.0821337	-0.072855	0.264517	-0.199959	0.716474	-0.901081	0.238254
	-98	-0.401196	0.0489928	-0.330512	0.930202	0.465854	-0.891589	0.256328
	-97.5	0.17795	0.143205	0.459425	0.505375	0.263876	-0.436772	0.224634
	-97	-0.263942	-0.104382	-0.63865	1.09936	0.176797	-0.798749	0.62537
	-96.5	0.713503	0.225156	-0.552371	-0.268212	0.0386603	-0.66591	0.79591
	-96	-0.0519555	-0.686183	-0.036181	0.279779	-0.271436	-0.695975	1.22503
	-95.5	-0.200708	-0.435352	0.236305	1.46422	-0.314159	-1.04446	0.860598
	-95	-0.282371	-0.207685	0.498804	1.23838	-0.0255656	-0.650488	0.663945
	-94.5	-0.418132	-0.100169	0.485943	1.0421	0.468808	-0.903123	0.545481
	-94	-0.181275	0.0184301	0.182358	1.10542	0.64877	-1.04201	0.498928
	-93.5	-0.0417458	0.12266	0.109279	1.04384	0.303668	-1.18234	0.581259
	-93	0.618125	0.152866	0.165978	1.37978	-0.0494014	-0.768315	1.01415
	-92.5	-0.0300938	0.595991	-0.172971	0.85248	-0.313813	-0.78009	1.28233
	-92	-0.171595	1.79995	-0.150375	1.07729	-0.443906	-0.740141	1.67146
	-91.5	-0.24735	1.24319	-0.693852	1.86911	-0.238903	-0.905668	0.880288
	-91	0.0804142	0.223542	-0.803054	1.16487	-0.576629	-0.794666	0.674712
	-90.5	0.301104	0.332266	-0.254502	1.10299	-0.525792	-0.838629	0.727769
	-90	0.407349	0.300734	0.149341	0.67047	0.323721	-0.949477	0.127549
	-89.5	0.0351126	0.678278	-0.210841	1.55827	1.40242	-0.739819	0.571752
	-89	0.483391	0.652057	0.1487	1.02548	2.54414	-0.678382	0.0506898
	-88.5	-0.266997	-0.224526	-0.221352	1.0855	3.21345	-0.792922	0.65827
	-88	-0.104175	0.848999	-0.435132	1.56501	2.54196	-0.925556	0.455882
	-87.5	-0.404854	0.156035	-0.27648	1.11026	1.66375	-0.801552	0.387607
	-87	0.331117	0.889185	-0.765094	1.21231	1.6909	-1.10955	0.869231
	-86.5	-0.0106678	0.56164	-0.228951	2.28192	1.63918	-1.0225	-0.00969094
	-86	-0.210308	0.967664	-1.24772	1.81952	1.45794	-0.966241	0.54293
	-85.5	-0.049861	1.22961	-1.30612	1.75963	1.18612	-0.956336	0.443921
	-85	0.332921	0.61336	-1.08649	2.03267	0.68885	-0.735152	0.59719
	-84.5	-0.236055	1.49921	-1.07133	0.855349	0.271922	-0.707465	1.1823
	-84	0.0198352	1.15741	-0.914407	1.39883	-0.0339777	-0.80824	0.952709
	-83.5	-0.0261393	1.44573	-1.49247	0.828732	-0.0914233	-0.823035	1.64557
	-83	-0.419679	1.15881	-1.78886	0.59753	0.0529733	-1.091	1.35531
	-82.5	-0.434485	0.694117	-1.41851	0.11542	0.36072	-1.08056	1.26093
	-82	-0.624034	0.52124	-1.40085	1.00409	0.599892	-0.896594	1.80118
	-81.5	-0.933203	0.399084	-1.38875	0.825793	0.654961	-0.932328	2.24681
	-81	-0.427301	1.01405	-1.78936	1.25935	0.381828	-1.17807	2.20671
	-80.5	-1.18531	0.587538	-1.9416	2.20249	0.544086	-1.1475	1.79616
	-80	-0.838836	0.610204	-1.57262	2.41051	0.977147	-1.17373	2.09225
	-79.5	-0.963947	0.273632	-1.52818	2.4368	1.18642	-1.20273	1.05944
	-79	-1.38031	-0.340782	-0.937649	1.87297	0.872204	-1.3628	1.73391
	-78.5	-0.995089	-0.257243	-1.29958	2.69669	0.613585	-1.13535	1.70766
	-78	-1.15552	-1.03919	-0.534336	1.33173	0.215433	-0.98167	1.42038
	-77.5	-0.828884	-0.994161	0.121406	1.67276	0.184462	-0.730043	1.92287
	-77	-1.64069	-1.28987	1.05428	1.29517	0.21586	-0.291357	1.59042
	-76.5	-1.50706	-0.721377	0.874276	0.877352	0.277959	0.0563019	2.21451
	-76	-1.45724	-0.694102	0.920559	0.546036	0.357007	-0.147885	2.58379
	-75.5	-1.66055	0.166191	0.820425	-0.134904	0.300268	-0.116835	2.15982
	-75	-1.78044	-0.523708	0.695599	0.0835853	0.662559	-0.111105	2.23295
	-74.5	-0.800411	0.141526	-0.117813	0.427199	0.776772	-0.157853	2.54594
	-74	-1.57	-0.622819	0.00673827	0.346693	0.680352	-0.081112	2.74655
	-73.5	-1.58725	-0.569787	-0.157235	0.387577	1.0247	0.0874552	3.1028
	-73	-1.78248	-0.349108	-0.011573	0.11949	0.894479	0.183771	2.98427
	-72.5	-0.732051	0.0523381	-0.036087	0.729107	0.801007	0.0755321	3.37278
	-72	-0.878425	0.191475	0.628176	0.364763	0.818891	0.5416	3.10681
	-71.5	-1.53228	0.860297	0.654454	-0.28435	0.495319	1.15018	3.32964
	-71	-0.637256	0.662388	-0.164113	1.0683	1.10098	0.590239	2.65471
	-70.5	-1.10144	1.16712	0.365574	0.740773	1.40184	0.297783	2.29277
	-70	-0.129687	1.41626	0.467864	0.613953	1.63875	-0.201894	2.64381
	-69.5	-0.5704	1.72457	-0.120381	-0.0126745	1.31217	-0.503631	2.79016
	-69	-0.901585	1.03779	-0.537333	1.0658	1.34953	-0.522559	2.02445
	-68.5	0.114063	1.19521	-0.5979	0.571044	1.24351	-1.05004	2.0595
	-68	-0.892866	1.4961	-1.16363	0.60514	0.775225	-1.50945	1.6399
	-67.5	-0.427669	0.980193	-0.603502	1.01681	0.586431	-1.46212	1.70346
	-67	-0.316989	1.67405	-1.14597	1.40721	0.654188	-0.898762	1.19009
	-66.5	-0.552716	0.76021	-0.939593	1.24542	0.545517	-1.14478	1.35804
	-66	0.107055	1.29741	-0.364111	0.880863	0.51356	-1.226	0.986954
	-65.5	-0.658117	0.856711	-0.143161	0.554778	0.182539	-1.12364	0.527078
	-65	-0.709031	0.481255	0.0125181	0.826339	-0.0758218	-1.01946	0.749234
	-64.5	-0.441705	0.959917	0.245918	0.297619	-0.314811	-0.833424	0.324008
	-64	-0.599874	0.467301	-0.0171354	0.109001	-0.180291	-0.55805	-0.0913206
	-63.5	0.101927	0.0945765	-0.561663	0.655408	-0.641514	0.00065414	0.206803
	-63	-0.403348	-0.155034	-0.815612	0.946932	-0.791832	0.036707	-0.422747
	-62.5	-0.170155	-0.551949	-0.566467	1.74941	-0.376643	-0.119572	-0.425457
	-62	-0.48539	-0.621115	-0.625595	1.03514	-0.577543	-0.456645	-0.405859
	-61.5	-0.243039	-0.976249	-0.376394	0.462271	-0.33237	-0.686328	-0.442974
	-61	-0.0582876	-0.829254	0.493038	1.12075	-0.352274	-0.919526	-0.228185
	-60.5	-0.459124	-0.36553	0.721004	0.636617	-0.0281374	-0.643621	-0.430292
	-60	0.270326	0.388533	1.06404	0.522016	0.438235	-0.860122	-0.412993
	-59.5	-0.190865	0.568826	0.145655	0.47399	0.107019	-1.18	-0.699423
	-59	-0.602648	-0.0607069	0.0786495	0.348535	-0.0303424	-1.02267	-0.355792
	-58.5	-0.998921	0.0256194	-0.14217	0.50674	0.120996	-1.0062	-0.93002
	-58	-1.22145	-0.0507586	-0.345265	-0.284561	0.1717	-1.20925	-0.563602
	-57.5	-1.6853	-0.356744	-0.352658	0.0681841	0.229887	-1.17944	0.0823262
	-57	-1.58971	-0.415414	0.512748	0.24597	0.241499	-1.50058	0.339339
	-56.5	-1.99381	-0.0220436	0.659595	0.208768	0.204712	-1.26422	0.702647
	-56	-1.49627	-0.822621	0.640931	0.640006	0.202229	-1.20164	0.66164
	-55.5	-1.17248	-0.776896	-0.158359	0.321788	0.00499288	-0.665201	0.629961
	-55	-0.299547	-0.862919	-0.150653	0.213835	-0.10071	-0.471249	0.558646
	-54.5	-0.574262	-0.31545	0.196741	1.34646	0.415758	-0.578785	0.214095
	-54	-1.13309	-1.01264	-0.390778	1.02961	0.561479	-0.462151	0.298535
	-53.5	-0.285599	-1.07056	-0.357547	1.71716	0.626503	-0.441533	0.147818
	-53	-0.517684	-1.25826	-0.814087	0.904864	0.727551	-0.513598	-0.423845
	-52.5	0.0496255	-1.33452	-1.63657	0.88148	0.431496	-0.34178	-0.134928
	-52	0.388309	-1.43884	-1.66159	-0.332735	0.583179	-0.401308	-0.373031
	-51.5	-0.00651897	-1.63913	-2.12617	0.127962	0.488656	0.193971	-0.326137
	-51	-0.0545563	-1.49138	-1.58058	-0.199428	0.410323	0.196761	-0.258065
	-50.5	0.264692	-0.752366	-1.48748	0.504294	0.219901	0.276806	-0.689051
	-50	0.850799	-0.776549	-1.00824	0.0866589	0.109384	0.0596651	-0.337878
	-49.5	0.421644	-0.870032	-1.30132	0.109655	-0.0253844	0.00272626	-0.453016
	-49	0.773235	-1.43041	-0.430744	0.00864742	0.0942488	-0.139257	-0.908265
	-48.5	0.648072	-1.37297	-0.0856944	0.0876711	-0.118895	-0.12804	-0.785608
	-48	0.6682	-1.96669	0.859181	-0.275283	-0.479607	-0.455148	-0.312661
	-47.5	0.934775	-1.93112	1.74727	-0.0551295	-0.661794	-0.385673	0.0207188
	-47	0.788257	-0.875207	1.84402	-0.330719	-0.46179	-0.23347	-0.296544
	-46.5	0.451881	-0.889019	1.91212	0.399416	-0.166469	-0.606282	-0.346902
	-46	-0.183112	-0.305357	2.06991	0.264771	-0.100945	-0.697778	-0.288694
	-45.5	0.559512	-0.317911	1.4871	-0.231945	0.832071	-0.600043	-0.624839
	-45	0.540551	-0.380109	0.770373	-0.53975	1.6429	-0.734626	-0.588372
	-44.5	0.468155	0.170624	0.379709	-0.964929	1.2646	-1.01648	-0.444023
	-44	0.625434	0.395196	0.733962	-0.810975	1.10992	-1.0733	-0.653836
	-43.5	0.169792	-0.442978	0.230457	-0.562053	0.821056	-1.17852	-0.408304
	-43	0.462104	-0.796334	0.352115	-1.33808	0.333986	-0.582349	-0.499224
	-42.5	0.674188	-0.878958	0.212094	-0.555627	0.103401	0.128112	-0.711243
	-42	0.222259	-0.789646	-0.216492	-0.788657	0.174547	0.483616	-0.34409
	-41.5	-0.199212	-0.27346	-0.042861	-0.308756	0.173322	1.4271	-0.494298
	-41	-0.239952	-0.43438	0.268164	0.0725098	-0.180804	1.30235	-0.707331
	-40.5	-0.0397879	-0.892384	0.598079	0.364547	-0.0784818	0.977997	-0.76951
	-40	0.061563	-0.772847	1.17161	-0.0975535	0.255763	0.617453	-0.440488
	-39.5	0.0475095	-1.14734	0.837363	0.458403	0.455895	0.579003	-0.79583
	-39	0.17077	-1.38955	0.716284	0.420625	-0.0424632	0.880936	-0.852525
	-38.5	0.959723	-1.23213	0.221239	0.174875	0.378982	0.51111	-0.359635
	-38	-0.311139	-1.96282	-0.0641494	0.217309	0.0289441	0.189267	-1.14266
	-37.5	-0.41058	-1.53337	-0.20555	-0.0282012	-0.537639	-0.0809049	-0.733669
	-37	-0.169099	-1.62622	0.118247	-0.0404659	-0.648141	-0.0618876	-0.525923
	-36.5	0.252642	-2.45405	-0.0557849	0.213976	-0.547985	0.673025	-0.476076
	-36	0.903709	-1.86778	-0.133358	0.875639	0.323169	1.58589	-0.367676
	-35.5	0.277212	-1.78235	-0.240946	0.739539	0.782301	2.11041	-0.840443
	-35	0.459919	-1.39111	-0.344727	0.854445	0.849636	2.6791	-0.620123
	-34.5	0.241089	-1.72843	-0.535644	0.752825	0.661742	2.44921	-0.828385
	-34	-0.0887171	-0.544366	-0.797891	0.406287	0.637864	3.18575	-0.925455
	-33.5	-0.241168	0.0548775	-1.20614	0.378421	0.452769	3.33702	-0.969773
	-33	-0.297918	0.964873	-1.59285	0.438962	0.700443	2.79234	-1.14524
	-32.5	0.347793	1.5655	-1.18343	0.0535822	0.577534	2.24908	-1.24694
	-32	0.239896	1.49429	-1.47344	0.972113	1.56754	1.80559	-1.47585
	-31.5	0.518609	1.57819	-1.42322	-0.612071	2.06103	1.31711	-1.40016
	-31	0.90235	1.64972	-1.04356	-0.170264	1.74296	1.2502	-1.22728
	-30.5	-0.4114	0.813825	-1.1952	-0.495383	1.08196	0.684222	-1.17296
	-30	0.276677	0.229403	-1.40773	-0.38406	0.384974	0.374468	-0.82973
	-29.5	-0.509124	-0.561213	-1.66214	-0.456218	-0.0521216	0.146302	0.0618122
	-29	0.196565	0.651184	-0.963556	-0.832325	-0.35343	-0.0168297	0.0235394
	-28.5	-0.408524	1.09458	-0.400819	-0.360126	-0.580599	-0.365842	0.822795
	-28	-0.250704	0.817356	-0.715081	-1.02115	-0.77646	-0.560035	1.42809
	-27.5	-0.08607	-0.0631522	-0.556225	-0.409741	-0.83928	-0.690198	1.32821
	-27	0.286262	-0.212689	-0.404332	-0.441308	-0.484811	-0.611783	1.42939
	-26.5	0.0871296	0.487082	-0.574022	-1.22828	-0.26857	-0.840999	0.904472
	-26	0.576418	-0.145659	-1.07494	-0.838567	-0.295872	-1.23348	0.831111
	-25.5	0.372511	-0.765281	-0.40037	-1.17441	-0.47248	-1.43934	0.418721
	-25	-0.181763	-0.93776	-0.442308	-1.11809	-0.681329	-1.36238	0.949625
	-24.5	0.144695	-0.525023	-0.975571	-0.171222	-0.814822	-1.41158	1.37322
	-24	0.227864	-0.902346	-0.405946	0.0623784	-1.12076	-1.36714	1.15498
	-23.5	0.217493	-1.19925	0.916639	-0.306141	-1.31228	-1.7225	1.51027
	-23	0.284443	-1.39298	1.54077	-0.516178	-1.45428	-1.7606	1.02111
	-22.5	0.0998956	-1.93247	1.23286	-0.814954	-1.65755	-1.12393	0.898561
	-22	0.777041	-2.11851	1.45791	-1.01256	-1.74829	-0.880944	0.651173
	-21.5	0.137971	-2.52497	1.76416	-1.54136	-1.57669	-0.235328	0.794947
	-21	-0.167244	-2.35786	1.41456	-1.08499	-1.51648	0.0990522	0.38987
	-20.5	-0.229048	-2.09191	1.02949	-1.54798	-0.888509	0.370164	0.528156
	-20	-0.183444	-2.03016	0.405099	-0.95666	-0.645336	0.628623	-0.135075
	-19.5	0.607675	-2.40275	0.379049	-1.50173	-0.508465	0.277737	0.0473563
	-19	0.17567	-1.42966	-0.356963	-1.5539	-0.195149	0.186412	-0.244631
	-18.5	0.140729	-1.71817	-0.215458	-1.10114	-0.821077	-0.0832265	-0.597987
	-18	0.677055	-0.98854	-0.514976	-1.17913	-1.22743	-0.258553	-0.206692
	-17.5	0.0102791	-1.55041	0.140718	-1.42428	-1.03965	0.225234	-0.454601
	-17	0.144474	-1.10452	-0.0113899	-1.51458	-0.771117	0.238012	-0.134149
	-16.5	-0.100116	-1.02103	0.432796	-1.31327	-0.664712	0.492853	0.052873
	-16	-0.471033	-0.758534	0.668238	-0.933774	-0.741269	0.0356003	0.165694
	-15.5	-0.808511	-1.23054	0.884074	-0.304244	-0.917651	-0.329382	-0.0638375
	-15	-0.784357	-0.347083	0.738032	-1.38267	0.246613	-0.718619	-0.305142
	-14.5	-1.2498	0.726378	0.00292852	-1.07192	1.44447	-0.756805	-0.205514
	-14	-0.968786	0.87209	-0.563811	-0.616762	1.11416	-1.01791	-0.0921897
	-13.5	0.326445	0.955113	-0.597669	-1.11574	1.32693	-0.559578	-0.520135
	-13	-0.0377563	1.21047	-1.24635	-1.12348	1.75468	-0.850721	-0.418375
	-12.5	-0.365505	1.12456	-1.65276	-1.97368	2.39413	-0.828322	-0.193779
	-12	2.06675	1.41089	-1.40509	-1.67025	2.26549	-0.229862	0.140311
	-11.5	3.95943	1.11984	-1.0687	-1.14981	2.4693	0.430649	0.145728
	-11	5.49885	0.368849	-1.59047	-1.14156	4.17708	1.02682	1.0044
	-10.5	4.42973	1.11173	-1.75481	-1.89604	4.19228	1.092	0.601417
	-10	3.20014	1.02436	-1.80099	-1.32155	3.93071	1.05101	0.109348
	-9.5	4.61609	0.814485	-2.36418	-1.47348	3.3102	0.970273	-0.148266
	-9	4.41086	0.633669	-1.86517	-1.41063	3.1749	1.1432	-0.231784
	-8.5	4.21085	1.05457	-1.75808	-1.32633	2.93859	2.36979	0.413387
	-8	3.31868	-0.012746	-2.15847	-1.57994	2.36183	2.84578	0.220465
	-7.5	3.01251	0.0179458	-1.95688	-0.507382	2.34509	3.71859	0.325254
	-7	2.56817	-0.507154	-1.55672	-0.952116	1.80299	4.28417	-0.216691
	-6.5	2.21629	-0.723688	-1.54477	-0.576727	1.82874	4.11321	-0.0473808
	-6	3.86067	-1.82094	-1.22766	-0.0332627	1.57146	3.9408	-0.00154645
	-5.5	3.48333	-1.75313	-0.483945	1.23069	1.4	3.9347	0.535457
	-5	3.01303	-1.35264	-0.203159	1.24953	1.47042	3.74665	0.787317
	-4.5	3.87026	-2.22024	0.570285	1.40259	1.30426	3.86676	0.518584
	-4	3.49849	-0.980558	1.1034	2.55945	1.26186	4.13027	0.714979
	-3.5	3.93949	-1.64544	1.66106	2.23171	1.37757	3.83587	1.57123
	-3	2.78459	-1.99909	2.70795	2.27865	1.41862	3.58812	2.05723
	-2.5	2.63224	-2.54825	2.48851	2.26073	1.30525	3.37855	3.64542
	-2	3.09876	-2.89821	2.88863	2.78249	1.13856	3.272	3.57423
	-1.5	3.60238	-2.56711	3.2853	2.69539	1.131	3.67586	4.28616
	-1	1.78954	-2.77802	3.32473	2.47669	1.37494	2.59334	3.59176
	-0.5	2.78125	-2.58863	2.76503	1.9724	1.16172	1.97854	4.11349
	0	2.19415	-1.75604	1.93078	1.75423	1.27251	1.50099	4.46789
	0.5	1.41707	-1.96258	1.81354	1.62467	0.957763	1.49757	3.88859
	1	1.32381	-2.07521	2.12722	1.03691	0.275701	0.859812	3.83261
	1.5	0.767303	-2.19864	1.44601	1.01951	0.0189654	0.717543	3.63623
	2	0.919193	-2.44815	1.40446	0.677109	-0.144084	0.372036	3.57729
	2.5	0.675486	-2.53003	0.962223	-0.0312485	0.0235769	0.35795	3.01153
	3	0.989846	-2.35037	0.673872	-0.0945859	-0.00582382	0.268731	3.39256
	3.5	0.127642	-1.98771	0.279516	-0.769545	-0.0557138	-0.0113483	2.62479
	4	0.617042	-2.28234	-0.829524	0.162792	-0.421795	-0.0666911	2.70772
	4.5	1.14251	-2.32674	-0.760358	0.176815	-0.656052	-0.21916	2.55501
	5	0.30003	-3.15963	-1.06189	-0.0439064	-0.420697	-0.545909	2.44169
	5.5	0.3632	-3.06938	-1.28372	-0.208603	-0.738956	-0.820253	1.77972
	6	0.292598	-2.79551	-2.03859	-0.316408	-0.509458	-0.682598	1.63485
	6.5	0.663235	-3.13387	-1.6962	-0.477358	-0.592648	-0.762984	1.65572
	7	0.0770806	-3.17507	-2.69278	0.128255	-0.833863	-1.0208	1.53158
	7.5	0.605151	-3.67517	-2.39199	-0.311828	-0.804821	-1.2488	1.0675
	8	-0.532726	-3.42144	-3.37745	-0.570379	-0.544282	-1.39754	1.12828
	8.5	-0.21213	-3.55366	-3.64084	0.103339	-0.600085	-1.45987	0.952788
	9	-0.303582	-3.62901	-3.46309	-0.703387	-0.952819	-1.63876	0.70902
	9.5	-0.135832	-3.58398	-3.27259	-0.674831	-0.971236	-1.41511	0.30069
	10	-0.600669	-3.57542	-3.36699	-0.708197	-0.620755	-1.61654	0.347385
	10.5	-0.474552	-3.66648	-3.83848	-0.264183	-0.385128	-2.07833	0.614158
	11	-0.600124	-3.29371	-3.50704	-0.206527	-0.676616	-2.07901	0.0699814
	11.5	-0.707367	-3.61085	-3.53668	-0.748314	-0.907065	-1.89324	0.272359
	12	-1.02174	-3.03566	-3.6901	-0.401961	-0.824151	-2.23399	-0.0606963
	12.5	-0.662105	-3.42268	-3.69891	-0.935168	-1.05546	-2.31387	0.0375167
	13	-0.7312	-3.60859	-3.04576	-0.874971	-1.16426	-2.23119	0.510024
	13.5	0.105948	-3.8894	-3.12231	-0.297791	-1.12983	-2.53571	-0.284448
	14	0.0385696	-3.7278	-3.55592	-0.127226	-1.22483	-2.30244	0.122672
	14.5	-0.027007	-3.69897	-3.73323	-0.631511	-1.10576	-2.46118	0.397145
	15	-0.234166	-4.04402	-3.91264	-0.524606	-1.30882	-2.19864	0.566509
	15.5	-0.148933	-3.92728	-3.79217	0.148927	-1.3597	-2.1776	0.4421
	16	-0.235962	-4.0169	-3.83694	-0.551334	-1.22325	-2.44	0.384078
	16.5	-0.22257	-3.72766	-3.76436	-0.0787409	-1.38276	-2.45796	0.458071
	17	-0.0995147	-3.60136	-3.15762	-0.408699	-1.58456	-2.42824	-0.282483
	17.5	-1.12632	-3.28336	-4.13198	-0.12416	-1.30408	-2.68439	-0.105019
	18	-1.23746	-3.18634	-4.33068	-0.0507595	-1.38472	-2.56525	-0.434546
	18.5	-0.374774	-3.40285	-4.52929	0.12195	-1.48535	-2.21246	-0.185725
	19	-0.0448944	-3.59659	-4.34895	-0.590838	-1.6467	-2.47429	-0.473839
	19.5	-0.36925	-3.38952	-3.62469	-0.420613	-1.77118	-2.25311	-0.329124
	20	-0.142191	-3.13567	-2.87203	-1.11167	-1.81359	-2.09008	-0.338436
	20.5	0.048001	-3.11475	-2.74335	-0.832724	-1.55231	-2.35466	-0.570637
	21	0.477697	-2.81781	-3.07492	-0.50343	-1.22609	-2.07533	-0.340058
	21.5	1.34638	-3.03651	-2.72669	-0.315781	-1.35828	-1.52363	-0.869214
	22	1.14017	-3.63836	-2.88249	-1.13658	-1.54234	-0.931346	-0.573946
	22.5	0.722928	-3.5181	-2.87861	-0.560473	-1.63049	-1.06012	-0.58409
	23	-0.275887	-3.87059	-2.54889	-0.512779	-1.56346	-1.30946	-1.04884
	23.5	-0.509184	-3.70887	-3.78773	-0.631637	-1.65064	-1.68479	-0.201858
	24	-0.314393	-3.73731	-3.03303	-0.491579	-1.37462	-2.06456	-0.228206
	24.5	-0.507652	-3.32681	-3.55604	-0.62116	-1.21449	-1.90839	-0.429479
	25	-0.384281	-2.98246	-3.41711	-1.44761	-0.908505	-2.16641	-0.606633
	25.5	-0.781505	-3.45914	-3.38739	-0.653196	-0.887136	-1.90079	-1.16494
	26	-1.12541	-3.4721	-3.7022	-1.28424	-0.988614	-2.19165	-0.251723
	26.5	-0.531604	-3.4246	-3.77847	-0.63968	-1.19071	-2.60607	-0.111382
	27	-1.12196	-3.95265	-3.42633	-0.837366	-1.02926	-2.38697	-0.681831
	27.5	-0.855388	-3.70487	-3.4291	0.0234583	-0.703412	-2.37503	-0.648783
	28	-0.84153	-3.78629	-4.34828	0.0262223	-0.835018	-2.22359	-0.981629
	28.5	-0.769663	-4.46296	-3.95445	-0.144093	-1.04947	-2.44166	-0.747631
	29	-0.896113	-4.43023	-3.63773	-0.18151	-0.886334	-2.71116	-0.913709
	29.5	-1.05482	-4.16382	-3.57826	-0.554636	-1.09009	-2.5164	-1.05352
	30	-1.03691	-4.5254	-4.10721	-0.591095	-1.28531	-2.67104	-1.24146
	30.5	-1.48293	-4.81505	-4.51554	-0.401577	-1.14987	-2.9582	-1.26985
	31	-1.13212	-4.38944	-4.25218	-0.421201	-1.25461	-2.71252	-1.07397
	31.5	-1.88377	-4.62985	-4.96775	-0.582338	-1.41778	-2.14044	-0.736963
	32	-0.581952	-4.31509	-4.57758	-0.897668	-0.981779	-2.48113	-1.36002
	32.5	-1.49987	-4.42748	-4.22021	-0.916174	-1.39285	-2.28903	-0.807115
	33	-1.58481	-4.09412	-4.25229	-0.576149	-1.46044	-2.37893	-0.567997
	33.5	-0.324752	-4.11789	-4.84479	-0.5276	-1.25331	-2.14609	-0.901611
	34	-0.00391844	-4.38693	-4.45304	-0.678387	-1.55458	-1.36634	-0.178478
	34.5	-0.600283	-4.3378	-4.09313	-0.772999	-1.62555	-1.35136	-0.413581
	35	0.112332	-4.76845	-3.82788	-0.273504	-1.6586	-1.06903	-0.463696
	35.5	-0.563076	-3.88553	-4.35826	-0.974594	-1.84285	-1.05832	-0.451997
	36	-0.336147	-4.03896	-4.47963	-0.04267	-2.00068	-1.17254	-1.14075
	36.5	-0.0202857	-4.05888	-3.9916	-0.119156	-1.80729	-1.12985	-0.726808
	37	-0.590736	-4.207	-4.47745	0.50541	-1.85464	-1.55997	-0.978788
	37.5	-0.729921	-4.04239	-4.68735	0.170795	-2.06774	-1.10479	-1.15417
	38	-0.720818	-3.72954	-4.62993	0.0894432	-2.07547	-1.27193	-0.844989
	38.5	-1.8359	-4.24021	-4.68159	-0.210176	-1.92669	-1.49684	-1.17122
	39	-0.877294	-4.18315	-4.85498	-0.45069	-1.89581	-1.74112	-1.12767
	39.5	-1.06412	-4.31015	-4.91075	-0.487102	-1.80271	-1.53992	-0.592998
	40	-1.43154	-4.23814	-4.68357	-0.328886	-1.53493	-1.50756	-0.608593
	40.5	-1.63782	-4.12798	-4.39258	-0.67451	-1.74924	-1.04817	-0.85112
	41	-1.02795	-4.05783	-5.25166	0.101375	-1.60905	-0.878636	-0.929498
	41.5	-0.773064	-4.04149	-5.34172	-0.556627	-1.86168	-1.173	-0.856222
	42	-1.30384	-3.97899	-5.31726	-0.36205	-1.79599	-1.54851	-1.00162
	42.5	-0.300362	-4.08075	-5.26281	-0.295235	-1.66841	-1.87112	-0.971343
	43	-1.44123	-4.39531	-4.60274	-0.381319	-1.33735	-1.32434	-0.677032
	43.5	-1.02541	-4.58464	-4.89517	-0.528445	-1.33702	-1.53388	-1.36501
	44	-1.40777	-4.11134	-5.11513	-0.365731	-1.52403	-1.59685	-0.853001
	44.5	-1.25854	-4.19834	-5.336	-0.615283	-1.63438	-2.00497	-1.00092
	45	-1.27151	-3.64306	-5.02518	-0.207541	-1.48767	-2.2333	-1.2891
	45.5	-0.754314	-3.80753	-5.04369	-0.893951	-1.69772	-2.32186	-1.08209
	46	-1.00863	-3.93362	-4.53377	-0.765764	-1.86702	-2.36506	-1.19577
	46.5	-0.749412	-3.75665	-5.05089	-0.947675	-1.89842	-2.01508	-1.3844
	47	-0.66985	-3.59158	-5.07058	-0.972632	-1.94786	-1.5933	-1.1878
	47.5	-0.892504	-3.43505	-4.92443	-0.90924	-1.76028	-1.79261	-1.56394
	48	-1.07673	-3.81666	-4.6748	-0.647899	-1.18387	-1.62681	-1.47508
	48.5	-0.222712	-3.96382	-5.0556	-1.04441	-0.53169	-1.82265	-1.69367
	49	-0.226938	-3.9308	-4.77763	-0.443866	-0.791369	-2.00806	-1.40676
	49.5	-0.978855	-3.71867	-5.07167	-0.544534	-1.08978	-2.21303	-1.75516
	50	-0.716092	-3.51234	-4.997	-0.0600635	-1.36562	-2.18523	-1.66014
	50.5	-0.032957	-3.65136	-4.8559	-0.60188	-1.39582	-1.94032	-1.83081
	51	-0.826513	-3.80404	-4.78161	-0.200314	-0.890805	-1.99317	-1.65868
	51.5	-0.450882	-4.06268	-4.42208	-0.64854	-1.12634	-2.43315	-1.73695
	52	-0.325561	-3.87917	-4.89934	-0.580566	-1.14938	-2.55473	-1.64228
	52.5	-0.574368	-4.29874	-4.74706	-0.856892	-1.20457	-2.61329	-1.63585
	53	-0.698437	-4.22218	-4.78574	-0.664579	-1.4559	-2.21075	-1.84202
	53.5	-0.799223	-4.26728	-5.10508	-0.444596	-0.990656	-2.52002	-2.1893
	54	-0.773023	-3.77272	-4.95807	-0.258372	-1.2945	-2.25401	-1.75237
	54.5	-1.14396	-3.80043	-4.44623	-0.742054	-1.41342	-2.43543	-1.85657
	55	-0.559942	-3.9197	-4.8516	-1.32787	-1.69655	-1.98736	-1.66195
	55.5	-1.11534	-4.13291	-4.88788	-1.06092	-1.34449	-2.35764	-1.57413
	56	-0.168764	-3.94544	-4.74302	-0.225798	-1.62076	-2.01698	-1.9358
	56.5	-1.01883	-3.97206	-4.94584	-0.207727	-1.57529	-2.14038	-1.51045
	57	-1.13301	-4.2664	-4.83897	-0.306477	-1.63967	-2.16929	-2.23536
	57.5	-0.842729	-4.34826	-4.47059	-0.203235	-1.09887	-2.4054	-1.55776
	58	0.314819	-4.16462	-3.40987	-0.330942	-1.06585	-2.39679	-1.96861
	58.5	0.176308	-4.1479	-4.73513	-0.661283	-0.55458	-2.43297	-1.85299
	59	0.672501	-4.48852	-4.32609	-0.62167	-0.00078876	-2.42773	-1.93212
	59.5	0.642503	-4.24987	-4.26978	-0.703499	-0.581856	-2.35969	-1.39963
	60	0.521608	-3.76337	-4.22008	-0.235399	-0.8438	-2.4821	-1.63668
	60.5	1.34951	-3.02571	-4.71268	-0.232994	-1.02147	-2.61555	-1.80651
	61	1.22972	-3.19217	-4.57721	-0.535827	-1.25452	-2.61561	-1.69867
	61.5	0.51598	-3.55996	-4.79366	-0.461275	-1.37012	-2.64973	-1.7196
	62	1.37598	-3.81722	-5.37438	-1.05919	-0.698159	-2.68492	-1.53647
	62.5	1.3013	-4.08653	-5.38797	-0.597824	-0.925047	-2.68915	-1.40808
	63	0.690039	-3.94144	-5.3863	-0.556129	-0.252044	-2.52787	-1.83606
	63.5	0.890734	-3.96408	-4.77112	-0.402264	-0.531109	-1.94569	-1.50322
	64	1.24465	-4.43695	-5.39282	-0.839863	0.063369	-1.90455	-1.88823
	64.5	1.51511	-4.44541	-5.45687	-0.52229	-0.0366937	-2.047	-1.72363
	65	0.21756	-4.00222	-4.9158	-0.356922	-0.374809	-2.47881	-1.7705
	65.5	0.992784	-4.39356	-4.91434	-0.278457	-0.558199	-2.44407	-1.95766
	66	1.72867	-4.12587	-4.07436	-0.872474	-0.575301	-2.56686	-1.98488
	66.5	0.780545	-4.01907	-3.74934	-0.425328	-0.706455	-2.68795	-1.95227
	67	1.58961	-4.50144	-3.75105	-0.334613	-0.816808	-2.64818	-1.96341
	67.5	1.7158	-4.33932	-3.10371	-0.455743	-0.950318	-2.53845	-2.06771
	68	0.978948	-3.82615	-2.93515	-0.566577	-1.17272	-2.6427	-1.94146
	68.5	1.35121	-4.06096	-3.25686	-0.161803	-1.07912	-2.5042	-2.19812
	69	0.10332	-4.0339	-3.05286	-0.790322	-1.23594	-2.49167	-1.65609
	69.5	1.52628	-3.90982	-3.32295	-0.584838	-1.3565	-2.11972	-1.66634
	70	1.86116	-4.06941	-3.46449	-0.820894	-1.25983	-2.03351	-2.12263
	70.5	2.36151	-4.23141	-4.31788	-0.518995	-1.48036	-2.26559	-1.45984
	71	1.40583	-4.00244	-4.6141	-0.915681	-1.33329	-2.30923	-1.65383
	71.5	2.01736	-4.38213	-4.77592	-1.03996	-1.53805	-2.14839	-1.73829
	72	2.28506	-4.35571	-4.37831	-0.705358	-1.53268	-2.28869	-1.66845
	72.5	2.87872	-3.7674	-3.95454	-1.07888	-1.39868	-2.28604	-1.73659
	73	2.44714	-3.69618	-4.44539	-1.22485	-1.35652	-2.47162	-2.03971
	73.5	2.09588	-3.77448	-4.49663	-1.43539	-1.29204	-2.1193	-2.1152
	74	0.482786	-3.78978	-5.05311	-0.922527	-1.07056	-2.57477	-2.08384
	74.5	1.05943	-3.10241	-4.46471	-0.553054	-1.14358	-2.66661	-1.90006
	75	0.636124	-3.04836	-4.25504	-0.389511	-1.37842	-2.55309	-2.13045
	75.5	0.0639128	-3.53382	-4.41207	-0.39735	-1.35873	-2.68942	-2.02374
	76	1.22617	-3.4085	-4.06307	-0.935547	-0.742253	-2.71486	-1.987
	76.5	-0.641979	-3.6769	-4.29053	-1.09112	-0.645153	-2.73829	-2.38788
	77	0.0398204	-3.3342	-4.57311	-0.949182	-1.02842	-2.73538	-1.93967
	77.5	-0.327018	-2.99605	-4.69757	-0.469492	-0.942766	-2.75811	-1.76672
	78	0.105334	-3.21135	-5.11245	-0.186855	-0.765071	-2.66301	-1.99409
	78.5	0.437076	-3.64932	-4.68675	-0.68199	-0.932616	-2.61952	-1.86153
	79	0.830841	-3.46871	-4.4607	-1.25592	-0.963968	-2.57368	-1.88683
	79.5	0.942629	-2.84157	-4.48631	-1.68727	-1.04402	-2.65354	-1.83114
	80	0.993051	-3.0052	-4.33765	-0.887855	-1.3345	-2.37176	-1.60383
	80.5	0.397428	-3.1552	-4.4911	-0.550588	-1.28381	-2.37787	-1.47586
	81	0.190593	-3.20884	-4.86718	-0.796357	-0.853554	-2.4555	-1.19445
	81.5	0.753706	-3.71096	-5.09002	-0.368963	-1.20746	-2.41465	-1.60462
	82	0.57177	-4.13581	-4.33731	0.177176	-1.57703	-2.17913	-1.28922
	82.5	0.478718	-3.74491	-5.29313	0.367871	-1.56749	-2.34669	-1.76266
	83	0.657241	-3.61173	-5.18301	0.126484	-1.62567	-2.16441	-1.64772
	83.5	0.714415	-4.18887	-5.10274	0.366501	-1.7585	-2.18073	-1.86089
	84	0.135666	-4.52341	-4.90909	-0.136874	-1.75744	-2.33757	-2.15358
	84.5	0.288471	-3.89014	-4.32589	-0.734604	-1.73067	-2.62246	-1.34021
	85	-0.340592	-4.30328	-4.1338	-0.956892	-1.67152	-2.65141	-1.74452
	85.5	-0.421358	-4.00166	-4.21863	-0.863822	-1.42349	-2.71881	-1.98489
	86	-0.558824	-4.28064	-4.61923	-0.627206	-1.56954	-2.93106	-2.06285
	86.5	-0.936717	-4.19414	-4.55066	-0.733658	-1.30421	-2.71977	-1.88919
	87	-1.04252	-3.92256	-5.11913	-0.697943	-1.23034	-2.74659	-1.77508
	87.5	-0.398852	-3.28919	-4.8536	-0.744111	-1.364	-2.59204	-1.37453
	88	-0.639891	-2.91682	-4.62984	-0.5618	-1.53723	-2.44448	-1.83947
	88.5	-0.111561	-3.24669	-5.34468	-0.626453	-1.33023	-2.34311	-1.95438
	89	-0.364454	-3.05553	-5.28266	-0.124852	-1.05199	-2.57707	-1.63744
	89.5	-0.288635	-3.31905	-5.90439	-0.674623	-0.687846	-2.53602	-1.6387
	90	-0.419481	-3.30589	-5.50991	-0.875708	-0.788441	-2.64636	-1.83205
	90.5	-0.902307	-3.57792	-5.08002	-0.652455	-0.853991	-2.7751	-1.66272
	91	-1.19193	-3.73311	-5.19098	-1.32841	-0.867438	-2.97907	-2.28904
	91.5	-0.22345	-3.98559	-4.9163	-0.679573	-0.929952	-3.05275	-1.59454
	92	-0.819986	-4.12426	-5.12222	-0.573227	-0.881546	-2.97808	-2.05085
	92.5	-0.694044	-3.74456	-5.23894	-1.32882	-1.02886	-2.85573	-1.98664
	93	-0.772893	-3.90866	-5.28573	-0.806237	-1.09908	-3.15737	-1.50507
	93.5	-0.0372067	-4.00658	-5.30246	-0.642726	-1.09377	-2.89931	-1.70603
	94	-0.620911	-4.31333	-4.95202	-0.909189	-1.26821	-2.63902	-1.97695
	94.5	0.368246	-4.02733	-5.08405	-0.79895	-0.842468	-2.86104	-1.24492
	95	-0.00319783	-4.45039	-5.17404	-0.940731	-0.745187	-2.99832	-1.05551
	95.5	0.302401	-4.47682	-5.03692	-0.714339	-0.79272	-3.30631	-1.1974
	96	-0.124074	-4.58701	-4.79778	-0.594569	-1.01874	-3.3468	-0.923918
	96.5	-0.656696	-4.2891	-4.51297	-0.784437	-1.1481	-3.08482	-1.2532
	97	-0.849234	-4.07427	-4.38847	-0.985297	-0.93743	-2.93376	-1.25441
	97.5	-0.735943	-4.029	-4.48025	-0.867058	-0.707698	-2.64164	-1.77419
	98	-0.288571	-4.10079	-4.48504	-1.17706	-0.295145	-2.6021	-1.57149
	98.5	0.146509	-4.43777	-4.4529	-1.09783	-0.607379	-2.76748	-1.66539
	99	-0.248932	-3.71489	-4.80765	-0.757288	-0.608123	-2.76097	-1.86844
	99.5	0.539527	-3.6089	-5.14986	-0.782682	-0.459107	-2.84316	-1.82217
	100	-0.224706	-3.68547	-4.95108	-0.0817239	-0.412538	-2.71865	-1.97826
	100.5	-0.744393	-3.62957	-4.38229	-0.178363	-0.5411	-2.84788	-1.68802
	101	-0.690153	-4.0401	-4.38061	-0.416824	-0.848251	-2.83943	-2.17248
	101.5	-0.502731	-3.82396	-4.33847	-0.501383	-0.886106	-3.25066	-1.86986
	102	-0.451832	-3.6816	-4.77869	-0.0772954	-0.739844	-3.29153	-2.0395
	102.5	-0.701487	-3.17448	-4.64549	-0.643388	-0.973744	-2.79346	-2.09211
	103	-0.594161	-3.46348	-4.19514	-0.543174	-1.11996	-2.79102	-1.82684
	103.5	-0.64383	-2.87607	-4.43424	-0.227385	-0.96258	-3.00919	-2.01818
	104	-0.30547	-3.74435	-4.45621	0.661028	-0.502869	-2.98186	-1.41294
	104.5	-0.575609	-3.41775	-4.15326	0.699053	-0.796706	-2.981	-1.87121
	105	-0.492555	-3.33693	-4.09186	-0.216222	-0.788718	-3.19517	-1.6499
	105.5	-0.88676	-2.93579	-3.94956	0.185448	-0.95916	-3.23145	-1.91544
	106	-1.41159	-2.75302	-3.84089	-0.962888	-0.742776	-3.25192	-1.59889
	106.5	-0.8316	-1.74696	-3.84354	-0.709343	-0.752911	-3.09465	-2.26521
	107	-1.3235	-1.36781	-3.23943	-0.798796	-0.837394	-2.91343	-2.18995
	107.5	-1.39589	-0.680982	-3.53802	-0.69917	-0.365785	-2.73373	-2.18828
	108	-1.62666	-0.333406	-4.01589	-0.867813	-0.0880348	-2.98951	-2.14766
	108.5	-1.64553	0.241835	-4.3031	-0.425091	-0.486784	-2.87567	-1.77141
	109	-1.36996	-0.403787	-4.50944	0.0820042	-0.597645	-2.70158	-2.01451
	109.5	-1.25694	-0.111622	-4.7323	1.25999	-0.798234	-2.84701	-2.21146
	110	-1.5773	-1.08317	-4.83675	0.070773	-1.01911	-2.92349	-1.54552
	110.5	-1.3641	-0.973799	-3.8786	0.550339	-1.12167	-2.96409	-1.9477
	111	-1.03038	-1.31923	-4.24727	-0.360499	-1.15242	-2.89601	-2.06068
	111.5	-0.635339	-1.54616	-4.78211	0.241784	-1.49285	-2.92951	-1.88158
	112	-1.07096	-2.22357	-4.97891	-0.587236	-1.30172	-3.19319	-1.90647
	112.5	-0.572768	-2.11418	-4.91046	-0.961857	-1.45879	-2.95311	-1.59401
	113	-1.13479	-2.24761	-5.03462	-0.208451	-1.11059	-2.98524	-1.91134
	113.5	-0.544392	-2.54313	-5.32084	-0.660073	-1.41043	-2.86002	-1.58472
	114	-0.637179	-2.99692	-4.9067	-0.936148	-1.40863	-2.26981	-2.02252
	114.5	-0.335516	-2.8592	-5.05647	-0.531382	-1.58296	-2.21218	-2.24597
	115	-0.722686	-2.73531	-4.8966	-0.663008	-1.56017	-1.7261	-1.81972
	115.5	-0.46216	-2.97923	-4.81659	-0.750521	-1.3607	-1.87278	-1.4019
	116	-0.594932	-2.47193	-4.68312	-0.339687	-1.1712	-1.76517	-2.40905
	116.5	0.127464	-2.51764	-5.11817	-0.488324	-1.26623	-2.18629	-2.12577
	117	0.42254	-2.88473	-5.07449	-0.164346	-1.61031	-2.36232	-1.88972
	117.5	-0.0641046	-2.60055	-4.98456	-0.202471	-1.7792	-2.49327	-1.93133
	118	0.0177153	-1.87525	-4.80185	-0.689617	-1.54841	-2.46984	-2.08623
	118.5	-1.33702	-1.46545	-4.58094	-0.319009	-1.72158	-2.85797	-2.05185
	119	-1.67328	-1.30147	-3.93269	-0.329559	-1.82916	-2.9026	-1.74235
	119.5	-1.11638	-1.36074	-5.2596	-0.924073	-2.05232	-2.7912	-1.79311
	120	-0.362846	-1.28466	-5.04204	-0.22199	-1.72745	-2.89739	-2.15714
	120.5	-0.833469	-1.20826	-5.23464	-0.312517	-1.45775	-2.97319	-1.94288
	121	-1.06935	-1.19237	-5.2931	-0.379085	-1.62566	-3.03955	-1.91245
	121.5	-0.641991	-1.14168	-5.37777	-0.0978372	-1.57513	-3.21557	-2.26383
	122	-0.658695	-1.53874	-5.10184	0.0863643	-1.53735	-3.20184	-2.13104
	122.5	-0.341381	-1.28446	-4.83522	-0.721397	-1.8673	-2.81765	-1.47528
	123	-0.176209	-1.95463	-4.91174	-0.814816	-2.02885	-3.02756	-1.84632
	123.5	0.376038	-1.9946	-4.58673	-0.745756	-1.82297	-3.00766	-1.67963
	124	0.23327	-2.09244	-4.65894	-0.567661	-1.39256	-2.81677	-1.28833
	124.5	0.00228466	-1.77762	-4.7909	-0.534633	-1.48253	-2.96558	-1.34139
	125	-0.411153	-2.22515	-4.98926	-0.788387	-1.34834	-3.10047	-1.87751
	125.5	-0.245636	-2.09665	-4.94364	-1.00792	-1.19125	-3.02694	-1.54224
	126	0.085332	-2.66251	-5.06341	-0.570383	-1.62115	-3.04304	-1.91757
	126.5	0.219713	-2.74143	-4.98688	-0.765968	-1.74731	-3.38519	-1.54943
	127	-0.473591	-2.70965	-5.29726	-0.478429	-1.80827	-3.11187	-1.69
	127.5	-0.56719	-3.11895	-4.96841	-0.511845	-1.44497	-2.89213	-1.82887
	128	0.185129	-2.41534	-5.31921	-0.385727	-1.29511	-2.70887	-1.81771
	128.5	0.15576	-2.18643	-5.13841	-0.440663	-1.54345	-2.74928	-1.86404
	129	0.175684	-1.7904	-4.84427	-0.645441	-1.39432	-2.84167	-2.26022
	129.5	-0.735342	-1.88746	-4.14654	-1.317	-1.42501	-3.19521	-2.12947
	130	-0.0230074	-2.19619	-4.1102	-0.891736	-1.50105	-2.96849	-1.77099
	130.5	0.273103	-1.75815	-3.61096	-0.459925	-1.38212	-2.98228	-1.96484
	131	0.0997776	-1.52611	-4.11359	-0.145362	-1.36259	-3.18483	-2.16577
	131.5	0.451978	-2.213	-4.27715	-0.640114	-1.22299	-3.26181	-2.08951
	132	0.489014	-1.91927	-4.35637	-0.0572478	-1.05097	-3.32119	-1.95061
	132.5	-0.0782337	-2.36143	-4.41722	-0.396798	-1.36972	-3.18719	-2.45301
	133	0.59763	-1.89614	-4.35944	-1.03396	-1.33634	-2.98229	-2.4002
	133.5	0.67487	-2.12848	-4.70855	-0.538754	-1.34464	-2.76151	-1.64102
	134	0.463587	-2.75796	-4.84037	-0.692787	-1.43428	-2.71308	-1.40846
	134.5	0.912706	-2.46229	-4.95626	-0.348395	-1.61679	-2.6907	-1.7124
	135	0.982073	-2.56504	-5.04062	-1.1296	-1.66773	-2.68769	-1.74885
	135.5	1.06798	-2.41306	-5.40199	-1.14237	-1.74312	-2.80714	-2.18183
	136	0.162691	-2.38047	-5.79538	-1.34616	-1.79025	-2.65304	-1.37802
	136.5	0.524144	-1.44101	-5.13404	-1.04699	-1.79373	-2.56942	-1.9103
	137	0.0197059	-1.44542	-5.15435	-0.80523	-1.64256	-2.67058	-1.44577
	137.5	-0.0690399	-1.54718	-5.5168	-0.913952	-1.84006	-2.63007	-1.20117
	138	-0.122737	-1.13148	-5.26533	-1.02131	-1.40843	-2.76617	-1.64824
	138.5	-0.436111	-1.10669	-4.98149	-0.625883	-0.769803	-2.75957	-1.39313
	139	-0.977583	-2.30271	-5.07267	-0.505062	-1.15729	-2.79296	-1.84862
	139.5	-1.36737	-2.11838	-5.36367	-0.15102	-1.30598	-2.69885	-1.91699
	140	-1.00144	-2.43718	-5.52671	0.141265	-1.28804	-2.22904	-2.22191
	140.5	-1.43288	-1.69381	-5.59391	-0.336886	-0.979806	-2.39726	-2.20319
	141	-0.857938	-1.8416	-5.9315	-0.84099	-0.840782	-2.61382	-1.96509
	141.5	-0.971439	-2.56293	-5.42909	-1.32696	-0.557331	-2.64393	-2.25671
	142	-1.18069	-2.4582	-5.44897	-1.39434	-0.396392	-2.40882	-2.27882
	142.5	-0.333844	-1.70177	-5.27529	-0.940158	0.16245	-2.72568	-1.95341
	143	-0.233908	-1.43354	-5.35198	-1.0472	0.424993	-2.54862	-2.22029
	143.5	-1.22191	-0.675738	-5.30954	-0.94335	0.472226	-2.24391	-2.04984
	144	-0.597588	-0.187896	-4.86521	-0.326393	0.426848	-2.42313	-1.43986
	144.5	-0.69959	-0.0404966	-4.87987	-0.945937	-0.165837	-2.26848	-1.93877
	145	-0.70563	-0.116161	-4.54229	-0.94293	-0.0788339	-2.3787	-1.34053
	145.5	-0.857271	0.0283556	-5.07352	-0.938244	-0.44111	-2.65952	-1.55561
	146	-1.19761	-0.598773	-4.89867	-0.568811	-0.72266	-2.59199	-1.9609
	146.5	-1.09079	-0.184035	-4.96266	-1.02955	-1.12041	-2.79075	-1.87282
	147	-1.30149	-0.0997074	-5.30822	-0.870702	-0.95702	-2.76969	-1.38618
	147.5	-1.25546	0.177937	-5.03419	-1.35581	-1.27103	-2.67537	-1.15595
	148	-1.46583	0.812561	-4.97042	-1.05938	-1.30967	-2.82881	-1.96718
	148.5	-1.69196	0.747967	-5.33132	-0.981781	-1.24622	-2.55256	-1.29899
	149	-1.58083	0.402442	-5.19739	-0.859153	-1.55985	-2.38215	-1.2334
	149.5	-1.52116	0.634957	-5.07155	-0.536629	-1.43362	-2.20872	-1.5281
	150	-1.26715	0.499778	-5.44085	-0.53374	-1.47991	-2.25412	-1.83541
	150.5	-1.11425	-0.277742	-4.65965	-0.742722	-1.46093	-2.1325	-1.43642
	151	-1.67645	0.301393	-5.13359	-0.846646	-1.66309	-2.32025	-1.93358
	151.5	-1.10282	-0.550563	-5.05206	-1.01566	-1.64722	-2.46055	-2.04773
	152	-1.30251	0.719414	-4.89427	-0.451149	-0.540452	-2.4484	-1.88189
	152.5	-1.97049	-0.0470439	-5.01394	-0.692152	-0.658892	-2.61239	-1.9875
	153	-1.74385	0.866289	-5.18484	-0.78107	-0.980609	-2.46445	-1.94904
	153.5	-1.5671	0.788325	-4.91398	-0.630344	-1.21486	-2.59024	-2.07736
	154	-1.21952	0.767095	-4.43239	-0.843559	-1.06997	-2.7224	-2.08256
	154.5	-1.26768	0.222456	-4.42966	-0.0758414	-1.2488	-2.74316	-1.66102
	155	-0.792994	0.715327	-4.66641	-1.29515	-1.28315	-2.56089	-1.5837
	155.5	-1.83703	0.86772	-4.98288	-0.731702	-1.26638	-2.72069	-1.2576
	156	-2.09435	0.880383	-5.2004	-0.82091	-1.47572	-2.92807	-1.66196
	156.5	-2.34998	-0.314109	-4.87924	-0.899056	-1.74085	-2.57354	-1.38456
	157	-2.03473	-0.210395	-5.01324	-0.716131	-1.81169	-1.81904	-1.8751
	157.5	-1.49216	-0.436803	-5.06417	-0.176765	-1.74759	-2.22322	-1.76105
	158	-2.186	-0.585839	-5.22017	-0.235048	-1.76741	-2.09784	-1.30758
	158.5	-1.94355	-0.323877	-5.26949	-0.542859	-1.51632	-2.61632	-1.32572
	159	-2.0991	-0.273511	-4.93128	-0.133345	-1.3905	-2.59773	-0.916944
	159.5	-0.831115	0.0942708	-5.13551	-0.358466	-1.37056	-2.08025	-0.96484
	160	-1.02651	0.480018	-5.04888	-0.742043	-1.44915	-1.97275	-0.816286
	160.5	-1.46147	0.24538	-4.87291	-0.0854173	-1.30081	-1.95958	-1.23952
	161	-1.83998	-0.301124	-4.74385	0.226078	-0.646547	-2.23782	-1.07298
	161.5	-1.35522	-0.610275	-5.41043	-0.250111	-0.407525	-2.4639	-0.172147
	162	-1.90182	-0.809182	-5.27674	0.176117	-0.512094	-2.46888	-0.344365
	162.5	-1.16772	-1.44612	-5.4077	-0.523868	-0.664661	-2.60682	-0.74647
	163	-1.78163	-1.51482	-4.85443	-0.224667	-0.826963	-2.6856	-0.93273
	163.5	-0.898274	-2.24857	-4.46708	-0.31498	-0.986266	-2.37837	-0.586333
	164	-1.02707	-2.59409	-5.02467	-1.06329	-0.95887	-2.3348	-1.02765
	164.5	-1.23565	-2.87517	-5.25813	-0.00786691	-1.24307	-2.2848	-1.21957
	165	-1.64531	-2.55318	-4.50706	-1.0083	-1.40136	-2.51586	-1.53719
	165.5	-1.58071	-2.37941	-4.55975	-0.910331	-1.3856	-2.14067	-1.52913
	166	-1.55416	-2.50349	-4.47799	-1.20224	-0.99308	-1.81699	-1.16052
	166.5	-2.11118	-2.47298	-4.0565	-0.916733	-0.460064	-1.91008	-1.19427
	167	-0.772972	-2.57165	-3.4981	-0.584808	-0.205215	-1.90591	-1.33501
	167.5	-1.06072	-2.85836	-2.92098	-0.357601	0.338958	-1.51386	-1.40822
	168	-1.14767	-2.82445	-3.70118	-0.342062	-0.212798	-1.40126	-1.60265
	168.5	-0.908205	-3.20262	-4.01185	-1.24826	-0.429046	-1.22933	-1.60699
	169	-0.994174	-3.44452	-4.14532	-0.939417	-0.736995	-1.47815	-1.7483
	169.5	-0.341921	-3.06168	-4.50924	-1.19027	-0.553431	-1.32745	-1.5347
	170	-1.35742	-3.60182	-4.62975	-0.740092	-0.336069	-1.38379	-1.50063
	170.5	-1.75551	-3.53958	-4.83295	-0.716852	-0.161072	-1.89719	-1.67951
	171	-1.28196	-3.68086	-5.07412	-0.766213	-0.385408	-2.0026	-1.944
	171.5	-1.42441	-4.01343	-5.01513	-0.889848	-0.35163	-2.11495	-1.91972
	172	-1.30383	-4.03125	-5.15263	-0.685205	-0.420646	-2.1349	-1.75472
	172.5	-1.25742	-4.08555	-5.38963	-0.892673	-0.822638	-1.65306	-1.77012
	173	-1.52695	-3.67165	-5.60525	-0.935909	-0.790888	-1.95175	-1.90477
	173.5	-1.01659	-3.693	-5.49298	-0.832866	-0.847633	-1.94016	-1.73041
	174	-1.76101	-3.45795	-5.72655	-0.94322	-1.20981	-1.89866	-1.90703
	174.5	-1.96314	-3.10471	-5.65696	-0.603842	-1.44754	-1.86765	-1.95287
	175	-1.88568	-3.17495	-5.68681	-0.643021	-1.33116	-2.12305	-2.45901
	175.5	-1.06833	-2.51337	-5.86434	-0.615931	-1.38474	-2.2171	-1.99102
	176	-0.934301	-1.88156	-5.12662	-0.501346	-1.56733	-2.35599	-2.203
	176.5	-1.75061	-1.92957	-5.19559	-0.762879	-1.72368	-2.54175	-1.85351
	177	-1.44474	-2.19428	-5.07946	-0.867236	-1.82922	-2.69403	-2.06327
	177.5	-1.4674	-2.07289	-5.27594	-0.68492	-1.7922	-3.1745	-2.1808
	178	-1.42125	-1.8786	-5.05154	-0.80425	-1.66635	-3.08236	-2.2637
	178.5	-1.12397	-2.42325	-5.24982	-0.63365	-1.50427	-2.99523	-2.14896
	179	-1.82399	-2.69237	-5.0802	-0.572691	-1.6785	-3.3045	-2.3338
	179.5	-1.64943	-3.16885	-5.04034	-0.931423	-1.70255	-3.0001	-1.75916
	180	-0.7862	-3.20315	-5.08904	-0.665094	-1.76493	-2.67387	-2.06515
	180.5	-1.71649	-3.515	-4.93425	-0.323867	-1.58421	-2.75567	-1.68232
	181	-1.85082	-3.65978	-5.03678	-0.725131	-1.70578	-2.91546	-2.28498
	181.5	-0.729128	-4.00227	-5.0097	-0.883604	-1.66268	-3.01515	-1.70796
	182	-1.83446	-4.03719	-5.3956	-0.921406	-1.8989	-3.14792	-1.80523
	182.5	-1.93981	-4.03006	-5.64109	-1.0794	-1.82322	-3.32634	-1.69501
	183	-0.938492	-3.96275	-5.20744	-1.00927	-1.73881	-3.19741	-1.86353
	183.5	-0.962142	-3.9431	-5.18177	-0.309563	-1.78331	-2.8379	-1.85676
	184	-1.18891	-3.54397	-5.63146	-0.779563	-1.83454	-3.14926	-1.72572
	184.5	-1.4597	-3.80038	-5.12312	-1.19398	-1.91246	-2.89969	-1.62166
	185	-1.26968	-4.07126	-4.69525	-0.723994	-1.86691	-3.14354	-1.83041
	185.5	-1.55398	-4.01729	-4.64353	-0.251259	-2.00112	-3.19291	-1.28291
	186	-1.62533	-3.73141	-4.43558	-0.333764	-1.91526	-2.79251	-1.45015
	186.5	-1.40116	-3.64069	-4.45609	-0.366436	-1.99127	-2.86697	-1.0105
	187	-1.59335	-4.00709	-4.81822	-0.0754209	-1.95673	-3.12438	-1.18395
	187.5	-1.51614	-3.89719	-4.53555	-0.178306	-2.04443	-3.07638	-1.50152
	188	-0.947985	-3.08625	-4.89612	-0.383834	-2.06103	-2.82401	-1.41361
	188.5	-0.822745	-2.94135	-5.32607	-0.290919	-2.03269	-2.90019	-1.74946
	189	-1.62213	-3.23103	-5.27901	-0.738313	-1.8845	-2.57213	-1.84098
	189.5	-1.82345	-3.04991	-5.44391	-0.760553	-1.75151	-2.49559	-1.75838
	190	-1.65163	-2.69396	-5.60585	-0.843609	-1.62729	-2.72781	-1.66149
	190.5	-1.19215	-2.5972	-4.9082	-0.445312	-1.66973	-2.87582	-1.74783
	191	-1.58201	-2.56996	-5.28383	-0.99187	-1.72978	-3.05206	-1.26233
	191.5	-1.27466	-2.70064	-5.15561	-0.719964	-1.67552	-3.07624	-1.42018
	192	-1.55165	-2.89338	-4.93996	-1.23053	-1.77616	-3.13482	-1.40737
	192.5	-1.61711	-3.26238	-5.2498	-1.18704	-1.86084	-3.41262	-1.57836
	193	-1.25569	-3.25035	-5.32257	-0.393982	-1.96115	-3.22513	-1.64494
	193.5	-0.989198	-2.91683	-5.4772	-0.206276	-1.93507	-2.88466	-1.79231
	194	-2.03904	-3.1239	-5.47075	-0.268406	-1.21598	-3.18241	-1.44666
	194.5	-1.21468	-2.82711	-5.97656	-0.562205	-0.874739	-2.99754	-1.40127
	195	-1.64162	-2.43028	-5.95716	-0.708635	-0.901442	-3.09743	-1.26459
	195.5	-1.51232	-2.43539	-5.851	-1.0893	-0.859825	-2.97627	-1.10818
	196	-1.3103	-2.90989	-5.63979	-0.886419	-0.891259	-2.94296	-1.21379
	196.5	-0.977693	-2.95163	-5.18796	-0.55533	-1.04182	-2.55778	-1.40766
	197	-1.82491	-2.95151	-4.9759	-0.854595	-0.975132	-2.85064	-1.05928
	197.5	-1.16055	-2.8878	-5.46656	-1.0378	-1.15057	-2.97458	-1.09404
	198	-0.931608	-2.8766	-5.46325	-0.770864	-0.982068	-3.12444	-0.815315
	198.5	-1.51877	-3.20527	-5.81044	-0.199014	-0.858755	-3.12194	-1.19797
	199	-0.97528	-3.13344	-5.48426	0.0857803	-0.730264	-3.19403	-0.809969
	199.5	-1.03025	-3.04542	-4.87312	0.215763	-1.01462	-3.20331	-0.950671
	200	-1.69767	-3.06224	-4.84114	0.639479	-1.17075	-3.154	-0.757393
	200.5	-1.32314	-3.27062	-5.42953	-0.207467	-1.45986	-3.04079	-0.764498
	201	-1.59843	-3.46929	-5.72843	-0.503647	-1.37085	-2.9031	-1.34242
	201.5	-1.71142	-3.37752	-5.45169	-0.296686	-1.291	-2.82176	-1.44813
	202	-1.26488	-3.21852	-5.19925	-0.397945	-1.64985	-2.88199	-0.763632
	202.5	-1.32259	-3.13703	-4.74432	-0.469255	-1.67109	-2.6722	-1.44527
	203	-0.541895	-2.73048	-4.59274	-0.869324	-1.48852	-2.82426	-1.57737
	203.5	-0.985209	-2.95453	-4.32705	-0.425567	-1.57993	-2.6458	-1.68775
	204	-0.204618	-3.04154	-4.28517	-0.672879	-0.995055	-2.79037	-1.97952
	204.5	-1.6243	-3.23544	-4.39878	-0.311713	-0.951519	-3.11417	-1.94696
	205	-0.672459	-3.29053	-4.31547	0.133568	-1.21923	-3.24904	-1.86841
	205.5	-0.900007	-3.5045	-4.49634	1.50173	-1.50402	-3.30891	-1.42132
	206	-0.959	-3.68024	-4.61106	0.397984	-1.64831	-3.45963	-1.06782
	206.5	-1.16326	-4.05044	-3.9338	0.217829	-1.61199	-3.30058	-1.67801
	207	-1.9493	-3.73784	-4.39941	-0.358845	-1.53359	-2.95064	-1.60756
	207.5	-1.42394	-3.78601	-4.67374	-1.05624	-1.73777	-2.97224	-1.71612
	208	-0.804649	-3.87769	-4.65164	-1.07972	-1.86362	-2.83173	-1.74318
	208.5	-1.37243	-3.66963	-4.9706	-0.84348	-1.7322	-2.73031	-2.00463
	209	-1.28202	-3.82107	-5.38322	-1.14373	-1.80072	-2.86202	-1.87576
	209.5	-1.16512	-3.71988	-5.28091	-0.959293	-1.67924	-2.96205	-1.72451
	210	-1.63081	-4.12909	-5.17721	-1.11092	-1.32716	-3.0564	-1.89394
	210.5	-1.69015	-4.12708	-5.38612	-0.665911	-1.10766	-3.35555	-1.40927
	211	-2.02192	-3.5422	-4.78345	-0.427072	-0.789123	-3.46176	-1.62498
	211.5	-1.81584	-3.13034	-5.25516	-1.07382	-0.378327	-3.51866	-2.05044
	212	-1.2264	-3.1599	-4.71854	-1.11507	-0.476722	-3.18373	-1.94636
	212.5	-1.71732	-3.52313	-5.02909	-1.24037	0.290341	-3.17286	-1.79174
	213	-1.9098	-3.19107	-5.46333	-0.484826	0.443058	-2.89407	-2.08929
	213.5	-2.14093	-2.7555	-5.12042	-0.504373	0.447532	-2.83606	-2.31254
	214	-1.53776	-2.45045	-5.16445	-1.01102	0.691197	-2.98137	-2.09101
	214.5	-1.78724	-1.90257	-5.14301	-0.595673	1.10278	-3.38561	-2.18533
	215	-1.38633	-1.84019	-5.17868	0.281213	1.00194	-3.62367	-2.44559
	215.5	-1.11831	-2.03845	-5.51835	-0.165916	0.54516	-3.48322	-2.02558
	216	-0.395552	-2.31569	-5.33219	-0.637834	0.154738	-3.43932	-1.905
	216.5	-0.622013	-1.90181	-5.34381	-0.836343	-0.092874	-3.36393	-2.1333
	217	-0.538523	-1.63227	-5.15712	-1.15795	-0.071007	-3.47419	-2.21545
	217.5	-1.55538	-1.30856	-5.09033	-0.982962	-0.377224	-3.27012	-2.2835
	218	-0.438096	-1.54885	-5.10473	-0.819717	-0.212259	-3.48072	-2.42206
	218.5	-1.03426	-1.17333	-5.04047	-1.14422	-0.0503324	-3.51805	-1.93382
	219	-0.712278	-1.67974	-5.13402	-1.55007	0.608889	-3.64885	-2.12388
	219.5	-1.61867	-2.12927	-5.02266	-1.60917	0.425283	-3.20715	-2.02629
	220	-1.11344	-2.30532	-5.12548	-1.6086	0.528155	-3.16672	-2.30418
	220.5	-0.751978	-1.98205	-4.64878	-0.272617	0.413435	-3.01426	-2.31811
	221	-0.312	-1.65629	-5.22331	-1.51865	-0.246791	-3.24696	-1.889
	221.5	-1.1323	-1.55874	-4.94328	-1.24181	-0.581235	-3.24518	-2.1106
	222	-1.0172	-2.33422	-4.80152	-0.733871	-0.538074	-3.44772	-2.00733
	222.5	-0.880799	-1.71602	-5.7001	-0.552849	-0.605865	-3.11771	-2.14631
	223	-0.911322	-2.02072	-5.58395	-1.35005	-0.814681	-3.19366	-2.47922
	223.5	-1.62741	-2.10704	-5.49134	-1.61244	-1.09753	-2.79152	-1.98602
	224	-1.36428	-1.35706	-5.27536	-0.889059	-1.16469	-2.89884	-1.96721
	224.5	-0.795432	-1.10612	-5.33961	-0.905886	-1.37214	-3.27456	-1.69355
	225	-0.168046	-1.7289	-5.69373	-1.0057	-1.47012	-2.93578	-1.85873
	225.5	-0.767949	-1.9702	-4.97261	-0.119714	-1.40247	-2.99866	-1.76549
	226	-0.140148	-2.20265	-4.72726	-0.258057	-1.41113	-3.29036	-1.59742
	226.5	-0.0325644	-2.47133	-5.14687	0.0104922	-1.43541	-3.21959	-1.47309
	227	-1.02565	-2.71382	-4.9965	-0.339914	-1.70545	-3.156	-1.82215
	227.5	-0.457369	-2.62485	-4.76791	-0.388411	-1.78247	-3.11966	-1.92582
	228	-0.276646	-2.70804	-5.35362	-0.842056	-1.70186	-3.13711	-1.9111
	228.5	-0.874949	-2.67297	-4.91914	-0.688678	-1.84215	-3.37686	-2.32971
	229	-1.49765	-2.46461	-4.70253	-0.212529	-1.74846	-3.59247	-1.68876
	229.5	-0.694515	-2.58392	-5.06326	-0.842599	-1.64718	-3.51074	-1.3573
	230	-1.66029	-1.91115	-5.39072	-1.15208	-1.67808	-3.15974	-1.63777
	230.5	-1.0542	-2.00511	-5.31659	-0.525286	-1.75326	-3.14974	-1.49445
	231	-1.26864	-2.20675	-5.03811	-0.826819	-1.83784	-2.9704	-1.8343
	231.5	-0.67612	-2.60427	-5.09029	-0.848248	-1.24832	-3.1872	-1.64851
	232	-1.19634	-2.72395	-5.16032	-0.852334	-1.4547	-3.13285	-1.98067
	232.5	-0.90808	-3.13347	-5.67934	-1.25944	-1.44118	-3.08597	-1.86923
	233	-0.733502	-2.95521	-5.45403	-1.47769	-1.34248	-3.56483	-1.49217
	233.5	-0.81631	-3.1248	-5.55919	-1.32978	-1.331	-3.60664	-1.72976
	234	-0.851125	-2.85608	-5.70361	-0.839869	-1.41485	-3.41927	-1.55239
	234.5	-1.52992	-2.9857	-5.53362	-0.864089	-1.39617	-3.60096	-1.60076
	235	-0.897389	-2.91496	-5.23886	-1.21998	-1.45277	-3.28198	-1.52884
	235.5	-1.36663	-2.67198	-5.3797	-1.4091	-1.22286	-3.66919	-1.44933
	236	-0.406793	-3.00805	-4.90524	-1.41057	-1.55336	-3.67244	-0.959368
	236.5	-0.881584	-2.87933	-4.62954	-1.13509	-1.6773	-3.68965	-1.43792
	237	-1.06917	-2.28292	-5.39877	-1.1006	-1.73855	-3.49991	-1.55044
	237.5	-1.22985	-1.93847	-5.248	-1.21098	-1.96697	-3.64211	-1.25573
	238	-1.37947	-2.52972	-5.12682	-1.37148	-1.94978	-3.40126	-1.37879
	238.5	-1.52796	-2.76729	-5.14217	-1.40302	-1.8567	-3.33532	-1.56845
	239	-0.412201	-2.89106	-5.28074	-1.19254	-1.94986	-3.40524	-1.84906
	239.5	-0.182274	-2.97808	-4.88696	-0.650237	-1.7529	-3.33259	-1.74427
	240	-0.763064	-2.89166	-5.0527	-1.14867	-1.84764	-3.63912	-2.00637
	240.5	-0.649392	-3.00647	-5.4232	-0.830863	-1.8451	-3.81448	-1.86108
	241	-1.36024	-3.1752	-4.8001	-1.64591	-2.01027	-3.64566	-1.77979
	241.5	-0.206151	-3.21986	-4.69937	-1.44636	-2.0979	-3.62414	-1.84956
	242	-0.101607	-3.16343	-4.87571	-1.45281	-2.06588	-3.6182	-1.98267
	242.5	-0.375027	-3.14817	-4.32341	-1.09996	-1.84407	-3.55766	-1.99481
	243	-0.394485	-2.60326	-4.30378	-1.52148	-1.5529	-3.5098	-2.04798
	243.5	-0.514723	-2.30291	-4.60809	-1.03488	-1.4983	-3.34553	-2.26128
	244	-0.268415	-1.62081	-4.90047	-1.51758	-1.60478	-3.28091	-1.71044
	244.5	-0.118242	-0.0395508	-5.219	-0.948171	-1.34683	-3.33265	-1.65257
	245	-0.703624	-0.0638045	-4.90099	-1.24157	-0.905617	-3.11757	-1.96134
	245.5	-1.05615	-0.43435	-4.86844	-1.26423	-0.363435	-2.91493	-1.38438
	246	-0.806003	-0.363939	-4.88278	-0.798561	-0.252125	-2.75693	-1.21745
	246.5	-0.918566	-0.0626441	-5.28289	-0.64733	-0.579095	-2.88661	-1.18439
	247	-1.2671	-0.396707	-5.55016	-0.601914	-0.555805	-3.09234	-1.19149
	247.5	-0.896585	-0.404822	-6.33261	-0.983586	-0.610132	-3.15591	-1.63011
	248	-0.821447	-1.0577	-6.02693	-1.00014	-0.961	-3.32584	-1.90699
	248.5	-1.04179	-1.2847	-6.08919	-0.803321	-0.889862	-3.36761	-1.77398
	249	-1.24585	-0.672191	-5.52297	-1.1229	-0.460117	-3.26908	-1.58574
	249.5	-1.03767	-0.0687948	-5.62078	-0.768729	-0.411676	-3.41063	-1.17648
	250	-1.20627	0.114981	-5.83374	-0.749745	-0.240625	-3.08288	-1.46774
	250.5	-1.23645	-0.105587	-5.28313	-0.808856	-0.463406	-3.25382	-2.04557
	251	-1.03835	-0.974867	-5.37874	-0.41065	-0.486617	-3.54415	-1.79282
	251.5	-1.58148	-1.25051	-4.98735	-0.493427	-0.666587	-3.32416	-2.26641
	252	-1.16782	-1.06167	-4.95309	-1.01244	-1.05783	-3.04225	-2.1779
	252.5	-1.34369	-1.17592	-5.49675	-0.742265	-1.08617	-3.14545	-2.14799
	253	-1.017	-0.714295	-5.60001	-0.946585	-1.19321	-3.08927	-2.06381
	253.5	-0.786095	-0.911008	-5.66784	-1.20833	-0.65132	-3.22101	-2.03825
	254	-1.02414	-0.535343	-5.12449	-0.349439	-0.956833	-3.27661	-1.634
	254.5	-0.773781	-0.715814	-5.43605	-0.886259	-1.29449	-3.37757	-1.52666
	255	-1.0532	-0.629747	-5.83603	0.0210186	-1.41906	-2.86925	-1.63176
	255.5	-2.2449	-0.936319	-5.69264	0.198756	-1.59354	-2.99778	-1.75318
	256	-1.4859	-0.587314	-5.79426	-0.301887	-1.32396	-3.04934	-1.74532
	256.5	-1.4491	-1.17286	-5.58677	-0.164729	-1.54532	-2.76881	-1.51256
	257	-1.83154	-1.42649	-5.36498	-0.596128	-1.63096	-3.03726	-2.08041
	257.5	-0.942069	-0.39348	-5.34191	-0.67521	-1.66916	-2.91226	-2.00197
	258	-1.64277	-0.290476	-5.37468	-0.472555	-1.68992	-2.91823	-1.84806
	258.5	-1.80913	-0.497504	-5.54594	-0.198988	-1.79993	-2.74777	-1.80202
	259	-1.17645	-0.632511	-5.25036	-0.628017	-1.9556	-2.35251	-2.08691
	259.5	-2.1566	-2.17824	-5.0334	-0.803864	-2.04532	-2.5859	-1.95214
	260	-1.83874	-2.64919	-5.28773	-1.06173	-1.8571	-2.64372	-1.70965
	260.5	-1.2325	-2.20893	-5.45242	-0.96587	-1.99876	-2.7025	-2.01759
	261	-1.53397	-2.4258	-5.36882	-1.30211	-2.0243	-2.92649	-2.09684
	261.5	-1.43923	-2.35708	-5.07708	-1.43815	-2.04901	-2.93849	-1.93594
	262	-2.09275	-2.46571	-5.30982	-1.12272	-1.88553	-3.10017	-1.75457
	262.5	-2.02364	-2.37983	-5.65689	-1.36054	-2.07478	-3.22222	-2.0138
	263	-2.32543	-2.73074	-5.20193	-1.38452	-2.0205	-2.84453	-1.98776
	263.5	-1.62231	-2.13604	-5.1538	-1.57791	-1.96666	-3.00027	-1.70776
	264	-1.94203	-2.2848	-5.51301	-1.1826	-1.95032	-3.24971	-1.44508
	264.5	-1.93866	-2.2177	-5.50062	-1.08693	-1.70382	-3.0517	-1.40419
	265	-1.38696	-2.79226	-5.29544	-1.01024	-1.65685	-2.9047	-1.56071
	265.5	-1.66305	-3.01547	-5.46753	-0.769005	-1.67755	-2.89357	-1.97726
	266	-1.21457	-2.94307	-4.954	-1.20151	-1.77966	-3.52737	-1.87264
	266.5	-1.56684	-3.49128	-4.92278	-0.734114	-1.72537	-3.56209	-1.80576
	267	-1.3666	-3.41323	-5.09004	-0.0343054	-1.78728	-3.35919	-2.05139
	267.5	-1.33539	-3.99477	-4.81794	0.0633259	-1.87697	-3.48105	-1.65341
	268	-1.10739	-3.62971	-4.7863	-0.756843	-1.45625	-3.34939	-2.22315
	268.5	-0.89331	-3.62026	-5.04212	-0.0201624	-1.56485	-3.58466	-2.10424
	269	-0.383992	-3.31679	-4.99984	-0.219228	-1.68283	-3.41172	-2.47331
	269.5	0.398743	-2.65781	-5.15535	-0.48563	-1.54421	-3.23833	-1.91339
	270	-0.649099	-2.69351	-5.22619	-0.695749	-1.60982	-3.16427	-2.24428
	270.5	-0.772603	-2.76882	-5.02933	-0.623955	-1.80351	-3.25453	-2.17627
	271	-1.4984	-2.26142	-5.05159	-1.06923	-1.83966	-3.37834	-2.05716
	271.5	-1.05525	-2.25616	-4.78212	-0.816146	-1.87485	-3.12346	-2.17153
	272	-0.830893	-2.13836	-4.90114	-1.32769	-1.78998	-3.18081	-2.21839
	272.5	-0.427109	-1.43621	-5.04195	-0.475722	-1.72233	-3.03463	-1.91827
	273	-0.257399	-1.58575	-4.88088	-0.544962	-1.68773	-3.36698	-1.93574
	273.5	-0.532348	-2.01596	-4.74107	-0.644051	-1.55154	-3.3905	-2.16756
	274	-0.419819	-1.54233	-4.31396	-1.07389	-1.17565	-3.20986	-1.95147
	274.5	-0.49592	-1.22229	-4.01495	-1.36641	-1.07646	-3.32964	-1.91532
	275	-1.00359	-0.994818	-4.6258	-1.2958	-1.35675	-3.3821	-1.99373
	275.5	-1.00985	-1.32239	-4.99769	-1.23606	-1.51113	-2.85221	-2.23312
	276	-0.982653	-1.81723	-4.6616	-0.756134	-1.24886	-2.54776	-2.17993
	276.5	-1.12711	-1.74471	-4.4974	-1.22838	-0.637529	-2.46528	-2.25608
	277	-0.956877	-2.36922	-4.39642	-0.994619	-0.993816	-1.96368	-1.85668
	277.5	-1.02789	-2.12914	-4.59832	-0.910331	-1.08834	-2.456	-1.7517
	278	-0.837868	-2.47546	-4.95044	-1.43289	-1.11345	-2.53193	-1.76831
	278.5	-1.38851	-2.41995	-5.05744	-0.826693	-1.29265	-2.48427	-1.78899
	279	-0.743902	-2.06174	-4.40353	-1.07903	-1.59321	-2.83294	-1.62941
	279.5	-1.3689	-2.13849	-4.01364	-0.692587	-1.64977	-3.04728	-1.5477
	280	-0.866507	-2.1721	-3.74691	-0.63654	-1.76472	-3.05312	-1.76208
	280.5	-1.51141	-2.27572	-3.77248	-0.791662	-1.63106	-3.2194	-1.43308
	281	-0.919345	-1.65091	-3.40043	-1.10052	-1.70998	-3.03216	-2.02753
	281.5	-1.2842	-1.77715	-3.24666	-1.4506	-1.33619	-3.16114	-1.96351
	282	-1.55058	-2.21213	-2.85736	-1.78703	-1.72668	-3.08639	-1.94133
	282.5	-0.772793	-2.53496	-2.73674	-0.88967	-1.8574	-3.50858	-2.0922
	283	-1.03373	-2.73175	-1.8957	-0.88008	-1.96002	-3.38151	-1.73661
	283.5	-0.899439	-2.30728	-2.90138	-0.696072	-2.11733	-3.29038	-1.71582
	284	-0.476129	-2.13667	-3.02711	-1.22635	-1.92228	-2.90335	-1.67089
	284.5	-1.23878	-2.44904	-3.1667	-0.676151	-1.79416	-3.01508	-1.58168
	285	-0.843786	-2.50555	-3.35633	-0.324732	-1.50305	-3.24564	-1.37452
	285.5	-1.39595	-1.95152	-3.56406	-0.848912	-0.582555	-3.13192	-1.40049
	286	-0.75076	-1.47038	-3.94254	0.387835	0.283973	-3.33251	-1.54401
	286.5	-1.1123	-1.5683	-3.49498	-0.759623	1.24341	-3.65074	-0.952153
	287	-1.56232	-1.42046	-3.62416	-0.49526	1.03629	-3.67234	-1.16918
	287.5	-1.76387	-0.936862	-2.96881	-0.925563	1.71146	-3.4683	-0.685749
	288	-1.22826	-1.249	-2.90063	-1.31555	2.29449	-3.31074	-0.380269
	288.5	-1.05703	-1.58893	-3.50996	-0.641233	1.9386	-3.92952	-0.528054
	289	-1.03295	-1.27501	-3.35321	-1.30482	1.81505	-3.74382	0.285116
	289.5	-0.86539	-1.42862	-2.63994	0.105728	1.60693	-3.83476	0.00932284
	290	-1.11559	-2.02273	-2.11852	-0.388186	1.38843	-3.86453	-0.0915631
	290.5	-1.35123	-2.08976	-0.791897	-0.729564	0.941863	-3.9062	-0.572775
	291	-1.32603	-2.23094	-1.52074	-1.40316	1.17592	-3.45677	-0.790422
	291.5	-1.41651	-2.17653	-1.71698	-1.0638	0.728023	-3.19882	-1.18902
	292	-1.00951	-2.31815	-1.56251	-1.14082	0.224993	-3.4338	-1.1939
	292.5	-0.330629	-2.40755	-2.06502	-1.39544	-0.225943	-3.57981	-1.68924
	293	-0.358132	-2.30428	-2.46875	-1.19932	-0.386765	-3.61279	-1.59542
	293.5	-0.610093	-2.93471	-1.37157	-1.12241	-0.62616	-3.70207	-1.90585
	294	-1.2574	-2.78656	-1.18858	-1.39463	-0.731688	-3.73148	-1.83998
	294.5	-1.46931	-2.9378	-1.25205	-1.32788	-1.03881	-3.39051	-1.72983
	295	-0.944156	-2.80852	-1.61331	-1.47081	-1.09141	-3.30327	-1.73646
	295.5	-0.819525	-3.43181	-2.05845	-1.15346	-1.16086	-3.29244	-1.61043
	296	-0.796435	-3.0591	-1.98029	-1.37546	-1.14391	-3.30353	-1.4848
	296.5	-0.411203	-3.32261	-1.08477	-1.37101	-1.1976	-3.29631	-1.49445
	297	0.364117	-2.92775	-0.802622	-1.08945	-1.31344	-3.44636	-1.40332
	297.5	-0.127647	-3.47033	-0.484982	-0.96484	-1.06978	-3.29194	-1.99972
	298	0.400183	-2.59607	-0.170834	-0.857227	-0.576107	-3.17292	-1.35109
	298.5	-0.182127	-3.20554	-0.977977	-0.456144	-0.261149	-3.19007	-1.50253
	299	0.105836	-3.38247	-1.3204	-1.01293	-0.561605	-3.26052	-1.64187
	299.5	-0.29215	-3.57348	-2.1779	-1.16008	-0.405735	-3.38898	-1.78538
	300	-0.270593	-3.74763	-2.13753	-0.350285	-0.467106	-3.22632	-1.57899

## Sheet: F_GCaMP6s_FoodIngestion_AUC
	Fig. 3 f) Food ingestion induced changes in MSVGLUT2 neuronal activity displayed as Area under the curve [AUC]
		AUC
		-150 0	0 300
	Mouse 1	8.8579	-208.312
	Mouse 2	-34.4086	-804.716
	Mouse 3	-25.8771	-1353.98
	Mouse 4	52.4096	-195.532
	Mouse 5	71.8523	-340.886
	Mouse 6	-9.39382	-796.295
	Mouse 7	5.36161	-432.906
		Paired t test
		P value	0.0068
		P value summary	**
		Significantly different (P < 0.05)?	Yes
		One- or two-tailed P value?	Two-tailed
		t, df	t=4,043, df=6
		Number of pairs	7
		How big is the difference?
		Mean of differences (B - A)	-600.2
		SD of differences	392.8
		SEM of differences	148.5
		95% confidence interval	-963,5 to -236,9
		R squared (partial eta squared)	0.7315
		How effective was the pairing?
		Correlation coefficient (r)	0.7249
		P value (one tailed)	0.0327
		P value summary	*
		Was the pairing significantly effective?	Yes

## Sheet: Fig3.H_GCaMP6s_FoodPerception
	Fig. 3 h) Food perception induced changes in MSVGLUT2 neuronal activity displayed as z-score
		Control							Food Perception								Mixed-effects model (REML)	Matching: Both factors					Compare each cell mean with the other cell mean in that row
	Time (s)	Mouse 1	Mouse 2	Mouse 3	Mouse 4	Mouse 5	Mouse 6	Mouse 7	Mouse 1	Mouse 2	Mouse 3	Mouse 4	Mouse 5	Mouse 6	Mouse 7		Assume sphericity?	Yes
	-10	0.237658	0.164968	0.927822		-0.712122	-0.568075	-1.10828	-1.07336	-0.631872	1.23121	-0.186363	-1.46501	0.325108	-0.520645		Alpha	0.05					Number of families	1
	-9.5	1.08317	0.255371	0.852847		-0.466418	-0.846239	-0.846916	-1.36464	-1.10113	0.522985	0.730012	-1.68851	0.0363804	-0.393012								Number of comparisons per family	51
	-9	0.20602	0.249255	0.717154		0.0571101	-0.506335	-0.336331	-1.18878	-1.26295	-0.0230304	-0.839804	-1.78827	-0.0387662	-0.247833		Fixed effects (type III)	P value	P value summary	Statistically significant (P < 0,05)?	F (DFn, DFd)		Alpha	0.05
	-8.5	1.76241	0.255202	0.409888		0.171191	0.140304	0.138665	-0.378203	-1.6165	-0.0556501	-0.38745	-1.5996	-0.260639	-0.796072		Row Factor	<0,0001	****	Yes	F (50, 300) = 10,73
	-8	1.7399	0.168118	0.385567		-0.147258	0.0775514	-0.215809	-0.606125	-1.47114	-0.680609	0.275096	-1.5334	-0.404907	-0.665708		Column Factor	0.6569	ns	No	F (1, 6) = 0,2182		Šídák's multiple comparisons test	Predicted (LS) mean diff,	95,00% CI of diff,	Below threshold?	Summary	Adjusted P Value
	-7.5	1.72034	0.482017	0.178035		-0.463506	0.0171335	0.124615	-0.811236	-1.23981	-1.07216	-0.45124	-0.84293	-0.0068214	-0.377978		Row Factor x Column Factor	<0,0001	****	Yes	F (50, 249) = 3,157
	-7	1.91469	1.02463	-0.0499128		-0.203657	0.0633278	0.493497	0.710908	-1.1861	-0.833547	-0.462507	-0.575555	0.00369275	0.0500231								Control - Food Perception
	-6.5	1.00694	1.35836	-0.0888552		-0.285921	0.208199	0.365377	1.89537	-1.51019	-0.509459	-1.7001	-0.425062	0.213389	0.0569631		Random effects	SD	Variance				-10	0.154	-1,660 to 1,968	No	ns	>0,9999
	-6	1.04331	1.50885	-0.182786		-0.89025	0.0984223	0.633574	2.85877	-0.663771	-1.01215	-1.25841	-0.080565	-0.162862	1.15701		Subject	0.2074	0.043				-9.5	0.5069	-1,307 to 2,321	No	ns	>0,9999
	-5.5	1.15945	1.59511	-0.030897		-0.917763	-0.539251	0.114443	2.1897	-0.914726	-1.17048	-0.500832	-0.768786	-0.463189	0.640745		Subject x Row Factor	0.4263	0.1817				-9	0.8255	-0,9881 to 2,639	No	ns	0.9992
	-5	0.588691	1.67571	0.0196441		-0.653668	-0.575886	0.301696	1.4202	-0.280077	-1.21497	-0.488822	-1.21558	-0.783473	0.010356		Subject x Column Factor	0.5279	0.2787				-8.5	1.213	-0,6006 to 3,027	No	ns	0.7513
	-4.5	0.948569	1.39583	-0.0435186		-0.807936	-0.234729	0.0803891	2.30632	-0.768807	-1.75756	-1.58708	-1.00911	-0.814895	-0.319672		Residual	0.8168	0.6672				-8	1.091	-0,7230 to 2,904	No	ns	0.9115
	-4	0.546834	1.166	0.0940791		-0.773996	0.263727	-0.0420546	2.17788	-0.380957	-1.2768	-0.750826	-0.713854	-1.02974	-0.426667								-7.5	1.031	-0,7825 to 2,845	No	ns	0.9566
	-3.5	0.619797	0.927386	0.23908		-0.680841	0.217892	-0.0679749	2.05272	-0.308337	-1.17363	-0.971992	-0.59686	-0.652606	0.399859		Was the matching effective?						-7	0.8568	-0,9569 to 2,670	No	ns	0.9983
	-3	0.620957	0.894315	0.354325		-0.684411	0.105318	-0.366749	1.49438	-0.0800125	-1.55938	-0.880498	-0.681036	-0.892173	0.152708		Chi-square, df	158,7, 3					-6.5	0.6531	-1,161 to 2,467	No	ns	>0,9999
	-2.5	0.133764	0.93279	0.484902		-1.12435	0.644047	0.0743185	1.30278	-0.490573	-1.36516	-0.757791	-0.874971	-0.873743	0.286952		P value	<0,0001					-6	0.1932	-1,620 to 2,007	No	ns	>0,9999
	-2	0.382176	0.98269	0.432832		-1.01619	0.457549	0.349002	1.0247	0.277877	-0.979628	-1.12696	0.405161	-0.381298	-0.407331		P value summary	****					-5.5	0.352	-1,462 to 2,166	No	ns	>0,9999
	-1.5	-0.0018124	1.06052	0.594044		-1.23653	0.430702	0.523011	0.804491	1.2116	-0.968122	0.434314	1.72223	0.162204	-0.190428		Is there significant matching (P < 0.05)?	Yes					-5	0.5798	-1,234 to 2,393	No	ns	>0,9999
	-1	0.167205	1.04993	0.816924		-1.28063	0.254714	0.796938	1.83357	1.33834	-0.662606	-0.213062	1.35905	0.652766	-0.13171								-4.5	0.7446	-1,069 to 2,558	No	ns	>0,9999
	-0.5	-0.0474514	1.06148	1.01374		-0.82097	0.280052	0.403083	1.59743	1.41056	0.0539155	0.333373	1.59299	0.706398	0.556244		Difference between column means						-4	0.5311	-1,283 to 2,345	No	ns	>0,9999
	0	0.732171	0.825009	1.08497		-0.271861	0.667158	0.914658	1.3031	1.63267	0.324433	1.12447	2.06331	0.672671	0.878901		Predicted mean of Control	0.604					-3.5	0.3532	-1,460 to 2,167	No	ns	>0,9999
	0.5	1.23889	0.862774	1.03668		-0.010997	1.17299	0.825847	1.83957	1.55795	1.0696	2.96433	2.7664	0.606235	0.534627		Predicted mean of Food Perception	0.7452					-3	0.478	-1,336 to 2,292	No	ns	>0,9999
	1	1.39636	1.12861	1.05345		0.328123	2.00769	1.11096	1.60691	1.807	1.58322	2.99177	2.62495	0.748531	0.786228		Difference between predicted means	-0.1411					-2.5	0.5676	-1,246 to 2,381	No	ns	>0,9999
	1.5	1.8098	0.937319	1.06806		0.747038	2.83062	1.18331	1.8829	1.55384	2.12048	3.21456	2.84905	1.75783	1.88317		SE of difference	0.3021					-2	0.3937	-1,420 to 2,207	No	ns	>0,9999
	2	1.94582	0.894174	1.18407		0.758986	2.92175	1.46917	1.16014	0.900611	3.1291	4.89855	4.72679	2.1495	2.50578		95% CI of difference	-0,8803 to 0,5981					-1.5	-0.2326	-2,046 to 1,581	No	ns	>0,9999
	2.5	2.1929	0.752925	1.18889		0.552095	3.115	1.10368	1.0648	1.54679	2.91768	4.42147	4.74351	2.86769	4.54041								-1	-0.3311	-2,145 to 1,483	No	ns	>0,9999
	3	2.21736	0.455374	1.16716		0.595469	2.6677	2.06334	1.35675	1.47079	3.30316	4.4898	4.45591	3.33308	4.4492		Data summary						-0.5	-0.6044	-2,418 to 1,209	No	ns	>0,9999
	3.5	2.52941	0.30258	1.37203		1.03972	2.90259	1.56728	1.67193	1.28824	3.68533	4.46371	3.77364	3.19241	5.36125		Number of columns (Column Factor)	2					0	-0.4912	-2,305 to 1,322	No	ns	>0,9999
	4	1.83626	0.503852	1.18122		1.27602	2.4809	1.28968	0.537424	1.13096	3.72332	5.22321	3.62488	3.05054	4.47166		Number of rows (Row Factor)	51					0.5	-0.7239	-2,538 to 1,090	No	ns	>0,9999
	4.5	1.92536	0.769958	1.39803		0.942723	2.63438	1.53131	1.15806	1.49707	3.18409	5.09643	3.36505	3.04552	5.14005		Number of subjects (Subject)	7					1	-0.5263	-2,340 to 1,287	No	ns	>0,9999
	5	1.43386	0.620241	1.25427		0.77959	2.287	1.34918	0.790636	0.568691	2.38035	4.77807	2.73088	2.89078	5.59407		Number of missing values	51					1.5	-0.7205	-2,534 to 1,093	No	ns	>0,9999
	5.5	2.01069	0.559762	1.2266		0.755041	2.03518	1.4984	0.304325	0.595388	2.26739	4.04401	2.71248	2.98961	4.85193								2	-1.183	-2,997 to 0,6302	No	ns	0.7975
	6	1.38793	0.634505	0.980087		1.41742	1.71942	1.37009	0.245964	0.138644	2.5696	3.72644	2.11643	3.20645	4.78021								2.5	-1.635	-3,448 to 0,1790	No	ns	0.141
	6.5	1.8938	0.223364	0.989925		1.32763	0.988207	1.08655	-0.102307	-0.0497023	1.91329	3.53784	2.14474	2.9642	4.52863								3	-1.701	-3,514 to 0,1130	No	ns	0.0978
	7	1.88915	0.0119162	0.997983		0.754748	0.687095	1.17483	-0.00725135	-1.00412	1.87326	2.68226	1.86186	2.76034	4.45313								3.5	-1.696	-3,509 to 0,1178	No	ns	0.1005
	7.5	2.26547	-0.175693	0.656948		0.526038	0.249038	1.18953	-0.159767	-0.945135	1.4472	2.65693	1.67333	2.58789	3.72833								4	-1.612	-3,425 to 0,2017	No	ns	0.1592
	8	2.15077	-0.180514	0.612725		0.762928	0.259607	1.18243	0.0369638	-0.596781	1.16939	2.15852	1.75077	2.50022	4.21647								4.5	-1.618	-3,432 to 0,1957	No	ns	0.1541
	8.5	2.42106	-0.0126269	0.385539		0.440115	0.449128	1.28376	-0.502616	-1.35144	0.789459	1.1274	1.56807	2.83253	3.23288								5	-1.468	-3,282 to 0,3453	No	ns	0.3199
	9	1.4883	-0.254456	0.47711		0.821045	0.119339	1.56389	-0.196343	-0.273134	-0.279027	1.0352	1.52144	1.94178	3.33913								5.5	-1.143	-2,957 to 0,6706	No	ns	0.8536
	9.5	2.20947	-0.0334075	0.241821		1.42431	0.10179	1.1122	0.132502	-0.851464	-0.21239	0.0526972	1.64868	1.43589	3.14349								6	-1.105	-2,919 to 0,7085	No	ns	0.8972
	10	2.0864	-0.301262	-0.0664895		1.2527	-0.0548886	1.43011	-0.394734	-1.15907	-0.502894	1.40985	1.6938	1.04294	2.99832								6.5	-1.005	-2,819 to 0,8084	No	ns	0.9697
	10.5	1.26471	-0.352026	-0.189584		1.58802	-0.106703	1.76623	-0.355201	-1.63675	-0.716615	1.43027	1.56915	1.04012	2.15026								7	-0.8586	-2,672 to 0,9550	No	ns	0.9982
	11	1.24697	-0.54106	-0.223894		1.58049	-0.53874	1.74154	-0.399384	-1.94116	-1.44388	1.10897	1.38588	0.515342	1.96467								7.5	-0.7523	-2,566 to 1,061	No	ns	>0,9999
	11.5	0.464142	-0.775511	-0.448037		0.76229	-0.460819	1.64672	-0.167434	-1.65315	-1.11401	0.869232	1.37757	0.398275	1.9914								8	-0.7938	-2,607 to 1,020	No	ns	0.9997
	12	1.05394	-0.682262	-0.429888		0.628345	-0.489607	2.00004	-0.534259	-1.83661	-2.07415	0.712306	1.64578	0.113975	1.83237								8.5	-0.2771	-2,091 to 1,537	No	ns	>0,9999
	12.5	1.51374	-0.817484	-0.633217		0.00855727	-0.32621	1.51585	-0.203784	-1.67187	-1.78436	0.47802	1.41134	0.102383	1.23784								9	-0.3158	-2,129 to 1,498	No	ns	>0,9999
	13	0.847981	-0.78151	-0.81382		-0.254454	-0.0736864	1.32223	-0.915885	-0.947666	-2.73378	1.35958	1.53316	0.0289696	1.31571								9.5	0.04668	-1,767 to 1,860	No	ns	>0,9999
	13.5	1.37318	-0.858477	-0.613336		-0.646754	0.0284681	1.06195	-0.715251	-1.12732	-2.98754	0.718973	1.18709	-0.201494	1.09088								10	0.01546	-1,798 to 1,829	No	ns	>0,9999
	14	0.81607	-1.08457	-0.759471		-0.723167	0.0572009	0.228971	-0.772483	-1.22528	-2.81629	0.342613	0.437145	-0.247033	0.778594								10.5	0.1913	-1,622 to 2,005	No	ns	>0,9999
	14.5	0.51896	-1.18043	-0.820296		0.140185	-0.0554307	0.405127	-0.667502	-1.33265	-2.63276	1.32331	0.154858	-0.372492	0.255485								11	0.4012	-1,412 to 2,215	No	ns	>0,9999
	15	0.702106	-1.36494	-0.834094		1.20949	-0.336749	-0.461424	-0.958405	-1.54968	-2.72371	0.149001	-0.024418	-0.641358	0.315305								11.5	-0.0291	-1,843 to 1,785	No	ns	>0,9999
																							12	0.3865	-1,427 to 2,200	No	ns	>0,9999
																							12.5	0.2845	-1,529 to 2,098	No	ns	>0,9999
																							13	0.1364	-1,677 to 1,950	No	ns	>0,9999
																							13.5	0.3777	-1,436 to 2,191	No	ns	>0,9999
																							14	0.2799	-1,534 to 2,093	No	ns	>0,9999
																							14.5	0.3595	-1,454 to 2,173	No	ns	>0,9999
																							15	0.6218	-1,192 to 2,435	No	ns	>0,9999
																							Test details	Predicted (LS) mean 1	Predicted (LS) mean 2	Predicted (LS) mean diff,	SE of diff,	N1	N2	t	DF
																							Control - Food Perception
																							-10	-0.1776	-0.3316	0.154	0.545	6	7	0.2825	255
																							-9.5	0.04151	-0.4654	0.5069	0.545	6	7	0.9301	255
																							-9	0.05555	-0.7699	0.8255	0.545	6	7	1.515	255
																							-8.5	0.4853	-0.7277	1.213	0.545	6	7	2.226	255
																							-8	0.364	-0.7267	1.091	0.545	6	7	2.001	255
																							-7.5	0.345	-0.686	1.031	0.545	6	7	1.892	255
																							-7	0.5292	-0.3276	0.8568	0.545	6	7	1.572	255
																							-6.5	0.3703	-0.2827	0.6531	0.545	6	7	1.198	255
																							-6	0.3129	0.1197	0.1932	0.545	6	7	0.3545	255
																							-5.5	0.2109	-0.1411	0.352	0.545	6	7	0.6458	255
																							-5	0.2152	-0.3646	0.5798	0.545	6	7	1.064	255
																							-4.5	0.1802	-0.5644	0.7446	0.545	6	7	1.366	255
																							-4	0.1881	-0.343	0.5311	0.545	6	7	0.9745	255
																							-3.5	0.1745	-0.1787	0.3532	0.545	6	7	0.648	255
																							-3	0.1286	-0.3494	0.478	0.545	6	7	0.877	255
																							-2.5	0.1716	-0.3961	0.5676	0.545	6	7	1.041	255
																							-2	0.2241	-0.1696	0.3937	0.545	6	7	0.7224	255
																							-1.5	0.2212	0.4538	-0.2326	0.545	6	7	0.4267	255
																							-1	0.2655	0.5966	-0.3311	0.545	6	7	0.6075	255
																							-0.5	0.2886	0.893	-0.6044	0.545	6	7	1.109	255
																							0	0.6516	1.143	-0.4912	0.545	6	7	0.9013	255
																							0.5	0.8959	1.62	-0.7239	0.545	6	7	1.328	255
																							1	1.209	1.736	-0.5263	0.545	6	7	0.9656	255
																							1.5	1.46	2.18	-0.7205	0.545	6	7	1.322	255
																							2	1.598	2.781	-1.183	0.545	6	7	2.171	255
																							2.5	1.523	3.157	-1.635	0.545	6	7	2.999	255
																							3	1.565	3.266	-1.701	0.545	6	7	3.12	255
																							3.5	1.652	3.348	-1.696	0.545	6	7	3.111	255
																							4	1.497	3.109	-1.612	0.545	6	7	2.957	255
																							4.5	1.594	3.212	-1.618	0.545	6	7	2.969	255
																							5	1.351	2.819	-1.468	0.545	6	7	2.694	255
																							5.5	1.395	2.538	-1.143	0.545	6	7	2.097	255
																							6	1.293	2.398	-1.105	0.545	6	7	2.028	255
																							6.5	1.129	2.134	-1.005	0.545	6	7	1.844	255
																							7	0.9442	1.803	-0.8586	0.545	6	7	1.575	255
																							7.5	0.8176	1.57	-0.7523	0.545	6	7	1.38	255
																							8	0.8113	1.605	-0.7938	0.545	6	7	1.456	255
																							8.5	0.8224	1.099	-0.2771	0.545	6	7	0.5084	255
																							9	0.6969	1.013	-0.3158	0.545	6	7	0.5795	255
																							9.5	0.8109	0.7642	0.04668	0.545	6	7	0.08564	255
																							10	0.7424	0.7269	0.01546	0.545	6	7	0.02837	255
																							10.5	0.6886	0.4973	0.1913	0.545	6	7	0.351	255
																							11	0.5713	0.1701	0.4012	0.545	6	7	0.7361	255
																							11.5	0.214	0.2431	-0.0291	0.545	6	7	0.05339	255
																							12	0.3664	-0.02008	0.3865	0.545	6	7	0.7092	255
																							12.5	0.223	-0.06149	0.2845	0.545	6	7	0.522	255
																							13	0.08502	-0.05142	0.1364	0.545	6	7	0.2503	255
																							13.5	0.08708	-0.2907	0.3777	0.545	6	7	0.6931	255
																							14	-0.2205	-0.5004	0.2799	0.545	6	7	0.5135	255
																							14.5	-0.1079	-0.4674	0.3595	0.545	6	7	0.6596	255
																							15	-0.1544	-0.7762	0.6218	0.545	6	7	1.141	255

## Sheet: H_GCaMP6s_FoodPerception_Heatma
	Fig. 3 h) Food perception induced changes in MSVGLUT2 activity displayed as at heatmap [zscore]
	Control								Food Perception
		Mice								Mice
	Time (s)	1	2	3	4	5	6		Time (s)	1	2	3	4	5	6	7
	-10	0.237658	0.164968	0.927822	-0.712122	-0.568075	-1.10828		-10	-1.07336	-0.631872	1.23121	-0.186363	-1.46501	0.325108	-0.520645
	-9.5	1.08317	0.255371	0.852847	-0.466418	-0.846239	-0.846916		-9.5	-1.36464	-1.10113	0.522985	0.730012	-1.68851	0.0363804	-0.393012
	-9	0.20602	0.249255	0.717154	0.0571101	-0.506335	-0.336331		-9	-1.18878	-1.26295	-0.0230304	-0.839804	-1.78827	-0.0387662	-0.247833
	-8.5	1.76241	0.255202	0.409888	0.171191	0.140304	0.138665		-8.5	-0.378203	-1.6165	-0.0556501	-0.38745	-1.5996	-0.260639	-0.796072
	-8	1.7399	0.168118	0.385567	-0.147258	0.0775514	-0.215809		-8	-0.606125	-1.47114	-0.680609	0.275096	-1.5334	-0.404907	-0.665708
	-7.5	1.72034	0.482017	0.178035	-0.463506	0.0171335	0.124615		-7.5	-0.811236	-1.23981	-1.07216	-0.45124	-0.84293	-0.0068214	-0.377978
	-7	1.91469	1.02463	-0.0499128	-0.203657	0.0633278	0.493497		-7	0.710908	-1.1861	-0.833547	-0.462507	-0.575555	0.00369275	0.0500231
	-6.5	1.00694	1.35836	-0.0888552	-0.285921	0.208199	0.365377		-6.5	1.89537	-1.51019	-0.509459	-1.7001	-0.425062	0.213389	0.0569631
	-6	1.04331	1.50885	-0.182786	-0.89025	0.0984223	0.633574		-6	2.85877	-0.663771	-1.01215	-1.25841	-0.080565	-0.162862	1.15701
	-5.5	1.15945	1.59511	-0.030897	-0.917763	-0.539251	0.114443		-5.5	2.1897	-0.914726	-1.17048	-0.500832	-0.768786	-0.463189	0.640745
	-5	0.588691	1.67571	0.0196441	-0.653668	-0.575886	0.301696		-5	1.4202	-0.280077	-1.21497	-0.488822	-1.21558	-0.783473	0.010356
	-4.5	0.948569	1.39583	-0.0435186	-0.807936	-0.234729	0.0803891		-4.5	2.30632	-0.768807	-1.75756	-1.58708	-1.00911	-0.814895	-0.319672
	-4	0.546834	1.166	0.0940791	-0.773996	0.263727	-0.0420546		-4	2.17788	-0.380957	-1.2768	-0.750826	-0.713854	-1.02974	-0.426667
	-3.5	0.619797	0.927386	0.23908	-0.680841	0.217892	-0.0679749		-3.5	2.05272	-0.308337	-1.17363	-0.971992	-0.59686	-0.652606	0.399859
	-3	0.620957	0.894315	0.354325	-0.684411	0.105318	-0.366749		-3	1.49438	-0.0800125	-1.55938	-0.880498	-0.681036	-0.892173	0.152708
	-2.5	0.133764	0.93279	0.484902	-1.12435	0.644047	0.0743185		-2.5	1.30278	-0.490573	-1.36516	-0.757791	-0.874971	-0.873743	0.286952
	-2	0.382176	0.98269	0.432832	-1.01619	0.457549	0.349002		-2	1.0247	0.277877	-0.979628	-1.12696	0.405161	-0.381298	-0.407331
	-1.5	-0.0018124	1.06052	0.594044	-1.23653	0.430702	0.523011		-1.5	0.804491	1.2116	-0.968122	0.434314	1.72223	0.162204	-0.190428
	-1	0.167205	1.04993	0.816924	-1.28063	0.254714	0.796938		-1	1.83357	1.33834	-0.662606	-0.213062	1.35905	0.652766	-0.13171
	-0.5	-0.0474514	1.06148	1.01374	-0.82097	0.280052	0.403083		-0.5	1.59743	1.41056	0.0539155	0.333373	1.59299	0.706398	0.556244
	0	0.732171	0.825009	1.08497	-0.271861	0.667158	0.914658		0	1.3031	1.63267	0.324433	1.12447	2.06331	0.672671	0.878901
	0.5	1.23889	0.862774	1.03668	-0.010997	1.17299	0.825847		0.5	1.83957	1.55795	1.0696	2.96433	2.7664	0.606235	0.534627
	1	1.39636	1.12861	1.05345	0.328123	2.00769	1.11096		1	1.60691	1.807	1.58322	2.99177	2.62495	0.748531	0.786228
	1.5	1.8098	0.937319	1.06806	0.747038	2.83062	1.18331		1.5	1.8829	1.55384	2.12048	3.21456	2.84905	1.75783	1.88317
	2	1.94582	0.894174	1.18407	0.758986	2.92175	1.46917		2	1.16014	0.900611	3.1291	4.89855	4.72679	2.1495	2.50578
	2.5	2.1929	0.752925	1.18889	0.552095	3.115	1.10368		2.5	1.0648	1.54679	2.91768	4.42147	4.74351	2.86769	4.54041
	3	2.21736	0.455374	1.16716	0.595469	2.6677	2.06334		3	1.35675	1.47079	3.30316	4.4898	4.45591	3.33308	4.4492
	3.5	2.52941	0.30258	1.37203	1.03972	2.90259	1.56728		3.5	1.67193	1.28824	3.68533	4.46371	3.77364	3.19241	5.36125
	4	1.83626	0.503852	1.18122	1.27602	2.4809	1.28968		4	0.537424	1.13096	3.72332	5.22321	3.62488	3.05054	4.47166
	4.5	1.92536	0.769958	1.39803	0.942723	2.63438	1.53131		4.5	1.15806	1.49707	3.18409	5.09643	3.36505	3.04552	5.14005
	5	1.43386	0.620241	1.25427	0.77959	2.287	1.34918		5	0.790636	0.568691	2.38035	4.77807	2.73088	2.89078	5.59407
	5.5	2.01069	0.559762	1.2266	0.755041	2.03518	1.4984		5.5	0.304325	0.595388	2.26739	4.04401	2.71248	2.98961	4.85193
	6	1.38793	0.634505	0.980087	1.41742	1.71942	1.37009		6	0.245964	0.138644	2.5696	3.72644	2.11643	3.20645	4.78021
	6.5	1.8938	0.223364	0.989925	1.32763	0.988207	1.08655		6.5	-0.102307	-0.0497023	1.91329	3.53784	2.14474	2.9642	4.52863
	7	1.88915	0.0119162	0.997983	0.754748	0.687095	1.17483		7	-0.00725135	-1.00412	1.87326	2.68226	1.86186	2.76034	4.45313
	7.5	2.26547	-0.175693	0.656948	0.526038	0.249038	1.18953		7.5	-0.159767	-0.945135	1.4472	2.65693	1.67333	2.58789	3.72833
	8	2.15077	-0.180514	0.612725	0.762928	0.259607	1.18243		8	0.0369638	-0.596781	1.16939	2.15852	1.75077	2.50022	4.21647
	8.5	2.42106	-0.0126269	0.385539	0.440115	0.449128	1.28376		8.5	-0.502616	-1.35144	0.789459	1.1274	1.56807	2.83253	3.23288
	9	1.4883	-0.254456	0.47711	0.821045	0.119339	1.56389		9	-0.196343	-0.273134	-0.279027	1.0352	1.52144	1.94178	3.33913
	9.5	2.20947	-0.0334075	0.241821	1.42431	0.10179	1.1122		9.5	0.132502	-0.851464	-0.21239	0.0526972	1.64868	1.43589	3.14349
	10	2.0864	-0.301262	-0.0664895	1.2527	-0.0548886	1.43011		10	-0.394734	-1.15907	-0.502894	1.40985	1.6938	1.04294	2.99832
	10.5	1.26471	-0.352026	-0.189584	1.58802	-0.106703	1.76623		10.5	-0.355201	-1.63675	-0.716615	1.43027	1.56915	1.04012	2.15026
	11	1.24697	-0.54106	-0.223894	1.58049	-0.53874	1.74154		11	-0.399384	-1.94116	-1.44388	1.10897	1.38588	0.515342	1.96467
	11.5	0.464142	-0.775511	-0.448037	0.76229	-0.460819	1.64672		11.5	-0.167434	-1.65315	-1.11401	0.869232	1.37757	0.398275	1.9914
	12	1.05394	-0.682262	-0.429888	0.628345	-0.489607	2.00004		12	-0.534259	-1.83661	-2.07415	0.712306	1.64578	0.113975	1.83237
	12.5	1.51374	-0.817484	-0.633217	0.00855727	-0.32621	1.51585		12.5	-0.203784	-1.67187	-1.78436	0.47802	1.41134	0.102383	1.23784
	13	0.847981	-0.78151	-0.81382	-0.254454	-0.0736864	1.32223		13	-0.915885	-0.947666	-2.73378	1.35958	1.53316	0.0289696	1.31571
	13.5	1.37318	-0.858477	-0.613336	-0.646754	0.0284681	1.06195		13.5	-0.715251	-1.12732	-2.98754	0.718973	1.18709	-0.201494	1.09088
	14	0.81607	-1.08457	-0.759471	-0.723167	0.0572009	0.228971		14	-0.772483	-1.22528	-2.81629	0.342613	0.437145	-0.247033	0.778594
	14.5	0.51896	-1.18043	-0.820296	0.140185	-0.0554307	0.405127		14.5	-0.667502	-1.33265	-2.63276	1.32331	0.154858	-0.372492	0.255485
	15	0.702106	-1.36494	-0.834094	1.20949	-0.336749	-0.461424		15	-0.958405	-1.54968	-2.72371	0.149001	-0.024418	-0.641358	0.315305

## Sheet: H_GCaMP6s_FoodPerception_AUC05
	Fig. 3 h) Food Perception induced changes in MSVGLUT2 neurons displayed as Area under the curve [AUC]
		Control	Food Perception
	Mouse 1	8.94016	6.56189
	Mouse 2	3.77671	7.08321
	Mouse 3	5.75664	13.1818
	Mouse 4		20.37
	Mouse 5	3.17898	17.6008
	Mouse 6	12.0726	11.3724
	Mouse 7	6.2238	15.7899
	Unpaired t test
	P value	0.0241
	P value summary	*
	Significantly different (P < 0.05)?	Yes
	One- or two-tailed P value?	Two-tailed
	t, df	t=2,615, df=11
	How big is the difference?
	Mean of column A	6.658
	Mean of column C	13.14
	Difference between means (C - A) ± SEM	6,479 ± 2,478
	95% confidence interval	1,025 to 11,93
	R squared (eta squared)	0.3833
	F test to compare variances
	F, DFn, Dfd	2,418, 6, 5
	P value	0.3512
	P value summary	ns
	Significantly different (P < 0.05)?	No
	Data analyzed
	Sample size, column A	6
	Sample size, column C	7
