# Supplementary material for: A food-sensitive olfactory circuit drives anticipatory satiety
Source: Nat Metab. 2025 Jun 11;7(6):1246–65. doi: 10.1038/s42255-025-01301-1 (PMC12198014; doi:10.1038/s42255-025-01301-1)
Supplement: Supplementary file 5 — Raw data, n numbers and statistical summary. [file 42255_2025_1301_MOESM5_ESM.xlsx]

## Sheet: Fig4.B_OSC_PID_FoodOdours
	Fig. 4 b) Quantification of food odours (NCD and HFD) induced volatiles by the Photoionisation detector (PID) in the olfactory stimulation chamber (OSC)
		NCD			HFD
	Time (s)	Trial 1	Trial 2	Trial 3	Trial 1	Trial 2	Trial 3
	-30	-1115.24	-2071.24	-1336.35	448.111	407.293	1660.82
	-29.9	-868.471	-1705.26	-1056.2	1058.47	261.856	406.72
	-29.8	-783.831	-1811.36	-1024.02	853.429	-69.5509	-8.135
	-29.7	-700.383	-1675.46	-1257.67	1058.47	-1063.77	-34.3612
	-29.6	-657.467	-1515.72	-1662.99	696.07	-636.996	20.4757
	-29.5	-395.203	-1990.18	-1264.82	789.055	270.201	142.071
	-29.4	-538.256	-1253.45	-1243.36	1335.04	-31.4033	583.152
	-29.3	-469.113	-1146.16	133.524	440.958	-172.072	-23.632
	-29.2	-366.592	-2023.56	-1357.81	-395.904	-40.9403	707.132
	-29.1	-0.613858	-1506.18	-926.262	753.291	-520.169	-352.655
	-29	-125.785	-1220.07	-337.36	1130	-591.696	-618.496
	-28.9	-546.601	-1812.55	-1163.49	846.276	29.3943	-834.268
	-28.8	95.9471	-919.66	-747.446	886.808	-1452.4	-542.2
	-28.7	-410.7	-1201	-1409.07	-263.579	-207.836	-272.784
	-28.6	-61.4114	-1506.18	-1357.81	595.933	166.487	769.121
	-28.5	-650.314	-1896	-591.279	358.703	-658.453	2528.68
	-28.4	-1596.85	-1615.85	-1076.47	42.7932	130.724	1307.96
	-28.3	-48.2982	-285.457	-1533.05	309.826	210.595	2008.92
	-28.2	-728.994	-743.228	-509.024	-162.25	75.8877	2433.31
	-28.1	-475.074	-1330.94	-1357.81	499.372	115.226	1219.74
	-28	-523.95	-1909.11	-747.446	-610.484	-336.582	1877.78
	-27.9	385.63	-1682.61	-529.289	140.546	136.684	1371.14
	-27.8	-190.16	-1625.39	-1052.63	119.088	-431.953	859.722
	-27.7	53.0313	-1986.6	-442.265	1097.81	-329.431	1846.79
	-27.6	-810.057	-1553.86	-277.754	209.689	-441.49	1267.42
	-27.5	-1247.56	-1659.96	127.564	427.845	-414.071	1601.22
	-27.4	274.764	-2240.52	-513.792	643.617	-410.495	1842.02
	-27.3	-143.667	-1425.12	-916.726	579.243	-435.529	807.269
	-27.2	-199.697	-1446.57	-897.652	142.931	-269.826	392.415
	-27.1	-432.158	-1506.18	-742.677	382.545	55.6207	915.751
	-27	-769.525	-1201	-461.339	-162.25	142.645	1269.81
	-26.9	-1024.64	-2027.13	-1297.01	142.931	-76.7035	1077.88
	-26.8	-4.19014	-1358.36	-354.049	-95.4916	340.535	971.78
	-26.7	-754.028	-1743.41	-483.989	1227.75	-729.98	896.677
	-26.6	236.616	-2078.39	-241.991	-443.588	-639.38	1422.4
	-26.5	-625.28	-1671.88	-274.178	-161.058	88.9998	957.475
	-26.4	-199.697	-1561.02	334.991	1029.86	78.2708	1613.14
	-26.3	169.858	-1866.2	796.338	468.377	243.974	2557.29
	-26.2	-373.745	-1959.18	1331.6	266.91	297.619	1431.94
	-26.1	-70.9485	-1789.9	858.328	753.291	-237.639	2731.34
	-26	-1310.74	-1832.82	1109.86	-205.166	-269.826	1532.07
	-25.9	-620.512	-1236.76	673.551	-404.248	-226.91	1337.76
	-25.8	-810.057	-1677.84	172.864	448.111	-467.716	1040.92
	-25.7	-44.7221	-2421.72	26.2344	-77.61	-687.064	2783.79
	-25.6	-199.697	-1761.29	997.805	257.373	-55.2449	1899.24
	-25.5	-255.726	-589.445	464.931	448.111	-55.2456	1189.94
	-25.4	-628.856	-1649.23	1274.37	915.419	-76.7036	1117.22
	-25.3	-1282.13	-1952.03	960.849	980.985	-889.723	1336.57
	-25.2	291.453	-1267.76	675.935	-329.145	207.019	1601.22
	-25.1	-478.65	-2006.87	991.844	582.82	533.657	1027.81
	-25	-814.826	-1124.7	959.657	564.938	300.005	1613.14
	-24.9	-208.041	-981.65	2093.35	376.584	645.716	2213.96
	-24.8	-771.91	-287.841	1827.51	266.91	-188.762	1741.88
	-24.7	-199.697	-103.064	1547.37	674.612	122.381	1720.43
	-24.6	-545.408	-776.607	1808.44	45.1775	340.535	1808.64
	-24.5	-605.014	-683.622	2417.61	477.914	196.29	2223.5
	-24.4	-1296.44	-390.363	1677.31	-162.25	416.83	1176.82
	-24.3	-1260.68	-770.646	2262.63	307.442	340.535	1939.77
	-24.2	-643.162	-1172.39	1975.34	83.325	838.838	1460.55
	-24.1	-810.057	-424.934	1937.19	191.807	-269.826	1492.73
	-24	-409.508	-1115.17	2225.68	333.668	340.535	1787.18
	-23.9	-315.331	-997.147	1194.5	115.512	-44.5166	1733.54
	-23.8	-810.057	-523.879	1016.88	-655.784	-672.759	1455.78
	-23.7	-978.145	-383.21	953.697	136.97	-94.5852	1629.83
	-23.6	-209.233	-1141.39	1457.96	152.467	197.482	1436.7
	-23.5	-504.877	-1237.95	51.2687	189.423	-195.915	1603.6
	-23.4	-607.399	-1315.44	1660.62	421.885	392.988	1212.59
	-23.3	-199.697	-870.784	979.923	337.245	340.535	1719.23
	-23.2	-962.647	-905.355	1145.63	-209.934	-570.238	1555.91
	-23.1	-614.551	-1772.02	1273.18	331.284	-539.243	1405.71
	-23	-199.697	-943.502	187.169	45.1775	-474.868	1517.77
	-22.9	-481.035	-458.313	550.763	-227.816	145.029	1800.3
	-22.8	33.9574	-726.538	787.993	-343.451	187.946	1899.24
	-22.7	-260.494	873.275	412.478	-468.622	-586.926	747.663
	-22.6	-1475.26	363.051	983.5	560.169	-522.552	1899.24
	-22.5	-357.055	547.829	119.219	507.717	481.204	1642.94
	-22.4	-285.529	711.148	423.207	715.144	-169.687	1245.97
	-22.3	-792.176	349.938	295.652	448.111	-145.845	851.377
	-22.2	-1122.39	229.535	215.78	288.368	545.58	1307.96
	-22.1	-504.877	36.4128	172.864	116.704	488.359	1046.88
	-22	-199.697	60.255	22.6581	672.228	226.093	809.654
	-21.9	590.673	-668.125	-747.446	-231.392	-0.408445	957.475
	-21.8	-1313.13	172.314	387.444	-360.14	-7.55896	20.4758
	-21.7	-810.057	-66.1088	-747.446	672.228	354.841	212.406
	-21.6	-199.697	153.24	-747.446	448.111	259.472	56.2394
	-21.5	-1420.42	308.214	-768.904	443.343	-69.5509	-129.73
	-21.4	-740.915	-690.775	-1052.63	1122.85	-691.833	206.445
	-21.3	-1025.83	-813.562	-650.885	52.3301	115.226	111.076
	-21.2	-609.783	-1146.16	537.65	181.078	149.798	254.129
	-21.1	-532.296	-1191.46	-586.511	-33.5019	391.796	846.609
	-21	-750.452	-428.511	-447.034	207.305	-343.736	926.48
	-20.9	-240.228	-945.887	-425.576	-76.4179	571.805	484.207
	-20.8	-790.984	-58.9559	56.037	-467.43	-775.281	-470.674
	-20.7	-50.6825	595.513	13.1209	-183.708	-880.186	-546.969
	-20.6	-926.884	-423.742	-356.433	405.195	-606.001	-108.272
	-20.5	60.1837	-551.298	-249.143	-435.243	-65.9746	149.224
	-20.4	-80.4853	627.7	-227.685	-510.346	-880.186	-678.101
	-20.3	234.232	274.835	-934.607	-413.785	342.92	-562.467
	-20.2	-28.0325	1602.85	-699.761	-691.547	-1371.34	-1410.06
	-20.1	-680.117	637.237	-913.149	-467.43	-744.285	-1061.96
	-20	-47.1063	346.362	-442.265	-248.082	-136.309	-210.794
	-19.9	-1309.55	473.918	-603.2	-579.489	428.752	-192.912
	-19.8	-285.528	1292.9	-270.602	-665.321	450.21	-1281.31
	-19.7	-413.084	-111.409	-1112.23	-141.984	-355.657	-653.067
	-19.6	-271.223	184.235	-1052.63	319.363	-498.711	230.287
	-19.5	-301.026	509.681	-746.254	308.634	78.2722	-1066.73
	-19.4	-104.328	-18.4243	-1086.01	312.21	426.369	506.857
	-19.3	-190.16	10.1865	-892.883	414.732	272.587	-82.0458
	-19.2	-819.594	155.624	-511.408	543.48	21.0514	-809.234
	-19.1	-179.431	-55.3798	-325.438	-218.279	29.3962	-91.5827
	-19	-1234.45	-99.4878	-1357.81	173.925	621.873	192.14
	-18.9	-283.144	106.747	-553.132	446.919	482.399	-1383.83
	-18.8	-705.152	55.4865	-747.446	133.394	-193.528	-341.926
	-18.7	-441.695	-989.995	-152.583	941.645	818.572	-85.6221
	-18.6	262.843	-1048.41	-1047.86	517.253	466.902	-723.401
	-18.5	-1166.5	-371.289	-137.085	-0.122757	923.481	-364.576
	-18.4	10.1152	-762.302	-1002.56	-295.766	145.029	-546.969
	-18.3	291.453	-237.773	-720.027	-550.878	667.177	-653.067
	-18.2	177.011	-466.658	-98.9376	47.5617	400.141	-270.399
	-18.1	560.871	142.511	-185.962	-7.27541	-67.1667	-679.294
	-18	162.705	630.084	-628.235	181.078	111.65	-730.554
	-17.9	1035.33	167.545	-747.446	119.088	-197.107	-828.307
	-17.8	513.186	1183.22	87.0319	1008.4	125.955	-1286.08
	-17.7	132.903	-788.528	-747.446	1003.63	700.553	-1133.49
	-17.6	239.001	892.349	-747.446	2012.16	-1128.15	-217.947
	-17.5	391.591	-5.31112	-23.8345	704.415	315.501	-868.839
	-17.4	620.476	239.072	-995.405	1556.77	929.438	-1472.05
	-17.3	748.032	379.741	-747.446	1904.87	-467.716	-1178.79
	-17.2	-80.4853	577.631	51.269	1630.69	979.507	-792.544
	-17.1	151.976	-305.723	-747.446	1941.83	-644.148	-1135.87
	-17	-578.788	1583.77	-303.981	2167.14	-69.5501	-1429.13
	-16.9	191.316	967.451	-1102.69	1870.3	950.9	-1072.69
	-16.8	-810.058	758.832	-442.265	1411.34	-451.027	-921.292
	-16.7	187.74	867.314	-336.168	1407.76	59.1984	-301.394
	-16.6	-354.671	234.303	-1090.77	1275.44	-813.428	-680.486
	-16.5	135.287	380.933	-1034.74	880.847	-660.838	-954.671
	-16.4	-810.057	451.268	-978.715	443.343	569.422	-828.307
	-16.3	684.85	181.85	-1473.44	120.28	-129.157	138.495
	-16.2	584.713	-533.416	-346.897	305.058	307.156	-847.381
	-16.1	1298.79	-299.762	-705.722	991.714	1085.61	-1345.68
	-16	1907.96	-356.984	-623.466	562.554	350.072	-1321.84
	-15.9	1410.85	-726.538	-116.819	837.931	265.432	-167.878
	-15.8	911.351	-1043.64	-747.446	2205.28	192.713	-356.232
	-15.7	1748.21	-353.408	-141.854	827.202	298.811	-1751
	-15.6	1154.54	312.983	-184.77	395.658	416.833	-551.737
	-15.5	1429.92	-199.625	-702.145	1890.57	574.189	-1303.96
	-15.4	959.035	-590.638	-342.128	784.286	283.317	-1009.51
	-15.3	343.906	935.265	-791.554	488.643	-95.7773	-1054.81
	-15.2	391.591	-676.47	-747.446	2498.54	335.767	-1436.28
	-15.1	799.293	152.048	-616.313	1052.51	694.596	-1714.05
	-15	241.385	53.1023	15.5055	1292.13	1685.24	-1071.5
	-14.9	637.165	-454.737	-399.349	2900.28	161.719	-1743.85
	-14.8	653.855	1204.68	-551.939	1130	798.306	-1684.24
	-14.7	1375.08	633.66	-767.712	1882.22	1197.67	-1438.67
	-14.6	1342.9	1173.69	-866.657	2090.84	345.304	-1591.26
	-14.5	990.03	1322.7	-702.146	1252.79	924.67	282.741
	-14.4	1412.04	1266.67	75.1112	829.587	855.527	-1116.8
	-14.3	1326.21	948.378	21.4662	754.484	69.9261	-1432.71
	-14.2	908.967	1631.46	578.182	1387.49	860.296	-828.307
	-14.1	2027.17	798.172	97.7613	1058.47	91.3841	-569.62
	-14	1807.82	196.156	897.668	1616.38	340.535	-1665.17
	-13.9	1663.57	360.667	582.95	1493.59	640.951	-1096.53
	-13.8	2155.91	-247.309	-151.39	1034.63	733.932	201.677
	-13.7	1304.75	86.4816	399.365	1673.6	744.661	-769.894
	-13.6	1631.39	494.184	787.993	1201.53	340.535	-356.231
	-13.5	2102.27	-262.807	-271.793	1393.46	525.312	-828.307
	-13.4	1481.18	272.451	702.161	1242.06	602.802	-465.905
	-13.3	1743.44	55.4867	-448.226	1474.52	383.451	-828.307
	-13.2	2294.2	-182.936	-928.646	1678.37	340.535	-24.8244
	-13.1	1507.41	11.3785	523.345	1526.97	667.176	-887.913
	-13	827.903	-333.142	-51.2532	1501.94	950.896	-1038.12
	-12.9	1410.85	54.2946	1392.39	1294.51	-631.035	-151.188
	-12.8	715.845	-283.073	1643.93	1516.24	512.199	-368.153
	-12.7	1565.82	-404.668	365.986	448.111	753.009	-662.604
	-12.6	1021.03	-347.447	1245.76	1993.09	421.602	-1181.17
	-12.5	1139.04	-544.145	1832.28	653.154	718.434	-2118.17
	-12.4	1373.89	72.1763	1698.77	1001.25	683.863	-663.796
	-12.3	1299.98	422.657	1574.79	1633.07	726.779	-1438.67
	-12.2	846.977	401.199	2056.4	1058.47	860.3	-1658.02
	-12.1	1936.57	434.578	871.441	2243.43	812.611	-1128.72
	-12	1612.31	630.084	1984.87	2164.75	831.689	-1503.04
	-11.9	2234.59	37.6049	858.328	1137.15	898.443	-1636.56
	-11.8	908.967	606.242	1007.34	698.454	626.642	-694.791
	-11.7	1124.74	1633.84	1678.5	997.674	875.793	-1406.48
	-11.6	873.204	472.725	1353.05	448.111	207.019	-1679.47
	-11.5	992.415	140.127	1218.35	660.307	652.868	22.8601
	-11.4	1078.25	878.043	1536.64	1311.2	16.2811	-828.307
	-11.3	599.018	773.137	1525.91	1076.35	-577.39	-2648.66
	-11.2	668.161	520.41	1925.27	1020.32	211.787	-871.223
	-11.1	1335.74	681.345	1694	823.626	-328.239	-1647.29
	-11	1168.85	-399.9	2294.82	1060.86	311.925	-1834.45
	-10.9	959.035	328.48	1972.95	424.269	291.662	-1042.89
	-10.8	382.054	88.8658	1138.47	171.541	340.535	-1808.22
	-10.7	1044.87	72.1762	1868.05	465.993	-6.369	-1438.67
	-10.6	1326.21	611.01	1927.65	963.103	803.077	-1390.98
	-10.5	1075.86	-490.5	1488.95	17.7589	676.711	-955.863
	-10.4	753.993	-604.943	1939.57	820.05	359.609	-704.328
	-10.3	606.171	743.335	1730.95	470.761	463.325	-266.823
	-10.2	1690.99	-571.564	1598.63	390.89	476.436	-556.506
	-10.1	1067.52	-1526.44	2517.75	476.722	-254.328	-854.534
	-10	897.046	160.392	2604.77	200.152	531.273	-1133.49
	-9.9	718.229	-764.686	1720.22	597.125	536.042	-1261.04
	-9.8	320.064	-209.162	1951.49	1079.93	526.506	-1362.37
	-9.7	95.947	1160.57	1527.1	53.5222	282.122	-1070.31
	-9.6	239.001	341.593	1615.32	638.849	807.846	-1519.73
	-9.5	438.083	539.484	1444.85	678.188	462.132	-827.115
	-9.4	992.415	544.252	1074.1	-453.125	340.535	-1472.05
	-9.3	439.275	550.213	482.813	474.337	793.537	-1344.49
	-9.2	300.99	84.0972	609.177	-43.0388	1227.47	-1467.28
	-9.1	993.607	1229.72	547.187	-565.183	879.369	-1218.13
	-9	956.651	19.7232	44.1161	64.2512	1227.47	-1123.95
	-8.9	596.634	260.53	593.679	61.867	322.654	-1411.25
	-8.8	753.993	785.059	518.576	-581.873	807.847	-670.948
	-8.7	564.447	196.156	834.485	70.2118	750.626	-1299.19
	-8.6	179.395	1464.56	778.456	-155.097	593.263	-1390.98
	-8.5	42.3022	864.93	395.789	-178.939	532.469	-840.228
	-8.4	1106.86	549.021	473.276	-639.094	607.572	-861.686
	-8.3	327.217	1329.85	-137.085	1573.46	136.684	-1438.67
	-8.2	286.685	687.306	401.749	-815.527	164.106	-1438.67
	-8.1	-240.228	452.46	176.44	263.334	-195.915	-1340.92
	-8	-228.307	1264.29	-137.085	-1077.79	450.213	-821.155
	-7.9	109.06	739.758	391.021	86.9013	-546.395	-1274.16
	-7.8	-984.106	339.209	-547.171	-772.611	161.721	-1276.54
	-7.7	-323.676	150.856	-137.085	271.679	156.95	-738.899
	-7.6	-32.8009	358.283	1071.72	290.752	378.685	-728.17
	-7.5	-979.337	901.886	-303.98	-360.14	335.767	-1586.49
	-7.4	-731.378	305.83	-442.265	-1125.48	-129.156	-895.066
	-7.3	672.929	816.054	-494.718	-927.585	470.475	-514.782
	-7.2	-123.401	436.962	-439.881	-1182.7	35.3548	-160.725
	-7.1	-156.78	-85.1825	-672.343	-1133.82	-486.79	-551.738
	-7	-223.539	224.766	-98.9376	-1044.41	-86.239	-470.674
	-6.9	-552.561	1015.14	-963.218	-1924.19	-313.934	-673.333
	-6.8	38.7257	158.008	-931.031	-1149.32	-40.9403	-341.926
	-6.7	-380.897	1357.27	370.755	-838.177	-138.693	139.687
	-6.6	-247.381	582.4	-985.868	-1075.41	-105.314	-179.799
	-6.5	-1117.62	324.904	-137.085	-722.542	208.211	102.732
	-6.4	-161.549	882.812	-303.981	-696.316	68.7339	-1078.65
	-6.3	-585.941	1483.64	-886.923	-1390.12	340.535	-322.852
	-6.2	-383.281	944.802	-756.983	-1669.08	633.795	244.593
	-6.1	-615.743	1192.76	-178.809	-1585.63	338.151	-937.982
	-6	-1019.87	1311.97	-315.902	-1192.23	884.138	-31.9772
	-5.9	-1688.64	1271.44	-411.27	-1164.82	788.769	-401.532
	-5.8	-1263.06	668.232	-1062.16	-550.878	428.751	115.845
	-5.7	-1284.52	348.746	33.3871	-606.907	478.82	688.058
	-5.6	-810.057	823.206	-644.924	-858.443	636.179	931.248
	-5.5	-1373.93	842.28	222.933	-1267.34	445.441	539.044
	-5.4	-1007.95	653.926	-365.97	-877.516	507.434	258.898
	-5.3	-605.014	200.924	70.3423	-1276.87	104.501	-177.415
	-5.2	-1086.63	725.453	-375.507	-1382.97	-231.678	-46.2821
	-5.1	-512.029	413.12	144.254	-1969.49	208.211	238.632
	-5	-1732.75	191.387	-532.866	-1857.43	-172.072	468.71
	-4.9	-1007.95	638.429	-381.468	-1672.65	-780.049	-303.778
	-4.8	-972.185	-228.236	-237.222	-1573.71	-489.174	-389.61
	-4.7	-1607.58	1233.29	-19.0661	-1382.97	-1149.6	-387.226
	-4.6	-659.851	267.683	-194.306	-1435.42	-646.533	-3.36622
	-4.5	411.857	502.528	-119.204	-1664.31	-682.296	353.075
	-4.4	-1134.31	1123.62	-740.293	-1058.72	-985.092	652.295
	-4.3	-950.727	537.1	-743.869	-1750.14	-1229.47	-61.7799
	-4.2	-783.831	420.273	-165.696	-1788.29	-372.347	-685.254
	-4.1	7.73081	1376.35	-1282.7	-772.611	-877.801	-166.686
	-4	-543.025	1249.98	-747.446	-1659.54	-474.869	759.585
	-3.9	-1005.56	1545.63	-442.265	-1993.33	340.535	1113.64
	-3.8	-707.536	1283.36	-633.003	-1411.58	-1192.52	1713.27
	-3.7	-639.586	851.817	-374.315	-1979.03	-477.253	1397.36
	-3.6	-504.877	1421.65	-137.085	-2517.86	-803.891	1219.74
	-3.5	-473.882	1424.03	-694.993	-1943.26	-160.151	1714.47
	-3.4	-578.788	1211.83	273.001	-2658.53	-253.136	1880.17
	-3.3	-736.146	1532.51	-1163.49	-2676.42	633.795	1241.2
	-3.2	-705.151	1402.57	-628.234	-1135.01	-589.311	554.541
	-3.1	-388.05	799.364	-1571.19	-1247.07	216.556	927.672
	-3	-366.592	634.853	-280.138	-1609.47	609.952	1470.08
	-2.9	-345.134	1060.44	-1655.83	-1256.61	-149.422	679.713
	-2.8	-199.697	911.422	-442.265	-1692.92	54.4287	363.804
	-2.7	-199.697	476.302	-617.506	-1382.97	3.16786	303.006
	-2.6	-545.408	-209.162	-561.476	-1502.18	-74.3193	277.972
	-2.5	-750.452	237.88	-1032.36	-1728.68	311.925	-257.286
	-2.4	-848.205	642.005	-1064.55	-1993.33	-317.51	1007.54
	-2.3	-191.352	786.251	-1139.65	-1233.96	-675.143	1002.78
	-2.2	103.1	324.904	-1205.22	-1547.48	-1359.42	1307.96
	-2.1	689.619	1285.75	-507.831	-1512.91	-946.945	920.519
	-2	-457.192	1216.6	-246.759	-1583.25	-803.891	485.399
	-1.9	848.169	776.714	-1225.48	-2298.51	-186.375	202.868
	-1.8	-199.697	1869.88	-342.128	-2200.76	-589.311	468.709
	-1.7	-143.667	670.616	-724.795	-2429.65	-322.278	697.594
	-1.6	753.992	508.489	-1274.36	-2222.22	-589.311	530.699
	-1.5	182.971	602.666	-741.485	-1950.42	-920.718	1260.27
	-1.4	-111.48	1960.48	-1052.63	-2744.36	-1242.59	-356.231
	-1.3	113.829	1403.76	-706.914	-2037.44	-1969.78	105.115
	-1.2	458.349	856.585	-261.065	-2570.31	-1585.92	-365.768
	-1.1	-79.2932	1443.1	-747.446	-2321.16	-1420.21	-606.575
	-1	-68.5642	763.601	-747.446	-1723.92	-1457.17	-246.557
	-0.9	410.664	1054.48	-21.4501	-1995.72	-1869.64	577.191
	-0.8	-657.467	1025.86	-1136.07	-2870.73	-1452.4	-108.272
	-0.7	-36.3772	1065.2	-747.446	-1158.85	-1779.04	508.049
	-0.6	322.448	1488.4	-137.085	-2024.33	-1383.26	258.898
	-0.5	97.1393	1509.86	-30.9872	-2256.79	-1993.62	-1084.61
	-0.4	410.664	2105.92	-20.2582	-1592.78	-2100.91	108.692
	-0.3	-199.697	1474.1	-292.059	-1319.79	-2111.64	734.55
	-0.2	715.845	906.654	-551.94	-2150.69	-1512.01	-313.315
	-0.1	638.358	1811.47	182.401	-1636.89	-1490.55	308.967
	0	477.423	525.179	575.798	-2222.22	-1399.95	699.979
	0.1	-143.667	1179.65	536.458	-1794.25	-1849.37	-1067.92
	0.2	1145	1078.32	5.96873	-1921.81	-1008.93	-1295.61
	0.3	1055.6	653.927	193.13	-1638.08	-1330.8	-1231.24
	0.4	410.664	1519.4	72.7268	-1993.33	-784.817	-1426.75
	0.5	397.551	1447.87	-256.296	-2128.04	-238.831	-1376.68
	0.6	107.868	1240.45	125.18	-1688.15	-319.894	-1276.54
	0.7	88.7946	575.247	355.257	-1822.86	-1283.12	-62.972
	0.8	162.705	1004.41	339.759	-2050.55	-913.565	-1078.65
	0.9	-140.091	1339.39	1486.57	-1766.83	-1028.01	-1240.78
	1	675.313	1555.16	1465.11	-2298.51	-870.649	-999.971
	1.1	107.868	1121.23	387.444	-2817.08	-1362.99	-780.623
	1.2	1445.42	1629.07	778.457	-2460.64	-1166.29	-566.043
	1.3	948.306	398.815	1963.42	-1969.49	-1122.18	-1056
	1.4	799.293	811.285	1665.39	-2610.85	-1235.44	-828.307
	1.5	926.848	1730.4	2164.88	-1480.72	-1494.12	-1253.89
	1.6	610.939	1128.39	1989.64	-1764.45	-1409.48	-742.475
	1.7	1252.29	745.719	2239.98	-2854.04	-1396.37	-450.408
	1.8	589.481	1354.89	2437.88	-2265.13	-2394.17	-546.969
	1.9	790.948	627.7	2155.34	-2603.69	-1198.48	-927.252
	2	558.486	1974.79	1779.83	-2589.39	-1204.44	-1181.17
	2.1	569.215	1426.41	1745.26	-2283.02	-1731.35	-1138.26
	2.2	646.702	1450.26	2709.68	-1793.06	-1333.19	-1572.18
	2.3	480.999	1478.87	2914.72	-2335.47	-2023.42	-1052.42
	2.4	1059.17	644.389	2578.54	-1783.52	-2367.94	-1710.47
	2.5	813.598	403.583	2914.72	-1746.57	-2412.05	-1945.31
	2.6	172.242	1617.15	2189.92	-1619.01	-1829.11	-2564.02
	2.7	774.258	872.083	2914.72	-1993.33	-2018.65	-880.76
	2.8	-56.6432	1297.67	4295.18	-1688.15	-1261.66	-833.075
	2.9	715.845	1408.53	2269.79	-1993.33	-2308.34	-1660.4
	3	870.819	143.703	2399.73	-2460.64	-2346.48	-1686.63
	3.1	-2.99816	261.722	2324.62	-1870.54	-2781.6	-984.474
	3.2	-142.475	942.417	2559.47	-1993.33	-2181.97	-2254.07
	3.3	644.318	1124.81	2207.8	-2459.45	-2130.71	-1590.07
	3.4	-163.933	1288.13	3105.46	-2298.51	-2203.43	-279.936
	3.5	109.06	1111.7	3084	-2272.29	-1717.05	6321.97
	3.6	963.804	1285.75	2480.79	-2265.13	-1604.99	4777
	3.7	180.587	1459.79	3759.93	-1806.17	511.007	29079.4
	3.8	1218.92	630.084	4531.22	-2100.62	-706.138	63469.4
	3.9	1021.03	1773.32	5130.85	-2314.01	-567.853	42012.6
	4	10729.6	1021.1	6319.39	-2517.86	5137.59	25827.3
	4.1	16381.4	1064.01	5334.7	-2068.44	9040.57	11241.8
	4.2	18652.4	1693.45	8102.79	-2651.38	9917.96	4951.05
	4.3	10176.4	754.064	10608.6	-2100.62	7996.28	3456.14
	4.4	4072.83	1152.23	16101.9	-1645.24	2858.28	5818.9
	4.5	1353.62	853.009	12938	-1447.35	1594.64	20049.1
	4.6	1328.59	1412.11	8012.19	-1447.35	1542.19	17139.2
	4.7	1712.45	823.206	4564.6	-1350.78	656.446	10872.3
	4.8	1021.03	1579	3188.9	1058.47	-417.647	10861.5
	4.9	554.91	324.904	2449.8	3184.01	-102.929	4500.43
	5	1021.03	887.58	2332.97	9276.89	3428.11	1522.54
	5.1	1196.27	1227.33	3590.65	13972.6	20868.7	3079.43
	5.2	835.056	-1189.08	4762.49	13136.9	22656.9	5735.46
	5.3	1414.42	366.628	4233.19	7970.33	19571.7	6387.54
	5.4	813.598	1011.56	3172.22	4479.83	17712	6219.45
	5.5	1065.13	622.932	4606.33	-87.1469	12152	8901.7
	5.6	1478.8	1362.04	6572.12	-600.947	7526.59	10797.2
	5.7	607.363	1496.75	7941.85	40604.4	7359.69	20534.3
	5.8	520.339	334.441	8179.08	33588.8	8361.06	25417.2
	5.9	932.809	761.217	4865.01	22233.9	7316.77	21830.2
	6	0.578143	1185.61	2528.48	17233	7512.28	19924
	6.1	975.725	678.961	1796.52	15567.7	7883.03	21967.2
	6.2	434.507	639.621	1298.22	23172.1	5309.26	27191.1
	6.3	1024.6	1018.71	1548.56	32974.9	842.414	26264.8
	6.4	1602.78	620.547	1486.57	11434.6	-880.186	17020
	6.5	796.909	1651.72	1518.76	5085.42	-795.546	9547.83
	6.6	1662.38	453.652	3010.09	4832.7	-1044.7	7211.29
	6.7	1242.76	1276.21	9175.69	2684.51	8582.8	9742.14
	6.8	1021.03	1884.19	14843	2188.59	16839.4	13636.8
	6.9	779.027	8064.09	8376.97	898.729	13900.8	13515.2
	7	1168.85	32407	4140.21	2722.66	7970.05	13334
	7.1	579.944	36336.2	3231.82	9369.87	7748.32	10614.8
	7.2	1154.54	29741.4	5983.21	8640.3	9701	4476.59
	7.3	1220.11	44387.7	7132.41	5710.09	7180.87	2833.86
	7.4	527.491	50894.3	7912.05	4999.59	2851.13	2967.37
	7.5	1809.01	34993.9	9726.44	13876	2103.67	4685.21
	7.6	5403.23	22348	12136.9	21801.2	1198.86	2821.94
	7.7	5754.9	16194.3	21976.6	20560.2	2430.31	2572.79
	7.8	4246.88	15059.4	23280.7	18503.8	6246.26	2299.79
	7.9	4683.19	16517.3	20218.2	19451.6	9090.63	2942.34
	8	4149.12	18018.2	15121.9	17080.4	14712.6	16097.3
	8.1	4988.37	15892.7	13482.8	9090.92	17750.1	45298
	8.2	5095.66	11354.3	12623.3	6611.32	20148.7	26876.4
	8.3	7370.21	11996.9	13560.3	8101.46	22582.9	9502.53
	8.4	8526.56	15243	12244.2	19917.7	24173.2	3198.64
	8.5	8368.01	14900.8	10239	22971.9	27157.1	4049.81
	8.6	7296.3	18139.8	10711.1	32794.9	22873.8	3739.86
	8.7	7930.5	10836.9	11104.5	33067.8	17247.1	5295.57
	8.8	8345.36	10631.9	10355.9	26579.2	17125.5	4359.76
	8.9	14586.1	15189.3	9124.43	17914.9	17934.9	5580.48
	9	15498	15378.9	8388.89	8063.32	11699	8789.64
	9.1	13622.8	10645	8849.05	5636.18	7152.26	7716.74
	9.2	17481.7	10763	10858.9	6632.78	5528.61	4748.39
	9.3	16859.4	13752.8	11459.8	3855.16	4683.4	3359.58
	9.4	14143.8	13104.3	12218	3876.62	8139.33	3367.92
	9.5	13311.7	19702.7	11238	3327.06	12084	4850.91
	9.6	14353.6	18635.7	11857.9	4014.91	11799.1	5580.48
	9.7	13039.9	26310.5	12945.1	5161.72	7832.96	6318.4
	9.8	13895.8	29436.3	12680.5	5238.01	20229.7	5857.05
	9.9	13744.4	34416.9	13293.2	4415.46	15252.7	4955.82
	10	14210.5	35530.3	14452	4529.9	10020.5	5740.22
	10.1	13334.3	31017	14556.9	3958.88	11232.9	5885.66
	10.2	12617.9	26646.7	16614.5	4813.62	11603.6	8317.57
	10.3	12245.9	22101.2	18085.5	4678.91	10556.9	9661.08
	10.4	12026.6	13001.8	18674.4	5693.4	9739.14	10158.2
	10.5	11286.3	8693.52	17018.6	8075.24	10614.2	11867.7
	10.6	11518.8	6428.51	17487.1	8113.38	9474.49	11703.2
	10.7	12207.8	4925.26	16953	9275.69	10776.3	14994.6
	10.8	14787.5	5195.87	16964.9	9026.54	11079.1	17489.7
	10.9	14713.6	4899.03	15908.7	9779.96	11970.8	22316.5
	11	14787.5	7363.13	17363.1	11990.1	16515.1	17597
	11.1	16635.3	13488.2	22095.8	13134.6	22910.8	16512.1
	11.2	18540.3	13447.7	21554.6	12350.1	22947.7	18398.1
	11.3	19407	8815.12	19389.7	11783.9	19497.8	21150.6
	11.4	18433	9027.31	17992.5	12862.8	18424.9	24196.5
	11.5	17500.8	11921.8	16566.8	18975.9	16153.9	23296.4
	11.6	17806	23351.7	18235.7	21333.9	15427.9	22565.7
	11.7	16039.2	42762.9	20836.9	21031.1	18036.2	22975.8
	11.8	16761.7	18425.9	22036.2	18758.9	18041	26618.9
	11.9	16563.8	13566.9	22372.4	20138.2	14675.7	28469
	12	19026.7	12792	22386.7	21162.2	11913.6	27455.7
	12.1	20718.3	11133.8	25905.8	15229.1	12363	25802.3
	12.2	20686.1	11669	26699.7	12955.7	11937.4	25598.4
	12.3	24262.4	12688.3	24530.1	16205.4	12732.5	22874.4
	12.4	24658.2	11776.3	29141.2	22006.2	11937.4	20870.5
	12.5	23067.9	10090.7	34878.8	25198.7	12285.5	17787.7
	12.6	20600.3	10157.4	33852.4	22971.9	13899.6	17215.5
	12.7	20336.8	11921.8	37102.1	19234.6	16274.3	16727.9
	12.8	20123.4	13853	36150.8	15230.3	21374.1	15646.7
	12.9	20888.8	17933.6	34599.8	13591.1	25348.6	16567
	13	20106.7	21687.5	31515.8	14808.3	23012.1	18269.3
	13.1	19026.7	22157.2	31365.6	19109.4	23301.8	18634.1
	13.2	17643.8	21256	30075.8	21023.9	25594.2	18596
	13.3	16306.3	23774.9	30931.7	21835.8	24592.8	16791.1
	13.4	14904.4	24891.9	30581.2	22115.9	19793.4	17482.5
	13.5	13661	26625.3	30134.2	23229.4	19302.3	19318.4
	13.6	13571.6	28928.4	31892.6	23937.5	22456.6	20534.3
	13.7	12372.3	25361.6	33616.3	25699.4	21197.7	18361.1
	13.8	13533.4	22626.9	34081.3	29650.1	19595.5	18140.6
	13.9	17196.8	23166.9	31750.7	28647.5	19278.4	20775.1
	14	17806	21713.8	36143.6	29011.1	27501.6	21166.1
	14.1	18336.4	21798.4	35434.3	28840.6	31283	25352.8
	14.2	20915	19665.7	32507.7	26958.3	30431.8	26332.8
	14.3	22091.6	19129.3	30823.2	29025.4	30653.5	25743.9
	14.4	24024	17927.6	32569.7	24214	39470.4	26268.4
	14.5	24955	19682.4	35032.6	23070.8	34913	26332.8
	14.6	24694	27667.2	33118	23165	35519.7	27377
	14.7	24716.6	33385.7	33056.1	25239.3	30108.7	23532.5
	14.8	25397.3	35694.8	31768.6	26812.8	26586.1	17113
	14.9	24819.1	35361	32473.1	31209.3	28638.9	17862.8
	15	26267.6	34352.5	31654.1	33450.5	23839.4	22107.9
	15.1	27822.1	31181.5	29309.2	30628.8	25595.4	22477.5
	15.2	28334.7	29171.6	27736.9	27428	27539.7	24518.4
	15.3	29817.7	29482.7	26629.4	21343.4	26415.6	26894.2
	15.4	30735.6	31663.1	26089.4	21782.1	20654.1	27601.2
	15.5	32595.3	24413.9	29068.4	23787.3	19652.7	28058.9
	15.6	31009.8	22083.3	28552.3	24805.3	27310.9	27553.5
	15.7	29526.8	22892.8	29517.9	25624.3	26903.2	27858.7
	15.8	28999.9	23823.8	29441.6	28035.9	29890.6	27896.8
	15.9	29018.9	24438.9	28993.3	25532.5	35929.8	28469
	16	29288.4	24675	29691.9	29344.9	40371.6	27410.4
	16.1	30686.7	26624.1	30910.3	28194.5	41537.5	27859.8
	16.2	31641.6	28754.4	31458.6	28512.8	38788.5	26976.5
	16.3	32185.2	26634.8	32367	29614.3	46235.6	23360.8
	16.4	32292.5	26613.3	32131	27819	37944.5	20799
	16.5	31256.5	38167.3	31065.2	28587.9	35292	22469.1
	16.6	32085.1	42134.6	30843.5	29123.1	33066.4	21993.5
	16.7	30915.6	44554.6	29521.4	30212.7	29350.6	24538.6
	16.8	32702.6	43333.9	28421.1	26531.5	28040.4	22880.4
	16.9	34965.2	39693.2	27896.6	26606.6	26691	23084.3
	17	34674.3	41347.8	26871.4	25561.1	23229.1	25426.8
	17.1	33653.9	40249.9	25704.3	29349.6	21305	24489.8
	17.2	36255.1	38617.9	23929.3	27890.5	21493.4	27553.5
	17.3	34118.8	31148.1	20920.4	23401	21736.5	36125.9
	17.4	30163.4	32197.2	19981	23641.8	21004.6	39493.7
	17.5	27856.6	34408.5	19897.5	24884	21761.6	38600.8
	17.6	31205.3	34273.8	21354.3	30508.4	23648.7	29630.1
	17.7	33979.3	29504.2	20997.9	38780.4	21953.5	23092.6
	17.8	31622.5	30313.6	20271.9	37680.1	20976	22122.2
	17.9	31324.5	29090.5	21250.6	35118.3	20339.4	22457.2
	18	35845	30692.7	22141.1	30441.6	18546.5	23080.7
	18.1	39128.1	31325.8	23264.1	29852.7	16964.5	25112
	18.2	36030.9	36813	24840	29955.2	16865.6	33418.7
	18.3	33675.3	37984.9	25192.9	28292.2	18165	34267.4
	18.4	32225.7	36529.3	26108.4	26903.4	20201.1	35531.1
	18.5	32976.8	33689.7	26091.7	28020.4	21743.7	35161.5
	18.6	30990.7	30447.2	26470.8	26727	23851.4	36069.9
	18.7	29985.8	32739.6	29309.2	25196.3	23490.1	35693.2
	18.8	30118.1	33520.4	32517.2	28214.8	23610.5	35202.1
	18.9	30052.5	36219.4	30991.3	29095.7	20961.7	36018.7
	19	30552	36946.6	30261.7	31254.6	19981.8	36422.8
	19.1	32445.1	34190.4	32080.9	30033.9	23144.4	36606.4
	19.2	36069.1	31610.7	31546.8	31271.3	29299.3	34784.8
	19.3	32789.6	31882.5	32822.4	31851.9	35323	33741.7
	19.4	30137.1	31791.9	37285.7	27954.9	34508.8	32097.8
	19.5	31983.7	32650.2	38852.1	27916.7	33904.4	32950.2
	19.6	31953.9	36946.6	38568.4	27914.3	31077.9	27377
	19.7	30444.7	37001.4	38041.5	28059.8	28275.3	27614.3
	19.8	28852.1	38014.7	37242.7	26445.7	25603.8	29136.6
	19.9	27944.9	37654.7	34494.9	25427.6	24032.6	29084.1
	20	29059.5	37928.9	35061.2	24061.4	26471.6	30593.4
	20.1	29263.3	37275.6	35874.2	23609.6	26322.6	31498.2
	20.2	26117.4	35663.8	34653.5	24326.1	23849	35249.7
	20.3	26911.3	35053.5	36490.5	25685.1	29078.8	30605.3
	20.4	26060.1	35518.4	38315.6	28190.9	33414.5	27944.5
	20.5	26351	35603	34536.7	28719	34083.2	30736.4
	20.6	24250.5	34362.1	32212	27301.6	33183.2	32665.2
	20.7	23765.3	34199.9	33250.4	28133.7	35436.3	35010.1
	20.8	25969.5	38806.2	35719.2	29173.2	37129.1	43434.8
	20.9	32424.8	39508.4	36140	31046	36806	41768.2
	21	33160.3	35196.5	34043.1	32995.1	33037.8	37958.2
	21.1	31049.1	34432.4	32553	36799.2	32519.2	37675.7
	21.2	29922.6	35439.7	32517.2	34809.5	32737.3	37250.1
	21.3	30448.3	40834	31598.1	32737.6	33649.3	35649.1
	21.4	29681.8	42077.4	29813.5	31631.3	30348.4	36670.7
	21.5	29719.9	39759.9	29870.7	32738.8	29484.1	41999.5
	21.6	28182.1	39609.7	30488.2	30908.9	29904.9	46345.9
	21.7	24895.4	39167.5	28079	31164	28135.8	42645.6
	21.8	23842.8	37680.9	27882.3	28481.8	28178.7	40356.7
	21.9	29537.5	37849	28176.7	27935.8	27916.5	40476
	22	39187.7	38265	29160.2	30150.7	27692.3	39701.1
	22.1	37872.8	38614.3	32033.2	32772.2	26671.9	37897.4
	22.2	33422.6	40332.2	32717.5	32742.4	26130.7	37223.9
	22.3	31233.9	39388	31518.2	34131.2	25945.9	40464
	22.4	31329.3	39352.2	31236.9	34304.1	25365.3	39670.1
	22.5	31844.3	39161.5	30686.1	33781.9	26798.3	41767
	22.6	31317.3	36913.2	30199.8	32432.4	25417.8	45559.1
	22.7	31320.9	36726	28396.1	33028.5	24597.6	37631.6
	22.8	29832	36453	28690.5	33288.4	27263.2	35495.3
	22.9	29554.2	35811.7	28939.7	34405.4	29189.6	39887.1
	23	31539.1	38472.5	35621.5	34625.9	30830	43890.2
	23.1	33124.6	40261.8	41150.5	34069.2	30487.8	49526.5
	23.2	34857.9	38997	41257.8	33836.8	31402.2	44502.9
	23.3	35498.1	40046	48255.5	35253	28312.2	34147
	23.4	34602.8	40265.4	47928.8	37587.1	29780.9	34772.9
	23.5	34604	40919.9	45856.9	36679.9	28789.1	33890.7
	23.6	31376.9	42277.7	41007.4	34947.8	25346.3	34744.3
	23.7	29443.3	45042.2	33432.8	32166.6	23789.4	34969.6
	23.8	29584	48810.4	34043.1	27327.8	26915.1	34114.9
	23.9	29626.9	49815.4	45425.4	26302.6	27580.3	30895
	24	30280.2	48357.4	48093.3	25396.6	26037.7	29518.1
	24.1	35816.4	47544.4	47173	26824.8	24559.5	31909.5
	24.2	37344.7	42530.4	46860.7	27749.8	22602	35774.3
	24.3	35300.2	38309.1	49261.6	24557.4	24160.1	38814.2
	24.4	34614.7	36720.1	50124.7	24152	25203.2	43465.8
	24.5	34156.9	35861.7	48164.9	23596.5	28121.5	44412.3
	24.6	35985.6	36393.4	44314.3	23312.8	28705.6	39779.8
	24.7	35222.7	38591.7	40935.9	29130.3	26354.8	36663.6
	24.8	34743.5	38544	41210.1	31919.8	31473.7	36098.5
	24.9	33512	41093.9	41893.2	29622.6	32416.7	36025.8
	25	32235.3	45029.1	41806.1	27857.1	30338.8	39698.7
	25.1	32029	44565.3	40664.1	28941.9	29889.4	42251
	25.2	30561.5	44816.9	41744.2	35458	29332.7	43036.6
	25.3	29501.8	46426.2	44114.1	42089.7	30596.3	44368.2
	25.4	31715.5	44347.2	43756.4	42470	31902.9	48515.6
	25.5	33142.5	44222	47499.7	38018.7	35966.8	48255.7
	25.6	34152.2	44990.9	46541.2	36650.1	41582.8	41267.5
	25.7	32398.6	46408.3	43665.8	38024.6	42022.7	39006.1
	25.8	32194.7	47737.5	43522.8	39134.5	39806.6	37271.6
	25.9	40861.4	46054.3	39649.6	39766.3	33600.4	39553.3
	26	38043.2	44177.9	37609.9	40646.1	28493.4	40878.9
	26.1	36993	42842.7	36883.9	42555.9	28579.3	40950.4
	26.2	39159	38319.9	34977.7	42098.1	27518.3	42040
	26.3	32488	33910.2	37657.6	42293.6	26073.4	41054.1
	26.4	40923.4	31961.1	38606.5	42191.1	27134.4	40628.5
	26.5	42250.2	30684.4	42380.7	42449.8	30030.1	39769
	26.6	40878.1	29779.6	44686.3	43578.7	32975.8	39431.7
	26.7	38353.2	35221.6	43918.6	42989.8	34892.7	38668.7
	26.8	32516.6	41219.1	42893.4	42114.8	36390	38628.2
	26.9	30158.6	43618.8	41684.6	41976.5	34699.6	42769.6
	27	33065	43651	43456	43113.8	36595	44643.6
	27.1	33841	42134.6	42205.5	42160.1	38182.9	45602
	27.2	33780.2	42382.6	44340.6	42067.1	42398.2	45733.2
	27.3	33675.3	42773.6	49700.3	39538.6	41605.5	44828.4
	27.4	32170.9	44571.3	50046	38307.2	38960.2	44095.2
	27.5	32286.5	46048.3	47789.4	38577.8	35319.5	39463.9
	27.6	31233.9	46204.5	49831.4	38319.1	36866.8	38797.5
	27.7	31245.8	45618	48663.2	38626.7	36425.7	42880.4
	27.8	32726.4	46254.6	48758.5	39616.1	36630.8	42679
	27.9	34770.9	46068.6	51340.7	36449.9	32689.7	44612.6
	28	35659	46094.8	49738.5	36602.5	29337.4	42359.5
	28.1	37953.8	46646.8	45632.8	36751.5	28746.2	45726
	28.2	39168.6	46454.8	42321.1	36874.3	28262.2	47762.1
	28.3	39755.1	46712.3	39070.3	36778.9	28746.2	45746.3
	28.4	39078	47322.7	36494.1	38018.7	31049.3	41584.6
	28.5	38436.6	48462.3	35734.7	37882.8	30700	37887.9
	28.6	37897.8	49525.7	36627.6	36347.3	28834.4	32436.4
	28.7	39325.9	50374.5	35520.1	37371.4	28957.2	34572.6
	28.8	39168.6	50117	36088.8	36821.8	29413.7	33738.1
	28.9	41071.2	49252.7	37736.3	36908.8	29975.2	32231.3
	29	44967	48262.1	37533.6	36294.9	31571.5	30486.1
	29.1	45265	46214	44118.8	35012.2	32158	30285.8
	29.2	39864.8	41219.1	46345.7	34981.2	33004.4	32269.5
	29.3	41329.9	35442.1	41045.6	34115.7	34386	32014.4
	29.4	41090.3	33742.2	38015.2	35238.7	34957.1	31024.9
	29.5	37218.3	32390.3	35584.5	37695.6	34237	32478.1
	29.6	37165.8	35942.8	36355.8	34447.1	32994.8	35888.7
	29.7	34590.9	40505	36998.4	33863	33172.5	34921.9
	29.8	34679.1	43088.3	37400.1	38161.7	34098.7	33342.4
	29.9	35327.6	43990.7	35917.1	40892.9	35343.3	28552.5
	30	35711.5	44609.4	37094.9	42739.4	33586.1	31282.4
	30.1	35395.6	45026.7	36243.8	44667.1	28722.3	32906.1
	30.2	33799.3	43603.3	34429.4	41058.6	27122.5	31635.3
	30.3	33767.1	44514.1	35066	38279.8	27985.6	43203.5
	30.4	35020	46836.3	33625.9	37985.3	28512.5	39083.6
	30.5	35960.6	46067.4	33808.3	38365.6	27501.6	34195.9
	30.6	38863.4	46850.6	32555.4	37155.6	26404.9	32078.7
	30.7	37682	43289.8	31779.3	40587.7	26830.4	33963.5
	30.8	37575.9	37239.8	31453.9	40989.4	24487.9	41141.2
	30.9	38232.8	36022.7	29327.1	41952.6	26588.4	39947.9
	31	38558.2	33417.9	28230.4	42434.3	29931.1	39150.3
	31.1	38645.2	32517.9	28584.4	37980.5	29400.6	40802.6
	31.2	38939.7	32287.8	28540.3	37374.9	29094.3	37915.3
	31.3	37882.3	31455.7	30125.8	37262.9	28939.3	33071.8
	31.4	38393.7	31214.9	31315.6	34232.5	26500.2	29747
	31.5	37859.6	34127.2	32513.6	34982.4	28046.4	29509.7
	31.6	36283.7	41858.1	36391.6	35510.5	30324.5	27336.5
	31.7	36116.8	45141.1	39741.4	34907.3	30901.5	28091.1
	31.8	36140.6	46311.8	40575.9	35238.7	35021.4	27095.7
	31.9	35203.6	45806.3	40292.2	35510.5	43547.4	26978.9
	32	37041.9	47723.2	41396.1	35753.7	46356	27720.4
	32.1	38843.1	48481.4	38679.2	34751.1	42760.6	25306.3
	32.2	38620.2	48200.1	36999.6	39623.3	36704.7	26113.4
	32.3	39168.6	48761.6	37058	45310.8	38637.1	26387.6
	32.4	40441.8	47661.2	36563.2	41342.3	45793.3	28037.5
	32.5	42346.7	48136.9	37979.5	39300.2	43808.5	29222.4
	32.6	42988.1	49764.1	37085.4	36528.5	40929.5	30138
	32.7	42202.5	47823.4	36233	35180.3	38377.2	30155.9
	32.8	40179.5	46977	37722	44394.1	35941.7	29291.6
	32.9	38651.2	51876.6	37842.4	39474.2	35168.1	34968.4
	33	37149.1	58113.7	37247.5	38621.9	35121.6	41591.8
	33.1	36854.7	53917.4	37094.9	39862.9	34419.4	48482.2
	33.2	41805.5	52105.4	39715.2	42868.2	33719.6	48916.1
	33.3	42823.6	51821.7	42540.5	43508.4	28510.1	45864.3
	33.4	43732	54942.7	43746.9	43323.6	33209.4	40218.5
	33.5	40595.5	56424.5	46952.5	42645.3	36376.9	38234.8
	33.6	43736.8	55853.4	46963.2	41761.9	35131.1	37960.6
	33.7	43362.4	58603.6	47357.8	42343.7	32395.2	40716.8
	33.8	42423	61127.3	41129	41580.7	32959.1	40776.4
	33.9	46095.9	57263.7	41537.9	41107.4	29655.7	43422.9
	34	47589.7	53030.5	42123.3	39449.2	27225	42166.4
	34.1	48253.7	51170.8	42730	37223.5	28722.3	39152.7
	34.2	46306.9	50584.3	42449.9	37987.7	32589.5	37958.2
	34.3	44100.3	50782.2	42488	38290.5	40074.8	37440.8
	34.4	42907	51003.9	41977.8	39024.8	43623.7	40371.1
	34.5	41109.3	50910.9	41659.5	38353.7	36163.5	42410.8
	34.6	41948.6	50870.4	38601.8	37346.3	31986.3	41949.4
	34.7	43435.1	49680.7	38536.2	38900.8	33605.2	40865.8
	34.8	42239.5	48843.8	41450.9	37622.9	32956.7	37929.6
	34.9	42220.4	52308.1	41683.4	38468.1	34481.4	30877.1
	35	42778.3	51414	42125.6	38056.8	33400.2	32627.1
	35.1	40648	49317.1	44557.5	38184.4	29308.8	31427.8
	35.2	41514.7	47277.4	47807.2	39835.5	32856.6	30631.5
	35.3	39168.6	45842.1	46169.3	41342.3	33131.9	29817.3
	35.4	38765.6	46130.6	44085.5	42794.3	34289.5	29994.9
	35.5	36116.8	45234.1	40457.9	42257.8	35394.6	30292.9
	35.6	32545.2	42647.2	39243.1	34690.3	35951.3	36708.9
	35.7	29402.8	40609.9	37682.6	32713.8	34709.1	39087.2
	35.8	28568.3	37709.5	36823.1	31178.3	31662.1	32741.5
	35.9	29767.6	38734.7	36833.9	32797.2	31614.4	37624.4
	36	30184.8	40530	38096.3	35839.5	30858.6	34877.8
	36.1	29580.4	40781.6	38577.9	40742.7	30551	36068.7
	36.2	31853.8	42711.6	38849.7	42119.5	29902.5	36627.8
	36.3	32899.3	46735	38752	39669.8	32689.7	34548.8
	36.4	32278.2	49118	38511.2	41237.4	32327.3	29994.9
	36.5	31046.7	47933	39407.6	40474.4	29959.7	30922.4
	36.6	30409	46531.1	38911.7	44003.1	26295.2	30681.6
	36.7	30735.6	46508.5	39185.9	42716.8	27170.2	29521.7
	36.8	31195.7	49308.7	38785.3	42715.6	26328.6	30266.7
	36.9	31924.1	52137.6	38467	44175.9	28284.8	30000.9
	37	33851.8	52424.9	38945.1	44761.3	30112.3	35497.7
	37.1	33675.3	46228.3	38275.1	41511.6	29831	36662.4
	37.2	33498.9	54248.9	37280.9	42124.3	28178.7	30326.3
	37.3	33514.4	55188.2	37094.9	43953	28867.8	24307.4
	37.4	35506.4	56249.2	44819.8	44909.1	30641.6	22622.9
	37.5	39811.1	52537	50091.3	43779	30347.2	21086.3
	37.6	43441.1	46640.8	52423.1	43354.6	31945.8	20200.5
	37.7	43419.7	45291.3	52353.9	44648	32930.5	23055.6
	37.8	41850.8	50927.6	49435.7	45433.6	37877.7	29260.6
	37.9	43344.5	58600.1	47072.9	43645.4	35315.9	30909.3
	38	42611.4	57276.8	45854.6	40741.5	39251	29546.7
	38.1	41610	65633.5	44369.2	35365	40787.7	30605.3
	38.2	41545.6	68618.6	44638.6	38133.1	37224.5	31959.5
	38.3	43290.9	64265	43823.2	38629	35436.3	32147.9
	38.4	41343	72247.3	44404.9	42753.7	32885.2	34272.2
	38.5	39794.4	76406.6	42570.3	43385.6	29926.4	35427.4
	38.6	39688.3	72023.2	39956	45309.6	25277.1	35488.2
	38.7	40527.6	62933.4	44419.3	45869.9	21325.3	35862.5
	38.8	46588.3	59708.7	43603.9	44932.9	21426.6	35883.9
	38.9	50320.8	51399.7	42953	41331.6	21647.1	29674.2
	39	43596.1	46674.2	46035.8	36495.2	22799.9	29518.1
	39.1	42669.8	44658.3	44337	36225.7	25469	33967
	39.2	41686.3	45491.6	43146.1	33665.1	27968.9	33545
	39.3	41304.8	46383.3	43088.9	31280.9	26917.5	34304.4
	39.4	40887.6	44614.2	42626.3	31011.5	30253	33485.4
	39.5	40795.8	45874.3	42658.5	33648.4	31732.4	30428.8
	39.6	42616.2	45517.8	44044.9	36726.4	31354.5	30278.6
	39.7	45272.2	44807.3	46543.6	36623.9	27531.4	29941.3
	39.8	47103.3	41057	48987.4	36168.5	24287.7	29689.7
	39.9	43674.8	38167.3	46524.5	37283.1	24398.5	31499.4
	40	39588.2	37003.8	44798.3	37336.8	25303.3	30824.6
	40.1	39094.7	37636.8	45177.4	36130.4	26135.4	29481.1
	40.2	38968.3	41705.5	43217.6	37003	26669.5	30519.4
	40.3	38573.7	44985	40591.4	36705	28677	31269.3
	40.4	36741.4	46488.2	42421.3	35748.9	31268.7	29031.7
	40.5	37624.8	45249.6	43416.7	32386	33068.8	29994.9
	40.6	37642.7	43755.9	44238.1	29113.6	32153.2	30824.6
	40.7	37724.9	40930.6	46352.9	33092.9	29699.9	32019.1
	40.8	39206.7	37566.5	49016	37260.5	29933.5	31034.4
	40.9	40499	37330.4	52234.7	36576.2	31346.2	28705.1
	41	38312.6	36417.3	50885.3	41423.4	32012.5	30686.3
	41.1	38393.7	36454.2	48386.6	42431.9	33785.2	32296.9
	41.2	38172	41796.1	49297.4	43473.8	37381.8	33196.9
	41.3	37337.5	36641.4	42932.7	46120.3	37682.2	35937.6
	41.4	39371.2	36898.9	45663.8	47243.2	33087.8	36232
	41.5	41270.3	36486.4	45092.8	49098.2	31386.7	37136.9
	41.6	41180.9	35115.5	44848.4	51508.6	31378.3	38733.1
	41.7	34689.8	34414.5	45253.7	48344.7	29393.5	37927.2
	41.8	33413.1	34199.9	46727.2	47143.1	29077.6	34529.7
	41.9	34598	34472.9	45266.8	49277	28495.8	33751.3
	42	36312.3	33959.1	42764.6	45381.2	31440.3	34043.3
	42.1	33219.9	34199.9	38018.8	44566.9	32959.1	35708.7
	42.2	31753.7	37556.9	37204.6	47062	33009.1	37090.4
	42.3	30928.7	41197.6	36781.4	47558	27796	35931.6
	42.4	33160.3	42156.1	37879.3	45986.8	30610.6	34861.1
	42.5	35032	40656.4	39536.4	45086.7	33069.9	36481.2
	42.6	37633.1	39864.8	37552.7	45140.4	34485	33127.8
	42.7	40515.7	47285.7	36725.4	42868.2	34215.6	34273.4
	42.8	36927.4	57264.9	34653.5	38838.9	35932.2	35471.5
	42.9	32885	59154.4	32517.2	37792.2	35673.5	36348.9
	43	28947.4	55171.5	32603.1	38073.5	34303.8	36556.3
	43.1	28507.5	50969.4	33845.2	38062.8	32994.8	36830.5
	43.2	29164.4	51578.5	34918.1	41189.7	29237.3	36224.9
	43.3	36114.4	50374.5	37627.8	43336.7	27945.1	36146.2
	43.4	40329.7	50808.4	38992.8	42996.9	28903.5	35388
	43.5	38603.5	49816.6	37431.1	38668.4	30197	34815.8
	43.6	32116.1	45942.2	37536	38266.6	30553.4	33444.9
	43.7	34285.7	46102	39168	38620.7	31317.5	33587.9
	43.8	38667.9	48638.8	42755.1	41857.3	30388.9	33647.5
	43.9	41892.6	47077.1	45413.5	44617	27592.2	34204.3
	44	40389.3	50374.5	48408.1	41351.8	27620.8	34353.3
	44.1	41260.7	55662.7	46300.4	40420.8	28634.1	35161.5
	44.2	45284.1	56296.9	42588.2	46044	28917.8	37290.6
	44.3	43658.1	56013.2	41642.8	40587.7	29071.6	34905.2
	44.4	40456.1	55464.8	42323.5	38919.9	28493.4	31709.2
	44.5	39083.9	56172.9	42993.5	33328.9	30967.1	29079.4
	44.6	38510.5	56850	43503.7	37963.8	33104.5	26428.1
	44.7	36724.8	55830.8	43576.4	37044.7	31685.9	25740.3
	44.8	36584.1	52537	45804.5	37661	29571.1	24668.6
	44.9	37815.5	52159.1	48737.1	37531.1	32361.8	22786.2
	45	40203.3	52529.8	46050.1	41363.7	36974.1	22966.2
	45.1	41137.9	58626.3	43841.1	43224.6	37262.6	22683.7
	45.2	39063.7	55867.7	49512	45548.1	29018	21662.1
	45.3	36921.5	51012.3	53362.5	40208.6	30349.6	23058
	45.4	38725.1	48657.8	49349.8	44866.2	28660.3	24759.2
	45.5	42560.1	46358.3	43468	46036.8	29291	24798.5
	45.6	42849.8	45982.8	42995.9	46940.4	28069	23538.4
	45.7	42147.7	46853	45491	46109.5	28290.8	22625.3
	45.8	37821.5	47484.8	51324	43783.7	28953.6	21650.1
	45.9	39774.2	47139.1	53592.6	43279.5	29671.2	21317.5
	46	40503.7	48135.7	54928.9	41332.7	35855.9	22060.2
	46.1	39491.6	49695	53293.3	42563	35847.6	21232.9
	46.2	39168.6	50012.1	44776.9	42155.3	36728.5	22060.2
	46.3	40551.4	48103.5	41061.1	38040.1	38665.7	24021.3
	46.4	39445.2	47496.7	39030.9	32186.9	40152.3	26308.9
	46.5	40881.6	46563.3	37823.3	30044.6	39098.5	32063.2
	46.6	40999.7	51900.4	39345.6	29864.6	36337.5	34982.7
	46.7	41915.2	51495.1	41601.1	31083	33910.4	35131.7
	46.8	42902.3	48498.1	41367.4	36478.5	36103.9	40416.4
	46.9	43053.7	50772.7	42552.4	40305.1	35776	45090.6
	47	41066.4	51995.8	43985.3	39101.1	32179.4	45959.7
	47.1	39876.7	55783.1	45464.7	40722.4	30766.8	44154.8
	47.2	39550.1	57171.9	49428.5	43392.7	37348.4	40986.2
	47.3	38433.1	57698.8	48625	46728.2	38863.6	40067.1
	47.4	36963.2	53774.4	49874.4	50135.3	41666.3	41591.8
	47.5	32795.6	50901.4	50997.3	49865.9	43261.3	40013.4
	47.6	33341.5	48181	50129.5	50745.7	35093	41355.7
	47.7	34909.2	48727	50381	52994	35158.5	40540.3
	47.8	37485.3	50984.9	50017.4	53532.8	31790.8	40867
	47.9	38031.3	54041.4	50689.8	47027.5	32079.3	44013
	48	44785.8	56125.2	48570.2	46034.4	31159	41017.2
	48.1	45603.6	55867.7	50828	42019.4	31851.6	39150.3
	48.2	45329.4	55390.9	51743.6	39954.7	30553.4	37843.8
	48.3	43557.9	51639.3	55263.9	39011.7	27575.5	33976.6
	48.4	41796	49544.8	50944.9	39310.9	29876.3	37674.5
	48.5	40494.2	46843.5	46340.9	41065.7	29637.9	39850.1
	48.6	35525.5	51366.3	44128.4	42260.2	33466.9	33332.8
	48.7	30802.3	57917	43286.8	40029.8	36140.8	34040.9
	48.8	28926	59615.7	44321.5	39244.2	34158.3	35078.1
	48.9	28875.9	60750.6	45380.1	39814	32282	35792.2
	49	30006	61732.9	45945.2	41225.5	32334.4	35559.7
	49.1	31565.3	65633.5	46358.8	37940	32202.1	34737.1
	49.2	35272.8	68592.3	48503.4	37055.5	31678.8	35435.7
	49.3	38454.5	66551.4	45985.7	38466.9	30825.2	34883.8
	49.4	42480.3	62171.6	45983.3	38779.2	30853.8	34191.2
	49.5	43883.4	61717.4	45130.9	38595.7	30135	32326.7
	49.6	37070.5	65390.3	46801.1	40045.3	30729.8	32403
	49.7	40767.2	58697.8	53568.7	39032	30130.2	33657.1
	49.8	41514.7	53016.2	48415.2	43173.4	29835.8	32779.7
	49.9	41428.8	50032.4	48467.7	46486.2	28818.9	31901.1
	50	40036.4	48839.1	42774.1	46902.3	28760.5	29816.1
	50.1	40590.8	48068.9	42269.9	45897.3	27351.4	29384.6
	50.2	39078	47742.3	45091.6	46213.3	26843.6	28688.4
	50.3	38175.6	46102	43156.8	47448.3	28128.6	29712.4
	50.4	36116.8	43462.6	35023	47655.7	29332.7	29940.1
	50.5	34462.1	41829.4	30804.2	46002.2	29493.6	30213.1
	50.6	34025.8	42120.3	32135.7	46587.6	28696.1	31272.9
	50.7	36100.1	40005.5	40173	43616.8	31565.5	29943.7
	50.8	36383.8	40310.7	44204.7	44270.1	30553.4	31399.2
	50.9	34681.5	43929.9	43048.3	43025.5	29964.5	30910.5
	51	35167.9	45386.7	40895.4	40760.5	29332.7	34839.7
	51.1	36199	47322.7	38904.6	40885.7	35002.4	34581
	51.2	34619.5	49053.6	40029.9	42982.6	36962.2	28461.9
	51.3	36010.7	49946.5	42758.6	40493.5	32743.3	34228.1
	51.4	37790.5	51361.6	41672.6	38953.3	32994.8	33094.4
	51.5	38731.1	50127.7	40190.8	37525.1	33069.9	35960.2
	51.6	36917.9	46805.3	40049	36464.2	34444.5	34267.4
	51.7	38239.9	47933	36941.1	35267.3	33203.5	31159.6
	51.8	40692.1	49153.8	34286.3	35632.1	34017.7	30948.6
	51.9	41279.8	48864.1	31413.3	38515.8	32148.4	30682.8
	52	43040.6	48779.4	37526.5	38919.9	34825.9	30171.4
	52.1	43358.9	48238.2	42685.9	32290.6	33631.4	30811.5
	52.2	42058.3	52205.6	42740.8	28937.2	42314.8	31435
	52.3	43282.6	55531.6	39704.5	29318.7	45634.8	34082.7
	52.4	42821.2	53195	38349	32592.2	47262	37362.2
	52.5	43397	52311.7	45651.9	29744.2	45577.6	34714.5
	52.6	43217	50279.1	51743.6	28398.3	37217.3	34877.8
	52.7	42265.7	47371.6	49379.6	28207.6	35739.1	32372
	52.8	40475.1	46574	47654.6	29325.8	36161.1	31389.7
	52.9	44915.7	45491.6	49154.3	29135.1	40056.9	32139.5
	53	41567.1	41953.4	47518.7	31338.1	33617.1	32264.7
	53.1	39460.6	44524.8	47295.8	35861	31689.5	36098.5
	53.2	38901.5	45775.3	45835.5	41909.7	32670.6	35833.9
	53.3	38974.3	49057.2	43133	45842.5	33632.6	34504.7
	53.4	39984	51061.1	43379.7	46120.3	32978.2	36470.5
	53.5	41030.7	48873.6	43606.2	45393.1	34262.1	35376.1
	53.6	41991.5	49156.2	42650.2	42982.6	32432.2	33227.9
	53.7	44771.5	49153.8	43503.7	42517.7	32073.3	32977.6
	53.8	43600.9	48004.6	45029.6	42412.8	33860.3	36661.2
	53.9	42971.4	47461	43165.2	41074.1	32192.6	32501.9
	54	41447.9	48882	44424	38018.7	33986.7	32431.6
	54.1	38130.3	49932.2	43756.4	33207.3	35460.1	32436.4
	54.2	33270	50441.3	43727.8	34404.2	36545	27648.8
	54.3	29668.6	49526.9	43878	42864.6	36540.2	27218.5
	54.4	30041.8	51032.5	42893.4	47293.3	37148.2	28082.8
	54.5	32975.6	50770.3	42812.3	45215.5	38852.9	30351.4
	54.6	33668.2	47580.2	42721.7	41788.1	40107	31091.7
	54.7	38831.2	47137.9	43423.8	41490.1	38733.7	31448.1
	54.8	40231.9	48064.2	45880.8	41938.3	38964.9	31244.3
	54.9	40799.4	48423	49966.1	41252.9	41108.4	30017.6
	55	41934.3	49306.4	49473.8	43256.8	40259.6	30710.2
	55.1	43798.7	46342.8	48145.8	42613.1	38608.5	31026.1
	55.2	44757.2	46845.8	48472.4	42334.1	36819.1	31268.1
	55.3	43066.8	48784.2	49355.8	41788.1	34347.9	31688.9
	55.4	40291.6	47980.7	52964.3	40026.2	34306.2	32860.8
	55.5	38505.8	47602.8	50469.2	39061.8	34454	37002.1
	55.6	37542.5	47940.2	50849.5	38805.5	36409.1	36980.7
	55.7	35451.6	48935.6	48788.3	38548	38929.2	35848.2
	55.8	34958	51108.8	50222.5	37262.9	39699.3	34839.7
	55.9	34987.8	52043.4	50271.3	35672.6	40014	30806.7
	56	35220.3	53042.4	47599.8	36154.2	38383.2	30512.3
	56.1	39173.4	49942.9	46560.3	34901.3	33174.9	31626.9
	56.2	43324.3	59577.6	46946.5	36089.8	27837.8	34429.6
	56.3	44226.7	62978.7	46540	38226.1	31632.3	35243.8
	56.4	46879.2	58943.4	45945.2	39907	32069.8	34112.5
	56.5	45292.5	60708.9	44891.3	39296.6	32377.3	34612
	56.6	44075.3	57622.5	45768.7	38948.5	37758.5	34238.8
	56.7	42831.9	54341.8	44445.5	36623.9	36453.2	33405.5
	56.8	41152.3	51271	43348.7	33112	35984.7	36992.6
	56.9	41630.3	52457.1	42427.2	32426.5	37524.9	37297.8
	57	41421.7	57212.4	41768	33967.9	35882.1	32479.3
	57.1	43003.6	56434	41244.7	36174.5	35436.3	31240.7
	57.2	44089.6	55450.5	41367.4	38209.4	34902.2	29170
	57.3	43474.5	63636.7	42485.7	40418.4	34563.7	28303.3
	57.4	43441.1	66415.5	43684.9	43342.6	32799.3	29327.3
	57.5	45569	55173.9	43968.6	44954.4	32493	30333.5
	57.6	45253.1	52489.3	44281	43554.8	34930.8	30467
	57.7	44661.8	52939.9	44477.7	40556.7	39663.5	29295.2
	57.8	45210.2	50412.6	45382.5	38240.4	38604.9	30905.7
	57.9	45008.7	48349.1	44530.1	38694.6	33297.6	31936.9
	58	44671.4	48817.6	42588.2	42124.3	28436.2	30605.3
	58.1	44409.1	46242.6	46602	39699.6	26972.3	30910.5
	58.2	43209.8	43431.6	41686.9	38233.3	29823.8	31826
	58.3	43423.2	46223.6	42576.3	34660.5	34104.7	31369.4
	58.4	45958.8	46473.9	42705	36392.6	35755.8	31685.3
	58.5	48350.2	45796.8	50162.8	36607.2	35726	33046.7
	58.6	50362.5	50426.9	53155	36390.3	37877.7	34372.4
	58.7	50182.5	53913.9	52146.5	38337	41402.8	32653.3
	58.8	42992.9	57343.6	50642.1	42601.2	37858.7	30214.3
	58.9	40069.8	60140.3	52119.1	42251.9	34805.7	26679.7
	59	40606.3	59472.7	49097.1	40038.1	34809.2	26485.3
	59.1	41250	59153.2	48416.4	38317.9	34065.4	25331.4
	59.2	42258.5	55867.7	45334.8	36039.8	37806.2	25410.1
	59.3	42569.7	50941.9	43198.5	34945.4	40592.2	25420.8
	59.4	43534.1	48996.4	42092.3	33288.4	41256.2	25107.3
	59.5	43225.3	46307	40622.4	33361.1	40139.2	25643.7
	59.6	43808.3	49263.4	41048	35324.5	38707.4	30629.1
	59.7	46399.9	49650.9	40444.8	36610.8	34372.9	36720.8
	59.8	45033.8	50584.3	43642	39709.1	33400.2	41000.5
	59.9	44930.1	53866.2	48791.9	39215.6	34214.4	40005.1
	60	46798.1	52491.7	49957.8	41514	31449.9	36770.9
	60.1	47549.1	47575.4	42376	41620	29990.7	36362
	60.2	47036.5	50484.2	40757.1	38958.1	34587.5	35731.4
	60.3	46146	55257.4	39621	39184.6	34746.1	35361.8
	60.4	44070.5	57148.1	41219.6	40007.1	33338.2	36024.6
	60.5	41123.6	52551.3	43503.7	40431.5	32580	36472.9
	60.6	39473.8	51433.1	45387.3	35868.1	31504.7	36136.7
	60.7	37827.5	50984.9	47831.1	41992	28674.6	38301.5
	60.8	36898.8	50820.3	46891.7	41571.2	29370.8	37183.4
	60.9	37934.7	51030.2	48427.1	42324.6	29288.6	36043.7
	61	37516.3	50760.7	48043.3	41850.1	28038	35822
	61.1	38056.3	51880.1	53578.2	39469.5	28638.9	34615.5
	61.2	39564.4	53121.1	52365.9	37026.8	33376.3	35445.3
	61.3	40181.9	53689.8	44984.3	36626.3	33462.2	36125.9
	61.4	40818.5	53502.6	44080.7	33443.4	32744.5	34772.9
	61.5	41003.2	54210.7	42632.3	33957.2	31715.7	32234.9
	61.6	38882.5	54458.7	42173.3	32225	28050	31625.7
	61.7	35600.6	50676.1	42108.9	33709.2	29889.4	31339.6
	61.8	34435.9	52105.4	41901.5	35448.5	30655.9	31458.8
	61.9	35279.9	51651.2	42240.1	35385.3	28722.3	32506.7
	62	38219.7	50243.4	40854.8	34156.2	24526.1	31818.8
	62.1	38558.2	49450.6	40167	38853.2	33521.8	31215.6
	62.2	37304.1	49754.6	40533	38657.7	34539.8	30033.1
	62.3	34799.5	50334	42412.9	38202.3	34320.5	29412
	62.4	34590.9	51015.8	41415.1	38748.3	33466.9	30438.4
	62.5	33910.2	50499.7	41828.8	42564.2	35033.4	29977
	62.6	32278.2	51237.6	39269.3	43295	34012.9	28736
	62.7	33729	49711.7	39363.5	44489.5	35274.2	32876.3
	62.8	35682.9	49301.6	43928.1	42644.1	34377.7	34842
	62.9	39746.8	55239.5	44308.4	42393.7	35063.2	32788
	63	38558.2	54818.7	45134.5	40429.1	34094	34095.8
	63.1	38831.2	50175.4	43124.6	37687.3	34099.9	33436.5
	63.2	39778.9	46452.4	42893.4	33655.6	33652.9	32770.2
	63.3	40485.9	42544.7	43605	30723	32874.4	32727.2
	63.4	44051.5	40885.3	42206.7	30842.2	30510.5	32436.4
	63.5	43361.2	42098.9	38713.8	31963.9	27622	32842.9
	63.6	42868.9	44051.5	41026.5	31772	23381.7	35039.9
	63.7	41053.3	46308.2	41417.5	31881.7	23435.3	36102.1
	63.8	40904.3	49382.7	41963.5	31822.1	28112	35755.2
	63.9	41455	50758.4	43202.1	32933.1	28954.8	36387
	64	43488.8	50167.1	48088.6	38176	32165.1	38244.3
	64.1	43537.7	50250.5	48673.9	42397.3	36854.9	39839.4
	64.2	44323.3	45615.6	46526.9	43137.6	31774.1	41815.9
	64.3	43441.1	42604.3	44537.3	43658.6	31163.8	42783.9
	64.4	43217	42208.5	44474.1	42300.7	30953.9	39744
	64.5	41496.8	42439.8	42832.6	41328	31774.1	37141.6
	64.6	41605.3	43279	42640.6	40042.9	31774.1	30052.1
	64.7	43152.6	44384.1	43280.8	38739.9	28284.8	28248.5
	64.8	43174.1	42067.9	42867.1	39806.8	27172.6	29737.4
	64.9	42953.5	39352.2	42697.8	39383.6	27501.6	33479.5
	65	42718.7	37871.6	43274.8	39771.1	27206	35407.1
	65.1	41710.2	37267.2	40882.3	36340.2	29341	35776.7
	65.2	41824.6	35857	38859.3	34666.5	27463.4	36494.3
	65.3	41464.6	37057.4	41391.3	33160.8	28781.9	37876
	65.4	39778.9	38243.6	42755.1	34680.8	29597.3	37014.1
	65.5	44603.4	40407.3	44724.4	36758.6	28873.7	34867.1
	65.6	41962.9	43326.7	44009.2	36459.4	30677.4	33132.6
	65.7	35423	44909.9	44072.4	35614.2	30727.4	32629.5
	65.8	34564.6	46669.4	42483.3	34933.5	27196.4	32960.9
	65.9	36406.5	48746.1	41062.3	34164.6	25858.9	35595.5
	66	37037.1	49246.8	41865.8	33860.6	25670.5	37769.9
	66.1	39767	50318.5	41135	35742.9	27228.6	38385
	66.2	38625	51652.4	41915.8	36132.8	26533.6	38091.7
	66.3	39446.3	51994.6	41264.9	37069.8	26891.2	38315.9
	66.4	40847.1	56947.8	40797.6	36869.5	27973.7	39579.5
	66.5	38656	57140.9	41642.8	37725.4	29820.3	39040.7
	66.6	39168.6	58242.4	40776.2	36042.2	31876.6	38654.4
	66.7	38558.2	58024.3	40188.5	35703.6	33049.7	37685.2
	66.8	39249.6	53590.8	41372.2	36511.9	26738.6	35163.9
	66.9	38863.4	48783	42230.5	35187.4	23332.8	33995.6
	67	38350.8	55829.6	41744.2	36318.7	21092.8	33695.2
	67.1	37372.1	51595.2	40929.9	36466.6	19789.8	33225.5
	67.2	37032.3	51080.2	42361.7	36669.2	19171.1	33981.3
	67.3	37777.4	51830.1	40314.8	37910.2	21032	35895.9
	67.4	40200.9	50374.5	39297.9	38881.8	22058.4	36379.9
	67.5	44349.5	49362.4	38926	36154.2	23268.4	35488.2
	67.6	43579.4	48195.3	43415.5	36035	24669.1	35655.1
	67.7	42142.9	46155.6	41573.7	36321.1	23587.9	37215.5
	67.8	41583.8	44881.2	40757.1	35284	22923.9	36241.6
	67.9	39672.8	50460.3	40997.9	34242.1	26550.3	37513.6
	68	42640	55450.5	43329.7	36325.9	28693.7	36656.4
	68.1	44390	52366.5	43710	36614.4	30933.7	36145
	68.2	47639.7	49935.8	43351.1	35768	33462.2	36098.5
	68.3	45745.5	49690.2	43198.5	36360.5	32152	34925.5
	68.4	45019.5	53137.8	43286.8	34809.5	31831.3	34112.5
	68.5	47145	56623.5	42596.5	35415.1	33265.5	35097.2
	68.6	47956.8	55591.2	40866.8	37332	31321.1	37166.7
	68.7	43481.6	53797	41367.4	36188.8	32310.6	36538.4
	68.8	40971.1	51826.5	41102.8	35849	32794.6	35726.6
	68.9	42827.2	51811	43125.8	40349.3	27334.7	35839.8
	69	45284.1	52110.2	49063.7	45261.9	27136.8	37724.6
	69.1	44729.8	53181.9	50578.9	45197.6	24104.1	35488.2
	69.2	50903.7	52796.9	49314.1	44651.6	22761.8	34167.3
	69.3	47408.5	53476.4	47442.4	42992.2	22460.2	33307.8
	69.4	42611.4	51538	45640	43953	22594.9	36022.2
	69.5	38929	51532	44245.2	43469	24189.9	35281.9
	69.6	37566.4	55948.8	44443.1	43182.9	24197.1	34906.4
	69.7	38994.5	55665.1	45903.4	42893.2	23446	31052.3
	69.8	41915.2	53822.1	47432.9	42336.5	23338.7	27610.7
	69.9	40999.7	48252.5	48111.2	42286.4	23926.5	27908.7
	70	40947.2	47253.5	42690.7	40965.6	24220.9	29923.4
	70.1	39603.7	51478.4	35110.1	40056	20003.2	31414.7
	70.2	39027.9	53149.7	32398	39504	19731.4	32016.7
	70.3	41158.2	52436.8	34043.1	38670.8	21570.8	31638.8
	70.4	43031	51368.7	35209	40236	22618.7	37855.7
	70.5	39087.5	50679.7	37000.7	39600.6	21443.3	49295.2
	70.6	38191.1	52196	35244.8	38757.8	20189.2	50747.2
	70.7	39668.1	53479.9	32022.5	39308.5	22008.3	43561.1
	70.8	38963.5	57238.7	33432.8	38414.5	22027.4	44064.2
	70.9	43441.1	55754.5	35693	38029.4	24429.5	46474.7
	71	42437.3	57012.2	38177.4	38126	26094.9	42803
	71.1	40457.3	57894.3	38303.7	37612.2	23396	40985
	71.2	43059.6	57386.5	34350.7	38319.1	23429.3	40371.1
	71.3	46963.8	58331.8	36680.1	38258.3	20292.9	37839
	71.4	45882.6	59630	40413.8	37522.8	18651.4	36675.5
	71.5	43161	55165.6	40878.7	37830.3	19177.1	36142.6
	71.6	42163.2	52107.8	43198.5	36736	22103.7	36708.9
	71.7	41006.8	50975.3	42248.4	35690.5	23852.5	34267.4
	71.8	41362.1	50374.5	42225.8	35677.4	23417.4	32894.1
	71.9	45164.9	50608.1	45394.4	33517.3	21398	34790.8
	72	45272.2	50374.5	44004.4	34475.7	19566.9	33363.8
	72.1	45045.7	50225.5	41337.6	36648.9	18353.3	31866.5
	72.2	42530.3	49268.2	46479.2	33407.6	17735.8	30977.2
	72.3	39045.8	53171.2	48170.8	29862.3	16443.6	30254.8
	72.4	39616.8	53192.6	45413.5	21543.7	18412.9	31473.1
	72.5	40142.5	58495.2	48372.3	19064.1	18503.5	31215.6
	72.6	41424.1	55963.1	52616.2	20544.7	19056.7	31339.6
	72.7	40999.7	52256.8	48131.5	21997.9	18621.6	32293.3
	72.8	42373	53741	46591.3	28581.9	19242.7	34877.8
	72.9	40890	54099.8	49255.7	27896.5	20201.1	34073.1
	73	40220	53278.5	49473.8	26963	19009	31425.5
	73.1	40413.1	52385.6	47335.2	23376	20238.1	30568.3
	73.2	40861.4	51046.8	47244.6	22797.8	18422.5	29847.1
	73.3	41503.9	47241.6	53395.9	24527.6	18401	31554.2
	73.4	43262.3	49106.1	52563.8	29564.2	19788.6	40142.2
	73.5	47977.1	47028.2	51161.8	31431.1	17149.3	36775.6
	73.6	55047.5	48004.6	48694.2	34304.1	18351	32975.2
	73.7	51281.6	47526.5	49413	35782.3	20679.1	26307.7
	73.8	48767.5	48471.9	49359.4	36094.6	19671.8	23366.8
	73.9	44051.5	51683.4	47466.3	35343.6	19677.8	26641.5
	74	42406.4	51564.2	46436.3	30742	20148.7	29029.3
	74.1	47357.2	53232	45283.5	32214.3	18463	29133
	74.2	44721.4	55867.7	43608.6	34320.8	18346.2	29661.1
	74.3	38647.6	56347	44500.3	35341.2	18186.4	28203.2
	74.4	39492.8	52999.5	46226.5	36907.6	17125.5	27043.3
	74.5	38599.9	51812.2	49824.3	37994.8	16921.6	28225.8
	74.6	43445.9	51342.5	50294	37446.5	18122.1	27410.4
	74.7	54043.7	51504.6	45793.8	37245	17739.4	25441.1
	74.8	48018.8	53192.6	43026.9	37866.1	18002.9	21635.8
	74.9	43101.4	50220.7	42856.4	39796.1	17896.8	19820.3
	75	40174.7	50250.5	41567.7	38278.6	17886	19046.6
	75.1	39392.7	49458.9	41672.6	35893.1	17683.4	17772.2
	75.2	40866.1	49520.9	39596	31500.2	17206.5	18398.1
	75.3	40844.7	51373.5	41982.6	28350.7	16189.7	22670.6
	75.4	39690.7	52706.3	36093.6	26693.6	17084.9	22661.1
	75.5	40595.5	54110.6	29445.1	29219.7	16870.4	20565.3
	75.6	41633.9	54263.2	31353.7	27981.1	16333.9	20481.9
	75.7	41850.8	57191	30837.5	30219.9	14970.1	22522.8
	75.8	42132.2	55505.3	30676.6	31247.5	16419.7	27238.8
	75.9	41369.2	54083.1	31590.9	32495.6	16585.4	25722.4
	76	40389.3	50176.6	33830.9	34065.6	16248.1	22420.2
	76.1	39976.8	55207.3	33704.6	28565.2	14668.5	21318.7
	76.2	38820.5	54008	38353.8	26879.6	15117.9	22427.4
	76.3	34462.1	51300.8	41925.4	30162.7	14443.2	18805.8
	76.4	36102.5	53419.1	42991.1	34227.8	15599.6	22467.9
	76.5	36504.2	51648.9	43831.5	35796.6	16798.8	23645.7
	76.6	37778.6	52434.5	43117.5	34924	17735.8	24158.3
	76.7	38877.7	52126.9	46889.3	35746.5	19855.4	26002.5
	76.8	38110	50064.5	49709.8	33789.1	18393.9	21454.6
	76.9	38757.3	53425.1	53844.1	39617.3	18832.6	23228.5
	77	38582.1	54737.6	51743.6	42303.1	18377.2	22341.6
	77.1	37648.6	54201.2	45787.8	42995.7	17214.9	17315.6
	77.2	36636.5	52298.6	45742.5	44394.1	17135	25202.6
	77.3	37416.2	53017.4	46493.5	44706.4	16994.3	26469.8
	77.4	38567.8	50374.5	48548.7	46995.3	16374.4	22832.7
	77.5	40050.7	48113.1	48597.6	46863	16299.3	23203.5
	77.6	39111.4	46338	45885.6	47016.7	15227.6	24501.7
	77.7	40031.7	55257.4	43149.7	47637.8	16035.9	25219.3
	77.8	39047	47785.2	42130.4	46227.6	16679.6	24978.5
	77.9	39166.2	46376.2	43143.7	44545.5	17524.8	24501.7
	78	40007.8	44754.9	41911.1	45738.8	16953.8	24763.9
	78.1	40171.1	43207.5	40410.2	45004.5	17248.2	23934.2
	78.2	39888.6	42649.6	40695.1	43366.5	17430.6	23281
	78.3	41278.6	42063.1	41274.5	38693.4	17329.3	23366.8
	78.4	43526.9	42883.3	42247.2	36192.4	16605.7	23281
	78.5	45905.2	43646.2	40692.7	36349.7	16064.5	22975.8
	78.6	46934	46278.4	38687.6	36459.4	15864.2	23672
	78.7	43839.3	45240.1	39069.1	37692	16209.9	24097.5
	78.8	43183.6	47403.8	36985.3	38309.6	16209.9	22935.2
	78.9	42026.1	47292.9	36709.9	37529.9	17588	22597.9
	79	42661.5	44633.3	37004.3	37968.6	17883.6	23452.6
	79.1	44787	44287.6	37298.8	38059.2	17063.5	22782.6
	79.2	41343	46395.2	38315.6	36745.5	15876.1	23404.9
	79.3	42122.6	45901.7	39413.6	30939.9	16485.3	23010.3
	79.4	42406.4	53049.6	36694.4	27442.3	15838	20934.9
	79.5	42384.9	52441.6	36129.3	28168.3	15795.1	21476.1
	79.6	42868.9	50679.7	38470.6	27237.2	15790.3	21440.3
	79.7	42525.6	46768.4	39536.4	25979.6	15648.4	20237.5
	79.8	43801.1	44814.5	41686.9	27029.8	15599.6	21449.9
	79.9	44425.8	46717.1	40285	23280.6	14449.2	21055.3
	80	44938.4	47363.2	41548.7	22630.9	14521.9	20615.4
	80.1	44303	46918.6	41927.7	23625.1	14897.4	21401
	80.2	46137.7	44905.1	43074.6	27163.3	14994	22365.4
	80.3	45552.3	43363.7	42137.6	31550.3	15363.5	21755
	80.4	46669.3	44402	42442.7	33197.8	15303.9	22837.5
	80.5	45222.1	49153.8	40542.5	30473.8	15492.3	23352.5
	80.6	42489.8	55867.7	41067	29762.1	14946.3	23481.2
	80.7	40555	56499.6	39584.1	32298.9	15159.7	22818.4
	80.8	38749	53340.5	39123.9	34065.6	15132.3	22439.3
	80.9	37473.4	53482.3	36987.6	35003.8	14479	22334.4
	81	38489.1	54427.7	37705.3	35832.3	14521.9	22827.9
	81.1	38989.8	54836.6	35622.7	32743.6	15348	21010
	81.2	37328	53819.7	36506	32363.3	14302.5	22093.6
	81.3	38169.6	54264.3	36003	33375.4	14532.6	21935.1
	81.4	37826.3	52234.2	35521.3	37091.2	14481.4	21221
	81.5	37999.1	49265.8	36897	39206	14062.9	19716.5
	81.6	38357.9	45570.3	36067.3	41952.6	13968.8	19034.7
	81.7	38865.8	44443.7	36324.8	41428.1	14350.2	18644.8
	81.8	39404.6	46736.2	36436.9	42145.8	13432.3	19690.3
	81.9	38518.9	49101.3	35619.1	42322.2	14847.3	20291.1
	82	39011.2	51595.2	35619.1	40422	13444.2	18038
	82.1	40633.7	54960.5	36159.1	38109.3	12554.9	18063.1
	82.2	41023.5	52472.6	35507	37873.2	12337.9	19227.8
	82.3	45709.7	51870.6	36161.5	42253.1	12593.1	18362.3
	82.4	44585.5	50252.9	36615.7	38109.3	11050.5	17213.1
	82.5	44661.8	46102	34864.5	37969.8	11286.5	18096.5
	82.6	45358	45186.4	33985.9	45648.2	9989.49	18369.5
	82.7	43261.1	45200.7	32208.5	46135.8	11372.3	18423.1
	82.8	39678.8	44881.2	32038	45390.7	13081.8	17930.8
	82.9	41802	45939.8	32824.8	38377.5	10845.4	18351.6
	83	41598.1	47532.5	31453.9	37971	12011.3	17616
	83.1	42827.2	47817.4	32648.4	36637	12242.6	17618.4
	83.2	43479.3	48154.8	34376.9	36325.9	11498.7	18171.6
	83.3	39860	45522.6	33432.8	42924.2	11801.5	18129.8
	83.4	39690.7	41986.8	33499.5	45390.7	11749	18302.7
	83.5	41250	41536.2	33432.8	42970.7	12084	17815.1
	83.6	38262.6	40744.6	32927.3	38662.4	11508.2	17360.9
	83.7	38884.9	44756.1	33981.1	33102.4	11672.7	17390.7
	83.8	38853.9	45567.9	33413.7	34144.3	10349.5	17177.3
	83.9	35132.1	45387.9	32259.7	34134.8	11077.9	16567
	84	35277.5	44483.1	32567.3	36011.2	12137.7	18185.9
	84.1	37244.5	46383.3	31711.4	36274.6	11453.4	17703.1
	84.2	38415.2	48004.6	30113.9	35822.8	10943.2	17921.2
	84.3	37925.2	49703.3	30613.4	34659.3	10310.2	16695.7
	84.4	36836.8	50019.2	31408.6	33102.4	11460.6	16762.5
	84.5	35335.9	48809.3	32164.4	29188.7	11492.7	17787.7
	84.6	35797.3	45768.2	32374.2	25573	10895.5	17940.3
	84.7	36691.4	45258	32060.6	26803.3	11557.1	17833
	84.8	36050	44299.5	32114.3	26617.3	10149.2	19869.1
	84.9	37947.9	46094.8	31906.9	28598.6	8587.56	19273.1
	85	38155.3	49850	31306	30534.6	9822.59	18936.9
	85.1	39168.6	50829.9	30578.8	30448.8	10429.4	18601.9
	85.2	37561.6	53731.5	30686.1	31004.3	10249.4	18176.3
	85.3	37642.7	55867.7	31459.8	32310.9	9574.63	17190.5
	85.4	37828.6	55867.7	31854.4	30260.4	9236.07	17816.3
	85.5	38961.2	58647.7	31296.5	31950.8	10410.3	17482.5
	85.6	39397.5	51437.9	30803	34704.6	10430.6	17239.3
	85.7	38253	50895.4	31164.2	38730.4	10047.9	17260.8
	85.8	35895	48958.3	30476.3	40674.7	10809.7	18598.3
	85.9	37014.4	46767.2	29244.9	42719.2	10405.5	18513.7
	86	34900.8	48176.2	27477	38266.6	9686.69	17787.7
	86.1	34652.9	50720.2	25992.8	29590.5	10356.7	18313.4
	86.2	34896.1	50946.7	27329.2	31557.4	10139.7	17749.6
	86.3	35932	50223.1	28993.3	34110.9	11021.9	17363.3
	86.4	35392	49435.1	27391.1	35295.9	10263.7	18047.6
	86.5	36116.8	49458.9	26108.4	37172.3	9969.22	18343.2
	86.6	35229.8	48901	27901.4	36163.8	9801.13	18069
	86.7	32933.8	51398.5	26725.9	36448.7	9768.95	16737.5
	86.8	34896.1	53645.6	27107.4	33808.1	11412.9	16335.7
	86.9	34793.5	52903	27024	32977.2	9778.48	17779.4
	87	35170.2	50374.5	27019.2	32124.9	9386.28	17682.8
	87.1	34404.9	45600.1	27678.4	32085.5	10353.1	18275.3
	87.2	35315.7	49208.6	28440.2	31214.1	8704.39	18204.9
	87.3	34108.1	48980.9	26981.1	34326.7	8631.67	17331.1
	87.4	34426.4	51123.1	27100.3	36507.1	8885.59	15994.8
	87.5	34120	48611.4	26457.7	35747.7	10537.9	15509.6
	87.6	35072.5	48812.8	26206.2	27776.1	9801.13	15212.7
	87.7	35132.1	50673.7	26501.8	30010.1	9776.1	16408.4
	87.8	34302.4	52205.6	27634.3	35012.2	8887.98	16681.4
	87.9	33802.9	52225.8	26323	35806.1	8924.93	16676.7
	88	27743.4	54310.8	26883.3	37374.9	8113.1	17737.6
	88.1	27191.4	51803.8	25656.6	38201.1	8649.55	17177.3
	88.2	27555	51847.9	25049.8	35531.9	8151.25	17163
	88.3	29510.1	46954.3	25152.4	31027	8468.35	17953.4
	88.4	28701.8	42587.6	24947.3	28496.1	8208.47	17883.1
	88.5	26624	39472.6	25470.7	29259	7204.72	18981
	88.6	28005.7	39311.7	26013.1	33781.9	8098.8	16891.2
	88.7	26645.5	41431.3	25624.4	36293.7	5314.03	18612.6
	88.8	25740.6	40985.4	26256.3	37394	7774.54	17303.7
	88.9	20301	39438.1	26108.4	37313	7174.91	16247.5
	89	20290.3	40608.7	26127.5	38049.7	8146.48	18069
	89.1	25130.3	43831	26088.2	37763.6	7544.47	18705.6
	89.2	25044.5	46421.5	24582.5	36974.4	8275.23	19058.5
	89.3	23191.9	46442.9	23642	38006.8	8623.33	18822.5
	89.4	25483.1	48181	24553.9	40112	8101.18	16166.4
	89.5	26426.1	51098.1	23670.6	42087.4	7359.69	17626.8
	89.6	28449.1	53526.4	23645.5	39053.4	7312.01	18097.7
	89.7	28680.4	54830.6	23684.9	39020.1	6947.22	18816.5
	89.8	28594.6	53283.2	23085.2	41936	8187.01	17964.1
	89.9	28251.2	52534.6	24612.3	43048.2	8425.44	18369.5
	90	29145.3	54885.4	23721.8	44046	8237.08	17573.1
	90.1	28347.8	58870.7	23299.8	45291.7	7970.05	18429.1
	90.2	27125.9	59034	23361.8	43202	7970.05	17883.1
	90.3	26656.2	55950	23667	49366.4	7532.55	16186.7
	90.4	27743.4	55579.2	22207.8	49219.8	7803.16	16373.9
	90.5	28182.1	52833.8	23667	46539.9	6483.49	17358.5
	90.6	27266.5	52215.1	23285.5	46580.4	6451.3	16180.7
	90.7	26959	51000.3	23127	47445.9	6707.61	17257.2
	90.8	27571.7	50653.4	23056.6	44608.7	5566.75	17267.9
	90.9	27252.2	49227.7	22910	43972.1	6473.95	16513.3
	91	27266.5	48142.9	22455.8	45309.6	6668.27	16567
	91.1	27383.4	46407.1	21424.6	37484.6	6341.63	15073.3
	91.2	28744.8	45560.7	21604.6	33178.7	5347.41	15062.5
	91.3	28829.4	45491.6	21835.9	31161.7	7533.74	14864.6
	91.4	27650.4	46531.1	21425.8	28593.9	6832.78	16042.5
	91.5	29997.7	46713.5	23267.6	28512.8	7570.69	14447.4
	91.6	28821.1	49153.8	23278.4	28987.2	6644.42	13853.7
	91.7	28798.4	49217	23289.1	27459	7211.87	15111.4
	91.8	28997.5	47933	23180.6	28303	6801.78	14030.2
	91.9	27876.9	48127.4	23818.4	29662	6811.32	14079
	92	26732.5	50834.6	23402.3	29325.8	6129.43	14373.5
	92.1	27986.6	50705.9	21955.1	27748.6	6590.78	14577.3
	92.2	26589.4	50984.9	23056.6	27802.3	7190.41	14817
	92.3	26210.3	55652	24524.1	30151.9	7539.7	14718
	92.4	25435.5	57698.8	22753.8	31018.6	7359.69	15167.4
	92.5	25130.3	56462.6	22180.4	33151.3	6755.29	14464.1
	92.6	25032.5	50546.2	22374.7	35646.4	7571.89	14182.8
	92.7	26124.5	43815.5	22515.4	37166.3	7524.2	13876.4
	92.8	25921.8	44464	22524.9	37603.8	6963.91	13484.2
	92.9	25974.3	47933	21474.7	37935.2	6993.71	12703.3
	93	25609.5	48495.7	20949	38280.9	6849.47	12666.4
	93.1	26038.7	44737	21075.3	39842.6	7015.17	11219.2
	93.2	26932.8	48238.2	21483	41342.3	7273.86	11004.6
	93.3	26988.8	49228.9	20211.1	39372.9	6462.03	11567.3
	93.4	26064.9	49764.1	20224.2	37725.4	7047.36	12809.4
	93.5	25979.1	49774.9	20623.5	36708.6	5535.76	11915.4
	93.6	25149.4	50984.9	19656.7	39845	6777.94	12747.5
	93.7	25230.4	51659.6	20146.7	41419.8	6419.11	13515.2
	93.8	25721.6	52644.3	20004.8	42346	6174.73	13820.4
	93.9	25530.8	54844.9	19841.5	39799.7	5926.77	12940.6
	94	25254.3	53731.5	21356.7	40560.3	7188.03	13038.3
	94.1	25422.3	55032.1	21217.2	41896.6	6986.56	13151.6
	94.2	24705.9	52720.6	20200.3	40121.6	7369.23	14163.7
	94.3	24722.6	52093.5	19914.2	40078.6	7880.64	13661.8
	94.4	26351	52601.4	19964.3	39663.8	6744.56	13813.2
	94.5	25429.5	53288	20838.1	38617.1	6166.39	13491.3
	94.6	26877.9	53087.7	21702.4	38114.1	5163.82	12842.8
	94.7	28192.8	50487.7	19506.5	37495.3	5609.67	12661.6
	94.8	28391.9	49759.4	20388.7	44565.8	5261.57	12599.6
	94.9	27961.5	48365.8	19935.7	47965.7	4307.89	13018.1
	95	27383.4	51023	19699.6	39551.7	5082.76	12666.4
	95.1	26545.3	55867.7	19725.9	39201.3	5879.09	12940.6
	95.2	26808.8	68442.1	19692.5	37479.8	5633.51	13078.9
	95.3	25828.9	61767.5	19419.5	36876.6	6423.88	13061
	95.4	25800.2	58919.5	19394.5	37103.1	5809.95	12656.9
	95.5	25089.8	59013.7	18970.1	36793.2	6749.33	12549.6
	95.6	25635.7	51607.1	18681.6	35472.3	6291.56	10956.9
	95.7	25746.6	49939.4	19394.5	36049.3	6640.85	10768.6
	95.8	25459.3	54275.1	20305.2	37045.9	6138.97	11054.7
	95.9	23755.8	55016.6	19220.4	35518.8	6617	11599.5
	96	25578.5	52362.9	19921.4	35028.9	4374.64	12294.5
	96.1	26483.3	49629.4	19816.5	33779.5	4918.25	11084.5
	96.2	25497.5	50412.6	20224.2	33998.9	4870.56	11884.4
	96.3	25297.2	51272.2	20004.8	33200.2	3089.55	11433.8
	96.4	25335.3	50086	19499.4	32177.3	4946.86	11073.7
	96.5	25040.9	49404.1	18447.9	33116.7	5467.81	11378.9
	96.6	24736.9	47284.5	19394.5	36790.8	5316.41	11073.7
	96.7	25502.2	46810.1	19517.2	39394.4	5528.61	10463.4
	96.8	25340.1	46228.3	19699.6	39196.5	5728.88	11038
	96.9	25368.7	44435.4	19770	36722.9	4497.43	11005.8
	97	25795.5	42621	19013	35269.7	4918.25	10530.1
	97.1	25030.1	40822.1	19699.6	33787.9	4918.25	10768.6
	97.2	25917.1	37859.7	19249	32797.2	5013.62	10909.2
	97.3	24512.8	35080.9	19195.4	31136.6	5833.79	11618.5
	97.4	25137.4	38338.9	19413.5	30863.6	5294.95	11684.1
	97.5	25112.4	35222.8	17013.8	31701.7	5578.68	12033.4
	97.6	24519.9	35420.7	17918.6	31347.6	4889.64	11171.5
	97.7	24145.6	56300.5	18252.4	33206.1	4307.89	10592.1
	97.8	23649.7	59305.8	17534.8	34575.9	4336.5	11021.3
	97.9	24275.5	60750.6	16953	34769	4810.96	10768.6
	98	23046.5	55088.1	16960.2	34952.6	4670.29	9218.8
	98.1	23593.7	50918.1	16665.7	34689.1	5302.11	9398.82
	98.2	22755.6	49821.4	16967.3	35543.9	4105.23	9118.67
	98.3	23414.8	47779.3	16647.8	37601.4	4734.66	9456.04
	98.4	22879.6	46776.7	16790.9	37432.2	5814.71	9850.63
	98.5	22649.5	45933.9	18008	40283.7	5153.09	9547.83
	98.6	22216.8	48099.9	17773.2	38581.4	4679.82	10563.5
	98.7	23422	50403.1	16377.2	36728.8	5638.28	9853.01
	98.8	23318.3	48119	17267.7	34804.7	4994.54	10995.1
	98.9	23498.3	46569.3	18426.5	33842.7	4863.41	11480.2
	99	22898.7	46454.8	17258.2	34144.3	4918.25	11016.5
	99.1	23100.1	47012.7	15843.2	35689.3	4319.81	9992.49
	99.2	23089.4	46102	16588.2	36726.4	4307.89	10768.6
	99.3	23250.3	46225.9	16647.8	37136.5	2812.98	10488.4
	99.4	21468.1	45324.7	15551.1	36578.6	4281.66	9924.54
	99.5	21759	45271.1	15273.3	35959.9	4428.29	9256.95
	99.6	22502.9	46359.5	15896.8	34938.3	3745.21	11052.3
	99.7	21468.1	45098.2	15687	35655.9	3697.52	9924.54
	99.8	20979.4	44270.9	16342.7	35486.6	2810.59	11045.1
	99.9	21192.7	44098	16539.4	35706	2876.16	10345.4
	100	20915	44526	15415.2	34885.8	4217.28	10718.5
	100	22392	44298.3	16908.9	33400.4	3901.38	9791.02
	100	21785.2	43889.4	17487.1	33359.9	4470.01	10463.4
	100	22702	43276.7	16125.7	30824.3	4493.85	9876.85
	100	21282.1	42487.5	14754.8	30460.7	3964.56	10198.7
	101	21537.3	41382.4	15298.4	31596.8	4596.38	10359.7
	101	21558.7	40589.6	14745.2	30308.1	4307.89	10463.4
	101	20390.4	39866	14647.5	32273.9	4002.7	10353.7
	101	19770.6	42926.2	16061.3	33789.1	4388.95	9853.01
	101	19714.5	43050.2	14523.5	35675	3746.4	9559.75
	101	19813.5	41118.9	15131.5	35567.7	3714.21	9557.37
	101	20049.5	42224	16342.7	34282.6	4532	9105.55
	101	20161.6	41662.5	15520.1	34151.5	3344.66	9674.2
	101	19693.1	39455.9	15552.3	36368.8	3542.55	9663.47
	101	19985.1	38052.8	15880.1	38207	3809.58	9862.55
	102	20084.1	36807.1	15374.7	34326.7	3248.1	9947.19
	102	20400	35959.5	15186.3	33312.2	3435.26	9769.56
	102	20389.3	37406.7	16563.2	33204.9	4853.87	10085.5
	102	19985.1	38386.6	14893.1	33009.4	3173	9671.81
	102	20191.4	36946.6	15121.9	33780.7	3686.8	10412.1
	102	20271.2	35725.8	15121.9	32735.2	4307.89	10422.8
	102	20049.5	37485.4	15377	29240	3676.07	9823.21
	102	19548.8	32731.2	14845.4	30069.7	3718.98	9585.98
	102	19787.2	34731.6	14682	31340.5	4645.25	10149.8
	102	20218.8	33184.2	14380.4	31729.1	4174.37	9855.4
	103	19612	32551.2	15526.1	32638.7	4109.99	10437.1
	103	19117.3	32745.6	15617.9	31817.3	4789.5	8398.63
	103	20212.8	33037.6	15496.3	32819.9	3692.76	9686.12
	103	19708.6	33112.7	15942.1	32358.5	4040.85	10983.1
	103	19968.4	34205.9	16588.2	30540.6	3600.96	10519.4
	103	20857.8	33322.5	16504.8	28481.8	3912.1	9919.77
	103	19670.4	33315.4	14769.1	27628.2	3323.2	9547.83
	103	19923.1	33015	14132.5	28534.2	3087.16	9981.76
	103	19026.7	32808.7	16538.2	29317.5	2947.69	10059.2
	103	19412.9	32879.1	16380.8	29957.6	2026.18	9547.83
	104	19637	33010.2	15423.5	27060.8	2781.98	9547.83
	104	19274.6	33999.7	14578.3	26731.8	2953.65	9111.51
	104	19244.8	34190.4	12452.8	27256.3	2904.77	9221.19
	104	19775.3	34190.4	13295.6	28643.9	2283.68	7869.33
	104	19637	34550.4	14418.6	27145.4	3291.01	8653.74
	104	20152	33448.9	13674.7	26960.7	3358.97	9853.01
	104	20321.3	32528.6	13253.9	28552.1	3232.6	9307.02
	104	19153	32364.1	12680.5	29728.7	3392.34	9853.01
	104	20291.5	32469	13466.1	30379.6	3074.05	9556.18
	104	19341.4	31534.4	13803.5	30641.9	3087.16	9547.83
	105	20100.8	33649.2	14046.7	32016.4	3466.26	9324.9
	105	19975.6	33589.6	13562.7	31471.6	2476.8	9853.01
	105	18791.8	32393.9	13698.6	31207	3345.85	9161.58
	105	18225.6	33000.7	13066.7	29974.3	2486.34	9774.33
	105	19026.7	31837.2	12926.1	28115.8	1902.21	9651.55
	105	18390.1	31620.2	14187.3	28000.2	1866.44	8751.5
	105	19308	32472.6	14705.9	28416.2	1310.92	8113.72
	105	18650	31374.6	14051.4	27551.9	1294.23	8343.8
	105	19087.5	30375.6	13962	24762.4	950.901	8920.78
	105	18976.6	30976.5	13629.4	23069.6	1613.71	8956.54
	106	18189.8	31608.3	14511.6	22049.2	2476.8	9458.42
	106	18416.3	32504.7	13324.2	22783.5	3006.1	9345.17
	106	18721.5	32871.9	13646.1	23886.2	2447	9293.91
	106	18125.4	31672.7	13805.8	24693.3	2069.1	8937.47
	106	18416.3	30899	13511.4	23981.6	2668.73	9343.98
	106	18387.7	29619.8	13677.1	23002.9	3087.16	8660.9
	106	18136.2	28891.5	15085	22942.1	3562.82	8937.47
	106	17536.5	28096.3	14678.5	24285.6	2941.73	9023.3
	106	17361.3	28053.4	13580.5	24109.1	2178.78	9506.11
	106	16642.5	27965.2	13200.3	23241.3	1365.76	9547.83
	107	17806	28040.3	13408.9	22031.3	1128.53	9671.81
	107	17343.4	27595.6	12985.7	21538.9	1704.31	9566.9
	107	17590.2	28203.6	12702	22025.3	1362.18	9084.1
	107	17906.1	27967.6	13638.9	23684.7	1752	8837.33
	107	17417.3	28173.8	14720.2	23160.2	2612.7	8772.96
	107	16890.4	28506.4	13376.7	19803.2	1949.89	9395.24
	107	16544.7	28650.7	14260	20274.1	1676.9	8955.35
	107	17538.9	28582.7	14382.8	19369.3	1761.54	8885.01
	107	16433.8	27382.2	14051.4	20841.6	1297.81	9513.26
	107	17031.1	25936.2	14168.2	20723.5	2414.81	9366.63
	108	17591.4	25402.2	15280.5	20396.9	2476.8	8936.28
	108	17276.7	25344.9	13686.6	19765.1	1294.23	9187.81
	108	16714	24764.4	14413.8	21220.6	1256.08	9665.85
	108	17171.8	25426	14092	21231.4	927.054	8498.77
	108	16672.3	25260.3	13788	21285	1911.74	9026.87
	108	15974.9	24007.4	14370.9	21915.6	2410.04	9562.14
	108	16063.1	23264.7	13656.8	22579.7	2565.02	9537.1
	108	16749.7	24982.5	13481.6	19624.4	2781.98	8880.24
	108	15195.2	24434.2	14269.6	18799.5	2650.85	9347.56
	108	15903.3	25821.8	13577	18563.4	2934.57	9369.01
	109	16370.7	24645.2	14102.7	18480	2127.51	9056.68
	109	14837.6	23213.4	13066.7	20003.5	3513.94	9090.06
	109	15679.2	23065.6	13864.3	21710.6	2693.77	9377.36
	109	15049.8	23571.1	13193.1	20876.1	2729.53	8927.93
	109	15059.3	24067	12771.1	20228.8	3262.4	8832.56
	109	14480	24739.3	13062	20072.6	2569.79	8441.55
	109	16334.9	25020.7	12939.2	20590	3087.16	7939.67
	109	15722.1	23416.1	12916.5	20218.1	3373.27	8515.46
	109	16090.5	24434.2	11966.4	19027.2	3738.06	8489.23
	109	16437.4	24548.6	11493.1	19202.4	3940.72	8365.25
	110	16026.1	25648.9	10586	20473.2	2976.3	8778.92
	110	16852.3	25814.6	12358.6	19560	2486.34	9054.29
	110	16266.9	26100.7	13654.4	19822.3	2529.26	9593.13
	110	16754.5	25135.1	13252.7	19753.2	3008.48	9786.25
	110	17013.2	24372.2	12997.6	20010.7	3357.77	9439.35
	110	16866.6	24534.3	12449.2	20900	3449.57	9657.5
	110	17217.1	25005.2	12610.2	22367.5	3392.34	9460.8
	110	16659.1	23604.4	12966.6	21982.4	3087.16	9090.06
	110	17187.2	23877.4	13777.2	21509.1	3317.24	9895.93
	110	15984.4	24732.2	13493.5	20094.1	2476.8	9938.84
	111	16113.2	24427	13029.8	20296.8	1873.59	9547.83
	111	15474.2	25030.2	12794.9	21698.7	2476.8	9686.12
	111	15304.9	25299.6	12688.8	22046.8	1650.67	9694.46
	111	15483.7	24577.2	12418.2	21324.4	2419.58	8865.94
	111	16326.5	23518.6	12332.4	20771.2	1984.46	9234.3
	111	16094.1	21515.9	12594.7	21903.7	1306.15	9805.33
	111	17500.8	22874.9	12480.2	21549.7	2599.59	9832.75
	111	18111.1	23292.1	11946.2	21600.9	1542.19	9578.82
	111	17806	23734.4	13304	21074	2476.8	9769.56
	111	17467.4	23108.5	12680.5	20182.3	2927.42	9600.28
	112	18069.4	24434.2	13357.6	19794.9	2379.05	9853.01
	112	17763	24312.6	12744.9	19808	1637.56	9695.65
	112	17925.2	24393.6	12091.6	20339.7	2476.8	9191.39
	112	17543.7	23089.5	12184.6	20680.6	2002.34	9929.3
	112	17778.5	23364.8	12847.4	20616.2	962.82	9361.86
	112	17167	22955.9	13109.7	19769.8	655.253	10015.1
	112	17715.4	23298.1	12395.6	20623.4	1149.98	9575.25
	112	16544.7	24553.4	12699.6	20959.6	719.629	9075.75
	112	16941.7	25526.1	11151	21263.6	950.896	9831.55
	112	16742.6	25020.7	12620.9	21653.4	1055.81	8994.69
	113	16789.1	24956.3	13629.4	20756.9	1139.25	8398.63
	113	17052.5	24586.7	11698.2	21686.8	1060.57	8260.35
	113	17374.4	24174.3	11981.9	21749.9	950.897	8528.58
	113	16814.1	23151.4	12852.2	20599.6	1318.07	7106.38
	113	16907.1	23478.1	13028.6	21497.2	1407.48	7989.74
	113	17059.7	21749.5	12985.7	21362.5	2476.8	7921.79
	113	16663.9	22196.6	12420.6	21606.9	1926.05	8515.46
	113	17372	21196.4	11703	21987.2	2762.91	8207.89
	113	17354.1	19873.1	11921.1	21542.5	2154.93	8790.84
	113	17162.2	21372.8	12470.7	20511.3	1263.23	7793.04
	114	16921.4	21647	11381.1	19999.9	1587.49	7689.33
	114	17338.6	22054.7	11390.6	19293	1890.28	8005.24
	114	16824.8	23004.8	12384.8	18934.2	1123.76	7118.3
	114	16199	24772.7	11974.8	18575.4	2386.2	7444.94
	114	16209.7	24360.2	11257.1	18264.2	1424.17	8389.1
	114	16852.3	24610.6	11333.4	18043.7	1284.69	7263.74
	114	15605.3	23841.7	11236.8	17674.1	2321.83	7670.25
	114	16413.6	25006.4	12060.6	18103.3	1127.33	7907.48
	114	15637.5	25098.2	12070.1	17389.2	1247.74	8067.23
	114	15669.7	23921.5	11025.8	17824.3	1146.41	6910.88
	115	15701.9	23974	11630.2	17457.2	2107.25	7040.82
	115	15798.4	22717.5	12184.6	17719.4	1344.3	6949.03
	115	14947.3	22163.2	12256.1	17954.3	2399.32	6697.49
	115	15712.6	22123.8	11602.8	18038.9	1561.26	6913.26
	115	15542.1	23007.2	12375.3	18059.2	1114.22	6983.6
	115	15076	22841.5	12709.1	18906.8	1735.31	7239.9
	115	15129.7	21992.7	11782.8	18420.4	1681.66	6673.65
	115	15231	20466.8	13226.5	18263	1146.41	6801.2
	115	15012.8	20496.6	12232.3	18758.9	1759.15	6382.77
	115	15290.6	21220.2	11345.3	19099.9	950.897	6238.53
	116	15787.7	21828.2	12326.4	19829.5	1333.57	6614.04
	116	15173.8	23034.6	12535.1	19922.4	1151.17	7089.69
	116	15285.8	23323.1	11583.8	19358.6	813.804	7009.82
	116	15810.4	22145.3	12504.1	19014	-43.3238	6753.52
	116	15914.1	24520	11940.2	20070.3	582.534	7031.28
	116	15440.8	24317.3	12215.6	17643.1	788.769	6560.4
	116	16030.9	24697.6	11954.5	18139	1016.46	5992.95
	116	15221.5	24391.2	11345.3	18258.2	967.586	5580.48
	116	14449	22892.8	11804.3	17600.2	1544.57	5789.1
	116	14787.5	23466.2	11593.3	17433.3	950.901	5907.12
	117	14143.8	22492.2	11238	17607.4	980.699	6758.29
	117	13435.7	23118.1	10200.9	17683.7	869.837	6801.2
	117	13650.3	22356.3	10924.5	16818.2	950.9	6201.57
	117	15221.5	21895	12039.1	16355.6	650.485	7063.47
	117	14023.4	23307.6	11922.3	16536.8	1023.62	6769.02
	117	14143.8	21778.1	12680.5	17469.1	1172.63	6581.85
	117	14128.3	20667.1	11602.8	18342.9	1139.25	5832.02
	117	13242.6	20977	11459.8	18129.5	950.896	6126.47
	117	13569.2	20470.4	12913	17233	1709.08	6186.07
	117	13295	18826.5	13171.6	16212.6	1613.71	6934.72
	118	14280.9	19001.7	13239.6	16423.6	2507.8	6511.52
	118	14220.1	20631.3	13474.4	15306.6	2681.84	6298.13
	118	14143.8	22263.3	12650.7	16178	1830.68	6919.22
	118	14263	22135.8	13271.8	15983.7	1902.21	5852.28
	118	14613.5	21353.7	13282.5	16637	1647.09	5911.89
	118	14062.7	20936.5	12971.4	15463.9	1866.44	6195.61
	118	13687.2	21301.3	13185.9	16315.1	1676.89	6801.2
	118	14143.8	20514.5	12513.6	16093.4	1601.79	6839.35
	118	14335.7	19866	12945.1	16473.7	1080.84	5640.09
	118	13543	19599	12713.9	17385.6	1308.53	6333.9
	119	13327.2	17773.8	12120.2	16869.4	1376.48	5786.72
	119	13852.9	17853.7	12251.3	15702.4	996.197	5671.08
	119	13696.7	18089.7	12060.6	17062.6	1186.93	5514.92
	119	13728.9	17436.5	11228.5	17814.8	1151.17	6288.6
	119	13633.6	17404.3	11484.8	15874	1363.37	6074.02
	119	12994.6	17415	11216.6	16734.7	2455.34	5723.53
	119	13851.7	17522.3	11476.5	14704.6	1241.78	6496.02
	119	13743.2	18657.2	10498.9	16527.3	1170.25	6164.62
	119	14007.9	18491.5	11382.3	16312.7	1030.77	6175.35
	119	13681.2	18282.9	11307.2	17097.1	736.316	6486.49
	120	14207	18239.9	11863.9	15913.4	764.931	6472.18
	120	14491.9	17624.8	11505.1	16184	2572.17	5902.35
	120	13575.2	17640.3	11636.2	15900.3	2374.28	5940.5
	120	14112.8	17634.4	11350.1	15444.9	2772.45	5389.74
	120	14713.6	17399.5	11352.5	15380.5	2282.49	6593.78
	120	12951.7	17596.2	10985.3	14791.6	1160.71	6190.84
	120	13533.4	17553.3	11459.8	14714.1	1117.79	6449.53
	120	12617.9	16933.4	11154.6	15359	1077.26	5823.67
	120	13861.3	16246.7	11515.8	15402	807.845	6587.82
	120	13228.2	16504.2	11199.9	15244.6	1113.03	6696.3
	121	13794.5	15905.8	11494.3	15096.8	792.348	5501.8
	121	13283.1	16194.3	11459.8	14615.2	1091.57	5160.86
	121	13402.3	16559.1	11686.3	16075.5	1781.8	6127.66
	121	13075.7	15390.8	12063	14591.3	1732.93	5289.61
	121	13097.1	16193.1	12020.1	13957.1	950.896	5580.48
	121	11897.9	17572.4	11860.3	14994.3	1365.75	5857.05
	121	12597.6	16724.8	12322.9	14820.2	950.897	5452.93
	121	12536.8	16165.7	11705.3	13756.8	1713.85	6145.54
	121	12617.9	16934.6	11403.7	14368.4	3173	5182.32
	121	11866.9	16757	11574.2	13854.6	2922.65	5694.92
	122	12920.7	15926.1	11807.9	14172.9	2300.37	6021.56
	122	12293.6	17057.4	11068.8	14124	1971.35	4960.58
	122	12007.5	16240.8	10284.3	12960.5	2363.55	5822.48
	122	32819.4	16523.3	10420.2	13876	2135.86	6443.57
	122	28431.2	17989.6	10724.2	12350.1	3078.82	4526.66
	122	28997.5	16227.7	10544.2	12655.3	2753.37	4421.75
	122	30839.3	16276.5	10239	13411.1	2497.07	5845.13
	122	30859.6	17682	9657.3	13876	3573.55	4684.01
	122	31403.2	16804.6	10385.7	13736.6	2296.79	5886.85
	122	30375.6	16804.6	10069.8	14410.1	2476.8	6717.76
	123	29402.8	17274.3	9824.19	13265.7	3139.62	5320.6
	123	30282.6	16580.5	10429.8	13160.8	2236	4831.84
	123	30038.2	16407.7	10239	13110.7	2781.98	5885.66
	123	29417.1	16194.3	9814.66	13570.9	2057.18	4524.27
	123	30605.6	16071.5	10825.6	12837.7	2104.86	4120.15
	123	30609.2	16737.9	11388.2	13229.9	1489.73	4970.12
	123	29151.3	17109.8	10237.9	12279.8	2249.11	4358.57
	123	29345.6	16194.3	10854.2	12807.9	1642.32	4140.41
	123	28871.1	16350.5	10957.9	13553	1397.94	4054.58
	123	29097.6	16804.6	10515.6	13039.2	1721	4650.63
	124	29525.6	16727.2	11029.4	12854.4	1803.26	4834.22
	124	28811.5	16427.9	11409.7	13394.4	950.899	4993.96
	124	27677.8	16406.5	10519.2	11619.4	1526.69	4813.95
	124	29216.8	15908.2	11898.5	11949.6	946.131	4989.19
	124	27174.8	16227.7	11719.7	12990.3	1102.3	4451.55
	124	28639.9	15815.2	9414.11	12426.4	178.408	4176.17
	124	28111.8	15636.4	10855.4	12565.9	388.223	4581.49
	124	27674.2	15331.2	9952.94	14429.2	102.113	3944.91
	124	27242.7	14931.8	10950.7	14482.8	-465.332	4091.53
	124	28005.7	15765.1	11371.6	12436	989.048	5196.62
	125	27540.7	14993.8	10886.4	12705.4	896.063	4563.61
	125	27414.4	15278.7	10858.9	11775.5	917.517	4779.38
	125	27003.1	16500.7	10489.4	11501.4	1531.46	5507.76
	125	27075.8	16804.6	9631.07	11415.5	974.743	6028.72
	125	26821.9	15866.5	9496.36	12316.8	449.018	5325.37
	125	26658.6	16127.5	9056.47	12290.5	61.5813	5303.91
	125	26409.4	15539.8	9474.91	12402.6	-1916.13	4991.58
	125	26908.9	15889.1	8877.66	12645.8	-1109.07	4955.82
	125	26455.9	15932	9278.21	11822	762.543	4629.18
	125	26939.9	15049.9	9151.84	12774.5	824.533	4169.02
	126	26038.7	15802.1	9608.42	12666.1	-546.394	4133.26
	126	25321	14680.3	9213.83	13189.4	736.318	4819.91
	126	25807.4	14688.6	9323.51	13424.2	847.184	4054.58
	126	25433.1	14973.6	8942.03	12843.7	483.59	4664.94
	126	25766.9	15544.6	9628.69	12621.9	768.505	5251.46
	126	26489.3	15350.3	9409.34	12312	54.4306	4240.55
	126	26414.2	15896.3	9452.26	11394.1	146.221	5061.91
	126	26215.1	15383.7	8779.91	12092.7	30.5864	5580.48
	126	27260.6	15248.9	8973.03	11611	114.037	4915.28
	126	26904.1	14847.2	10143.7	11358.3	435.904	6054.94
	127	25958.8	14528.9	9013.56	12065.2	-82.6641	6091.9
	127	25645.3	14759	10439.3	11270.1	-698.985	5423.12
	127	24734.5	13820.8	9975.59	11302.3	-1297.43	5549.49
	127	22984.5	15219.1	8863.35	11167.6	-1147.22	5981.03
	127	22585.1	15517.2	9031.44	11344	-880.186	6116.93
	127	16451.7	14267.8	8851.43	11093.7	-880.186	6314.82
	127	16387.3	15723.4	8891.96	10817.1	-1275.97	6616.43
	127	15211.9	15727	8796.59	9937.32	-398.574	6386.35
	127	14711.2	15609	8510.49	9785.92	-607.193	6554.44
	127	22517.2	16151.4	7931.12	10156.7	-1120.99	5528.03
	128	22551.7	16499.5	7903.7	10464.2	-901.644	5177.55
	128	25020.6	16137.1	8174.31	10738.4	-880.186	5518.49
	128	23901.2	17792.9	8407.97	10477.3	-521.361	4352.61
	128	24961	16795.1	8269.68	11267.7	907.98	4226.24
	128	25663.2	16607.9	8869.31	10229.4	-1297.43	4740.04
	128	23337.3	16098.9	8844.28	10671.7	-1099.53	4366.91
	128	22913	15890.3	8443.73	11248.6	-880.186	3801.85
	128	22247.8	15693.6	7797.61	10206.7	-1056.62	5508.95
	128	24721.4	15759.2	8678.58	10801.6	-1260.47	5275.3
	128	24071.7	15822.3	8808.52	10490.5	-880.186	6314.82
	129	19584.6	15382.5	8651.16	10767	-1811.23	5910.7
	129	19634.7	15622.1	8856.2	10242.5	-591.696	6095.47
	129	20197.3	16609.1	8877.66	10895.8	-1352.26	4883.1
	129	23394.6	16873.8	8229.15	10805.2	-2100.91	5830.82
	129	24951.5	15877.2	8053.91	11173.5	-1603.8	5795.06
	129	24317.3	15111.8	8522.41	10111.4	-1655.06	6510.33
	129	24671.3	15309.7	8798.98	10365.3	-1457.17	5902.35
	129	24944.3	15562.5	8663.08	9970.69	-1490.55	4226.24
	129	24519.9	14816.2	9269.86	9768.04	-1125.76	5219.27
	129	23604.4	14849.6	8675	9915.86	-992.245	5427.89
	130	23182.4	15440.9	7399.44	9603.52	-1287.89	5657.97
	130	23509	15526.7	8171.93	9145.75	-1275.97	5671.08
	130	23067.9	14842.4	8722.68	9826.45	-429.568	5499.42
	130	21258.3	15207.2	7959.73	8704.67	-1686.05	5714
	130	21331	14158.2	8291.14	8388.76	106.882	5044.03
	130	19913.6	14730.4	8367.44	9651.21	-365.194	4672.09
	130	18610.6	15955.9	8633.28	10550.1	-501.095	5357.56
	130	20924.5	15488.6	7921.59	9255.43	-575.006	4664.94
	130	22783	15880.8	8205.31	9177.94	-590.503	4945.09
	130	21735.2	15588.7	7828.6	9651.21	-1776.65	6054.94
	131	21053.3	14176	7916.82	9168.4	-1173.45	6766.63
	131	21122.4	13943.6	7454.28	9171.98	-2084.22	4760.31
	131	21584.9	13551.4	8086.1	10373.6	-2046.07	6138.39
	131	23103.7	13674.2	8252.99	9899.17	-1528.69	6183.69
	131	20676.6	13422.6	8129.01	9601.14	-1283.12	6412.58
	131	22338.4	13781.5	8021.72	10743.2	-1192.52	6286.21
	131	22147.6	13990.1	8407.97	10094.7	-480.829	5007.08
	131	21124.8	13936.4	8300.68	9965.93	-1714.66	5907.12
	131	20786.2	14049.7	8856.2	10840.9	-1490.55	5932.15
	131	20233.1	13800.5	8236.3	10068.4	-1085.23	5876.13
	132	19658.5	12635.8	8722.68	10597.7	-2563.45	5609.09
	132	20013.7	14277.4	9225.76	9732.27	-2282.11	4996.35
	132	20067.4	13830.3	8857.39	9347.22	-1625.26	4898.59
	132	20121	13752.8	9113.7	9999.31	-1345.11	4874.75
	132	19916	13469.1	9066.01	10631.1	-1788.57	5349.21
	132	20094.8	13619.3	8322.13	9384.18	-1490.55	5528.03
	132	19772.9	13150.8	8932.49	9148.14	-1745.66	5213.31
	132	20109.1	13166.3	8102.79	9298.34	-1490.55	4655.4
	132	19094.6	12136.3	8081.33	7987.02	-1172.25	4236.97
	132	19222.2	12532.1	7754.69	9212.51	-1395.18	4900.98
	133	20107.9	12454.6	7636.67	8350.62	-1541.81	4774.61
	133	19756.2	12741.9	8322.13	8404.26	-1490.55	3978.28
	133	20512	12089.8	9055.28	9560.61	-1006.55	4036.7
	133	19522.6	12577.4	7315.99	8687.98	-1986.47	4955.82
	133	19949.4	12566.7	7257.58	8784.54	-838.463	4617.26
	133	18886	11711.9	8150.47	9646.44	-973.171	5852.28
	133	19558.4	12226.9	7797.61	8543.74	-2100.91	3932.98
	133	19889.8	12527.4	7921.59	9121.91	-2682.66	5845.13
	133	19616.8	11369.8	8171.93	9855.06	-1490.55	5492.27
	133	19148.3	12265.1	7091.88	9057.54	-2077.07	4884.29
	134	20204.5	12197.1	8076.56	9678.63	-948.137	5150.13
	134	20018.5	12877.8	7642.63	9250.66	-1151.99	6410.19
	134	19178.1	12532.1	7364.87	8993.16	-2273.76	5278.88
	134	19222.2	11921.8	7473.35	8399.49	-2155.75	5318.22
	134	19199.5	12386.7	6450.52	7890.46	-1969.78	6140.77
	134	19131.6	13528.7	6901.14	7820.13	-2406.09	5113.17
	134	18981.4	11593.9	6986.97	8548.51	-3321.63	5812.94
	134	18146.9	12331.8	7435.2	7767.67	-2308.34	6114.55
	134	20240.2	12721.7	6693.71	8060.93	-1972.16	4869.98
	134	17910.9	12100.6	7716.54	7162.08	-2034.15	3925.83
	135	18049.1	12532.1	7505.54	7221.69	-1925.67	1844.41
	135	19637	12384.3	6805.77	7610.31	-1819.57	3630.19
	135	18139.7	11323.3	7501.96	7671.11	-2098.52	4442.02
	135	17867.9	11480.7	7082.34	7953.64	-1776.65	4419.37
	135	18847.9	11561.7	8299.48	8012.06	-1409.48	4065.31
	135	18018.1	11692.9	7158.64	8215.91	-1795.73	4550.5
	135	19365.2	11921.8	6899.95	8441.22	-1573.99	3905.57
	135	18721.5	12226.9	7475.74	6999.95	-670.375	3797.08
	135	18747.7	12309.2	6964.32	7772.44	-2353.64	4846.14
	135	18721.5	11597.5	7683.16	8051.4	-2336.95	4545.73
	136	19154.2	11616.6	7394.67	7803.44	-1863.68	4536.19
	136	18497.4	13452.4	7180.09	8373.27	-2425.16	4383.6
	136	18118.3	11468.8	6858.22	8388.76	-1795.73	3531.24
	136	17791.6	11282.8	7125.26	6635.17	-1562.07	3749.4
	136	19367.6	11886	7127.64	7494.68	-2636.17	3726.75
	136	18969.5	11318.6	6281.24	8153.92	-2129.52	3193.88
	136	18032.5	11918.2	6576.88	7003.53	-2093.76	3444.22
	136	18619	11921.8	6471.98	7162.08	-2072.3	3987.82
	136	18508.1	11436.6	6469.59	7796.28	-1885.14	4077.23
	136	18192.2	11886	6867.76	7467.26	-1824.34	3479.98
	137	18040.8	12226.9	6605.49	7559.05	-1756.39	4043.85
	137	17806	12093.4	6080.97	7872.58	-2506.23	3491.9
	137	18269.7	11175.5	6421.91	6970.15	-3200.03	3361.96
	137	18759.6	10405.4	6629.34	6980.88	-3788.94	4421.75
	137	14809	12190	5940.3	6048.65	-2570.6	3916.29
	137	17112.1	12231.7	6901.14	6566.02	-3228.65	3000.75
	137	15364.5	11921.8	6730.67	6537.41	-3010.49	2960.22
	137	15393.1	12164.9	7068.03	7715.22	-2367.94	3906.76
	137	17531.8	12094.6	6260.98	7239.57	-2351.25	3595.62
	137	15495.6	12980.4	6767.62	6883.13	-2167.67	3406.07
	138	16659.1	11926.5	6409.99	7055.98	-1930.44	3245.14
	138	15221.5	12672.8	6085.73	5426.37	-3025.99	2879.16
	138	18357.9	12181.6	6495.82	6823.52	-2711.27	2401.12
	138	14046	11921.8	6538.74	6930.81	-3478.99	2194.89
	138	15430.1	11311.4	6581.65	8014.44	-2974.73	2982.87
	138	16065.5	11506.9	6331.31	7205	-1500.08	3124.73
	138	16584	11136.2	5842.54	6496.88	-2428.74	2492.91
	138	17164.6	11311.4	5112.97	7224.07	-1907.79	1975.54
	138	14817.3	11202.9	6142.96	7731.91	-1781.42	1918.32
	138	8784.06	11115.9	4402.47	8087.16	-2344.1	1410.48
	139	9710.33	12355.7	6185.87	7475.61	-3321.63	2039.91
	139	9561.31	11344.8	6653.18	7209.76	-2751.8	2304.56
	139	9452.83	11684.5	5791.28	6902.2	-3232.22	2763.52
	139	9613.77	12215	6126.27	6446.81	-3016.45	2528.68
	139	9822.39	11614.2	5416.96	7684.22	-3304.94	2419
	139	9046.32	10748.7	6309.85	6387.21	-3920.07	1193.51
	139	9245.4	11962.3	5785.32	6377.67	-2127.13	3334.54
	139	9918.95	11249.4	5589.82	6933.19	-2735.11	2545.37
	139	9260.9	11658.3	6264.55	6901.01	-2878.16	2522.72
	139	9132.15	11468.8	5861.62	6234.62	-2146.21	2833.86
	140	9763.97	12584.6	6007.06	7358.78	-2462.12	2849.36
	140	8693.46	12153	5909.3	6194.09	-2644.51	2249.72
	140	9566.08	12006.4	6355.15	7687.8	-2183.16	2075.68
	140	8955.72	12360.5	5160.66	7021.41	-2840.02	2433.31
	140	9881.99	11523.6	6040.43	6856.9	-1490.55	2950.68
	140	9260.9	11051.5	5582.66	7162.08	-1929.24	2182.97
	140	10133.5	10445.9	4271.34	7162.08	-2165.28	2303.37
	140	8650.54	10481.7	4936.54	6735.3	-2580.14	1522.54
	140	9357.46	11453.3	4580.1	6607.75	-2711.27	1613.14
	140	8912.8	10381.6	4674.28	5941.36	-2711.27	1276.96
	141	9116.66	11239.9	4720.77	5346.5	-2612.32	1918.32
	141	8762.6	10949	5050.98	5626.64	-2577.75	1346.1
	141	8340.59	11660.7	4146.17	6178.59	-2044.88	2112.63
	141	9175.07	10805.9	5682.8	6055.8	-1881.56	2233.03
	141	9469.52	11495	4637.32	7188.31	-1911.36	2057.79
	141	9368.19	10944.2	4640.9	5671.94	-1836.26	2223.5
	141	9309.78	10653.4	5247.68	5176.02	-2091.37	2715.84
	141	9132.15	10627.1	5556.44	5636.18	-2110.44	2528.68
	141	9592.31	10335.1	5110.59	5952.09	-1820.76	2625.24
	141	27571.7	10929.9	4941.31	5693.4	-3004.53	2967.37
	142	19620.3	10392.3	4875.74	5941.36	-3010.49	2984.06
	142	18626.1	10224.2	4812.56	5855.53	-2873.4	2352.24
	142	19573.9	11030.1	4342.87	5793.54	-3216.72	2008.92
	142	19250.8	9494.62	4059.15	6301.38	-2999.76	2399.93
	142	19231.7	10732	4456.12	4841.04	-2117.6	1982.69
	142	19455.8	11232.7	4476.38	6084.41	-2711.27	2833.86
	142	17900.1	10627.1	5015.22	5776.85	-2160.51	2191.31
	142	19832.5	9995.31	4588.44	5609.95	-1733.74	2223.5
	142	18299.5	9740.2	4471.62	6258.46	-2203.43	2234.23
	142	8488.41	10994.3	4850.71	5826.92	-1376.1	3031.75
	143	9603.04	10991.9	3525.08	6316.87	-1461.94	2255.68
	143	7839.91	11592.7	3925.63	6620.86	-1740.89	2748.03
	143	9245.4	13148.4	4346.45	6892.66	-1351.07	2978.1
	143	8950.95	11361.5	3746.81	7171.62	-1318.88	2111.44
	143	8052.1	11977.8	3990	6613.71	-1458.36	2068.52
	143	8633.85	12837.3	4073.45	5583.73	-1228.28	2223.5
	143	8623.12	12598.9	3932.78	4110.28	-1260.47	1195.9
	143	9260.9	12513	4359.56	4720.64	-1767.12	1720.43
	143	8797.17	10264.7	4410.82	5379.87	-2001.96	2597.82
	143	9260.9	10157.4	4726.73	5607.57	-1521.54	1870.63
	144	8650.54	11291.1	3838.61	6232.23	-1670.56	1473.66
	144	9260.9	11666.6	3842.18	5273.78	-1643.14	2233.03
	144	8985.52	11489	3058.96	4974.56	-1783.81	1646.52
	144	9158.38	11483.1	4583.68	5636.18	-880.186	1956.46
	144	9418.26	11996.9	4613.48	5390.6	-1631.22	1676.32
	144	9260.9	11616.6	3582.3	6761.53	-1438.09	1918.32
	144	8785.25	11958.7	4857.86	4754.02	-573.814	1306.76
	144	9260.9	11616.6	4402.47	5030.59	-980.324	2438.08
	144	9260.9	11520	5360.93	5915.13	-1116.22	2063.75
	144	9012.94	12033.8	4874.55	5636.18	-660.838	2085.21
	145	8805.51	12162.6	4531.22	4928.06	-1472.67	1963.62
	145	8650.54	11921.8	4745.8	5421.6	-1504.85	2480.99
	145	8769.75	11530.7	4376.25	4969.79	-309.165	2796.9
	145	9260.9	11466.4	4266.57	5331	-1838.64	2554.9
	145	8955.72	11793	3950.66	5253.51	-1360.61	3092.55
	145	9408.72	11835.9	3982.85	5331	-1471.47	2223.5
	145	8650.54	12874.3	4092.53	5232.05	-2100.91	1936.2
	145	9156	11793	4745.8	5440.67	-1528.69	2206.81
	145	8470.53	11846.7	4801.83	4905.41	-677.528	2696.76
	145	8133.16	12665.6	4526.45	4851.77	-1106.69	1956.46
	146	8894.92	11890.8	4547.91	5189.14	-1059	1820.56
	146	8068.79	11723.9	3877.94	5025.82	-1490.55	1732.35
	146	7740.96	11242.3	3985.24	5167.68	-1768.31	1847.98
	146	8943.8	10991.9	4202.2	5590.88	-1552.54	1513
	146	9238.25	11206.5	4994.95	4351.08	-1225.9	910.983
	146	9566.08	11156.4	4655.2	5135.49	-1690.82	1107.68
	146	9349.12	10912	4475.19	5446.63	-1182.98	1613.14
	146	9260.9	10281.4	3877.94	5547.96	-2077.07	1613.14
	146	9217.99	10820.2	3525.08	5025.82	-919.526	2286.68
	146	10023.9	10944.2	4443.01	4720.64	-2019.84	1467.7
	147	8083.1	11924.1	3608.53	4832.7	-1876.79	1911.16
	147	8846.05	11864.5	5394.31	5071.12	-1662.21	1780.03
	147	9043.94	11602.3	4068.68	4415.46	-2754.18	2351.05
	147	8702.99	10896.5	4297.57	4157.96	-2177.2	2340.32
	147	8735.18	10395.9	4999.72	4110.28	-1644.33	2210.38
	147	8838.89	10300.5	4140.21	5021.05	-1318.88	1403.32
	147	8950.95	11552.2	4600.36	4101.93	-1188.94	2223.5
	147	9279.98	9253.82	4080.6	3518.99	-1285.5	1844.41
	147	8558.75	9800.99	4323.79	4661.03	-1343.92	1244.77
	147	8407.35	10691.5	3925.63	3764.56	-1573.99	-1333.76
	148	8234.49	9821.26	4135.44	4261.67	-2100.91	392.415
	148	8545.63	8781.74	3777.81	4110.28	-2053.22	759.584
	148	8561.13	10450.7	3693.17	3645.35	-880.186	1328.22
	148	9103.54	9709.2	3219.9	4110.28	-2220.12	1279.35
	148	9260.9	8138	3695.55	4438.11	-3071.29	1003.97
	148	8593.32	10150.3	3627.6	4835.08	-3765.1	1343.72
	148	8531.33	9057.12	3525.08	4794.55	-3173.81	1895.67
	148	8991.48	9213.28	3906.56	4646.73	-2572.98	969.396
	148	9746.09	9907.09	3225.86	4521.55	-2593.25	657.063
	148	8345.36	8772.2	3312.88	4711.1	-1967.39	1448.62
	149	8359.67	9445.75	3748	5037.74	-2286.88	1918.32
	149	8934.26	9594.76	3057.77	5364.38	-2503.84	697.595
	149	8040.18	9444.55	3891.06	4485.79	-2756.57	1439.09
	149	7878.05	10090.7	3935.17	4644.34	-2630.21	1405.71
	149	8532.52	10999.1	3219.9	4824.35	-3201.23	1131.52
	149	8650.54	8455.1	2971.94	4296.25	-2522.92	1613.14
	149	8099.79	8997.51	4081.8	4802.89	-2505.03	742.895
	149	8435.96	9103.61	3525.08	5187.94	-2902.01	814.422
	149	8873.47	9679.4	4142.59	4904.22	-2588.48	546.197
	149	8013.95	9480.32	3873.18	4920.91	-2916.31	678.521
	150	8540.87	9429.06	3625.22	4454.8	-2803.06	738.127
	150	8116.47	8953.4	3327.19	4081.67	-3912.92	454.404
	150	8110.51	9364.68	3783.77	4756.4	-4261.01	670.176
	150	8006.8	8869.96	2895.65	5316.69	-3321.63	902.638
	150	8674.38	9965.51	3660.98	5022.24	-3419.38	-128.538
	150	8197.54	9144.14	3672.9	5359.61	-4694.94	244.593
	150	8177.27	8869.96	3703.9	5230.86	-4460.1	1409.28
	150	7735	9747.35	3525.08	5223.71	-3271.56	1613.14
	150	8229.73	8564.77	3746.81	4296.25	-3315.67	2316.48
	150	8440.73	8822.27	3646.68	5025.82	-4203.79	2044.68
	151	8134.36	9061.89	3179.37	4821.97	-3228.65	1818.18
	151	7985.34	7544.33	2771.67	4424.99	-2911.54	711.9
	151	9115.46	8737.63	2763.32	5025.82	-3210.76	1605.98
	151	9017.71	9065.46	3196.06	5335.77	-3130.89	1911.16
	151	8042.56	8151.11	3259.24	5136.68	-3886.69	1631.02
	151	8548.02	8717.37	3711.05	4353.47	-3252.49	1498.69
	151	9104.73	9306.27	3525.08	4985.29	-3903.38	1268.62
	151	8192.77	8979.63	3939.93	5331	-4055.97	592.689
	151	8692.26	8368.08	3088.77	5326.23	-3523.1	1673.93
	151	8950.95	8750.74	3067.31	4861.31	-3595.82	1164.9
	152	8092.63	8740.02	2195.88	4460.76	-2897.24	1307.96
	152	8674.38	7978.26	3610.91	4363	-4809.38	1334.18
	152	8414.5	8413.38	2219.72	4544.2	-5330.34	1405.71
	152	9215.6	8259.6	2709.68	4939.99	-5608.1	1040.92
	152	7903.08	7568.17	3197.25	4633.61	-4873.76	1002.78
	152	7973.42	7832.82	2914.72	4796.93	-3979.68	528.315
	152	8645.77	8648.22	3218.71	4349.89	-4168.03	990.854
	152	8908.04	8359.73	2342.51	4470.29	-4237.17	1012.31
	152	8840.09	8222.64	1835.86	4720.64	-3499.25	224.327
	152	8650.54	8407.42	2976.71	5369.15	-3617.27	392.415
	153	8160.58	8259.6	2873	3545.22	-3777.02	1118.41
	153	8650.54	8755.51	3176.98	3535.68	-3884.31	707.132
	153	8444.31	8776.97	3714.63	5019.86	-3824.7	814.422
	153	8345.36	8025.94	3756.35	3528.53	-4022.59	254.13
	153	8749.49	8209.53	3609.72	3540.45	-3386	1148.21
	153	9260.9	8230.98	3410.64	4870.84	-3300.17	1365.18
	153	8762.6	8273.9	3219.9	3666.81	-4488.71	494.936
	153	9308.59	8543.32	3336.73	4005.37	-4542.35	208.829
	153	8840.09	7685	3475.01	4594.27	-5152.71	-463.522
	153	9091.62	8345.43	3138.84	3564.29	-4237.17	-313.315
	154	8505.1	9549.46	1708.3	4279.56	-4333.73	-1388.6
	154	8545.63	8004.48	2595.23	4301.01	-4542.35	688.058
	154	8625.51	8381.19	2538.01	4097.16	-4488.71	937.209
	154	8493.18	8869.96	1999.18	4110.28	-4606.73	745.279
	154	8552.79	8341.85	2383.04	4998.4	-4542.35	1745.46
	154	8135.55	8683.99	2201.84	4248.56	-4456.52	912.175
	154	7879.24	8052.17	2517.75	4259.29	-4542.35	392.415
	154	8059.25	8374.04	2752.59	4081.67	-5350.6	459.173
	154	8642.2	8009.25	1905	4110.28	-4168.03	537.852
	154	7754.07	7921.04	2490.33	3681.12	-4799.85	1524.92
	155	8069.98	7355.97	2353.23	4223.53	-4123.92	1398.56
	155	7897.13	7797.06	2952.87	4515.59	-4392.15	1589.29
	155	9004.6	8608.88	3278.31	4537.05	-4719.98	1123.18
	155	8040.18	8617.23	2354.43	4639.57	-4942.9	1439.09
	155	9101.16	9069.04	1723.8	4250.95	-4907.14	370.956
	155	9065.39	9098.84	2933.79	4847	-4349.23	239.824
	155	8767.37	8730.48	2061.17	3951.73	-5355.37	860.914
	155	9156	8567.16	2182.76	3728.8	-4723.55	523.547
	155	8798.36	8608.88	2415.22	3609.59	-4528.05	577.192
	155	9470.71	9790.27	3267.58	3821.79	-4876.14	1284.11
	156	8712.53	7756.52	2713.25	3511.84	-4483.94	-226.291
	156	9141.69	9113.15	2638.15	3499.92	-5009.66	304.199
	156	9054.66	9078.58	2689.41	2951.54	-4690.17	-678.102
	156	8686.3	7916.27	1932.42	4084.05	-5152.71	-761.549
	156	9526.74	9522.04	3221.09	4304.59	-5121.72	87.2341
	156	8841.28	10074	2914.72	3385.47	-3951.06	211.214
	156	8662.46	8909.3	3037.51	3935.04	-5140.79	87.2341
	156	9327.66	11073	2991.01	4818.39	-5119.33	-546.969
	156	8557.56	11034.8	2770.47	3964.84	-4847.53	671.368
	156	8469.34	9039.24	3074.46	5149.8	-4542.35	-825.923
	157	8710.15	9947.62	2888.49	4516.79	-5420.94	375.725
	157	7875.66	9489.85	3091.15	3836.09	-4475.59	964.628
	157	8660.08	9625.75	2491.52	4657.46	-5552.07	757.2
	157	9346.73	10429.2	2321.05	4720.64	-4399.3	392.415
	157	9386.07	9299.12	2273.36	3949.34	-4390.95	797.732
	157	8998.64	9213.28	2399.73	4110.28	-4642.49	-518.358
	157	9849.8	10171.7	2534.44	3613.17	-4473.21	1235.24
	157	10062	9914.25	2433.11	3113.67	-4914.29	1224.51
	157	9415.88	9458.86	3364.14	2466.36	-4847.53	652.295
	157	9620.92	10090.7	2652.45	1363.65	-3612.51	697.594
	158	10109.7	9991.73	2850.35	2503.31	-4542.35	581.96
	158	9585.16	9044	2545.16	2717.89	-4375.46	466.325
	158	10175.3	10451.9	2304.36	3189.97	-4542.35	1276.96
	158	10305.2	9761.65	1999.18	3194.73	-4945.29	716.669
	158	10466.1	10519.8	2336.55	3499.92	-4542.35	856.145
	158	10190.7	10565.1	2127.93	2975.39	-4961.97	1307.96
	158	10177.6	11379.3	2433.11	2889.55	-4542.35	767.93
	158	9322.89	10262.3	2695.37	3259.11	-4606.73	888.332
	158	9941.6	10894.2	2716.83	3794.37	-4605.53	1808.64
	158	8974.79	10260	2802.66	3499.92	-5658.17	-270.399
	159	9861.73	10695.1	2844.39	2921.74	-4625.8	169.49
	159	9282.36	10205.1	2609.54	3216.19	-4268.17	87.2341
	159	10215.8	10583	2914.72	4254.52	-5112.18	453.212
	159	9990.47	9466.01	1694	3938.61	-4580.5	337.577
	159	10108.5	10684.3	2284.09	3751.45	-4542.35	1416.44
	159	10383.9	9785.5	1951.49	3981.53	-3626.81	916.943
	159	10481.6	8773.39	2217.33	4030.4	-3457.53	-469.482
	159	9947.56	10131.2	2750.21	4463.14	-5085.95	1563.07
	159	10721.2	9277.66	2126.73	3724.03	-5325.57	999.199
	159	10317.1	9485.09	2666.76	3607.21	-4706.86	1045.69
	160	10915.6	9698.47	2546.36	4228.3	-4542.35	1307.96
	160	10348.1	9675.82	2030.17	4463.14	-4313.47	1038.54
	160	10368.4	9529.19	2507.02	3970.8	-3974.91	697.594
	160	9859.34	9203.75	2428.34	4260.48	-4761.7	583.152
	160	11080.1	9069.04	1694	3466.54	-5674.86	629.644
	160	9804.5	9039.24	2137.46	4110.28	-4899.98	480.631
	160	9729.4	8471.79	2187.53	4233.06	-5022.77	139.687
	160	10445.9	8683.99	1741.68	3642.97	-4706.86	292.277
	160	9620.92	9393.29	2304.36	3193.54	-4083.39	475.862
	160	10019.1	8698.29	2836.04	2889.55	-4866.61	84.8495
	161	10534.1	8909.3	519.768	3499.92	-5152.71	127.766
	161	10102.5	9060.69	787.994	3735.95	-4423.14	249.361
	161	10040.5	9266.93	2316.28	3759.8	-5347.03	394.799
	161	10386.3	9320.57	2337.74	3290.1	-4337.31	368.572
	161	9871.26	9209.71	1831.09	3536.87	-4579.31	827.535
	161	9942.79	8331.12	2342.51	3831.32	-4315.85	339.961
	161	10048.9	8748.36	1218.35	3179.24	-3185.73	-89.1988
	161	9814.04	8159.46	2483.17	3824.17	-5000.12	-241.788
	161	10460.2	7993.75	1764.33	4098.36	-4356.38	305.391
	161	9725.82	7649.23	2385.42	4332.01	-4022.59	621.3
	162	9637.61	8205.95	1907.39	4110.28	-5767.84	1133.91
	162	9432.57	7358.36	2101.7	4110.28	-4470.82	1338.95
	162	9949.94	8277.48	1955.07	4366.58	-5127.68	1830.1
	162	9458.79	7415.58	3153.14	3492.76	-5450.74	1069.53
	162	9442.1	7289.22	2645.3	3640.58	-4901.18	1522.54
	162	9833.11	8025.94	2623.84	3418.85	-5953.81	2151.97
	162	9144.07	8140.38	1537.83	4202.07	-5832.22	1610.75
	162	8776.9	7859.05	2304.36	3602.44	-5202.78	-198.873
	162	9675.76	8564.77	1388.82	3997.03	-5093.11	1247.16
	162	9604.23	7963.95	1739.3	3747.87	-4866.61	516.394
	163	9123.81	7880.5	1919.31	3840.86	-5317.22	919.327
	163	10042.9	7549.1	2819.35	3805.1	-5033.5	897.869
	163	9530.32	7482.34	1694	3961.26	-4652.03	24.0522
	163	9265.67	8076.01	1999.18	3609.59	-4313.47	540.236
	163	9871.26	7822.09	1199.27	3322.29	-4017.82	1054.04
	163	9287.13	7649.23	1651.08	2889.55	-3221.49	583.152
	163	8567.09	7341.67	1028.8	3101.75	-3543.36	1002.78
	163	9384.88	7484.72	1632.01	2851.41	-4117.96	463.941
	163	8825.78	7344.05	758.191	4297.44	-3719.79	314.927
	163	8593.32	7582.48	501.887	2963.47	-3583.89	697.594
	164	8453.84	7954.41	1697.57	3499.92	-5027.54	-210.794
	164	8583.78	7868.58	1155.16	3700.19	-4113.19	-246.557
	164	8139.12	7605.13	1807.25	3541.64	-4233.59	293.469
	164	8824.59	6733.69	1760.76	3256.72	-3791.32	-399.148
	164	8959.3	8062.9	476.852	3439.12	-3408.65	-828.307
	164	9203.68	6843.37	137.1	2918.17	-3803.24	285.124
	164	8905.65	7561.02	1694	3499.92	-3626.81	392.415
	164	9270.44	9008.24	320.686	3182.81	-2792.33	330.425
	164	8894.92	7174.77	734.348	2697.62	-2986.65	721.437
	164	9532.7	7062.71	1901.43	3600.05	-3035.52	697.594
	165	8975.99	8561.2	1232.65	3411.7	-3016.45	-10.5191
	165	9029.63	7334.52	778.457	3054.07	-2425.16	87.2341
	165	8874.66	7038.87	2349.66	3368.78	-3121.36	560.502
	165	8612.39	7069.87	1598.63	2889.55	-2668.35	392.415
	165	8655.31	7122.32	1694	2758.42	-2751.8	392.415
	165	8586.17	6533.42	1064.56	3194.73	-3073.67	1298.42
	165	8238.07	7396.51	1378.09	2692.86	-2274.96	118.229
	165	7692.08	6650.24	2304.36	2636.83	-3283.48	113.461
	165	8007.99	7344.05	1277.95	2324.49	-3709.07	512.817
	165	8018.72	6752.77	1798.9	3030.22	-2718.42	297.046
	166	8040.18	7051.99	1694	3033.8	-3816.36	-828.307
	166	7734.99	7110.4	1615.32	3070.76	-2992.61	-828.307
	166	8104.55	7088.94	1558.1	3367.59	-2036.53	-1053.62
	166	7842.29	7425.12	892.899	2767.96	-2973.53	-1257.47
	166	7928.12	6726.54	1461.54	2084.88	-2569.41	-624.456
	166	7863.74	6907.74	1317.29	2388.87	-2253.5	473.478
	166	8254.76	6697.93	13.1208	2889.55	-2831.67	574.807
	166	8426.42	7048.41	1026.42	2357.87	-2625.44	-790.16
	166	9260.9	7309.48	1995.6	2177.86	-3377.66	-633.993
	166	8517.02	8052.17	261.08	3271.03	-3111.82	-828.307
	167	7816.06	7038.87	1837.05	2816.84	-3098.71	-436.103
	167	8040.18	7854.28	1531.87	2548.61	-3674.49	-1181.17
	167	8394.24	7414.39	1703.53	2814.45	-2803.06	-759.165
	167	8168.93	7828.05	1789.37	1435.18	-2596.83	-1042.89
	167	7900.7	6941.12	2243.56	2893.13	-2630.21	-1357.6
	167	7734.99	7038.87	1817.98	2889.55	-2599.21	-170.262
	167	8040.18	7621.82	2187.53	2889.55	-2176.01	-297.818
	167	7735	6378.44	2065.94	3719.26	-3464.68	-1052.42
	167	7917.39	6446.39	2414.03	2515.23	-3400.31	-935.597
	167	8233.3	7329.75	1999.18	2834.72	-3941.53	-566.043
	168	8038.98	6992.38	2374.69	3073.14	-4458.9	-699.559
	168	8378.74	5923.06	2237.6	3123.21	-2711.27	-1090.57
	168	8185.62	6696.74	2110.04	2748.89	-4058.35	349.499
	168	7873.28	6686.01	2008.71	2796.57	-4747.39	-1133.49
	168	7793.41	6662.17	2198.26	3499.92	-3726.95	-839.036
	168	8249.99	7303.52	1746.45	2927.7	-4718.78	590.305
	168	7919.78	7714.8	1620.09	2263.7	-4120.34	-699.559
	168	7987.73	7525.25	2094.55	1532.93	-4568.58	-828.307
	168	7750.49	7040.07	2443.84	3487.99	-4915.48	177.835
	168	7739.77	6428.51	973.963	3795.56	-4723.55	-442.063
	169	8040.18	7589.63	1229.07	2995.65	-4764.08	-62.972
	169	8040.18	6943.5	2180.38	2331.65	-4625.8	392.415
	169	8149.85	6572.76	1440.08	2626.1	-4392.15	-121.385
	169	8536.1	7043.64	1918.11	2574.84	-4265.78	590.305
	169	7783.87	6707.47	1388.82	2512.85	-4201.41	-148.804
	169	8040.18	7134.24	2018.25	2307.8	-3695.95	39.5496
	169	8439.54	7038.87	1694	2671.4	-3657.81	61.0077
	169	7959.11	6750.38	2318.66	1306.43	-3779.4	-358.615
	169	7735	6845.75	2064.74	2484.24	-3730.52	-184.567
	169	7734.99	6552.49	1555.71	3337.79	-4914.29	-1095.34
	170	7735	6888.67	1901.43	3805.1	-3592.24	-701.943
	170	7735	7038.87	926.278	2355.49	-4218.1	-1133.49
[truncated: 999 more rows]

## Sheet: Fig.4B_OSC_PID_FoodOdours_AUC
	Fig. 4 b) Quantification of food odours (NCD and HFD) induced volatiles by the Photoionisation detector (PID) displayed as area under the curve [AUC] in the OSC
	NCD 0-60 NORM	HFD 0-60 NORM	NCD 60-270 NORM	HFD 60-270 NORM
	3.00663e+07	3.08462e+07	1.57587e+07	1.14223e+07
	3.71194e+07	26615485	16564851	7.57085e+06
	3.37071e+07	28286885	10314341	8.03365e+06
	Repeated measures ANOVA summary						Number of families	1
	Assume sphericity?	No					Number of comparisons per family	6
	F	43.39					Alpha	0.05
	P value	0.0048
	P value summary	**					Tukey's multiple comparisons test	Mean Diff,	95,00% CI of diff,	Below threshold?	Summary	Adjusted P Value
	Statistically significant (P < 0.05)?	Yes					NCD 0-60 NORM vs. HFD 0-60 NORM	5048050	-17558880 to 27654980	No	ns	0.5459	E-F
	Geisser-Greenhouse's epsilon	0.5403					NCD 0-60 NORM vs. NCD 60-270 NORM	19418279	824354 to 38012204	Yes	*	0.046	E-G
	R squared	0.9559					NCD 0-60 NORM vs. HFD 60-270 NORM	24621970	2508308 to 46735632	Yes	*	0.0407	E-H
							HFD 0-60 NORM vs. NCD 60-270 NORM	14370229	-1668965 to 30409424	No	ns	0.0616	F-G
	Was the matching effective?						HFD 0-60 NORM vs. HFD 60-270 NORM	19573920	17101229 to 22046611	Yes	****	<0,0001	F-H
	F	0.5197					NCD 60-270 NORM vs. HFD 60-270 NORM	5203691	-8556464 to 18963845	No	ns	0.2779	G-H
	P value	0.6192
	P value summary	ns					Test details	Mean 1	Mean 2	Mean Diff,	SE of diff,	n1	n2	q	DF
	Is there significant matching (P < 0.05)?	No					NCD 0-60 NORM vs. HFD 0-60 NORM	33630916	28582866	5048050	3262679	3	3	2.188	2
	R squared	0.007575					NCD 0-60 NORM vs. NCD 60-270 NORM	33630916	14212637	19418279	2683514	3	3	10.23	2
							NCD 0-60 NORM vs. HFD 60-270 NORM	33630916	9008946	24621970	3191490	3	3	10.91	2
	ANOVA table	SS	DF	MS	F (DFn, DFd)	P value	HFD 0-60 NORM vs. NCD 60-270 NORM	28582866	14212637	14370229	2314810	3	3	8.779	2
	Treatment (between columns)	1219000000000000	3	406400000000000	F (1,621, 3,242) = 43,39	P=0,0048	HFD 0-60 NORM vs. HFD 60-270 NORM	28582866	9008946	19573920	356864	3	3	77.57	2
	Individual (between rows)	9734551157667	2	4867275578834	F (2, 6) = 0,5197	P=0,6192	NCD 60-270 NORM vs. HFD 60-270 NORM	14212637	9008946	5203691	1985894	3	3	3.706	2
	Residual (random)	56192099233118	6	9365349872186
	Total	1285000000000000	11				Compact letter display
							NCD 0-60 NORM	A
	Data summary						HFD 0-60 NORM	A B
	Number of treatments (columns)	4					NCD 60-270 NORM	B C
	Number of subjects (rows)	3					HFD 60-270 NORM	C
	Number of missing values	0

## Sheet: Fig4.C_OSC_SniffingTime_NCD
	Fig. 4 c) Normalized time of Food odours induced (NCD) sniffing behaviour in mice in the olfactory stimulation chamber (OSC)
		5min Empty Bottle			1min NCD
		Trial 1	Trial 2	Trial 3	Trial 1	Trial 2	Trial 3
	Mouse 1	0.0974729			0.416667	0.533333	0.666667
	Mouse 2	0.12549			0.633333	0.5	0.466667
	Mouse 3	0.16			0.7	0.2	0.1
	Mouse 4	0.266667			0.533333	0.383333	0.533333
	Repeated measures ANOVA summary						Number of families	1
	Assume sphericity?	No					Number of comparisons per family	3
	F	8.633					Alpha	0.05
	P value	0.0301
	P value summary	*					Tukey's multiple comparisons test	Mean Diff,	95,00% CI of diff,	Below threshold?	Summary	Adjusted P Value
	Statistically significant (P < 0.05)?	Yes					5min Empty Bottle vs. 1min NCD	-0.3098	-0,5907 to -0,02889	Yes	*	0.0387	A-B
	Geisser-Greenhouse's epsilon	0.7732					5min Empty Bottle vs. 5min Empty Bottle	-0.1676	-0,5539 to 0,2187	No	ns	0.3061	A-C
	R squared	0.7421					1min NCD vs. 5min Empty Bottle	0.1422	-0,1102 to 0,3946	No	ns	0.1901	B-C
	Was the matching effective?						Test details	Mean 1	Mean 2	Mean Diff,	SE of diff,	n1	n2	q	DF
	F	1.605					5min Empty Bottle vs. 1min NCD	0.1624	0.4722	-0.3098	0.06723	4	4	6.517	3
	P value	0.2842					5min Empty Bottle vs. 5min Empty Bottle	0.1624	0.33	-0.1676	0.09245	4	4	2.564	3
	P value summary	ns					1min NCD vs. 5min Empty Bottle	0.4722	0.33	0.1422	0.06041	4	4	3.33	3
	Is there significant matching (P < 0.05)?	No
	R squared	0.1715
	ANOVA table	SS	DF	MS	F (DFn, DFd)	P value
	Treatment (between columns)	0.1924	2	0.0962	F (1,546, 4,639) = 8,633	P=0,0301
	Individual (between rows)	0.05367	3	0.01789	F (3, 6) = 1,605	P=0,2842
	Residual (random)	0.06686	6	0.01114
	Total	0.3129	11
	Data summary
	Number of treatments (columns)	3
	Number of subjects (rows)	4
	Number of missing values	0

## Sheet: Fig4.D_OSC_GCaMP6s_NCD
	Fig. 4 d) Food odours (NCD) induced changes in MSVGLUT2 neuronal activity in the olfactory stimulation chamber (OSC) displayed as zscore
		Control													NCD Exposure														Two-way RM ANOVA	Matching: Both factors					Compare each cell mean with the other cell mean in that row
	Time [s]	Mouse 1	Mouse 2	Mouse 3	Mouse 4	Mouse 6	Mouse 7	Mouse 8	Mouse 9	Mouse 10	Mouse 11	Mouse 12	Mouse 12	Mouse 13	Mouse 1	Mouse 2	Mouse 3	Mouse 4	Mouse 6	Mouse 7	Mouse 8	Mouse 9	Mouse 10	Mouse 11	Mouse 12	Mouse 12	Mouse 13		Assume sphericity?	Yes
	-10	0.0414878	0.659183	0.331829	0.100734	-0.768096	-0.84494	0.0404481	0.379258	0.0831255	-0.640248	-0.461226	0.574558	0.30391	0.464658	-1.10971	-0.849868	0.5311	-0.829485	-0.514837	-0.111995	-0.510654	-0.569921	-0.0505198	-0.691035	-0.747933	0.900575		Alpha	0.05					Number of families	1
	-9.9	-0.070115	0.718332	-0.205435	-0.369149	-0.823034	-0.638064	-0.382284	-0.635984	-0.203311	-0.724484	-0.485623	0.580768	0.41489	-0.845552	-0.184236	-0.421619	0.255587	-1.40709	-0.293435	-0.005215	-0.512948	0.487849	-0.349135	-0.787588	-0.701484	0.840021								Number of comparisons per family	251
	-9.8	-0.21609	0.234271	0.0407534	0.570483	-0.930359	-0.615945	0.272909	0.130645	-0.636617	-0.56978	-0.451542	0.589431	0.448116	-1.14469	-0.843441	-1.08416	-0.0262827	-0.685521	-0.801841	0.0494585	-1.00344	0.191597	-0.786057	-0.612646	-0.621106	0.956798		Source of Variation	% of total variation	P value	P value summary	Significant?		Alpha	0.05
	-9.7	-0.203063	0.510218	-0.221642	-0.437665	-0.423311	-0.0828268	-0.0901134	-0.479775	-0.187788	-0.787386	-0.470867	0.374676	0.444684	-0.00121278	-0.482767	-0.956913	-0.109616	-0.762163	0.619326	0.245174	-0.617745	0.565675	-0.64352	-0.852546	-0.535605	1.1685		Row Factor	42.89	<0,0001	****	Yes
	-9.6	-0.360151	0.436624	-0.227551	0.0160836	-0.502307	-0.785152	0.0799064	-0.114091	-0.456625	-0.954108	-0.455469	0.368525	0.424965	-1.67348	-0.829245	0.361351	0.298452	-1.44988	-0.0418975	-0.453232	-0.329647	0.323475	-0.136075	-0.691012	-0.425754	1.29672		Column Factor	12.55	0.0006	***	Yes		Šídák's multiple comparisons test	Mean Diff,	95,00% CI of diff,	Below threshold?	Summary	Adjusted P Value
	-9.5	0.0833572	1.16762	0.127124	0.338393	-0.0822925	-0.214415	-0.402992	-0.248059	-0.764431	-1.00408	-0.457176	0.320769	0.329812	-0.246297	-0.781097	-1.82662	1.27911	-0.60634	-0.366383	-0.314586	0.18004	-0.541273	-0.0990073	-0.867552	-0.664908	1.03997		Row Factor x Column Factor	8.634	<0,0001	****	Yes
	-9.4	-0.893875	0.373459	-0.330585	0.584795	-0.349633	-0.618918	0.293654	-0.514823	-0.382426	-0.645047	-0.485352	0.274523	0.0808982	-0.957595	-0.906364	0.694925	-0.0559861	-1.03381	-0.254155	-0.633271	-0.299755	0.713785	-0.626909	-0.903921	-0.3694	0.895948		Subject x Row Factor	11.45					Control - NCD Exposure
	-9.3	-0.0727346	0.710479	0.495261	-0.32026	0.0333368	-0.814524	-0.417683	0.013288	-0.808233	-1.13847	-0.524915	0.148133	-0.0758333	-1.35472	-0.923219	-1.31142	0.0513688	-0.924434	-0.786614	-0.750986	0.946503	1.24531	-0.181324	-0.905842	-0.631817	0.772128		Subject x Column Factor	7.017					-10	0.2992	-1,433 to 2,031	No	ns	>0,9999
	-9.2	-1.03697	0.159991	0.208572	-0.00946375	-0.664939	-0.562881	0.232444	-0.574118	-0.466989	-0.473196	-0.544536	0.20582	-0.23049	-0.751652	-1.27497	-0.955534	-0.179099	-1.02902	0.299782	-0.516694	0.255204	1.031	-0.359425	-0.768517	-0.586519	0.707582		Subject	4.813					-9.9	0.08472	-1,648 to 1,817	No	ns	>0,9999
	-9.1	-0.332113	1.05699	-0.740974	-0.308453	-0.711992	-1.00392	0.12344	0.229298	-0.416796	-0.567611	-0.55975	0.128166	-0.255293	-0.239795	-1.22313	0.187023	0.561833	-1.52584	-0.379766	-0.607346	0.393247	0.139741	-0.268262	-0.610103	-0.683191	0.631658								-9.8	0.406	-1,326 to 2,138	No	ns	>0,9999
	-9	-0.631016	1.40971	0.578491	0.290927	-0.537914	-0.530743	0.295226	-0.128743	-0.66965	-0.489873	-0.64443	0.335423	-0.188597	-0.82976	-0.834326	-0.134492	-0.0298262	-0.904098	-0.437122	-0.626219	0.368509	-0.0183943	-0.357497	-0.84035	-0.641306	0.687808		ANOVA table	SS	DF	MS	F (DFn, DFd)	P value	-9.7	0.02374	-1,709 to 1,756	No	ns	>0,9999
	-8.9	-0.528843	0.15183	0.926409	0.0511123	-1.00465	-0.253676	0.417785	-0.458065	0.201216	-0.137814	-0.652654	0.536369	-0.0200972	-0.176049	-1.30715	-1.9258	0.0452936	-1.07673	-0.951688	-1.21791	0.126463	0.43385	0.0619016	-0.766904	-0.590946	0.758686		Row Factor	14353	250	57.41	F (250, 3000) = 44,95	P<0,0001	-9.6	0.09391	-1,638 to 1,826	No	ns	>0,9999
	-8.8	-0.479878	0.343821	0.850756	0.460511	-0.864849	-0.0879939	0.15479	0.00488761	-0.229748	-0.349866	-0.621658	0.556756	0.174197	-0.308866	-0.622638	-0.523154	0.548973	-1.34701	-0.488206	-0.661849	1.1522	0.233247	-0.605577	-0.652174	-0.463716	0.971967		Column Factor	4199	1	4199	F (1, 12) = 21,46	P=0,0006	-9.5	0.2314	-1,501 to 1,964	No	ns	>0,9999
	-8.7	-0.574358	0.0970988	0.854175	0.357864	-0.663984	-0.726301	0.270622	-0.0992128	0.0242762	0.39217	-0.636846	0.584357	0.369962	-0.921813	-1.28961	-0.578064	0.445091	-0.906779	-0.582028	-0.828127	-0.562461	0.573824	-0.0323371	-0.639526	-0.468519	0.921289		Row Factor x Column Factor	2889	250	11.56	F (250, 3000) = 8,192	P<0,0001	-9.4	0.0864	-1,646 to 1,819	No	ns	>0,9999
	-8.6	0.289839	0.820798	-0.645785	-0.0464377	-0.966653	-0.688397	0.301079	0.320603	-0.530642	-0.023487	-0.631997	0.416183	0.426423	-0.501697	-0.367347	-0.480001	0.0178092	-1.1913	-1.05031	-0.0965256	0.748116	-0.721643	-0.145185	-0.442229	-0.637872	0.688771		Subject x Row Factor	3832	3000	1.277			-9.3	0.1525	-1,580 to 1,885	No	ns	>0,9999
	-8.5	-0.59795	-0.37165	0.65269	0.791174	-0.890341	-0.495415	0.250969	-0.47984	-0.362736	0.581688	-0.612456	0.480628	0.434999	-0.700605	-0.971862	-1.23018	0.569126	-1.32066	-0.373909	-0.332598	1.01327	-0.751455	0.138007	-0.27345	-0.655795	0.618374		Subject x Column Factor	2348	12	195.7			-9.2	0.02855	-1,704 to 1,761	No	ns	>0,9999
	-8.4	0.415463	0.651005	0.2162	-0.0361093	-0.558062	-0.639848	0.836323	0.353619	-0.505655	0.199056	-0.677345	0.288447	0.446087	0.419302	-1.08204	0.846447	0.253136	-0.897567	-0.786795	-0.592409	0.837506	0.328042	-0.305617	-0.239158	-0.588182	0.463337		Subject	1611	12	134.2			-9.1	0.02038	-1,712 to 1,753	No	ns	>0,9999
	-8.3	0.21225	0.614121	1.38268	0.111405	-0.353641	-0.112314	0.732732	-0.934108	-0.400135	0.19645	-0.68236	0.187424	0.38475	-1.04994	-1.43121	0.302759	1.42236	-1.25028	-0.872715	-0.818369	0.963983	-0.0863659	-0.0409474	-0.13271	-0.577624	0.373451		Residual	4232	3000	1.411			-9	0.2835	-1,449 to 2,016	No	ns	>0,9999
	-8.2	0.0985519	0.811619	0.374887	0.79361	-1.28887	-0.760074	0.573933	-0.0297213	-0.528337	-0.0300169	-0.710314	0.209	0.426173	-0.279164	-0.707847	1.69771	-0.100888	-1.60439	-0.198856	-0.977614	1.5097	-0.171215	-0.685524	-0.285634	-0.503607	0.365746								-8.9	0.4474	-1,285 to 2,180	No	ns	>0,9999
	-8.1	0.129184	0.662607	-0.034275	0.212275	-0.48985	-0.882673	0.607514	-0.499748	-0.809259	0.99125	-0.697392	0.166715	0.292381	-1.24724	-0.922074	-0.714398	0.504579	-1.30709	-1.16381	-0.399476	1.27293	-0.59297	-0.192858	-0.282783	-0.636391	0.288767		Difference between column means						-8.8	0.206	-1,526 to 1,938	No	ns	>0,9999
	-8	0.781189	0.560594	0.653638	1.39927	-0.924763	-1.04157	0.779892	-0.446608	-0.394338	0.312998	-0.751333	0.46286	0.105838	-0.312549	-0.592775	1.41891	-0.609239	-0.945486	-1.09233	-0.308548	1.58333	-0.717491	-0.194142	-0.184155	-0.631023	0.232584		Mean of Control	0.7972					-8.7	0.3938	-1,338 to 2,126	No	ns	>0,9999
	-7.9	0.713403	0.389107	-0.370023	1.22239	-1.01138	-0.499004	1.09549	-0.315126	-0.923244	0.541699	-0.719261	0.183947	-0.0158252	-1.16366	-0.88276	0.219074	-0.798596	-1.34088	-0.738285	-0.187582	1.8679	0.468667	-0.203881	-0.366244	-0.654033	0.247223		Mean of NCD Exposure	2.402					-8.6	0.2478	-1,484 to 1,980	No	ns	>0,9999
	-7.8	0.541627	0.434617	0.201339	0.193701	-0.840659	-0.907224	0.283025	-0.00494558	-0.480843	-0.366443	-0.741645	0.274339	-0.0169768	-0.331688	-0.460934	-1.0752	-0.316076	-0.789023	-0.235537	-0.422113	1.82326	-0.507181	-0.608882	-0.435908	-0.740517	0.184309		Difference between means	-1.604					-8.5	0.281	-1,451 to 2,013	No	ns	>0,9999
	-7.7	0.429141	-0.0503412	-0.0222881	0.979919	-0.722736	-0.280924	0.461341	-0.610534	-0.472086	0.424697	-0.692734	0.326791	-0.114072	-0.666215	-0.374256	1.55982	-0.0943142	-1.10771	-0.581419	0.15268	0.940253	-0.931226	-0.251929	-0.311754	-0.788134	0.0345535		SE of difference	0.3463					-8.4	0.1795	-1,553 to 1,912	No	ns	>0,9999
	-7.6	0.554229	0.291038	0.296215	-0.12698	-1.21321	-0.980008	0.143932	0.294216	-1.16829	0.368742	-0.766221	0.131683	-0.183842	-0.39769	-0.897033	-0.390846	-0.2432	-1.02669	-1.02484	-0.285636	1.44221	0.481394	-0.38822	-0.522023	-0.745256	0.115123		95% CI of difference	-2,359 to -0,8497					-8.3	0.349	-1,383 to 2,081	No	ns	>0,9999
	-7.5	0.235448	0.107995	0.292985	1.14937	-1.23993	-0.529241	0.612135	0.0339527	-0.244444	0.329081	-0.803041	0.483075	-0.27984	-1.17821	-0.985304	-0.333637	0.0228797	-0.727301	-0.0486267	-0.40064	0.843454	0.171084	-0.0642646	-0.558228	-0.762432	0.111702								-8.2	0.1448	-1,587 to 1,877	No	ns	>0,9999
	-7.4	0.476625	-0.0426238	0.247697	0.231148	-0.543231	-0.308267	0.196583	-0.626808	-0.684893	0.160837	-0.80181	0.437581	-0.38374	-0.529822	-1.54874	0.461617	-0.0498355	-0.826135	-0.557606	0.129347	0.140454	-0.171003	-0.226306	-0.485348	-0.873371	0.0971163		Data summary						-8.1	0.3878	-1,344 to 2,120	No	ns	>0,9999
	-7.3	0.444326	0.282166	0.53256	0.718796	-1.26104	-0.571581	0.314195	-0.0731316	-0.288182	-0.00494514	-0.776127	0.288009	-0.362795	-0.0439569	-0.36758	-0.514005	-0.181044	-0.726011	-0.591105	-0.196616	-0.0976054	-0.619016	0.246385	-0.483117	-0.758689	0.00236178		Number of columns (Column Factor)	2					-8	0.2962	-1,436 to 2,028	No	ns	>0,9999
	-7.2	-0.237391	0.315461	0.333709	0.231824	-0.939678	-0.760042	0.306395	-0.203647	-0.188612	-0.0850792	-0.752382	0.233665	-0.436126	-1.16464	-1.03074	-0.344011	0.230072	0.663886	-0.0852802	-0.145556	0.617246	0.292648	-0.589197	-0.480246	-0.809386	0.0405432		Number of rows (Row Factor)	251					-7.9	0.2942	-1,438 to 2,026	No	ns	>0,9999
	-7.1	0.515861	-0.190047	0.239004	1.33943	-1.34926	-1.04905	0.445086	0.445644	-0.0301745	-0.0375986	-0.738483	0.453905	-0.464146	0.268005	-0.850697	-0.694532	-0.442083	0.00717538	-1.45632	0.151093	0.991536	-0.951987	-0.0502339	-0.552163	-0.757471	0.214662		Number of subjects (Subject)	13					-7.8	0.1912	-1,541 to 1,923	No	ns	>0,9999
	-7	0.449709	0.731629	0.849783	1.09278	-1.2594	-0.0703934	0.433232	-0.236126	-0.991777	-0.0651819	-0.816852	0.489866	-0.494558	-0.962428	-1.05515	-1.16845	-0.712075	0.433917	-0.787096	-1.14968	-0.103723	-0.515487	-0.431639	-0.676225	-0.821904	0.283711		Number of missing values	0					-7.7	0.1597	-1,573 to 1,892	No	ns	>0,9999
	-6.9	0.1449	0.824525	-0.040039	0.481055	-0.938896	-0.822123	0.508815	0.0542432	-0.674945	0.37207	-0.756017	0.475941	-0.465483	-0.565279	-0.554258	0.204783	-0.678443	0.317188	-0.953457	-0.461291	0.722327	-0.534404	0.298522	-0.827695	-0.71897	0.162775								-7.6	0.1172	-1,615 to 1,849	No	ns	>0,9999
	-6.8	0.160761	0.771697	0.239991	0.794872	-1.23664	0.0863695	0.187363	-0.361049	0.019875	0.075538	-0.771343	0.542264	-0.416493	-0.196103	-0.536296	-1.42665	-0.491678	0.0719727	-1.25309	-0.483434	0.955273	-0.138448	-0.157599	-0.899955	-0.909347	0.0333372								-7.5	0.3121	-1,420 to 2,044	No	ns	>0,9999
	-6.7	0.0149271	0.505358	0.232217	0.663036	-0.631752	-0.352183	-0.101912	0.124047	-0.667579	0.0331593	-0.724511	0.388565	-0.46107	-0.0570647	-0.78251	-0.45242	-1.00636	0.378382	-0.924621	-0.176399	0.216452	-0.17395	-0.0259381	-0.690215	-0.794046	-0.0247556								-7.4	0.2153	-1,517 to 1,948	No	ns	>0,9999
	-6.6	0.213827	0.29416	0.599225	0.0769851	-0.546851	-0.780426	0.101864	-0.570062	-0.451148	-0.033903	-0.678887	0.35071	-0.557576	-0.481314	-1.18322	-1.38092	-0.406516	0.356789	-0.361338	0.601692	0.313718	-0.139349	-0.661393	-0.877305	-0.87997	-0.0172025								-7.3	0.2748	-1,457 to 2,007	No	ns	>0,9999
	-6.5	0.360459	0.38411	-0.279996	0.740877	-1.09597	-0.864883	-0.188176	-0.481331	-0.936221	-0.0749985	-0.626841	0.273634	-0.59865	-0.932898	-1.47797	-1.55697	-0.495353	0.207465	-0.717745	1.05005	0.161566	0.404432	-0.546214	-0.77071	-1.00415	0.00298965								-7.2	0.0479	-1,684 to 1,780	No	ns	>0,9999
	-6.4	0.688953	0.489053	0.311493	-0.293957	-1.0443	-0.234881	0.0123005	-0.211392	-0.22338	-0.463398	-0.624745	0.0462685	-0.556977	-0.493562	-1.42638	0.107444	0.0067615	0.162699	-1.13905	0.742254	0.0576925	-0.596614	-0.527305	-0.889002	-1.00706	0.038725								-7.1	0.2849	-1,447 to 2,017	No	ns	>0,9999
	-6.3	0.876093	0.922349	0.296084	0.441513	-1.01009	-0.553061	-0.207879	-0.37251	-0.504957	-0.335781	-0.66206	0.135608	-0.474867	-1.04009	-0.712597	-2.04509	0.367327	0.119414	-0.78606	1.08877	0.496425	-0.484504	-0.0519342	-0.831744	-1.13413	0.159739								-7	0.5984	-1,134 to 2,331	No	ns	>0,9999
	-6.2	0.360722	0.40288	0.418937	0.484865	-1.15993	-0.668922	-0.397902	-0.509074	-1.08698	-0.402309	-0.596861	0.0118265	-0.51886	-1.42256	-0.696293	-1.08168	0.156424	0.512941	-1.64415	1.07962	0.123126	-0.902452	-0.429189	-0.904932	-1.0899	-0.00250826								-6.9	0.2117	-1,521 to 1,944	No	ns	>0,9999
	-6.1	0.493035	-0.0039024	-0.651519	-0.266318	-0.464155	-0.175833	-0.601915	-0.42352	0.0651177	0.22539	-0.62294	0.0933415	-0.526443	-0.575402	-1.40855	-0.711816	-0.295732	-0.3396	-1.41695	0.992777	-0.00303426	-0.41787	-0.151846	-0.90049	-1.16255	-0.131856								-6.8	0.425	-1,307 to 2,157	No	ns	>0,9999
	-6	0.504442	0.621933	-0.381681	1.09119	-0.678725	-0.710499	0.020798	-0.241819	-1.22298	-0.363325	-0.539046	-0.103123	-0.571118	-1.17962	-0.470944	-0.166758	-0.479476	-0.236449	-1.23195	0.805273	0.353659	-0.311583	-0.162563	-0.793317	-1.35222	-0.354442								-6.7	0.272	-1,460 to 2,004	No	ns	>0,9999
	-5.9	0.243596	0.338292	0.4855	1.46725	-0.594692	-0.385456	-0.457148	-0.319611	0.0215642	-0.249322	-0.476803	-0.114271	-0.645534	-1.7002	-0.473118	-0.152409	-0.0648411	0.53915	-1.10564	0.94044	0.043507	-0.0137444	-0.51975	-0.882877	-1.06125	-0.454515								-6.6	0.2411	-1,491 to 1,973	No	ns	>0,9999
	-5.8	0.171597	0.756202	-0.42823	0.0799803	-0.578407	0.121246	0.00122788	-0.294655	-0.450201	-0.126899	-0.430727	-0.0206904	-0.639956	-0.319393	-0.752454	0.530828	-0.971763	0.0262441	-0.73144	0.516288	0.199257	-0.444321	-0.0887548	-0.806344	-1.10455	-0.485473								-6.5	0.176	-1,556 to 1,908	No	ns	>0,9999
	-5.7	-0.00531313	-0.066248	0.206845	0.668379	-0.0386728	-0.370518	-0.0940269	-0.518777	0.0911098	-0.428262	-0.392408	-0.051018	-0.594161	-0.993425	-1.36736	-0.235977	-0.0508805	0.209902	-1.1396	0.416198	0.441377	-1.28543	-0.804943	-0.927493	-1.08677	-0.454873								-6.4	0.2199	-1,512 to 1,952	No	ns	>0,9999
	-5.6	0.267096	0.111846	0.086735	0.48691	-0.104521	-0.902356	0.00151526	-0.602787	-0.0113379	-0.0160557	-0.331813	-0.0169194	-0.52171	-0.621726	-1.16196	0.221011	-1.06692	-0.132536	-1.83941	0.372301	-0.0513726	-0.0366542	0.0300168	-0.970217	-1.13931	-0.368088								-6.3	0.2619	-1,470 to 1,994	No	ns	>0,9999
	-5.5	0.482848	0.17745	-0.0390632	0.863148	-0.484674	-0.828672	0.0980815	-0.548041	-0.45424	0.0442144	-0.290116	-0.157382	-0.483372	-1.09759	-0.971669	-1.05756	-0.616669	0.266744	-1.22351	0.559359	-0.442861	-1.13832	-0.44931	-0.812783	-1.01812	-0.14681								-6.2	0.2031	-1,529 to 1,935	No	ns	>0,9999
	-5.4	0.0881643	0.117947	-0.838562	0.542659	-0.257708	-0.639045	0.180443	-0.760241	-0.700687	-0.229886	-0.21066	-0.108775	-0.568284	-0.466777	-1.76681	-0.000796018	0.166526	-0.289031	-1.23692	0.755563	0.7347	-0.840701	0.305144	-0.931797	-1.15971	-0.153198								-6.1	0.2818	-1,450 to 2,014	No	ns	>0,9999
	-5.3	0.146696	0.902266	0.504807	0.209971	-0.290882	-0.594124	0.621646	0.410823	-0.373417	0.0514246	-0.216297	-0.116444	-0.556697	-0.531975	-0.915624	-1.14604	-1.09918	-0.683153	-2.0253	0.777896	0.55546	-0.469631	-0.366802	-0.909536	-1.04051	-0.177851								-6	0.2313	-1,501 to 1,964	No	ns	>0,9999
	-5.2	0.0352329	0.12603	-0.271087	0.318097	0.318283	-0.656712	0.11603	-0.851623	-0.0954938	-0.165563	-0.196224	-0.0323105	-0.587477	-1.15154	-1.14742	-0.786957	-0.284133	-0.470376	-0.956367	0.629382	-0.0336978	-0.343036	0.018535	-0.839931	-1.18188	-0.227292								-5.9	0.3245	-1,408 to 2,057	No	ns	>0,9999
	-5.1	-0.14793	0.216621	0.224567	0.310312	0.495278	-0.388205	0.614299	0.190929	-0.653742	0.219912	-0.185513	0.0821872	-0.523073	-0.0336827	-0.0668028	-0.657556	-0.275162	-0.472586	-1.97175	0.966061	-0.162634	-1.33734	-0.598341	-1.07966	-1.18097	-0.23871								-5.8	0.1994	-1,533 to 1,932	No	ns	>0,9999
	-5	-0.00442604	0.463404	-0.0785646	0.448211	0.564061	-0.598277	0.449058	0.0927944	-0.511992	-0.285057	-0.145025	0.244453	-0.526711	-0.530064	-0.779135	-1.08398	-1.0717	-0.07207	-0.992303	0.785177	0.34132	-0.752196	-0.0404871	-0.960583	-1.13552	-0.0739241								-5.7	0.4374	-1,295 to 2,170	No	ns	>0,9999
	-4.9	0.0220838	-0.135023	0.421268	-0.502526	0.773674	-0.469643	0.521865	-0.611521	-0.340382	-0.0785356	-0.189693	0.200777	-0.551298	-0.920945	-0.80107	0.115058	-0.258862	-0.0957231	-1.3011	0.697574	0.467824	-1.33954	-0.467022	-1.12854	-1.20314	0.510361								-5.6	0.4009	-1,331 to 2,133	No	ns	>0,9999
	-4.8	0.0840397	0.622651	-0.595813	0.341872	-0.282193	-0.454931	0.0537185	-0.189326	-0.78095	-0.432212	-0.222215	0.100962	-0.718542	-1.02264	-1.26085	0.501089	-0.546929	-0.218239	-0.370861	0.333515	0.279419	-0.250138	-0.42263	-0.953727	-1.34003	0.897486								-5.5	0.5023	-1,230 to 2,234	No	ns	>0,9999
	-4.7	0.513578	0.271262	-0.361273	0.606746	0.58241	-0.448396	0.21529	-0.313089	-0.215836	-0.19308	-0.306309	0.0626102	-0.775186	-0.788839	-1.84289	0.101786	-0.636802	-0.383731	-0.586439	0.454004	-0.189555	-0.996297	-0.335809	-1.15508	-1.27871	1.06283								-5.4	0.1153	-1,617 to 1,848	No	ns	>0,9999
	-4.6	0.714245	-0.300101	-0.432474	0.301805	-0.232902	-0.998526	0.25382	-0.543949	-0.354642	-0.209878	-0.342677	-0.132383	-0.708309	-0.293963	-0.492404	1.38699	-0.903154	-0.533735	-0.81687	0.55596	0.782472	0.185569	-0.413538	-0.893837	-1.28652	1.09465								-5.3	0.6717	-1,061 to 2,404	No	ns	>0,9999
	-4.5	0.27499	0.670854	-0.321651	0.40554	0.333055	-0.439711	0.476722	-0.649995	-0.389148	-0.167513	-0.341149	0.0253636	-0.77877	-1.00596	-1.44372	0.453206	-0.406032	-0.636465	-1.19614	0.0841377	0.862732	-1.30363	-0.732841	-0.930147	-1.19832	1.4497								-5.2	0.3717	-1,361 to 2,104	No	ns	>0,9999
	-4.4	0.503698	-0.270194	-0.3974	0.122073	-0.00465482	-0.417187	0.199913	-0.682906	-0.786719	-0.536929	-0.379492	-0.28688	-0.882659	-0.36764	-1.56717	3.93	-1.0926	-0.843845	-0.106455	0.0751763	0.903639	-0.00794576	-0.14653	-0.977793	-1.14631	1.91588								-5.1	0.5819	-1,150 to 2,314	No	ns	>0,9999
	-4.3	-0.0939452	-0.258798	-0.142965	-0.144311	-0.0283406	-0.252104	0.274808	-0.816844	-0.62401	-0.465276	-0.378561	-0.132066	-0.886227	-0.45689	-1.76125	3.00516	0.086896	-0.210655	-1.15128	-0.299031	0.626819	-0.677855	-0.521892	-0.950368	-1.21089	2.4345								-5	0.4983	-1,234 to 2,231	No	ns	>0,9999
	-4.2	0.568844	-0.101904	-0.570348	1.82871	0.240428	-0.389193	-0.00913637	-0.312333	-0.861595	-0.296213	-0.405496	-0.23034	-0.979716	-0.0299352	-0.927942	2.26266	-1.50688	-0.55914	-0.998396	0.09213	2.09101	-0.90668	0.299341	-1.04609	-1.07321	2.70226								-4.9	0.3682	-1,364 to 2,100	No	ns	>0,9999
	-4.1	0.0640212	-0.165797	-0.40482	0.39166	0.0857356	-0.625796	0.46215	-0.45158	-0.877861	-0.763307	-0.382384	-0.190396	-0.890843	-0.199697	-1.1513	2.75682	-0.656401	-0.934998	-0.461175	0.174828	1.30709	-0.254727	-0.270783	-1.00148	-1.40703	2.57506								-4.8	0.1463	-1,586 to 1,879	No	ns	>0,9999
	-4	0.23184	0.153635	0.622576	0.826653	0.0362986	-0.804574	0.586144	0.521092	-0.512163	-0.322811	-0.386216	-0.443027	-0.90475	-0.595114	-0.496618	3.5557	-0.265911	-0.222389	-0.342086	0.484354	2.18085	-1.30542	0.252308	-1.04604	-1.31398	2.38118								-4.7	0.478	-1,254 to 2,210	No	ns	>0,9999
	-3.9	-0.0442983	0.101685	-0.718306	0.280979	-0.186201	-0.715776	0.597906	-1.34684	-1.28907	-0.606612	-0.422594	-0.251198	-0.899654	0.101387	-0.723815	2.23649	-0.256665	-0.532498	-1.18402	-0.0811506	2.16246	0.876991	0.139203	-0.956636	-1.18082	2.02535								-4.6	-0.1044	-1,837 to 1,628	No	ns	>0,9999
	-3.8	-0.0267337	-0.101424	0.2594	0.59762	0.366888	-1.18899	0.140131	-0.0418426	-0.39847	-0.65173	-0.468296	-0.142886	-0.798792	-0.0863843	-1.58527	1.32628	-0.605993	-0.308678	-0.595385	-0.0229969	0.764103	-0.630325	0.371815	-1.06027	-1.15864	1.91888								-4.5	0.3925	-1,340 to 2,125	No	ns	>0,9999
	-3.7	0.102081	-0.765719	-0.108484	0.145169	-0.0379157	-0.52774	-0.0764282	-0.118085	-0.582342	-0.569394	-0.442985	-0.251068	-0.874932	-0.717394	-0.875552	3.31155	-0.653848	-0.506847	-0.742436	0.0414053	2.50951	0.296369	0.0348443	-1.10361	-1.29936	2.35937								-4.4	-0.3375	-2,070 to 1,395	No	ns	>0,9999
	-3.6	-0.278255	-0.686462	-0.470751	0.461293	-0.0525815	-0.351228	0.250012	-0.628224	0.0112285	-0.579138	-0.428698	-0.321536	-0.971928	-0.589283	-0.988422	0.0842951	-0.369686	-0.395036	-0.623967	-0.250906	1.18673	-1.62779	1.10823	-1.26667	-1.23267	2.89626								-4.3	-0.2201	-1,952 to 1,512	No	ns	>0,9999
	-3.5	0.124622	-0.629115	0.495231	-0.423273	-0.0180542	-0.737434	-0.226361	-0.505542	-0.643536	-0.37124	-0.495223	-0.142965	-0.958742	-0.692277	-0.703879	2.05022	-0.639177	-1.26199	-0.650067	-0.346849	0.747818	-0.422711	0.847582	-1.06472	-1.29309	3.1532								-4.2	-0.1475	-1,880 to 1,585	No	ns	>0,9999
	-3.4	-0.364269	0.0357852	-0.944457	0.605562	0.172616	-0.78786	0.0647551	-0.72563	-0.252981	-0.214001	-0.46467	-0.0662622	-0.953237	-0.714479	-1.18006	0.868123	-1.0393	0.0471894	-1.09913	-0.643738	1.48282	-0.0216855	0.584836	-1.29866	-1.26508	3.09013								-4.1	-0.325	-2,057 to 1,407	No	ns	>0,9999
	-3.3	-0.395389	-0.0662486	0.554203	-0.269363	0.0560325	-1.06406	-0.344587	-0.685737	-0.911598	-0.506904	-0.487701	-0.378277	-0.980379	-1.0282	-0.789906	0.953526	-1.28703	-0.564815	-0.985345	-0.587266	2.15248	-1.36623	0.32603	-1.15355	-1.3072	3.12945								-4	-0.2817	-2,014 to 1,451	No	ns	>0,9999
	-3.2	-0.0164148	0.0136385	-0.133107	0.864768	0.103505	-0.887386	-0.257353	0.299924	-0.0606631	-0.679261	-0.412352	-0.122445	-1.01424	-0.700591	-0.974223	1.18301	0.10483	-0.488154	-0.878165	-0.613245	1.4972	-0.286261	0.744648	-1.14765	-1.34256	2.91263								-3.9	-0.6251	-2,357 to 1,107	No	ns	>0,9999
	-3.1	-0.547753	0.106448	0.430235	-0.191268	-0.311448	-0.841742	-0.418494	-0.255367	-0.534588	-0.110133	-0.498446	-0.342735	-1.03485	-1.11455	-0.893993	1.60531	-0.799835	-0.543857	-0.62683	-0.664179	2.0116	-1.34166	1.15635	-1.27326	-1.20969	2.66597								-3.8	-0.06017	-1,792 to 1,672	No	ns	>0,9999
	-3	-0.187676	0.0599993	-0.95471	-0.22602	0.791364	-0.970037	-0.332962	-1.10474	-0.397724	-0.328201	-0.505848	-0.515066	-1.12007	-1.38744	-0.199649	1.37198	-0.245372	-0.42961	-1.68945	-0.236315	1.70539	-0.137059	1.14621	-1.07618	-1.37493	2.42629								-3.7	-0.5201	-2,252 to 1,212	No	ns	>0,9999
	-2.9	-0.301503	-0.281848	1.05737	0.316987	0.562095	-0.884566	-0.541195	-1.12228	-0.527226	-0.235582	-0.466527	-0.512709	-1.22513	-0.262892	-0.969635	0.819243	-0.904843	-0.40233	-0.903589	0.0628874	2.35626	-0.583372	1.22357	-1.19273	-1.28773	2.09191								-3.6	-0.1521	-1,884 to 1,580	No	ns	>0,9999
	-2.8	0.125913	1.02353	-0.0261695	0.274262	0.76202	-0.602191	-0.317195	-0.596942	-0.24168	-0.281171	-0.499107	-0.424432	-1.30902	-0.700879	-0.345406	0.406797	-0.973937	-0.895592	-1.28228	-0.310612	2.73798	-0.553201	1.85568	-1.18484	-1.28939	1.74244								-3.5	-0.3274	-2,060 to 1,405	No	ns	>0,9999
	-2.7	-0.565021	-0.686827	-0.00352645	-0.0955116	0.332754	-0.758234	-0.355899	-0.125875	-0.684943	-0.411668	-0.490775	-0.501943	-1.27489	-0.311215	0.0159388	0.707216	0.0940624	0.146403	-1.2576	0.235239	2.31825	-0.0723261	1.70733	-1.1648	-1.37131	1.57778								-3.4	-0.2081	-1,940 to 1,524	No	ns	>0,9999
	-2.6	-0.299521	-0.31305	-0.0315394	0.34083	1.09595	-1.16916	-0.655849	-0.680065	-0.560511	-0.31604	-0.537246	-0.705688	-1.29681	-0.583483	-0.888989	0.147031	-0.538169	-0.7518	-0.812893	0.412479	1.80801	0.299999	2.29429	-1.28789	-1.29513	1.27797								-3.3	-0.2286	-1,961 to 1,504	No	ns	>0,9999
	-2.5	-0.388489	-0.424977	-0.619853	-0.526994	-0.115139	-0.688385	-0.2631	-0.371961	-0.118765	-0.274352	-0.540177	-0.792979	-1.19874	-0.12262	-0.576783	0.481216	0.164568	-0.565395	-0.98762	1.18149	1.61172	-0.915068	2.403	-1.20428	-1.34098	1.08525								-3.2	-0.1779	-1,910 to 1,554	No	ns	>0,9999
	-2.4	-0.481001	-1.0522	1.53781	0.154327	0.698344	-1.13251	-0.167253	-0.775052	0.0156597	-0.302749	-0.577849	-0.847018	-1.09485	-0.488309	-0.389209	-0.281162	0.762841	-0.605618	-0.9456	1.5203	2.51703	-1.27622	2.41001	-1.17135	-1.48785	0.988997								-3.1	-0.2709	-2,003 to 1,461	No	ns	>0,9999
	-2.3	-0.139857	-0.0462826	0.464007	0.179773	0.0719254	-0.907577	-0.416048	-1.02168	0.168869	-0.0345577	-0.566426	-0.741619	-1.06889	-0.154266	-0.646924	0.964693	1.32217	-0.256433	-0.521346	1.17067	1.86755	-1.20399	2.10045	-1.36822	-1.53458	0.894438								-3	-0.4358	-2,168 to 1,296	No	ns	>0,9999
	-2.2	0.094335	-0.650027	0.800754	0.145112	0.370505	-0.892768	-0.387483	-0.403872	0.0468043	0.318649	-0.521833	-0.761487	-0.962982	-0.340345	-1.67339	0.559397	1.76843	-0.609085	-1.594	1.49197	2.09395	-0.91993	2.32948	-1.37496	-1.47856	0.73367								-2.9	-0.3238	-2,056 to 1,408	No	ns	>0,9999
	-2.1	0.212173	0.0229829	0.60058	-0.512782	-0.381602	-0.556023	-0.402189	-0.741957	-0.693192	0.247669	-0.531761	-0.809121	-0.924163	-0.81366	-0.747053	-0.385368	1.0518	-1.02114	-0.799897	1.63282	0.503335	-0.130089	2.23682	-1.38055	-1.47917	0.740545								-2.8	-0.1015	-1,834 to 1,631	No	ns	>0,9999
	-2	-0.0526189	-0.830328	0.73922	-0.438946	-0.189153	-0.81416	-0.611097	-0.469723	0.0664648	1.18782	-0.52737	-0.739621	-0.887456	0.213163	-1.45388	-0.386599	1.86865	-1.27914	-1.42886	2.32746	2.39078	-0.192281	2.06216	-1.38623	-1.50922	0.781394								-2.7	-0.6344	-2,367 to 1,098	No	ns	>0,9999
	-1.9	-0.0973166	-0.110078	0.38801	-1.07726	0.156052	-0.965517	-0.578517	-0.806608	-0.503053	1.22883	-0.517609	-0.643286	-0.871501	0.403035	-0.0433384	1.42845	2.51061	-0.883756	-1.0402	2.47525	1.31148	-0.629128	2.51081	-1.41689	-1.46918	0.98139								-2.6	-0.4008	-2,133 to 1,331	No	ns	>0,9999
	-1.8	0.0146529	0.0115843	1.47028	-0.0366463	-0.0173455	-1.03937	-0.661769	-0.343212	0.140834	1.28899	-0.553845	-0.622297	-0.918029	0.144465	-0.747458	-0.657484	2.24122	-0.531792	-1.48061	2.56583	0.997377	0.379223	2.06906	-1.51836	-1.18938	1.06889								-2.5	-0.5799	-2,312 to 1,152	No	ns	>0,9999
	-1.7	-0.261969	-0.0985058	0.208322	-0.578109	-0.240092	-1.08967	-0.713994	-0.721808	-0.22656	1.12796	-0.563584	-0.830359	-0.931024	-0.189617	0.154231	1.92688	2.83631	-0.789314	-1.28727	2.96484	2.26447	0.604577	2.09083	-1.21649	-1.25871	0.880637								-2.4	-0.4291	-2,161 to 1,303	No	ns	>0,9999
	-1.6	-0.492851	0.034695	1.09111	-0.717028	0.16012	-0.984178	-0.635267	-0.387913	-0.833025	1.59143	-0.531485	-0.441108	-0.963303	0.117374	-1.07383	-0.839659	2.36642	-0.559484	-0.919537	2.89651	1.38659	0.630653	1.96388	-1.38111	-1.37435	0.702982								-2.3	-0.5148	-2,247 to 1,217	No	ns	>0,9999
	-1.5	-0.380679	-0.204561	1.00757	-0.20649	-0.0145642	-0.290919	-0.485753	0.0899245	-0.172344	1.15361	-0.478607	-0.452122	-0.889068	-0.543764	-0.0292724	1.99623	2.7605	-0.610636	-0.765308	2.30287	1.60618	0.929667	2.354	-1.17154	-1.19739	0.420745								-2.2	-0.2916	-2,024 to 1,441	No	ns	>0,9999
	-1.4	-0.197826	-0.807738	0.726674	-0.363112	-0.250042	-0.842618	-0.71535	-1.48375	-0.364592	1.5532	-0.512168	-0.360667	-0.802792	-0.62556	-0.961269	-0.427269	2.75734	-0.326928	-1.38092	2.50266	0.906751	2.2009	2.21546	-1.51812	-1.27292	0.214585								-2.1	-0.2983	-2,031 to 1,434	No	ns	>0,9999
	-1.3	0.0788334	-0.00542733	0.727202	-0.707752	-0.538728	-0.638175	-0.87144	-0.453445	-0.561763	1.38699	-0.580944	-0.368326	-0.658941	-0.054425	-0.523504	-1.53291	3.05183	-0.395073	-1.37167	2.16032	0.437089	1.56405	2.62957	-1.50451	-1.25486	0.0969948								-2	-0.4288	-2,161 to 1,303	No	ns	>0,9999
	-1.2	-0.809451	-0.648004	0.309752	-0.981953	-0.192303	-0.748716	-0.40013	-1.23475	-0.185874	1.91974	-0.550361	-0.365317	-0.570018	-0.277821	-0.666023	1.52303	4.00531	-0.563907	-1.09272	2.62115	0.983518	1.67508	3.74708	-1.40878	-1.29303	0.0532001								-1.9	-0.8105	-2,543 to 0,9218	No	ns	>0,9999
	-1.1	-0.39748	-0.438802	1.20232	-0.274793	-0.381812	-1.08946	-0.471618	-0.687908	-0.213768	1.82939	-0.596095	-0.181316	-0.436569	-0.262538	0.0785854	-1.44518	2.29893	-0.470224	-0.730506	2.47442	0.171039	0.881611	3.25534	-1.31967	-1.36933	-0.0913919								-1.8	-0.3544	-2,087 to 1,378	No	ns	>0,9999
	-1	-0.239269	-0.407701	-0.403275	-0.434361	-0.197775	-1.06355	-0.568518	-0.664988	-0.872191	2.75641	-0.630813	-0.260058	-0.400172	-0.0394945	0.0167123	-0.215508	2.42688	-0.864286	-1.18005	2.55235	0.946309	1.32991	3.52855	-1.32147	-1.47364	-0.0499678								-1.7	-1.069	-2,802 to 0,6630	No	ns	0.996
	-0.9	-0.152358	-0.925632	0.69085	-0.0830044	-0.0433872	-1.22136	-0.80394	-0.973447	-0.298038	2.32644	-0.570289	-0.245864	-0.329965	-1.15411	0.628267	0.250447	3.79111	-1.25699	-1.71048	2.71909	1.80099	1.00196	3.0923	-1.34702	-1.47628	-0.147989								-1.6	-0.5404	-2,273 to 1,192	No	ns	>0,9999
	-0.8	-0.529455	-0.497493	0.544042	-0.230148	-0.476203	-0.724467	-0.267449	-0.428707	-0.917701	2.68505	-0.534826	-0.310092	-0.425243	-1.03865	0.568567	0.416966	2.49133	-0.998755	-1.6909	2.79392	0.244039	1.69965	3.07908	-1.32864	-1.39651	-0.0553245								-1.5	-0.7213	-2,453 to 1,011	No	ns	>0,9999
	-0.7	-0.208151	-0.218063	0.135457	-0.794235	0.130487	-1.37022	-1.00104	-1.01794	-0.349931	2.16941	-0.474834	-0.351386	-0.485801	-0.76991	1.09698	1.71373	3.97409	-1.10346	-0.972763	3.7331	2.45507	1.13093	3.41563	-1.20351	-1.48186	0.363219								-1.4	-0.6697	-2,402 to 1,063	No	ns	>0,9999
	-0.6	-0.0865055	0.266031	0.849273	-0.185233	0.189168	-1.44046	-1.16853	-0.949038	-0.614106	2.27581	-0.443503	-0.431641	-0.42159	0.00463158	0.461129	-0.344174	2.73965	-0.237901	-0.762303	3.49216	1.37683	1.2497	4.28626	-1.2601	-1.25139	0.275902								-1.3	-0.4996	-2,232 to 1,233	No	ns	>0,9999
	-0.5	-0.112774	0.717642	0.540697	-0.759222	0.228844	-1.38007	-0.435251	-0.0426743	-0.617073	1.82577	-0.340296	-0.472448	-0.339142	0.64796	1.89007	-0.264769	3.7288	-1.22785	-1.10301	3.62107	1.99415	2.2731	3.83573	-1.26314	-1.41992	0.366999								-1.2	-1.059	-2,791 to 0,6735	No	ns	0.9972
	-0.4	-0.0107969	0.196491	0.563014	-0.424241	-0.0963781	-0.900286	-0.831345	-0.606139	0.206221	1.73716	-0.257523	-0.479371	-0.271046	1.1052	0.96628	-0.643735	3.27882	-1.24901	-1.67369	3.81388	1.0941	1.91831	3.5612	-1.10928	-1.39613	0.112317								-1.1	-0.4315	-2,164 to 1,301	No	ns	>0,9999
	-0.3	-0.0703848	0.764317	1.02687	0.173967	0.67788	-0.516436	-0.92082	-0.678027	-0.204937	2.26575	-0.171668	-0.435369	-0.149015	2.09216	1.87051	0.575935	2.72774	-1.17515	-0.983186	4.35434	2.32489	2.86898	3.96962	-1.2176	-1.53854	0.228581								-1	-0.6956	-2,428 to 1,037	No	ns	>0,9999
	-0.2	0.306586	0.97382	0.651193	-0.275853	1.13907	-0.459038	-1.29355	0.844764	-0.570584	2.11765	-0.111978	-0.331717	0.00130835	3.4926	1.92199	0.220997	4.75548	-1.14653	-0.747598	3.34339	2.82387	3.2445	4.02763	-1.11855	-1.01851	0.850197								-0.9	-0.6786	-2,411 to 1,054	No	ns	>0,9999
	-0.1	0.351378	1.49102	0.908906	-0.29658	0.636152	-0.429753	-0.447103	-0.195751	-0.324267	2.35367	-0.0815776	-0.552063	0.186527	3.88032	1.93244	0.176452	3.23234	-0.980936	0.678726	3.34548	3.01533	2.09083	3.70835	-0.749385	-0.551602	1.62939								-0.8	-0.5306	-2,263 to 1,202	No	ns	>0,9999
	0	0.451605	1.76407	0.848173	0.255033	1.33475	-0.326162	-0.263341	-0.066788	-0.157027	2.77269	0.0383285	-0.537099	0.625345	4.9822	2.17577	0.695341	3.84083	-0.634729	0.642543	3.35265	2.95709	1.60878	3.63408	0.0176928	0.0239122	2.21984								-0.7	-1.245	-2,977 to 0,4871	No	ns	0.8513
	0.1	0.359197	1.50289	1.82589	0.815335	1.41786	-0.527325	0.301272	-0.568587	-0.247571	2.16102	0.156171	-0.60886	0.89441	4.5824	2.6941	0.0612308	4.19334	-1.33298	1.36307	2.68202	3.17305	2.89362	2.89648	0.643726	0.58261	2.78628								-0.6	-0.9377	-2,670 to 0,7945	No	ns	>0,9999
	0.2	0.533994	1.90132	1.95633	-0.451289	1.74403	-0.15532	0.691152	-0.398047	-0.464452	2.30542	0.250741	-0.490735	1.21863	4.81214	2.80146	0.412773	3.16169	-0.474526	2.53556	3.26302	3.72837	3.59807	2.90663	2.08759	0.940083	3.00239								-0.5	-1.097	-2,830 to 0,6349	No	ns	0.9909
	0.3	0.669594	2.01228	2.08812	0.152353	0.868821	-0.37126	1.03131	-0.320533	-0.245035	2.71473	0.446116	-0.116328	1.38847	5.31226	1.66817	1.34008	2.7968	-0.273903	2.67361	3.09014	4.88797	4.47381	3.57663	2.67908	1.42081	3.3874								-0.4	-0.8425	-2,575 to 0,8897	No	ns	>0,9999
	0.4	0.691632	2.25944	1.90598	0.294473	1.69421	0.641698	1.27056	0.434193	0.504222	2.60579	0.688954	0.273396	1.52371	3.67058	2.44806	2.53851	2.9059	0.316444	2.05594	3.34286	4.23281	3.33453	3.48873	3.65145	1.63524	3.99624								-0.3	-1.103	-2,835 to 0,6295	No	ns	0.9895
	0.5	0.266958	2.53165	1.67803	0.206832	1.16133	0.128866	1.87274	0.0861007	0.0191795	2.0888	0.75698	0.842076	1.82693	4.95911	2.50903	3.9045	3.76022	1.12467	1.88991	2.93793	4.35462	1.76239	4.02629	3.8346	1.75583	4.32691								-0.2	-1.358	-3,091 to 0,3740	No	ns	0.5933
	0.6	0.852781	2.77854	2.44224	0.682302	1.36969	0.504708	2.65154	0.0666021	0.438314	2.55524	0.949886	1.03711	1.97442	4.35521	2.27267	3.62817	3.764	2.06042	2.81225	3.19708	3.58337	4.33733	3.39055	4.50304	2.36534	4.65164								-0.1	-1.37	-3,102 to 0,3625	No	ns	0.5644
	0.7	1.06718	3.44623	2.12006	0.665347	1.31102	1.05321	2.59406	0.339275	0.599204	2.29419	1.01568	1.52208	1.99231	4.84221	2.79774	4.15055	3.8832	1.88463	3.26656	3.40099	5.41593	3.99169	3.64462	5.22516	2.39304	4.7292								0	-1.444	-3,177 to 0,2879	No	ns	0.3876
	0.8	0.782491	2.85467	2.22129	0.864907	1.04693	1.40025	2.92649	0.753335	0.790962	1.97598	1.06396	1.62109	1.84289	4.93725	2.6922	5.28596	2.9357	2.12164	3.19297	3.19534	4.27457	3.69532	3.73218	5.60296	2.37156	4.64111								0.1	-1.518	-3,250 to 0,2140	No	ns	0.2473
	0.9	1.12249	2.90206	1.71945	0.63265	2.0653	1.83136	2.59731	1.30019	0.796046	1.43562	1.11839	2.01009	1.70396	3.84785	2.42849	6.23182	3.4465	1.35593	3.03164	3.27811	5.14454	3.43311	4.36141	6.15022	2.51832	4.76084								0.2	-1.856	-3,589 to -0,1242	Yes	*	0.0172
	1	1.17379	2.86078	2.48671	0.771392	0.886639	1.55031	3.0977	1.03097	1.25009	1.74621	1.13663	2.47838	1.71095	5.28592	2.66311	6.21103	3.42317	3.30371	4.40401	3.13091	3.30362	3.33634	3.47985	6.83099	2.78933	4.9602								0.3	-2.055	-3,787 to -0,3227	Yes	**	0.0027
	1.1	1.82653	2.89441	3.20216	1.09827	2.24127	2.52482	2.3702	1.79853	0.672427	2.10736	1.14963	2.53758	1.49538	4.04866	2.33219	6.07495	3.13392	2.81301	3.22596	2.48204	4.97719	4.02186	3.37956	7.04671	3.23527	4.97764								0.4	-1.756	-3,488 to -0,02383	Yes	*	0.041
	1.2	1.88019	2.58828	2.42646	1.34306	0.996984	2.1397	2.46804	1.44501	0.54628	1.64709	1.15767	2.67599	1.44149	4.80849	1.63364	5.77099	3.43162	3.44119	4.85252	3.15929	4.20611	4.35894	3.49525	7.52704	3.13763	5.14962								0.5	-2.129	-3,861 to -0,3969	Yes	**	0.0013
	1.3	2.55451	3.68194	2.70911	0.44216	1.65348	3.41583	2.5682	1.39234	0.735969	2.13303	1.17159	2.82512	1.42316	4.68802	3.12817	6.76183	2.48222	3.32985	4.40922	2.98273	4.09403	2.95943	3.82866	7.84171	3.51502	4.9998								0.6	-2.048	-3,780 to -0,3153	Yes	**	0.0029
	1.4	2.38878	3.01358	2.41911	1.71741	1.58811	2.92855	2.46659	2.13703	1.02701	1.97735	1.16692	2.76778	1.28183	6.09944	2.81043	6.55368	3.24912	3.11046	4.76585	3.87882	6.5929	3.78583	3.58519	8.09131	3.75359	4.86231								0.7	-2.277	-4,010 to -0,5451	Yes	***	0.0003
	1.5	2.86337	2.97812	2.73775	1.06833	1.53419	3.15908	2.71203	2.00359	1.33741	2.21693	1.22914	2.91065	1.02891	6.83631	2.51606	5.36299	2.99649	2.91676	4.73252	3.37413	6.11239	4.12692	4.64115	8.51213	3.80362	4.72225								0.8	-2.195	-3,927 to -0,4626	Yes	***	0.0006
	1.6	2.35557	4.58717	2.3601	1.25601	0.839715	3.45603	3.17227	2.62878	1.32355	1.88859	1.24169	2.80068	0.812332	5.92915	1.90586	7.61766	3.48051	2.96096	4.53447	3.97933	6.38714	3.72673	3.55464	8.91085	4.08059	5.0155								0.9	-2.212	-3,944 to -0,4796	Yes	***	0.0005
	1.7	2.75447	3.7942	2.43078	1.0495	1.33407	3.68925	2.91843	1.48707	1.2007	2.21075	1.28528	2.69749	0.727637	6.53621	2.37554	6.54286	1.86349	3.41037	4.44169	3.07162	4.87704	4.82506	3.79981	8.88838	4.19579	5.25836								1	-2.38	-4,112 to -0,6479	Yes	****	<0,0001
	1.8	2.49316	3.2388	2.22338	0.797949	1.30844	4.01223	2.99489	1.72824	1.37696	2.28658	1.28704	2.5527	0.837283	6.62551	2.17807	6.74418	2.50818	2.22431	5.05068	2.99036	4.74338	4.6342	3.63575	9.26206	4.56302	5.42827								1.1	-1.987	-3,719 to -0,2547	Yes	**	0.0052
	1.9	2.80556	4.66536	2.9999	1.43027	1.30736	3.85902	2.73609	1.65501	1.26344	1.64854	1.24499	2.58933	0.832734	6.91719	3.43569	5.16259	4.26136	3.40345	5.08322	2.9966	6.54906	4.98556	3.39692	9.47213	4.71678	5.31893								1.2	-2.478	-4,210 to -0,7459	Yes	****	<0,0001
	2	3.08945	4.10409	1.87512	1.38441	0.882251	3.50696	2.61053	1.39839	1.27288	1.69712	1.20492	2.48249	0.795666	7.16167	3.21946	7.80109	2.85604	3.47404	5.8322	3.1209	5.11555	4.36763	3.04895	9.74017	4.78266	5.17421								1.3	-2.178	-3,910 to -0,4458	Yes	***	0.0008
	2.1	3.06154	4.32383	2.95124	1.57331	0.909323	4.18332	2.69823	1.9185	1.66283	1.09492	1.22846	2.73742	0.867168	7.60918	3.26576	6.69765	3.47327	3.32822	5.91574	3.25117	6.2316	5.01156	3.96799	9.93166	4.84257	5.1468								1.4	-2.635	-4,368 to -0,9031	Yes	****	<0,0001
	2.2	3.30826	3.59547	2.31442	1.17399	0.822952	3.90505	2.83231	2.94132	1.92846	1.9614	1.20097	2.71127	0.851378	7.74909	3.4927	8.50421	3.31136	3.72352	5.40642	2.48445	5.75344	3.47801	3.18724	9.46457	5.21762	4.94177								1.5	-2.529	-4,261 to -0,7965	Yes	****	<0,0001
	2.3	3.02136	4.92526	3.06809	1.2321	0.974462	3.09867	3.13846	2.26307	1.09839	1.6614	1.25022	2.56238	1.12745	8.52948	3.4539	7.15712	2.58061	3.82368	5.16712	2.55287	4.3348	5.39864	3.51055	9.52257	4.71445	4.87799								1.6	-2.566	-4,298 to -0,8340	Yes	****	<0,0001
	2.4	2.57848	3.23829	3.02799	1.09446	0.962454	3.35698	2.98555	1.25889	2.00253	1.47759	1.31678	2.27966	1.52525	5.40216	4.01311	10.273	3.37245	3.8852	5.87138	3.14423	5.49607	3.98406	2.78104	10.2689	4.57529	4.64897								1.7	-2.501	-4,233 to -0,7683	Yes	****	<0,0001
	2.5	2.79531	4.17393	3.4242	1.57697	0.30902	4.1094	3.11371	2.41559	1.05337	1.97658	1.31039	2.12242	1.95057	7.43993	4.83399	7.12345	3.09406	4.42925	5.01389	2.95451	6.4872	4.84688	2.44289	10.3059	4.69512	4.42072								1.8	-2.573	-4,305 to -0,8409	Yes	****	<0,0001
	2.6	2.58685	3.76178	2.47391	2.24537	0.538659	3.62523	2.99039	2.06083	1.60224	1.57958	1.28254	2.1	2.21995	6.02871	4.71923	8.16027	4.27313	3.27844	5.07791	2.89414	4.87147	4.30338	2.81966	10.2413	5.46276	4.08107								1.9	-2.82	-4,552 to -1,088	Yes	****	<0,0001
	2.7	2.22352	4.08475	2.58816	1.39933	0.527216	3.60383	3.28556	2.33552	1.2215	1.24891	1.25562	1.76911	2.37082	6.18	4.6073	7.15776	4.0542	3.44071	5.26915	2.64095	4.96553	4.26876	2.97317	10.291	5.76336	4.06997								2	-3.03	-4,762 to -1,298	Yes	****	<0,0001
	2.8	2.07456	3.60718	3.30078	1.17468	1.14025	4.34511	2.72816	2.49626	1.89818	1.51147	1.15911	1.68696	2.42666	6.13926	3.76769	8.81658	4.4123	3.31866	4.07491	3.24423	7.23115	5.20418	2.77093	10.0091	5.77233	4.35114								2.1	-3.036	-4,768 to -1,303	Yes	****	<0,0001
	2.9	1.90567	4.45535	2.58463	1.5834	0.266059	4.12792	3.42754	3.04279	1.11848	1.25601	1.11149	1.41102	2.66751	8.43088	3.82756	7.09541	4.15492	3.48801	4.6264	2.91684	6.24769	4.98167	3.00565	9.95547	5.73525	4.50321								2.2	-2.859	-4,591 to -1,127	Yes	****	<0,0001
	3	1.68695	4.10833	2.78602	1.73908	0.63414	4.56425	3.25385	1.8127	1.46431	1.56134	1.0036	1.51499	2.65884	7.2156	2.99413	8.22507	4.24846	3.67698	4.43927	3.19468	5.1157	5.79309	3.43924	10.1139	5.68935	4.53694								2.3	-2.785	-4,517 to -1,053	Yes	****	<0,0001
	3.1	1.33591	3.99953	2.83445	0.664118	0.56971	4.19045	3.7756	2.04826	2.11315	0.98516	1.07246	1.62458	2.59056	7.67302	4.74272	9.09947	2.78392	3.45046	5.4029	3.43442	4.58031	5.93272	3.60798	10.1747	5.2192	4.58521								2.4	-3.124	-4,856 to -1,392	Yes	****	<0,0001
	3.2	1.37867	3.61628	2.49272	1.29524	-0.159456	4.54522	3.18454	2.26014	2.04166	1.53029	1.09071	1.55776	2.72133	6.66822	2.93531	8.80205	4.0139	3.42666	3.70315	2.79102	6.47082	3.64616	3.12884	10.0107	5.19219	4.50379								2.5	-2.904	-4,637 to -1,172	Yes	****	<0,0001
	3.3	1.79034	3.96378	2.38438	1.11604	0.10405	4.23537	3.41809	2.09957	1.54991	1.15893	1.16982	1.39991	2.88201	6.20302	3.05709	11.9676	3.49017	4.68411	4.08018	2.69067	5.98197	5.00461	2.85181	9.87645	4.74943	4.57806								2.6	-2.857	-4,589 to -1,125	Yes	****	<0,0001
	3.4	1.21314	3.11096	1.86247	1.56474	0.150462	4.10027	3.55443	2.78952	2.27261	1.62948	1.12958	1.53677	2.97942	5.96413	3.74221	8.4655	4.63872	3.90032	4.02925	2.77103	6.71303	4.14203	3.23531	9.86552	4.43212	4.57287								2.7	-2.905	-4,637 to -1,173	Yes	****	<0,0001
	3.5	1.94847	3.86142	2.07757	1.64972	-0.146164	4.5929	3.54206	2.09888	2.40258	0.937726	1.06781	1.21346	3.09131	6.22028	4.01568	7.97397	4.15402	3.94629	4.21897	2.07327	6.53473	3.64714	2.44621	10.1748	4.21593	4.37272								2.8	-3.043	-4,776 to -1,311	Yes	****	<0,0001
	3.6	1.94099	3.48549	1.70575	0.978353	0.204044	4.19154	3.69217	2.20936	1.56538	1.74282	1.0777	1.518	3.50858	7.35001	2.72654	8.23807	4.2084	4.4459	4.69858	2.32161	6.08912	5.83733	3.02521	10.0947	4.28521	4.38145								2.9	-3.078	-4,810 to -1,346	Yes	****	<0,0001
	3.7	1.77077	3.60819	2.0415	1.68217	-0.490195	4.58417	4.17604	3.06801	1.84096	0.633438	1.06457	1.52218	3.8857	7.35419	3.73676	9.21648	4.04609	4.68542	3.75746	1.9953	6.02326	3.0849	2.59324	10.0279	4.07261	4.57611								3	-3.069	-4,801 to -1,337	Yes	****	<0,0001
	3.8	1.30599	3.5946	1.61552	1.09031	-0.519853	4.14323	4.90703	3.08105	1.84891	1.13819	0.995696	1.44303	4.10157	7.30477	4.20523	10.2136	4.53946	4.52834	4.10844	1.8779	8.00208	3.3847	2.81145	9.55389	4.45976	4.41555								3.1	-3.299	-5,031 to -1,566	Yes	****	<0,0001
	3.9	1.02187	3.47005	1.63212	1.19271	-0.621678	3.69576	5.13575	3.4362	1.44245	0.568738	0.919732	1.3335	4.06813	7.10065	3.81265	9.37846	6.13974	5.54101	4.33986	2.51567	7.36314	3.93652	2.49643	9.31888	4.35879	4.31082								3.2	-2.903	-4,635 to -1,171	Yes	****	<0,0001
	4	0.856983	3.81375	2.24905	1.02247	-0.067572	4.03973	5.09492	2.75936	1.69411	1.15052	0.825837	1.19297	3.9621	8.27701	4.02494	9.47006	4.06651	4.3315	4.86664	2.29305	6.06189	4.45122	2.1319	9.46626	4.42776	4.2032								3.3	-3.226	-4,959 to -1,494	Yes	****	<0,0001
	4.1	1.52243	3.89897	1.23605	0.819766	-0.960651	3.6649	5.08048	2.96094	1.60917	0.948893	0.788557	1.13292	3.81637	7.98688	3.56676	7.54496	4.92012	4.27607	5.00388	2.19044	6.1962	4.18608	2.65199	9.56346	4.0522	3.90233								3.4	-2.968	-4,700 to -1,235	Yes	****	<0,0001
	4.2	0.960141	3.62646	1.03968	0.737236	-0.48996	4.26389	5.22871	3.46473	1.57953	0.559432	0.827191	1.11266	3.56241	7.24129	3.38532	6.26978	2.71682	3.67723	4.08142	2.87397	7.21792	6.40183	2.41529	9.52714	4.65283	3.65627								3.5	-2.743	-4,475 to -1,011	Yes	****	<0,0001
	4.3	0.858793	3.85726	1.68308	1.87222	-0.343548	4.11666	4.93359	2.60709	2.01651	0.989471	0.799323	0.965088	3.28829	7.69043	4.02395	7.32771	4.182	3.01918	4.6227	2.68432	7.0389	5.7333	3.36258	10.2085	4.4282	3.3382								3.6	-3.068	-4,800 to -1,336	Yes	****	<0,0001
	4.4	0.688552	3.47575	1.73884	1.0289	-0.634151	4.25242	4.33078	2.77386	2.03482	0.495864	0.830353	0.727333	2.87328	8.65653	2.54971	7.82418	3.91657	3.93586	4.56873	2.56947	6.5764	4.31143	2.68608	10.6511	4.77503	3.06003								3.7	-2.752	-4,485 to -1,020	Yes	****	<0,0001
	4.5	0.822784	2.49408	2.48306	1.29068	-0.562595	4.33941	4.69377	3.00207	1.64766	0.933132	0.816807	0.756152	2.48939	7.45656	3.53902	7.76239	4.44055	3.02142	4.26468	2.33337	6.41082	5.3273	2.89134	10.5067	4.274	2.73783								3.8	-3.128	-4,860 to -1,395	Yes	****	<0,0001
	4.6	0.514635	3.65815	1.15917	1.19202	-0.668894	3.70818	4.10481	2.18937	2.33654	0.421448	0.857984	0.658304	2.17805	7.52358	2.7231	9.44171	3.68227	3.30913	5.07477	1.94316	8.2248	5.44711	3.03188	10.2427	4.53005	2.56039								3.9	-3.332	-5,064 to -1,600	Yes	****	<0,0001
	4.7	0.825694	3.94034	1.43166	1.82345	-0.411537	4.07234	4.12846	3.10389	1.6037	0.493211	0.842866	0.515947	1.81426	7.24156	2.94251	7.98636	5.11625	4.07796	4.71055	2.28256	5.35914	5.0624	2.86197	9.72627	4.43416	2.69873								4	-3.037	-4,769 to -1,305	Yes	****	<0,0001
	4.8	0.385315	4.06556	1.82438	0.217795	-0.141636	4.14887	4.67088	2.06103	2.27631	0.392904	0.871557	0.685404	1.66227	7.68977	2.56343	7.33675	3.30334	2.45923	4.48584	2.2316	4.68803	4.3655	2.88044	9.39949	4.60312	3.19834								4.1	-3.04	-4,772 to -1,308	Yes	****	<0,0001
	4.9	0.484797	3.05441	1.28109	1.62223	-0.805432	3.6713	4.23949	2.84631	0.774321	0.609236	0.819287	0.891635	1.46347	6.88295	2.43229	8.49924	3.65039	3.51528	4.76964	1.74608	7.40494	3.71369	2.96032	8.95979	5.11467	3.61206								4.2	-2.896	-4,628 to -1,164	Yes	****	<0,0001
	5	0.48556	3.15894	2.14348	1.36381	-0.786139	4.52578	3.77908	2.84345	1.77421	0.17993	0.721467	1.04834	1.4424	6.56591	3.71873	8.4301	3.18061	3.37019	3.82508	2.91616	6.33595	4.08561	2.71922	8.82063	5.56419	3.92266								4.3	-3.078	-4,810 to -1,346	Yes	****	<0,0001
	5.1	0.653099	3.03796	1.27697	1.23179	-0.932893	4.26981	3.90772	2.28903	1.29523	0.720505	0.736809	1.32928	1.69959	6.66785	3.50163	9.10205	3.29502	3.08399	4.47151	2.1565	5.5064	3.84449	2.24005	8.54301	6.10175	3.74495								4.4	-3.19	-4,922 to -1,457	Yes	****	<0,0001
	5.2	0.353847	2.93943	1.2436	0.815978	-0.840706	4.02592	3.82813	2.74191	1.47052	0.60677	0.672993	1.49376	2.06893	7.7352	3.69207	7.38311	3.39485	3.0188	4.30056	2.20829	6.73115	4.56928	2.56548	8.77476	5.7621	3.60284								4.5	-3.058	-4,791 to -1,326	Yes	****	<0,0001
	5.3	0.288119	2.98719	1.11336	1.45136	-0.955439	4.8014	3.86581	2.42108	1.46539	0.697738	0.623167	1.81273	2.2937	7.07161	4.63065	9.90321	2.8791	2.64672	3.80153	1.60768	5.85985	4.90677	2.37123	8.83305	6.01834	3.98884								4.6	-3.494	-5,226 to -1,762	Yes	****	<0,0001
	5.4	0.405071	3.38968	2.45374	0.759201	-0.884246	4.04466	3.55838	2.79702	1.2323	0.380399	0.615724	1.56708	2.34535	7.72249	3.08863	9.28963	3.21357	2.80438	3.49741	1.74374	7.45587	4.47431	1.81163	8.46524	6.17026	4.17665								4.7	-3.101	-4,833 to -1,369	Yes	****	<0,0001
	5.5	0.207901	3.25839	1.69732	1.55795	-0.800779	3.93253	3.3288	1.42078	1.62227	0.725742	0.560351	1.74456	2.2138	8.60401	3.0113	8.95758	4.11607	3.06639	3.92556	2.47091	6.08305	6.53839	2.11565	8.54874	5.97654	4.74629								4.8	-2.776	-4,508 to -1,043	Yes	****	<0,0001
	5.6	0.487851	3.02204	1.84211	0.843273	-0.908427	4.55291	3.73819	2.42809	1.80643	0.95979	0.539338	1.56389	2.09604	7.04441	3.09597	8.6828	1.77488	2.4602	3.19628	1.70825	6.6301	4.21375	2.08797	8.79215	6.18744	5.16761								4.9	-3.255	-4,987 to -1,522	Yes	****	<0,0001
	5.7	0.846702	3.1682	1.84126	1.29571	-0.612441	3.68599	3.19776	1.86701	1.67367	0.807789	0.525592	1.5638	1.94103	6.58406	2.44434	7.00496	1.92579	3.45841	2.60607	1.09108	4.97058	5.18129	2.69226	8.867	6.14558	5.21845								5	-3.137	-4,869 to -1,404	Yes	****	<0,0001
	5.8	0.756506	2.49721	1.3391	1.14836	-0.625396	4.16233	3.52861	1.84677	0.872727	0.337422	0.607556	1.52918	1.74224	6.67735	2.23783	9.15049	2.78776	3.28478	3.21474	1.27307	5.92704	3.29839	2.64317	9.66684	5.94906	5.03735								5.1	-3.134	-4,866 to -1,402	Yes	****	<0,0001
	5.9	0.22977	3.24348	1.26188	1.04748	-0.812271	3.34304	3.76788	2.74507	1.82859	0.550144	0.586553	1.51805	1.70311	6.11695	3.53124	9.2948	2.71337	3.82516	3.77762	2.09628	4.24649	5.78025	2.21783	9.13912	5.01755	4.71059								5.2	-3.255	-4,987 to -1,523	Yes	****	<0,0001
	6	0.671911	1.68085	1.08753	0.795648	-0.912153	4.15382	3.93195	2.43486	1.36175	0.788792	0.605803	1.39346	1.53885	6.31303	3.14829	8.28047	3.2181	4.26393	3.23461	1.91224	6.61312	3.54335	2.23813	9.17902	5.06848	4.54692								5.3	-3.204	-4,936 to -1,472	Yes	****	<0,0001
	6.1	0.243202	3.80337	2.45246	1.33524	-0.517246	2.87394	3.5058	1.92135	1.07318	0.721329	0.688079	1.34705	1.38468	5.32601	2.52538	7.99666	2.89363	3.20049	2.94912	1.65977	6.89121	3.39832	2.1815	9.74143	4.63595	4.60884								5.4	-3.173	-4,905 to -1,441	Yes	****	<0,0001
	6.2	0.681293	1.81459	0.906376	0.407349	-1.09925	3.44645	3.28255	3.07496	2.30196	0.441779	0.764026	1.44794	1.33355	6.48457	3.81779	9.39949	2.81185	4.90805	3.23721	2.42975	6.51075	3.35536	2.30245	9.75645	4.37176	4.71539								5.5	-3.592	-5,324 to -1,859	Yes	****	<0,0001
	6.3	0.56086	2.20115	1.92721	0.999862	-1.0166	3.76369	3.26885	1.54639	0.925058	0.913954	0.720034	1.05923	1.17255	6.32341	2.71413	9.98028	2.99655	4.77537	2.81706	1.60757	6.56333	3.91518	2.00023	9.93498	4.47994	4.94849								5.6	-2.928	-4,661 to -1,196	Yes	****	<0,0001
	6.4	0.515835	2.39826	1.39384	1.11113	-0.694339	3.36092	2.65318	2.37361	0.972596	0.805236	0.647712	1.03424	1.27275	6.49474	3.81288	7.55304	2.75854	4.56594	3.47905	1.32407	7.88775	3.71931	2.89591	9.77195	4.71407	4.94654								5.7	-2.799	-4,531 to -1,067	Yes	****	<0,0001
	6.5	0.672827	1.61584	1.5982	1.08589	-1.35288	2.89535	3.20338	1.87616	0.593248	0.21945	0.579579	1.11697	1.38205	6.00823	3.07153	8.18001	3.39085	3.19242	2.69279	1.42428	6.56706	4.40627	1.77802	9.97272	5.056	5.26019								5.8	-3.185	-4,917 to -1,453	Yes	****	<0,0001
	6.6	0.700733	2.12103	1.7328	1.28689	-0.732027	2.76811	3.26014	1.84492	1.87287	0.853891	0.551901	1.2035	1.17251	5.54974	3.81754	6.17088	3.11867	3.50444	2.81115	1.38906	7.92036	3.99419	1.98068	10.3238	5.73099	5.41758								5.9	-3.189	-4,921 to -1,457	Yes	****	<0,0001
	6.7	0.686861	2.55404	1.55156	0.611707	-1.08041	3.43894	2.63229	1.27784	1.05215	0.404325	0.473132	1.3335	1.03035	5.60983	2.27447	7.9953	2.89281	2.50509	3.49722	1.12599	6.14358	4.958	1.96802	10.1103	6.16699	5.59557								6	-3.233	-4,965 to -1,501	Yes	****	<0,0001
	6.8	1.01374	2.31101	1.8177	0.552988	-1.03685	2.99471	2.82635	1.85042	1.29038	0.776896	0.470817	1.34989	1.12032	7.45899	3.94595	7.64547	3.82982	2.59056	3.78676	0.774976	7.57911	3.35202	1.69029	9.92169	6.11022	5.6471								6.1	-2.86	-4,592 to -1,127	Yes	****	<0,0001
	6.9	1.38182	2.49381	0.934243	0.736673	-1.05182	3.55206	2.97705	2.1001	0.552796	1.04658	0.446741	1.55391	1.35608	6.12851	4.70082	7.44548	2.64291	2.83527	2.71375	1.12109	6.18155	3.79011	2.11663	9.95202	6.27868	5.56841								6.2	-3.484	-5,217 to -1,752	Yes	****	<0,0001
	7	0.746716	2.49153	0.977003	1.27469	-0.674753	3.10116	2.5888	1.3014	0.714694	0.141672	0.470307	1.80606	1.53471	5.90042	3.69824	9.18735	2.66333	1.85414	4.15955	1.24469	5.37523	5.27427	2.09675	9.29148	6.14644	5.83857								6.3	-3.463	-5,195 to -1,730	Yes	****	<0,0001
	7.1	1.41861	2.83428	1.64633	0.699799	-0.340242	2.95102	2.98474	1.56942	0.989144	0.756053	0.469876	1.63996	1.65512	6.751	2.92402	6.60771	3.54513	2.02641	3.18704	1.31362	8.03219	3.70499	2.11972	9.11297	6.24073	6.05501								6.4	-3.545	-5,277 to -1,812	Yes	****	<0,0001
	7.2	1.21448	2.24844	2.18805	1.3211	-0.347878	2.90462	2.41184	2.15776	0.452963	0.458281	0.425207	1.84591	1.66565	5.48286	3.49987	8.70899	4.68753	3.1384	4.00493	1.73259	7.0407	1.27197	2.04986	8.70404	6.43543	6.09918								6.5	-3.501	-5,233 to -1,769	Yes	****	<0,0001
	7.3	1.2844	1.29373	0.936251	0.877396	-0.830485	3.14617	2.72369	1.33622	1.17952	0.801526	0.437734	1.58388	1.70927	5.49147	3.46074	8.18952	1.94565	3.1231	2.76807	1.64023	6.86039	3.60975	1.83729	8.4234	6.57566	5.94437								6.6	-3.315	-5,047 to -1,583	Yes	****	<0,0001
	7.4	1.18147	2.4809	1.96064	0.946495	-0.483477	2.59479	2.39188	1.62248	1.10967	0.679147	0.478316	1.55202	1.69885	5.60154	4.54821	6.84919	4.25529	2.33205	3.83363	2.08287	7.40202	2.25767	1.8627	7.89814	6.57064	5.80066								6.7	-3.452	-5,184 to -1,720	Yes	****	<0,0001
	7.5	1.19555	2.3405	1.48577	0.692929	-1.15587	2.46411	2.46063	1.75595	0.363986	0.747263	0.468266	1.28389	1.75155	5.46518	3.30359	6.8827	3.44982	2.75866	4.14151	1.81156	6.6136	1.53466	1.53089	8.12516	6.62691	5.91777								6.8	-3.615	-5,347 to -1,883	Yes	****	<0,0001
	7.6	1.75216	1.97229	2.51658	0.87261	-1.06914	2.70052	2.45805	2.27396	0.838037	0.646598	0.493313	1.26124	1.7999	3.59776	4.31578	5.59797	3.17084	1.80845	4.32116	1.8908	6.95783	2.43101	1.71311	7.82928	6.64734	6.03445								6.9	-3.338	-5,070 to -1,606	Yes	****	<0,0001
	7.7	0.693834	2.20091	1.74745	0.428232	-1.29701	2.41744	2.89646	1.57865	1.09694	0.406267	0.46954	1.00195	1.64252	3.44534	3.36143	6.93088	2.924	1.78335	4.82852	1.24931	6.16079	2.26384	1.46597	7.82373	7.17516	6.09021								7	-3.558	-5,290 to -1,826	Yes	****	<0,0001
	7.8	1.55376	1.7901	2.0087	0.448072	-0.288544	2.61311	2.30834	1.82604	0.885058	0.737403	0.458917	1.24486	1.46576	3.00368	2.84793	6.76405	1.99899	1.33452	4.27639	1.38661	7.84114	2.94199	1.35582	7.27737	7.38181	5.8539								7.1	-3.257	-4,990 to -1,525	Yes	****	<0,0001
	7.9	1.46619	2.24715	2.28363	0.919128	-0.767349	2.43359	2.09252	1.59901	0.983281	0.481317	0.455664	1.26592	1.2534	4.26578	4.16809	6.42856	2.2713	1.40422	4.84854	1.04964	5.85348	3.26054	1.87059	7.0866	7.15359	5.58807								7.2	-3.378	-5,110 to -1,645	Yes	****	<0,0001
	8	1.41011	2.02528	2.39546	1.27344	-0.312047	2.87057	2.10495	1.79896	1.06866	0.248788	0.42133	1.34963	1.00871	4.89699	2.22485	7.60942	1.77588	1.51467	3.90381	0.768251	6.83044	3.04478	1.25123	6.97855	7.31491	5.33769								7.3	-3.338	-5,070 to -1,605	Yes	****	<0,0001
	8.1	1.12058	2.08042	2.0027	0.86058	-0.452874	2.0823	2.26387	1.41061	1.02919	0.721781	0.371126	1.29647	0.864876	3.64915	3.488	5.5581	1.21617	2.30302	3.27871	1.60094	4.45093	3.10061	1.4562	6.5821	7.16397	5.1382								7.4	-3.314	-5,046 to -1,582	Yes	****	<0,0001
	8.2	0.894929	2.41533	3.26738	0.609404	-0.529484	2.07427	1.93292	2.05124	1.12668	0.391301	0.359843	1.22444	0.600703	4.48092	2.14682	5.99279	1.75048	2.97654	3.90084	1.69259	9.17393	2.70618	1.24173	6.21579	6.77841	5.12628								7.5	-3.254	-4,987 to -1,522	Yes	****	<0,0001
	8.3	0.40765	2.22391	2.55652	0.483777	-0.446426	1.94202	1.49109	1.58657	0.353543	0.7003	0.337617	1.35216	0.552056	3.83111	2.99819	4.75926	2.32492	1.99147	2.8392	1.8999	5.80192	2.44926	1.53918	5.97788	6.75579	5.7392								7.6	-2.908	-4,640 to -1,175	Yes	****	<0,0001
	8.4	0.815704	1.42759	2.9185	0.769345	-0.754698	2.30481	1.99358	2.24158	0.827895	-0.185519	0.313448	1.78902	0.786618	3.06831	3.02336	4.84494	2.95758	2.68003	4.03048	1.65137	7.06931	1.60422	1.5177	6.01764	6.21837	6.41616								7.7	-3.094	-4,826 to -1,362	Yes	****	<0,0001
	8.5	0.611955	1.70204	2.24757	-0.358147	-0.554697	2.33814	2.12314	1.95188	0.558278	0.604922	0.249606	1.39573	1.16738	3.43545	2.64334	4.76866	2.45363	3.34858	2.92419	2.16271	5.83132	1.63643	1.17107	5.75616	6.41904	6.89992								7.8	-2.863	-4,595 to -1,130	Yes	****	<0,0001
	8.6	0.388385	2.26748	3.48112	1.82044	-0.605399	2.2592	1.97843	1.87195	1.51291	0.180464	0.212837	1.51566	1.43006	3.13949	3.71459	4.42749	2.70741	2.48309	3.57332	2.28914	5.87617	2.40664	1.63015	5.51372	6.63324	7.3768								7.9	-2.964	-4,697 to -1,232	Yes	****	<0,0001
	8.7	0.258172	1.4574	2.62859	0.62548	-0.16938	2.16815	1.9862	2.40951	0.660073	-0.135055	0.137108	1.3133	1.42383	6.27503	3.60425	3.82923	2.17379	2.81892	3.85875	2.2293	7.0427	1.32517	1.16263	5.00603	6.63618	7.49303								8	-2.753	-4,485 to -1,021	Yes	****	<0,0001
	8.8	0.265105	1.81039	2.70569	0.662852	-0.855715	1.85768	1.79969	1.81375	0.00264277	0.374305	0.131796	1.34287	1.48543	4.88066	3.13842	4.26994	2.44948	2.61763	3.97155	2.01233	6.9081	3.44989	1.29422	4.95604	6.66229	7.73435								8.1	-2.564	-4,296 to -0,8319	Yes	****	<0,0001
	8.9	0.350389	1.56208	2.89283	1.56445	-0.471454	1.7826	1.44807	2.28928	0.468214	-0.0154671	0.0980239	1.14604	1.4869	5.73558	2.69071	2.80057	2.46354	2.24836	2.96486	1.8125	6.55396	2.74959	1.20105	5.00368	6.62006	7.684								8.2	-2.905	-4,637 to -1,173	Yes	****	<0,0001
	9	0.260672	1.7463	2.66433	0.401415	-0.544603	2.22675	1.34446	1.63816	0.599693	0.397657	0.0296958	1.12174	1.30631	4.68875	2.98193	5.22984	2.941	2.01644	2.66674	1.18713	6.38983	1.1338	1.0871	4.54293	6.24282	7.27012								8.3	-2.72	-4,453 to -0,9883	Yes	****	<0,0001
	9.1	0.389493	1.71698	3.16382	1.13421	-0.669058	1.8364	1.95692	2.4741	0.535735	0.030296	0.0595942	1.09367	1.12166	5.14901	3.25037	3.85567	2.59074	2.59368	3.08951	1.69167	5.65857	3.7118	1.61285	4.26428	5.99901	6.87569								8.4	-2.758	-4,490 to -1,026	Yes	****	<0,0001
	9.2	0.659291	0.691987	2.65488	1.10185	-0.146261	2.02449	1.11233	2.64057	0.968386	0.975729	0.0330184	0.961318	0.864724	5.01674	3.79557	3.59276	3.08079	1.74651	2.89687	0.875242	6.20224	1.14588	1.24823	4.1204	5.90644	6.843								8.5	-2.724	-4,456 to -0,9918	Yes	****	<0,0001
	9.3	0.89183	1.86954	1.72921	1.32536	-0.761136	1.85862	2.02521	1.39642	0.295849	0.417928	0.0603191	0.873053	0.755264	4.71479	4.0515	4.32055	2.05247	1.25396	3.13655	0.538808	6.12008	1.81794	0.982569	4.12557	5.76232	7.04995								8.6	-2.574	-4,306 to -0,8414	Yes	****	<0,0001
	9.4	0.60642	1.36617	2.57491	0.312019	-0.514413	1.90297	1.16934	1.63073	0.578298	0.388228	0.0657295	0.864488	0.788378	4.16128	3.07466	3.46056	3.18672	1.90223	3.46173	0.922396	5.82629	1.98841	2.08545	4.10673	5.91187	7.41293								8.7	-2.976	-4,709 to -1,244	Yes	****	<0,0001
	9.5	0.912404	1.83059	2.86781	0.668761	-0.637391	1.69193	1.81104	1.73021	0.371221	0.882348	0.0793129	1.08402	0.856248	3.91407	3.07145	5.37447	2.49012	1.4691	3.24238	0.874169	6.37508	1.96353	1.82944	4.05493	5.83386	7.36439								8.8	-3.15	-4,882 to -1,418	Yes	****	<0,0001
	9.6	0.601689	1.05633	3.46934	0.631854	-0.37187	1.351	1.26637	0.965044	-0.0194135	1.02317	0.0485233	1.05049	0.734232	3.18682	2.23599	4.08523	2.2357	1.90911	4.00155	1.57139	5.64496	1.27807	1.37074	4.09757	5.62519	7.21987								8.9	-2.764	-4,496 to -1,031	Yes	****	<0,0001
	9.7	0.698533	1.43501	1.56235	0.713194	-0.615963	1.57119	2.80849	1.49711	0.520406	0.572856	0.0282377	1.18191	0.800532	3.70666	2.19082	4.20203	2.6308	1.47216	3.38109	1.48625	5.63657	2.89081	0.98671	4.48849	5.09986	6.86326								9	-2.707	-4,439 to -0,9744	Yes	****	<0,0001
	9.8	0.0881936	1.58405	2.89024	1.4031	-0.310116	1.77916	2.35406	1.44081	0.396021	0.609174	0.0432508	1.22651	0.702984	3.47816	2.08647	3.74381	2.61416	0.880968	3.00323	1.56871	5.21392	2.76229	0.552555	4.53539	4.78187	6.39979								9.1	-2.731	-4,463 to -0,9984	Yes	****	<0,0001
	9.9	0.369589	0.811337	2.49648	0.495393	-1.03874	1.47257	2.55372	1.47631	0.461217	0.945155	0.0248188	1.461	0.661705	3.07352	3.95447	3.39137	2.92044	1.57877	4.19781	1.09773	5.09034	1.38596	1.18989	4.57834	4.45968	5.82614								9.2	-2.456	-4,188 to -0,7238	Yes	****	<0,0001
	10	0.119908	1.66608	2.93915	0.49839	-0.451567	1.60067	3.02254	0.803376	0.186989	0.43698	0.0386112	1.39226	0.519054	3.49828	2.24612	3.04839	2.81163	1.28037	2.59542	0.847919	6.46423	1.4513	0.999374	4.28565	4.3673	5.47472								9.3	-2.553	-4,285 to -0,8208	Yes	****	<0,0001
	10.1	-0.0199325	1.02863	2.20603	1.8191	-0.939329	1.58478	2.98381	1.26708	0.389723	0.852201	0.0468277	1.64632	0.403672	2.68759	3.07379	3.19077	3.84232	2.57858	3.35355	1.55516	5.7514	1.73851	0.81682	4.48891	4.20521	5.11604								9.4	-2.751	-4,484 to -1,019	Yes	****	<0,0001
	10.2	-0.00146924	1.08102	2.46441	0.26661	-0.816503	2.12252	2.40744	1.50548	0.263863	0.848022	-0.0225549	1.75351	0.332656	3.38082	3.20418	4.73389	2.79326	2.06111	1.79337	0.725617	6.31485	3.28132	1.35601	4.37758	4.16983	4.90976								9.5	-2.593	-4,325 to -0,8607	Yes	****	<0,0001
	10.3	-0.403069	0.483372	1.62619	1.09549	-1.02038	1.45537	2.49934	1.17858	0.581939	1.10053	-0.0227038	2.10227	0.292558	4.81762	2.98803	3.67368	3.04626	2.57506	2.73789	0.859249	6.02525	1.44935	0.837676	4.18489	3.95645	4.88632								9.6	-2.512	-4,244 to -0,7797	Yes	****	<0,0001
	10.4	-0.0695617	1.277	2.33984	1.18211	-1.05682	1.61639	2.28216	1.27458	-0.178539	0.712768	-0.00581013	2.46722	0.121171	4.11265	2.48975	2.10496	2.17457	2.75598	2.60029	0.381164	5.53425	2.3318	1.07745	3.85133	3.72546	5.0042								9.7	-2.482	-4,214 to -0,7494	Yes	****	<0,0001
	10.5	0.421736	0.356625	1.62557	0.636809	-1.1637	1.02227	2.38801	1.38156	0.920509	0.990987	0.0183364	2.58843	0.0375237	4.22135	2.3801	4.42266	2.71387	2.70268	3.68127	0.30892	4.55651	2.08913	0.720384	3.78412	3.35872	5.13736								9.8	-2.109	-3,841 to -0,3765	Yes	**	0.0016
	10.6	0.158704	1.40832	1.91299	1.76026	-1.03549	1.2297	2.18494	1.03904	0.724537	0.726303	0.107676	2.48291	-0.0441453	3.48975	2.68875	3.53706	2.47282	1.9512	2.94933	0.231962	4.7486	2.24278	0.854124	3.58785	3.30306	5.02143								9.9	-2.35	-4,083 to -0,6181	Yes	***	0.0001
	10.7	0.623334	0.771031	1.71284	0.196955	-1.06151	1.89528	2.26402	0.598004	0.0524763	0.924714	0.145348	2.41027	-0.13572	3.58193	2.98973	5.43571	2.13863	2.86014	2.63505	0.267351	6.50079	3.52754	0.771535	3.61626	3.28789	4.84464								10	-2.046	-3,778 to -0,3138	Yes	**	0.0029
	10.8	0.803744	0.416443	2.63507	0.898029	-0.849448	2.12109	1.85017	0.843115	0.752485	1.25516	0.313718	2.19733	-0.14538	4.02999	2.59659	4.47959	1.8884	1.91899	1.94834	-0.109745	4.9392	2.2309	0.644404	3.61601	3.70421	5.04726								10.1	-2.241	-3,973 to -0,5085	Yes	***	0.0004
	10.9	0.42659	0.855691	1.23937	1.6142	-1.04861	1.73373	2.42833	0.0491717	0.743443	0.993816	0.255113	1.99344	0.0328942	2.65079	2.08785	4.67769	1.45211	2.47516	3.02364	0.197118	6.21706	3.41444	0.663761	3.97758	3.84475	5.67898								10.2	-2.377	-4,109 to -0,6444	Yes	****	<0,0001
	11	0.146662	1.37819	2.05601	1.40642	-0.949096	1.97133	2.22723	1.21314	0.324782	0.63749	0.290372	1.99877	0.12827	3.48324	2.40176	4.79772	2.83725	2.46853	2.05245	0.686742	4.89142	2.37757	0.796912	4.2797	3.94499	5.8578								10.3	-2.39	-4,122 to -0,6576	Yes	****	<0,0001
	11.1	0.66061	1.29799	1.09928	1.05736	-1.61992	2.06194	2.11518	0.492006	-0.107306	0.644888	0.288757	1.77228	0.0483449	2.96934	1.76564	3.74427	1.97604	2.239	2.8275	1.23633	5.86382	2.66367	1.118	4.33066	4.1404	5.75228								10.4	-2.014	-3,746 to -0,2817	Yes	**	0.004
	11.2	0.420446	0.832907	1.35901	1.55169	-1.4347	1.80773	2.64124	0.900182	0.366348	0.911964	0.348661	1.8824	-0.0624618	2.79437	1.23788	2.69529	2.90225	2.83052	3.04026	0.87547	4.84134	2.80444	0.916331	4.95032	4.27554	6.04857								10.5	-2.219	-3,952 to -0,4872	Yes	***	0.0005
	11.3	0.323966	1.14356	1.77236	1.92833	-1.26614	2.32689	2.53556	1.0517	-0.393507	0.657587	0.409074	1.68592	-0.108121	2.80363	1.14139	2.86673	1.74454	2.56931	2.45428	0.90334	5.44781	2.83187	0.825931	5.85685	4.30311	6.35802								10.6	-1.879	-3,611 to -0,1464	Yes	*	0.0141
	11.4	1.09356	1.07287	1.94236	2.2527	-0.352843	2.29387	2.45571	1.25057	0.39657	0.817212	0.524862	1.74697	-0.219254	3.09453	1.98367	3.65438	2.72651	2.19773	2.68856	0.454132	3.54427	1.89938	1.00825	6.74564	3.8686	6.52384								10.7	-2.466	-4,198 to -0,7339	Yes	****	<0,0001
	11.5	0.3481	1.07988	1.51168	2.02766	-1.25876	2.70052	3.22062	1.54165	0.110702	1.40387	0.586875	1.69086	-0.330733	2.60644	1.68002	3.88551	1.74108	2.05507	2.36632	0.445284	5.56404	2.53905	1.22902	7.32886	3.80197	6.36594								10.8	-1.834	-3,566 to -0,1018	Yes	*	0.021
	11.6	0.228915	0.50186	1.52984	1.97868	-0.77879	2.8434	3.27217	1.29885	-0.281337	0.904292	0.658196	1.59859	-0.467542	3.29634	1.2409	4.88024	2.55298	1.63117	3.35437	0.675712	5.34077	3.87826	1.66695	7.77445	3.39812	6.0955								10.9	-2.234	-3,966 to -0,5019	Yes	***	0.0004
	11.7	0.419961	0.848878	1.52348	2.02499	-1.03108	2.92107	2.98236	1.84405	0.291162	0.978001	0.636126	1.82065	-0.502704	3.73234	1.51355	1.68094	3.04913	2.90437	2.52183	0.0430412	5.46441	3.10414	1.76065	8.17512	3.25046	6.1192								11	-2.157	-3,890 to -0,4252	Yes	***	0.001
	11.8	0.338465	0.452354	1.40051	1.98596	-0.510039	2.45476	3.25994	1.65011	-0.219066	1.18285	0.66884	1.6289	-0.646745	4.81516	1.19179	3.7224	3.60772	1.75116	2.59321	-0.0456835	6.37731	3.92795	1.69642	8.76055	2.62744	5.96574								11.1	-2.37	-4,103 to -0,6382	Yes	****	<0,0001
	11.9	0.373821	0.94019	1.62682	2.41042	-0.109047	3.65483	2.99375	0.853052	-0.12723	0.981457	0.666144	1.54797	-0.694889	4.59056	1.25914	3.02775	3.59177	1.36925	2.46546	0.172526	5.45029	2.90181	2.49118	8.71542	3.01838	5.69105								11.2	-2.207	-3,939 to -0,4745	Yes	***	0.0006
	12	-0.0945601	0.325204	1.09016	2.65391	-0.249501	3.25123	2.59994	1.48822	-0.0357695	0.835971	0.787463	1.31449	-0.811928	5.17144	1.56585	2.40321	2.57737	2.30436	2.19767	0.126759	5.50816	3.38827	2.40036	9.09237	2.7086	5.43801								11.3	-2.157	-3,889 to -0,4246	Yes	***	0.001
	12.1	0.2157	1.16046	1.10721	1.56362	-0.236253	3.50756	2.76556	1.47459	-0.0530221	1.06958	0.917747	1.15788	-0.885947	5.87096	0.622133	2.24607	3.88186	1.38097	1.88299	0.267172	5.40903	3.08105	1.99172	8.63315	2.46759	5.13088								11.4	-1.932	-3,664 to -0,1996	Yes	**	0.0087
	12.2	-0.0701474	0.53416	0.932904	2.93664	-0.345659	3.36867	3.44756	1.68538	0.273583	1.40379	0.90187	1.12453	-0.875658	6.08022	2.14339	2.28186	3.12979	1.36789	1.45159	0.11482	5.78758	3.72115	2.30558	8.71707	2.38994	4.86246								11.5	-2.075	-3,807 to -0,3428	Yes	**	0.0022
	12.3	-0.00721716	0.385708	1.70411	1.7946	0.189532	3.09244	3.0828	1.86704	-0.406597	1.08423	0.920021	0.751886	-0.85572	5.37303	-0.19443	2.86657	4.37626	1.92734	2.30416	-0.48887	4.46447	2.74284	2.86749	8.4122	2.12521	4.4923								11.6	-2.5	-4,232 to -0,7676	Yes	****	<0,0001
	12.4	0.243087	1.00248	0.862231	2.36093	-0.45328	3.55757	3.3904	1.35376	-0.206715	1.4457	0.987639	0.995478	-0.680856	5.12558	1.05991	2.84256	3.90765	1.51792	2.06645	-0.0244824	5.41334	3.1313	1.60303	8.24448	2.18799	4.06273								11.7	-2.197	-3,929 to -0,4648	Yes	***	0.0006
	12.5	1.02167	1.99487	1.35939	1.89129	-0.0714814	3.88409	3.1911	1.41091	-0.175274	0.762286	0.937929	0.768725	-0.435076	5.516	0.464573	2.15668	3.92509	1.4365	2.42634	0.23745	4.71921	2.79335	2.20366	7.8707	1.82985	3.88461								11.8	-2.565	-4,297 to -0,8327	Yes	****	<0,0001
	12.6	0.944441	0.50543	1.43029	2.09787	-0.422224	3.0601	3.33917	0.812408	-0.697426	1.90392	0.938158	0.652529	-0.145299	4.75848	0.613281	3.04932	3.65782	0.631912	1.81168	0.677831	7.11662	2.97034	3.12797	7.98703	1.94059	3.81444								11.9	-2.279	-4,011 to -0,5468	Yes	***	0.0003
	12.7	1.05559	0.479627	1.64838	1.38004	-0.0746809	3.15114	3.07636	1.42917	-0.131293	1.53433	0.935905	0.655244	0.144977	5.91879	1.73829	2.66239	2.73075	0.935775	1.08857	0.60262	4.98135	3.76744	1.90083	8.78688	1.70889	3.5509								12	-2.441	-4,173 to -0,7083	Yes	****	<0,0001
	12.8	0.737396	0.666638	1.06739	2.78506	0.187703	2.84023	3.18712	1.11917	0.464437	1.88158	0.902624	0.520464	0.277152	5.18179	1.02808	2.96661	2.49669	2.17568	2.43545	0.531592	6.32686	4.16398	2.33223	8.87772	1.57353	3.33695								12.1	-2.239	-3,971 to -0,5063	Yes	***	0.0004
	12.9	1.67746	1.72932	2.5222	2.23085	0.0167598	4.08673	3.17904	0.823865	0.126737	1.35982	1.01392	0.33614	0.195907	5.10699	-0.17176	2.95464	2.15335	1.26621	1.90622	0.766379	5.50966	3.39646	2.29055	8.93891	1.48466	3.11681								12.2	-2.234	-3,966 to -0,5013	Yes	***	0.0004
	13	0.721401	0.860245	0.945957	3.18563	0.337209	2.95658	2.88484	1.52326	0.182448	1.47159	0.978146	0.264436	0.0853563	4.96059	1.31584	2.03136	3.02223	1.56152	2.69633	1.17884	4.98227	3.43123	2.4296	8.90516	1.55505	2.85728								12.3	-2.128	-3,860 to -0,3959	Yes	**	0.0013
	13.1	1.19519	0.657155	1.51686	2.42773	-0.155395	3.84809	2.50301	1.85564	0.738946	0.946969	0.910836	0.224624	0.0505134	6.39483	-0.0554504	2.52625	2.04852	1.45083	2.63285	1.00982	7.37835	2.87762	2.24373	8.72971	1.78159	2.69942								12.4	-2.022	-3,754 to -0,2893	Yes	**	0.0037
	13.2	0.97344	0.847191	1.62363	3.20634	0.16148	2.91138	2.6129	1.40966	0.349534	1.27262	0.895845	0.290806	0.213102	5.79803	0.997447	2.20472	2.18598	1.32908	2.31374	1.81124	5.43813	2.96381	1.87762	8.37334	2.38033	2.74287								12.5	-1.763	-3,496 to -0,03111	Yes	*	0.0386
	13.3	0.877829	1.6235	1.26718	2.34907	-0.194931	3.2829	2.88983	0.686387	0.192918	0.790986	0.789382	0.482138	0.617874	5.84557	1.27894	3.34318	2.72291	1.067	2.48406	1.6909	5.19713	2.66038	1.64769	7.96868	3.12116	3.01026								12.6	-2.134	-3,866 to -0,4014	Yes	**	0.0012
	13.4	0.0570743	0.828366	1.05214	1.97729	0.070983	3.09481	2.45023	0.49752	0.143575	0.755032	0.809507	0.666285	0.953385	5.20665	0.823159	2.89839	3.53442	0.941222	2.68171	1.92574	5.52222	2.92187	1.70686	7.77161	3.70248	3.66335								12.7	-1.93	-3,662 to -0,1977	Yes	**	0.0088
	13.5	0.898956	1.10389	1.85751	1.83868	-0.235944	3.02756	2.37097	1.07695	0.21069	1.14354	0.811775	0.666667	1.19259	5.74781	0.208813	2.5927	3.06382	1.76929	2.38795	1.60561	5.14641	3.02499	2.40156	7.08112	3.61391	4.3513								12.8	-2.061	-3,793 to -0,3285	Yes	**	0.0025
	13.6	0.136183	1.48625	1.46624	2.66144	0.915152	3.13415	2.67341	1.65106	-0.302844	1.08241	0.784129	0.798881	1.43306	4.60455	1.04782	4.12787	4.17141	1.37403	1.93602	2.0682	5.89058	2.95471	1.78513	6.86895	3.41931	4.59612								12.9	-1.494	-3,226 to 0,2384	No	ns	0.2889
	13.7	0.719191	1.08252	1.86022	0.831511	0.175309	2.84244	2.04315	0.734212	0.573421	0.981478	0.792569	0.996272	1.74949	4.39377	1.11943	2.96286	4.46038	1.40444	2.25717	2.05387	5.24858	3.34845	1.89825	6.59976	3.52656	4.61229								13	-1.887	-3,619 to -0,1547	Yes	*	0.0131
	13.8	0.210883	1.26749	2.40704	2.29965	-0.332579	3.22566	2.04592	1.2448	0.281503	0.994795	0.721884	1.10571	1.92762	4.56739	1.80087	5.67631	3.17081	1.18788	2.22644	1.53808	4.58133	1.05122	1.60632	6.42295	3.72754	4.37668								13.1	-1.923	-3,655 to -0,1907	Yes	**	0.0094
	13.9	0.127463	0.488982	1.09722	1.74237	0.0419377	2.82753	2.51899	1.5491	0.07239	0.944158	0.700526	1.17046	2.05601	2.91641	2.58664	3.74565	2.68865	1.02335	1.77674	1.24572	5.60905	2.32401	1.35712	6.217	3.89018	4.14541								13.2	-1.819	-3,551 to -0,08686	Yes	*	0.0239
	14	0.510751	1.33826	0.870771	2.06769	0.0405124	2.91947	2.39696	1.18315	-0.223397	0.881115	0.759424	0.867246	1.96596	3.14783	2.58859	4.3912	3.23074	1.30373	2.27121	1.73244	4.51623	1.85922	1.50611	6.36756	3.67947	4.02306								13.3	-2.029	-3,762 to -0,2972	Yes	**	0.0034
	14.1	-0.158676	1.0025	1.51701	1.53188	-0.00473548	2.7246	1.76509	0.536835	0.107886	1.57024	0.732038	0.923713	1.93414	3.34939	2.52981	4.32907	2.84287	1.41486	1.49162	1.67943	4.93716	2.4312	1.59061	6.48375	3.30834	3.71784								13.4	-2.303	-4,036 to -0,5711	Yes	***	0.0002
	14.2	0.265008	0.937736	1.81883	1.35397	-0.0687745	2.95063	2.09537	1.19732	0.16315	0.89787	0.73429	0.631172	2.01963	2.38731	2.66943	4.46848	2.23962	2.38828	2.23837	0.88885	6.02585	1.21722	1.04851	6.45586	3.25852	3.46821								13.5	-2.079	-3,812 to -0,3471	Yes	**	0.0021
	14.3	0.574845	1.07392	0.977393	1.92687	-0.474822	2.58007	1.9563	1.10511	-0.213266	0.895209	0.880064	0.655267	2.08387	2.49213	2.15122	4.41496	3.71083	2.92553	1.55871	1.13097	6.35751	2.90335	1.4074	6.49571	2.97481	3.34681								13.6	-2.071	-3,803 to -0,3389	Yes	**	0.0023
	14.4	0.454601	1.03135	1.37061	1.49491	-0.609487	3.4846	1.95569	0.807117	0.505504	1.07836	0.838516	0.532045	2.12664	2.11941	3.05853	4.00958	3.0682	3.14854	2.58881	1.01136	5.77408	4.05752	0.781934	6.5092	3.04478	3.61293								13.7	-2.193	-3,925 to -0,4604	Yes	***	0.0007
	14.5	0.315861	1.82343	0.587213	1.27046	-0.483897	3.18753	2.0802	0.657891	0.383952	0.510576	0.857491	0.568393	2.39738	2.37901	2.19365	4.00024	3.2082	2.65368	2.28444	1.0989	5.18829	3.17497	2.01118	7.01283	2.79373	3.94002								13.8	-1.887	-3,619 to -0,1549	Yes	*	0.0131
	14.6	0.829112	1.40393	0.817001	1.29129	-0.65285	3.42981	1.66385	0.616438	-0.181191	1.20851	0.933191	0.758205	2.40128	3.87778	3.62423	3.9256	2.72101	3.787	1.56915	0.6195	5.8375	2.96756	1.31243	7.25631	2.62984	4.05905								13.9	-1.861	-3,593 to -0,1284	Yes	*	0.0166
	14.7	0.636658	1.31906	1.41414	1.05403	-0.821692	3.2254	1.92721	0.995459	-0.0125055	0.216847	0.97239	0.661171	2.49308	3.58924	1.79011	3.30641	2.37981	3.46731	2.03637	0.448295	5.17207	2.13238	0.958249	7.38903	2.44172	4.34088								14	-1.926	-3,658 to -0,1939	Yes	**	0.0091
	14.8	0.78532	1.35198	0.881769	1.40881	-0.489615	3.24522	2.32735	0.0554133	0.0446634	0.360181	1.01978	0.791997	2.6267	4.24466	1.8172	5.13275	1.91799	3.86859	1.52955	1.21711	5.0754	3.01219	0.822592	7.36283	2.89776	4.65016								14.1	-1.994	-3,726 to -0,2619	Yes	**	0.0048
	14.9	1.04203	1.10099	0.359103	1.28574	-0.649022	2.8059	1.77081	0.471427	0.900551	0.693901	1.05035	0.914254	2.64113	2.85071	2.31493	3.87172	3.26508	3.4912	2.83631	0.242707	6.37854	1.84337	1.2298	6.99307	3.4744	4.54375								14.2	-1.828	-3,560 to -0,09532	Yes	*	0.0222
	15	0.337734	1.47986	1.16531	1.05501	-0.501372	3.03914	1.76857	0.0651687	-0.426244	0.286595	1.06752	0.934946	2.83146	3.99867	1.8562	4.71015	2.19827	3.50621	2.40925	0.844091	4.91376	1.829	0.875236	7.07042	3.95436	4.36013								14.3	-2.142	-3,874 to -0,4100	Yes	**	0.0011
																																			14.4	-2.132	-3,864 to -0,3996	Yes	**	0.0012
																																			14.5	-2.137	-3,869 to -0,4049	Yes	**	0.0012
																																			14.6	-2.282	-4,014 to -0,5499	Yes	***	0.0003
																																			14.7	-1.952	-3,684 to -0,2193	Yes	**	0.0072
																																			14.8	-2.241	-3,974 to -0,5092	Yes	***	0.0004
																																			14.9	-2.227	-3,959 to -0,4946	Yes	***	0.0005
																																			15	-2.263	-3,995 to -0,5310	Yes	***	0.0003
																																			Test details	Mean 1	Mean 2	Mean Diff,	SE of diff,	N1	N2	t	DF
																																			Control - NCD Exposure
																																			-10	-0.01538	-0.3146	0.2992	0.4659	13	13	0.6422	3000
																																			-9.9	-0.2172	-0.3019	0.08472	0.4659	13	13	0.1818	3000
																																			-9.8	-0.08721	-0.4932	0.406	0.4659	13	13	0.8714	3000
																																			-9.7	-0.1581	-0.1818	0.02374	0.4659	13	13	0.05095	3000
																																			-9.6	-0.1946	-0.2885	0.09391	0.4659	13	13	0.2016	3000
																																			-9.5	-0.06203	-0.2935	0.2314	0.4659	13	13	0.4968	3000
																																			-9.4	-0.201	-0.2874	0.0864	0.4659	13	13	0.1855	3000
																																			-9.3	-0.2132	-0.3658	0.1525	0.4659	13	13	0.3274	3000
																																			-9.2	-0.289	-0.3175	0.02855	0.4659	13	13	0.06128	3000
																																			-9.1	-0.2584	-0.2788	0.02038	0.4659	13	13	0.04374	3000
																																			-9	-0.07009	-0.3536	0.2835	0.4659	13	13	0.6086	3000
																																			-8.9	-0.05931	-0.5067	0.4474	0.4659	13	13	0.9603	3000
																																			-8.8	-0.00679	-0.2128	0.206	0.4659	13	13	0.4423	3000
																																			-8.7	0.01922	-0.3745	0.3938	0.4659	13	13	0.8452	3000
																																			-8.6	-0.07373	-0.3215	0.2478	0.4659	13	13	0.5318	3000
																																			-8.5	-0.04756	-0.3286	0.281	0.4659	13	13	0.6032	3000
																																			-8.4	0.07609	-0.1034	0.1795	0.4659	13	13	0.3852	3000
																																			-8.3	0.103	-0.246	0.349	0.4659	13	13	0.7491	3000
																																			-8.2	-0.004581	-0.1494	0.1448	0.4659	13	13	0.3107	3000
																																			-8.1	-0.02702	-0.4148	0.3878	0.4659	13	13	0.8324	3000
																																			-8	0.1152	-0.181	0.2962	0.4659	13	13	0.6358	3000
																																			-7.9	0.02248	-0.2718	0.2942	0.4659	13	13	0.6316	3000
																																			-7.8	-0.11	-0.3012	0.1912	0.4659	13	13	0.4104	3000
																																			-7.7	-0.02645	-0.1861	0.1597	0.4659	13	13	0.3427	3000
																																			-7.6	-0.1814	-0.2987	0.1172	0.4659	13	13	0.2517	3000
																																			-7.5	0.01135	-0.3007	0.3121	0.4659	13	13	0.6699	3000
																																			-7.4	-0.1262	-0.3415	0.2153	0.4659	13	13	0.4621	3000
																																			-7.3	-0.05829	-0.3331	0.2748	0.4659	13	13	0.5898	3000
																																			-7.2	-0.1678	-0.2157	0.0479	0.4659	13	13	0.1028	3000
																																			-7.1	-0.03229	-0.3172	0.2849	0.4659	13	13	0.6114	3000
																																			-7	0.00867	-0.5897	0.5984	0.4659	13	13	1.284	3000
																																			-6.9	-0.0643	-0.276	0.2117	0.4659	13	13	0.4544	3000
																																			-6.8	0.007169	-0.4178	0.425	0.4659	13	13	0.9123	3000
																																			-6.7	-0.07521	-0.3472	0.272	0.4659	13	13	0.5838	3000
																																			-6.6	-0.1525	-0.3936	0.2411	0.4659	13	13	0.5175	3000
																																			-6.5	-0.2606	-0.4366	0.176	0.4659	13	13	0.3777	3000
																																			-6.4	-0.1619	-0.3818	0.2199	0.4659	13	13	0.472	3000
																																			-6.3	-0.1115	-0.3734	0.2619	0.4659	13	13	0.5622	3000
																																			-6.2	-0.2817	-0.4847	0.2031	0.4659	13	13	0.4359	3000
																																			-6.1	-0.22	-0.5018	0.2818	0.4659	13	13	0.6048	3000
																																			-6	-0.198	-0.4293	0.2313	0.4659	13	13	0.4964	3000
																																			-5.9	-0.05282	-0.3773	0.3245	0.4659	13	13	0.6965	3000
																																			-5.8	-0.1415	-0.3409	0.1994	0.4659	13	13	0.428	3000
																																			-5.7	-0.1225	-0.5599	0.4374	0.4659	13	13	0.9389	3000
																																			-5.6	-0.1195	-0.5204	0.4009	0.4659	13	13	0.8605	3000
																																			-5.5	-0.1246	-0.6269	0.5023	0.4659	13	13	1.078	3000
																																			-5.4	-0.2604	-0.3757	0.1153	0.4659	13	13	0.2475	3000
																																			-5.3	0.05383	-0.6179	0.6717	0.4659	13	13	1.442	3000
																																			-5.2	-0.1494	-0.5211	0.3717	0.4659	13	13	0.7978	3000
																																			-5.1	0.03505	-0.5469	0.5819	0.4659	13	13	1.249	3000
																																			-5	0.00861	-0.4897	0.4983	0.4659	13	13	1.069	3000
																																			-4.9	-0.07223	-0.4404	0.3682	0.4659	13	13	0.7903	3000
																																			-4.8	-0.1902	-0.3365	0.1463	0.4659	13	13	0.314	3000
																																			-4.7	-0.02779	-0.5058	0.478	0.4659	13	13	1.026	3000
																																			-4.6	-0.2297	-0.1253	-0.1044	0.4659	13	13	0.2242	3000
																																			-4.5	-0.06934	-0.4618	0.3925	0.4659	13	13	0.8424	3000
																																			-4.4	-0.2938	0.04372	-0.3375	0.4659	13	13	0.7245	3000
																																			-4.3	-0.3037	-0.0836	-0.2201	0.4659	13	13	0.4725	3000
																																			-4.2	-0.1168	0.0307	-0.1475	0.4659	13	13	0.3166	3000
																																			-4.1	-0.2884	0.03663	-0.325	0.4659	13	13	0.6977	3000
																																			-4	-0.03041	0.2513	-0.2817	0.4659	13	13	0.6047	3000
																																			-3.9	-0.4231	0.202	-0.6251	0.4659	13	13	1.342	3000
																																			-3.8	-0.1889	-0.1287	-0.06017	0.4659	13	13	0.1292	3000
																																			-3.7	-0.316	0.2042	-0.5201	0.4659	13	13	1.116	3000
																																			-3.6	-0.3113	-0.1591	-0.1521	0.4659	13	13	0.3265	3000
																																			-3.5	-0.3486	-0.02123	-0.3274	0.4659	13	13	0.7027	3000
																																			-3.4	-0.2996	-0.09146	-0.2081	0.4659	13	13	0.4467	3000
																																			-3.3	-0.4215	-0.1929	-0.2286	0.4659	13	13	0.4907	3000
																																			-3.2	-0.177	0.0008817	-0.1779	0.4659	13	13	0.3819	3000
																																			-3.1	-0.35	-0.07913	-0.2709	0.4659	13	13	0.5814	3000
																																			-3	-0.4455	-0.009703	-0.4358	0.4659	13	13	0.9354	3000
																																			-2.9	-0.3202	0.003597	-0.3238	0.4659	13	13	0.6949	3000
																																			-2.8	-0.1625	-0.06102	-0.1015	0.4659	13	13	0.2178	3000
																																			-2.7	-0.4325	0.2019	-0.6344	0.4659	13	13	1.362	3000
																																			-2.6	-0.3945	0.006263	-0.4008	0.4659	13	13	0.8603	3000
																																			-2.5	-0.4865	0.09342	-0.5799	0.4659	13	13	1.245	3000
																																			-2.4	-0.3096	0.1195	-0.4291	0.4659	13	13	0.921	3000
																																			-2.3	-0.3122	0.2026	-0.5148	0.4659	13	13	1.105	3000
																																			-2.2	-0.2157	0.07589	-0.2916	0.4659	13	13	0.6259	3000
																																			-2.1	-0.3438	-0.04551	-0.2983	0.4659	13	13	0.6403	3000
																																			-2	-0.2744	0.1544	-0.4288	0.4659	13	13	0.9204	3000
																																			-1.9	-0.3383	0.4722	-0.8105	0.4659	13	13	1.74	3000
																																			-1.8	-0.0974	0.257	-0.3544	0.4659	13	13	0.7607	3000
																																			-1.7	-0.3784	0.6909	-1.069	0.4659	13	13	2.295	3000
																																			-1.6	-0.2391	0.3013	-0.5404	0.4659	13	13	1.16	3000
																																			-1.5	-0.1018	0.6194	-0.7213	0.4659	13	13	1.548	3000
																																			-1.4	-0.3401	0.3296	-0.6697	0.4659	13	13	1.437	3000
																																			-1.3	-0.2455	0.2541	-0.4996	0.4659	13	13	1.072	3000
																																			-1.2	-0.3429	0.7159	-1.059	0.4659	13	13	2.273	3000
																																			-1.1	-0.1645	0.267	-0.4315	0.4659	13	13	0.9261	3000
																																			-1	-0.2605	0.4351	-0.6956	0.4659	13	13	1.493	3000
																																			-0.9	-0.2023	0.4763	-0.6786	0.4659	13	13	1.456	3000
																																			-0.8	-0.1625	0.3681	-0.5306	0.4659	13	13	1.139	3000
																																			-0.7	-0.2951	0.9501	-1.245	0.4659	13	13	2.673	3000
																																			-0.6	-0.1662	0.7716	-0.9377	0.4659	13	13	2.013	3000
																																			-0.5	-0.09123	1.006	-1.097	0.4659	13	13	2.355	3000
																																			-0.4	-0.09033	0.7522	-0.8425	0.4659	13	13	1.808	3000
																																			-0.3	0.1355	1.238	-1.103	0.4659	13	13	2.367	3000
																																			-0.2	0.2301	1.588	-1.358	0.4659	13	13	2.916	3000
																																			-0.1	0.277	1.647	-1.37	0.4659	13	13	2.94	3000
																																			0	0.5184	1.963	-1.444	0.4659	13	13	3.1	3000
																																			0.1	0.5755	2.094	-1.518	0.4659	13	13	3.259	3000
																																			0.2	0.6648	2.521	-1.856	0.4659	13	13	3.985	3000
																																			0.3	0.7937	2.849	-2.055	0.4659	13	13	4.411	3000
																																			0.4	1.138	2.894	-1.756	0.4659	13	13	3.769	3000
																																			0.5	1.036	3.165	-2.129	0.4659	13	13	4.57	3000
																																			0.6	1.408	3.455	-2.048	0.4659	13	13	4.395	3000
																																			0.7	1.54	3.817	-2.277	0.4659	13	13	4.888	3000
																																			0.8	1.55	3.745	-2.195	0.4659	13	13	4.711	3000
																																			0.9	1.633	3.845	-2.212	0.4659	13	13	4.748	3000
																																			1	1.706	4.086	-2.38	0.4659	13	13	5.109	3000
																																			1.1	1.994	3.981	-1.987	0.4659	13	13	4.265	3000
																																			1.2	1.75	4.229	-2.478	0.4659	13	13	5.319	3000
																																			1.3	2.054	4.232	-2.178	0.4659	13	13	4.675	3000
																																			1.4	2.068	4.703	-2.635	0.4659	13	13	5.657	3000
																																			1.5	2.137	4.666	-2.529	0.4659	13	13	5.428	3000
																																			1.6	2.209	4.776	-2.566	0.4659	13	13	5.508	3000
																																			1.7	2.122	4.622	-2.501	0.4659	13	13	5.367	3000
																																			1.8	2.088	4.661	-2.573	0.4659	13	13	5.523	3000
																																			1.9	2.234	5.054	-2.82	0.4659	13	13	6.053	3000
																																			2	2.023	5.053	-3.03	0.4659	13	13	6.504	3000
																																			2.1	2.247	5.283	-3.036	0.4659	13	13	6.516	3000
																																			2.2	2.273	5.132	-2.859	0.4659	13	13	6.137	3000
																																			2.3	2.263	5.048	-2.785	0.4659	13	13	5.977	3000
																																			2.4	2.085	5.209	-3.124	0.4659	13	13	6.705	3000
																																			2.5	2.333	5.238	-2.904	0.4659	13	13	6.234	3000
																																			2.6	2.236	5.093	-2.857	0.4659	13	13	6.133	3000
																																			2.7	2.147	5.052	-2.905	0.4659	13	13	6.236	3000
																																			2.8	2.273	5.316	-3.043	0.4659	13	13	6.532	3000
																																			2.9	2.228	5.305	-3.078	0.4659	13	13	6.606	3000
																																			3	2.214	5.283	-3.069	0.4659	13	13	6.587	3000
																																			3.1	2.139	5.437	-3.299	0.4659	13	13	7.08	3000
																																			3.2	2.12	5.023	-2.903	0.4659	13	13	6.231	3000
																																			3.3	2.098	5.324	-3.226	0.4659	13	13	6.925	3000
																																			3.4	2.146	5.113	-2.968	0.4659	13	13	6.37	3000
																																			3.5	2.18	4.923	-2.743	0.4659	13	13	5.887	3000
																																			3.6	2.14	5.208	-3.068	0.4659	13	13	6.585	3000
																																			3.7	2.261	5.013	-2.752	0.4659	13	13	5.908	3000
																																			3.8	2.211	5.339	-3.128	0.4659	13	13	6.713	3000
																																			3.9	2.1	5.432	-3.332	0.4659	13	13	7.152	3000
																																			4	2.2	5.236	-3.037	0.4659	13	13	6.518	3000
																																			4.1	2.04	5.08	-3.04	0.4659	13	13	6.526	3000
																																			4.2	2.036	4.932	-2.896	0.4659	13	13	6.216	3000
																																			4.3	2.126	5.205	-3.078	0.4659	13	13	6.607	3000
																																			4.4	1.894	5.083	-3.19	0.4659	13	13	6.846	3000
																																			4.5	1.939	4.997	-3.058	0.4659	13	13	6.565	3000
																																			4.6	1.716	5.21	-3.494	0.4659	13	13	7.5	3000
																																			4.7	1.86	4.962	-3.101	0.4659	13	13	6.657	3000
																																			4.8	1.779	4.554	-2.776	0.4659	13	13	5.958	3000
																																			4.9	1.612	4.866	-3.255	0.4659	13	13	6.986	3000
																																			5	1.745	4.881	-3.137	0.4659	13	13	6.732	3000
																																			5.1	1.655	4.789	-3.134	0.4659	13	13	6.727	3000
																																			5.2	1.648	4.903	-3.255	0.4659	13	13	6.987	3000
																																			5.3	1.759	4.963	-3.204	0.4659	13	13	6.877	3000
																																			5.4	1.743	4.916	-3.173	0.4659	13	13	6.811	3000
																																			5.5	1.652	5.243	-3.592	0.4659	13	13	7.709	3000
																																			5.6	1.767	4.696	-2.928	0.4659	13	13	6.286	3000
																																			5.7	1.677	4.476	-2.799	0.4659	13	13	6.008	3000
																																			5.8	1.519	4.704	-3.185	0.4659	13	13	6.836	3000
																																			5.9	1.616	4.805	-3.189	0.4659	13	13	6.845	3000
																																			6	1.503	4.735	-3.233	0.4659	13	13	6.939	3000
																																			6.1	1.602	4.462	-2.86	0.4659	13	13	6.138	3000
																																			6.2	1.446	4.931	-3.484	0.4659	13	13	7.479	3000
																																			6.3	1.388	4.851	-3.463	0.4659	13	13	7.432	3000
																																			6.4	1.373	4.917	-3.545	0.4659	13	13	7.608	3000
																																			6.5	1.191	4.692	-3.501	0.4659	13	13	7.515	3000
																																			6.6	1.434	4.748	-3.315	0.4659	13	13	7.115	3000
																																			6.7	1.228	4.68	-3.452	0.4659	13	13	7.41	3000
																																			6.8	1.334	4.949	-3.615	0.4659	13	13	7.759	3000
																																			6.9	1.391	4.729	-3.338	0.4659	13	13	7.165	3000
																																			7	1.267	4.825	-3.558	0.4659	13	13	7.637	3000
																																			7.1	1.483	4.74	-3.257	0.4659	13	13	6.992	3000
																																			7.2	1.457	4.835	-3.378	0.4659	13	13	7.25	3000
																																			7.3	1.268	4.605	-3.338	0.4659	13	13	7.164	3000
																																			7.4	1.401	4.715	-3.314	0.4659	13	13	7.113	3000
																																			7.5	1.22	4.474	-3.254	0.4659	13	13	6.985	3000
																																			7.6	1.424	4.332	-2.908	0.4659	13	13	6.241	3000
																																			7.7	1.176	4.269	-3.094	0.4659	13	13	6.641	3000
																																			7.8	1.312	4.174	-2.863	0.4659	13	13	6.144	3000
																																			7.9	1.286	4.25	-2.964	0.4659	13	13	6.363	3000
																																			8	1.359	4.112	-2.753	0.4659	13	13	5.909	3000
																																			8.1	1.204	3.768	-2.564	0.4659	13	13	5.504	3000
																																			8.2	1.263	4.168	-2.905	0.4659	13	13	6.235	3000
																																			8.3	1.042	3.762	-2.72	0.4659	13	13	5.839	3000
																																			8.4	1.173	3.931	-2.758	0.4659	13	13	5.92	3000
																																			8.5	1.08	3.804	-2.724	0.4659	13	13	5.847	3000
																																			8.6	1.409	3.982	-2.574	0.4659	13	13	5.524	3000
																																			8.7	1.136	4.112	-2.976	0.4659	13	13	6.388	3000
																																			8.8	1.03	4.18	-3.15	0.4659	13	13	6.761	3000
																																			8.9	1.123	3.887	-2.764	0.4659	13	13	5.932	3000
																																			9	1.015	3.721	-2.707	0.4659	13	13	5.81	3000
																																			9.1	1.142	3.873	-2.731	0.4659	13	13	5.861	3000
																																			9.2	1.119	3.575	-2.456	0.4659	13	13	5.272	3000
																																			9.3	0.9798	3.533	-2.553	0.4659	13	13	5.48	3000
																																			9.4	0.9026	3.654	-2.751	0.4659	13	13	5.906	3000
																																			9.5	1.088	3.681	-2.593	0.4659	13	13	5.566	3000
																																			9.6	0.9082	3.42	-2.512	0.4659	13	13	5.392	3000
																																			9.7	0.9826	3.464	-2.482	0.4659	13	13	5.327	3000
																																			9.8	1.093	3.202	-2.109	0.4659	13	13	4.526	3000
																																			9.9	0.9377	3.288	-2.35	0.4659	13	13	5.045	3000
																																			10	0.9825	3.029	-2.046	0.4659	13	13	4.392	3000
																																			10.1	1.021	3.261	-2.241	0.4659	13	13	4.81	3000
																																			10.2	0.9388	3.316	-2.377	0.4659	13	13	5.101	3000
																																			10.3	0.8438	3.234	-2.39	0.4659	13	13	5.13	3000
																																			10.4	0.9202	2.934	-2.014	0.4659	13	13	4.323	3000
																																			10.5	0.8634	3.083	-2.219	0.4659	13	13	4.764	3000
																																			10.6	0.9735	2.852	-1.879	0.4659	13	13	4.033	3000
																																			10.7	0.7998	3.266	-2.466	0.4659	13	13	5.293	3000
																																			10.8	1.007	2.841	-1.834	0.4659	13	13	3.937	3000
																																			10.9	0.8706	3.105	-2.234	0.4659	13	13	4.795	3000
																																			11	0.9869	3.144	-2.157	0.4659	13	13	4.631	3000
																																			11.1	0.7547	3.125	-2.37	0.4659	13	13	5.088	3000
																																			11.2	0.8866	3.093	-2.207	0.4659	13	13	4.737	3000
																																			11.3	0.9282	3.085	-2.157	0.4659	13	13	4.63	3000
																																			11.4	1.175	3.107	-1.932	0.4659	13	13	4.147	3000
																																			11.5	1.126	3.201	-2.075	0.4659	13	13	4.454	3000
																																			11.6	1.022	3.522	-2.5	0.4659	13	13	5.366	3000
																																			11.7	1.135	3.332	-2.197	0.4659	13	13	4.716	3000
																																			11.8	1.05	3.615	-2.565	0.4659	13	13	5.506	3000
																																			11.9	1.163	3.442	-2.279	0.4659	13	13	4.892	3000
																																			12	1.012	3.452	-2.441	0.4659	13	13	5.239	3000
																																			12.1	1.059	3.297	-2.239	0.4659	13	13	4.805	3000
																																			12.2	1.178	3.412	-2.234	0.4659	13	13	4.794	3000
																																			12.3	1.046	3.175	-2.128	0.4659	13	13	4.568	3000
																																			12.4	1.143	3.164	-2.022	0.4659	13	13	4.339	3000
																																			12.5	1.272	3.036	-1.763	0.4659	13	13	3.785	3000
																																			12.6	1.109	3.243	-2.134	0.4659	13	13	4.58	3000
																																			12.7	1.176	3.106	-1.93	0.4659	13	13	4.142	3000
																																			12.8	1.28	3.341	-2.061	0.4659	13	13	4.423	3000
																																			12.9	1.485	2.978	-1.494	0.4659	13	13	3.207	3000
																																			13	1.261	3.148	-1.887	0.4659	13	13	4.05	3000
																																			13.1	1.286	3.209	-1.923	0.4659	13	13	4.127	3000
																																			13.2	1.29	3.109	-1.819	0.4659	13	13	3.905	3000
																																			13.3	1.204	3.234	-2.029	0.4659	13	13	4.356	3000
																																			13.4	1.027	3.331	-2.303	0.4659	13	13	4.944	3000
																																			13.5	1.228	3.307	-2.079	0.4659	13	13	4.463	3000
																																			13.6	1.378	3.45	-2.071	0.4659	13	13	4.446	3000
																																			13.7	1.183	3.376	-2.193	0.4659	13	13	4.706	3000
																																			13.8	1.338	3.226	-1.887	0.4659	13	13	4.051	3000
																																			13.9	1.18	3.04	-1.861	0.4659	13	13	3.994	3000
																																			14	1.198	3.124	-1.926	0.4659	13	13	4.134	3000
																																			14.1	1.091	3.085	-1.994	0.4659	13	13	4.28	3000
																																			14.2	1.154	2.981	-1.828	0.4659	13	13	3.923	3000
																																			14.3	1.079	3.221	-2.142	0.4659	13	13	4.598	3000
																																			14.4	1.159	3.291	-2.132	0.4659	13	13	4.576	3000
																																			14.5	1.089	3.226	-2.137	0.4659	13	13	4.587	3000
																																			14.6	1.117	3.399	-2.282	0.4659	13	13	4.899	3000
																																			14.7	1.083	3.035	-1.952	0.4659	13	13	4.189	3000
																																			14.8	1.108	3.35	-2.241	0.4659	13	13	4.811	3000
																																			14.9	1.107	3.334	-2.227	0.4659	13	13	4.78	3000
																																			15	1.008	3.271	-2.263	0.4659	13	13	4.858	3000

## Sheet: D_OSC_GCaMP6s_NCD_Heatmap
	Fig. 4 d) Food odours (NCD) induced changes in MSVGLUT2 neuronal activity in the olfactory stimulation chamber (OSC) displayed as heatmap [zscore]
	Control															NCD Odours
		Mice															Mice
	Time (s)	1	2	3	4	5	6	7	8	9	10	11	12	13		Time (s)	1	2	3	4	5	6	7	8	9	10	11	12	13
	-10	0.0414878	0.659183	0.331829	0.100734	-0.768096	-0.84494	0.0404481	0.379258	0.0831255	-0.640248	-0.461226	0.574558	0.30391		-10	0.464658	-1.10971	-0.849868	0.5311	-0.829485	-0.514837	-0.111995	-0.510654	-0.569921	-0.0505198	-0.691035	-0.747933	0.900575
	-9.9	-0.070115	0.718332	-0.205435	-0.369149	-0.823034	-0.638064	-0.382284	-0.635984	-0.203311	-0.724484	-0.485623	0.580768	0.41489		-9.9	-0.845552	-0.184236	-0.421619	0.255587	-1.40709	-0.293435	-0.005215	-0.512948	0.487849	-0.349135	-0.787588	-0.701484	0.840021
	-9.8	-0.21609	0.234271	0.0407534	0.570483	-0.930359	-0.615945	0.272909	0.130645	-0.636617	-0.56978	-0.451542	0.589431	0.448116		-9.8	-1.14469	-0.843441	-1.08416	-0.0262827	-0.685521	-0.801841	0.0494585	-1.00344	0.191597	-0.786057	-0.612646	-0.621106	0.956798
	-9.7	-0.203063	0.510218	-0.221642	-0.437665	-0.423311	-0.0828268	-0.0901134	-0.479775	-0.187788	-0.787386	-0.470867	0.374676	0.444684		-9.7	-0.00121278	-0.482767	-0.956913	-0.109616	-0.762163	0.619326	0.245174	-0.617745	0.565675	-0.64352	-0.852546	-0.535605	1.1685
	-9.6	-0.360151	0.436624	-0.227551	0.0160836	-0.502307	-0.785152	0.0799064	-0.114091	-0.456625	-0.954108	-0.455469	0.368525	0.424965		-9.6	-1.67348	-0.829245	0.361351	0.298452	-1.44988	-0.0418975	-0.453232	-0.329647	0.323475	-0.136075	-0.691012	-0.425754	1.29672
	-9.5	0.0833572	1.16762	0.127124	0.338393	-0.0822925	-0.214415	-0.402992	-0.248059	-0.764431	-1.00408	-0.457176	0.320769	0.329812		-9.5	-0.246297	-0.781097	-1.82662	1.27911	-0.60634	-0.366383	-0.314586	0.18004	-0.541273	-0.0990073	-0.867552	-0.664908	1.03997
	-9.4	-0.893875	0.373459	-0.330585	0.584795	-0.349633	-0.618918	0.293654	-0.514823	-0.382426	-0.645047	-0.485352	0.274523	0.0808982		-9.4	-0.957595	-0.906364	0.694925	-0.0559861	-1.03381	-0.254155	-0.633271	-0.299755	0.713785	-0.626909	-0.903921	-0.3694	0.895948
	-9.3	-0.0727346	0.710479	0.495261	-0.32026	0.0333368	-0.814524	-0.417683	0.013288	-0.808233	-1.13847	-0.524915	0.148133	-0.0758333		-9.3	-1.35472	-0.923219	-1.31142	0.0513688	-0.924434	-0.786614	-0.750986	0.946503	1.24531	-0.181324	-0.905842	-0.631817	0.772128
	-9.2	-1.03697	0.159991	0.208572	-0.00946375	-0.664939	-0.562881	0.232444	-0.574118	-0.466989	-0.473196	-0.544536	0.20582	-0.23049		-9.2	-0.751652	-1.27497	-0.955534	-0.179099	-1.02902	0.299782	-0.516694	0.255204	1.031	-0.359425	-0.768517	-0.586519	0.707582
	-9.1	-0.332113	1.05699	-0.740974	-0.308453	-0.711992	-1.00392	0.12344	0.229298	-0.416796	-0.567611	-0.55975	0.128166	-0.255293		-9.1	-0.239795	-1.22313	0.187023	0.561833	-1.52584	-0.379766	-0.607346	0.393247	0.139741	-0.268262	-0.610103	-0.683191	0.631658
	-9	-0.631016	1.40971	0.578491	0.290927	-0.537914	-0.530743	0.295226	-0.128743	-0.66965	-0.489873	-0.64443	0.335423	-0.188597		-9	-0.82976	-0.834326	-0.134492	-0.0298262	-0.904098	-0.437122	-0.626219	0.368509	-0.0183943	-0.357497	-0.84035	-0.641306	0.687808
	-8.9	-0.528843	0.15183	0.926409	0.0511123	-1.00465	-0.253676	0.417785	-0.458065	0.201216	-0.137814	-0.652654	0.536369	-0.0200972		-8.9	-0.176049	-1.30715	-1.9258	0.0452936	-1.07673	-0.951688	-1.21791	0.126463	0.43385	0.0619016	-0.766904	-0.590946	0.758686
	-8.8	-0.479878	0.343821	0.850756	0.460511	-0.864849	-0.0879939	0.15479	0.00488761	-0.229748	-0.349866	-0.621658	0.556756	0.174197		-8.8	-0.308866	-0.622638	-0.523154	0.548973	-1.34701	-0.488206	-0.661849	1.1522	0.233247	-0.605577	-0.652174	-0.463716	0.971967
	-8.7	-0.574358	0.0970988	0.854175	0.357864	-0.663984	-0.726301	0.270622	-0.0992128	0.0242762	0.39217	-0.636846	0.584357	0.369962		-8.7	-0.921813	-1.28961	-0.578064	0.445091	-0.906779	-0.582028	-0.828127	-0.562461	0.573824	-0.0323371	-0.639526	-0.468519	0.921289
	-8.6	0.289839	0.820798	-0.645785	-0.0464377	-0.966653	-0.688397	0.301079	0.320603	-0.530642	-0.023487	-0.631997	0.416183	0.426423		-8.6	-0.501697	-0.367347	-0.480001	0.0178092	-1.1913	-1.05031	-0.0965256	0.748116	-0.721643	-0.145185	-0.442229	-0.637872	0.688771
	-8.5	-0.59795	-0.37165	0.65269	0.791174	-0.890341	-0.495415	0.250969	-0.47984	-0.362736	0.581688	-0.612456	0.480628	0.434999		-8.5	-0.700605	-0.971862	-1.23018	0.569126	-1.32066	-0.373909	-0.332598	1.01327	-0.751455	0.138007	-0.27345	-0.655795	0.618374
	-8.4	0.415463	0.651005	0.2162	-0.0361093	-0.558062	-0.639848	0.836323	0.353619	-0.505655	0.199056	-0.677345	0.288447	0.446087		-8.4	0.419302	-1.08204	0.846447	0.253136	-0.897567	-0.786795	-0.592409	0.837506	0.328042	-0.305617	-0.239158	-0.588182	0.463337
	-8.3	0.21225	0.614121	1.38268	0.111405	-0.353641	-0.112314	0.732732	-0.934108	-0.400135	0.19645	-0.68236	0.187424	0.38475		-8.3	-1.04994	-1.43121	0.302759	1.42236	-1.25028	-0.872715	-0.818369	0.963983	-0.0863659	-0.0409474	-0.13271	-0.577624	0.373451
	-8.2	0.0985519	0.811619	0.374887	0.79361	-1.28887	-0.760074	0.573933	-0.0297213	-0.528337	-0.0300169	-0.710314	0.209	0.426173		-8.2	-0.279164	-0.707847	1.69771	-0.100888	-1.60439	-0.198856	-0.977614	1.5097	-0.171215	-0.685524	-0.285634	-0.503607	0.365746
	-8.1	0.129184	0.662607	-0.034275	0.212275	-0.48985	-0.882673	0.607514	-0.499748	-0.809259	0.99125	-0.697392	0.166715	0.292381		-8.1	-1.24724	-0.922074	-0.714398	0.504579	-1.30709	-1.16381	-0.399476	1.27293	-0.59297	-0.192858	-0.282783	-0.636391	0.288767
	-8	0.781189	0.560594	0.653638	1.39927	-0.924763	-1.04157	0.779892	-0.446608	-0.394338	0.312998	-0.751333	0.46286	0.105838		-8	-0.312549	-0.592775	1.41891	-0.609239	-0.945486	-1.09233	-0.308548	1.58333	-0.717491	-0.194142	-0.184155	-0.631023	0.232584
	-7.9	0.713403	0.389107	-0.370023	1.22239	-1.01138	-0.499004	1.09549	-0.315126	-0.923244	0.541699	-0.719261	0.183947	-0.0158252		-7.9	-1.16366	-0.88276	0.219074	-0.798596	-1.34088	-0.738285	-0.187582	1.8679	0.468667	-0.203881	-0.366244	-0.654033	0.247223
	-7.8	0.541627	0.434617	0.201339	0.193701	-0.840659	-0.907224	0.283025	-0.00494558	-0.480843	-0.366443	-0.741645	0.274339	-0.0169768		-7.8	-0.331688	-0.460934	-1.0752	-0.316076	-0.789023	-0.235537	-0.422113	1.82326	-0.507181	-0.608882	-0.435908	-0.740517	0.184309
	-7.7	0.429141	-0.0503412	-0.0222881	0.979919	-0.722736	-0.280924	0.461341	-0.610534	-0.472086	0.424697	-0.692734	0.326791	-0.114072		-7.7	-0.666215	-0.374256	1.55982	-0.0943142	-1.10771	-0.581419	0.15268	0.940253	-0.931226	-0.251929	-0.311754	-0.788134	0.0345535
	-7.6	0.554229	0.291038	0.296215	-0.12698	-1.21321	-0.980008	0.143932	0.294216	-1.16829	0.368742	-0.766221	0.131683	-0.183842		-7.6	-0.39769	-0.897033	-0.390846	-0.2432	-1.02669	-1.02484	-0.285636	1.44221	0.481394	-0.38822	-0.522023	-0.745256	0.115123
	-7.5	0.235448	0.107995	0.292985	1.14937	-1.23993	-0.529241	0.612135	0.0339527	-0.244444	0.329081	-0.803041	0.483075	-0.27984		-7.5	-1.17821	-0.985304	-0.333637	0.0228797	-0.727301	-0.0486267	-0.40064	0.843454	0.171084	-0.0642646	-0.558228	-0.762432	0.111702
	-7.4	0.476625	-0.0426238	0.247697	0.231148	-0.543231	-0.308267	0.196583	-0.626808	-0.684893	0.160837	-0.80181	0.437581	-0.38374		-7.4	-0.529822	-1.54874	0.461617	-0.0498355	-0.826135	-0.557606	0.129347	0.140454	-0.171003	-0.226306	-0.485348	-0.873371	0.0971163
	-7.3	0.444326	0.282166	0.53256	0.718796	-1.26104	-0.571581	0.314195	-0.0731316	-0.288182	-0.00494514	-0.776127	0.288009	-0.362795		-7.3	-0.0439569	-0.36758	-0.514005	-0.181044	-0.726011	-0.591105	-0.196616	-0.0976054	-0.619016	0.246385	-0.483117	-0.758689	0.00236178
	-7.2	-0.237391	0.315461	0.333709	0.231824	-0.939678	-0.760042	0.306395	-0.203647	-0.188612	-0.0850792	-0.752382	0.233665	-0.436126		-7.2	-1.16464	-1.03074	-0.344011	0.230072	0.663886	-0.0852802	-0.145556	0.617246	0.292648	-0.589197	-0.480246	-0.809386	0.0405432
	-7.1	0.515861	-0.190047	0.239004	1.33943	-1.34926	-1.04905	0.445086	0.445644	-0.0301745	-0.0375986	-0.738483	0.453905	-0.464146		-7.1	0.268005	-0.850697	-0.694532	-0.442083	0.00717538	-1.45632	0.151093	0.991536	-0.951987	-0.0502339	-0.552163	-0.757471	0.214662
	-7	0.449709	0.731629	0.849783	1.09278	-1.2594	-0.0703934	0.433232	-0.236126	-0.991777	-0.0651819	-0.816852	0.489866	-0.494558		-7	-0.962428	-1.05515	-1.16845	-0.712075	0.433917	-0.787096	-1.14968	-0.103723	-0.515487	-0.431639	-0.676225	-0.821904	0.283711
	-6.9	0.1449	0.824525	-0.040039	0.481055	-0.938896	-0.822123	0.508815	0.0542432	-0.674945	0.37207	-0.756017	0.475941	-0.465483		-6.9	-0.565279	-0.554258	0.204783	-0.678443	0.317188	-0.953457	-0.461291	0.722327	-0.534404	0.298522	-0.827695	-0.71897	0.162775
	-6.8	0.160761	0.771697	0.239991	0.794872	-1.23664	0.0863695	0.187363	-0.361049	0.019875	0.075538	-0.771343	0.542264	-0.416493		-6.8	-0.196103	-0.536296	-1.42665	-0.491678	0.0719727	-1.25309	-0.483434	0.955273	-0.138448	-0.157599	-0.899955	-0.909347	0.0333372
	-6.7	0.0149271	0.505358	0.232217	0.663036	-0.631752	-0.352183	-0.101912	0.124047	-0.667579	0.0331593	-0.724511	0.388565	-0.46107		-6.7	-0.0570647	-0.78251	-0.45242	-1.00636	0.378382	-0.924621	-0.176399	0.216452	-0.17395	-0.0259381	-0.690215	-0.794046	-0.0247556
	-6.6	0.213827	0.29416	0.599225	0.0769851	-0.546851	-0.780426	0.101864	-0.570062	-0.451148	-0.033903	-0.678887	0.35071	-0.557576		-6.6	-0.481314	-1.18322	-1.38092	-0.406516	0.356789	-0.361338	0.601692	0.313718	-0.139349	-0.661393	-0.877305	-0.87997	-0.0172025
	-6.5	0.360459	0.38411	-0.279996	0.740877	-1.09597	-0.864883	-0.188176	-0.481331	-0.936221	-0.0749985	-0.626841	0.273634	-0.59865		-6.5	-0.932898	-1.47797	-1.55697	-0.495353	0.207465	-0.717745	1.05005	0.161566	0.404432	-0.546214	-0.77071	-1.00415	0.00298965
	-6.4	0.688953	0.489053	0.311493	-0.293957	-1.0443	-0.234881	0.0123005	-0.211392	-0.22338	-0.463398	-0.624745	0.0462685	-0.556977		-6.4	-0.493562	-1.42638	0.107444	0.0067615	0.162699	-1.13905	0.742254	0.0576925	-0.596614	-0.527305	-0.889002	-1.00706	0.038725
	-6.3	0.876093	0.922349	0.296084	0.441513	-1.01009	-0.553061	-0.207879	-0.37251	-0.504957	-0.335781	-0.66206	0.135608	-0.474867		-6.3	-1.04009	-0.712597	-2.04509	0.367327	0.119414	-0.78606	1.08877	0.496425	-0.484504	-0.0519342	-0.831744	-1.13413	0.159739
	-6.2	0.360722	0.40288	0.418937	0.484865	-1.15993	-0.668922	-0.397902	-0.509074	-1.08698	-0.402309	-0.596861	0.0118265	-0.51886		-6.2	-1.42256	-0.696293	-1.08168	0.156424	0.512941	-1.64415	1.07962	0.123126	-0.902452	-0.429189	-0.904932	-1.0899	-0.00250826
	-6.1	0.493035	-0.0039024	-0.651519	-0.266318	-0.464155	-0.175833	-0.601915	-0.42352	0.0651177	0.22539	-0.62294	0.0933415	-0.526443		-6.1	-0.575402	-1.40855	-0.711816	-0.295732	-0.3396	-1.41695	0.992777	-0.00303426	-0.41787	-0.151846	-0.90049	-1.16255	-0.131856
	-6	0.504442	0.621933	-0.381681	1.09119	-0.678725	-0.710499	0.020798	-0.241819	-1.22298	-0.363325	-0.539046	-0.103123	-0.571118		-6	-1.17962	-0.470944	-0.166758	-0.479476	-0.236449	-1.23195	0.805273	0.353659	-0.311583	-0.162563	-0.793317	-1.35222	-0.354442
	-5.9	0.243596	0.338292	0.4855	1.46725	-0.594692	-0.385456	-0.457148	-0.319611	0.0215642	-0.249322	-0.476803	-0.114271	-0.645534		-5.9	-1.7002	-0.473118	-0.152409	-0.0648411	0.53915	-1.10564	0.94044	0.043507	-0.0137444	-0.51975	-0.882877	-1.06125	-0.454515
	-5.8	0.171597	0.756202	-0.42823	0.0799803	-0.578407	0.121246	0.00122788	-0.294655	-0.450201	-0.126899	-0.430727	-0.0206904	-0.639956		-5.8	-0.319393	-0.752454	0.530828	-0.971763	0.0262441	-0.73144	0.516288	0.199257	-0.444321	-0.0887548	-0.806344	-1.10455	-0.485473
	-5.7	-0.00531313	-0.066248	0.206845	0.668379	-0.0386728	-0.370518	-0.0940269	-0.518777	0.0911098	-0.428262	-0.392408	-0.051018	-0.594161		-5.7	-0.993425	-1.36736	-0.235977	-0.0508805	0.209902	-1.1396	0.416198	0.441377	-1.28543	-0.804943	-0.927493	-1.08677	-0.454873
	-5.6	0.267096	0.111846	0.086735	0.48691	-0.104521	-0.902356	0.00151526	-0.602787	-0.0113379	-0.0160557	-0.331813	-0.0169194	-0.52171		-5.6	-0.621726	-1.16196	0.221011	-1.06692	-0.132536	-1.83941	0.372301	-0.0513726	-0.0366542	0.0300168	-0.970217	-1.13931	-0.368088
	-5.5	0.482848	0.17745	-0.0390632	0.863148	-0.484674	-0.828672	0.0980815	-0.548041	-0.45424	0.0442144	-0.290116	-0.157382	-0.483372		-5.5	-1.09759	-0.971669	-1.05756	-0.616669	0.266744	-1.22351	0.559359	-0.442861	-1.13832	-0.44931	-0.812783	-1.01812	-0.14681
	-5.4	0.0881643	0.117947	-0.838562	0.542659	-0.257708	-0.639045	0.180443	-0.760241	-0.700687	-0.229886	-0.21066	-0.108775	-0.568284		-5.4	-0.466777	-1.76681	-0.000796018	0.166526	-0.289031	-1.23692	0.755563	0.7347	-0.840701	0.305144	-0.931797	-1.15971	-0.153198
	-5.3	0.146696	0.902266	0.504807	0.209971	-0.290882	-0.594124	0.621646	0.410823	-0.373417	0.0514246	-0.216297	-0.116444	-0.556697		-5.3	-0.531975	-0.915624	-1.14604	-1.09918	-0.683153	-2.0253	0.777896	0.55546	-0.469631	-0.366802	-0.909536	-1.04051	-0.177851
	-5.2	0.0352329	0.12603	-0.271087	0.318097	0.318283	-0.656712	0.11603	-0.851623	-0.0954938	-0.165563	-0.196224	-0.0323105	-0.587477		-5.2	-1.15154	-1.14742	-0.786957	-0.284133	-0.470376	-0.956367	0.629382	-0.0336978	-0.343036	0.018535	-0.839931	-1.18188	-0.227292
	-5.1	-0.14793	0.216621	0.224567	0.310312	0.495278	-0.388205	0.614299	0.190929	-0.653742	0.219912	-0.185513	0.0821872	-0.523073		-5.1	-0.0336827	-0.0668028	-0.657556	-0.275162	-0.472586	-1.97175	0.966061	-0.162634	-1.33734	-0.598341	-1.07966	-1.18097	-0.23871
	-5	-0.00442604	0.463404	-0.0785646	0.448211	0.564061	-0.598277	0.449058	0.0927944	-0.511992	-0.285057	-0.145025	0.244453	-0.526711		-5	-0.530064	-0.779135	-1.08398	-1.0717	-0.07207	-0.992303	0.785177	0.34132	-0.752196	-0.0404871	-0.960583	-1.13552	-0.0739241
	-4.9	0.0220838	-0.135023	0.421268	-0.502526	0.773674	-0.469643	0.521865	-0.611521	-0.340382	-0.0785356	-0.189693	0.200777	-0.551298		-4.9	-0.920945	-0.80107	0.115058	-0.258862	-0.0957231	-1.3011	0.697574	0.467824	-1.33954	-0.467022	-1.12854	-1.20314	0.510361
	-4.8	0.0840397	0.622651	-0.595813	0.341872	-0.282193	-0.454931	0.0537185	-0.189326	-0.78095	-0.432212	-0.222215	0.100962	-0.718542		-4.8	-1.02264	-1.26085	0.501089	-0.546929	-0.218239	-0.370861	0.333515	0.279419	-0.250138	-0.42263	-0.953727	-1.34003	0.897486
	-4.7	0.513578	0.271262	-0.361273	0.606746	0.58241	-0.448396	0.21529	-0.313089	-0.215836	-0.19308	-0.306309	0.0626102	-0.775186		-4.7	-0.788839	-1.84289	0.101786	-0.636802	-0.383731	-0.586439	0.454004	-0.189555	-0.996297	-0.335809	-1.15508	-1.27871	1.06283
	-4.6	0.714245	-0.300101	-0.432474	0.301805	-0.232902	-0.998526	0.25382	-0.543949	-0.354642	-0.209878	-0.342677	-0.132383	-0.708309		-4.6	-0.293963	-0.492404	1.38699	-0.903154	-0.533735	-0.81687	0.55596	0.782472	0.185569	-0.413538	-0.893837	-1.28652	1.09465
	-4.5	0.27499	0.670854	-0.321651	0.40554	0.333055	-0.439711	0.476722	-0.649995	-0.389148	-0.167513	-0.341149	0.0253636	-0.77877		-4.5	-1.00596	-1.44372	0.453206	-0.406032	-0.636465	-1.19614	0.0841377	0.862732	-1.30363	-0.732841	-0.930147	-1.19832	1.4497
	-4.4	0.503698	-0.270194	-0.3974	0.122073	-0.00465482	-0.417187	0.199913	-0.682906	-0.786719	-0.536929	-0.379492	-0.28688	-0.882659		-4.4	-0.36764	-1.56717	3.93	-1.0926	-0.843845	-0.106455	0.0751763	0.903639	-0.00794576	-0.14653	-0.977793	-1.14631	1.91588
	-4.3	-0.0939452	-0.258798	-0.142965	-0.144311	-0.0283406	-0.252104	0.274808	-0.816844	-0.62401	-0.465276	-0.378561	-0.132066	-0.886227		-4.3	-0.45689	-1.76125	3.00516	0.086896	-0.210655	-1.15128	-0.299031	0.626819	-0.677855	-0.521892	-0.950368	-1.21089	2.4345
	-4.2	0.568844	-0.101904	-0.570348	1.82871	0.240428	-0.389193	-0.00913637	-0.312333	-0.861595	-0.296213	-0.405496	-0.23034	-0.979716		-4.2	-0.0299352	-0.927942	2.26266	-1.50688	-0.55914	-0.998396	0.09213	2.09101	-0.90668	0.299341	-1.04609	-1.07321	2.70226
	-4.1	0.0640212	-0.165797	-0.40482	0.39166	0.0857356	-0.625796	0.46215	-0.45158	-0.877861	-0.763307	-0.382384	-0.190396	-0.890843		-4.1	-0.199697	-1.1513	2.75682	-0.656401	-0.934998	-0.461175	0.174828	1.30709	-0.254727	-0.270783	-1.00148	-1.40703	2.57506
	-4	0.23184	0.153635	0.622576	0.826653	0.0362986	-0.804574	0.586144	0.521092	-0.512163	-0.322811	-0.386216	-0.443027	-0.90475		-4	-0.595114	-0.496618	3.5557	-0.265911	-0.222389	-0.342086	0.484354	2.18085	-1.30542	0.252308	-1.04604	-1.31398	2.38118
	-3.9	-0.0442983	0.101685	-0.718306	0.280979	-0.186201	-0.715776	0.597906	-1.34684	-1.28907	-0.606612	-0.422594	-0.251198	-0.899654		-3.9	0.101387	-0.723815	2.23649	-0.256665	-0.532498	-1.18402	-0.0811506	2.16246	0.876991	0.139203	-0.956636	-1.18082	2.02535
	-3.8	-0.0267337	-0.101424	0.2594	0.59762	0.366888	-1.18899	0.140131	-0.0418426	-0.39847	-0.65173	-0.468296	-0.142886	-0.798792		-3.8	-0.0863843	-1.58527	1.32628	-0.605993	-0.308678	-0.595385	-0.0229969	0.764103	-0.630325	0.371815	-1.06027	-1.15864	1.91888
	-3.7	0.102081	-0.765719	-0.108484	0.145169	-0.0379157	-0.52774	-0.0764282	-0.118085	-0.582342	-0.569394	-0.442985	-0.251068	-0.874932		-3.7	-0.717394	-0.875552	3.31155	-0.653848	-0.506847	-0.742436	0.0414053	2.50951	0.296369	0.0348443	-1.10361	-1.29936	2.35937
	-3.6	-0.278255	-0.686462	-0.470751	0.461293	-0.0525815	-0.351228	0.250012	-0.628224	0.0112285	-0.579138	-0.428698	-0.321536	-0.971928		-3.6	-0.589283	-0.988422	0.0842951	-0.369686	-0.395036	-0.623967	-0.250906	1.18673	-1.62779	1.10823	-1.26667	-1.23267	2.89626
	-3.5	0.124622	-0.629115	0.495231	-0.423273	-0.0180542	-0.737434	-0.226361	-0.505542	-0.643536	-0.37124	-0.495223	-0.142965	-0.958742		-3.5	-0.692277	-0.703879	2.05022	-0.639177	-1.26199	-0.650067	-0.346849	0.747818	-0.422711	0.847582	-1.06472	-1.29309	3.1532
	-3.4	-0.364269	0.0357852	-0.944457	0.605562	0.172616	-0.78786	0.0647551	-0.72563	-0.252981	-0.214001	-0.46467	-0.0662622	-0.953237		-3.4	-0.714479	-1.18006	0.868123	-1.0393	0.0471894	-1.09913	-0.643738	1.48282	-0.0216855	0.584836	-1.29866	-1.26508	3.09013
	-3.3	-0.395389	-0.0662486	0.554203	-0.269363	0.0560325	-1.06406	-0.344587	-0.685737	-0.911598	-0.506904	-0.487701	-0.378277	-0.980379		-3.3	-1.0282	-0.789906	0.953526	-1.28703	-0.564815	-0.985345	-0.587266	2.15248	-1.36623	0.32603	-1.15355	-1.3072	3.12945
	-3.2	-0.0164148	0.0136385	-0.133107	0.864768	0.103505	-0.887386	-0.257353	0.299924	-0.0606631	-0.679261	-0.412352	-0.122445	-1.01424		-3.2	-0.700591	-0.974223	1.18301	0.10483	-0.488154	-0.878165	-0.613245	1.4972	-0.286261	0.744648	-1.14765	-1.34256	2.91263
	-3.1	-0.547753	0.106448	0.430235	-0.191268	-0.311448	-0.841742	-0.418494	-0.255367	-0.534588	-0.110133	-0.498446	-0.342735	-1.03485		-3.1	-1.11455	-0.893993	1.60531	-0.799835	-0.543857	-0.62683	-0.664179	2.0116	-1.34166	1.15635	-1.27326	-1.20969	2.66597
	-3	-0.187676	0.0599993	-0.95471	-0.22602	0.791364	-0.970037	-0.332962	-1.10474	-0.397724	-0.328201	-0.505848	-0.515066	-1.12007		-3	-1.38744	-0.199649	1.37198	-0.245372	-0.42961	-1.68945	-0.236315	1.70539	-0.137059	1.14621	-1.07618	-1.37493	2.42629
	-2.9	-0.301503	-0.281848	1.05737	0.316987	0.562095	-0.884566	-0.541195	-1.12228	-0.527226	-0.235582	-0.466527	-0.512709	-1.22513		-2.9	-0.262892	-0.969635	0.819243	-0.904843	-0.40233	-0.903589	0.0628874	2.35626	-0.583372	1.22357	-1.19273	-1.28773	2.09191
	-2.8	0.125913	1.02353	-0.0261695	0.274262	0.76202	-0.602191	-0.317195	-0.596942	-0.24168	-0.281171	-0.499107	-0.424432	-1.30902		-2.8	-0.700879	-0.345406	0.406797	-0.973937	-0.895592	-1.28228	-0.310612	2.73798	-0.553201	1.85568	-1.18484	-1.28939	1.74244
	-2.7	-0.565021	-0.686827	-0.00352645	-0.0955116	0.332754	-0.758234	-0.355899	-0.125875	-0.684943	-0.411668	-0.490775	-0.501943	-1.27489		-2.7	-0.311215	0.0159388	0.707216	0.0940624	0.146403	-1.2576	0.235239	2.31825	-0.0723261	1.70733	-1.1648	-1.37131	1.57778
	-2.6	-0.299521	-0.31305	-0.0315394	0.34083	1.09595	-1.16916	-0.655849	-0.680065	-0.560511	-0.31604	-0.537246	-0.705688	-1.29681		-2.6	-0.583483	-0.888989	0.147031	-0.538169	-0.7518	-0.812893	0.412479	1.80801	0.299999	2.29429	-1.28789	-1.29513	1.27797
	-2.5	-0.388489	-0.424977	-0.619853	-0.526994	-0.115139	-0.688385	-0.2631	-0.371961	-0.118765	-0.274352	-0.540177	-0.792979	-1.19874		-2.5	-0.12262	-0.576783	0.481216	0.164568	-0.565395	-0.98762	1.18149	1.61172	-0.915068	2.403	-1.20428	-1.34098	1.08525
	-2.4	-0.481001	-1.0522	1.53781	0.154327	0.698344	-1.13251	-0.167253	-0.775052	0.0156597	-0.302749	-0.577849	-0.847018	-1.09485		-2.4	-0.488309	-0.389209	-0.281162	0.762841	-0.605618	-0.9456	1.5203	2.51703	-1.27622	2.41001	-1.17135	-1.48785	0.988997
	-2.3	-0.139857	-0.0462826	0.464007	0.179773	0.0719254	-0.907577	-0.416048	-1.02168	0.168869	-0.0345577	-0.566426	-0.741619	-1.06889		-2.3	-0.154266	-0.646924	0.964693	1.32217	-0.256433	-0.521346	1.17067	1.86755	-1.20399	2.10045	-1.36822	-1.53458	0.894438
	-2.2	0.094335	-0.650027	0.800754	0.145112	0.370505	-0.892768	-0.387483	-0.403872	0.0468043	0.318649	-0.521833	-0.761487	-0.962982		-2.2	-0.340345	-1.67339	0.559397	1.76843	-0.609085	-1.594	1.49197	2.09395	-0.91993	2.32948	-1.37496	-1.47856	0.73367
	-2.1	0.212173	0.0229829	0.60058	-0.512782	-0.381602	-0.556023	-0.402189	-0.741957	-0.693192	0.247669	-0.531761	-0.809121	-0.924163		-2.1	-0.81366	-0.747053	-0.385368	1.0518	-1.02114	-0.799897	1.63282	0.503335	-0.130089	2.23682	-1.38055	-1.47917	0.740545
	-2	-0.0526189	-0.830328	0.73922	-0.438946	-0.189153	-0.81416	-0.611097	-0.469723	0.0664648	1.18782	-0.52737	-0.739621	-0.887456		-2	0.213163	-1.45388	-0.386599	1.86865	-1.27914	-1.42886	2.32746	2.39078	-0.192281	2.06216	-1.38623	-1.50922	0.781394
	-1.9	-0.0973166	-0.110078	0.38801	-1.07726	0.156052	-0.965517	-0.578517	-0.806608	-0.503053	1.22883	-0.517609	-0.643286	-0.871501		-1.9	0.403035	-0.0433384	1.42845	2.51061	-0.883756	-1.0402	2.47525	1.31148	-0.629128	2.51081	-1.41689	-1.46918	0.98139
	-1.8	0.0146529	0.0115843	1.47028	-0.0366463	-0.0173455	-1.03937	-0.661769	-0.343212	0.140834	1.28899	-0.553845	-0.622297	-0.918029		-1.8	0.144465	-0.747458	-0.657484	2.24122	-0.531792	-1.48061	2.56583	0.997377	0.379223	2.06906	-1.51836	-1.18938	1.06889
	-1.7	-0.261969	-0.0985058	0.208322	-0.578109	-0.240092	-1.08967	-0.713994	-0.721808	-0.22656	1.12796	-0.563584	-0.830359	-0.931024		-1.7	-0.189617	0.154231	1.92688	2.83631	-0.789314	-1.28727	2.96484	2.26447	0.604577	2.09083	-1.21649	-1.25871	0.880637
	-1.6	-0.492851	0.034695	1.09111	-0.717028	0.16012	-0.984178	-0.635267	-0.387913	-0.833025	1.59143	-0.531485	-0.441108	-0.963303		-1.6	0.117374	-1.07383	-0.839659	2.36642	-0.559484	-0.919537	2.89651	1.38659	0.630653	1.96388	-1.38111	-1.37435	0.702982
	-1.5	-0.380679	-0.204561	1.00757	-0.20649	-0.0145642	-0.290919	-0.485753	0.0899245	-0.172344	1.15361	-0.478607	-0.452122	-0.889068		-1.5	-0.543764	-0.0292724	1.99623	2.7605	-0.610636	-0.765308	2.30287	1.60618	0.929667	2.354	-1.17154	-1.19739	0.420745
	-1.4	-0.197826	-0.807738	0.726674	-0.363112	-0.250042	-0.842618	-0.71535	-1.48375	-0.364592	1.5532	-0.512168	-0.360667	-0.802792		-1.4	-0.62556	-0.961269	-0.427269	2.75734	-0.326928	-1.38092	2.50266	0.906751	2.2009	2.21546	-1.51812	-1.27292	0.214585
	-1.3	0.0788334	-0.00542733	0.727202	-0.707752	-0.538728	-0.638175	-0.87144	-0.453445	-0.561763	1.38699	-0.580944	-0.368326	-0.658941		-1.3	-0.054425	-0.523504	-1.53291	3.05183	-0.395073	-1.37167	2.16032	0.437089	1.56405	2.62957	-1.50451	-1.25486	0.0969948
	-1.2	-0.809451	-0.648004	0.309752	-0.981953	-0.192303	-0.748716	-0.40013	-1.23475	-0.185874	1.91974	-0.550361	-0.365317	-0.570018		-1.2	-0.277821	-0.666023	1.52303	4.00531	-0.563907	-1.09272	2.62115	0.983518	1.67508	3.74708	-1.40878	-1.29303	0.0532001
	-1.1	-0.39748	-0.438802	1.20232	-0.274793	-0.381812	-1.08946	-0.471618	-0.687908	-0.213768	1.82939	-0.596095	-0.181316	-0.436569		-1.1	-0.262538	0.0785854	-1.44518	2.29893	-0.470224	-0.730506	2.47442	0.171039	0.881611	3.25534	-1.31967	-1.36933	-0.0913919
	-1	-0.239269	-0.407701	-0.403275	-0.434361	-0.197775	-1.06355	-0.568518	-0.664988	-0.872191	2.75641	-0.630813	-0.260058	-0.400172		-1	-0.0394945	0.0167123	-0.215508	2.42688	-0.864286	-1.18005	2.55235	0.946309	1.32991	3.52855	-1.32147	-1.47364	-0.0499678
	-0.9	-0.152358	-0.925632	0.69085	-0.0830044	-0.0433872	-1.22136	-0.80394	-0.973447	-0.298038	2.32644	-0.570289	-0.245864	-0.329965		-0.9	-1.15411	0.628267	0.250447	3.79111	-1.25699	-1.71048	2.71909	1.80099	1.00196	3.0923	-1.34702	-1.47628	-0.147989
	-0.8	-0.529455	-0.497493	0.544042	-0.230148	-0.476203	-0.724467	-0.267449	-0.428707	-0.917701	2.68505	-0.534826	-0.310092	-0.425243		-0.8	-1.03865	0.568567	0.416966	2.49133	-0.998755	-1.6909	2.79392	0.244039	1.69965	3.07908	-1.32864	-1.39651	-0.0553245
	-0.7	-0.208151	-0.218063	0.135457	-0.794235	0.130487	-1.37022	-1.00104	-1.01794	-0.349931	2.16941	-0.474834	-0.351386	-0.485801		-0.7	-0.76991	1.09698	1.71373	3.97409	-1.10346	-0.972763	3.7331	2.45507	1.13093	3.41563	-1.20351	-1.48186	0.363219
	-0.6	-0.0865055	0.266031	0.849273	-0.185233	0.189168	-1.44046	-1.16853	-0.949038	-0.614106	2.27581	-0.443503	-0.431641	-0.42159		-0.6	0.00463158	0.461129	-0.344174	2.73965	-0.237901	-0.762303	3.49216	1.37683	1.2497	4.28626	-1.2601	-1.25139	0.275902
	-0.5	-0.112774	0.717642	0.540697	-0.759222	0.228844	-1.38007	-0.435251	-0.0426743	-0.617073	1.82577	-0.340296	-0.472448	-0.339142		-0.5	0.64796	1.89007	-0.264769	3.7288	-1.22785	-1.10301	3.62107	1.99415	2.2731	3.83573	-1.26314	-1.41992	0.366999
	-0.4	-0.0107969	0.196491	0.563014	-0.424241	-0.0963781	-0.900286	-0.831345	-0.606139	0.206221	1.73716	-0.257523	-0.479371	-0.271046		-0.4	1.1052	0.96628	-0.643735	3.27882	-1.24901	-1.67369	3.81388	1.0941	1.91831	3.5612	-1.10928	-1.39613	0.112317
	-0.3	-0.0703848	0.764317	1.02687	0.173967	0.67788	-0.516436	-0.92082	-0.678027	-0.204937	2.26575	-0.171668	-0.435369	-0.149015		-0.3	2.09216	1.87051	0.575935	2.72774	-1.17515	-0.983186	4.35434	2.32489	2.86898	3.96962	-1.2176	-1.53854	0.228581
	-0.2	0.306586	0.97382	0.651193	-0.275853	1.13907	-0.459038	-1.29355	0.844764	-0.570584	2.11765	-0.111978	-0.331717	0.00130835		-0.2	3.4926	1.92199	0.220997	4.75548	-1.14653	-0.747598	3.34339	2.82387	3.2445	4.02763	-1.11855	-1.01851	0.850197
	-0.1	0.351378	1.49102	0.908906	-0.29658	0.636152	-0.429753	-0.447103	-0.195751	-0.324267	2.35367	-0.0815776	-0.552063	0.186527		-0.1	3.88032	1.93244	0.176452	3.23234	-0.980936	0.678726	3.34548	3.01533	2.09083	3.70835	-0.749385	-0.551602	1.62939
	0	0.451605	1.76407	0.848173	0.255033	1.33475	-0.326162	-0.263341	-0.066788	-0.157027	2.77269	0.0383285	-0.537099	0.625345		0	4.9822	2.17577	0.695341	3.84083	-0.634729	0.642543	3.35265	2.95709	1.60878	3.63408	0.0176928	0.0239122	2.21984
	0.1	0.359197	1.50289	1.82589	0.815335	1.41786	-0.527325	0.301272	-0.568587	-0.247571	2.16102	0.156171	-0.60886	0.89441		0.1	4.5824	2.6941	0.0612308	4.19334	-1.33298	1.36307	2.68202	3.17305	2.89362	2.89648	0.643726	0.58261	2.78628
	0.2	0.533994	1.90132	1.95633	-0.451289	1.74403	-0.15532	0.691152	-0.398047	-0.464452	2.30542	0.250741	-0.490735	1.21863		0.2	4.81214	2.80146	0.412773	3.16169	-0.474526	2.53556	3.26302	3.72837	3.59807	2.90663	2.08759	0.940083	3.00239
	0.3	0.669594	2.01228	2.08812	0.152353	0.868821	-0.37126	1.03131	-0.320533	-0.245035	2.71473	0.446116	-0.116328	1.38847		0.3	5.31226	1.66817	1.34008	2.7968	-0.273903	2.67361	3.09014	4.88797	4.47381	3.57663	2.67908	1.42081	3.3874
	0.4	0.691632	2.25944	1.90598	0.294473	1.69421	0.641698	1.27056	0.434193	0.504222	2.60579	0.688954	0.273396	1.52371		0.4	3.67058	2.44806	2.53851	2.9059	0.316444	2.05594	3.34286	4.23281	3.33453	3.48873	3.65145	1.63524	3.99624
	0.5	0.266958	2.53165	1.67803	0.206832	1.16133	0.128866	1.87274	0.0861007	0.0191795	2.0888	0.75698	0.842076	1.82693		0.5	4.95911	2.50903	3.9045	3.76022	1.12467	1.88991	2.93793	4.35462	1.76239	4.02629	3.8346	1.75583	4.32691
	0.6	0.852781	2.77854	2.44224	0.682302	1.36969	0.504708	2.65154	0.0666021	0.438314	2.55524	0.949886	1.03711	1.97442		0.6	4.35521	2.27267	3.62817	3.764	2.06042	2.81225	3.19708	3.58337	4.33733	3.39055	4.50304	2.36534	4.65164
	0.7	1.06718	3.44623	2.12006	0.665347	1.31102	1.05321	2.59406	0.339275	0.599204	2.29419	1.01568	1.52208	1.99231		0.7	4.84221	2.79774	4.15055	3.8832	1.88463	3.26656	3.40099	5.41593	3.99169	3.64462	5.22516	2.39304	4.7292
	0.8	0.782491	2.85467	2.22129	0.864907	1.04693	1.40025	2.92649	0.753335	0.790962	1.97598	1.06396	1.62109	1.84289		0.8	4.93725	2.6922	5.28596	2.9357	2.12164	3.19297	3.19534	4.27457	3.69532	3.73218	5.60296	2.37156	4.64111
	0.9	1.12249	2.90206	1.71945	0.63265	2.0653	1.83136	2.59731	1.30019	0.796046	1.43562	1.11839	2.01009	1.70396		0.9	3.84785	2.42849	6.23182	3.4465	1.35593	3.03164	3.27811	5.14454	3.43311	4.36141	6.15022	2.51832	4.76084
	1	1.17379	2.86078	2.48671	0.771392	0.886639	1.55031	3.0977	1.03097	1.25009	1.74621	1.13663	2.47838	1.71095		1	5.28592	2.66311	6.21103	3.42317	3.30371	4.40401	3.13091	3.30362	3.33634	3.47985	6.83099	2.78933	4.9602
	1.1	1.82653	2.89441	3.20216	1.09827	2.24127	2.52482	2.3702	1.79853	0.672427	2.10736	1.14963	2.53758	1.49538		1.1	4.04866	2.33219	6.07495	3.13392	2.81301	3.22596	2.48204	4.97719	4.02186	3.37956	7.04671	3.23527	4.97764
	1.2	1.88019	2.58828	2.42646	1.34306	0.996984	2.1397	2.46804	1.44501	0.54628	1.64709	1.15767	2.67599	1.44149		1.2	4.80849	1.63364	5.77099	3.43162	3.44119	4.85252	3.15929	4.20611	4.35894	3.49525	7.52704	3.13763	5.14962
	1.3	2.55451	3.68194	2.70911	0.44216	1.65348	3.41583	2.5682	1.39234	0.735969	2.13303	1.17159	2.82512	1.42316		1.3	4.68802	3.12817	6.76183	2.48222	3.32985	4.40922	2.98273	4.09403	2.95943	3.82866	7.84171	3.51502	4.9998
	1.4	2.38878	3.01358	2.41911	1.71741	1.58811	2.92855	2.46659	2.13703	1.02701	1.97735	1.16692	2.76778	1.28183		1.4	6.09944	2.81043	6.55368	3.24912	3.11046	4.76585	3.87882	6.5929	3.78583	3.58519	8.09131	3.75359	4.86231
	1.5	2.86337	2.97812	2.73775	1.06833	1.53419	3.15908	2.71203	2.00359	1.33741	2.21693	1.22914	2.91065	1.02891		1.5	6.83631	2.51606	5.36299	2.99649	2.91676	4.73252	3.37413	6.11239	4.12692	4.64115	8.51213	3.80362	4.72225
	1.6	2.35557	4.58717	2.3601	1.25601	0.839715	3.45603	3.17227	2.62878	1.32355	1.88859	1.24169	2.80068	0.812332		1.6	5.92915	1.90586	7.61766	3.48051	2.96096	4.53447	3.97933	6.38714	3.72673	3.55464	8.91085	4.08059	5.0155
	1.7	2.75447	3.7942	2.43078	1.0495	1.33407	3.68925	2.91843	1.48707	1.2007	2.21075	1.28528	2.69749	0.727637		1.7	6.53621	2.37554	6.54286	1.86349	3.41037	4.44169	3.07162	4.87704	4.82506	3.79981	8.88838	4.19579	5.25836
	1.8	2.49316	3.2388	2.22338	0.797949	1.30844	4.01223	2.99489	1.72824	1.37696	2.28658	1.28704	2.5527	0.837283		1.8	6.62551	2.17807	6.74418	2.50818	2.22431	5.05068	2.99036	4.74338	4.6342	3.63575	9.26206	4.56302	5.42827
	1.9	2.80556	4.66536	2.9999	1.43027	1.30736	3.85902	2.73609	1.65501	1.26344	1.64854	1.24499	2.58933	0.832734		1.9	6.91719	3.43569	5.16259	4.26136	3.40345	5.08322	2.9966	6.54906	4.98556	3.39692	9.47213	4.71678	5.31893
	2	3.08945	4.10409	1.87512	1.38441	0.882251	3.50696	2.61053	1.39839	1.27288	1.69712	1.20492	2.48249	0.795666		2	7.16167	3.21946	7.80109	2.85604	3.47404	5.8322	3.1209	5.11555	4.36763	3.04895	9.74017	4.78266	5.17421
	2.1	3.06154	4.32383	2.95124	1.57331	0.909323	4.18332	2.69823	1.9185	1.66283	1.09492	1.22846	2.73742	0.867168		2.1	7.60918	3.26576	6.69765	3.47327	3.32822	5.91574	3.25117	6.2316	5.01156	3.96799	9.93166	4.84257	5.1468
	2.2	3.30826	3.59547	2.31442	1.17399	0.822952	3.90505	2.83231	2.94132	1.92846	1.9614	1.20097	2.71127	0.851378		2.2	7.74909	3.4927	8.50421	3.31136	3.72352	5.40642	2.48445	5.75344	3.47801	3.18724	9.46457	5.21762	4.94177
	2.3	3.02136	4.92526	3.06809	1.2321	0.974462	3.09867	3.13846	2.26307	1.09839	1.6614	1.25022	2.56238	1.12745		2.3	8.52948	3.4539	7.15712	2.58061	3.82368	5.16712	2.55287	4.3348	5.39864	3.51055	9.52257	4.71445	4.87799
	2.4	2.57848	3.23829	3.02799	1.09446	0.962454	3.35698	2.98555	1.25889	2.00253	1.47759	1.31678	2.27966	1.52525		2.4	5.40216	4.01311	10.273	3.37245	3.8852	5.87138	3.14423	5.49607	3.98406	2.78104	10.2689	4.57529	4.64897
	2.5	2.79531	4.17393	3.4242	1.57697	0.30902	4.1094	3.11371	2.41559	1.05337	1.97658	1.31039	2.12242	1.95057		2.5	7.43993	4.83399	7.12345	3.09406	4.42925	5.01389	2.95451	6.4872	4.84688	2.44289	10.3059	4.69512	4.42072
	2.6	2.58685	3.76178	2.47391	2.24537	0.538659	3.62523	2.99039	2.06083	1.60224	1.57958	1.28254	2.1	2.21995		2.6	6.02871	4.71923	8.16027	4.27313	3.27844	5.07791	2.89414	4.87147	4.30338	2.81966	10.2413	5.46276	4.08107
	2.7	2.22352	4.08475	2.58816	1.39933	0.527216	3.60383	3.28556	2.33552	1.2215	1.24891	1.25562	1.76911	2.37082		2.7	6.18	4.6073	7.15776	4.0542	3.44071	5.26915	2.64095	4.96553	4.26876	2.97317	10.291	5.76336	4.06997
	2.8	2.07456	3.60718	3.30078	1.17468	1.14025	4.34511	2.72816	2.49626	1.89818	1.51147	1.15911	1.68696	2.42666		2.8	6.13926	3.76769	8.81658	4.4123	3.31866	4.07491	3.24423	7.23115	5.20418	2.77093	10.0091	5.77233	4.35114
	2.9	1.90567	4.45535	2.58463	1.5834	0.266059	4.12792	3.42754	3.04279	1.11848	1.25601	1.11149	1.41102	2.66751		2.9	8.43088	3.82756	7.09541	4.15492	3.48801	4.6264	2.91684	6.24769	4.98167	3.00565	9.95547	5.73525	4.50321
	3	1.68695	4.10833	2.78602	1.73908	0.63414	4.56425	3.25385	1.8127	1.46431	1.56134	1.0036	1.51499	2.65884		3	7.2156	2.99413	8.22507	4.24846	3.67698	4.43927	3.19468	5.1157	5.79309	3.43924	10.1139	5.68935	4.53694
	3.1	1.33591	3.99953	2.83445	0.664118	0.56971	4.19045	3.7756	2.04826	2.11315	0.98516	1.07246	1.62458	2.59056		3.1	7.67302	4.74272	9.09947	2.78392	3.45046	5.4029	3.43442	4.58031	5.93272	3.60798	10.1747	5.2192	4.58521
	3.2	1.37867	3.61628	2.49272	1.29524	-0.159456	4.54522	3.18454	2.26014	2.04166	1.53029	1.09071	1.55776	2.72133		3.2	6.66822	2.93531	8.80205	4.0139	3.42666	3.70315	2.79102	6.47082	3.64616	3.12884	10.0107	5.19219	4.50379
	3.3	1.79034	3.96378	2.38438	1.11604	0.10405	4.23537	3.41809	2.09957	1.54991	1.15893	1.16982	1.39991	2.88201		3.3	6.20302	3.05709	11.9676	3.49017	4.68411	4.08018	2.69067	5.98197	5.00461	2.85181	9.87645	4.74943	4.57806
	3.4	1.21314	3.11096	1.86247	1.56474	0.150462	4.10027	3.55443	2.78952	2.27261	1.62948	1.12958	1.53677	2.97942		3.4	5.96413	3.74221	8.4655	4.63872	3.90032	4.02925	2.77103	6.71303	4.14203	3.23531	9.86552	4.43212	4.57287
	3.5	1.94847	3.86142	2.07757	1.64972	-0.146164	4.5929	3.54206	2.09888	2.40258	0.937726	1.06781	1.21346	3.09131		3.5	6.22028	4.01568	7.97397	4.15402	3.94629	4.21897	2.07327	6.53473	3.64714	2.44621	10.1748	4.21593	4.37272
	3.6	1.94099	3.48549	1.70575	0.978353	0.204044	4.19154	3.69217	2.20936	1.56538	1.74282	1.0777	1.518	3.50858		3.6	7.35001	2.72654	8.23807	4.2084	4.4459	4.69858	2.32161	6.08912	5.83733	3.02521	10.0947	4.28521	4.38145
	3.7	1.77077	3.60819	2.0415	1.68217	-0.490195	4.58417	4.17604	3.06801	1.84096	0.633438	1.06457	1.52218	3.8857		3.7	7.35419	3.73676	9.21648	4.04609	4.68542	3.75746	1.9953	6.02326	3.0849	2.59324	10.0279	4.07261	4.57611
	3.8	1.30599	3.5946	1.61552	1.09031	-0.519853	4.14323	4.90703	3.08105	1.84891	1.13819	0.995696	1.44303	4.10157		3.8	7.30477	4.20523	10.2136	4.53946	4.52834	4.10844	1.8779	8.00208	3.3847	2.81145	9.55389	4.45976	4.41555
	3.9	1.02187	3.47005	1.63212	1.19271	-0.621678	3.69576	5.13575	3.4362	1.44245	0.568738	0.919732	1.3335	4.06813		3.9	7.10065	3.81265	9.37846	6.13974	5.54101	4.33986	2.51567	7.36314	3.93652	2.49643	9.31888	4.35879	4.31082
	4	0.856983	3.81375	2.24905	1.02247	-0.067572	4.03973	5.09492	2.75936	1.69411	1.15052	0.825837	1.19297	3.9621		4	8.27701	4.02494	9.47006	4.06651	4.3315	4.86664	2.29305	6.06189	4.45122	2.1319	9.46626	4.42776	4.2032
	4.1	1.52243	3.89897	1.23605	0.819766	-0.960651	3.6649	5.08048	2.96094	1.60917	0.948893	0.788557	1.13292	3.81637		4.1	7.98688	3.56676	7.54496	4.92012	4.27607	5.00388	2.19044	6.1962	4.18608	2.65199	9.56346	4.0522	3.90233
	4.2	0.960141	3.62646	1.03968	0.737236	-0.48996	4.26389	5.22871	3.46473	1.57953	0.559432	0.827191	1.11266	3.56241		4.2	7.24129	3.38532	6.26978	2.71682	3.67723	4.08142	2.87397	7.21792	6.40183	2.41529	9.52714	4.65283	3.65627
	4.3	0.858793	3.85726	1.68308	1.87222	-0.343548	4.11666	4.93359	2.60709	2.01651	0.989471	0.799323	0.965088	3.28829		4.3	7.69043	4.02395	7.32771	4.182	3.01918	4.6227	2.68432	7.0389	5.7333	3.36258	10.2085	4.4282	3.3382
	4.4	0.688552	3.47575	1.73884	1.0289	-0.634151	4.25242	4.33078	2.77386	2.03482	0.495864	0.830353	0.727333	2.87328		4.4	8.65653	2.54971	7.82418	3.91657	3.93586	4.56873	2.56947	6.5764	4.31143	2.68608	10.6511	4.77503	3.06003
	4.5	0.822784	2.49408	2.48306	1.29068	-0.562595	4.33941	4.69377	3.00207	1.64766	0.933132	0.816807	0.756152	2.48939		4.5	7.45656	3.53902	7.76239	4.44055	3.02142	4.26468	2.33337	6.41082	5.3273	2.89134	10.5067	4.274	2.73783
	4.6	0.514635	3.65815	1.15917	1.19202	-0.668894	3.70818	4.10481	2.18937	2.33654	0.421448	0.857984	0.658304	2.17805		4.6	7.52358	2.7231	9.44171	3.68227	3.30913	5.07477	1.94316	8.2248	5.44711	3.03188	10.2427	4.53005	2.56039
	4.7	0.825694	3.94034	1.43166	1.82345	-0.411537	4.07234	4.12846	3.10389	1.6037	0.493211	0.842866	0.515947	1.81426		4.7	7.24156	2.94251	7.98636	5.11625	4.07796	4.71055	2.28256	5.35914	5.0624	2.86197	9.72627	4.43416	2.69873
	4.8	0.385315	4.06556	1.82438	0.217795	-0.141636	4.14887	4.67088	2.06103	2.27631	0.392904	0.871557	0.685404	1.66227		4.8	7.68977	2.56343	7.33675	3.30334	2.45923	4.48584	2.2316	4.68803	4.3655	2.88044	9.39949	4.60312	3.19834
	4.9	0.484797	3.05441	1.28109	1.62223	-0.805432	3.6713	4.23949	2.84631	0.774321	0.609236	0.819287	0.891635	1.46347		4.9	6.88295	2.43229	8.49924	3.65039	3.51528	4.76964	1.74608	7.40494	3.71369	2.96032	8.95979	5.11467	3.61206
	5	0.48556	3.15894	2.14348	1.36381	-0.786139	4.52578	3.77908	2.84345	1.77421	0.17993	0.721467	1.04834	1.4424		5	6.56591	3.71873	8.4301	3.18061	3.37019	3.82508	2.91616	6.33595	4.08561	2.71922	8.82063	5.56419	3.92266
	5.1	0.653099	3.03796	1.27697	1.23179	-0.932893	4.26981	3.90772	2.28903	1.29523	0.720505	0.736809	1.32928	1.69959		5.1	6.66785	3.50163	9.10205	3.29502	3.08399	4.47151	2.1565	5.5064	3.84449	2.24005	8.54301	6.10175	3.74495
	5.2	0.353847	2.93943	1.2436	0.815978	-0.840706	4.02592	3.82813	2.74191	1.47052	0.60677	0.672993	1.49376	2.06893		5.2	7.7352	3.69207	7.38311	3.39485	3.0188	4.30056	2.20829	6.73115	4.56928	2.56548	8.77476	5.7621	3.60284
	5.3	0.288119	2.98719	1.11336	1.45136	-0.955439	4.8014	3.86581	2.42108	1.46539	0.697738	0.623167	1.81273	2.2937		5.3	7.07161	4.63065	9.90321	2.8791	2.64672	3.80153	1.60768	5.85985	4.90677	2.37123	8.83305	6.01834	3.98884
	5.4	0.405071	3.38968	2.45374	0.759201	-0.884246	4.04466	3.55838	2.79702	1.2323	0.380399	0.615724	1.56708	2.34535		5.4	7.72249	3.08863	9.28963	3.21357	2.80438	3.49741	1.74374	7.45587	4.47431	1.81163	8.46524	6.17026	4.17665
	5.5	0.207901	3.25839	1.69732	1.55795	-0.800779	3.93253	3.3288	1.42078	1.62227	0.725742	0.560351	1.74456	2.2138		5.5	8.60401	3.0113	8.95758	4.11607	3.06639	3.92556	2.47091	6.08305	6.53839	2.11565	8.54874	5.97654	4.74629
	5.6	0.487851	3.02204	1.84211	0.843273	-0.908427	4.55291	3.73819	2.42809	1.80643	0.95979	0.539338	1.56389	2.09604		5.6	7.04441	3.09597	8.6828	1.77488	2.4602	3.19628	1.70825	6.6301	4.21375	2.08797	8.79215	6.18744	5.16761
	5.7	0.846702	3.1682	1.84126	1.29571	-0.612441	3.68599	3.19776	1.86701	1.67367	0.807789	0.525592	1.5638	1.94103		5.7	6.58406	2.44434	7.00496	1.92579	3.45841	2.60607	1.09108	4.97058	5.18129	2.69226	8.867	6.14558	5.21845
	5.8	0.756506	2.49721	1.3391	1.14836	-0.625396	4.16233	3.52861	1.84677	0.872727	0.337422	0.607556	1.52918	1.74224		5.8	6.67735	2.23783	9.15049	2.78776	3.28478	3.21474	1.27307	5.92704	3.29839	2.64317	9.66684	5.94906	5.03735
	5.9	0.22977	3.24348	1.26188	1.04748	-0.812271	3.34304	3.76788	2.74507	1.82859	0.550144	0.586553	1.51805	1.70311		5.9	6.11695	3.53124	9.2948	2.71337	3.82516	3.77762	2.09628	4.24649	5.78025	2.21783	9.13912	5.01755	4.71059
	6	0.671911	1.68085	1.08753	0.795648	-0.912153	4.15382	3.93195	2.43486	1.36175	0.788792	0.605803	1.39346	1.53885		6	6.31303	3.14829	8.28047	3.2181	4.26393	3.23461	1.91224	6.61312	3.54335	2.23813	9.17902	5.06848	4.54692
	6.1	0.243202	3.80337	2.45246	1.33524	-0.517246	2.87394	3.5058	1.92135	1.07318	0.721329	0.688079	1.34705	1.38468		6.1	5.32601	2.52538	7.99666	2.89363	3.20049	2.94912	1.65977	6.89121	3.39832	2.1815	9.74143	4.63595	4.60884
	6.2	0.681293	1.81459	0.906376	0.407349	-1.09925	3.44645	3.28255	3.07496	2.30196	0.441779	0.764026	1.44794	1.33355		6.2	6.48457	3.81779	9.39949	2.81185	4.90805	3.23721	2.42975	6.51075	3.35536	2.30245	9.75645	4.37176	4.71539
	6.3	0.56086	2.20115	1.92721	0.999862	-1.0166	3.76369	3.26885	1.54639	0.925058	0.913954	0.720034	1.05923	1.17255		6.3	6.32341	2.71413	9.98028	2.99655	4.77537	2.81706	1.60757	6.56333	3.91518	2.00023	9.93498	4.47994	4.94849
	6.4	0.515835	2.39826	1.39384	1.11113	-0.694339	3.36092	2.65318	2.37361	0.972596	0.805236	0.647712	1.03424	1.27275		6.4	6.49474	3.81288	7.55304	2.75854	4.56594	3.47905	1.32407	7.88775	3.71931	2.89591	9.77195	4.71407	4.94654
	6.5	0.672827	1.61584	1.5982	1.08589	-1.35288	2.89535	3.20338	1.87616	0.593248	0.21945	0.579579	1.11697	1.38205		6.5	6.00823	3.07153	8.18001	3.39085	3.19242	2.69279	1.42428	6.56706	4.40627	1.77802	9.97272	5.056	5.26019
	6.6	0.700733	2.12103	1.7328	1.28689	-0.732027	2.76811	3.26014	1.84492	1.87287	0.853891	0.551901	1.2035	1.17251		6.6	5.54974	3.81754	6.17088	3.11867	3.50444	2.81115	1.38906	7.92036	3.99419	1.98068	10.3238	5.73099	5.41758
	6.7	0.686861	2.55404	1.55156	0.611707	-1.08041	3.43894	2.63229	1.27784	1.05215	0.404325	0.473132	1.3335	1.03035		6.7	5.60983	2.27447	7.9953	2.89281	2.50509	3.49722	1.12599	6.14358	4.958	1.96802	10.1103	6.16699	5.59557
	6.8	1.01374	2.31101	1.8177	0.552988	-1.03685	2.99471	2.82635	1.85042	1.29038	0.776896	0.470817	1.34989	1.12032		6.8	7.45899	3.94595	7.64547	3.82982	2.59056	3.78676	0.774976	7.57911	3.35202	1.69029	9.92169	6.11022	5.6471
	6.9	1.38182	2.49381	0.934243	0.736673	-1.05182	3.55206	2.97705	2.1001	0.552796	1.04658	0.446741	1.55391	1.35608		6.9	6.12851	4.70082	7.44548	2.64291	2.83527	2.71375	1.12109	6.18155	3.79011	2.11663	9.95202	6.27868	5.56841
	7	0.746716	2.49153	0.977003	1.27469	-0.674753	3.10116	2.5888	1.3014	0.714694	0.141672	0.470307	1.80606	1.53471		7	5.90042	3.69824	9.18735	2.66333	1.85414	4.15955	1.24469	5.37523	5.27427	2.09675	9.29148	6.14644	5.83857
	7.1	1.41861	2.83428	1.64633	0.699799	-0.340242	2.95102	2.98474	1.56942	0.989144	0.756053	0.469876	1.63996	1.65512		7.1	6.751	2.92402	6.60771	3.54513	2.02641	3.18704	1.31362	8.03219	3.70499	2.11972	9.11297	6.24073	6.05501
	7.2	1.21448	2.24844	2.18805	1.3211	-0.347878	2.90462	2.41184	2.15776	0.452963	0.458281	0.425207	1.84591	1.66565		7.2	5.48286	3.49987	8.70899	4.68753	3.1384	4.00493	1.73259	7.0407	1.27197	2.04986	8.70404	6.43543	6.09918
	7.3	1.2844	1.29373	0.936251	0.877396	-0.830485	3.14617	2.72369	1.33622	1.17952	0.801526	0.437734	1.58388	1.70927		7.3	5.49147	3.46074	8.18952	1.94565	3.1231	2.76807	1.64023	6.86039	3.60975	1.83729	8.4234	6.57566	5.94437
	7.4	1.18147	2.4809	1.96064	0.946495	-0.483477	2.59479	2.39188	1.62248	1.10967	0.679147	0.478316	1.55202	1.69885		7.4	5.60154	4.54821	6.84919	4.25529	2.33205	3.83363	2.08287	7.40202	2.25767	1.8627	7.89814	6.57064	5.80066
	7.5	1.19555	2.3405	1.48577	0.692929	-1.15587	2.46411	2.46063	1.75595	0.363986	0.747263	0.468266	1.28389	1.75155		7.5	5.46518	3.30359	6.8827	3.44982	2.75866	4.14151	1.81156	6.6136	1.53466	1.53089	8.12516	6.62691	5.91777
	7.6	1.75216	1.97229	2.51658	0.87261	-1.06914	2.70052	2.45805	2.27396	0.838037	0.646598	0.493313	1.26124	1.7999		7.6	3.59776	4.31578	5.59797	3.17084	1.80845	4.32116	1.8908	6.95783	2.43101	1.71311	7.82928	6.64734	6.03445
	7.7	0.693834	2.20091	1.74745	0.428232	-1.29701	2.41744	2.89646	1.57865	1.09694	0.406267	0.46954	1.00195	1.64252		7.7	3.44534	3.36143	6.93088	2.924	1.78335	4.82852	1.24931	6.16079	2.26384	1.46597	7.82373	7.17516	6.09021
	7.8	1.55376	1.7901	2.0087	0.448072	-0.288544	2.61311	2.30834	1.82604	0.885058	0.737403	0.458917	1.24486	1.46576		7.8	3.00368	2.84793	6.76405	1.99899	1.33452	4.27639	1.38661	7.84114	2.94199	1.35582	7.27737	7.38181	5.8539
	7.9	1.46619	2.24715	2.28363	0.919128	-0.767349	2.43359	2.09252	1.59901	0.983281	0.481317	0.455664	1.26592	1.2534		7.9	4.26578	4.16809	6.42856	2.2713	1.40422	4.84854	1.04964	5.85348	3.26054	1.87059	7.0866	7.15359	5.58807
	8	1.41011	2.02528	2.39546	1.27344	-0.312047	2.87057	2.10495	1.79896	1.06866	0.248788	0.42133	1.34963	1.00871		8	4.89699	2.22485	7.60942	1.77588	1.51467	3.90381	0.768251	6.83044	3.04478	1.25123	6.97855	7.31491	5.33769
	8.1	1.12058	2.08042	2.0027	0.86058	-0.452874	2.0823	2.26387	1.41061	1.02919	0.721781	0.371126	1.29647	0.864876		8.1	3.64915	3.488	5.5581	1.21617	2.30302	3.27871	1.60094	4.45093	3.10061	1.4562	6.5821	7.16397	5.1382
	8.2	0.894929	2.41533	3.26738	0.609404	-0.529484	2.07427	1.93292	2.05124	1.12668	0.391301	0.359843	1.22444	0.600703		8.2	4.48092	2.14682	5.99279	1.75048	2.97654	3.90084	1.69259	9.17393	2.70618	1.24173	6.21579	6.77841	5.12628
	8.3	0.40765	2.22391	2.55652	0.483777	-0.446426	1.94202	1.49109	1.58657	0.353543	0.7003	0.337617	1.35216	0.552056		8.3	3.83111	2.99819	4.75926	2.32492	1.99147	2.8392	1.8999	5.80192	2.44926	1.53918	5.97788	6.75579	5.7392
	8.4	0.815704	1.42759	2.9185	0.769345	-0.754698	2.30481	1.99358	2.24158	0.827895	-0.185519	0.313448	1.78902	0.786618		8.4	3.06831	3.02336	4.84494	2.95758	2.68003	4.03048	1.65137	7.06931	1.60422	1.5177	6.01764	6.21837	6.41616
	8.5	0.611955	1.70204	2.24757	-0.358147	-0.554697	2.33814	2.12314	1.95188	0.558278	0.604922	0.249606	1.39573	1.16738		8.5	3.43545	2.64334	4.76866	2.45363	3.34858	2.92419	2.16271	5.83132	1.63643	1.17107	5.75616	6.41904	6.89992
	8.6	0.388385	2.26748	3.48112	1.82044	-0.605399	2.2592	1.97843	1.87195	1.51291	0.180464	0.212837	1.51566	1.43006		8.6	3.13949	3.71459	4.42749	2.70741	2.48309	3.57332	2.28914	5.87617	2.40664	1.63015	5.51372	6.63324	7.3768
	8.7	0.258172	1.4574	2.62859	0.62548	-0.16938	2.16815	1.9862	2.40951	0.660073	-0.135055	0.137108	1.3133	1.42383		8.7	6.27503	3.60425	3.82923	2.17379	2.81892	3.85875	2.2293	7.0427	1.32517	1.16263	5.00603	6.63618	7.49303
	8.8	0.265105	1.81039	2.70569	0.662852	-0.855715	1.85768	1.79969	1.81375	0.00264277	0.374305	0.131796	1.34287	1.48543		8.8	4.88066	3.13842	4.26994	2.44948	2.61763	3.97155	2.01233	6.9081	3.44989	1.29422	4.95604	6.66229	7.73435
	8.9	0.350389	1.56208	2.89283	1.56445	-0.471454	1.7826	1.44807	2.28928	0.468214	-0.0154671	0.0980239	1.14604	1.4869		8.9	5.73558	2.69071	2.80057	2.46354	2.24836	2.96486	1.8125	6.55396	2.74959	1.20105	5.00368	6.62006	7.684
	9	0.260672	1.7463	2.66433	0.401415	-0.544603	2.22675	1.34446	1.63816	0.599693	0.397657	0.0296958	1.12174	1.30631		9	4.68875	2.98193	5.22984	2.941	2.01644	2.66674	1.18713	6.38983	1.1338	1.0871	4.54293	6.24282	7.27012
	9.1	0.389493	1.71698	3.16382	1.13421	-0.669058	1.8364	1.95692	2.4741	0.535735	0.030296	0.0595942	1.09367	1.12166		9.1	5.14901	3.25037	3.85567	2.59074	2.59368	3.08951	1.69167	5.65857	3.7118	1.61285	4.26428	5.99901	6.87569
	9.2	0.659291	0.691987	2.65488	1.10185	-0.146261	2.02449	1.11233	2.64057	0.968386	0.975729	0.0330184	0.961318	0.864724		9.2	5.01674	3.79557	3.59276	3.08079	1.74651	2.89687	0.875242	6.20224	1.14588	1.24823	4.1204	5.90644	6.843
	9.3	0.89183	1.86954	1.72921	1.32536	-0.761136	1.85862	2.02521	1.39642	0.295849	0.417928	0.0603191	0.873053	0.755264		9.3	4.71479	4.0515	4.32055	2.05247	1.25396	3.13655	0.538808	6.12008	1.81794	0.982569	4.12557	5.76232	7.04995
	9.4	0.60642	1.36617	2.57491	0.312019	-0.514413	1.90297	1.16934	1.63073	0.578298	0.388228	0.0657295	0.864488	0.788378		9.4	4.16128	3.07466	3.46056	3.18672	1.90223	3.46173	0.922396	5.82629	1.98841	2.08545	4.10673	5.91187	7.41293
	9.5	0.912404	1.83059	2.86781	0.668761	-0.637391	1.69193	1.81104	1.73021	0.371221	0.882348	0.0793129	1.08402	0.856248		9.5	3.91407	3.07145	5.37447	2.49012	1.4691	3.24238	0.874169	6.37508	1.96353	1.82944	4.05493	5.83386	7.36439
	9.6	0.601689	1.05633	3.46934	0.631854	-0.37187	1.351	1.26637	0.965044	-0.0194135	1.02317	0.0485233	1.05049	0.734232		9.6	3.18682	2.23599	4.08523	2.2357	1.90911	4.00155	1.57139	5.64496	1.27807	1.37074	4.09757	5.62519	7.21987
	9.7	0.698533	1.43501	1.56235	0.713194	-0.615963	1.57119	2.80849	1.49711	0.520406	0.572856	0.0282377	1.18191	0.800532		9.7	3.70666	2.19082	4.20203	2.6308	1.47216	3.38109	1.48625	5.63657	2.89081	0.98671	4.48849	5.09986	6.86326
	9.8	0.0881936	1.58405	2.89024	1.4031	-0.310116	1.77916	2.35406	1.44081	0.396021	0.609174	0.0432508	1.22651	0.702984		9.8	3.47816	2.08647	3.74381	2.61416	0.880968	3.00323	1.56871	5.21392	2.76229	0.552555	4.53539	4.78187	6.39979
	9.9	0.369589	0.811337	2.49648	0.495393	-1.03874	1.47257	2.55372	1.47631	0.461217	0.945155	0.0248188	1.461	0.661705		9.9	3.07352	3.95447	3.39137	2.92044	1.57877	4.19781	1.09773	5.09034	1.38596	1.18989	4.57834	4.45968	5.82614
	10	0.119908	1.66608	2.93915	0.49839	-0.451567	1.60067	3.02254	0.803376	0.186989	0.43698	0.0386112	1.39226	0.519054		10	3.49828	2.24612	3.04839	2.81163	1.28037	2.59542	0.847919	6.46423	1.4513	0.999374	4.28565	4.3673	5.47472
	10.1	-0.0199325	1.02863	2.20603	1.8191	-0.939329	1.58478	2.98381	1.26708	0.389723	0.852201	0.0468277	1.64632	0.403672		10.1	2.68759	3.07379	3.19077	3.84232	2.57858	3.35355	1.55516	5.7514	1.73851	0.81682	4.48891	4.20521	5.11604
	10.2	-0.00146924	1.08102	2.46441	0.26661	-0.816503	2.12252	2.40744	1.50548	0.263863	0.848022	-0.0225549	1.75351	0.332656		10.2	3.38082	3.20418	4.73389	2.79326	2.06111	1.79337	0.725617	6.31485	3.28132	1.35601	4.37758	4.16983	4.90976
	10.3	-0.403069	0.483372	1.62619	1.09549	-1.02038	1.45537	2.49934	1.17858	0.581939	1.10053	-0.0227038	2.10227	0.292558		10.3	4.81762	2.98803	3.67368	3.04626	2.57506	2.73789	0.859249	6.02525	1.44935	0.837676	4.18489	3.95645	4.88632
	10.4	-0.0695617	1.277	2.33984	1.18211	-1.05682	1.61639	2.28216	1.27458	-0.178539	0.712768	-0.00581013	2.46722	0.121171		10.4	4.11265	2.48975	2.10496	2.17457	2.75598	2.60029	0.381164	5.53425	2.3318	1.07745	3.85133	3.72546	5.0042
	10.5	0.421736	0.356625	1.62557	0.636809	-1.1637	1.02227	2.38801	1.38156	0.920509	0.990987	0.0183364	2.58843	0.0375237		10.5	4.22135	2.3801	4.42266	2.71387	2.70268	3.68127	0.30892	4.55651	2.08913	0.720384	3.78412	3.35872	5.13736
	10.6	0.158704	1.40832	1.91299	1.76026	-1.03549	1.2297	2.18494	1.03904	0.724537	0.726303	0.107676	2.48291	-0.0441453		10.6	3.48975	2.68875	3.53706	2.47282	1.9512	2.94933	0.231962	4.7486	2.24278	0.854124	3.58785	3.30306	5.02143
	10.7	0.623334	0.771031	1.71284	0.196955	-1.06151	1.89528	2.26402	0.598004	0.0524763	0.924714	0.145348	2.41027	-0.13572		10.7	3.58193	2.98973	5.43571	2.13863	2.86014	2.63505	0.267351	6.50079	3.52754	0.771535	3.61626	3.28789	4.84464
	10.8	0.803744	0.416443	2.63507	0.898029	-0.849448	2.12109	1.85017	0.843115	0.752485	1.25516	0.313718	2.19733	-0.14538		10.8	4.02999	2.59659	4.47959	1.8884	1.91899	1.94834	-0.109745	4.9392	2.2309	0.644404	3.61601	3.70421	5.04726
	10.9	0.42659	0.855691	1.23937	1.6142	-1.04861	1.73373	2.42833	0.0491717	0.743443	0.993816	0.255113	1.99344	0.0328942		10.9	2.65079	2.08785	4.67769	1.45211	2.47516	3.02364	0.197118	6.21706	3.41444	0.663761	3.97758	3.84475	5.67898
	11	0.146662	1.37819	2.05601	1.40642	-0.949096	1.97133	2.22723	1.21314	0.324782	0.63749	0.290372	1.99877	0.12827		11	3.48324	2.40176	4.79772	2.83725	2.46853	2.05245	0.686742	4.89142	2.37757	0.796912	4.2797	3.94499	5.8578
	11.1	0.66061	1.29799	1.09928	1.05736	-1.61992	2.06194	2.11518	0.492006	-0.107306	0.644888	0.288757	1.77228	0.0483449		11.1	2.96934	1.76564	3.74427	1.97604	2.239	2.8275	1.23633	5.86382	2.66367	1.118	4.33066	4.1404	5.75228
	11.2	0.420446	0.832907	1.35901	1.55169	-1.4347	1.80773	2.64124	0.900182	0.366348	0.911964	0.348661	1.8824	-0.0624618		11.2	2.79437	1.23788	2.69529	2.90225	2.83052	3.04026	0.87547	4.84134	2.80444	0.916331	4.95032	4.27554	6.04857
	11.3	0.323966	1.14356	1.77236	1.92833	-1.26614	2.32689	2.53556	1.0517	-0.393507	0.657587	0.409074	1.68592	-0.108121		11.3	2.80363	1.14139	2.86673	1.74454	2.56931	2.45428	0.90334	5.44781	2.83187	0.825931	5.85685	4.30311	6.35802
	11.4	1.09356	1.07287	1.94236	2.2527	-0.352843	2.29387	2.45571	1.25057	0.39657	0.817212	0.524862	1.74697	-0.219254		11.4	3.09453	1.98367	3.65438	2.72651	2.19773	2.68856	0.454132	3.54427	1.89938	1.00825	6.74564	3.8686	6.52384
	11.5	0.3481	1.07988	1.51168	2.02766	-1.25876	2.70052	3.22062	1.54165	0.110702	1.40387	0.586875	1.69086	-0.330733		11.5	2.60644	1.68002	3.88551	1.74108	2.05507	2.36632	0.445284	5.56404	2.53905	1.22902	7.32886	3.80197	6.36594
	11.6	0.228915	0.50186	1.52984	1.97868	-0.77879	2.8434	3.27217	1.29885	-0.281337	0.904292	0.658196	1.59859	-0.467542		11.6	3.29634	1.2409	4.88024	2.55298	1.63117	3.35437	0.675712	5.34077	3.87826	1.66695	7.77445	3.39812	6.0955
	11.7	0.419961	0.848878	1.52348	2.02499	-1.03108	2.92107	2.98236	1.84405	0.291162	0.978001	0.636126	1.82065	-0.502704		11.7	3.73234	1.51355	1.68094	3.04913	2.90437	2.52183	0.0430412	5.46441	3.10414	1.76065	8.17512	3.25046	6.1192
	11.8	0.338465	0.452354	1.40051	1.98596	-0.510039	2.45476	3.25994	1.65011	-0.219066	1.18285	0.66884	1.6289	-0.646745		11.8	4.81516	1.19179	3.7224	3.60772	1.75116	2.59321	-0.0456835	6.37731	3.92795	1.69642	8.76055	2.62744	5.96574
	11.9	0.373821	0.94019	1.62682	2.41042	-0.109047	3.65483	2.99375	0.853052	-0.12723	0.981457	0.666144	1.54797	-0.694889		11.9	4.59056	1.25914	3.02775	3.59177	1.36925	2.46546	0.172526	5.45029	2.90181	2.49118	8.71542	3.01838	5.69105
	12	-0.0945601	0.325204	1.09016	2.65391	-0.249501	3.25123	2.59994	1.48822	-0.0357695	0.835971	0.787463	1.31449	-0.811928		12	5.17144	1.56585	2.40321	2.57737	2.30436	2.19767	0.126759	5.50816	3.38827	2.40036	9.09237	2.7086	5.43801
	12.1	0.2157	1.16046	1.10721	1.56362	-0.236253	3.50756	2.76556	1.47459	-0.0530221	1.06958	0.917747	1.15788	-0.885947		12.1	5.87096	0.622133	2.24607	3.88186	1.38097	1.88299	0.267172	5.40903	3.08105	1.99172	8.63315	2.46759	5.13088
	12.2	-0.0701474	0.53416	0.932904	2.93664	-0.345659	3.36867	3.44756	1.68538	0.273583	1.40379	0.90187	1.12453	-0.875658		12.2	6.08022	2.14339	2.28186	3.12979	1.36789	1.45159	0.11482	5.78758	3.72115	2.30558	8.71707	2.38994	4.86246
	12.3	-0.00721716	0.385708	1.70411	1.7946	0.189532	3.09244	3.0828	1.86704	-0.406597	1.08423	0.920021	0.751886	-0.85572		12.3	5.37303	-0.19443	2.86657	4.37626	1.92734	2.30416	-0.48887	4.46447	2.74284	2.86749	8.4122	2.12521	4.4923
	12.4	0.243087	1.00248	0.862231	2.36093	-0.45328	3.55757	3.3904	1.35376	-0.206715	1.4457	0.987639	0.995478	-0.680856		12.4	5.12558	1.05991	2.84256	3.90765	1.51792	2.06645	-0.0244824	5.41334	3.1313	1.60303	8.24448	2.18799	4.06273
	12.5	1.02167	1.99487	1.35939	1.89129	-0.0714814	3.88409	3.1911	1.41091	-0.175274	0.762286	0.937929	0.768725	-0.435076		12.5	5.516	0.464573	2.15668	3.92509	1.4365	2.42634	0.23745	4.71921	2.79335	2.20366	7.8707	1.82985	3.88461
	12.6	0.944441	0.50543	1.43029	2.09787	-0.422224	3.0601	3.33917	0.812408	-0.697426	1.90392	0.938158	0.652529	-0.145299		12.6	4.75848	0.613281	3.04932	3.65782	0.631912	1.81168	0.677831	7.11662	2.97034	3.12797	7.98703	1.94059	3.81444
	12.7	1.05559	0.479627	1.64838	1.38004	-0.0746809	3.15114	3.07636	1.42917	-0.131293	1.53433	0.935905	0.655244	0.144977		12.7	5.91879	1.73829	2.66239	2.73075	0.935775	1.08857	0.60262	4.98135	3.76744	1.90083	8.78688	1.70889	3.5509
	12.8	0.737396	0.666638	1.06739	2.78506	0.187703	2.84023	3.18712	1.11917	0.464437	1.88158	0.902624	0.520464	0.277152		12.8	5.18179	1.02808	2.96661	2.49669	2.17568	2.43545	0.531592	6.32686	4.16398	2.33223	8.87772	1.57353	3.33695
	12.9	1.67746	1.72932	2.5222	2.23085	0.0167598	4.08673	3.17904	0.823865	0.126737	1.35982	1.01392	0.33614	0.195907		12.9	5.10699	-0.17176	2.95464	2.15335	1.26621	1.90622	0.766379	5.50966	3.39646	2.29055	8.93891	1.48466	3.11681
	13	0.721401	0.860245	0.945957	3.18563	0.337209	2.95658	2.88484	1.52326	0.182448	1.47159	0.978146	0.264436	0.0853563		13	4.96059	1.31584	2.03136	3.02223	1.56152	2.69633	1.17884	4.98227	3.43123	2.4296	8.90516	1.55505	2.85728
	13.1	1.19519	0.657155	1.51686	2.42773	-0.155395	3.84809	2.50301	1.85564	0.738946	0.946969	0.910836	0.224624	0.0505134		13.1	6.39483	-0.0554504	2.52625	2.04852	1.45083	2.63285	1.00982	7.37835	2.87762	2.24373	8.72971	1.78159	2.69942
	13.2	0.97344	0.847191	1.62363	3.20634	0.16148	2.91138	2.6129	1.40966	0.349534	1.27262	0.895845	0.290806	0.213102		13.2	5.79803	0.997447	2.20472	2.18598	1.32908	2.31374	1.81124	5.43813	2.96381	1.87762	8.37334	2.38033	2.74287
	13.3	0.877829	1.6235	1.26718	2.34907	-0.194931	3.2829	2.88983	0.686387	0.192918	0.790986	0.789382	0.482138	0.617874		13.3	5.84557	1.27894	3.34318	2.72291	1.067	2.48406	1.6909	5.19713	2.66038	1.64769	7.96868	3.12116	3.01026
	13.4	0.0570743	0.828366	1.05214	1.97729	0.070983	3.09481	2.45023	0.49752	0.143575	0.755032	0.809507	0.666285	0.953385		13.4	5.20665	0.823159	2.89839	3.53442	0.941222	2.68171	1.92574	5.52222	2.92187	1.70686	7.77161	3.70248	3.66335
	13.5	0.898956	1.10389	1.85751	1.83868	-0.235944	3.02756	2.37097	1.07695	0.21069	1.14354	0.811775	0.666667	1.19259		13.5	5.74781	0.208813	2.5927	3.06382	1.76929	2.38795	1.60561	5.14641	3.02499	2.40156	7.08112	3.61391	4.3513
	13.6	0.136183	1.48625	1.46624	2.66144	0.915152	3.13415	2.67341	1.65106	-0.302844	1.08241	0.784129	0.798881	1.43306		13.6	4.60455	1.04782	4.12787	4.17141	1.37403	1.93602	2.0682	5.89058	2.95471	1.78513	6.86895	3.41931	4.59612
	13.7	0.719191	1.08252	1.86022	0.831511	0.175309	2.84244	2.04315	0.734212	0.573421	0.981478	0.792569	0.996272	1.74949		13.7	4.39377	1.11943	2.96286	4.46038	1.40444	2.25717	2.05387	5.24858	3.34845	1.89825	6.59976	3.52656	4.61229
	13.8	0.210883	1.26749	2.40704	2.29965	-0.332579	3.22566	2.04592	1.2448	0.281503	0.994795	0.721884	1.10571	1.92762		13.8	4.56739	1.80087	5.67631	3.17081	1.18788	2.22644	1.53808	4.58133	1.05122	1.60632	6.42295	3.72754	4.37668
	13.9	0.127463	0.488982	1.09722	1.74237	0.0419377	2.82753	2.51899	1.5491	0.07239	0.944158	0.700526	1.17046	2.05601		13.9	2.91641	2.58664	3.74565	2.68865	1.02335	1.77674	1.24572	5.60905	2.32401	1.35712	6.217	3.89018	4.14541
	14	0.510751	1.33826	0.870771	2.06769	0.0405124	2.91947	2.39696	1.18315	-0.223397	0.881115	0.759424	0.867246	1.96596		14	3.14783	2.58859	4.3912	3.23074	1.30373	2.27121	1.73244	4.51623	1.85922	1.50611	6.36756	3.67947	4.02306
	14.1	-0.158676	1.0025	1.51701	1.53188	-0.00473548	2.7246	1.76509	0.536835	0.107886	1.57024	0.732038	0.923713	1.93414		14.1	3.34939	2.52981	4.32907	2.84287	1.41486	1.49162	1.67943	4.93716	2.4312	1.59061	6.48375	3.30834	3.71784
	14.2	0.265008	0.937736	1.81883	1.35397	-0.0687745	2.95063	2.09537	1.19732	0.16315	0.89787	0.73429	0.631172	2.01963		14.2	2.38731	2.66943	4.46848	2.23962	2.38828	2.23837	0.88885	6.02585	1.21722	1.04851	6.45586	3.25852	3.46821
	14.3	0.574845	1.07392	0.977393	1.92687	-0.474822	2.58007	1.9563	1.10511	-0.213266	0.895209	0.880064	0.655267	2.08387		14.3	2.49213	2.15122	4.41496	3.71083	2.92553	1.55871	1.13097	6.35751	2.90335	1.4074	6.49571	2.97481	3.34681
	14.4	0.454601	1.03135	1.37061	1.49491	-0.609487	3.4846	1.95569	0.807117	0.505504	1.07836	0.838516	0.532045	2.12664		14.4	2.11941	3.05853	4.00958	3.0682	3.14854	2.58881	1.01136	5.77408	4.05752	0.781934	6.5092	3.04478	3.61293
	14.5	0.315861	1.82343	0.587213	1.27046	-0.483897	3.18753	2.0802	0.657891	0.383952	0.510576	0.857491	0.568393	2.39738		14.5	2.37901	2.19365	4.00024	3.2082	2.65368	2.28444	1.0989	5.18829	3.17497	2.01118	7.01283	2.79373	3.94002
	14.6	0.829112	1.40393	0.817001	1.29129	-0.65285	3.42981	1.66385	0.616438	-0.181191	1.20851	0.933191	0.758205	2.40128		14.6	3.87778	3.62423	3.9256	2.72101	3.787	1.56915	0.6195	5.8375	2.96756	1.31243	7.25631	2.62984	4.05905
	14.7	0.636658	1.31906	1.41414	1.05403	-0.821692	3.2254	1.92721	0.995459	-0.0125055	0.216847	0.97239	0.661171	2.49308		14.7	3.58924	1.79011	3.30641	2.37981	3.46731	2.03637	0.448295	5.17207	2.13238	0.958249	7.38903	2.44172	4.34088
	14.8	0.78532	1.35198	0.881769	1.40881	-0.489615	3.24522	2.32735	0.0554133	0.0446634	0.360181	1.01978	0.791997	2.6267		14.8	4.24466	1.8172	5.13275	1.91799	3.86859	1.52955	1.21711	5.0754	3.01219	0.822592	7.36283	2.89776	4.65016
	14.9	1.04203	1.10099	0.359103	1.28574	-0.649022	2.8059	1.77081	0.471427	0.900551	0.693901	1.05035	0.914254	2.64113		14.9	2.85071	2.31493	3.87172	3.26508	3.4912	2.83631	0.242707	6.37854	1.84337	1.2298	6.99307	3.4744	4.54375
	15	0.337734	1.47986	1.16531	1.05501	-0.501372	3.03914	1.76857	0.0651687	-0.426244	0.286595	1.06752	0.934946	2.83146		15	3.99867	1.8562	4.71015	2.19827	3.50621	2.40925	0.844091	4.91376	1.829	0.875236	7.07042	3.95436	4.36013

## Sheet: D_OSC_GCaMP6s_NCD_AUC05
	Fig. 4 d) Food odours (NCD) induced changes in MSVGLUT2 neuronal activity in the olfactory stimulation chamber (OSC) displayed as area under the curve [AUC]
	Control	NCD		Paired t test
	7.98181	32.1147		P value	0.0006
	17.196	15.7265		P value summary	***
	11.0718	34.5368		Significantly different (P < 0.05)?	Yes
	5.4474	18.305		One- or two-tailed P value?	Two-tailed
	2.86165	15.2868		t, df	t=4,630, df=12
	15.8409	21.1727		Number of pairs	13
	16.0197	14.1585
	9.55947	27.9599		How big is the difference?
	6.4665	21.3834		Mean of differences (B - A)	13.59
	7.56284	15.9926		SD of differences	10.59
	5.01157	41.8491		SEM of differences	2.936
	7.83651	20.0113		95% confidence interval	7,196 to 19,99
	10.3399	21.4104		R squared (partial eta squared)	0.6411
				How effective was the pairing?
				Correlation coefficient (r)	-0.2443
				P value (one tailed)	0.2106
				P value summary	ns
				Was the pairing significantly effective?	No

## Sheet: Fig4.E_OSC_GCaMP6s_HFD
	Fig. 4 e) Food odours (HFD) induced changes in MSVGLUT2 neuronal activity in the OSC displayed as zscore in mice naive and not naive to HFD
		HFD Naive													HFD Non-Naive														Two-way RM ANOVA	Matching: Both factors					Compare each cell mean with the other cell mean in that row
	Time [s]	Mouse 1	Mouse 2	Mouse 3	Mouse 4	Mouse 5	Mouse 6	Mouse 7	Mouse 8	Mouse 9	Mouse 10	Mouse 11	Mouse 12	Mouse 13	Mouse 1	Mouse 2	Mouse 3	Mouse 4	Mouse 5	Mouse 6	Mouse 7	Mouse 8	Mouse 9	Mouse 10	Mouse 11	Mouse 12	Mouse 13		Assume sphericity?	Yes
	-10	-0.671065	-0.504698	0.455653	-0.772981	-0.32361	-0.58628	0.808212	-0.0155291	-1.41354	-1.5119	-0.350211	0.366887	-0.188833	-0.917458	1.43793	-0.544239	-0.510105	-1.68326	0.755539	0.377394	0.149031	-1.25287	-0.31829	0.290536	-1.58211	-0.867308		Alpha	0.05					Number of families	1
	-9.9	-0.879483	-0.297704	-0.304911	-0.741626	-0.689391	-0.38266	0.985795	-0.767715	0.194731	-0.310223	-0.273983	0.302986	-0.194836	-0.522028	0.544458	0.384543	0.327135	-1.23792	-0.877281	0.0239384	0.36339	-1.38893	-0.455536	-0.195085	-0.781594	-0.934198								Number of comparisons per family	251
	-9.8	-1.17487	0.962203	1.53203	-0.416951	-0.423066	-0.20802	0.796025	-0.900494	0.0841893	1.21531	-0.207192	0.217708	-0.367023	0.00385471	0.954892	-0.40193	0.23937	-0.824554	-0.873514	0.185901	-0.112576	-1.61788	-0.209108	0.1349	-1.30576	-0.892088		Source of Variation	% of total variation	P value	P value summary	Significant?		Alpha	0.05
	-9.7	-1.391	0.761553	0.372157	-2.03046	-0.366901	-0.289138	1.71304	-0.762449	-1.33841	-0.553814	-0.441462	0.405149	-0.444971	-0.233542	2.16909	-0.715824	-0.570038	-1.6019	-0.182738	0.494137	-0.426133	-0.326437	-1.0421	-0.474949	-1.07766	-0.992057		Row Factor	44.42	<0,0001	****	Yes
	-9.6	-1.77813	1.20758	0.302253	-0.673032	-0.18313	-0.617166	0.574657	-1.16904	0.272793	-0.889492	-0.00174589	0.101676	-0.540657	-0.211575	1.39287	-0.0656045	1.06525	-1.16725	-0.913656	-0.0414384	0.761623	-0.604954	0.151431	-0.4851	-1.70315	-1.01827		Column Factor	1.723	0.1278	ns	No		Šídák's multiple comparisons test	Mean Diff,	95,00% CI of diff,	Below threshold?	Summary	Adjusted P Value
	-9.5	-1.01771	-0.309336	1.04668	0.507616	-0.89363	0.247943	0.9536	-0.835382	-1.26126	-1.43808	0.00136511	0.12528	-0.554757	-0.271983	-0.227593	-0.0385632	-0.0696401	-1.10996	-0.540704	0.0379933	-0.0975178	0.674395	0.367003	-0.725937	-0.21034	-1.15412		Row Factor x Column Factor	0.6896	>0,9999	ns	No
	-9.4	-0.551728	0.486596	1.32965	-1.03575	-0.620984	-0.14679	1.28752	-0.60383	-0.696695	0.421724	-0.25833	0.101443	-0.664329	-0.491721	0.798814	-1.15985	0.199149	-1.27595	-1.58386	0.0048705	-0.176356	-0.50667	0.0849379	-0.103171	-1.25288	-0.978692		Subject x Row Factor	16.81					HFD Naive - HFD Non-Naive
	-9.3	-1.41753	0.840209	0.174446	-0.58302	-0.082511	-0.244116	1.4385	-0.906506	-0.68452	-0.981586	-0.0398203	-0.000531758	-0.61473	-1.05686	-0.378476	-0.459203	-0.988991	-1.30947	0.0559225	0.490898	-0.371793	-1.44911	-1.16232	-0.522478	-1.46083	-0.827794		Subject x Column Factor	7.724					-10	-0.003283	-2,634 to 2,628	No	ns	>0,9999
	-9.2	-0.819382	0.90514	0.189724	-0.856782	-0.335928	-0.563085	2.0008	-1.13461	0.131723	-0.443287	-0.561593	0.320632	-0.406903	-0.810545	0.384842	-0.422366	0.907469	-0.551979	-0.164012	0.897961	-0.517649	0.144347	-0.838325	0.696435	-1.90218	-0.821885		Subject	15.6					-9.9	0.1069	-2,524 to 2,738	No	ns	>0,9999
	-9.1	-0.811933	0.0694553	-0.289716	-1.22603	-0.575352	-0.396165	-0.0296961	-0.0218105	-0.283224	0.301468	-0.368711	0.867508	-0.565161	-1.22399	0.0414379	-1.26829	1.21159	-0.780472	-0.217405	0.0770054	0.0309775	-0.0105546	0.0695876	-0.317505	-1.40815	-0.662803								-9.8	0.4483	-2,183 to 3,079	No	ns	>0,9999
	-9	-0.612003	0.408431	0.173687	0.144205	-0.617602	-0.743466	0.599475	-0.782051	0.725165	-1.14846	-0.663426	1.00506	-0.651339	-0.922656	0.289456	-0.667372	0.206758	-1.21022	-0.634223	0.413231	-0.37674	-0.95274	-0.682622	0.502296	-1.46573	-0.716046		ANOVA table	SS	DF	MS	F (DFn, DFd)	P value	-9.7	0.04719	-2,584 to 2,678	No	ns	>0,9999
	-8.9	-0.687616	0.0785128	0.196348	-0.824018	0.0327873	-0.692729	1.44056	-0.915575	-0.592128	-0.17337	-0.453999	0.829196	-0.679627	-1.66019	2.14076	-0.623814	-0.50244	-0.954341	0.0174827	0.737714	-0.772048	-1.19888	-0.879431	-1.27052	-1.88322	-0.723422		Row Factor	33275	250	133.1	F (250, 3000) = 31,71	P<0,0001	-9.6	-0.04259	-2,674 to 2,588	No	ns	>0,9999
	-8.8	0.399793	1.06522	1.39393	-0.551175	-0.334954	0.135513	0.667787	-0.889897	-1.32353	-0.59922	0.351878	1.02066	-0.785283	-1.32456	0.260468	-0.927677	-0.81834	-1.16232	-0.164269	0.901339	0.0213109	-1.33699	-2.09823	-0.603652	-1.55372	-0.58325		Column Factor	1290	1	1290	F (1, 12) = 2,676	P=0,1278	-9.5	-0.00467	-2,636 to 2,626	No	ns	>0,9999
	-8.7	-0.291598	1.44457	-1.16259	-1.48407	-0.771681	-1.01175	0.935582	-0.931688	-0.442371	0.173445	-0.421425	1.21705	-0.864412	-1.15071	1.03201	-1.04952	0.0780061	-0.85748	-0.710503	0.727143	0.0842629	-0.386815	0.647164	-0.0143613	-1.63773	-0.586973		Row Factor x Column Factor	516.6	250	2.066	F (250, 3000) = 0,6348	P>0,9999	-9.4	0.4223	-2,209 to 3,053	No	ns	>0,9999
	-8.6	0.448472	0.151005	0.984189	-0.9936	-0.661368	-0.691932	0.962445	-0.742041	-1.17672	-0.758933	0.0935954	0.721784	-0.833986	-1.25753	-0.512224	0.689026	0.455798	-1.6204	-0.604276	0.557147	0.019202	0.556985	-0.0618637	0.0943228	-0.983713	-0.399421		Subject x Row Factor	12590	3000	4.197			-9.3	0.4876	-2,143 to 3,119	No	ns	>0,9999
	-8.5	0.137816	3.03793	0.667195	-1.76078	-0.818441	0.0593814	1.3714	-1.1571	-0.481986	-0.591226	0.0476018	0.871518	-0.834342	-1.63889	0.0812522	-0.0751062	-0.068812	-1.05159	-0.721265	0.715206	-1.41399	-0.818167	-0.735281	0.515492	-1.00453	-0.338396		Subject x Column Factor	5786	12	482.2			-9.2	0.1096	-2,522 to 2,741	No	ns	>0,9999
	-8.4	-0.154696	1.13736	1.2629	-1.02369	-0.44111	0.382139	0.715709	-0.518411	1.05046	-0.54592	-0.125596	0.822827	-0.79957	-1.26006	-1.28964	2.14088	0.0260025	-0.95809	-0.386142	0.671655	-0.989233	-0.0732304	1.08237	0.513283	-0.390305	-0.160235		Subject	11686	12	973.8			-9.1	0.08686	-2,544 to 2,718	No	ns	>0,9999
	-8.3	0.528583	1.74193	-0.157028	-1.27439	-0.310471	-0.880142	1.05167	-0.361787	-1.37428	0.363353	-0.348085	1.35447	-0.873957	-0.981578	0.954492	-1.40295	0.148137	-1.36598	0.069455	0.157015	-0.465349	-0.545239	1.46281	-0.515858	-0.795913	-0.301794		Residual	9764	3000	3.255			-9	0.3119	-2,319 to 2,943	No	ns	>0,9999
	-8.2	-0.31159	1.68205	1.78325	-0.664053	-0.817647	0.366425	1.02753	-0.706818	-0.204603	1.11921	-0.0416419	0.760168	-0.848376	-0.376662	-0.415242	-2.14789	1.30375	-1.29259	-0.294689	0.648475	-1.32253	-0.914452	-1.15724	1.99844	-1.74656	-0.351967								-8.9	0.3947	-2,236 to 3,026	No	ns	>0,9999
	-8.1	0.0153907	1.69265	-0.96953	-0.309149	-0.187884	0.433868	1.95582	-0.962027	0.309647	-0.772726	-0.0670776	0.553305	-0.88852	-0.488661	-0.257372	1.52782	1.32007	-0.551339	-0.103158	0.138582	-0.542757	0.324256	1.26281	-1.28574	-0.864209	-0.578318		Difference between column means						-8.8	0.7647	-1,866 to 3,396	No	ns	>0,9999
	-8	-0.464816	2.47367	0.913043	0.593233	-0.96597	-0.601168	0.503895	-0.381033	0.0303328	0.220749	-0.171784	1.00039	-0.897306	-0.766417	1.64278	-0.412895	-0.0981006	-1.4448	-0.287115	-0.10647	-1.09406	-1.97904	-0.622469	-1.49093	-1.46991	-0.703106		Mean of HFD Naive	3.191					-8.7	0.01651	-2,615 to 2,648	No	ns	>0,9999
	-7.9	-0.279012	2.59845	0.157862	0.0366683	-0.640381	0.185363	0.548748	-0.808857	-1.24773	-1.78801	-0.0327617	0.728566	-0.777552	-0.418772	0.619012	-0.925015	0.266802	-1.50263	-0.275349	0.208895	-0.258724	-0.698307	-1.78994	0.0562054	-1.21356	-0.789713		Mean of HFD Non-Naive	2.302					-8.6	0.04384	-2,587 to 2,675	No	ns	>0,9999
	-7.8	-0.187732	1.33336	-0.240551	-0.0352271	-0.871182	-0.759755	1.82817	-0.494889	0.0376255	-1.04356	0.351416	1.14304	-0.614219	-0.804065	0.831607	0.927513	-0.157016	-1.33076	0.145254	-0.0225886	-0.957794	0.322669	-1.08973	0.105443	-0.919324	-0.844874		Difference between means	0.8893					-8.5	0.5464	-2,085 to 3,177	No	ns	>0,9999
	-7.7	-0.140056	1.74878	0.280799	-1.05351	-0.707331	-0.545559	0.30468	-1.16372	0.571933	-0.479606	-0.41006	1.12414	-0.614874	-0.642639	0.014323	0.00352605	0.128715	-1.11605	-0.0963113	-0.0125279	-1.01327	0.240552	-0.185867	-0.52945	-1.01686	-0.95107		SE of difference	0.5436					-8.4	0.2181	-2,413 to 2,849	No	ns	>0,9999
	-7.6	-0.474689	2.59956	-0.141527	-0.767945	-0.710652	-0.51341	1.15108	-1.2138	-0.96046	0.464861	0.751458	0.928386	-0.735171	-0.492378	0.696922	-0.360289	0.104489	-1.24575	-0.778374	0.609029	-0.703982	0.00716098	-0.627895	-0.581975	-1.0499	-0.957465		95% CI of difference	-0,2952 to 2,074					-8.3	0.234	-2,397 to 2,865	No	ns	>0,9999
	-7.5	-0.061933	2.03404	0.281739	-0.471797	0.0845674	-0.301269	0.707409	-0.999299	-0.00223101	3.19824	0.324922	0.775276	-0.791624	-0.979561	0.180474	1.3076	-0.288234	-0.886323	-0.491063	0.117369	-1.01864	-2.09645	-1.14645	-0.353297	-1.41504	-0.815908								-8.2	0.7087	-1,922 to 3,340	No	ns	>0,9999
	-7.4	-0.306966	2.38413	0.15738	-0.408876	-0.29245	-0.4773	0.960061	-1.13836	-0.405674	-1.59218	0.0578491	0.730519	-0.955599	-1.09374	0.765473	1.17252	-0.713767	-1.51168	0.24461	0.421	-0.253234	0.382334	-0.0222358	-0.0950133	-1.07549	-0.530467		Data summary						-8.1	0.06937	-2,562 to 2,700	No	ns	>0,9999
	-7.3	-0.221445	2.05677	0.291524	-0.20666	-0.487685	-0.583105	0.666716	-0.852071	-0.639836	-1.0478	0.293697	0.722187	-0.984413	-0.670227	1.90208	0.623993	1.08268	-1.00284	-0.0555281	0.463902	-1.34825	0.89401	-0.456038	-0.744021	-0.9581	-0.389589		Number of columns (Column Factor)	2					-8	0.8528	-1,778 to 3,484	No	ns	>0,9999
	-7.2	-0.328651	1.53573	-0.0464236	2.99099	0.190857	-0.283276	0.590321	-1.23966	-0.159725	0.410425	0.297694	0.426701	-0.912959	-1.04556	-1.17826	-1.20679	0.331812	-1.15868	-1.27753	0.478545	-1.17359	-0.709448	0.857678	-0.83992	-0.99528	-0.260936		Number of rows (Row Factor)	251					-7.9	0.4156	-2,216 to 3,047	No	ns	>0,9999
	-7.1	-0.681745	1.97888	-0.255666	-0.867779	-0.430784	-0.273568	0.575816	-1.18899	-0.547653	1.47794	0.285521	0.591607	-0.895713	-0.465519	0.500924	-1.14016	-0.345853	-0.814289	-0.739343	0.592224	-0.310065	-1.97328	-2.26525	0.644019	-1.0591	-0.344424		Number of subjects (Subject)	13					-7.8	0.3262	-2,305 to 2,957	No	ns	>0,9999
	-7	-0.0782024	1.47192	0.381703	-1.40088	-0.412582	-0.538719	1.45122	-0.991023	-0.266821	-0.299808	0.819278	0.316901	-0.682212	-0.963832	1.67708	-2.27641	0.142564	-0.909944	-0.699796	0.375148	-0.913992	0.0296304	-0.274898	-1.10908	-0.84389	-0.44822		Number of missing values	0					-7.7	0.3148	-2,316 to 2,946	No	ns	>0,9999
	-6.9	0.0354812	1.83904	0.0938557	-1.19171	0.13876	-0.0735599	0.761677	-0.498637	-1.07495	-1.00319	0.165947	0.198367	-0.642427	-0.841785	-1.0833	-1.1143	0.993895	-0.614096	-0.717531	0.147938	-0.931145	-0.256497	-1.42946	1.02212	-0.731282	-0.501242								-7.6	0.4429	-2,188 to 3,074	No	ns	>0,9999
	-6.8	0.516774	2.28552	0.207837	-0.390628	-0.0838396	-0.473422	0.81067	-0.877572	-0.568317	-0.67129	0.206051	0.463544	-0.55496	-0.318167	0.391317	-0.7675	0.377994	-0.627392	-1.33623	-0.0975406	-1.18846	-0.0202399	-0.0634467	-2.02282	-1.15522	-0.770256								-7.5	0.9741	-1,657 to 3,605	No	ns	>0,9999
	-6.7	0.39218	2.3646	-0.685336	-0.221096	0.0190198	-0.276199	0.098388	-0.887516	-0.725729	-1.23968	-0.186906	0.363824	-0.559857	-0.207032	0.297022	-0.609557	-0.170976	-0.452821	-0.20965	-0.550696	-0.737649	1.60675	-1.30796	-0.438948	-0.578824	-0.828316								-7.4	0.07863	-2,552 to 2,710	No	ns	>0,9999
	-6.6	1.53778	0.670966	-0.430436	-1.12499	0.0280012	-0.659123	0.215388	-1.25448	-1.14418	-0.898751	0.302735	0.44752	-0.651269	0.0516091	-0.339195	-0.0383838	-1.09024	-0.89102	-0.471774	-0.0216162	-1.86114	-1.3211	-1.31184	-0.887405	-1.35933	-1.09335								-7.3	-0.02571	-2,657 to 2,605	No	ns	>0,9999
	-6.5	1.10212	1.16931	-0.219217	-0.207625	1.30443	-1.25967	0.425605	-0.582943	1.07477	0.219719	0.0511858	-0.0818144	-0.761152	0.0402762	0.809703	-3.04376	-0.437547	-0.827856	0.232507	-0.475708	-1.31225	-0.746579	-0.220433	0.675022	0.116222	-1.03575								-7.2	0.8962	-1,735 to 3,527	No	ns	>0,9999
	-6.4	1.94026	2.28837	0.337845	-0.865879	2.35834	-0.880154	0.160411	-0.784801	-0.575842	-0.897721	0.301617	0.441036	-0.896961	-0.270889	1.14575	0.330962	0.343398	-0.6469	0.349127	0.460225	-1.19757	-0.608426	-0.854757	1.11786	-0.296698	-0.985338								-7.1	0.576	-2,055 to 3,207	No	ns	>0,9999
	-6.3	0.784996	0.429669	-0.263349	-1.26507	2.72313	-0.622169	0.236111	-0.927877	0.0179489	0.209382	0.117312	0.254972	-0.900792	-0.239215	0.338197	-0.492312	-0.245191	0.463796	-1.01079	-0.517621	-1.39658	-0.868769	-1.19589	-1.00647	-0.0192882	-1.08298								-7	0.4605	-2,171 to 3,092	No	ns	>0,9999
	-6.2	1.62716	1.07209	-1.33083	-0.899641	2.69803	-1.5805	0.679978	-1.92175	-0.807169	-0.538789	0.11759	0.210465	-0.94839	-0.388711	0.565555	0.666641	-0.744275	-0.498408	0.31039	-0.17707	-0.977795	0.759964	-0.181901	-0.486967	-0.59023	-1.105								-6.9	0.3696	-2,261 to 3,001	No	ns	>0,9999
	-6.1	1.61202	1.06496	-0.0597129	-1.35944	2.76999	-0.0115908	-0.119509	-0.954253	-1.07088	0.176811	-0.191213	0.291929	-0.762746	-0.678847	-0.321757	-1.8344	-1.16637	-0.642011	-0.705588	0.0605935	-1.61565	-1.38802	-0.00311019	-0.517487	-0.504288	-0.834736								-6.8	0.6514	-1,980 to 3,282	No	ns	>0,9999
	-6	1.39764	0.530297	1.19995	-0.827108	3.43978	0.251462	-0.0475504	-1.49845	-0.853133	1.0101	-0.677996	0.0301123	-0.823322	-0.547407	0.36071	0.0158065	-0.798275	-0.577865	-0.467643	-0.677898	-1.98794	-0.321705	0.948748	0.216093	-0.339785	-0.7884								-6.7	0.2034	-2,428 to 2,834	No	ns	>0,9999
	-5.9	1.41695	1.93307	-0.166266	-0.751267	3.0196	0.0677188	0.0779517	-1.44626	-0.470859	1.28333	0.738818	0.0295432	-0.400309	-1.18679	0.697388	-0.597806	0.0974455	-0.786152	-0.620741	0.236778	-0.585814	0.689447	-1.56222	-1.68047	0.0255433	-0.915323								-6.6	0.5903	-2,041 to 3,221	No	ns	>0,9999
	-5.8	0.972599	2.63158	-0.0165518	-0.736885	2.90971	-0.886467	-0.0479382	-1.24051	-0.254218	-0.184494	0.304872	0.114372	0.300961	-0.552799	0.128417	-0.803923	-0.144333	0.12111	-0.623771	-0.503489	-0.631298	-0.0104074	-0.777273	1.17171	0.0452333	-0.788349								-6.5	0.6508	-1,980 to 3,282	No	ns	>0,9999
	-5.7	0.349846	0.889267	0.411429	0.190598	2.72093	-1.27235	-0.115482	-1.44264	-0.907734	0.294841	0.345582	0.0455197	0.858758	-1.05035	-0.421839	0.546016	0.462723	-0.539065	-1.12657	-0.427509	-1.63042	0.0360592	-0.381973	0.472795	-1.14154	-0.336691								-6.4	0.3108	-2,320 to 2,942	No	ns	>0,9999
	-5.6	1.13895	1.46963	0.447693	0.336301	3.26542	-0.133907	0.59981	-1.11983	-0.348591	1.9647	0.0441416	-0.219419	1.40148	-0.879874	0.0447784	-0.637523	0.259152	-0.378512	-1.10467	-0.00641695	-0.484321	-0.34154	-1.569	0.754505	-0.319174	0.196913								-6.3	0.6206	-2,011 to 3,252	No	ns	>0,9999
	-5.5	0.400523	-0.766551	1.11443	0.995384	3.39234	-0.615033	0.178385	-1.2672	-0.718971	0.479485	0.111684	-0.326591	1.8341	-0.709862	-1.17085	1.37536	0.860917	0.598015	-0.832061	-0.350048	-0.998573	-0.62033	0.0223425	-1.62495	-0.270551	0.374594								-6.2	0.09431	-2,537 to 2,725	No	ns	>0,9999
	-5.4	0.468321	1.71931	-0.720137	-0.63567	2.4603	-0.802482	-0.102311	-1.44093	-1.10046	0.580652	-0.142676	-0.295452	2.14859	-0.856157	-0.425277	0.658801	-0.267695	-0.0743571	-0.0858299	-0.556497	-1.23596	1.65383	-0.518388	-0.107597	-0.186922	0.199473								-6.1	0.8875	-1,744 to 3,519	No	ns	>0,9999
	-5.3	0.337969	-0.769168	0.600018	-0.6117	2.41769	-0.644587	-0.0135987	-0.741367	-0.0438177	0.363656	-0.327726	-0.153752	2.12137	-0.916735	1.03229	0.221789	-1.40322	0.737023	-0.0639732	0.187257	-1.27268	0.606942	-1.47532	0.0728985	-0.467701	-0.0789843								-6	0.6229	-2,008 to 3,254	No	ns	>0,9999
	-5.2	-0.374029	1.33953	-1.48263	0.312476	2.28111	-1.04299	1.03066	-0.906317	-1.36845	0.21629	0.0528776	0.00660755	2.01618	-0.908961	-1.37751	-0.744982	0.966943	-0.0409055	0.664239	-0.354678	-0.644142	-0.98029	-0.972589	-0.0521616	-0.684221	-0.23871								-5.9	0.8862	-1,745 to 3,517	No	ns	>0,9999
	-5.1	-0.18684	1.21439	-0.6568	1.63299	1.61154	-0.736862	-0.16526	-1.673	-0.747226	1.51477	-0.205003	0.155614	1.9235	-1.00749	-1.04806	0.030814	0.421463	0.507986	-0.713416	-0.253338	-0.0631217	-1.92836	0.634325	1.01836	-1.04199	-0.345184								-5.8	0.5566	-2,074 to 3,188	No	ns	>0,9999
	-5	-0.176151	0.878338	0.304428	1.76346	1.55949	-0.859761	0.291452	-1.00906	-1.17775	0.552749	-0.20251	0.238113	1.75864	-1.18725	-0.312633	-0.0350625	-0.858522	0.0232484	-0.40408	-0.186103	-1.01176	-1.8419	-0.507595	-0.389692	-0.800108	-0.373485								-5.7	0.6082	-2,023 to 3,239	No	ns	>0,9999
	-4.9	-0.539365	0.762071	0.741071	1.2278	1.73284	-0.87159	-0.323433	-1.68239	-0.990241	2.4576	0.502221	0.205116	2.02735	-1.45207	0.972227	1.26026	-0.831369	0.183582	0.228662	-0.225405	-0.433516	-0.382263	-1.33594	1.34034	-0.306409	-0.483006								-5.6	1.024	-1,607 to 3,655	No	ns	>0,9999
	-4.8	-1.12435	-1.24141	0.840055	0.835999	1.83712	-0.210562	-0.00985557	-1.19719	0.812388	2.11979	0.434974	0.0755339	2.20256	-1.36984	2.18382	-0.469294	-0.441001	0.357722	-0.581303	-0.132518	-0.480582	-1.06246	0.0733364	0.420186	-0.522595	-0.400164								-5.5	0.6275	-2,004 to 3,259	No	ns	>0,9999
	-4.7	-0.591134	1.01526	0.810061	1.01023	1.85077	-0.659796	-0.0381242	-1.51107	1.07189	1.71998	-0.696358	0.37365	2.14639	-1.02893	1.65069	-0.39006	-0.325802	-0.240585	-1.20751	-0.114131	-0.666547	-0.790639	-1.02867	0.716528	0.0918875	-0.581444								-5.4	0.303	-2,328 to 2,934	No	ns	>0,9999
	-4.6	-1.05455	-0.659892	-0.0195688	0.521326	2.09107	-1.06115	0.162879	-0.873943	-0.112492	3.21225	0.171165	-0.0348423	1.91162	-1.37477	0.402201	0.877404	0.0385501	0.177393	-0.28654	-0.396923	-0.883918	-0.11227	-0.852995	0.002622	0.332155	-0.464121								-5.3	0.412	-2,219 to 3,043	No	ns	>0,9999
	-4.5	-0.444281	1.58105	0.82367	0.554481	1.90606	-0.198825	1.03516	-1.11422	0.240102	1.31879	-0.0949219	0.0669788	1.84415	-1.14142	0.939963	-0.467519	-0.802538	0.329142	-0.534309	-0.318661	-0.798217	0.228393	-0.00405005	-0.406939	0.100403	-0.318492								-5.2	0.573	-2,058 to 3,204	No	ns	>0,9999
	-4.4	-0.789387	1.6201	0.944036	1.26259	1.79879	-0.179057	0.981491	-1.63827	1.11143	2.89347	-0.186899	-0.143018	1.87035	-1.63769	-1.10099	0.393116	-0.397013	0.121543	-1.45772	-0.32279	-1.27891	1.21253	-0.0529611	1.01488	0.234206	-0.414453								-5.1	0.5746	-2,056 to 3,206	No	ns	>0,9999
	-4.3	-1.17715	0.112856	0.132778	0.224814	2.00937	-0.829408	0.734409	-1.09899	0.595215	0.271928	-0.137603	0.147943	1.90214	-1.31178	0.441247	0.991015	1.09807	-0.237609	-0.681806	0.0710041	-0.784498	-0.753265	-1.72804	0.214395	-0.407573	-0.353006								-5	0.9082	-1,723 to 3,539	No	ns	>0,9999
	-4.2	-1.51653	0.0406933	0.842089	1.79304	1.26167	-0.722988	0.979014	-0.817696	1.10025	0.441886	-0.459437	-0.520039	2.20722	-0.693892	0.279212	1.12723	0.0656353	0.138798	-0.256816	0.0933964	-0.482838	-0.0082707	-0.344086	2.32552	0.883178	-0.204624								-4.9	0.5165	-2,115 to 3,148	No	ns	>0,9999
	-4.1	-0.906758	0.0122472	1.05677	0.794136	0.93749	-0.730773	0.904927	-1.43274	0.533253	0.364498	-0.210871	-0.281454	2.19488	-0.294502	1.73327	0.00669138	-0.524092	-0.473763	-0.380792	0.724399	-0.929844	-1.28038	-1.12203	-0.85244	0.0224119	-0.0304108								-4.8	0.6	-2,031 to 3,231	No	ns	>0,9999
	-4	-1.02904	0.356365	-0.160389	1.2595	0.79279	-0.375451	-0.230217	-0.662967	0.692751	2.36014	-0.749316	-0.19297	1.96399	0.334839	-0.248277	-0.0742129	-0.0559184	0.193967	-0.17198	0.457902	-1.29891	2.45842	-0.937821	-0.568717	0.1474	0.189242								-4.7	0.8013	-1,830 to 3,432	No	ns	>0,9999
	-3.9	-1.52493	0.562213	0.0653988	0.418699	1.20285	-0.764705	0.70551	-1.14817	-0.466064	1.17156	-0.175013	0.168773	1.8574	-0.0231389	0.888194	1.94487	0.239118	0.149885	-1.33823	0.565634	-1.55678	0.303584	1.27728	-0.628048	-0.514074	0.262991								-4.6	0.5227	-2,108 to 3,154	No	ns	>0,9999
	-3.8	-1.67712	0.396065	-0.102133	0.887486	0.668175	-0.588548	0.587118	-1.10304	1.18233	-0.389094	-0.0692598	-0.336982	1.74641	-0.019856	-0.230114	-0.325964	-0.857843	0.145023	-0.115205	0.362393	-0.96996	0.223874	0.232252	-0.0588574	-0.172503	-0.0459253								-4.5	0.824	-1,807 to 3,455	No	ns	>0,9999
	-3.7	-1.23296	-0.205415	0.467107	0.34232	0.473329	-0.623541	-0.203728	-1.12062	-0.210384	2.1231	-0.0252431	0.058878	1.76957	-0.268574	0.149845	0.882013	1.0556	0.368622	-1.45446	-0.384433	-0.351831	-1.71959	0.102226	0.795489	-0.600383	-0.16058								-4.4	1.018	-1,613 to 3,649	No	ns	>0,9999
	-3.6	-0.656084	0.266553	-0.208829	2.22144	0.664292	-0.374565	0.831354	-1.14111	-0.0331467	0.208682	-0.202342	-0.215608	1.63993	-0.2361	0.149442	1.35504	-0.152829	0.0915435	-0.708196	0.32641	-1.17316	0.250663	-0.455946	-0.422714	-0.37235	-0.164641								-4.3	0.4869	-2,144 to 3,118	No	ns	>0,9999
	-3.5	-0.223595	0.456607	1.22861	1.76092	0.770864	-0.0370571	0.603457	-0.931026	0.865729	0.724143	-0.629652	-0.13027	1.35621	-0.775217	-1.51276	-1.16622	0.63425	0.0825857	-0.630545	-0.114981	-0.468482	0.554835	0.671438	0.200337	-0.62812	-0.073706								-4.2	0.1313	-2,500 to 2,762	No	ns	>0,9999
	-3.4	-0.523323	0.407512	-0.0565482	0.762872	0.652937	-0.450003	0.278243	-1.30381	0.425849	3.36212	0.131536	-0.4566	1.16898	-0.0756975	0.141345	0.430791	-0.604777	0.33201	-0.866139	1.35331	-0.785856	0.133265	0.400656	0.0266597	-0.975381	-0.113439								-4.1	0.5105	-2,121 to 3,142	No	ns	>0,9999
	-3.3	-0.244195	1.07537	0.852195	0.900621	0.400804	-0.830451	0.480082	-1.67917	1.05409	0.861662	0.124957	-0.52804	0.997464	-0.64576	1.52642	0.25061	-1.2314	0.280937	0.416065	1.20847	-1.07904	-0.930726	-1.16251	2.33489	-0.476131	-0.417976								-4	0.2769	-2,354 to 2,908	No	ns	>0,9999
	-3.2	-0.28695	0.474913	-0.0348946	0.122524	0.0849663	-0.785826	-0.248473	-1.29608	2.96906	0.420591	-0.110924	-0.398519	1.18248	-0.278298	-1.2652	0.472945	-0.849565	0.359924	-0.23119	1.63333	-1.10509	-1.22445	0.791706	0.0676034	-0.713375	-0.515129								-3.9	0.03863	-2,592 to 2,670	No	ns	>0,9999
	-3.1	-0.053557	1.31084	1.48203	0.837341	0.263747	-0.263125	-0.025921	-1.28926	0.893347	2.26431	-0.0153129	-0.286214	1.09123	-0.752356	-0.424277	-0.207571	-0.507993	-0.166826	-0.000519867	1.73982	-1.80633	-0.363174	-1.17741	-0.230928	-1.58053	-0.567181								-3.8	0.2334	-2,398 to 2,864	No	ns	>0,9999
	-3	-0.0475274	0.652497	-0.43917	-0.543091	0.334066	-0.929324	0.00690396	-1.26072	1.70156	1.53516	0.454861	-0.540448	1.06814	-1.12628	-0.0705794	0.144247	-0.531787	0.515266	-0.0542743	1.62645	-0.59704	0.888114	-0.766618	0.894245	-0.767463	-0.557226								-3.7	0.246	-2,385 to 2,877	No	ns	>0,9999
	-2.9	0.459797	-0.644242	1.04326	0.236368	0.0213064	-0.676334	-0.466041	-1.42174	2.14622	0.55021	0.322391	-0.208603	0.77797	-1.11635	-0.308268	-0.37381	1.01804	0.429767	-0.0884528	1.97364	-1.61253	-0.510274	-0.999602	-0.312145	-1.75259	-0.350191								-3.6	0.3472	-2,284 to 2,978	No	ns	>0,9999
	-2.8	-0.605652	-0.343565	-0.0907678	-0.47043	-0.282275	-0.669086	0.333099	-1.72964	3.44023	2.3155	0.857079	-0.136109	0.743382	-1.20227	0.625602	-0.828578	-0.537196	0.437496	0.820705	0.718784	-0.677102	1.37961	-1.40682	-0.329522	-0.58016	0.0147075								-3.5	0.6955	-1,936 to 3,327	No	ns	>0,9999
	-2.7	-0.818726	-0.43001	0.622354	0.696411	-0.488269	-0.162322	-0.0332384	-1.71775	0.990617	-1.18768	0.621087	0.231478	0.49229	-1.41315	-0.532351	-0.455154	-0.614487	-0.0950054	-1.07144	1.9218	-1.06961	-1.13439	-0.00838566	0.2792	-0.581369	-0.353081								-3.4	0.3848	-2,246 to 3,016	No	ns	>0,9999
	-2.6	-0.174728	-0.49688	0.136269	-0.652483	0.284448	-0.105969	-0.0641498	-1.59527	3.12232	0.870074	1.13943	0.165342	0.509682	-0.274875	-0.190704	1.10802	-0.727972	0.602235	-0.41241	1.39433	-1.54899	-1.52013	-0.80101	-1.4455	-0.739804	-0.585393								-3.3	0.2609	-2,370 to 2,892	No	ns	>0,9999
	-2.5	-0.644164	0.10771	-0.063674	-0.814382	-0.574241	-0.692943	-0.0820997	-1.37573	2.24423	-0.897857	1.68841	0.0316612	0.625907	-0.798817	0.00988453	-1.21013	-1.64746	-0.3896	-0.588898	1.77595	-1.25837	-0.29669	0.121585	-0.234814	-0.787758	-0.6672								-3.2	0.3807	-2,250 to 3,012	No	ns	>0,9999
	-2.4	-0.717043	0.0812073	-0.866123	-0.24873	-0.219716	-0.4556	0.194248	-1.40325	2.09308	1.93014	1.6804	-0.11981	0.531225	-0.844359	0.107958	0.684276	-1.36461	0.475593	-0.0415843	1.73465	-1.42931	-1.83232	-0.492338	-0.139117	-1.08445	-0.611934								-3.1	0.9427	-1,688 to 3,574	No	ns	>0,9999
	-2.3	-0.40817	0.358883	0.42577	0.0200357	-0.17701	-0.168757	-0.970894	-1.53132	1.56092	-0.0632919	1.58197	-0.234876	0.345155	-0.335611	-1.67146	1.61715	-1.01104	-0.197633	-0.674315	1.21965	-1.07899	1.35852	0.0866448	2.72458	-0.819697	-0.750247								-3	0.1843	-2,447 to 2,815	No	ns	>0,9999
	-2.2	-0.495509	-0.180192	-0.49817	-0.544221	-0.004886	1.14072	-0.134553	-1.4432	2.16177	0.0889867	1.73634	-0.406391	0.12875	-1.03037	1.03185	0.895222	0.554523	0.331211	-1.5956	0.975537	-1.3991	-0.395904	0.20942	-1.01596	-1.1132	-0.616684								-2.9	0.4726	-2,159 to 3,104	No	ns	>0,9999
	-2.1	0.115732	0.243773	-0.646039	-0.390888	0.162095	1.75911	0.628189	-1.84079	1.06065	1.42668	1.86332	-0.272642	-0.010516	-0.759753	-0.592754	0.469424	0.781976	0.246008	-1.14343	1.27509	-1.34201	-0.24802	-0.335468	1.33418	-0.838399	-0.769234								-2.8	0.379	-2,252 to 3,010	No	ns	>0,9999
	-2	1.79262	-0.597683	0.117467	0.251124	-0.680017	2.5806	0.596857	-1.80786	0.807474	-0.497909	2.05476	-0.169926	-0.15447	-0.531307	0.57542	-0.408039	-1.28312	0.064521	-1.23256	0.840359	-0.90023	-0.467315	1.55658	-1.1417	-0.576955	-0.933677								-2.7	0.3034	-2,328 to 2,934	No	ns	>0,9999
	-1.9	0.650006	0.957946	-0.9562	-0.928059	-0.242648	3.43679	-0.175098	-1.39072	1.28829	0.539029	2.79349	0.778197	-0.201383	-1.14533	-0.694222	0.0127773	0.529857	0.0880342	-0.109306	1.56291	-1.51613	-0.982009	-1.18165	1.25784	-0.67816	-0.928074								-2.6	0.6369	-1,994 to 3,268	No	ns	>0,9999
	-1.8	1.79073	0.305492	0.239677	-0.0153787	-0.224084	2.27944	0.216885	-1.98015	1.74557	2.12664	2.66217	1.32191	-0.337742	-1.13862	0.742871	-1.87957	-0.323897	-0.396415	-1.3538	0.973793	-1.60696	0.825016	-1.72417	-0.0590922	-1.26624	-0.971834								-2.5	0.425	-2,206 to 3,056	No	ns	>0,9999
	-1.7	0.873831	1.11452	-0.302318	0.274574	-0.25607	2.67192	-0.14214	-1.5118	0.993142	1.6719	2.62742	2.65045	-0.336974	-1.42114	0.587253	1.24748	-1.8592	0.552079	-1.00385	2.17994	-2.00962	-0.174326	0.0573478	1.45037	-1.27592	-0.850844								-2.4	0.5629	-2,068 to 3,194	No	ns	>0,9999
	-1.6	1.30786	-1.15239	1.32534	0.48248	0.0526751	1.96959	-0.56082	-1.72671	0.916906	2.56058	2.90732	2.99167	-0.405409	-1.51195	0.534542	2.19746	-0.881785	0.292131	-0.200471	1.10867	-1.41308	-0.125497	-0.888169	-0.5858	-0.752019	-1.00335								-2.3	0.02084	-2,610 to 2,652	No	ns	>0,9999
	-1.5	2.05227	-1.07432	0.536199	-0.446242	-0.153917	2.05347	-0.533563	-0.940934	2.61159	1.16195	2.53032	3.46606	-0.383977	-1.61845	-0.271013	0.169439	-1.05086	1.06763	-0.196198	2.20453	-2.00262	-1.33255	0.0199737	0.358714	-1.39947	-1.26104								-2.2	0.363	-2,268 to 2,994	No	ns	>0,9999
	-1.4	1.21293	0.279282	1.21277	0.877912	-0.390265	3.40984	0.753997	-1.40192	0.209917	-0.272649	4.33706	3.56369	-0.540623	-1.3095	0.511032	1.31177	-0.481636	1.8014	1.10887	2.07393	-2.04746	-1.65384	-0.608155	0.483167	-0.786062	-1.157								-2.1	0.4632	-2,168 to 3,094	No	ns	>0,9999
	-1.3	1.48776	-0.0545339	1.33558	-0.205452	-0.0995743	2.10501	0.857446	-1.22487	1.3906	1.46763	3.4054	3.97043	-0.58387	-1.03763	-0.611665	0.0267093	-1.04863	2.31906	1.51375	2.28061	-1.76091	1.18573	-2.05509	-0.472462	-0.814578	-1.42795								-2	0.6716	-1,959 to 3,303	No	ns	>0,9999
	-1.2	1.721	-0.0983879	1.47821	-0.374198	-0.203542	2.15386	1.96145	-1.04443	1.45687	0.559479	4.05609	4.13041	-0.602728	-1.05081	-0.695176	-0.340248	0.465695	2.33661	2.16546	1.92173	-2.06993	1.6997	-0.322112	0.515543	-0.840563	-1.65458								-1.9	0.7949	-1,836 to 3,426	No	ns	>0,9999
	-1.1	1.73618	0.786432	0.958247	1.07315	-0.407316	2.27854	1.88356	-1.40887	0.826139	0.430688	3.64989	4.00675	-0.576082	-0.0619143	0.156985	-1.87918	1.65904	2.07494	2.01706	1.78132	-1.72347	-0.761067	-0.044828	0.158663	-0.397324	-1.64463								-1.8	1.408	-1,223 to 4,040	No	ns	>0,9999
	-1	1.59401	-1.06593	3.54031	0.915552	-0.444661	1.28579	2.67006	-0.85427	0.567045	-0.250604	3.86153	4.21794	-0.443719	-0.721398	-1.03598	-0.201292	0.308361	2.68082	3.01097	1.79256	-2.3541	0.43692	1.50387	1.14642	-0.753278	-1.63732								-1.7	0.9884	-1,643 to 3,619	No	ns	>0,9999
	-0.9	1.00901	-0.00266299	1.87724	0.937382	-0.527389	0.469267	2.59922	-0.494089	1.81524	0.101083	2.83607	3.89289	-0.152281	-0.397066	1.39344	-2.59775	1.15743	3.23468	3.5635	1.6859	-2.14121	-0.439295	-0.466132	1.81158	0.463751	-1.67039								-1.6	1.069	-1,562 to 3,700	No	ns	>0,9999
	-0.8	2.09832	-0.266685	4.11091	0.139326	-1.01522	1.41528	3.87105	-0.485492	1.19053	0.975115	3.81731	3.72116	0.374056	-0.26488	0.591512	1.41911	1.72127	3.29972	2.23798	1.34687	-1.49984	4.46775	0.856124	1.37041	0.0900151	-1.43641								-1.5	1.245	-1,386 to 3,877	No	ns	>0,9999
	-0.7	1.19705	0.172874	2.51649	-0.276958	-0.230374	1.83336	4.1775	-0.333607	0.80116	-0.587354	3.78763	3.08383	0.573843	-0.481032	1.34615	-1.71939	2.23345	3.49525	2.60142	2.54841	-2.13894	0.949526	-1.31409	-0.698767	0.509622	-1.28642								-1.4	1.077	-1,554 to 3,708	No	ns	>0,9999
	-0.6	1.85574	-0.213891	3.12108	0.257721	-0.625875	1.72062	3.53197	-0.955952	1.08476	1.30731	2.95481	3.43715	0.949446	0.274759	0.306829	0.0878995	3.08664	3.44356	3.15065	1.89104	-1.8675	-0.614693	0.539231	0.567789	0.347053	-1.135								-1.3	1.212	-1,419 to 3,843	No	ns	>0,9999
	-0.5	1.24892	1.99721	3.71184	-0.767162	-0.378049	2.01414	3.99331	-0.628893	0.85095	-0.464819	3.37693	3.21823	1.5611	0.00183866	0.347961	1.23157	1.74253	2.5904	3.38423	2.7377	-1.89972	-1.12892	-1.58233	0.114262	0.530609	-0.780506								-1.2	1.005	-1,626 to 3,636	No	ns	>0,9999
	-0.4	1.1872	0.682739	2.61574	1.73797	-0.747382	2.31125	3.22872	-0.784966	3.13115	-0.664746	2.95032	2.89399	1.88857	0.21953	1.45256	-0.598728	3.40508	3.86135	3.82746	2.30359	-2.24827	1.14096	-0.738341	-0.36559	0.645667	0.197732								-1.1	1.069	-1,562 to 3,700	No	ns	>0,9999
	-0.3	1.86884	2.08212	3.47889	0.769006	-0.447564	1.601	4.05184	-0.666536	3.42005	0.400017	4.02534	2.80378	2.09069	0.0923229	2.87226	-1.0844	3.38965	2.70211	5.11475	3.02886	-0.891552	0.44111	-1.39619	0.688621	-0.0444681	1.24186								-1	0.8782	-1,753 to 3,509	No	ns	>0,9999
	-0.2	2.23669	2.4912	3.08643	1.0136	-0.739699	1.24278	4.61708	-0.100698	3.50887	0.0616551	3.55392	2.36383	2.23423	0.586311	0.524489	0.711328	4.47191	2.89713	5.51414	2.69587	-2.65995	-0.265651	-1.4673	1.92571	0.39243	1.83384								-0.9	0.674	-1,957 to 3,305	No	ns	>0,9999
	-0.1	2.52803	4.95722	4.54499	1.93932	-0.896566	0.917511	4.46272	0.264757	2.87236	1.21921	3.03041	2.25569	2.50459	2.52295	-0.103916	1.3477	2.85018	3.15727	5.10188	2.3844	-1.49246	-1.49291	0.514862	0.37648	-0.0288132	2.55669								-0.8	0.442	-2,189 to 3,073	No	ns	>0,9999
	0	2.35983	3.78667	3.16084	1.14278	-0.386562	1.10343	4.99294	0.907668	4.12889	1.36889	3.55977	2.04239	2.70859	4.55149	2.71753	1.06773	3.03294	3.58555	4.81657	3.45572	-1.549	-1.42451	0.000125571	1.86484	-0.427474	3.3352								-0.7	0.8208	-1,810 to 3,452	No	ns	>0,9999
	0.1	3.10973	2.58448	2.87394	2.89514	-0.469287	0.148794	6.0894	0.755229	4.38217	2.32635	3.53692	1.74159	2.80136	6.12903	3.58762	1.53187	3.021	3.36517	6.22059	3.86031	-1.13853	0.858481	-0.481085	-0.225149	-0.0406048	3.82112								-0.6	0.642	-1,989 to 3,273	No	ns	>0,9999
	0.2	2.10539	2.51073	4.31686	3.0095	-0.569032	0.284778	5.76919	1.38384	5.29742	2.11524	3.70187	2.14789	3.12416	6.76224	3.12831	1.90221	2.93803	2.72613	7.24583	3.7241	-1.50616	-1.69978	-0.437405	2.03075	0.0808184	4.45361								-0.5	0.9572	-1,674 to 3,588	No	ns	>0,9999
	0.3	2.54134	2.72361	3.79222	1.95253	-0.318312	0.89788	5.86735	1.501	4.35935	1.66224	3.00083	2.41584	3.46466	7.4193	7.93167	0.763769	4.08841	3.01228	6.58079	3.5747	-1.37117	1.13546	0.750971	1.99288	0.831263	4.61879								-0.4	0.5637	-2,067 to 3,195	No	ns	>0,9999
	0.4	2.67711	4.3913	5.95576	3.00964	-0.557348	1.51588	6.39879	1.33693	5.04832	4.29378	3.09242	3.29432	3.42825	7.427	4.92965	1.41215	3.67378	2.50523	6.77738	3.97387	-1.27454	0.287676	1.28023	-0.51063	0.926757	4.84976								-0.3	0.7171	-1,914 to 3,348	No	ns	>0,9999
	0.5	2.41541	3.63366	2.58753	3.28232	-0.368361	2.8121	6.62512	1.48804	4.92145	4.49793	3.83565	4.89993	3.58444	8.0241	4.0969	1.06018	5.47577	2.16111	7.5489	3.69258	-1.71834	1.1655	2.9314	0.176516	1.97694	5.15323								-0.2	0.6469	-1,984 to 3,278	No	ns	>0,9999
	0.6	2.69623	5.08557	3.85512	3.56146	-0.273603	2.50641	5.80916	0.782684	4.77766	3.8479	4.09844	5.60839	3.8972	7.79231	5.375	0.221608	5.08688	1.34608	6.03827	3.30128	-1.85886	0.994738	1.24101	0.419486	3.05018	5.17765								-0.1	0.9928	-1,638 to 3,624	No	ns	>0,9999
	0.7	3.28348	5.53956	4.68291	2.7562	-0.327551	3.82744	6.55738	1.06159	5.58963	3.96641	3.66106	6.28721	4.05242	7.53534	5.69361	1.75141	4.48512	2.13755	8.30519	4.9996	-1.52984	0.696757	1.68746	0.703348	4.69006	5.28144								0	0.45	-2,181 to 3,081	No	ns	>0,9999
	0.8	2.89384	6.11824	4.80861	4.93862	-0.0447754	4.68682	7.66804	1.49462	4.74393	5.14108	4.00109	6.9375	4.08236	8.25724	8.55348	0.461203	4.26301	1.9634	7.11273	4.41979	-2.01968	3.53484	1.36049	2.58055	4.35008	5.27674								0.1	0.1743	-2,457 to 2,805	No	ns	>0,9999
	0.9	2.47487	4.60883	3.86486	3.5031	-0.0604659	3.9762	5.98068	1.28065	5.2853	4.5728	3.52465	7.57205	3.96967	8.88451	5.48811	1.70268	5.97638	0.740046	7.25055	4.50267	-1.99182	1.8737	2.37773	3.41844	4.51266	5.05813								0.2	0.2961	-2,335 to 2,927	No	ns	>0,9999
	1	2.02356	5.24399	5.37295	2.55484	0.340084	4.85383	6.67917	1.55162	6.92132	4.02181	3.77771	7.53704	3.73849	9.19109	7.00235	0.783007	4.44998	2.31457	7.08726	4.59645	-2.00567	3.72018	2.28944	3.90729	3.58041	4.68765								0.3	-0.5745	-3,206 to 2,057	No	ns	>0,9999
	1.1	2.90568	6.96051	4.32738	4.16226	0.389249	4.00161	6.77188	1.68919	7.15203	3.76141	3.91913	7.63565	3.62616	9.32996	4.87877	2.68879	6.39622	1.30493	7.96213	5.11958	-1.75647	1.61902	2.19036	4.6224	4.10845	4.6923								0.4	0.5867	-2,044 to 3,218	No	ns	>0,9999
	1.2	3.05746	5.10777	5.1158	3.27771	0.24604	3.97225	7.09318	1.81937	5.37384	3.67052	3.45162	7.43707	3.5888	8.45355	6.14552	1.41145	5.23185	1.30069	9.53803	5.96936	-2.00176	4.49592	1.78562	3.72214	4.00357	4.42331								0.5	0.19	-2,441 to 2,821	No	ns	>0,9999
	1.3	2.54617	5.7835	5.86566	4.08475	1.41377	4.76936	7.01161	1.27085	6.91571	4.60769	3.2	7.04829	3.55255	8.57958	5.57432	1.99804	6.69707	1.72929	7.58762	4.43235	-1.93705	6.03498	4.21905	3.43198	3.67607	4.42194								0.6	0.6205	-2,011 to 3,252	No	ns	>0,9999
	1.4	3.90452	6.78142	5.24109	3.69934	2.31541	5.40826	6.97267	2.17731	5.54735	4.59869	2.79102	7.31148	3.33741	8.06267	7.75599	0.878879	5.10372	1.03256	7.92025	5.95807	-2.10767	4.01525	2.21401	3.43926	4.94673	4.44966								0.7	0.3462	-2,285 to 2,977	No	ns	>0,9999
	1.5	3.7088	5.8837	6.24536	3.4563	3.20671	5.45337	7.86556	1.61519	4.13576	3.93808	2.75702	8.10616	3.23556	6.92411	6.4702	-0.30171	4.66748	1.44843	7.04729	5.34756	-1.91368	4.26514	3.6908	5.38206	3.46429	4.53838								0.8	0.5659	-2,065 to 3,197	No	ns	>0,9999
	1.6	3.28065	6.8234	4.08889	4.47507	3.73395	6.79943	7.39097	1.95857	5.16288	4.22475	2.81765	8.7588	2.97945	6.13198	7.87084	1.68262	5.11922	1.37915	7.75883	5.06186	-2.03899	2.77607	3.71714	4.96468	5.21412	5.30549								0.9	0.05842	-2,573 to 2,690	No	ns	>0,9999
	1.7	3.02145	6.70376	5.6798	2.25272	4.67342	6.07891	6.94991	1.27491	4.40656	6.20417	3.58027	9.22246	2.93513	5.67023	8.02837	3.10424	5.14003	1.53128	6.94777	4.77355	-1.68507	3.14866	3.48191	5.2035	5.88122	5.88582								1	0.2317	-2,399 to 2,863	No	ns	>0,9999
	1.8	3.58236	4.93678	4.43947	5.18727	5.23554	5.88482	7.15823	1.52327	5.59033	6.16445	2.7914	9.63772	2.70615	6.027	3.79511	1.71334	4.30112	0.947141	6.20276	5.54939	-1.51301	3.96342	3.91143	3.9862	6.87041	6.22015								1.1	0.3189	-2,312 to 2,950	No	ns	>0,9999
	1.9	4.34541	7.1701	4.77334	3.41653	5.44527	7.23874	6.73567	2.83401	4.96599	6.56866	2.65055	10.4355	2.36645	6.23647	7.48709	-0.395766	4.46237	1.20575	7.78325	5.27763	-2.38071	5.1409	3.48537	3.5815	6.96647	6.69483								1.2	-0.09753	-2,729 to 2,534	No	ns	>0,9999
	2	3.92911	4.79714	5.17907	3.29886	5.21942	5.44349	7.40371	2.36445	7.07052	6.44933	2.34864	10.8011	2.26449	6.84436	4.44794	0.571475	4.58295	0.307669	7.38466	5.08111	-2.15837	3.72227	5.19188	5.05795	7.82237	6.94212								1.3	0.125	-2,506 to 2,756	No	ns	>0,9999
	2.1	3.61449	7.14096	3.49243	2.81887	5.57496	5.64628	7.27382	3.34545	6.41193	5.28638	3.18768	10.8771	2.46198	7.49154	9.55107	0.306387	4.0785	0.807777	7.7475	5.34834	-1.66087	8.42327	4.92484	4.95085	8.10776	7.13356								1.4	0.4936	-2,138 to 3,125	No	ns	>0,9999
	2.2	4.67953	7.50991	5.26317	3.36159	5.63229	5.50781	7.18389	4.69708	8.30371	4.91489	2.70671	10.2176	2.61831	9.24415	5.61915	-0.25396	4.62823	1.23119	7.23104	4.1632	-1.64874	3.02667	4.4478	5.1106	7.9366	7.24742								1.5	0.6598	-1,971 to 3,291	No	ns	>0,9999
	2.3	3.5769	8.76047	4.01094	4.09677	6.46315	5.59193	6.83929	4.42115	7.02774	5.48845	2.67041	10.3301	3.0331	9.8776	8.46204	1.16706	5.92783	1.32277	4.56501	4.33141	-1.91923	5.5792	3.50322	4.739	6.61823	7.43346								1.6	0.5809	-2,050 to 3,212	No	ns	>0,9999
	2.4	4.00181	7.32637	5.08396	3.29835	7.75164	6.28578	6.07844	5.27387	7.68931	4.96477	2.63645	10.4564	3.41776	11.1139	6.23298	3.1582	4.17105	1.78678	6.0456	5.06822	-2.36013	4.1078	2.53715	5.67744	6.3863	7.37476								1.7	0.4517	-2,179 to 3,083	No	ns	>0,9999
	2.5	3.52147	7.25398	5.21857	5.37399	7.21144	3.5202	7.81172	5.25619	6.85551	5.99354	1.85565	10.895	3.56637	11.0619	8.64656	0.673849	5.73534	0.904469	3.18173	3.81562	-1.73276	3.28827	4.17382	4.34688	7.35388	7.69633								1.8	0.9895	-1,642 to 3,621	No	ns	>0,9999
	2.6	4.00668	6.86896	5.90973	4.02389	7.28246	5.72896	6.93395	5.84872	5.91353	4.31401	2.35757	9.89843	3.76175	11.0308	7.00973	1.89244	4.96482	1.80018	5.70241	4.59162	-2.22427	3.46892	4.53458	5.73993	7.18845	7.96511								1.9	1.031	-1,600 to 3,662	No	ns	>0,9999
	2.7	4.74487	9.20777	4.34364	5.48936	7.11578	5.49576	8.42497	5.22445	7.49752	5.95633	2.57011	10.2551	4.14665	12.0247	8.1378	0.129785	6.62093	2.33652	5.19124	4.97525	-2.22118	3.83294	3.88757	3.89825	7.11151	7.64737								2	0.8285	-1,803 to 3,460	No	ns	>0,9999
	2.8	4.36996	7.06444	6.03486	4.96544	8.07536	4.57995	7.5747	5.04123	6.41341	3.59032	1.99639	10.466	4.42906	11.3321	7.13743	2.67766	4.60558	2.85376	4.83713	3.62795	-2.08684	5.53573	3.92283	2.83693	6.94189	7.13726								2.1	-0.006014	-2,637 to 2,625	No	ns	>0,9999
	2.9	4.23578	8.3889	4.64962	4.80316	7.71716	5.12163	6.59365	5.51926	6.97831	5.43088	2.31341	11.678	4.51896	10.943	6.95007	0.11754	7.0619	1.91387	3.44673	4.29973	-2.07798	5.21003	4.51183	4.31785	7.76652	6.59935								2.2	1.124	-1,507 to 3,755	No	ns	>0,9999
	3	4.61011	7.73346	5.84102	4.14977	7.40169	4.08684	6.33682	4.41304	9.22004	6.72925	3.26783	11.9514	4.35675	10.5502	4.69854	1.56402	5.26782	2.16215	5.7204	4.1186	-1.69178	3.53966	4.45578	4.442	6.29571	6.09819								2.3	0.8233	-1,808 to 3,454	No	ns	>0,9999
	3.1	4.30494	7.02125	4.93548	4.11484	7.38747	3.82292	6.6957	4.75708	8.23199	6.42542	2.86215	12.8104	4.30162	9.65776	4.85982	1.80232	5.82321	2.21695	4.44343	4.62322	-2.27573	3.88854	3.4665	4.80336	5.61215	6.36039								2.4	0.9973	-1,634 to 3,628	No	ns	>0,9999
	3.2	4.37132	8.03486	4.54457	2.72221	7.19896	4.89209	6.3978	4.66894	7.91334	5.97402	2.4899	13.6957	4.5174	8.65967	7.4864	1.67259	3.26473	2.96825	5.71323	3.86534	-1.68733	3.43867	3.86722	4.60276	7.84234	6.9396								2.5	1.168	-1,463 to 3,799	No	ns	>0,9999
	3.3	4.12439	7.26112	4.21076	4.01134	7.145	3.29187	6.23281	4.95987	10.2226	5.08781	2.99877	14.351	4.70817	9.08007	6.39706	0.923079	3.98056	2.50412	4.74801	4.12692	-2.13117	6.77357	3.55852	5.87277	7.45806	7.56988								2.6	0.7065	-1,925 to 3,338	No	ns	>0,9999
	3.4	3.86687	7.12468	4.45036	4.86779	6.74935	3.49709	5.84626	4.97725	8.07133	4.01039	1.88555	15.0467	4.74784	8.02261	6.49634	2.50925	3.68562	2.66571	5.50815	3.44446	-1.82391	3.57594	6.46244	5.65051	9.24693	8.20761								2.7	1.3	-1,331 to 3,931	No	ns	>0,9999
	3.5	4.69904	7.00179	4.01677	4.90857	6.73545	3.50872	7.49875	5.27563	6.92191	7.05473	2.12525	14.9009	4.89631	8.30039	6.95974	0.469455	3.92632	2.15548	5.33166	4.13223	-2.0785	6.80115	3.87371	5.47416	8.54786	8.13693								2.8	1.019	-1,612 to 3,650	No	ns	>0,9999
	3.6	4.80415	8.29408	4.39028	6.16102	6.75625	3.39101	6.75261	5.858	10.5467	7.24239	2.42462	14.0885	4.86586	7.41941	8.34985	0.956341	4.14344	2.36456	4.61551	3.85355	-1.98277	5.004	3.01578	4.91096	8.72515	7.69479								2.9	1.299	-1,332 to 3,930	No	ns	>0,9999
	3.7	4.33121	7.18937	3.19987	5.02308	7.30385	3.37709	6.03058	4.65646	8.07415	4.60575	2.07635	15.2008	4.56176	6.02137	10.1122	2.22091	4.77192	2.32209	4.58901	3.39256	-2.52674	4.96072	4.87991	4.1181	9.35372	7.2636								3	1.76	-0,8713 to 4,391	No	ns	0.962
	3.8	4.77518	5.94782	3.41084	5.27824	7.76915	2.62911	6.63034	4.91645	8.05019	6.87129	1.85126	15.4176	4.2644	6.33921	5.65084	1.08439	4.51574	3.05219	4.59585	3.46773	-2.23325	4.52784	3.86817	3.37169	8.32808	7.19874								3.1	1.722	-0,9088 to 4,353	No	ns	0.9775
	3.9	4.70753	8.6433	3.62072	5.84342	8.06034	1.93943	5.28607	5.67195	9.51525	6.5318	1.69169	15.757	4.00629	5.06226	9.6261	2.67538	3.00172	1.77511	5.10505	3.14585	-1.28065	5.11573	3.42497	4.82865	8.46732	7.32465								3.2	1.445	-1,186 to 4,076	No	ns	>0,9999
	4	4.27491	6.02286	2.54	4.44801	7.99811	3.2441	5.8118	5.82792	11.1711	6.62537	2.67836	15.2411	3.64888	4.91979	7.52676	-0.451198	3.45451	2.59812	3.94747	2.66014	-2.95785	3.79257	3.71791	4.52131	7.87783	7.43425								3.3	1.365	-1,266 to 3,996	No	ns	>0,9999
	4.1	4.57218	6.44782	2.97222	5.30095	7.80673	2.54636	5.83867	4.84017	9.64612	5.24968	2.78187	15.2399	3.29784	5.27118	6.95633	-0.34797	4.74072	1.65434	6.45188	2.79152	-2.54307	5.07781	2.61416	4.81822	8.56346	7.04693								3.4	0.8838	-1,747 to 3,515	No	ns	>0,9999
	4.2	4.56682	6.25795	3.93529	5.67609	7.26892	3.61008	6.03746	4.65709	12.236	5.39747	3.69108	15.4938	3.04622	5.40162	7.29003	1.63145	3.17443	1.5121	6.74829	3.74527	-2.2762	4.86892	6.24229	5.25185	7.66536	6.86576								3.5	1.347	-1,284 to 3,978	No	ns	>0,9999
	4.3	4.65509	6.16445	3.89029	5.13301	7.19032	3.62445	5.99456	4.5394	9.18345	7.05466	2.63576	16.0494	2.8804	4.78426	7.16753	0.565379	6.07191	1.13014	6.63849	3.53253	-2.54763	4.87162	5.38521	2.74805	7.48947	6.59739								3.6	2.039	-0,5922 to 4,670	No	ns	0.6333
	4.4	5.20864	7.00518	2.16029	4.49246	6.73311	5.00588	6.23491	4.6455	8.08507	4.70776	3.49512	16.3686	3.15912	5.54079	8.33424	1.75842	2.75413	1.00221	6.14504	3.94327	-2.60723	6.14188	4.19809	5.3556	7.76748	6.58461								3.7	1.089	-1,543 to 3,720	No	ns	>0,9999
	4.5	4.99849	6.25504	2.26442	4.8139	6.83324	3.94246	6.32711	4.66162	8.46073	6.29404	3.66237	16.2029	3.51032	6.04863	10.4658	0.831834	3.65974	0.986854	5.53882	3.98627	-2.35582	5.07756	6.9779	6.33088	8.5376	6.23693								3.8	1.85	-0,7815 to 4,481	No	ns	0.8966
	4.6	4.73105	6.45537	4.27411	4.43957	6.04607	5.16451	7.11813	4.49261	9.99061	5.71594	4.04186	16.5916	3.77421	6.58609	8.46703	2.75979	6.06104	1.06059	6.90404	4.62369	-2.55958	9.8883	5.58691	3.38674	7.32365	5.65084								3.9	1.769	-0,8616 to 4,401	No	ns	0.957
	4.7	4.76582	6.09009	2.92935	5.07467	7.00084	4.01498	6.35847	5.1057	8.17373	7.08707	4.56629	16.4131	4.01783	7.92605	8.29847	0.645682	4.70112	0.482981	6.64533	4.12473	-2.08564	5.94374	5.2622	4.20414	7.82351	5.17982								4	2.345	-0,2856 to 4,977	No	ns	0.208
	4.8	5.06885	6.88147	1.84862	4.93642	6.27501	3.06884	6.50017	5.07196	8.75648	4.80791	4.38369	15.8781	4.25191	9.33988	7.29293	1.86479	5.97381	0.584258	7.75887	4.13986	-3.14918	5.98711	3.74506	3.61457	8.04698	4.73608								4.1	1.803	-0,8276 to 4,435	No	ns	0.9356
	4.9	4.92101	5.03931	3.38966	5.97964	6.24107	3.24041	5.75275	5.64412	9.27804	6.34442	4.56119	15.3957	4.22855	8.80929	9.20449	1.82382	4.04693	0.848983	5.94219	3.73061	-2.81138	5.4314	5.00371	3.94844	7.73375	4.42043								4.2	1.827	-0,8039 to 4,458	No	ns	0.917
	5	4.63937	7.7636	2.7053	5.65973	5.86471	3.53104	6.04907	5.37063	9.93229	5.77135	4.63909	15.7383	3.98584	8.86078	9.29494	1.92702	5.51219	0.628582	5.86254	2.97738	-3.46574	5.90237	3.50066	4.15373	6.97261	4.04555								4.3	1.889	-0,7418 to 4,520	No	ns	0.8537
	5.1	4.4534	4.75516	3.55287	6.10839	5.99054	3.6331	7.20361	5.99559	10.5278	5.59686	4.54092	16.4601	3.76441	8.69447	6.79868	2.00346	6.42501	1.07071	7.29237	3.24282	-2.8771	5.58158	4.71204	6.97764	8.21351	3.62239								4.4	1.568	-1,063 to 4,199	No	ns	0.9989
	5.2	4.50511	5.07724	2.24551	6.09555	6.32195	3.85739	6.71983	6.95865	8.66506	7.98514	3.74083	16.84	3.5621	7.26685	6.94883	1.78913	4.51433	1.24283	6.37744	3.54495	-2.70288	6.61817	3.17536	2.34842	8.03683	3.54559								4.5	1.223	-1,408 to 3,854	No	ns	>0,9999
	5.3	4.17846	5.37506	2.12638	3.94149	5.54772	4.69886	6.89547	6.26895	10.2893	8.16265	4.39405	16.8196	3.24068	8.33146	6.69843	-0.574001	5.91076	0.971677	6.75771	4.19179	-2.63566	3.97907	3.95825	5.15329	7.87469	3.50875								4.6	1.315	-1,316 to 3,946	No	ns	>0,9999
	5.4	4.02272	5.59431	2.3736	5.54332	5.90239	4.52359	6.90525	5.83984	7.20555	7.17991	4.69842	16.0998	2.88355	8.30296	8.14079	0.116161	3.52207	0.512725	6.82394	2.18634	-1.47114	3.42755	5.53891	5.48042	7.81014	3.89779								4.7	1.727	-0,9045 to 4,358	No	ns	0.976
	5.5	3.36366	5.03959	2.57389	4.90613	5.51786	5.95646	6.30228	6.43685	9.34284	5.67755	4.06044	16.3073	2.71644	8.60854	10.2151	2.14687	3.78014	1.4438	6.7892	4.00703	-2.33338	5.68214	5.72617	5.58119	7.16702	4.41967								4.8	1.369	-1,262 to 4,000	No	ns	>0,9999
	5.6	3.37154	8.55976	2.38322	4.49703	6.16938	5.45372	5.82873	5.9603	9.04763	8.25852	3.89317	15.6736	2.49852	8.44283	8.1276	1.53686	4.83416	1.44305	6.79013	3.02005	-1.6575	3.62231	4.82229	5.2532	7.10842	4.90252								4.9	1.683	-0,9478 to 4,314	No	ns	0.9879
	5.7	3.62745	6.88195	0.828564	4.78946	5.65369	5.77935	6.89065	5.586	9.97505	6.12297	3.34012	15.0421	2.28787	7.88715	8.98282	1.14047	4.48692	0.930409	5.96217	3.9636	-2.192	5.67878	5.60984	4.38349	6.79965	4.90794								5	1.96	-0,6713 to 4,591	No	ns	0.7587
	5.8	2.41153	6.7666	1.79425	4.42124	5.85426	5.64723	5.86846	4.8732	9.45536	5.0061	4.46056	14.3632	2.10862	7.31035	8.63024	3.25537	3.04522	1.08889	5.82513	3.96218	-1.63348	8.58287	5.82327	4.14742	7.75194	4.85871								5.1	1.602	-1,029 to 4,233	No	ns	0.9975
	5.9	2.4941	7.12886	2.91499	6.80592	6.33951	4.6156	6.64465	5.45095	9.15266	6.63411	2.96042	14.1163	2.03998	7.93847	8.05787	3.86751	3.03727	1.49575	5.12317	2.86027	-2.20196	7.57044	4.31371	4.48141	7.83565	4.32434								5.2	2.298	-0,3335 to 4,929	No	ns	0.2564
	6	2.09739	7.79725	1.44653	5.63601	6.64165	5.57085	5.62111	4.81771	9.08028	6.15943	3.82846	13.211	1.83382	7.59336	8.12311	2.60952	3.78255	1.4378	5.66383	3.10047	-1.65966	7.42124	5.90987	3.69177	7.2096	3.99367								5.3	2.139	-0,4917 to 4,771	No	ns	0.4693
	6.1	2.34845	6.99058	1.75274	5.36234	6.73636	5.13432	6.25662	4.91471	8.33268	6.80889	3.57183	12.6962	1.67873	8.07727	9.69619	0.928933	3.58296	1.98702	5.74393	2.78381	-1.52842	5.52079	4.70086	3.46229	7.39744	3.82707								5.4	1.883	-0,7477 to 4,514	No	ns	0.8606
	6.2	2.01025	8.01207	0.616145	7.41194	7.01112	4.24627	5.86726	5.26608	7.84888	7.70077	3.69386	12.3793	1.55406	7.61551	7.6385	1.96785	2.71588	1.39949	5.46446	2.75641	-2.0269	8.57879	4.04633	4.59824	6.73055	4.02034								5.5	1.151	-1,480 to 3,782	No	ns	>0,9999
	6.3	1.20897	7.3075	2.01919	4.18455	6.20758	5.01909	5.85438	5.93222	7.98498	5.4144	3.88613	12.0172	1.45026	7.47675	8.29179	2.40677	4.5287	0.756487	5.45633	2.88293	-0.839028	5.91662	5.81465	3.18059	6.74738	3.82925								5.6	1.796	-0,8350 to 4,427	No	ns	0.9407
	6.4	2.08297	7.03615	0.822883	6.53959	6.79556	5.48136	5.03059	6.4473	7.68404	5.99186	4.24881	11.7395	1.36523	6.6611	7.15704	1.5479	2.20059	1.02441	6.26699	3.97883	-2.00636	5.39347	4.78703	3.21751	6.60161	3.50538								5.7	1.405	-1,226 to 4,036	No	ns	>0,9999
	6.5	1.5681	7.52604	2.81384	4.77066	6.30138	6.71495	5.19195	5.95278	9.49748	5.93812	3.77587	12.6298	1.24826	6.91616	7.87915	0.440381	3.35369	0.382365	6.57614	4.00439	-0.324871	5.28484	5.92383	3.60656	7.82236	3.22614								5.8	0.7987	-1,832 to 3,430	No	ns	>0,9999
	6.6	2.70805	6.0676	2.24507	6.77742	6.1903	7.37415	5.87351	6.65601	8.49146	6.69365	3.78382	12.8198	1.19473	6.78338	9.1372	0.757712	2.92769	0.423015	7.08949	5.00194	0.0687937	4.20789	3.99759	3.10777	8.24971	2.99004								5.9	1.43	-1,201 to 4,061	No	ns	>0,9999
	6.7	2.9881	7.87003	1.6062	6.52934	6.35355	7.32823	5.45398	6.35897	9.59162	5.024	3.95995	12.5976	1.11126	6.92929	7.49072	2.60617	2.16086	0.451731	4.55458	4.45326	0.359184	4.06	6.5606	3.37731	8.42287	2.75625								6	1.143	-1,488 to 3,775	No	ns	>0,9999
	6.8	2.00701	5.9295	2.17266	6.81901	6.23612	7.8938	4.2003	6.06225	9.9057	7.49187	3.43408	12.0504	1.07125	6.96241	9.7883	1.60312	3.66284	0.427736	6.39101	4.15954	0.328952	5.4926	4.63107	2.94252	8.22827	2.37462								6.1	1.262	-1,369 to 3,893	No	ns	>0,9999
	6.9	2.98854	6.76809	1.64156	4.24461	5.91324	6.67039	5.19441	6.59672	9.74594	5.78841	3.59797	11.7465	0.93213	6.7405	6.13373	2.03696	3.85762	0.0567657	4.86158	5.28289	1.18977	6.74552	5.79216	2.50308	7.34092	2.06282								6.2	1.393	-1,238 to 4,024	No	ns	>0,9999
	7	2.47505	6.1389	2.20091	3.8415	6.59554	8.11708	4.83521	5.57596	9.98743	5.90653	3.41091	10.664	0.941531	6.07668	6.87575	1.04135	4.45878	0.873084	3.784	5.06763	0.147496	4.10172	3.71419	2.31996	7.61794	1.86681								6.3	0.9259	-1,705 to 3,557	No	ns	>0,9999
	7.1	2.40299	7.79473	2.55451	5.76371	5.92939	6.2323	5.32706	5.76161	9.16176	4.58478	2.67685	10.5045	0.925051	6.77692	7.82571	2.43294	3.93095	0.63012	6.33222	5.82071	1.01725	8.60603	3.91717	3.25758	7.06851	1.79875								6.4	1.61	-1,021 to 4,241	No	ns	0.9971
	7.2	2.4216	7.00513	0.886946	4.38039	5.78529	6.09532	3.74237	4.93981	8.93044	8.86729	3.56489	10.5248	0.919486	8.57057	6.80387	0.748098	3.81825	-0.0948156	3.20784	4.95381	0.839129	5.00668	4.64398	2.5783	6.78441	1.63255								6.5	1.449	-1,182 to 4,080	No	ns	>0,9999
	7.3	2.0631	7.0463	3.28616	5.38388	5.39485	6.72495	5.17003	4.58385	11.8919	5.53113	2.7857	10.382	0.899059	9.49994	7.88582	1.51708	5.68503	0.871393	3.45615	5.89499	1.22399	4.95604	2.58711	2.30281	6.93508	1.61119								6.6	1.703	-0,9285 to 4,334	No	ns	0.9834
	7.4	1.79449	7.17087	2.94406	4.58367	5.64459	6.49588	4.59622	5.0923	7.60327	7.15289	3.09981	9.91192	0.941681	11.1666	5.56352	0.562274	3.46508	1.59115	4.60697	5.64792	1.29404	6.35544	4.44484	3.08111	6.55969	1.25501								6.7	1.738	-0,8934 to 4,369	No	ns	0.9718
	7.5	1.96843	7.25089	3.29469	4.29453	5.84166	5.83143	3.84516	4.68946	8.30591	5.73742	3.9305	9.83093	1.08182	12.0257	6.74105	2.89658	4.44104	1.06019	4.76647	5.4507	1.1198	7.64212	3.7098	2.01462	6.1056	1.08645								6.8	1.406	-1,225 to 4,037	No	ns	>0,9999
	7.6	2.30877	9.06314	2.2607	4.25727	5.05433	8.02178	4.00007	4.97837	8.1098	6.46325	4.29996	9.14913	1.23481	11.6795	6.14506	1.34178	3.69657	0.358892	5.55077	4.96248	0.616572	6.40802	3.60809	1.74998	6.22838	0.881329								6.9	1.325	-1,306 to 3,956	No	ns	>0,9999
	7.7	1.99377	9.70843	3.65344	4.10247	4.84962	7.37374	3.48573	5.02995	8.96801	5.89775	4.03092	10.2998	1.23398	11.3583	5.02382	1.54646	3.90096	0.689398	4.25385	4.50767	1.21818	4.09858	2.72742	2.72551	6.42724	1.0538								7	1.75	-0,8815 to 4,381	No	ns	0.9668
	7.8	2.01277	6.6485	3.05605	5.51384	5.20298	7.49854	3.94949	4.72058	8.05539	9.00628	3.84218	11.7578	1.1395	9.73788	5.80611	2.07694	5.62763	0.882694	5.46604	5.55181	0.913357	6.81016	3.29773	2.19783	5.21477	0.892342								7.1	0.785	-1,846 to 3,416	No	ns	>0,9999
	7.9	2.93074	8.55076	4.25083	3.78405	4.7019	8.24997	3.91052	5.18339	8.89113	6.80195	4.11294	13.405	1.22738	9.33742	6.67223	0.940134	4.03053	1.28611	4.47305	4.27674	1.36767	3.7916	4.58338	2.99727	5.25331	0.859355								7.2	1.429	-1,203 to 4,060	No	ns	>0,9999
	8	2.96737	6.75012	4.06603	4.41993	5.75169	8.68822	4.70294	4.65964	10.0375	6.57777	3.86523	14.5772	1.17477	8.3216	6.21817	1.92574	4.1872	0.998865	5.24927	4.90663	0.945172	7.05308	4.5617	3.53354	5.35689	0.987893								7.3	1.286	-1,345 to 3,917	No	ns	>0,9999
	8.1	3.15458	7.49257	3.42121	4.7866	5.37635	8.06028	3.79705	4.49354	7.47679	6.88788	4.13994	14.9633	1.44338	8.7709	6.36856	1.12135	3.12996	0.933292	4.50564	5.29298	1.02348	5.07636	3.98544	3.4065	5.29558	1.66193								7.4	0.8798	-1,751 to 3,511	No	ns	>0,9999
	8.2	3.24843	9.0976	4.0354	4.26175	5.95391	8.51203	3.97208	4.16886	9.2458	8.46017	2.85436	15.1601	1.87685	9.5309	6.00347	0.229464	4.46944	0.829324	3.39657	5.4786	1.67289	4.40837	3.10244	2.91801	5.68768	2.58651								7.5	0.5264	-2,105 to 3,157	No	ns	>0,9999
	8.3	3.60095	7.77522	4.21446	2.20362	5.17037	10.0596	5.12859	4.00389	7.07133	5.41656	3.29379	15.9335	2.41319	11.5328	4.61806	0.452855	3.38955	0.951244	5.11141	5.23157	1.62975	6.59545	4.46092	3.94753	5.57271	3.28227								7.6	1.229	-1,402 to 3,860	No	ns	>0,9999
	8.4	2.96698	10.0433	4.24323	2.57921	5.27205	7.88384	4.73446	3.51868	6.83187	7.34823	3.35302	15.5444	2.90773	12.1478	6.25387	2.45406	4.28305	1.1115	3.02982	6.11634	0.77504	4.78843	5.19566	3.37684	5.59517	3.31381								7.7	1.623	-1,008 to 4,254	No	ns	0.9961
	8.5	2.30578	9.4615	4.73125	1.90446	4.11462	8.42242	5.4645	3.41461	7.5353	6.82304	3.17365	16.0185	3.32608	12.5695	4.47998	0.833287	4.11337	0.495366	4.02691	5.52531	0.511333	6.14063	2.63569	3.74804	6.73382	3.065								7.8	1.379	-1,252 to 4,010	No	ns	>0,9999
	8.6	2.45778	8.99562	3.84177	1.70238	4.52442	6.72239	4.3666	3.48466	7.32041	6.14819	3.68626	15.967	3.49063	12.6343	5.61306	1.40745	3.69257	0.749444	3.09572	4.87308	1.07463	8.36299	5.09013	2.67372	5.36765	2.85758								7.9	2.01	-0,6210 to 4,641	No	ns	0.6802
	8.7	2.68358	8.84428	3.71072	2.35532	3.73927	6.47653	5.21984	2.68441	8.0637	8.9148	2.73172	15.2047	3.68816	12.8721	4.87601	2.26658	5.11619	-0.243826	2.83429	4.37694	0.795688	5.35786	3.44077	4.11916	5.65343	3.09632								8	1.846	-0,7855 to 4,477	No	ns	0.9004
	8.8	1.39009	9.78737	3.30175	2.90171	3.5914	6.12855	4.75675	2.79789	7.44771	7.55507	2.39636	14.9734	3.57004	13.6506	4.96336	1.64915	3.85182	0.387914	4.08883	4.26827	0.986449	5.26655	2.24058	2.02048	5.0406	3.48536								8.1	1.917	-0,7140 to 4,548	No	ns	0.8189
	8.9	2.2673	6.85994	5.8777	2.16338	2.97305	6.62006	6.31145	2.76899	9.67698	6.48025	3.28208	15.4495	3.36601	13.351	5.39293	0.642736	3.68873	0.955685	1.75125	3.82824	0.575882	7.613	5.42561	2.91168	4.5234	4.00863								8.2	2.349	-0,2823 to 4,980	No	ns	0.205
	9	2.56803	9.29044	4.10082	2.57952	3.20758	7.07108	5.33268	2.43434	9.86178	7.13696	3.60561	15.0533	3.04678	13.6145	7.0398	0.69942	2.84591	0.529126	2.61283	3.85589	0.60046	5.54456	2.27608	1.7623	4.35773	3.83875								8.3	1.501	-1,130 to 4,132	No	ns	0.9998
	9.1	2.69888	7.43021	3.9174	1.53332	3.2164	7.41435	5.18808	3.20992	7.28804	6.55512	3.12007	15.4009	2.77145	13.9258	4.78254	1.095	3.92646	0.947319	4.59637	4.17607	0.786584	6.20663	2.59302	5.01409	3.86405	3.90832								8.4	1.445	-1,186 to 4,076	No	ns	>0,9999
	9.2	1.97145	8.95745	5.81719	2.52665	3.15756	4.82327	4.90134	3.80911	7.79213	5.23695	2.91446	14.8999	2.46134	13.4156	4.26352	0.0401368	3.1708	-0.431536	2.50446	3.63395	0.857607	7.43393	3.05486	1.99206	3.55973	4.52909								8.5	1.678	-0,9528 to 4,309	No	ns	0.9889
	9.3	2.31775	8.24798	4.21947	1.86087	3.26578	6.56987	5.54284	3.50941	7.36274	7.80393	2.58543	14.1633	2.23996	12.8276	6.80368	1.58842	2.48047	0.172994	5.11026	4.91044	0.980781	7.79711	3.69455	2.69193	5.47527	4.80186								8.6	1.17	-1,461 to 3,802	No	ns	>0,9999
	9.4	2.38585	8.89896	4.83649	3.26202	2.80415	7.32716	5.78139	3.64764	7.50249	5.57948	2.62413	14.3783	2.0735	12.5042	3.49552	0.809751	3.04867	0.387373	3.1717	4.09457	1.4023	7.43598	4.00353	2.33798	4.42224	4.64164								8.7	1.52	-1,111 to 4,151	No	ns	0.9997
	9.5	1.93716	6.58796	4.9279	0.892983	2.74417	6.1765	6.5227	3.74377	6.64679	8.2047	2.962	14.5855	1.83434	12.3101	3.5518	1.8527	2.62036	0.372483	5.06267	4.08838	1.50986	8.914	2.51804	2.78398	4.94026	4.63117								8.8	1.438	-1,193 to 4,069	No	ns	>0,9999
	9.6	2.21038	7.26313	4.9698	1.56288	2.61106	6.18883	5.60394	3.23814	7.64013	7.36967	3.17531	14.3185	1.66475	12.2251	1.69169	0.468672	3.91638	0.256607	2.97911	4.09493	0.849266	4.77528	1.16251	2.89192	4.99258	4.75468								8.9	1.494	-1,137 to 4,126	No	ns	0.9999
	9.7	1.73012	8.11094	5.03393	2.26064	2.75576	6.76351	5.45924	2.41265	7.42169	5.75879	2.61768	13.8466	1.85046	11.3708	3.31372	0.974717	2.59883	0.325458	4.02002	3.0271	1.18171	6.15713	1.81594	2.17391	4.2628	4.4149								9	1.978	-0,6533 to 4,609	No	ns	0.7314
	9.8	1.84158	7.30268	5.54293	0.514257	3.19986	9.17467	6.7659	2.79621	9.33081	7.57243	2.70084	14.1841	2.43865	10.3334	3.35068	-0.655472	2.75216	0.843065	4.99813	4.58635	1.44394	7.02465	3.1883	3.00791	4.73552	3.96099								9.1	1.071	-1,560 to 3,702	No	ns	>0,9999
	9.9	1.37557	6.73599	3.5204	1.04598	3.2634	7.54903	5.22139	2.86422	6.71285	7.60925	2.03832	14.1842	2.71979	10.6467	5.02837	1.39914	2.0567	0.213064	2.58228	3.40117	0.948768	4.27029	3.35357	3.03269	4.53743	3.71896								9.2	1.634	-0,9969 to 4,265	No	ns	0.9951
	10	0.796023	6.61074	4.20109	0.654074	3.0993	9.98736	5.4649	2.31309	7.97958	8.70115	1.97524	14.188	2.74737	11.4544	3.36709	1.51612	2.78735	0.593436	4.36373	4.6285	1.01121	6.2816	1.80631	3.69584	3.75303	3.4048								9.3	0.7965	-1,835 to 3,428	No	ns	>0,9999
	10.1	1.73603	5.76187	4.4363	0.250361	3.52548	7.98167	4.6805	1.96888	6.15809	6.03077	1.36032	14.6137	2.64523	12.1137	4.92782	0.938203	2.10854	0.254305	4.40189	4.90036	1.75793	6.73335	4.06358	2.65769	4.15195	3.56224								9.4	1.488	-1,143 to 4,119	No	ns	0.9999
	10.2	1.73855	5.03288	3.96603	1.0613	3.93124	6.86456	4.97216	1.8591	7.49761	3.95484	2.47956	15.2547	2.56852	12.5289	3.21598	1.8803	2.39325	0.138223	3.32091	5.02488	1.27933	5.91772	2.34156	2.6581	3.17729	3.741								9.5	0.9701	-1,661 to 3,601	No	ns	>0,9999
	10.3	0.802506	5.78145	3.44643	0.0241096	3.03659	7.6489	5.66022	1.98095	8.46945	8.34796	2.28856	16.22	2.36189	13.7203	4.40886	2.18446	1.04074	0.450987	3.22564	4.03313	1.44925	6.5855	1.80122	3.33928	3.83171	3.29553								9.6	1.751	-0,8805 to 4,382	No	ns	0.9663
	10.4	0.640177	6.83421	2.78537	1.66178	3.03656	5.47881	5.18837	1.61671	8.13342	6.48535	2.15626	16.3948	2.01793	13.7579	3.3376	1.1482	1.42423	-0.227127	5.05151	5.27791	-0.0830884	4.53428	0.931773	3.20212	3.66927	3.00212								9.7	1.568	-1,063 to 4,199	No	ns	0.9989
	10.5	1.09422	7.4364	3.88312	0.895259	3.26269	7.93323	5.47481	1.65375	8.58831	6.41973	2.02322	15.8806	1.89436	13.3273	3.92964	1.28869	1.3631	0.348622	4.58815	4.37546	0.431541	9.01606	1.87704	2.45322	4.04582	2.6257								9.8	1.83	-0,8007 to 4,461	No	ns	0.9142
	10.6	0.204705	5.06386	2.72849	1.25889	2.41396	7.17131	6.26373	1.86619	7.4847	4.761	2.26053	16.0945	2.06667	13.5394	4.62059	2.9487	2.34313	-0.686152	3.94969	5.11356	0.15465	5.246	1.28964	2.58837	4.16697	2.36886								9.9	1.512	-1,119 to 4,143	No	ns	0.9998
	10.7	0.918512	6.56854	3.03621	0.214564	2.45343	6.16379	7.63477	1.43524	6.85502	6.94636	1.54977	14.5826	2.11276	12.8562	3.13667	2.08678	2.18851	-0.273588	3.37408	5.25242	0.714557	4.98463	4.16843	1.67268	5.24907	1.8765								10	1.543	-1,088 to 4,174	No	ns	0.9994
	10.8	0.419661	5.14066	4.5166	0.06869	2.31024	5.53342	7.37341	2.28235	8.0897	5.50074	1.63347	14.5584	2.14949	13.8565	5.94259	2.07578	2.70592	-0.174869	3.38931	4.68654	0.514221	7.6423	3.76448	2.03909	4.02923	1.72709								10.1	0.6598	-1,971 to 3,291	No	ns	>0,9999
	10.9	0.3978	5.41786	3.13088	1.27277	2.37929	5.00134	6.10859	1.99534	7.9766	6.9481	1.37461	14.1523	2.52249	13.6578	2.99343	1.62434	1.53687	-0.176665	2.56578	5.0491	0.982953	5.835	2.09845	2.92428	4.06342	1.63806								10.2	1.043	-1,588 to 3,674	No	ns	>0,9999
	11	0.852431	6.70601	2.14272	0.698064	2.09988	5.98066	7.16048	2.6234	8.22847	5.71907	2.25514	14.4323	2.90674	12.9748	4.39519	-0.231222	3.15668	-0.714657	3.35217	4.18727	0.202652	7.51341	3.94106	3.3876	3.72403	1.86938								10.3	1.285	-1,346 to 3,916	No	ns	>0,9999
	11.1	1.3384	4.82863	3.14375	0.0450144	2.79746	6.15187	6.75349	1.78881	9.69031	7.2187	2.20033	13.4049	3.21451	13.9706	3.43203	0.486233	2.9068	-0.22146	3.69089	4.77904	0.33825	5.37397	2.41501	2.6356	3.61947	1.57657								10.4	1.339	-1,292 to 3,970	No	ns	>0,9999
	11.2	1.48941	6.30774	1.81937	-0.50314	2.20266	6.77801	7.96205	1.22223	8.04264	6.65551	1.58239	12.8882	3.29574	14.2283	5.64761	1.69116	2.19177	-0.992872	3.95579	4.66369	-0.445361	6.35525	1.68754	3.99835	4.29385	1.48288								10.5	1.29	-1,341 to 3,921	No	ns	>0,9999
	11.3	0.750966	5.27982	2.08398	0.339819	2.69986	5.30744	6.15293	1.51902	10.638	6.27068	1.6762	13.4295	3.0176	15.5788	3.21819	1.38114	4.43627	0.206911	2.98741	4.23835	-0.106639	6.73823	2.65575	3.14313	4.6334	1.40287								10.6	0.9227	-1,708 to 3,554	No	ns	>0,9999
	11.4	0.336505	5.57469	2.52345	0.591196	1.85136	5.2923	6.35196	1.63573	6.93429	5.83281	2.0901	13.9557	2.7631	15.9183	4.44219	2.08719	4.15228	-0.594511	3.99839	4.32746	-1.11049	7.15678	2.64943	2.78066	5.10357	1.4238								10.7	1.014	-1,617 to 3,645	No	ns	>0,9999
	11.5	1.25935	5.10031	5.33779	0.321961	2.19972	5.88519	6.8207	1.12545	7.37756	5.84022	1.84329	15.1529	2.60399	15.3723	3.51375	0.243804	4.09226	-0.778397	3.54446	4.15045	-0.445136	5.85104	2.99955	2.36415	4.72056	1.41237								10.8	0.5676	-2,064 to 3,199	No	ns	>0,9999
	11.6	0.689	6.31106	4.20854	0.607652	2.89932	5.18235	6.27178	0.847585	11.5605	5.4061	1.41761	14.4863	2.48859	14.9068	4.03996	0.519878	4.64355	-0.327994	5.94793	4.55689	-0.391497	7.13243	4.69448	3.21822	5.49137	1.77426								10.9	1.068	-1,563 to 3,699	No	ns	>0,9999
	11.7	0.683593	6.62857	4.92478	0.346621	3.22781	5.2049	6.23138	1.11544	7.44576	3.88825	1.92032	15.0658	2.56516	12.8406	3.76895	1.03951	5.22041	0.267283	2.45575	0.431627	-1.00638	3.29508	2.23957	4.34444	6.9643	1.85139								11	1.081	-1,551 to 3,712	No	ns	>0,9999
	11.8	0.34442	4.79813	3.7185	0.0596067	3.61735	5.57242	6.64229	0.575075	7.93145	6.22522	1.16497	13.921	2.64916	12.7008	2.2825	1.93823	3.41704	-0.539018	3.82771	3.74785	-0.472893	5.46981	3.75016	3.71658	7.40291	2.17511								11.1	1.352	-1,279 to 3,983	No	ns	>0,9999
	11.9	1.11343	6.5292	4.25537	0.306649	3.58494	5.12377	6.02717	0.921949	9.05815	4.63897	1.98657	13.4356	3.08331	12.0308	6.63803	0.147617	4.64747	-0.715697	2.0118	3.03261	-1.09952	3.35874	2.25842	4.57594	7.63594	2.18115								11.2	0.845	-1,786 to 3,476	No	ns	>0,9999
	12	0.793993	3.95239	2.94563	0.336448	3.91434	4.74341	4.80174	0.886577	7.70227	5.05843	2.4154	14.033	3.4597	11.9265	3.00451	1.54159	3.14479	-1.05777	3.96826	4.6381	-1.43333	4.76396	1.61591	5.62205	7.85629	1.95479								11.3	0.6655	-1,966 to 3,297	No	ns	>0,9999
	12.1	0.842841	4.66752	3.98987	0.956337	3.40933	4.27468	5.26191	0.537741	10.5193	5.40736	1.63366	13.8934	3.87589	12.2475	5.25195	-1.5772	4.01298	-0.692494	3.13013	2.74779	-0.559244	5.18739	3.02175	1.18474	8.75365	1.47858								11.4	0.2614	-2,370 to 2,892	No	ns	>0,9999
	12.2	0.959249	6.65184	3.88635	-0.661955	4.10332	4.88991	5.44795	0.760564	8.26081	4.96422	1.55368	14.3213	4.14156	12.726	3.51364	1.47951	3.76709	-1.01431	3.53698	2.27979	-0.720612	4.57793	1.36757	2.91266	8.84995	1.26491								11.5	1.064	-1,567 to 3,695	No	ns	>0,9999
	12.3	0.121588	4.63568	4.61	1.07112	4.87611	5.71989	4.81063	0.837623	8.73176	7.46015	2.29102	14.5749	4.20577	13.1217	5.23592	1.11627	3.78302	-0.739125	2.88354	3.18392	0.0352563	5.43607	3.41376	1.66586	7.44003	1.38839								11.6	0.4746	-2,156 to 3,106	No	ns	>0,9999
	12.4	0.556879	4.43211	3.65435	-0.44165	5.22902	4.99211	5.03897	0.37642	8.77797	5.61946	1.798	13.4454	3.94998	12.5925	3.04135	1.76514	2.57043	-1.51619	2.58749	2.29448	-0.792646	5.9883	1.9685	1.49994	8.86554	1.64309								11.7	1.195	-1,436 to 3,826	No	ns	>0,9999
	12.5	0.772505	4.28532	4.79711	-1.02092	4.86036	5.71322	4.23955	0.326697	9.43709	5.2834	1.25589	14.1598	3.8041	11.8944	4.26963	0.995587	4.22245	-0.827686	3.50987	2.37305	-0.49523	3.85212	3.03929	3.53971	7.57977	1.9004								11.8	0.6002	-2,031 to 3,231	No	ns	>0,9999
	12.6	0.196948	4.19247	3.67274	0.00488808	5.08885	6.87298	5.0765	-0.377845	9.65858	6.30905	2.08809	14.474	3.5663	11.5184	4.34465	2.64366	4.57856	-0.903169	2.97364	2.96681	-1.1002	3.59421	2.6968	1.24061	6.95138	2.10265								11.9	1.028	-1,603 to 3,659	No	ns	>0,9999
	12.7	0.707751	4.49861	4.40105	0.695454	4.18419	6.08556	4.1841	0.178402	7.83361	4.60511	1.28524	14.5385	3.25248	10.2314	5.84307	0.109336	5.39656	-1.44089	3.79852	2.6955	-0.969706	4.4935	2.52846	1.45995	7.32393	1.9564								12	0.5767	-2,054 to 3,208	No	ns	>0,9999
	12.8	0.948819	3.94779	5.26947	0.0589714	4.2504	5.78603	4.89141	0.338866	9.87221	4.11813	1.89863	14.3904	2.97734	9.68783	4.53852	1.88883	5.22728	-0.825098	4.09546	3.08948	-0.398295	5.2092	6.25338	1.73516	5.88845	1.88372								12.1	1.16	-1,471 to 3,791	No	ns	>0,9999
	12.9	1.32351	2.89903	4.00848	-0.184929	4.15266	6.35156	4.63797	0.275369	9.08342	3.02929	1.62364	13.8092	2.84472	8.89085	6.46575	0.551981	7.99291	-1.06925	5.03828	2.44929	-1.54405	3.77753	3.26405	2.39636	6.03789	1.47557								12.2	1.134	-1,497 to 3,765	No	ns	>0,9999
	13	2.96044	5.34627	4.4486	-0.130258	4.14739	5.99138	3.91089	0.166117	9.69382	4.31642	1.57198	13.2814	2.99215	8.54995	4.19114	0.0749816	3.12048	-0.960397	4.114	2.73377	-1.08937	6.05358	3.60712	1.64467	6.34922	1.51049								12.3	1.229	-1,402 to 3,860	No	ns	>0,9999
	13.1	1.79007	5.14062	4.59224	0.279732	4.36126	6.16551	4.45493	-0.400727	7.97986	2.85917	1.56431	12.6101	2.80962	8.32541	4.67418	0.855394	5.57438	-0.969588	5.09481	2.62931	-0.947879	4.25201	2.3401	0.752828	7.34217	1.67571								12.4	1.148	-1,483 to 3,779	No	ns	>0,9999
	13.2	2.20038	5.46801	4.94915	-0.108979	4.47848	5.22773	3.96243	0.301358	9.29293	2.45451	1.61763	12.6483	2.64359	7.97141	3.9412	2.33833	4.54129	-0.985287	3.30792	2.22657	-1.10925	5.29242	6.69417	1.32274	7.47577	2.24514								12.5	0.9278	-1,703 to 3,559	No	ns	>0,9999
	13.3	3.03411	4.82337	3.53346	1.2016	4.88611	5.15632	4.23501	0.882887	8.66417	3.24656	2.3454	12.1519	2.29708	7.41146	6.17767	0.651991	4.32197	-1.43438	3.31382	2.57582	-1.00731	6.05172	3.71311	0.76477	7.08348	2.47826								12.6	1.324	-1,307 to 3,955	No	ns	>0,9999
	13.4	2.26922	6.43331	3.88672	2.18969	3.72487	6.80229	3.85201	0.954866	9.23225	2.55376	1.68842	12.7086	2.10978	6.35323	5.49945	0.763265	4.13317	-1.5987	3.20112	1.55439	-1.36739	4.68954	5.80744	0.891225	8.1727	2.15829								12.7	1.002	-1,629 to 3,633	No	ns	>0,9999
	13.5	2.11292	5.53438	3.26299	1.29355	4.18175	6.55807	5.27881	1.8403	10.0711	2.08762	1.75955	13.5961	1.94179	6.43652	7.27207	1.43525	3.31767	-1.27782	3.8362	1.35274	-1.4589	3.79427	2.65092	0.603711	8.64767	2.26822								12.8	0.8057	-1,825 to 3,437	No	ns	>0,9999
	13.6	1.34018	5.42812	5.67749	1.77553	3.85404	6.01342	4.18586	1.76357	10.8372	2.82986	1.61608	13.621	1.7015	5.42872	6.36023	2.89733	1.87556	-0.776765	2.6427	1.71123	-1.69921	5.80815	3.84509	1.67354	8.65716	2.5756								12.9	0.6251	-2,006 to 3,256	No	ns	>0,9999
	13.7	1.66186	5.38387	4.4058	1.38093	3.97099	7.59047	3.36508	2.35923	11.3934	2.44006	1.89111	13.6925	1.59986	5.72189	7.76492	-0.624754	3.34796	-0.879162	3.09684	1.30269	-2.38744	4.70536	1.85011	1.40825	8.55622	3.39939								13	1.446	-1,185 to 4,077	No	ns	>0,9999
	13.8	1.1454	5.4457	3.87263	1.38028	3.76586	6.24222	3.72414	1.53951	9.14884	2.59457	1.82995	12.9773	1.36592	4.6185	5.75	1.29946	2.10173	-1.07788	2.99528	1.50716	-1.07266	3.38298	1.60594	1.99701	9.34192	4.1891								13.1	0.9698	-1,661 to 3,601	No	ns	>0,9999
	13.9	3.18991	4.54852	3.9001	0.922678	3.62527	5.87132	3.67276	1.75091	9.28906	1.81542	1.85553	12.7002	1.21917	4.51214	9.1232	1.36062	4.91899	-0.844706	4.21127	2.15662	-1.37802	5.23022	4.79174	2.23024	9.44748	4.83087								13.2	0.7595	-1,872 to 3,391	No	ns	>0,9999
	14	2.46476	3.74593	3.77012	1.34539	3.57882	7.19655	3.41688	1.47058	8.71442	3.81208	2.57256	12.2764	1.05381	3.3517	5.39418	2.59006	3.18604	-1.1007	3.99464	2.23781	-1.5029	5.77261	1.45202	1.46643	9.28919	5.20863								13.3	1.104	-1,527 to 3,735	No	ns	>0,9999
	14.1	2.31774	4.72973	3.80162	1.72034	3.10795	5.42436	2.94849	1.17186	11.6129	1.66099	1.92131	11.7336	0.915103	4.0226	7.73905	-0.50208	5.42213	-1.26712	4.96314	1.50338	-0.878593	4.55299	0.485702	2.41243	8.60946	5.75792								13.4	1.396	-1,235 to 4,027	No	ns	>0,9999
	14.2	1.74453	6.29887	3.92604	2.90132	3.17779	5.42228	2.83519	0.869169	8.44003	3.37325	2.35688	11.1308	0.785242	4.99323	4.78236	2.58801	3.13203	-1.43149	4.97315	2.29983	-1.87739	4.58491	0.57448	2.30634	9.4133	5.38953								13.5	1.588	-1,043 to 4,219	No	ns	0.9982
	14.3	1.67262	2.58779	3.97542	1.7511	3.682	5.94803	2.72791	1.00806	7.57869	3.73409	2.0635	11.0392	0.735517	6.17997	7.62898	0.829299	4.18615	-1.49155	4.6366	1.74533	-1.58902	3.22812	2.24814	2.80833	8.96074	5.06261								13.6	1.511	-1,120 to 4,142	No	ns	0.9998
	14.4	1.28493	5.4254	3.71129	2.57854	3.54288	4.60252	4.04844	0.524338	8.51378	3.31462	2.15652	10.709	0.702204	6.75473	7.59535	3.09811	4.50735	-0.737987	3.19635	1.58261	-1.779	4.90111	2.17923	3.02005	10.2808	4.59509								13.7	1.836	-0,7947 to 4,467	No	ns	0.909
	14.5	1.64543	3.65762	3.17221	1.95931	3.21235	4.97053	3.39664	1.28584	9.31623	4.1754	2.0324	11.1179	0.698841	6.67809	5.92028	0.142552	3.99601	-1.20699	2.91416	2.34853	-1.64993	6.10257	2.94866	3.40629	10.9368	4.66687								13.8	1.415	-1,216 to 4,046	No	ns	>0,9999
	14.6	1.72547	4.68278	3.88778	1.58609	4.73232	3.44517	4.59016	0.319729	7.44894	1.69103	1.83975	10.9247	0.573332	7.92536	4.63727	1.12467	3.15956	-1.07257	4.68648	2.56187	-1.45475	5.32947	1.27105	1.88726	9.73073	5.12147								13.9	0.29	-2,341 to 2,921	No	ns	>0,9999
	14.7	1.53599	3.99374	3.57981	1.93525	4.49928	5.16444	3.91724	0.825256	7.70467	5.76091	2.63982	10.8499	0.50545	8.38413	4.54253	1.27561	4.54995	-1.01619	1.60448	2.59424	-1.67924	7.17057	2.67981	2.89097	10.0354	5.24859								14	1.083	-1,548 to 3,714	No	ns	>0,9999
	14.8	1.2367	4.08846	3.74957	2.31967	4.39749	4.50276	5.29574	-0.211585	7.98501	4.44053	3.44974	10.3294	0.529371	8.98301	6.5667	0.707909	2.54286	0.0546374	3.47406	3.4867	-2.15187	3.88	1.6111	2.6801	9.84772	5.03311								14.1	0.7881	-1,843 to 3,419	No	ns	>0,9999
	14.9	1.00788	4.09664	3.50146	2.30778	4.34473	7.60879	3.93514	-0.208378	8.5427	4.36963	3.89996	9.83359	0.526589	9.29623	3.43134	0.586242	2.64775	-1.644	2.47958	2.73607	-2.07022	3.95334	0.883821	2.14827	9.95003	4.51271								14.2	0.8872	-1,744 to 3,518	No	ns	>0,9999
	15	0.906611	2.73383	4.83685	3.48575	4.51738	5.54579	3.5101	0.204653	8.91555	4.45672	4.27221	9.62208	0.547474	9.90451	7.88608	1.72547	2.11571	-0.84787	1.97278	3.22061	-1.02069	3.97815	1.59533	4.70066	9.2779	4.21952								14.3	0.3131	-2,318 to 2,944	No	ns	>0,9999
																																			14.4	0.1477	-2,483 to 2,779	No	ns	>0,9999
																																			14.5	0.2644	-2,367 to 2,895	No	ns	>0,9999
																																			14.6	0.1953	-2,436 to 2,826	No	ns	>0,9999
																																			14.7	0.3562	-2,275 to 2,987	No	ns	>0,9999
																																			14.8	0.4151	-2,216 to 3,046	No	ns	>0,9999
																																			14.9	1.143	-1,488 to 3,774	No	ns	>0,9999
																																			15	0.3713	-2,260 to 3,002	No	ns	>0,9999
																																			Test details	Mean 1	Mean 2	Mean Diff,	SE of diff,	N1	N2	t	DF
																																			HFD Naive - HFD Non-Naive
																																			-10	-0.3621	-0.3589	-0.003283	0.7076	13	13	0.00464	3000
																																			-9.9	-0.2584	-0.3653	0.1069	0.7076	13	13	0.1511	3000
																																			-9.8	0.08537	-0.363	0.4483	0.7076	13	13	0.6336	3000
																																			-9.7	-0.3359	-0.3831	0.04719	0.7076	13	13	0.06669	3000
																																			-9.6	-0.261	-0.2184	-0.04259	0.7076	13	13	0.06018	3000
																																			-9.5	-0.2637	-0.259	-0.00467	0.7076	13	13	0.006599	3000
																																			-9.4	-0.07319	-0.4955	0.4223	0.7076	13	13	0.5968	3000
																																			-9.3	-0.2386	-0.7262	0.4876	0.7076	13	13	0.6891	3000
																																			-9.2	-0.121	-0.2306	0.1096	0.7076	13	13	0.1548	3000
																																			-9.1	-0.2561	-0.343	0.08686	0.7076	13	13	0.1228	3000
																																			-9	-0.1663	-0.4782	0.3119	0.7076	13	13	0.4407	3000
																																			-8.9	-0.1878	-0.5825	0.3947	0.7076	13	13	0.5577	3000
																																			-8.8	0.04236	-0.7223	0.7647	0.7076	13	13	1.081	3000
																																			-8.7	-0.2778	-0.2943	0.01651	0.7076	13	13	0.02333	3000
																																			-8.6	-0.1921	-0.2359	0.04384	0.7076	13	13	0.06195	3000
																																			-8.5	0.04223	-0.5042	0.5464	0.7076	13	13	0.7721	3000
																																			-8.4	0.1356	-0.08252	0.2181	0.7076	13	13	0.3082	3000
																																			-8.3	-0.04155	-0.2756	0.234	0.7076	13	13	0.3308	3000
																																			-8.2	0.2418	-0.4669	0.7087	0.7076	13	13	1.002	3000
																																			-8.1	0.06183	-0.00754	0.06937	0.7076	13	13	0.09803	3000
																																			-8	0.1733	-0.6794	0.8528	0.7076	13	13	1.205	3000
																																			-7.9	-0.1014	-0.517	0.4156	0.7076	13	13	0.5873	3000
																																			-7.8	0.03435	-0.2918	0.3262	0.7076	13	13	0.4609	3000
																																			-7.7	-0.08341	-0.3982	0.3148	0.7076	13	13	0.4449	3000
																																			-7.6	0.02905	-0.4139	0.4429	0.7076	13	13	0.6259	3000
																																			-7.5	0.3675	-0.6066	0.9741	0.7076	13	13	1.377	3000
																																			-7.4	-0.09904	-0.1777	0.07863	0.7076	13	13	0.1111	3000
																																			-7.3	-0.07632	-0.05061	-0.02571	0.7076	13	13	0.03633	3000
																																			-7.2	0.2671	-0.6291	0.8962	0.7076	13	13	1.266	3000
																																			-7.1	-0.01786	-0.5939	0.576	0.7076	13	13	0.814	3000
																																			-7	-0.01763	-0.4781	0.4605	0.7076	13	13	0.6508	3000
																																			-6.9	-0.09626	-0.4659	0.3696	0.7076	13	13	0.5224	3000
																																			-6.8	0.06695	-0.5845	0.6514	0.7076	13	13	0.9206	3000
																																			-6.7	-0.1188	-0.3222	0.2034	0.7076	13	13	0.2875	3000
																																			-6.6	-0.2278	-0.8181	0.5903	0.7076	13	13	0.8342	3000
																																			-6.5	0.1719	-0.4789	0.6508	0.7076	13	13	0.9197	3000
																																			-6.4	0.2251	-0.08564	0.3108	0.7076	13	13	0.4391	3000
																																			-6.3	0.0611	-0.5595	0.6206	0.7076	13	13	0.877	3000
																																			-6.2	-0.1248	-0.2191	0.09431	0.7076	13	13	0.1333	3000
																																			-6.1	0.1066	-0.7809	0.8875	0.7076	13	13	1.254	3000
																																			-6	0.2409	-0.382	0.6229	0.7076	13	13	0.8802	3000
																																			-5.9	0.4102	-0.4761	0.8862	0.7076	13	13	1.252	3000
																																			-5.8	0.2975	-0.2592	0.5566	0.7076	13	13	0.7866	3000
																																			-5.7	0.1822	-0.426	0.6082	0.7076	13	13	0.8595	3000
																																			-5.6	0.6805	-0.3435	1.024	0.7076	13	13	1.447	3000
																																			-5.5	0.3702	-0.2574	0.6275	0.7076	13	13	0.8868	3000
																																			-5.4	0.1644	-0.1387	0.303	0.7076	13	13	0.4283	3000
																																			-5.3	0.195	-0.217	0.412	0.7076	13	13	0.5822	3000
																																			-5.2	0.1601	-0.4129	0.573	0.7076	13	13	0.8098	3000
																																			-5.1	0.2832	-0.2914	0.5746	0.7076	13	13	0.812	3000
																																			-5	0.3016	-0.6065	0.9082	0.7076	13	13	1.283	3000
																																			-4.9	0.4038	-0.1127	0.5165	0.7076	13	13	0.7298	3000
																																			-4.8	0.4135	-0.1865	0.6	0.7076	13	13	0.8479	3000
																																			-4.7	0.5001	-0.3012	0.8013	0.7076	13	13	1.132	3000
																																			-4.6	0.3272	-0.1955	0.5227	0.7076	13	13	0.7387	3000
																																			-4.5	0.5783	-0.2457	0.824	0.7076	13	13	1.165	3000
																																			-4.4	0.7343	-0.2836	1.018	0.7076	13	13	1.438	3000
																																			-4.3	0.2222	-0.2648	0.4869	0.7076	13	13	0.6881	3000
																																			-4.2	0.3561	0.2248	0.1313	0.7076	13	13	0.1855	3000
																																			-4.1	0.2489	-0.2617	0.5105	0.7076	13	13	0.7215	3000
																																			-4	0.3096	0.03276	0.2769	0.7076	13	13	0.3913	3000
																																			-3.9	0.1595	0.1209	0.03863	0.7076	13	13	0.0546	3000
																																			-3.8	0.09242	-0.141	0.2334	0.7076	13	13	0.3298	3000
																																			-3.7	0.124	-0.122	0.246	0.7076	13	13	0.3477	3000
																																			-3.6	0.2308	-0.1164	0.3472	0.7076	13	13	0.4906	3000
																																			-3.5	0.4473	-0.2482	0.6955	0.7076	13	13	0.9829	3000
																																			-3.4	0.3384	-0.0464	0.3848	0.7076	13	13	0.5439	3000
																																			-3.3	0.2666	0.00568	0.2609	0.7076	13	13	0.3687	3000
																																			-3.2	0.161	-0.2198	0.3807	0.7076	13	13	0.5381	3000
																																			-3.1	0.4777	-0.465	0.9427	0.7076	13	13	1.332	3000
																																			-3	0.1533	-0.031	0.1843	0.7076	13	13	0.2604	3000
																																			-2.9	0.1647	-0.3079	0.4726	0.7076	13	13	0.6678	3000
																																			-2.8	0.2586	-0.1204	0.379	0.7076	13	13	0.5355	3000
																																			-2.7	-0.09106	-0.3944	0.3034	0.7076	13	13	0.4287	3000
																																			-2.6	0.2414	-0.3956	0.6369	0.7076	13	13	0.9001	3000
																																			-2.5	-0.0344	-0.4594	0.425	0.7076	13	13	0.6006	3000
																																			-2.4	0.1908	-0.3721	0.5629	0.7076	13	13	0.7955	3000
																																			-2.3	0.0568	0.03597	0.02084	0.7076	13	13	0.02944	3000
																																			-2.2	0.1192	-0.2438	0.363	0.7076	13	13	0.5129	3000
																																			-2.1	0.3153	-0.1479	0.4632	0.7076	13	13	0.6545	3000
																																			-2	0.3302	-0.3414	0.6716	0.7076	13	13	0.9491	3000
																																			-1.9	0.5038	-0.291	0.7949	0.7076	13	13	1.123	3000
																																			-1.8	0.7793	-0.6291	1.408	0.7076	13	13	1.99	3000
																																			-1.7	0.7945	-0.1939	0.9884	0.7076	13	13	1.397	3000
																																			-1.6	0.8207	-0.2484	1.069	0.7076	13	13	1.511	3000
																																			-1.5	0.8368	-0.4086	1.245	0.7076	13	13	1.76	3000
																																			-1.4	1.019	-0.05796	1.077	0.7076	13	13	1.522	3000
																																			-1.3	1.066	-0.1464	1.212	0.7076	13	13	1.713	3000
																																			-1.2	1.169	0.1639	1.005	0.7076	13	13	1.42	3000
																																			-1.1	1.172	0.1027	1.069	0.7076	13	13	1.511	3000
																																			-1	1.199	0.3213	0.8782	0.7076	13	13	1.241	3000
																																			-0.9	1.105	0.4306	0.674	0.7076	13	13	0.9525	3000
																																			-0.8	1.534	1.092	0.442	0.7076	13	13	0.6246	3000
																																			-0.7	1.286	0.465	0.8208	0.7076	13	13	1.16	3000
																																			-0.6	1.417	0.7753	0.642	0.7076	13	13	0.9073	3000
																																			-0.5	1.518	0.5607	0.9572	0.7076	13	13	1.353	3000
																																			-0.4	1.572	1.008	0.5637	0.7076	13	13	0.7965	3000
																																			-0.3	1.96	1.243	0.7171	0.7076	13	13	1.013	3000
																																			-0.2	1.967	1.32	0.6469	0.7076	13	13	0.9142	3000
																																			-0.1	2.354	1.361	0.9928	0.7076	13	13	1.403	3000
																																			0	2.375	1.925	0.45	0.7076	13	13	0.6359	3000
																																			0.1	2.521	2.347	0.1743	0.7076	13	13	0.2463	3000
																																			0.2	2.708	2.411	0.2961	0.7076	13	13	0.4184	3000
																																			0.3	2.605	3.179	-0.5745	0.7076	13	13	0.8119	3000
																																			0.4	3.376	2.789	0.5867	0.7076	13	13	0.8291	3000
																																			0.5	3.401	3.211	0.19	0.7076	13	13	0.2685	3000
																																			0.6	3.558	2.937	0.6205	0.7076	13	13	0.8769	3000
																																			0.7	3.918	3.572	0.3462	0.7076	13	13	0.4893	3000
																																			0.8	4.421	3.855	0.5659	0.7076	13	13	0.7996	3000
																																			0.9	3.889	3.83	0.05842	0.7076	13	13	0.08255	3000
																																			1	4.201	3.97	0.2317	0.7076	13	13	0.3275	3000
																																			1.1	4.408	4.089	0.3189	0.7076	13	13	0.4507	3000
																																			1.2	4.093	4.191	-0.09753	0.7076	13	13	0.1378	3000
																																			1.3	4.467	4.342	0.125	0.7076	13	13	0.1766	3000
																																			1.4	4.622	4.128	0.4936	0.7076	13	13	0.6975	3000
																																			1.5	4.585	3.925	0.6598	0.7076	13	13	0.9324	3000
																																			1.6	4.807	4.226	0.5809	0.7076	13	13	0.8209	3000
																																			1.7	4.845	4.393	0.4517	0.7076	13	13	0.6383	3000
																																			1.8	4.988	3.998	0.9895	0.7076	13	13	1.398	3000
																																			1.9	5.304	4.273	1.031	0.7076	13	13	1.457	3000
																																			2	5.121	4.292	0.8285	0.7076	13	13	1.171	3000
																																			2.1	5.164	5.17	-0.006014	0.7076	13	13	0.008498	3000
																																			2.2	5.584	4.46	1.124	0.7076	13	13	1.589	3000
																																			2.3	5.562	4.739	0.8233	0.7076	13	13	1.163	3000
																																			2.4	5.713	4.715	0.9973	0.7076	13	13	1.409	3000
																																			2.5	5.718	4.55	1.168	0.7076	13	13	1.651	3000
																																			2.6	5.604	4.897	0.7065	0.7076	13	13	0.9983	3000
																																			2.7	6.19	4.89	1.3	0.7076	13	13	1.837	3000
																																			2.8	5.739	4.72	1.019	0.7076	13	13	1.439	3000
																																			2.9	5.996	4.697	1.299	0.7076	13	13	1.836	3000
																																			3	6.161	4.402	1.76	0.7076	13	13	2.487	3000
																																			3.1	5.975	4.252	1.722	0.7076	13	13	2.434	3000
																																			3.2	5.955	4.51	1.445	0.7076	13	13	2.042	3000
																																			3.3	6.047	4.682	1.365	0.7076	13	13	1.929	3000
																																			3.4	5.78	4.896	0.8838	0.7076	13	13	1.249	3000
																																			3.5	6.119	4.772	1.347	0.7076	13	13	1.904	3000
																																			3.6	6.583	4.544	2.039	0.7076	13	13	2.881	3000
																																			3.7	5.818	4.729	1.089	0.7076	13	13	1.538	3000
																																			3.8	5.986	4.136	1.85	0.7076	13	13	2.614	3000
																																			3.9	6.252	4.482	1.769	0.7076	13	13	2.501	3000
																																			4	6.118	3.772	2.345	0.7076	13	13	3.315	3000
																																			4.1	5.888	4.084	1.803	0.7076	13	13	2.549	3000
																																			4.2	6.298	4.471	1.827	0.7076	13	13	2.582	3000
																																			4.3	6.077	4.187	1.889	0.7076	13	13	2.67	3000
																																			4.4	5.946	4.378	1.568	0.7076	13	13	2.216	3000
																																			4.5	6.017	4.794	1.223	0.7076	13	13	1.729	3000
																																			4.6	6.372	5.057	1.315	0.7076	13	13	1.858	3000
																																			4.7	6.277	4.55	1.727	0.7076	13	13	2.44	3000
																																			4.8	5.979	4.61	1.369	0.7076	13	13	1.934	3000
																																			4.9	6.155	4.472	1.683	0.7076	13	13	2.379	3000
																																			5	6.281	4.321	1.96	0.7076	13	13	2.77	3000
																																			5.1	6.353	4.751	1.602	0.7076	13	13	2.264	3000
																																			5.2	6.352	4.054	2.298	0.7076	13	13	3.247	3000
																																			5.3	6.303	4.164	2.139	0.7076	13	13	3.023	3000
																																			5.4	6.059	4.176	1.883	0.7076	13	13	2.662	3000
																																			5.5	6.015	4.864	1.151	0.7076	13	13	1.627	3000
																																			5.6	6.277	4.48	1.796	0.7076	13	13	2.538	3000
																																			5.7	5.908	4.503	1.405	0.7076	13	13	1.985	3000
																																			5.8	5.618	4.819	0.7987	0.7076	13	13	1.129	3000
																																			5.9	5.946	4.516	1.43	0.7076	13	13	2.021	3000
																																			6	5.672	4.529	1.143	0.7076	13	13	1.616	3000
																																			6.1	5.583	4.322	1.262	0.7076	13	13	1.783	3000
																																			6.2	5.663	4.27	1.393	0.7076	13	13	1.969	3000
																																			6.3	5.268	4.342	0.9259	0.7076	13	13	1.309	3000
																																			6.4	5.482	3.872	1.61	0.7076	13	13	2.275	3000
																																			6.5	5.687	4.238	1.449	0.7076	13	13	2.048	3000
																																			6.6	5.914	4.211	1.703	0.7076	13	13	2.406	3000
																																			6.7	5.906	4.168	1.738	0.7076	13	13	2.456	3000
																																			6.8	5.79	4.384	1.406	0.7076	13	13	1.987	3000
																																			6.9	5.525	4.2	1.325	0.7076	13	13	1.872	3000
																																			7	5.438	3.688	1.75	0.7076	13	13	2.473	3000
																																			7.1	5.355	4.57	0.785	0.7076	13	13	1.109	3000
																																			7.2	5.236	3.807	1.429	0.7076	13	13	2.019	3000
																																			7.3	5.473	4.187	1.286	0.7076	13	13	1.817	3000
																																			7.4	5.156	4.276	0.8798	0.7076	13	13	1.243	3000
																																			7.5	5.069	4.543	0.5264	0.7076	13	13	0.7438	3000
																																			7.6	5.323	4.094	1.229	0.7076	13	13	1.736	3000
																																			7.7	5.433	3.81	1.623	0.7076	13	13	2.293	3000
																																			7.8	5.57	4.19	1.379	0.7076	13	13	1.949	3000
																																			7.9	5.846	3.836	2.01	0.7076	13	13	2.841	3000
																																			8	6.018	4.173	1.846	0.7076	13	13	2.608	3000
																																			8.1	5.807	3.89	1.917	0.7076	13	13	2.709	3000
																																			8.2	6.219	3.87	2.349	0.7076	13	13	3.319	3000
																																			8.3	5.868	4.367	1.501	0.7076	13	13	2.121	3000
																																			8.4	5.941	4.495	1.445	0.7076	13	13	2.042	3000
																																			8.5	5.9	4.221	1.678	0.7076	13	13	2.372	3000
																																			8.6	5.593	4.422	1.17	0.7076	13	13	1.654	3000
																																			8.7	5.717	4.197	1.52	0.7076	13	13	2.148	3000
																																			8.8	5.431	3.992	1.438	0.7076	13	13	2.033	3000
																																			8.9	5.7	4.205	1.494	0.7076	13	13	2.112	3000
																																			9	5.791	3.814	1.978	0.7076	13	13	2.795	3000
																																			9.1	5.365	4.294	1.071	0.7076	13	13	1.513	3000
																																			9.2	5.328	3.694	1.634	0.7076	13	13	2.309	3000
																																			9.3	5.361	4.564	0.7965	0.7076	13	13	1.126	3000
																																			9.4	5.469	3.981	1.488	0.7076	13	13	2.103	3000
																																			9.5	5.213	4.243	0.9701	0.7076	13	13	1.371	3000
																																			9.6	5.217	3.466	1.751	0.7076	13	13	2.474	3000
																																			9.7	5.079	3.511	1.568	0.7076	13	13	2.216	3000
																																			9.8	5.643	3.813	1.83	0.7076	13	13	2.587	3000
																																			9.9	4.988	3.476	1.512	0.7076	13	13	2.136	3000
																																			10	5.286	3.743	1.543	0.7076	13	13	2.18	3000
																																			10.1	4.704	4.044	0.6598	0.7076	13	13	0.9324	3000
																																			10.2	4.706	3.663	1.043	0.7076	13	13	1.474	3000
																																			10.3	5.082	3.797	1.285	0.7076	13	13	1.816	3000
																																			10.4	4.802	3.464	1.339	0.7076	13	13	1.892	3000
																																			10.5	5.111	3.821	1.29	0.7076	13	13	1.823	3000
																																			10.6	4.588	3.665	0.9227	0.7076	13	13	1.304	3000
																																			10.7	4.652	3.637	1.014	0.7076	13	13	1.433	3000
																																			10.8	4.583	4.015	0.5676	0.7076	13	13	0.8021	3000
																																			10.9	4.514	3.446	1.068	0.7076	13	13	1.509	3000
																																			11	4.754	3.674	1.081	0.7076	13	13	1.527	3000
																																			11.1	4.814	3.462	1.352	0.7076	13	13	1.91	3000
																																			11.2	4.596	3.751	0.845	0.7076	13	13	1.194	3000
																																			11.3	4.551	3.886	0.6655	0.7076	13	13	0.9405	3000
																																			11.4	4.287	4.026	0.2614	0.7076	13	13	0.3694	3000
																																			11.5	4.682	3.619	1.064	0.7076	13	13	1.503	3000
																																			11.6	4.798	4.324	0.4746	0.7076	13	13	0.6707	3000
																																			11.7	4.558	3.362	1.195	0.7076	13	13	1.689	3000
																																			11.8	4.402	3.801	0.6002	0.7076	13	13	0.8482	3000
																																			11.9	4.62	3.593	1.028	0.7076	13	13	1.453	3000
																																			12	4.234	3.657	0.5767	0.7076	13	13	0.815	3000
																																			12.1	4.559	3.399	1.16	0.7076	13	13	1.64	3000
																																			12.2	4.56	3.426	1.134	0.7076	13	13	1.602	3000
																																			12.3	4.919	3.69	1.229	0.7076	13	13	1.737	3000
																																			12.4	4.418	3.27	1.148	0.7076	13	13	1.622	3000
																																			12.5	4.455	3.527	0.9278	0.7076	13	13	1.311	3000
																																			12.6	4.679	3.354	1.324	0.7076	13	13	1.871	3000
																																			12.7	4.342	3.34	1.002	0.7076	13	13	1.416	3000
																																			12.8	4.519	3.713	0.8057	0.7076	13	13	1.139	3000
																																			12.9	4.143	3.517	0.6251	0.7076	13	13	0.8834	3000
																																			13	4.515	3.069	1.446	0.7076	13	13	2.043	3000
																																			13.1	4.17	3.2	0.9698	0.7076	13	13	1.371	3000
																																			13.2	4.241	3.482	0.7595	0.7076	13	13	1.073	3000
																																			13.3	4.343	3.239	1.104	0.7076	13	13	1.561	3000
																																			13.4	4.493	3.097	1.396	0.7076	13	13	1.973	3000
																																			13.5	4.578	2.991	1.588	0.7076	13	13	2.244	3000
																																			13.6	4.665	3.154	1.511	0.7076	13	13	2.135	3000
																																			13.7	4.703	2.866	1.836	0.7076	13	13	2.595	3000
																																			13.8	4.233	2.818	1.415	0.7076	13	13	2	3000
																																			13.9	4.182	3.892	0.29	0.7076	13	13	0.4098	3000
																																			14	4.263	3.18	1.083	0.7076	13	13	1.53	3000
																																			14.1	4.082	3.294	0.7881	0.7076	13	13	1.114	3000
																																			14.2	4.097	3.21	0.8872	0.7076	13	13	1.254	3000
																																			14.3	3.731	3.418	0.3131	0.7076	13	13	0.4425	3000
																																			14.4	3.932	3.784	0.1477	0.7076	13	13	0.2088	3000
																																			14.5	3.895	3.631	0.2644	0.7076	13	13	0.3736	3000
																																			14.6	3.65	3.454	0.1953	0.7076	13	13	0.276	3000
																																			14.7	4.07	3.714	0.3562	0.7076	13	13	0.5034	3000
																																			14.8	4.009	3.594	0.4151	0.7076	13	13	0.5867	3000
																																			14.9	4.136	2.993	1.143	0.7076	13	13	1.615	3000
																																			15	4.12	3.748	0.3713	0.7076	13	13	0.5247	3000

## Sheet: E_OSC_GCaMP6s_HFD_Heatmap
	Fig. 4 e) Food odours (HFD) induced changes in MSVGLUT2 neuronal activity in the OSC displayed as heatmap [zscore] in mice naive and not naive to HFD
	HFD Naive															HFD Non-Naive
		Mice															Mice
	Time (s)	1	2	3	4	5	6	7	8	9	10	11	12	13		Time [s]	1	2	3	4	5	6	7	8	9	10	11	12	13	14
	-10	-0.671065	-0.504698	0.455653	-0.772981	-0.32361	-0.58628	0.808212	-0.0155291	-1.41354	-1.5119	-0.350211	0.366887	-0.188833		-10	-0.917458	1.43793	-0.544239	-0.510105	-1.68326	0.755539	0.377394	0.149031	-1.25287	-0.31829	0.290536	-0.546364	-1.58211	-0.867308
	-9.9	-0.879483	-0.297704	-0.304911	-0.741626	-0.689391	-0.38266	0.985795	-0.767715	0.194731	-0.310223	-0.273983	0.302986	-0.194836		-9.9	-0.522028	0.544458	0.384543	0.327135	-1.23792	-0.877281	0.0239384	0.36339	-1.38893	-0.455536	-0.195085	-0.100615	-0.781594	-0.934198
	-9.8	-1.17487	0.962203	1.53203	-0.416951	-0.423066	-0.20802	0.796025	-0.900494	0.0841893	1.21531	-0.207192	0.217708	-0.367023		-9.8	0.00385471	0.954892	-0.40193	0.23937	-0.824554	-0.873514	0.185901	-0.112576	-1.61788	-0.209108	0.1349	-0.34269	-1.30576	-0.892088
	-9.7	-1.391	0.761553	0.372157	-2.03046	-0.366901	-0.289138	1.71304	-0.762449	-1.33841	-0.553814	-0.441462	0.405149	-0.444971		-9.7	-0.233542	2.16909	-0.715824	-0.570038	-1.6019	-0.182738	0.494137	-0.426133	-0.326437	-1.0421	-0.474949	-0.422953	-1.07766	-0.992057
	-9.6	-1.77813	1.20758	0.302253	-0.673032	-0.18313	-0.617166	0.574657	-1.16904	0.272793	-0.889492	-0.00174589	0.101676	-0.540657		-9.6	-0.211575	1.39287	-0.0656045	1.06525	-1.16725	-0.913656	-0.0414384	0.761623	-0.604954	0.151431	-0.4851	-0.233007	-1.70315	-1.01827
	-9.5	-1.01771	-0.309336	1.04668	0.507616	-0.89363	0.247943	0.9536	-0.835382	-1.26126	-1.43808	0.00136511	0.12528	-0.554757		-9.5	-0.271983	-0.227593	-0.0385632	-0.0696401	-1.10996	-0.540704	0.0379933	-0.0975178	0.674395	0.367003	-0.725937	-0.0743737	-0.21034	-1.15412
	-9.4	-0.551728	0.486596	1.32965	-1.03575	-0.620984	-0.14679	1.28752	-0.60383	-0.696695	0.421724	-0.25833	0.101443	-0.664329		-9.4	-0.491721	0.798814	-1.15985	0.199149	-1.27595	-1.58386	0.0048705	-0.176356	-0.50667	0.0849379	-0.103171	0.0490786	-1.25288	-0.978692
	-9.3	-1.41753	0.840209	0.174446	-0.58302	-0.082511	-0.244116	1.4385	-0.906506	-0.68452	-0.981586	-0.0398203	-0.000531758	-0.61473		-9.3	-1.05686	-0.378476	-0.459203	-0.988991	-1.30947	0.0559225	0.490898	-0.371793	-1.44911	-1.16232	-0.522478	0.258647	-1.46083	-0.827794
	-9.2	-0.819382	0.90514	0.189724	-0.856782	-0.335928	-0.563085	2.0008	-1.13461	0.131723	-0.443287	-0.561593	0.320632	-0.406903		-9.2	-0.810545	0.384842	-0.422366	0.907469	-0.551979	-0.164012	0.897961	-0.517649	0.144347	-0.838325	0.696435	0.458222	-1.90218	-0.821885
	-9.1	-0.811933	0.0694553	-0.289716	-1.22603	-0.575352	-0.396165	-0.0296961	-0.0218105	-0.283224	0.301468	-0.368711	0.867508	-0.565161		-9.1	-1.22399	0.0414379	-1.26829	1.21159	-0.780472	-0.217405	0.0770054	0.0309775	-0.0105546	0.0695876	-0.317505	-0.290997	-1.40815	-0.662803
	-9	-0.612003	0.408431	0.173687	0.144205	-0.617602	-0.743466	0.599475	-0.782051	0.725165	-1.14846	-0.663426	1.00506	-0.651339		-9	-0.922656	0.289456	-0.667372	0.206758	-1.21022	-0.634223	0.413231	-0.37674	-0.95274	-0.682622	0.502296	0.208697	-1.46573	-0.716046
	-8.9	-0.687616	0.0785128	0.196348	-0.824018	0.0327873	-0.692729	1.44056	-0.915575	-0.592128	-0.17337	-0.453999	0.829196	-0.679627		-8.9	-1.66019	2.14076	-0.623814	-0.50244	-0.954341	0.0174827	0.737714	-0.772048	-1.19888	-0.879431	-1.27052	0.146667	-1.88322	-0.723422
	-8.8	0.399793	1.06522	1.39393	-0.551175	-0.334954	0.135513	0.667787	-0.889897	-1.32353	-0.59922	0.351878	1.02066	-0.785283		-8.8	-1.32456	0.260468	-0.927677	-0.81834	-1.16232	-0.164269	0.901339	0.0213109	-1.33699	-2.09823	-0.603652	0.168689	-1.55372	-0.58325
	-8.7	-0.291598	1.44457	-1.16259	-1.48407	-0.771681	-1.01175	0.935582	-0.931688	-0.442371	0.173445	-0.421425	1.21705	-0.864412		-8.7	-1.15071	1.03201	-1.04952	0.0780061	-0.85748	-0.710503	0.727143	0.0842629	-0.386815	0.647164	-0.0143613	0.334148	-1.63773	-0.586973
	-8.6	0.448472	0.151005	0.984189	-0.9936	-0.661368	-0.691932	0.962445	-0.742041	-1.17672	-0.758933	0.0935954	0.721784	-0.833986		-8.6	-1.25753	-0.512224	0.689026	0.455798	-1.6204	-0.604276	0.557147	0.019202	0.556985	-0.0618637	0.0943228	0.138007	-0.983713	-0.399421
	-8.5	0.137816	3.03793	0.667195	-1.76078	-0.818441	0.0593814	1.3714	-1.1571	-0.481986	-0.591226	0.0476018	0.871518	-0.834342		-8.5	-1.63889	0.0812522	-0.0751062	-0.068812	-1.05159	-0.721265	0.715206	-1.41399	-0.818167	-0.735281	0.515492	0.11065	-1.00453	-0.338396
	-8.4	-0.154696	1.13736	1.2629	-1.02369	-0.44111	0.382139	0.715709	-0.518411	1.05046	-0.54592	-0.125596	0.822827	-0.79957		-8.4	-1.26006	-1.28964	2.14088	0.0260025	-0.95809	-0.386142	0.671655	-0.989233	-0.0732304	1.08237	0.513283	-0.0192726	-0.390305	-0.160235
	-8.3	0.528583	1.74193	-0.157028	-1.27439	-0.310471	-0.880142	1.05167	-0.361787	-1.37428	0.363353	-0.348085	1.35447	-0.873957		-8.3	-0.981578	0.954492	-1.40295	0.148137	-1.36598	0.069455	0.157015	-0.465349	-0.545239	1.46281	-0.515858	0.136188	-0.795913	-0.301794
	-8.2	-0.31159	1.68205	1.78325	-0.664053	-0.817647	0.366425	1.02753	-0.706818	-0.204603	1.11921	-0.0416419	0.760168	-0.848376		-8.2	-0.376662	-0.415242	-2.14789	1.30375	-1.29259	-0.294689	0.648475	-1.32253	-0.914452	-1.15724	1.99844	-0.209635	-1.74656	-0.351967
	-8.1	0.0153907	1.69265	-0.96953	-0.309149	-0.187884	0.433868	1.95582	-0.962027	0.309647	-0.772726	-0.0670776	0.553305	-0.88852		-8.1	-0.488661	-0.257372	1.52782	1.32007	-0.551339	-0.103158	0.138582	-0.542757	0.324256	1.26281	-1.28574	-0.2779	-0.864209	-0.578318
	-8	-0.464816	2.47367	0.913043	0.593233	-0.96597	-0.601168	0.503895	-0.381033	0.0303328	0.220749	-0.171784	1.00039	-0.897306		-8	-0.766417	1.64278	-0.412895	-0.0981006	-1.4448	-0.287115	-0.10647	-1.09406	-1.97904	-0.622469	-1.49093	-0.111559	-1.46991	-0.703106
	-7.9	-0.279012	2.59845	0.157862	0.0366683	-0.640381	0.185363	0.548748	-0.808857	-1.24773	-1.78801	-0.0327617	0.728566	-0.777552		-7.9	-0.418772	0.619012	-0.925015	0.266802	-1.50263	-0.275349	0.208895	-0.258724	-0.698307	-1.78994	0.0562054	-0.364687	-1.21356	-0.789713
	-7.8	-0.187732	1.33336	-0.240551	-0.0352271	-0.871182	-0.759755	1.82817	-0.494889	0.0376255	-1.04356	0.351416	1.14304	-0.614219		-7.8	-0.804065	0.831607	0.927513	-0.157016	-1.33076	0.145254	-0.0225886	-0.957794	0.322669	-1.08973	0.105443	-0.201608	-0.919324	-0.844874
	-7.7	-0.140056	1.74878	0.280799	-1.05351	-0.707331	-0.545559	0.30468	-1.16372	0.571933	-0.479606	-0.41006	1.12414	-0.614874		-7.7	-0.642639	0.014323	0.00352605	0.128715	-1.11605	-0.0963113	-0.0125279	-1.01327	0.240552	-0.185867	-0.52945	0.120432	-1.01686	-0.95107
	-7.6	-0.474689	2.59956	-0.141527	-0.767945	-0.710652	-0.51341	1.15108	-1.2138	-0.96046	0.464861	0.751458	0.928386	-0.735171		-7.6	-0.492378	0.696922	-0.360289	0.104489	-1.24575	-0.778374	0.609029	-0.703982	0.00716098	-0.627895	-0.581975	0.49547	-1.0499	-0.957465
	-7.5	-0.061933	2.03404	0.281739	-0.471797	0.0845674	-0.301269	0.707409	-0.999299	-0.00223101	3.19824	0.324922	0.775276	-0.791624		-7.5	-0.979561	0.180474	1.3076	-0.288234	-0.886323	-0.491063	0.117369	-1.01864	-2.09645	-1.14645	-0.353297	0.733387	-1.41504	-0.815908
	-7.4	-0.306966	2.38413	0.15738	-0.408876	-0.29245	-0.4773	0.960061	-1.13836	-0.405674	-1.59218	0.0578491	0.730519	-0.955599		-7.4	-1.09374	0.765473	1.17252	-0.713767	-1.51168	0.24461	0.421	-0.253234	0.382334	-0.0222358	-0.0950133	1.41856	-1.07549	-0.530467
	-7.3	-0.221445	2.05677	0.291524	-0.20666	-0.487685	-0.583105	0.666716	-0.852071	-0.639836	-1.0478	0.293697	0.722187	-0.984413		-7.3	-0.670227	1.90208	0.623993	1.08268	-1.00284	-0.0555281	0.463902	-1.34825	0.89401	-0.456038	-0.744021	1.5552	-0.9581	-0.389589
	-7.2	-0.328651	1.53573	-0.0464236	2.99099	0.190857	-0.283276	0.590321	-1.23966	-0.159725	0.410425	0.297694	0.426701	-0.912959		-7.2	-1.04556	-1.17826	-1.20679	0.331812	-1.15868	-1.27753	0.478545	-1.17359	-0.709448	0.857678	-0.83992	1.00145	-0.99528	-0.260936
	-7.1	-0.681745	1.97888	-0.255666	-0.867779	-0.430784	-0.273568	0.575816	-1.18899	-0.547653	1.47794	0.285521	0.591607	-0.895713		-7.1	-0.465519	0.500924	-1.14016	-0.345853	-0.814289	-0.739343	0.592224	-0.310065	-1.97328	-2.26525	0.644019	1.51887	-1.0591	-0.344424
	-7	-0.0782024	1.47192	0.381703	-1.40088	-0.412582	-0.538719	1.45122	-0.991023	-0.266821	-0.299808	0.819278	0.316901	-0.682212		-7	-0.963832	1.67708	-2.27641	0.142564	-0.909944	-0.699796	0.375148	-0.913992	0.0296304	-0.274898	-1.10908	1.93225	-0.84389	-0.44822
	-6.9	0.0354812	1.83904	0.0938557	-1.19171	0.13876	-0.0735599	0.761677	-0.498637	-1.07495	-1.00319	0.165947	0.198367	-0.642427		-6.9	-0.841785	-1.0833	-1.1143	0.993895	-0.614096	-0.717531	0.147938	-0.931145	-0.256497	-1.42946	1.02212	2.01298	-0.731282	-0.501242
	-6.8	0.516774	2.28552	0.207837	-0.390628	-0.0838396	-0.473422	0.81067	-0.877572	-0.568317	-0.67129	0.206051	0.463544	-0.55496		-6.8	-0.318167	0.391317	-0.7675	0.377994	-0.627392	-1.33623	-0.0975406	-1.18846	-0.0202399	-0.0634467	-2.02282	1.28082	-1.15522	-0.770256
	-6.7	0.39218	2.3646	-0.685336	-0.221096	0.0190198	-0.276199	0.098388	-0.887516	-0.725729	-1.23968	-0.186906	0.363824	-0.559857		-6.7	-0.207032	0.297022	-0.609557	-0.170976	-0.452821	-0.20965	-0.550696	-0.737649	1.60675	-1.30796	-0.438948	1.78849	-0.578824	-0.828316
	-6.6	1.53778	0.670966	-0.430436	-1.12499	0.0280012	-0.659123	0.215388	-1.25448	-1.14418	-0.898751	0.302735	0.44752	-0.651269		-6.6	0.0516091	-0.339195	-0.0383838	-1.09024	-0.89102	-0.471774	-0.0216162	-1.86114	-1.3211	-1.31184	-0.887405	1.40726	-1.35933	-1.09335
	-6.5	1.10212	1.16931	-0.219217	-0.207625	1.30443	-1.25967	0.425605	-0.582943	1.07477	0.219719	0.0511858	-0.0818144	-0.761152		-6.5	0.0402762	0.809703	-3.04376	-0.437547	-0.827856	0.232507	-0.475708	-1.31225	-0.746579	-0.220433	0.675022	1.77355	0.116222	-1.03575
	-6.4	1.94026	2.28837	0.337845	-0.865879	2.35834	-0.880154	0.160411	-0.784801	-0.575842	-0.897721	0.301617	0.441036	-0.896961		-6.4	-0.270889	1.14575	0.330962	0.343398	-0.6469	0.349127	0.460225	-1.19757	-0.608426	-0.854757	1.11786	1.90446	-0.296698	-0.985338
	-6.3	0.784996	0.429669	-0.263349	-1.26507	2.72313	-0.622169	0.236111	-0.927877	0.0179489	0.209382	0.117312	0.254972	-0.900792		-6.3	-0.239215	0.338197	-0.492312	-0.245191	0.463796	-1.01079	-0.517621	-1.39658	-0.868769	-1.19589	-1.00647	1.89667	-0.0192882	-1.08298
	-6.2	1.62716	1.07209	-1.33083	-0.899641	2.69803	-1.5805	0.679978	-1.92175	-0.807169	-0.538789	0.11759	0.210465	-0.94839		-6.2	-0.388711	0.565555	0.666641	-0.744275	-0.498408	0.31039	-0.17707	-0.977795	0.759964	-0.181901	-0.486967	1.79737	-0.59023	-1.105
	-6.1	1.61202	1.06496	-0.0597129	-1.35944	2.76999	-0.0115908	-0.119509	-0.954253	-1.07088	0.176811	-0.191213	0.291929	-0.762746		-6.1	-0.678847	-0.321757	-1.8344	-1.16637	-0.642011	-0.705588	0.0605935	-1.61565	-1.38802	-0.00311019	-0.517487	2.20334	-0.504288	-0.834736
	-6	1.39764	0.530297	1.19995	-0.827108	3.43978	0.251462	-0.0475504	-1.49845	-0.853133	1.0101	-0.677996	0.0301123	-0.823322		-6	-0.547407	0.36071	0.0158065	-0.798275	-0.577865	-0.467643	-0.677898	-1.98794	-0.321705	0.948748	0.216093	2.17271	-0.339785	-0.7884
	-5.9	1.41695	1.93307	-0.166266	-0.751267	3.0196	0.0677188	0.0779517	-1.44626	-0.470859	1.28333	0.738818	0.0295432	-0.400309		-5.9	-1.18679	0.697388	-0.597806	0.0974455	-0.786152	-0.620741	0.236778	-0.585814	0.689447	-1.56222	-1.68047	1.72748	0.0255433	-0.915323
	-5.8	0.972599	2.63158	-0.0165518	-0.736885	2.90971	-0.886467	-0.0479382	-1.24051	-0.254218	-0.184494	0.304872	0.114372	0.300961		-5.8	-0.552799	0.128417	-0.803923	-0.144333	0.12111	-0.623771	-0.503489	-0.631298	-0.0104074	-0.777273	1.17171	1.58787	0.0452333	-0.788349
	-5.7	0.349846	0.889267	0.411429	0.190598	2.72093	-1.27235	-0.115482	-1.44264	-0.907734	0.294841	0.345582	0.0455197	0.858758		-5.7	-1.05035	-0.421839	0.546016	0.462723	-0.539065	-1.12657	-0.427509	-1.63042	0.0360592	-0.381973	0.472795	2.18505	-1.14154	-0.336691
	-5.6	1.13895	1.46963	0.447693	0.336301	3.26542	-0.133907	0.59981	-1.11983	-0.348591	1.9647	0.0441416	-0.219419	1.40148		-5.6	-0.879874	0.0447784	-0.637523	0.259152	-0.378512	-1.10467	-0.00641695	-0.484321	-0.34154	-1.569	0.754505	1.63845	-0.319174	0.196913
	-5.5	0.400523	-0.766551	1.11443	0.995384	3.39234	-0.615033	0.178385	-1.2672	-0.718971	0.479485	0.111684	-0.326591	1.8341		-5.5	-0.709862	-1.17085	1.37536	0.860917	0.598015	-0.832061	-0.350048	-0.998573	-0.62033	0.0223425	-1.62495	1.48491	-0.270551	0.374594
	-5.4	0.468321	1.71931	-0.720137	-0.63567	2.4603	-0.802482	-0.102311	-1.44093	-1.10046	0.580652	-0.142676	-0.295452	2.14859		-5.4	-0.856157	-0.425277	0.658801	-0.267695	-0.0743571	-0.0858299	-0.556497	-1.23596	1.65383	-0.518388	-0.107597	1.46747	-0.186922	0.199473
	-5.3	0.337969	-0.769168	0.600018	-0.6117	2.41769	-0.644587	-0.0135987	-0.741367	-0.0438177	0.363656	-0.327726	-0.153752	2.12137		-5.3	-0.916735	1.03229	0.221789	-1.40322	0.737023	-0.0639732	0.187257	-1.27268	0.606942	-1.47532	0.0728985	2.07986	-0.467701	-0.0789843
	-5.2	-0.374029	1.33953	-1.48263	0.312476	2.28111	-1.04299	1.03066	-0.906317	-1.36845	0.21629	0.0528776	0.00660755	2.01618		-5.2	-0.908961	-1.37751	-0.744982	0.966943	-0.0409055	0.664239	-0.354678	-0.644142	-0.98029	-0.972589	-0.0521616	1.98183	-0.684221	-0.23871
	-5.1	-0.18684	1.21439	-0.6568	1.63299	1.61154	-0.736862	-0.16526	-1.673	-0.747226	1.51477	-0.205003	0.155614	1.9235		-5.1	-1.00749	-1.04806	0.030814	0.421463	0.507986	-0.713416	-0.253338	-0.0631217	-1.92836	0.634325	1.01836	1.82014	-1.04199	-0.345184
	-5	-0.176151	0.878338	0.304428	1.76346	1.55949	-0.859761	0.291452	-1.00906	-1.17775	0.552749	-0.20251	0.238113	1.75864		-5	-1.18725	-0.312633	-0.0350625	-0.858522	0.0232484	-0.40408	-0.186103	-1.01176	-1.8419	-0.507595	-0.389692	2.35402	-0.800108	-0.373485
	-4.9	-0.539365	0.762071	0.741071	1.2278	1.73284	-0.87159	-0.323433	-1.68239	-0.990241	2.4576	0.502221	0.205116	2.02735		-4.9	-1.45207	0.972227	1.26026	-0.831369	0.183582	0.228662	-0.225405	-0.433516	-0.382263	-1.33594	1.34034	2.72852	-0.306409	-0.483006
	-4.8	-1.12435	-1.24141	0.840055	0.835999	1.83712	-0.210562	-0.00985557	-1.19719	0.812388	2.11979	0.434974	0.0755339	2.20256		-4.8	-1.36984	2.18382	-0.469294	-0.441001	0.357722	-0.581303	-0.132518	-0.480582	-1.06246	0.0733364	0.420186	2.33228	-0.522595	-0.400164
	-4.7	-0.591134	1.01526	0.810061	1.01023	1.85077	-0.659796	-0.0381242	-1.51107	1.07189	1.71998	-0.696358	0.37365	2.14639		-4.7	-1.02893	1.65069	-0.39006	-0.325802	-0.240585	-1.20751	-0.114131	-0.666547	-0.790639	-1.02867	0.716528	2.15256	0.0918875	-0.581444
	-4.6	-1.05455	-0.659892	-0.0195688	0.521326	2.09107	-1.06115	0.162879	-0.873943	-0.112492	3.21225	0.171165	-0.0348423	1.91162		-4.6	-1.37477	0.402201	0.877404	0.0385501	0.177393	-0.28654	-0.396923	-0.883918	-0.11227	-0.852995	0.002622	2.44983	0.332155	-0.464121
	-4.5	-0.444281	1.58105	0.82367	0.554481	1.90606	-0.198825	1.03516	-1.11422	0.240102	1.31879	-0.0949219	0.0669788	1.84415		-4.5	-1.14142	0.939963	-0.467519	-0.802538	0.329142	-0.534309	-0.318661	-0.798217	0.228393	-0.00405005	-0.406939	2.67563	0.100403	-0.318492
	-4.4	-0.789387	1.6201	0.944036	1.26259	1.79879	-0.179057	0.981491	-1.63827	1.11143	2.89347	-0.186899	-0.143018	1.87035		-4.4	-1.63769	-1.10099	0.393116	-0.397013	0.121543	-1.45772	-0.32279	-1.27891	1.21253	-0.0529611	1.01488	2.35005	0.234206	-0.414453
	-4.3	-1.17715	0.112856	0.132778	0.224814	2.00937	-0.829408	0.734409	-1.09899	0.595215	0.271928	-0.137603	0.147943	1.90214		-4.3	-1.31178	0.441247	0.991015	1.09807	-0.237609	-0.681806	0.0710041	-0.784498	-0.753265	-1.72804	0.214395	2.2844	-0.407573	-0.353006
	-4.2	-1.51653	0.0406933	0.842089	1.79304	1.26167	-0.722988	0.979014	-0.817696	1.10025	0.441886	-0.459437	-0.520039	2.20722		-4.2	-0.693892	0.279212	1.12723	0.0656353	0.138798	-0.256816	0.0933964	-0.482838	-0.0082707	-0.344086	2.32552	2.53833	0.883178	-0.204624
	-4.1	-0.906758	0.0122472	1.05677	0.794136	0.93749	-0.730773	0.904927	-1.43274	0.533253	0.364498	-0.210871	-0.281454	2.19488		-4.1	-0.294502	1.73327	0.00669138	-0.524092	-0.473763	-0.380792	0.724399	-0.929844	-1.28038	-1.12203	-0.85244	2.27547	0.0224119	-0.0304108
	-4	-1.02904	0.356365	-0.160389	1.2595	0.79279	-0.375451	-0.230217	-0.662967	0.692751	2.36014	-0.749316	-0.19297	1.96399		-4	0.334839	-0.248277	-0.0742129	-0.0559184	0.193967	-0.17198	0.457902	-1.29891	2.45842	-0.937821	-0.568717	2.03799	0.1474	0.189242
	-3.9	-1.52493	0.562213	0.0653988	0.418699	1.20285	-0.764705	0.70551	-1.14817	-0.466064	1.17156	-0.175013	0.168773	1.8574		-3.9	-0.0231389	0.888194	1.94487	0.239118	0.149885	-1.33823	0.565634	-1.55678	0.303584	1.27728	-0.628048	2.26167	-0.514074	0.262991
	-3.8	-1.67712	0.396065	-0.102133	0.887486	0.668175	-0.588548	0.587118	-1.10304	1.18233	-0.389094	-0.0692598	-0.336982	1.74641		-3.8	-0.019856	-0.230114	-0.325964	-0.857843	0.145023	-0.115205	0.362393	-0.96996	0.223874	0.232252	-0.0588574	2.05299	-0.172503	-0.0459253
	-3.7	-1.23296	-0.205415	0.467107	0.34232	0.473329	-0.623541	-0.203728	-1.12062	-0.210384	2.1231	-0.0252431	0.058878	1.76957		-3.7	-0.268574	0.149845	0.882013	1.0556	0.368622	-1.45446	-0.384433	-0.351831	-1.71959	0.102226	0.795489	2.13017	-0.600383	-0.16058
	-3.6	-0.656084	0.266553	-0.208829	2.22144	0.664292	-0.374565	0.831354	-1.14111	-0.0331467	0.208682	-0.202342	-0.215608	1.63993		-3.6	-0.2361	0.149442	1.35504	-0.152829	0.0915435	-0.708196	0.32641	-1.17316	0.250663	-0.455946	-0.422714	1.61767	-0.37235	-0.164641
	-3.5	-0.223595	0.456607	1.22861	1.76092	0.770864	-0.0370571	0.603457	-0.931026	0.865729	0.724143	-0.629652	-0.13027	1.35621		-3.5	-0.775217	-1.51276	-1.16622	0.63425	0.0825857	-0.630545	-0.114981	-0.468482	0.554835	0.671438	0.200337	1.70563	-0.62812	-0.073706
	-3.4	-0.523323	0.407512	-0.0565482	0.762872	0.652937	-0.450003	0.278243	-1.30381	0.425849	3.36212	0.131536	-0.4566	1.16898		-3.4	-0.0756975	0.141345	0.430791	-0.604777	0.33201	-0.866139	1.35331	-0.785856	0.133265	0.400656	0.0266597	2.28572	-0.975381	-0.113439
	-3.3	-0.244195	1.07537	0.852195	0.900621	0.400804	-0.830451	0.480082	-1.67917	1.05409	0.861662	0.124957	-0.52804	0.997464		-3.3	-0.64576	1.52642	0.25061	-1.2314	0.280937	0.416065	1.20847	-1.07904	-0.930726	-1.16251	2.33489	1.81283	-0.476131	-0.417976
	-3.2	-0.28695	0.474913	-0.0348946	0.122524	0.0849663	-0.785826	-0.248473	-1.29608	2.96906	0.420591	-0.110924	-0.398519	1.18248		-3.2	-0.278298	-1.2652	0.472945	-0.849565	0.359924	-0.23119	1.63333	-1.10509	-1.22445	0.791706	0.0676034	2.11046	-0.713375	-0.515129
	-3.1	-0.053557	1.31084	1.48203	0.837341	0.263747	-0.263125	-0.025921	-1.28926	0.893347	2.26431	-0.0153129	-0.286214	1.09123		-3.1	-0.752356	-0.424277	-0.207571	-0.507993	-0.166826	-0.000519867	1.73982	-1.80633	-0.363174	-1.17741	-0.230928	2.21157	-1.58053	-0.567181
	-3	-0.0475274	0.652497	-0.43917	-0.543091	0.334066	-0.929324	0.00690396	-1.26072	1.70156	1.53516	0.454861	-0.540448	1.06814		-3	-1.12628	-0.0705794	0.144247	-0.531787	0.515266	-0.0542743	1.62645	-0.59704	0.888114	-0.766618	0.894245	1.66167	-0.767463	-0.557226
	-2.9	0.459797	-0.644242	1.04326	0.236368	0.0213064	-0.676334	-0.466041	-1.42174	2.14622	0.55021	0.322391	-0.208603	0.77797		-2.9	-1.11635	-0.308268	-0.37381	1.01804	0.429767	-0.0884528	1.97364	-1.61253	-0.510274	-0.999602	-0.312145	1.62387	-1.75259	-0.350191
	-2.8	-0.605652	-0.343565	-0.0907678	-0.47043	-0.282275	-0.669086	0.333099	-1.72964	3.44023	2.3155	0.857079	-0.136109	0.743382		-2.8	-1.20227	0.625602	-0.828578	-0.537196	0.437496	0.820705	0.718784	-0.677102	1.37961	-1.40682	-0.329522	1.62856	-0.58016	0.0147075
	-2.7	-0.818726	-0.43001	0.622354	0.696411	-0.488269	-0.162322	-0.0332384	-1.71775	0.990617	-1.18768	0.621087	0.231478	0.49229		-2.7	-1.41315	-0.532351	-0.455154	-0.614487	-0.0950054	-1.07144	1.9218	-1.06961	-1.13439	-0.00838566	0.2792	1.40769	-0.581369	-0.353081
	-2.6	-0.174728	-0.49688	0.136269	-0.652483	0.284448	-0.105969	-0.0641498	-1.59527	3.12232	0.870074	1.13943	0.165342	0.509682		-2.6	-0.274875	-0.190704	1.10802	-0.727972	0.602235	-0.41241	1.39433	-1.54899	-1.52013	-0.80101	-1.4455	1.87002	-0.739804	-0.585393
	-2.5	-0.644164	0.10771	-0.063674	-0.814382	-0.574241	-0.692943	-0.0820997	-1.37573	2.24423	-0.897857	1.68841	0.0316612	0.625907		-2.5	-0.798817	0.00988453	-1.21013	-1.64746	-0.3896	-0.588898	1.77595	-1.25837	-0.29669	0.121585	-0.234814	1.72978	-0.787758	-0.6672
	-2.4	-0.717043	0.0812073	-0.866123	-0.24873	-0.219716	-0.4556	0.194248	-1.40325	2.09308	1.93014	1.6804	-0.11981	0.531225		-2.4	-0.844359	0.107958	0.684276	-1.36461	0.475593	-0.0415843	1.73465	-1.42931	-1.83232	-0.492338	-0.139117	1.76587	-1.08445	-0.611934
	-2.3	-0.40817	0.358883	0.42577	0.0200357	-0.17701	-0.168757	-0.970894	-1.53132	1.56092	-0.0632919	1.58197	-0.234876	0.345155		-2.3	-0.335611	-1.67146	1.61715	-1.01104	-0.197633	-0.674315	1.21965	-1.07899	1.35852	0.0866448	2.72458	1.52926	-0.819697	-0.750247
	-2.2	-0.495509	-0.180192	-0.49817	-0.544221	-0.004886	1.14072	-0.134553	-1.4432	2.16177	0.0889867	1.73634	-0.406391	0.12875		-2.2	-1.03037	1.03185	0.895222	0.554523	0.331211	-1.5956	0.975537	-1.3991	-0.395904	0.20942	-1.01596	1.49959	-1.1132	-0.616684
	-2.1	0.115732	0.243773	-0.646039	-0.390888	0.162095	1.75911	0.628189	-1.84079	1.06065	1.42668	1.86332	-0.272642	-0.010516		-2.1	-0.759753	-0.592754	0.469424	0.781976	0.246008	-1.14343	1.27509	-1.34201	-0.24802	-0.335468	1.33418	1.28984	-0.838399	-0.769234
	-2	1.79262	-0.597683	0.117467	0.251124	-0.680017	2.5806	0.596857	-1.80786	0.807474	-0.497909	2.05476	-0.169926	-0.15447		-2	-0.531307	0.57542	-0.408039	-1.28312	0.064521	-1.23256	0.840359	-0.90023	-0.467315	1.55658	-1.1417	0.845101	-0.576955	-0.933677
	-1.9	0.650006	0.957946	-0.9562	-0.928059	-0.242648	3.43679	-0.175098	-1.39072	1.28829	0.539029	2.79349	0.778197	-0.201383		-1.9	-1.14533	-0.694222	0.0127773	0.529857	0.0880342	-0.109306	1.56291	-1.51613	-0.982009	-1.18165	1.25784	0.985712	-0.67816	-0.928074
	-1.8	1.79073	0.305492	0.239677	-0.0153787	-0.224084	2.27944	0.216885	-1.98015	1.74557	2.12664	2.66217	1.32191	-0.337742		-1.8	-1.13862	0.742871	-1.87957	-0.323897	-0.396415	-1.3538	0.973793	-1.60696	0.825016	-1.72417	-0.0590922	1.01039	-1.26624	-0.971834
	-1.7	0.873831	1.11452	-0.302318	0.274574	-0.25607	2.67192	-0.14214	-1.5118	0.993142	1.6719	2.62742	2.65045	-0.336974		-1.7	-1.42114	0.587253	1.24748	-1.8592	0.552079	-1.00385	2.17994	-2.00962	-0.174326	0.0573478	1.45037	0.532662	-1.27592	-0.850844
	-1.6	1.30786	-1.15239	1.32534	0.48248	0.0526751	1.96959	-0.56082	-1.72671	0.916906	2.56058	2.90732	2.99167	-0.405409		-1.6	-1.51195	0.534542	2.19746	-0.881785	0.292131	-0.200471	1.10867	-1.41308	-0.125497	-0.888169	-0.5858	0.962303	-0.752019	-1.00335
	-1.5	2.05227	-1.07432	0.536199	-0.446242	-0.153917	2.05347	-0.533563	-0.940934	2.61159	1.16195	2.53032	3.46606	-0.383977		-1.5	-1.61845	-0.271013	0.169439	-1.05086	1.06763	-0.196198	2.20453	-2.00262	-1.33255	0.0199737	0.358714	0.515176	-1.39947	-1.26104
	-1.4	1.21293	0.279282	1.21277	0.877912	-0.390265	3.40984	0.753997	-1.40192	0.209917	-0.272649	4.33706	3.56369	-0.540623		-1.4	-1.3095	0.511032	1.31177	-0.481636	1.8014	1.10887	2.07393	-2.04746	-1.65384	-0.608155	0.483167	0.67839	-0.786062	-1.157
	-1.3	1.48776	-0.0545339	1.33558	-0.205452	-0.0995743	2.10501	0.857446	-1.22487	1.3906	1.46763	3.4054	3.97043	-0.58387		-1.3	-1.03763	-0.611665	0.0267093	-1.04863	2.31906	1.51375	2.28061	-1.76091	1.18573	-2.05509	-0.472462	0.4731	-0.814578	-1.42795
	-1.2	1.721	-0.0983879	1.47821	-0.374198	-0.203542	2.15386	1.96145	-1.04443	1.45687	0.559479	4.05609	4.13041	-0.602728		-1.2	-1.05081	-0.695176	-0.340248	0.465695	2.33661	2.16546	1.92173	-2.06993	1.6997	-0.322112	0.515543	1.2392	-0.840563	-1.65458
	-1.1	1.73618	0.786432	0.958247	1.07315	-0.407316	2.27854	1.88356	-1.40887	0.826139	0.430688	3.64989	4.00675	-0.576082		-1.1	-0.0619143	0.156985	-1.87918	1.65904	2.07494	2.01706	1.78132	-1.72347	-0.761067	-0.044828	0.158663	1.04275	-0.397324	-1.64463
	-1	1.59401	-1.06593	3.54031	0.915552	-0.444661	1.28579	2.67006	-0.85427	0.567045	-0.250604	3.86153	4.21794	-0.443719		-1	-0.721398	-1.03598	-0.201292	0.308361	2.68082	3.01097	1.79256	-2.3541	0.43692	1.50387	1.14642	0.585753	-0.753278	-1.63732
	-0.9	1.00901	-0.00266299	1.87724	0.937382	-0.527389	0.469267	2.59922	-0.494089	1.81524	0.101083	2.83607	3.89289	-0.152281		-0.9	-0.397066	1.39344	-2.59775	1.15743	3.23468	3.5635	1.6859	-2.14121	-0.439295	-0.466132	1.81158	0.531028	0.463751	-1.67039
	-0.8	2.09832	-0.266685	4.11091	0.139326	-1.01522	1.41528	3.87105	-0.485492	1.19053	0.975115	3.81731	3.72116	0.374056		-0.8	-0.26488	0.591512	1.41911	1.72127	3.29972	2.23798	1.34687	-1.49984	4.46775	0.856124	1.37041	0.0971279	0.0900151	-1.43641
	-0.7	1.19705	0.172874	2.51649	-0.276958	-0.230374	1.83336	4.1775	-0.333607	0.80116	-0.587354	3.78763	3.08383	0.573843		-0.7	-0.481032	1.34615	-1.71939	2.23345	3.49525	2.60142	2.54841	-2.13894	0.949526	-1.31409	-0.698767	0.0304128	0.509622	-1.28642
	-0.6	1.85574	-0.213891	3.12108	0.257721	-0.625875	1.72062	3.53197	-0.955952	1.08476	1.30731	2.95481	3.43715	0.949446		-0.6	0.274759	0.306829	0.0878995	3.08664	3.44356	3.15065	1.89104	-1.8675	-0.614693	0.539231	0.567789	0.365548	0.347053	-1.135
	-0.5	1.24892	1.99721	3.71184	-0.767162	-0.378049	2.01414	3.99331	-0.628893	0.85095	-0.464819	3.37693	3.21823	1.5611		-0.5	0.00183866	0.347961	1.23157	1.74253	2.5904	3.38423	2.7377	-1.89972	-1.12892	-1.58233	0.114262	0.280204	0.530609	-0.780506
	-0.4	1.1872	0.682739	2.61574	1.73797	-0.747382	2.31125	3.22872	-0.784966	3.13115	-0.664746	2.95032	2.89399	1.88857		-0.4	0.21953	1.45256	-0.598728	3.40508	3.86135	3.82746	2.30359	-2.24827	1.14096	-0.738341	-0.36559	0.592995	0.645667	0.197732
	-0.3	1.86884	2.08212	3.47889	0.769006	-0.447564	1.601	4.05184	-0.666536	3.42005	0.400017	4.02534	2.80378	2.09069		-0.3	0.0923229	2.87226	-1.0844	3.38965	2.70211	5.11475	3.02886	-0.891552	0.44111	-1.39619	0.688621	0.246382	-0.0444681	1.24186
	-0.2	2.23669	2.4912	3.08643	1.0136	-0.739699	1.24278	4.61708	-0.100698	3.50887	0.0616551	3.55392	2.36383	2.23423		-0.2	0.586311	0.524489	0.711328	4.47191	2.89713	5.51414	2.69587	-2.65995	-0.265651	-1.4673	1.92571	0.366361	0.39243	1.83384
	-0.1	2.52803	4.95722	4.54499	1.93932	-0.896566	0.917511	4.46272	0.264757	2.87236	1.21921	3.03041	2.25569	2.50459		-0.1	2.52295	-0.103916	1.3477	2.85018	3.15727	5.10188	2.3844	-1.49246	-1.49291	0.514862	0.37648	0.432714	-0.0288132	2.55669
	0	2.35983	3.78667	3.16084	1.14278	-0.386562	1.10343	4.99294	0.907668	4.12889	1.36889	3.55977	2.04239	2.70859		0	4.55149	2.71753	1.06773	3.03294	3.58555	4.81657	3.45572	-1.549	-1.42451	0.000125571	1.86484	0.319464	-0.427474	3.3352
	0.1	3.10973	2.58448	2.87394	2.89514	-0.469287	0.148794	6.0894	0.755229	4.38217	2.32635	3.53692	1.74159	2.80136		0.1	6.12903	3.58762	1.53187	3.021	3.36517	6.22059	3.86031	-1.13853	0.858481	-0.481085	-0.225149	0.428832	-0.0406048	3.82112
	0.2	2.10539	2.51073	4.31686	3.0095	-0.569032	0.284778	5.76919	1.38384	5.29742	2.11524	3.70187	2.14789	3.12416		0.2	6.76224	3.12831	1.90221	2.93803	2.72613	7.24583	3.7241	-1.50616	-1.69978	-0.437405	2.03075	0.212063	0.0808184	4.45361
	0.3	2.54134	2.72361	3.79222	1.95253	-0.318312	0.89788	5.86735	1.501	4.35935	1.66224	3.00083	2.41584	3.46466		0.3	7.4193	7.93167	0.763769	4.08841	3.01228	6.58079	3.5747	-1.37117	1.13546	0.750971	1.99288	-0.108965	0.831263	4.61879
	0.4	2.67711	4.3913	5.95576	3.00964	-0.557348	1.51588	6.39879	1.33693	5.04832	4.29378	3.09242	3.29432	3.42825		0.4	7.427	4.92965	1.41215	3.67378	2.50523	6.77738	3.97387	-1.27454	0.287676	1.28023	-0.51063	0.567607	0.926757	4.84976
	0.5	2.41541	3.63366	2.58753	3.28232	-0.368361	2.8121	6.62512	1.48804	4.92145	4.49793	3.83565	4.89993	3.58444		0.5	8.0241	4.0969	1.06018	5.47577	2.16111	7.5489	3.69258	-1.71834	1.1655	2.9314	0.176516	0.241282	1.97694	5.15323
	0.6	2.69623	5.08557	3.85512	3.56146	-0.273603	2.50641	5.80916	0.782684	4.77766	3.8479	4.09844	5.60839	3.8972		0.6	7.79231	5.375	0.221608	5.08688	1.34608	6.03827	3.30128	-1.85886	0.994738	1.24101	0.419486	-0.0468163	3.05018	5.17765
	0.7	3.28348	5.53956	4.68291	2.7562	-0.327551	3.82744	6.55738	1.06159	5.58963	3.96641	3.66106	6.28721	4.05242		0.7	7.53534	5.69361	1.75141	4.48512	2.13755	8.30519	4.9996	-1.52984	0.696757	1.68746	0.703348	0.10497	4.69006	5.28144
	0.8	2.89384	6.11824	4.80861	4.93862	-0.0447754	4.68682	7.66804	1.49462	4.74393	5.14108	4.00109	6.9375	4.08236		0.8	8.25724	8.55348	0.461203	4.26301	1.9634	7.11273	4.41979	-2.01968	3.53484	1.36049	2.58055	0.505758	4.35008	5.27674
	0.9	2.47487	4.60883	3.86486	3.5031	-0.0604659	3.9762	5.98068	1.28065	5.2853	4.5728	3.52465	7.57205	3.96967		0.9	8.88451	5.48811	1.70268	5.97638	0.740046	7.25055	4.50267	-1.99182	1.8737	2.37773	3.41844	0.58019	4.51266	5.05813
	1	2.02356	5.24399	5.37295	2.55484	0.340084	4.85383	6.67917	1.55162	6.92132	4.02181	3.77771	7.53704	3.73849		1	9.19109	7.00235	0.783007	4.44998	2.31457	7.08726	4.59645	-2.00567	3.72018	2.28944	3.90729	1.55512	3.58041	4.68765
	1.1	2.90568	6.96051	4.32738	4.16226	0.389249	4.00161	6.77188	1.68919	7.15203	3.76141	3.91913	7.63565	3.62616		1.1	9.32996	4.87877	2.68879	6.39622	1.30493	7.96213	5.11958	-1.75647	1.61902	2.19036	4.6224	2.66174	4.10845	4.6923
	1.2	3.05746	5.10777	5.1158	3.27771	0.24604	3.97225	7.09318	1.81937	5.37384	3.67052	3.45162	7.43707	3.5888		1.2	8.45355	6.14552	1.41145	5.23185	1.30069	9.53803	5.96936	-2.00176	4.49592	1.78562	3.72214	3.69073	4.00357	4.42331
	1.3	2.54617	5.7835	5.86566	4.08475	1.41377	4.76936	7.01161	1.27085	6.91571	4.60769	3.2	7.04829	3.55255		1.3	8.57958	5.57432	1.99804	6.69707	1.72929	7.58762	4.43235	-1.93705	6.03498	4.21905	3.43198	4.75943	3.67607	4.42194
	1.4	3.90452	6.78142	5.24109	3.69934	2.31541	5.40826	6.97267	2.17731	5.54735	4.59869	2.79102	7.31148	3.33741		1.4	8.06267	7.75599	0.878879	5.10372	1.03256	7.92025	5.95807	-2.10767	4.01525	2.21401	3.43926	6.57262	4.94673	4.44966
	1.5	3.7088	5.8837	6.24536	3.4563	3.20671	5.45337	7.86556	1.61519	4.13576	3.93808	2.75702	8.10616	3.23556		1.5	6.92411	6.4702	-0.30171	4.66748	1.44843	7.04729	5.34756	-1.91368	4.26514	3.6908	5.38206	6.34587	3.46429	4.53838
	1.6	3.28065	6.8234	4.08889	4.47507	3.73395	6.79943	7.39097	1.95857	5.16288	4.22475	2.81765	8.7588	2.97945		1.6	6.13198	7.87084	1.68262	5.11922	1.37915	7.75883	5.06186	-2.03899	2.77607	3.71714	4.96468	7.31356	5.21412	5.30549
	1.7	3.02145	6.70376	5.6798	2.25272	4.67342	6.07891	6.94991	1.27491	4.40656	6.20417	3.58027	9.22246	2.93513		1.7	5.67023	8.02837	3.10424	5.14003	1.53128	6.94777	4.77355	-1.68507	3.14866	3.48191	5.2035	7.69839	5.88122	5.88582
	1.8	3.58236	4.93678	4.43947	5.18727	5.23554	5.88482	7.15823	1.52327	5.59033	6.16445	2.7914	9.63772	2.70615		1.8	6.027	3.79511	1.71334	4.30112	0.947141	6.20276	5.54939	-1.51301	3.96342	3.91143	3.9862	8.02601	6.87041	6.22015
	1.9	4.34541	7.1701	4.77334	3.41653	5.44527	7.23874	6.73567	2.83401	4.96599	6.56866	2.65055	10.4355	2.36645		1.9	6.23647	7.48709	-0.395766	4.46237	1.20575	7.78325	5.27763	-2.38071	5.1409	3.48537	3.5815	7.79791	6.96647	6.69483
	2	3.92911	4.79714	5.17907	3.29886	5.21942	5.44349	7.40371	2.36445	7.07052	6.44933	2.34864	10.8011	2.26449		2	6.84436	4.44794	0.571475	4.58295	0.307669	7.38466	5.08111	-2.15837	3.72227	5.19188	5.05795	8.69779	7.82237	6.94212
	2.1	3.61449	7.14096	3.49243	2.81887	5.57496	5.64628	7.27382	3.34545	6.41193	5.28638	3.18768	10.8771	2.46198		2.1	7.49154	9.55107	0.306387	4.0785	0.807777	7.7475	5.34834	-1.66087	8.42327	4.92484	4.95085	9.36764	8.10776	7.13356
	2.2	4.67953	7.50991	5.26317	3.36159	5.63229	5.50781	7.18389	4.69708	8.30371	4.91489	2.70671	10.2176	2.61831		2.2	9.24415	5.61915	-0.25396	4.62823	1.23119	7.23104	4.1632	-1.64874	3.02667	4.4478	5.1106	9.28207	7.9366	7.24742
	2.3	3.5769	8.76047	4.01094	4.09677	6.46315	5.59193	6.83929	4.42115	7.02774	5.48845	2.67041	10.3301	3.0331		2.3	9.8776	8.46204	1.16706	5.92783	1.32277	4.56501	4.33141	-1.91923	5.5792	3.50322	4.739	10.585	6.61823	7.43346
	2.4	4.00181	7.32637	5.08396	3.29835	7.75164	6.28578	6.07844	5.27387	7.68931	4.96477	2.63645	10.4564	3.41776		2.4	11.1139	6.23298	3.1582	4.17105	1.78678	6.0456	5.06822	-2.36013	4.1078	2.53715	5.67744	10.1794	6.3863	7.37476
	2.5	3.52147	7.25398	5.21857	5.37399	7.21144	3.5202	7.81172	5.25619	6.85551	5.99354	1.85565	10.895	3.56637		2.5	11.0619	8.64656	0.673849	5.73534	0.904469	3.18173	3.81562	-1.73276	3.28827	4.17382	4.34688	10.2487	7.35388	7.69633
	2.6	4.00668	6.86896	5.90973	4.02389	7.28246	5.72896	6.93395	5.84872	5.91353	4.31401	2.35757	9.89843	3.76175		2.6	11.0308	7.00973	1.89244	4.96482	1.80018	5.70241	4.59162	-2.22427	3.46892	4.53458	5.73993	10.3735	7.18845	7.96511
	2.7	4.74487	9.20777	4.34364	5.48936	7.11578	5.49576	8.42497	5.22445	7.49752	5.95633	2.57011	10.2551	4.14665		2.7	12.0247	8.1378	0.129785	6.62093	2.33652	5.19124	4.97525	-2.22118	3.83294	3.88757	3.89825	9.9308	7.11151	7.64737
	2.8	4.36996	7.06444	6.03486	4.96544	8.07536	4.57995	7.5747	5.04123	6.41341	3.59032	1.99639	10.466	4.42906		2.8	11.3321	7.13743	2.67766	4.60558	2.85376	4.83713	3.62795	-2.08684	5.53573	3.92283	2.83693	10.2637	6.94189	7.13726
	2.9	4.23578	8.3889	4.64962	4.80316	7.71716	5.12163	6.59365	5.51926	6.97831	5.43088	2.31341	11.678	4.51896		2.9	10.943	6.95007	0.11754	7.0619	1.91387	3.44673	4.29973	-2.07798	5.21003	4.51183	4.31785	10.131	7.76652	6.59935
	3	4.61011	7.73346	5.84102	4.14977	7.40169	4.08684	6.33682	4.41304	9.22004	6.72925	3.26783	11.9514	4.35675		3	10.5502	4.69854	1.56402	5.26782	2.16215	5.7204	4.1186	-1.69178	3.53966	4.45578	4.442	9.4345	6.29571	6.09819
	3.1	4.30494	7.02125	4.93548	4.11484	7.38747	3.82292	6.6957	4.75708	8.23199	6.42542	2.86215	12.8104	4.30162		3.1	9.65776	4.85982	1.80232	5.82321	2.21695	4.44343	4.62322	-2.27573	3.88854	3.4665	4.80336	9.23279	5.61215	6.36039
	3.2	4.37132	8.03486	4.54457	2.72221	7.19896	4.89209	6.3978	4.66894	7.91334	5.97402	2.4899	13.6957	4.5174		3.2	8.65967	7.4864	1.67259	3.26473	2.96825	5.71323	3.86534	-1.68733	3.43867	3.86722	4.60276	9.02878	7.84234	6.9396
	3.3	4.12439	7.26112	4.21076	4.01134	7.145	3.29187	6.23281	4.95987	10.2226	5.08781	2.99877	14.351	4.70817		3.3	9.08007	6.39706	0.923079	3.98056	2.50412	4.74801	4.12692	-2.13117	6.77357	3.55852	5.87277	9.60498	7.45806	7.56988
	3.4	3.86687	7.12468	4.45036	4.86779	6.74935	3.49709	5.84626	4.97725	8.07133	4.01039	1.88555	15.0467	4.74784		3.4	8.02261	6.49634	2.50925	3.68562	2.66571	5.50815	3.44446	-1.82391	3.57594	6.46244	5.65051	9.99396	9.24693	8.20761
	3.5	4.69904	7.00179	4.01677	4.90857	6.73545	3.50872	7.49875	5.27563	6.92191	7.05473	2.12525	14.9009	4.89631		3.5	8.30039	6.95974	0.469455	3.92632	2.15548	5.33166	4.13223	-2.0785	6.80115	3.87371	5.47416	10.4032	8.54786	8.13693
	3.6	4.80415	8.29408	4.39028	6.16102	6.75625	3.39101	6.75261	5.858	10.5467	7.24239	2.42462	14.0885	4.86586		3.6	7.41941	8.34985	0.956341	4.14344	2.36456	4.61551	3.85355	-1.98277	5.004	3.01578	4.91096	10.5668	8.72515	7.69479
	3.7	4.33121	7.18937	3.19987	5.02308	7.30385	3.37709	6.03058	4.65646	8.07415	4.60575	2.07635	15.2008	4.56176		3.7	6.02137	10.1122	2.22091	4.77192	2.32209	4.58901	3.39256	-2.52674	4.96072	4.87991	4.1181	11.5465	9.35372	7.2636
	3.8	4.77518	5.94782	3.41084	5.27824	7.76915	2.62911	6.63034	4.91645	8.05019	6.87129	1.85126	15.4176	4.2644		3.8	6.33921	5.65084	1.08439	4.51574	3.05219	4.59585	3.46773	-2.23325	4.52784	3.86817	3.37169	11.8131	8.32808	7.19874
	3.9	4.70753	8.6433	3.62072	5.84342	8.06034	1.93943	5.28607	5.67195	9.51525	6.5318	1.69169	15.757	4.00629		3.9	5.06226	9.6261	2.67538	3.00172	1.77511	5.10505	3.14585	-1.28065	5.11573	3.42497	4.82865	11.7305	8.46732	7.32465
	4	4.27491	6.02286	2.54	4.44801	7.99811	3.2441	5.8118	5.82792	11.1711	6.62537	2.67836	15.2411	3.64888		4	4.91979	7.52676	-0.451198	3.45451	2.59812	3.94747	2.66014	-2.95785	3.79257	3.71791	4.52131	12.4583	7.87783	7.43425
	4.1	4.57218	6.44782	2.97222	5.30095	7.80673	2.54636	5.83867	4.84017	9.64612	5.24968	2.78187	15.2399	3.29784		4.1	5.27118	6.95633	-0.34797	4.74072	1.65434	6.45188	2.79152	-2.54307	5.07781	2.61416	4.81822	12.9196	8.56346	7.04693
	4.2	4.56682	6.25795	3.93529	5.67609	7.26892	3.61008	6.03746	4.65709	12.236	5.39747	3.69108	15.4938	3.04622		4.2	5.40162	7.29003	1.63145	3.17443	1.5121	6.74829	3.74527	-2.2762	4.86892	6.24229	5.25185	11.461	7.66536	6.86576
	4.3	4.65509	6.16445	3.89029	5.13301	7.19032	3.62445	5.99456	4.5394	9.18345	7.05466	2.63576	16.0494	2.8804		4.3	4.78426	7.16753	0.565379	6.07191	1.13014	6.63849	3.53253	-2.54763	4.87162	5.38521	2.74805	12.4994	7.48947	6.59739
	4.4	5.20864	7.00518	2.16029	4.49246	6.73311	5.00588	6.23491	4.6455	8.08507	4.70776	3.49512	16.3686	3.15912		4.4	5.54079	8.33424	1.75842	2.75413	1.00221	6.14504	3.94327	-2.60723	6.14188	4.19809	5.3556	11.625	7.76748	6.58461
	4.5	4.99849	6.25504	2.26442	4.8139	6.83324	3.94246	6.32711	4.66162	8.46073	6.29404	3.66237	16.2029	3.51032		4.5	6.04863	10.4658	0.831834	3.65974	0.986854	5.53882	3.98627	-2.35582	5.07756	6.9779	6.33088	11.2099	8.5376	6.23693
	4.6	4.73105	6.45537	4.27411	4.43957	6.04607	5.16451	7.11813	4.49261	9.99061	5.71594	4.04186	16.5916	3.77421		4.6	6.58609	8.46703	2.75979	6.06104	1.06059	6.90404	4.62369	-2.55958	9.8883	5.58691	3.38674	12.3097	7.32365	5.65084
	4.7	4.76582	6.09009	2.92935	5.07467	7.00084	4.01498	6.35847	5.1057	8.17373	7.08707	4.56629	16.4131	4.01783		4.7	7.92605	8.29847	0.645682	4.70112	0.482981	6.64533	4.12473	-2.08564	5.94374	5.2622	4.20414	11.0132	7.82351	5.17982
	4.8	5.06885	6.88147	1.84862	4.93642	6.27501	3.06884	6.50017	5.07196	8.75648	4.80791	4.38369	15.8781	4.25191		4.8	9.33988	7.29293	1.86479	5.97381	0.584258	7.75887	4.13986	-3.14918	5.98711	3.74506	3.61457	11.758	8.04698	4.73608
	4.9	4.92101	5.03931	3.38966	5.97964	6.24107	3.24041	5.75275	5.64412	9.27804	6.34442	4.56119	15.3957	4.22855		4.9	8.80929	9.20449	1.82382	4.04693	0.848983	5.94219	3.73061	-2.81138	5.4314	5.00371	3.94844	11.5166	7.73375	4.42043
	5	4.63937	7.7636	2.7053	5.65973	5.86471	3.53104	6.04907	5.37063	9.93229	5.77135	4.63909	15.7383	3.98584		5	8.86078	9.29494	1.92702	5.51219	0.628582	5.86254	2.97738	-3.46574	5.90237	3.50066	4.15373	11.5339	6.97261	4.04555
	5.1	4.4534	4.75516	3.55287	6.10839	5.99054	3.6331	7.20361	5.99559	10.5278	5.59686	4.54092	16.4601	3.76441		5.1	8.69447	6.79868	2.00346	6.42501	1.07071	7.29237	3.24282	-2.8771	5.58158	4.71204	6.97764	11.2841	8.21351	3.62239
	5.2	4.50511	5.07724	2.24551	6.09555	6.32195	3.85739	6.71983	6.95865	8.66506	7.98514	3.74083	16.84	3.5621		5.2	7.26685	6.94883	1.78913	4.51433	1.24283	6.37744	3.54495	-2.70288	6.61817	3.17536	2.34842	12.0583	8.03683	3.54559
	5.3	4.17846	5.37506	2.12638	3.94149	5.54772	4.69886	6.89547	6.26895	10.2893	8.16265	4.39405	16.8196	3.24068		5.3	8.33146	6.69843	-0.574001	5.91076	0.971677	6.75771	4.19179	-2.63566	3.97907	3.95825	5.15329	12.0883	7.87469	3.50875
	5.4	4.02272	5.59431	2.3736	5.54332	5.90239	4.52359	6.90525	5.83984	7.20555	7.17991	4.69842	16.0998	2.88355		5.4	8.30296	8.14079	0.116161	3.52207	0.512725	6.82394	2.18634	-1.47114	3.42755	5.53891	5.48042	11.3834	7.81014	3.89779
[truncated: 96 more rows]

## Sheet: E_OSC_GCaMP6s_HFD_AUC05
	Fig. 4 e) Food odours (HFD) induced changes in MSVGLUT2 neuronal activity in the OSC displayed as area under the curve [AUC] in mice naive and not naive to HFD
[truncated: 19 more rows]

## Sheet: Fig4.F_OSC_GCaMP6s_NCDaHFD
	Fig. 4 f) Food odours (NCD) induced changes in MSVGLUT2 neuronal activity in the OSC displayed as zscore in mice not naive to HFD
[truncated: 514 more rows]

[truncated: 5 more sheets: F_OSC_GCaMP6s_NCDaHFD_Heatmap, F_OSC_GCaMP6s_NCDaHFD_AUC05, Fig4.G_OSC_Isoamylacetate, G_OSC_Isoamylacetate_Heatmap, G_OSC_Isoamylacetate_AUC05]
