# Supplementary material for: A food-sensitive olfactory circuit drives anticipatory satiety
Source: Nat Metab. 2025 Jun 11;7(6):1246–65. doi: 10.1038/s42255-025-01301-1 (PMC12198014; doi:10.1038/s42255-025-01301-1)
Supplement: Supplementary file 6 — Raw data, n numbers and statistical summary. [file 42255_2025_1301_MOESM6_ESM.xlsx]

## Sheet: Fig5.A_OSC_GCaMP6s_FedNCD
	Fig.5 a) Food odours induced (NCD) changes in MSVGLUT2 neuronal activity in fed mice displayed as zscore
		Control								NCD odours									Two-way RM ANOVA	Matching: Both factors					Compare each cell mean with the other cell mean in that row
	Time [s]	Mouse 1	Mouse 2	Mouse 3	Mouse 4	Mouse 5	Mouse 6	Mouse 8	Mouse 9	Mouse 1	Mouse 2	Mouse 3	Mouse 4	Mouse 5	Mouse 6	Mouse 8	Mouse 9		Assume sphericity?	Yes
	-10	-0.135432	-0.156622	0.0232283	-0.635442	-0.531986	-0.166889	-0.976854	0.552152	-0.703024	-0.377031	0.279129	0.546014	-0.0336524	-0.200809	-0.353558	-0.792119		Alpha	0.05					Number of families	1
	-9.9	0.081865	-0.326684	-0.0980855	-0.575402	-0.49295	0.198728	-0.677909	0.474766	-0.588821	0.176197	0.183289	0.27406	0.0204044	-0.17302	-0.170904	-1.20107								Number of comparisons per family	251
	-9.8	0.12516	-0.374582	-0.0337587	-0.748493	-0.544558	0.255543	-0.812838	0.586631	-0.6706	0.667166	0.190896	0.11567	0.0507468	0.254126	-0.485589	-0.853729		Source of Variation	% of total variation	P value	P value summary	Significant?		Alpha	0.05
	-9.7	0.0801354	-0.488048	0.0217525	-0.455744	-0.733647	0.292084	-0.799869	0.423842	-0.569344	0.581286	0.0909452	0.128334	-0.329859	-0.755037	-0.697778	-1.17791		Row Factor	25.43	<0,0001	****	Yes
	-9.6	0.0357196	-0.429794	0.363869	-0.547999	-0.527073	0.749379	-0.963077	0.460517	-0.811055	0.125052	-0.0317878	-0.0800331	-0.488339	-0.117063	-0.619945	-1.10127		Column Factor	19.76	0.0078	**	Yes		Šídák's multiple comparisons test	Mean Diff,	95,00% CI of diff,	Below threshold?	Summary	Adjusted P Value
	-9.5	-0.0181402	-0.254883	0.509071	-0.544845	-0.674824	0.318826	-0.745952	0.355717	-0.561493	0.386974	-0.130956	-0.315004	-0.441135	1.31661	-0.901868	-0.511247		Row Factor x Column Factor	14.05	<0,0001	****	Yes
	-9.4	-0.0216127	-0.446433	0.427065	-0.63871	-0.69789	0.49961	-0.749782	0.235293	-0.945229	0.477824	0.131083	-0.484574	-0.460924	-0.690713	-1.01132	0.65881		Subject x Row Factor	11.53					Wash - NCD
	-9.3	-0.0934864	-0.393411	0.248913	-0.614274	-0.616922	0.0517649	-0.891499	0.125734	-0.758031	0.0991502	0.372635	-0.54142	-0.243895	0.530895	-1.21929	1.12317		Subject x Column Factor	10.2					-10	-0.0491	-3,534 to 3,436	No	ns	>0,9999
	-9.2	-0.0455378	-0.257068	0.203795	-0.660154	-0.411982	-0.146773	-0.87866	0.0530252	-0.899731	-0.275626	0.477136	-0.729906	-0.508492	-2.44446	-1.02567	1.42625		Subject	8.899					-9.9	0.008024	-3,477 to 3,493	No	ns	>0,9999
	-9.1	4.45826e-05	-0.316582	0.111497	-0.502286	-0.058673	-0.23128	-0.94943	0.0357278	-0.73749	0.102157	0.768601	-0.987751	-0.618922	0.386509	-0.580477	1.33535								-9.8	-0.1019	-3,587 to 3,383	No	ns	>0,9999
	-9	0.175376	-0.330697	-0.00070681	-0.780095	0.0699819	-0.59159	-0.878655	0.265576	-0.862674	-0.607338	1.07715	-0.782676	-0.658492	-1.5719	-0.856166	1.94074		ANOVA table	SS	DF	MS	F (DFn, DFd)	P value	-9.7	0.1337	-3,351 to 3,619	No	ns	>0,9999
	-8.9	0.138115	-0.230133	-0.0651606	-0.771686	0.183708	-0.627017	-0.977409	0.174763	-0.822566	-0.391631	1.37656	-1.10819	-0.579821	-1.3794	-0.951038	2.21185		Row Factor	15402	250	61.61	F (250, 1750) = 15,43	P<0,0001	-9.6	0.2832	-3,202 to 3,768	No	ns	>0,9999
	-8.8	0.203586	-0.338276	-0.0334414	-0.654847	0.321404	-0.289437	-0.834406	0.113976	-0.959805	-0.232107	1.68984	-1.18027	-0.866728	-0.476418	-0.774453	2.32095		Column Factor	11970	1	11970	F (1, 7) = 13,56	P=0,0078	-9.5	0.01289	-3,472 to 3,498	No	ns	>0,9999
	-8.7	0.0197759	-0.427872	0.0263513	-0.514917	0.370083	0.0510488	-0.862543	0.132901	-0.78945	0.547291	1.75803	-1.13359	-0.585587	-0.0682434	-0.520879	2.4581		Row Factor x Column Factor	8509	250	34.03	F (250, 1750) = 9,703	P<0,0001	-9.4	0.1166	-3,368 to 3,601	No	ns	>0,9999
	-8.6	0.0803196	-0.297686	0.212752	-0.740777	0.294589	0.0893433	-0.845994	0.0161367	-0.962567	1.47989	1.80691	-1.32447	-0.412565	-0.266441	-0.814952	2.4996		Subject x Row Factor	6986	1750	3.992			-9.3	-0.1933	-3,678 to 3,292	No	ns	>0,9999
	-8.5	0.0288244	-0.541634	0.311527	-0.504746	0.241481	0.0212406	-0.959965	0.129957	-0.793882	1.37975	1.81909	-1.29596	-0.39194	-0.302543	-0.826633	2.54489		Subject x Column Factor	6181	7	883.1			-9.2	0.2296	-3,255 to 3,714	No	ns	>0,9999
	-8.4	0.306522	-0.418513	0.299426	-0.669065	0.0218662	0.387114	-1.02395	0.0564191	-0.890773	1.99656	1.67075	-1.16507	-0.634179	0.199871	-0.477916	2.5439		Subject	5391	7	770.1			-9.1	-0.1974	-3,682 to 3,287	No	ns	>0,9999
	-8.3	0.162851	-0.493435	0.469017	-0.520169	0.0405198	-0.0225721	-0.957606	0.0109194	-0.823536	2.28517	1.7825	-1.31678	-0.485749	-1.29617	-0.527792	2.2893		Residual	6138	1750	3.508			-9	0.03132	-3,454 to 3,516	No	ns	>0,9999
	-8.2	0.023941	-0.681659	0.57411	-0.320777	0.275397	0.389777	-0.789036	-0.197095	-0.811793	3.40134	2.02357	-1.66369	-0.441517	0.543108	-0.896866	2.64644								-8.9	-0.06632	-3,551 to 3,419	No	ns	>0,9999
	-8.1	0.14618	-0.623315	0.67439	-0.25684	0.221471	0.210075	-0.929214	-0.235685	-0.816334	2.69798	2.07853	-1.39848	-0.596663	-0.430538	-1.25801	2.41412		Difference between column means						-8.8	-0.1291	-3,614 to 3,356	No	ns	>0,9999
	-8	0.181838	-0.732441	0.719395	-0.0659783	0.171868	-0.445567	-0.999717	-0.369993	-1.00921	2.20018	1.95249	-1.80866	-0.273481	0.604857	-1.24745	3.26562		Mean of Wash	0.2621					-8.7	-0.3589	-3,844 to 3,126	No	ns	>0,9999
	-7.9	0.191021	-0.602559	0.718762	-0.189213	0.304948	0.0141309	-0.963679	-0.302095	-0.879147	1.80187	1.91965	-1.48756	-0.708004	-0.666334	-0.860271	3.684		Mean of NCD	3.715					-8.6	-0.3996	-3,884 to 3,085	No	ns	>0,9999
	-7.8	0.0427943	-0.74872	0.774672	-0.10853	0.176717	-0.0711283	-0.958654	-0.23904	-1.21687	1.83777	1.82149	-1.60371	-1.05244	-0.258632	-0.848996	3.97916		Difference between means	-3.453					-8.5	-0.4258	-3,911 to 3,059	No	ns	>0,9999
	-7.7	-0.155136	-0.665541	0.651484	-0.364505	0.290447	-0.249719	-1.08042	-0.397488	-1.09043	1.56731	1.53876	-1.53547	-0.92524	0.33799	-0.528742	3.93836		SE of difference	0.9378					-8.4	-0.5354	-4,020 to 2,949	No	ns	>0,9999
	-7.6	0.265236	-0.731615	0.646457	-0.330786	0.176621	0.122734	-0.992368	-0.392896	-1.16264	1.38545	1.22587	-1.55398	-0.98409	1.03731	-0.876456	4.23559		95% CI of difference	-5,670 to -1,235					-8.3	-0.4022	-3,887 to 3,083	No	ns	>0,9999
	-7.5	-0.16397	-0.518465	0.60408	-0.287916	0.222259	0.137975	-1.04272	-0.501006	-1.24223	1.01071	1.04087	-1.50389	-1.02877	-0.133649	-0.662685	3.97887								-8.2	-0.6907	-4,176 to 2,794	No	ns	>0,9999
	-7.4	0.0788377	-0.511515	0.542672	0.00176682	0.0701729	0.17012	-0.901075	-0.367648	-1.20723	1.22102	0.893405	-1.59896	-0.643952	0.19822	-1.04846	3.45768		Data summary						-8.1	-0.4354	-3,920 to 3,049	No	ns	>0,9999
	-7.3	-0.120992	-0.621623	0.557905	0.156709	0.0277438	0.698165	-1.00606	-0.487164	-1.32268	1.36474	0.82554	-1.64511	-0.606382	-0.199452	-0.58466	3.05632		Number of columns (Column Factor)	2					-8	-0.6531	-4,138 to 2,832	No	ns	>0,9999
	-7.2	-0.0923715	-0.40011	0.622255	0.585998	-0.077178	-0.00532452	-1.17353	-0.306245	-1.28372	1.11085	0.572998	-1.56725	-1.06459	0.323032	-0.491276	2.20084		Number of rows (Row Factor)	251					-7.9	-0.4541	-3,939 to 3,031	No	ns	>0,9999
	-7.1	-0.183933	-0.351527	0.527652	0.580912	-0.15962	-0.00493528	-0.858754	-0.244739	-1.21617	0.896693	0.635834	-1.53142	-1.43462	1.31845	-0.181049	2.07829		Number of subjects (Subject)	8					-7.8	-0.4737	-3,959 to 3,011	No	ns	>0,9999
	-7	-0.423315	-0.161612	0.555285	0.854742	-0.422898	0.114151	-1.03313	-0.366547	-1.34501	1.12148	0.509073	-1.22184	-1.23917	-0.316124	-0.689128	2.08717		Number of missing values	0					-7.7	-0.6592	-4,144 to 2,826	No	ns	>0,9999
	-6.9	-0.454065	-0.104539	0.562031	0.769544	-0.377108	-0.0902105	-0.939813	-0.376177	-1.27808	1.06657	0.611339	-1.2509	-1.67293	-0.234704	-0.645161	1.98173								-7.6	-0.568	-4,053 to 2,917	No	ns	>0,9999
	-6.8	-0.315963	0.159546	0.578034	0.652487	-0.522908	-0.245221	-0.8313	-0.278481	-1.14299	1.05253	0.766943	-1.1704	-1.76696	-0.132727	-0.620269	1.92058								-7.5	-0.3761	-3,861 to 3,109	No	ns	>0,9999
	-6.7	-0.330555	0.0721074	0.597697	0.68328	-0.493731	-0.211816	-0.754675	-0.347911	-1.28034	0.428333	0.614888	-1.21535	-1.28142	-0.554324	-0.870288	2.02205								-7.4	-0.2735	-3,758 to 3,211	No	ns	>0,9999
	-6.6	-0.523844	0.115859	0.686563	0.353246	-0.685796	-0.137086	-0.575992	-0.240033	-1.21381	0.547943	0.578015	-1.05379	-1.04405	-0.527977	-0.575227	1.80216								-7.3	-0.2105	-3,695 to 3,274	No	ns	>0,9999
	-6.5	-0.608973	0.051022	0.650406	0.400272	-0.773836	0.113251	-0.364538	-0.390656	-1.17532	0.743844	0.365505	-1.066	-1.34825	0.151067	-1.78984	1.48007								-7.2	-0.08092	-3,566 to 3,404	No	ns	>0,9999
	-6.4	-0.507194	-0.129535	0.62171	0.227715	-0.564525	0.0934704	-0.405927	-0.21269	-1.29141	0.399902	0.170963	-0.708386	-2.01514	0.532876	-0.912011	1.35213								-7.1	-0.1576	-3,642 to 3,327	No	ns	>0,9999
	-6.3	-0.712725	-0.256523	0.519374	0.370777	-0.781732	0.703773	-0.208638	-0.380443	-1.2602	0.160247	0.0347025	-0.275459	-1.02487	2.48256	-1.28648	1.42744								-7	0.02628	-3,459 to 3,511	No	ns	>0,9999
	-6.2	-0.580448	-0.276071	0.46359	0.445679	-0.756754	0.372954	-0.172867	-0.266758	-1.38949	0.546258	-0.077935	0.203374	-1.42151	0.922468	-1.41251	1.03073								-6.9	0.05148	-3,433 to 3,536	No	ns	>0,9999
	-6.1	-0.520818	-0.206083	0.438777	0.261773	-0.7515	0.321165	0.0424844	-0.317827	-1.55836	-0.00688066	-0.241745	-0.0513187	-1.45564	1.122	-0.893907	0.757948								-6.8	0.03619	-3,449 to 3,521	No	ns	>0,9999
	-6	-0.642734	-0.59431	0.5721	0.0886522	-0.699621	0.233783	0.104445	-0.269889	-1.32972	-0.320625	-0.354286	-0.00848719	-1.42863	0.990609	-0.937356	0.802544								-6.7	0.1689	-3,316 to 3,654	No	ns	>0,9999
	-5.9	-0.513687	-0.54208	0.869844	-0.0240241	-0.829073	-0.0950019	0.286864	-0.358927	-1.33594	0.131645	-0.411469	-0.0984067	-1.23751	1.68967	-1.25047	0.579139								-6.6	0.05996	-3,425 to 3,545	No	ns	>0,9999
	-5.8	-0.512772	-0.598998	1.01578	-0.171188	-0.797813	0.0760617	0.481761	-0.445671	-1.50145	0.270364	-0.536396	0.0360411	-1.18818	-0.253063	-1.20093	0.0153025								-6.5	0.2145	-3,270 to 3,699	No	ns	>0,9999
	-5.7	-0.627424	-0.443422	1.06116	-0.180106	-0.641315	-0.14817	0.506268	-0.420439	-1.2202	0.108474	-0.613516	-0.184696	-1.22004	0.810953	-1.03927	0.637								-6.4	0.1993	-3,286 to 3,684	No	ns	>0,9999
	-5.6	-0.590711	-0.443325	1.12156	-0.00831599	-0.651132	-0.257972	0.495652	-0.64322	-1.29199	-0.0441299	-0.667454	-0.162097	-1.44388	-0.411775	-0.996161	-0.0563844								-6.3	-0.1255	-3,610 to 3,359	No	ns	>0,9999
	-5.5	-0.56808	-0.52602	1.02398	0.161553	-0.494051	-0.262046	0.269013	-0.69481	-1.07992	0.780037	-0.707456	0.394864	-1.21119	-0.184977	-0.679075	0.207877								-6.2	0.1035	-3,381 to 3,588	No	ns	>0,9999
	-5.4	-0.573981	-0.732861	0.898803	0.205475	-0.591912	0.0249948	0.369518	-0.76021	-1.19121	0.477627	-0.833633	0.928252	-1.0785	0.562727	-0.71479	0.0859969								-6.1	0.1995	-3,285 to 3,684	No	ns	>0,9999
	-5.3	-0.843776	-0.638625	0.743771	0.326367	-0.425918	-0.656409	0.223451	-0.744889	-1.15667	0.420005	-0.946006	1.21811	-0.78129	0.0745911	-0.714632	0.0689962								-6	0.1723	-3,313 to 3,657	No	ns	>0,9999
	-5.2	-0.84978	-0.641058	0.648118	0.372263	-0.573068	-0.0988092	0.207235	-0.723487	-1.26759	0.643433	-0.91917	1.34245	-1.12011	1.20203	-0.538863	0.770293								-5.9	0.09091	-3,394 to 3,576	No	ns	>0,9999
	-5.1	-0.805282	-0.865463	0.768445	0.388786	-0.255368	-0.327743	0.28416	-0.702641	-1.21346	0.380109	-0.941374	1.16918	-1.15414	0.540184	-0.464958	0.0269769								-5.8	0.4257	-3,059 to 3,911	No	ns	>0,9999
	-5	-0.721485	-0.676535	0.911409	0.236169	-0.458579	-0.355735	0.359515	-0.572509	-0.983557	0.942961	-0.89757	1.06851	-0.866208	2.51206	-0.564873	-0.00948658								-5.7	0.2285	-3,256 to 3,713	No	ns	>0,9999
	-4.9	-0.723438	-0.569617	0.980725	0.260784	-0.398588	-0.141427	0.537953	-0.52734	-1.03526	1.32712	-0.885875	0.948969	-1.35753	0.917699	-0.673687	-0.359463								-5.6	0.5121	-2,973 to 3,997	No	ns	>0,9999
	-4.8	-0.844469	-0.676455	0.959435	-0.143171	-0.352173	-0.000343989	0.217796	-0.462201	-0.692563	1.64858	-0.811273	0.949977	-1.0933	0.768786	-1.04373	-0.385224								-5.5	0.1737	-3,311 to 3,659	No	ns	>0,9999
	-4.7	-0.686993	-0.32684	0.926203	0.0306486	-0.300949	-0.204249	0.145573	-0.463676	-0.646625	2.20895	-0.822017	0.887528	-0.847005	2.16273	-0.487621	-0.361159								-5.4	0.07542	-3,409 to 3,560	No	ns	>0,9999
	-4.6	-0.734796	-0.532261	0.97497	-0.0728274	-0.372046	-0.245137	0.0463787	-0.598595	-0.41791	2.06143	-0.804412	0.525985	-0.568904	0.0211333	-1.21268	-0.20354								-5.3	-0.02489	-3,510 to 3,460	No	ns	>0,9999
	-4.5	-0.421202	-0.398385	0.892286	0.167873	-0.5539	-0.470958	0.107842	-0.704424	-0.733721	1.81109	-0.913843	1.12584	-0.805155	-0.566383	-0.70566	-0.629364								-5.2	-0.2214	-3,706 to 3,263	No	ns	>0,9999
	-4.4	-0.371609	-0.415194	0.781037	-0.104898	-0.479478	-0.567824	0.159873	-0.787563	-0.440319	1.92715	-0.943334	1.75821	-0.982961	-1.02539	-0.747846	-0.965946								-5.1	0.0178	-3,467 to 3,503	No	ns	>0,9999
	-4.3	-0.233972	-0.376138	0.671356	0.202079	-0.491826	-0.773933	0.0815801	-0.867264	-0.637723	1.45507	-0.945528	1.9671	-1.22261	0.0760378	-0.836729	-0.370957								-5	-0.3099	-3,795 to 3,175	No	ns	>0,9999
	-4.2	-0.0671551	-0.597224	0.668981	0.128481	-0.5501	-0.455124	0.00810623	-0.914911	-0.557126	1.17525	-1.05676	2.01185	-0.908774	-0.225441	-1.39228	-0.781172								-4.9	0.06713	-3,418 to 3,552	No	ns	>0,9999
	-4.1	0.00162145	-0.440742	0.502714	-0.146869	-0.551322	-0.639756	-0.120319	-0.917043	-0.503594	1.29441	-1.14809	2.17702	-1.34051	1.3412	-0.463487	-0.577408								-4.8	-0.08035	-3,565 to 3,404	No	ns	>0,9999
	-4	-0.103516	-0.535319	0.331296	-0.240441	-0.687531	0.114711	0.00720272	-0.866514	-0.310828	1.03002	-1.18124	1.96431	-1.50264	1.7837	-1.42857	-0.87064								-4.7	-0.3719	-3,857 to 3,113	No	ns	>0,9999
	-3.9	0.0659374	-0.619731	0.243186	-0.290763	-0.612759	0.230588	0.102621	-0.906999	-0.363051	0.811084	-1.14313	1.75052	-1.56791	0.975169	-0.637831	-1.05332								-4.6	-0.1169	-3,602 to 3,368	No	ns	>0,9999
	-3.8	-0.0591239	-0.452605	0.271222	-0.475949	-0.785143	-0.32021	0.125621	-0.963877	-0.49361	0.980436	-1.22694	1.79491	-1.69084	-0.442421	-0.949655	-0.847859								-4.5	0.004542	-3,480 to 3,489	No	ns	>0,9999
	-3.7	-0.073651	-0.44293	0.290623	-0.62684	-0.799684	-0.394233	0.00788351	-0.896804	-0.349902	0.920223	-1.20522	1.69795	-1.55054	1.73219	-1.1618	-0.550652								-4.4	-0.04565	-3,530 to 3,439	No	ns	>0,9999
	-3.6	-0.294405	-0.381103	0.311896	-0.386783	-0.814887	-0.0586663	-0.0352915	-1.07145	-0.319336	0.716222	-1.29127	1.47519	-1.47258	0.863268	-1.05325	-0.527204								-4.3	-0.1591	-3,644 to 3,326	No	ns	>0,9999
	-3.5	-0.153379	-0.485994	0.269647	-0.571841	-0.826706	0.200956	-0.0224804	-0.947364	-0.102602	0.367519	-1.2919	1.09546	-1.31111	0.942982	-1.11369	-0.472845								-4.2	-0.005561	-3,490 to 3,479	No	ns	>0,9999
	-3.4	-0.217905	-0.472323	0.292936	-0.533101	-0.74208	0.114416	0.0454666	-0.954364	-0.069885	-0.0978401	-1.44764	1.33725	-0.863129	0.721755	-1.15758	-0.594265								-4.1	-0.3864	-3,871 to 3,098	No	ns	>0,9999
	-3.3	-0.15731	-0.47163	0.437521	-0.518323	-0.820355	0.44774	0.0958371	-1.03169	-0.144545	0.0838879	-1.32297	1.94711	-1.09798	0.064015	-1.06564	-0.141215								-4	-0.183	-3,668 to 3,302	No	ns	>0,9999
	-3.2	-0.328442	-0.564413	0.511172	-0.657823	-0.706381	-0.213573	0.248119	-0.986716	-0.396296	0.152913	-1.41915	2.21112	-1.18797	-0.198319	-1.36545	-0.735176								-3.9	-0.06993	-3,555 to 3,415	No	ns	>0,9999
	-3.1	-0.339915	-0.429311	0.53499	-0.766536	-0.504185	-0.509346	0.158108	-1.04914	-0.46287	0.022048	-1.41352	2.77206	-0.926299	0.687591	-1.43261	-0.596563								-3.8	0.02699	-3,458 to 3,512	No	ns	>0,9999
	-3	-0.171143	-0.315925	0.623201	-0.786955	-0.452879	-0.296753	0.126774	-1.04209	-0.276065	0.106252	-1.52072	2.619	-0.793107	-0.343124	-1.47038	-0.688737								-3.7	-0.3085	-3,793 to 3,176	No	ns	>0,9999
	-2.9	-0.305992	-0.361741	0.684527	-0.629959	-0.358846	-0.0770998	0.238059	-0.819767	-0.367105	0.0250153	-1.46723	2.69038	-1.35833	0.0970125	-1.26649	-0.493506								-3.6	-0.1402	-3,625 to 3,345	No	ns	>0,9999
	-2.8	-0.486768	-0.351206	0.792748	-0.722685	-0.407248	-0.205317	0.180708	-0.789163	-0.414904	-0.125747	-1.56508	2.58803	-1.1774	-0.782225	-1.17304	-0.89348								-3.5	-0.08137	-3,566 to 3,403	No	ns	>0,9999
	-2.7	-0.483146	-0.354641	0.802602	-0.594439	-0.506515	0.0787478	0.00619356	-0.937935	-0.292783	-0.0710896	-1.47183	2.57862	-1.83471	-0.484009	-1.29058	-0.711706								-3.4	-0.03695	-3,522 to 3,448	No	ns	>0,9999
	-2.6	-0.562628	-0.422418	0.857724	-0.842006	-0.364118	0.492749	0.0117983	-0.934169	-0.475605	-0.301407	-1.51715	1.7213	-1.73223	0.0857293	-1.42581	-0.398085								-3.3	-0.04261	-3,527 to 3,442	No	ns	>0,9999
	-2.5	-0.623436	-0.429367	0.904381	-0.69162	-0.69961	0.156936	0.0509587	-1.03387	-0.448402	-0.300913	-1.59183	2.1787	-1.38288	-0.485106	-1.30617	-1.08893								-3.2	0.03003	-3,455 to 3,515	No	ns	>0,9999
	-2.4	-0.737056	-0.625347	0.867449	-0.855798	-0.489455	0.612157	-0.14429	-1.03226	-0.638684	-0.370472	-1.62016	1.41671	-1.61253	0.0799449	-1.58222	-0.783274								-3.1	-0.1944	-3,679 to 3,290	No	ns	>0,9999
	-2.3	-0.556671	-0.673597	0.842819	-0.594801	-0.586715	0.382943	-0.208529	-1.02279	-0.428053	0.268474	-1.57797	1.59942	-1.65673	-1.46484	-1.12171	-0.841059								-3	0.006387	-3,478 to 3,491	No	ns	>0,9999
	-2.2	-0.448928	-0.619706	0.691147	-0.740559	-0.33146	0.310942	-0.375979	-1.01814	-0.554823	0.355338	-1.62631	1.15783	-1.67108	1.77984	-1.42556	-0.795976								-2.9	0.06368	-3,421 to 3,549	No	ns	>0,9999
	-2.1	-0.51111	-0.613057	0.546702	-0.765656	-0.34614	-0.136641	-0.275838	-1.03577	-0.846089	1.69804	-1.64002	1.50111	-1.65401	-0.162728	-1.5474	-1.17017								-2.8	0.1944	-3,290 to 3,679	No	ns	>0,9999
	-2	-0.494244	-0.663843	0.400027	-0.796373	-0.339134	0.0643542	-0.388071	-1.0271	-0.755162	1.47897	-1.59912	1.91915	-1.79809	0.911611	-1.53292	-0.678797								-2.7	0.1986	-3,286 to 3,683	No	ns	>0,9999
	-1.9	-0.252965	-0.636885	0.305371	-0.704687	-0.421281	0.429471	-0.503233	-0.92434	-0.744847	0.919152	-1.68158	1.79405	-1.24513	0.333156	-1.73386	-0.922263								-2.6	0.285	-3,200 to 3,770	No	ns	>0,9999
	-1.8	-0.141422	-0.562681	0.232615	-0.939024	-0.510785	0.0675258	-0.592165	-0.842877	-0.859631	0.752466	-1.65256	1.36412	-1.38459	0.333972	-1.40254	-0.671355								-2.5	0.2575	-3,227 to 3,742	No	ns	>0,9999
	-1.7	-0.0129378	-0.704798	0.119882	-0.983104	-0.641474	0.245933	-0.356133	-0.957759	-0.823228	0.82191	-1.60347	1.13074	-0.820812	0.658131	-1.34361	-1.00113								-2.4	0.3383	-3,147 to 3,823	No	ns	>0,9999
	-1.6	-0.102808	-0.755803	0.00776664	-0.912601	-0.753635	0.0602654	-0.521667	-0.861666	-1.00121	0.615787	-1.61477	1.1076	-0.814523	-0.0573525	-1.72389	-0.766791								-2.3	0.3506	-3,134 to 3,835	No	ns	>0,9999
	-1.5	-0.230398	-0.774658	-0.0827833	-0.822427	-0.725632	0.065131	-0.545433	-0.904134	-0.96977	0.713371	-1.49575	0.957198	-1.24957	-1.13895	-1.28375	-0.825511								-2.2	0.03101	-3,454 to 3,516	No	ns	>0,9999
	-1.4	-0.210109	-0.879636	-0.220936	-0.640403	-0.961702	0.386923	-0.578645	-0.969162	-0.94358	0.756922	-1.33288	0.482392	-0.734528	0.64879	-1.59468	-1.02635								-2.1	0.08547	-3,399 to 3,570	No	ns	>0,9999
	-1.3	-0.428731	-0.710928	-0.269561	-0.697418	-0.889785	0.158907	-0.542763	-0.905539	-0.965638	0.473457	-1.34481	0.337608	-0.92537	-0.684541	-1.46287	-1.26564								-2	-0.1488	-3,634 to 3,336	No	ns	>0,9999
	-1.2	-0.497943	-0.714508	-0.329217	-0.55299	-0.883643	0.224451	-0.699018	-1.05944	-0.787441	-0.107373	-1.43581	0.0188623	-0.485368	0.0328772	-1.31441	-0.39236								-1.9	0.0716	-3,413 to 3,556	No	ns	>0,9999
	-1.1	-0.705745	-0.620121	-0.387761	-0.598517	-0.750995	0.0893354	-0.67529	-0.97343	-0.43191	0.10108	-1.46865	-0.306651	-0.569022	0.466776	-1.37392	-1.06394								-1.8	0.02891	-3,456 to 3,514	No	ns	>0,9999
	-1	-0.36773	-0.63634	-0.446016	-0.794781	-0.858696	0.0534692	-0.495062	-0.988898	-0.430521	-0.239264	-1.37752	-0.397059	-0.25973	-0.253742	-1.67299	-0.558539								-1.7	-0.03862	-3,523 to 3,446	No	ns	>0,9999
	-0.9	-0.669428	-0.663913	-0.420691	-0.500097	-0.741948	-0.42122	-0.817254	-0.989404	-0.202273	-0.0565087	-1.24293	-0.247254	-0.278219	1.54336	-1.32193	-0.129892								-1.6	0.05188	-3,433 to 3,537	No	ns	>0,9999
	-0.8	-0.626568	-0.716105	-0.401879	-0.801708	-0.584119	-0.491581	-0.7211	-1.05078	-0.29057	-0.625025	-0.786594	-0.497957	-0.543158	-0.421402	-1.51734	-0.239363								-1.5	0.1591	-3,326 to 3,644	No	ns	>0,9999
	-0.7	-0.751051	-0.887455	-0.354145	-0.551753	-0.478316	-0.265247	-0.760131	-1.13011	-0.494056	-0.0492997	-0.434951	-0.707464	0.447449	1.97825	-0.88555	-0.395588								-1.4	-0.04122	-3,526 to 3,444	No	ns	>0,9999
	-0.6	-0.714277	-0.843588	-0.254142	-0.566389	-0.435129	0.0121921	-0.703283	-1.0453	-0.467926	-0.230914	-0.157262	-0.872706	0.300524	0.361707	-1.52833	-0.271776								-1.3	0.194	-3,291 to 3,679	No	ns	>0,9999
	-0.5	-0.675209	-0.983584	-0.246313	-0.837669	-0.383914	0.160306	-0.628087	-0.92106	-0.32769	-0.224084	-0.0342642	-0.738438	1.31912	1.99219	-1.30052	-0.0209314								-1.2	-0.005161	-3,490 to 3,480	No	ns	>0,9999
	-0.4	-0.497087	-0.828951	-0.242947	-0.77246	-0.196013	-0.0832995	-0.854204	-0.849295	0.123241	-0.479366	0.109227	-0.75262	1.51868	0.758174	-1.07196	-0.0965173								-1.1	0.002965	-3,482 to 3,488	No	ns	>0,9999
	-0.3	-0.864746	-0.996492	-0.186497	-0.761651	-0.195169	0.181604	-0.795015	-0.729377	0.234536	-0.314958	0.254167	-0.919205	1.81299	1.03043	-0.638427	-0.410398								-1	0.08191	-3,403 to 3,567	No	ns	>0,9999
	-0.2	-0.813699	-0.982797	-0.24885	-0.876345	-0.161885	-0.461821	-0.726173	-0.800693	0.580863	0.159219	0.262546	-0.799039	1.66558	1.01465	-0.942783	-0.76285								-0.9	-0.411	-3,896 to 3,074	No	ns	>0,9999
	-0.1	-0.848318	-0.538967	-0.298714	-0.626871	-0.302452	0.216461	-0.72044	-0.855821	0.0210013	-0.389151	0.00941298	-0.932837	3.6434	-0.0735544	-0.580312	-0.84114								-0.8	-0.05905	-3,544 to 3,426	No	ns	>0,9999
	0	-0.859395	-0.680724	-0.344841	-0.772156	-0.347573	-0.485851	-0.529665	-0.822936	0.331973	0.45971	-0.220525	-0.923654	4.49038	0.921575	-1.07534	-0.818787								-0.7	-0.5796	-4,064 to 2,905	No	ns	>0,9999
	0.1	-0.90336	-0.751333	-0.486879	-0.855627	-0.474862	-0.296489	-0.57737	-0.979716	-0.0108357	1.73917	-0.318597	-1.1683	5.75521	-0.171648	-1.08057	-1.2376								-0.6	-0.2104	-3,695 to 3,274	No	ns	>0,9999
	0.2	-1.00484	-0.531003	-0.548458	-0.602832	-0.607874	-0.379542	-0.336737	-0.996563	0.402078	2.28597	-0.386429	-1.05619	6.48901	0.535605	-0.889206	-0.217549								-0.5	-0.6476	-4,132 to 2,837	No	ns	>0,9999
	0.3	-0.969471	-0.756444	-0.612799	-0.749263	-0.655388	-0.32142	-0.24615	-1.06489	-0.0275799	2.97572	-0.567049	-1.0251	7.22882	-0.255572	-1.01112	1.2303								-0.4	-0.5541	-4,039 to 2,931	No	ns	>0,9999
	0.4	-0.698058	-0.639252	-0.622978	-0.382877	-0.630916	0.017623	-0.0553329	-1.0492	-0.108836	3.18428	-0.540493	-0.883318	7.60771	0.308483	-0.881654	2.22444								-0.3	-0.6746	-4,159 to 2,810	No	ns	>0,9999
	0.5	-0.92662	-0.643709	-0.633834	-0.252548	-0.523689	-0.325293	0.0222479	-1.04042	-0.10969	3.59129	-0.622315	-0.810813	9.08871	2.91476	-0.0311545	3.20792								-0.2	-0.7813	-4,266 to 2,704	No	ns	>0,9999
	0.6	-0.921225	-0.545092	-0.59894	-0.345593	-0.311358	0.243328	0.0851701	-0.850523	-0.0270985	3.06752	-0.726383	-0.478631	11.04	3.30284	1.00052	4.18117								-0.1	-0.604	-4,089 to 2,881	No	ns	>0,9999
	0.7	-0.806768	-0.312681	-0.546695	-0.385483	-0.327498	-0.0327592	0.376999	-0.789212	0.560072	3.7526	-0.821834	-1.03953	11.7896	3.05898	0.983064	4.66787								0	-1.001	-4,486 to 2,484	No	ns	>0,9999
	0.8	-0.445367	-0.205708	-0.59174	-0.339637	-0.013118	0.58597	0.547686	-0.536154	1.13145	3.2251	-0.74859	-0.834939	12.2528	4.71136	1.59053	5.19399								0.1	-1.104	-4,589 to 2,381	No	ns	>0,9999
	0.9	0.286164	-0.320983	-0.689314	-0.319733	0.337828	0.068732	0.567585	-0.70347	1.79755	3.41078	-0.362171	-0.91107	12.0821	5.15786	1.64245	5.70114								0.2	-1.521	-5,006 to 1,963	No	ns	>0,9999
	1	0.867139	-0.145242	-0.790255	-0.26683	0.189419	-0.505519	0.517783	-0.722019	2.00764	4.29791	0.413678	-1.09105	13.1714	2.51218	2.96419	6.00035								0.3	-1.741	-5,225 to 1,744	No	ns	>0,9999
	1.1	1.63387	-0.234169	-0.804228	-0.277069	0.459254	-0.487681	0.392572	-0.658975	2.18365	4.61796	0.888282	-1.21443	12.4843	3.2621	3.82938	6.06535								0.4	-1.871	-5,356 to 1,613	No	ns	>0,9999
	1.2	2.03567	-0.254599	-0.750616	-0.237702	0.334121	-0.99599	0.394979	-0.57386	2.68943	5.27396	1.26414	-0.990737	14.3009	3.27187	3.47458	7.27349								0.5	-2.694	-6,179 to 0,7908	No	ns	0.6401
	1.3	2.56955	-0.338334	-0.732949	-0.261417	0.278436	-0.926384	0.217608	-0.641565	3.63192	5.91443	1.56907	-1.34827	14.3115	2.91216	4.41806	7.31084								0.6	-3.076	-6,560 to 0,4093	No	ns	0.2303
	1.4	3.21592	-0.329844	-0.655321	-0.541263	0.515564	-0.493619	0.241872	-0.491994	3.61838	7.29938	2.0353	-1.27921	15.114	4.08808	4.41623	6.91935								0.7	-3.222	-6,707 to 0,2630	No	ns	0.1386
	1.5	3.43118	-0.387599	-0.498858	-0.546608	0.234427	-0.378956	0.438706	-0.583834	3.79664	7.81018	2.04722	-1.10178	15.465	5.82613	5.15774	7.80083								0.8	-3.44	-6,925 to 0,04487	No	ns	0.06
	1.6	3.65198	0.141274	-0.157515	-0.608428	0.299114	-0.710081	0.479964	-0.549382	3.99469	8.78018	2.28552	-1.0449	15.4029	5.62928	5.72465	7.75526								0.9	-3.661	-7,146 to -0,1766	Yes	*	0.0238
	1.7	4.03896	0.374963	0.0658411	-0.558317	0.644083	-0.553481	0.562745	-0.486716	4.45866	9.29667	2.49794	-1.31614	16.159	6.76874	6.11531	8.08621								1	-3.891	-7,376 to -0,4066	Yes	**	0.0085
	1.8	4.46211	0.462454	0.211879	-0.687894	0.902183	-0.281034	0.410178	-0.481738	4.83504	9.60887	2.19617	-1.31051	16.657	6.507	6.98599	8.10985								1.1	-4.012	-7,496 to -0,5268	Yes	**	0.0048
	1.9	4.35013	0.538853	0.4237	-0.777762	0.985086	0.436954	0.377842	-0.446154	4.98056	9.47741	2.21825	-0.932475	16.2294	8.10057	7.2712	8.36447								1.2	-4.576	-8,061 to -1,091	Yes	***	0.0003
	2	4.62601	0.615954	0.584035	-0.722766	1.19584	0.825715	0.3167	-0.581096	5.22067	8.59669	2.1188	-0.525392	15.851	9.30747	7.45006	8.50801								1.3	-4.819	-8,304 to -1,335	Yes	****	<0,0001
	2.1	4.90761	0.830798	0.661884	-0.736392	1.20166	0.91663	0.391999	-0.500464	5.24071	8.56681	2.45117	0.177504	15.0359	8.85546	7.83204	8.3676								1.4	-5.094	-8,579 to -1,609	Yes	****	<0,0001
	2.2	4.73538	0.752169	0.614967	-1.01828	1.32178	0.641453	0.271062	-0.45669	5.19799	8.65682	2.94305	0.703404	15.1473	10.8912	8.114	8.75419								1.5	-5.637	-9,122 to -2,152	Yes	****	<0,0001
	2.3	4.88612	0.739026	0.731639	-0.767377	1.47258	1.18015	0.0655428	-0.369682	5.72143	7.87919	3.17146	0.680894	14.9786	12.0829	8.34923	9.04428								1.6	-5.748	-9,232 to -2,263	Yes	****	<0,0001
	2.4	4.91573	0.381481	0.800046	-1.103	1.84129	0.929515	0.264617	-0.328969	5.77749	7.87437	3.39721	1.27159	15.1515	11.576	8.22251	8.98762								1.7	-5.997	-9,482 to -2,512	Yes	****	<0,0001
	2.5	5.2001	0.554197	0.89514	-0.6889	1.90047	0.98581	0.223289	-0.307128	5.61258	7.93895	3.12454	1.19498	15.5066	11.2032	8.55147	9.16222								1.8	-6.074	-9,559 to -2,589	Yes	****	<0,0001
	2.6	5.46403	0.296058	0.892396	-0.562577	1.81022	0.602499	0.0304469	-0.309091	5.83525	9.26482	2.77884	1.08724	15.5007	9.69278	9.43414	9.65572								1.9	-6.228	-9,712 to -2,743	Yes	****	<0,0001
	2.7	5.49694	0.292077	0.794647	-0.536005	1.65643	0.953317	0.133339	-0.312207	5.49919	9.88937	2.86272	1.27661	15.6644	11.406	9.68704	8.98982								2	-6.208	-9,693 to -2,724	Yes	****	<0,0001
	2.8	5.92487	0.102516	0.68573	-0.326886	1.81403	0.706851	0.0369388	-0.368487	5.78299	9.20704	3.13241	1.13781	14.8073	9.71728	9.74231	8.7985								2.1	-6.107	-9,592 to -2,622	Yes	****	<0,0001
	2.9	5.78965	-0.0275949	0.536015	-0.268614	1.89624	1.17038	0.0668957	-0.253621	5.59417	8.97114	3.31975	1.23895	14.5841	9.63423	9.11594	9.47505								2.2	-6.693	-10,18 to -3,208	Yes	****	<0,0001
	3	6.05447	3.66955e-05	0.42401	-0.375007	1.63117	1.08283	-0.144023	-0.167806	5.95893	8.56857	3.5928	1.54684	15.0569	9.48074	9.88512	8.83833								2.3	-6.746	-10,23 to -3,261	Yes	****	<0,0001
	3.1	5.87504	-0.205538	0.392895	-0.473225	1.63267	0.996643	-0.22127	-0.257119	6.37917	8.55339	3.76028	1.31063	15.0095	8.96347	9.27849	8.17432								2.4	-6.82	-10,30 to -3,335	Yes	****	<0,0001
	3.2	5.79571	-0.283862	0.477064	-0.352486	1.465	1.5408	-0.295294	-0.113751	6.04433	9.16687	3.43263	1.8041	15.07	11.5902	9.75214	7.89833								2.5	-6.691	-10,18 to -3,207	Yes	****	<0,0001
	3.3	5.75964	-0.0902004	0.567539	-0.500626	1.58903	1.5551	-0.289253	-0.0660837	6.24575	8.84858	3.23227	1.98119	13.9472	9.99028	9.68655	8.30884								2.6	-6.878	-10,36 to -3,393	Yes	****	<0,0001
	3.4	5.83699	0.0783051	0.692863	-0.73972	1.6199	1.4293	-0.365793	0.017903	5.81449	8.19736	3.57736	1.9776	14.6831	10.9583	10.201	8.08178								2.7	-7.1	-10,58 to -3,615	Yes	****	<0,0001
	3.5	5.78046	-0.203138	0.725052	-0.330597	1.85445	1.00084	-0.448561	-0.0192804	5.76212	8.82961	3.59145	1.90467	14.6993	9.84095	9.57239	8.10052								2.8	-6.719	-10,20 to -3,234	Yes	****	<0,0001
	3.6	5.46528	-0.182362	0.818004	-0.358895	1.75053	1.53809	-0.255992	-0.0164724	5.7879	9.74721	3.57944	1.97032	14.918	12.7046	9.85093	8.52589								2.9	-6.628	-10,11 to -3,143	Yes	****	<0,0001
	3.7	5.39547	-0.333998	0.868325	-0.298139	1.91212	1.29203	-0.474116	-0.0195234	5.69208	10.3344	3.65081	2.00845	14.753	12.2649	9.7436	9.3471								3	-6.803	-10,29 to -3,318	Yes	****	<0,0001
	3.8	5.24257	-0.41272	0.922371	-0.232892	2.02364	1.60443	-0.376559	-0.0416658	5.26457	10.5016	3.67063	2.18122	13.1265	10.6296	10.4094	9.25628								3.1	-6.711	-10,20 to -3,226	Yes	****	<0,0001
	3.9	5.00064	-0.402161	0.95054	-0.17611	2.04053	1.35932	-0.43865	-0.072951	5.53161	10.7	3.67158	1.94511	13.4924	11.5898	10.286	8.59243								3.2	-7.066	-10,55 to -3,581	Yes	****	<0,0001
	4	4.8823	-0.427956	0.878238	-0.421434	2.31763	1.4389	-0.576552	-0.257798	5.56638	11.2326	3.51202	1.86032	12.617	14.0174	9.34457	8.73239								3.3	-6.714	-10,20 to -3,230	Yes	****	<0,0001
	4.1	4.75118	-0.199596	0.788674	-0.076575	2.2142	1.41876	-0.402073	-0.319857	5.30517	11.0234	3.67703	1.61426	12.7233	14.0307	9.69403	8.57698								3.4	-6.865	-10,35 to -3,380	Yes	****	<0,0001
	4.2	4.30072	0.236797	0.961935	-0.0158134	2.6078	1.86209	-0.829427	-0.251006	5.04012	10.6544	3.64369	1.50079	11.4496	12.0605	10.4106	8.49856								3.5	-6.743	-10,23 to -3,258	Yes	****	<0,0001
	4.3	4.02858	0.22181	0.930871	0.339868	2.55627	1.69327	-0.486908	-0.399675	5.10984	9.48493	3.80823	2.03905	11.5005	14.7283	10.5351	8.22507								3.6	-7.291	-10,78 to -3,806	Yes	****	<0,0001
	4.4	4.05568	0.148078	0.936538	0.347659	2.44232	2.04048	-0.680609	-0.36751	4.8943	9.58646	3.65257	2.05537	10.3522	13.477	11.0701	8.57993								3.7	-7.432	-10,92 to -3,947	Yes	****	<0,0001
	4.5	3.86095	0.0377885	0.838503	0.464263	2.28608	2.10365	-0.573839	-0.583741	4.35967	8.17121	3.33187	2.28655	10.461	12.8014	11.2281	7.9482								3.8	-7.039	-10,52 to -3,554	Yes	****	<0,0001
	4.6	3.67899	0.0788444	0.916198	0.361352	2.10463	2.26769	-0.716099	-0.572433	4.5071	7.97036	3.1089	1.82386	9.24305	14.2577	10.8505	8.92929								3.9	-7.193	-10,68 to -3,709	Yes	****	<0,0001
	4.7	4.23708	-0.148776	0.810924	0.291222	1.90766	1.67634	-0.644432	-0.445895	4.68257	7.76477	2.84629	1.27097	8.77639	14.3309	10.9392	9.13682								4	-7.381	-10,87 to -3,896	Yes	****	<0,0001
	4.8	4.87018	-0.0845109	0.848754	0.106569	1.91013	1.76847	-0.574657	-0.40368	5.36191	8.59208	2.79845	1.15763	9.74061	14.0494	11.5239	9.0205								4.1	-7.309	-10,79 to -3,824	Yes	****	<0,0001
	4.9	5.37904	-0.258841	0.790011	-0.0515212	1.79198	1.62549	-0.473531	-0.539422	5.39486	8.89949	3.06552	0.608715	10.0871	12.5284	11.2943	8.54889								4.2	-6.798	-10,28 to -3,313	Yes	****	<0,0001
	5	5.6397	-0.519024	0.81788	0.125654	1.95387	2.02398	-0.160928	-0.485321	5.52354	9.96524	3.41171	0.534205	10.9261	11.8591	11.2124	7.98621								4.3	-7.068	-10,55 to -3,584	Yes	****	<0,0001
	5.1	5.52914	-0.499537	0.935515	0.115224	1.81872	1.97497	0.170575	-0.685804	5.12427	10.6143	3.4779	0.846851	12.8303	10.8914	10.4733	7.31237								4.4	-6.843	-10,33 to -3,358	Yes	****	<0,0001
	5.2	5.56447	-0.643287	1.06006	0.217114	1.66625	2.48458	0.332357	-0.56404	5.07534	10.6279	3.27832	0.799099	12.0063	11.9768	10.214	7.67307								4.5	-6.519	-10,00 to -3,034	Yes	****	<0,0001
	5.3	5.45996	-0.580914	1.12283	0.23104	1.5854	1.99666	0.38311	-0.56067	4.91558	9.99101	3.36448	0.843851	11.6913	11.8138	9.61629	7.46586								4.6	-6.571	-10,06 to -3,087	Yes	****	<0,0001
	5.4	5.22043	-0.731252	1.2191	0.293734	1.53424	2.60251	0.220871	-0.544263	4.6918	9.2057	3.27646	1.07308	10.1858	13.1098	9.45497	7.80527								4.7	-6.508	-9,993 to -3,023	Yes	****	<0,0001
	5.5	5.93646	-0.679153	1.18064	0.513882	1.21434	2.25189	0.0814719	-0.511736	4.49851	9.97413	3.01374	0.763607	10.2805	13.0577	9.65065	7.89618								4.8	-6.725	-10,21 to -3,241	Yes	****	<0,0001
	5.6	5.3649	-0.53298	1.14169	0.800617	1.04656	2.58596	0.120655	-0.434796	4.37869	10.1456	2.76081	0.717433	9.07727	13.4431	9.41059	7.60892								4.9	-6.521	-10,01 to -3,036	Yes	****	<0,0001
	5.7	5.55777	-0.823211	1.12959	0.784497	1.25791	2.51303	0.0895967	-0.272809	4.87166	10.6961	2.42099	0.722728	10.0315	11.6159	9.1558	8.05906								5	-6.503	-9,988 to -3,018	Yes	****	<0,0001
	5.8	5.76358	-0.790748	1.07975	0.815199	0.977176	1.82026	0.0548446	-0.41949	4.99466	10.6533	2.23057	0.914311	10.7055	12.0787	8.97471	7.94821								5.1	-6.526	-10,01 to -3,042	Yes	****	<0,0001
	5.9	5.67768	-0.800033	0.965122	0.736657	0.969203	1.64455	-0.0437729	-0.198455	4.85266	10.6564	1.93551	0.84155	12.9883	13.7348	8.91467	7.88641								5.2	-6.442	-9,926 to -2,957	Yes	****	<0,0001
	6	5.22438	-0.607033	0.972235	0.672796	0.822382	1.81137	-0.00378074	-0.0704861	4.75466	11.2771	2.02895	0.84952	14.0124	12.4247	9.42488	8.01354								5.3	-6.258	-9,743 to -2,773	Yes	****	<0,0001
	6.1	5.07988	-0.694884	0.984715	0.574442	0.805478	1.21158	0.0502627	0.00494514	4.74342	10.2234	2.37975	1.00183	14.8694	12.8904	9.75348	8.08097								5.4	-6.123	-9,608 to -2,639	Yes	****	<0,0001
	6.2	4.67633	-0.803043	0.918514	0.420744	0.834803	1.80665	0.0635411	-0.145498	4.53848	11.2314	2.64915	1.0735	14.0703	12.8731	9.44149	8.46152								5.5	-6.143	-9,628 to -2,659	Yes	****	<0,0001
	6.3	5.03456	-0.824059	0.835371	0.483833	0.575011	0.998439	-0.0375311	-0.128039	4.20893	10.1515	2.48568	0.997005	14.0805	11.4763	8.28509	8.27124								5.6	-5.931	-9,416 to -2,446	Yes	****	<0,0001
	6.4	5.22903	-0.982274	0.747544	0.361868	0.569415	1.72908	0.0496263	-0.341715	4.04399	10.3801	2.50421	1.07769	14.8051	15.028	8.56431	8.39884								5.7	-5.917	-9,402 to -2,432	Yes	****	<0,0001
	6.5	5.02944	-0.662008	0.646583	0.30677	0.581341	1.30257	-0.205943	-0.412101	3.92585	9.56154	2.48485	0.885909	14.1286	11.8293	8.04613	7.95792								5.8	-6.15	-9,635 to -2,665	Yes	****	<0,0001
	6.6	5.49506	-0.810963	0.439222	0.170648	0.364743	1.36268	-0.166229	-0.505458	3.75752	8.71803	2.41139	0.627481	13.895	14.8143	7.53921	7.5168								5.9	-6.607	-10,09 to -3,123	Yes	****	<0,0001
	6.7	5.28899	-0.869748	0.369353	0.31572	0.286257	0.854981	-0.108506	-0.616573	3.6539	9.78271	2.28321	0.225447	13.6937	12.2661	7.14288	6.83281								6	-6.745	-10,23 to -3,261	Yes	****	<0,0001
	6.8	4.95227	-0.633604	0.36609	-0.0784985	0.206067	0.879384	-0.338723	-0.583468	3.42104	10.5624	2.31332	0.0321685	13.6132	11.9472	6.596	7.14547								6.1	-6.991	-10,48 to -3,506	Yes	****	<0,0001
	6.9	4.92293	-0.630891	0.404631	0.111537	0.0713631	0.861136	-0.26454	-0.617973	3.4503	11.1133	2.28298	0.10307	13.0154	14.2969	6.61277	6.30024								6.2	-7.071	-10,56 to -3,586	Yes	****	<0,0001
	7	4.57639	-0.792825	0.281774	-0.161408	0.03113	1.29998	-0.196503	-0.490552	3.36731	10.8677	2.28073	-0.265235	14.0097	14.1899	6.33887	6.04182								6.3	-6.627	-10,11 to -3,142	Yes	****	<0,0001
	7.1	4.73228	-0.607076	0.121195	-0.0234357	0.053662	1.42052	-0.210769	-0.411447	3.43359	10.2724	2.456	0.11292	14.5229	14.4631	6.83314	4.7839								6.4	-7.18	-10,66 to -3,695	Yes	****	<0,0001
	7.2	4.48179	-0.84761	0.0724263	-0.000216541	0.00827561	1.21282	-0.183718	-0.32767	3.49551	9.25816	2.43996	0.301338	13.6467	12.8964	6.20346	5.49905								6.5	-6.529	-10,01 to -3,044	Yes	****	<0,0001
	7.3	4.50998	-0.893031	0.0107903	0.014191	0.087109	1.76643	-0.112439	-0.409773	3.46421	9.27948	2.15331	1.10338	14.9614	14.7633	6.75149	5.12301								6.6	-6.616	-10,10 to -3,131	Yes	****	<0,0001
	7.4	4.24374	-0.93985	0.0121437	0.248385	-0.0411237	1.23851	-0.0628788	-0.323248	3.39528	9.85088	1.96347	1.08383	14.933	13.9647	6.69855	5.32533								6.7	-6.295	-9,780 to -2,810	Yes	****	<0,0001
	7.5	4.7611	-0.95093	-0.0076047	0.476624	0.0371744	1.24734	-0.140418	-0.402867	3.41131	11.1215	1.7929	0.974427	14.122	13.9647	6.96744	6.25591								6.8	-6.358	-9,843 to -2,873	Yes	****	<0,0001
	7.6	4.39386	-0.92805	0.0180124	0.386776	-0.211879	1.36786	0.0546714	-0.360539	3.75447	9.94743	1.98839	1.06125	14.5764	13.8415	8.17031	6.13465								6.9	-6.54	-10,02 to -3,055	Yes	****	<0,0001
	7.7	4.2837	-1.03862	-0.0427983	0.449779	-0.210856	1.35038	0.0293749	-0.348245	3.84307	10.6546	2.10903	1.47337	14.877	13.8762	8.40859	6.59697								7	-6.535	-10,02 to -3,051	Yes	****	<0,0001
	7.8	4.38672	-1.15093	-0.095928	0.686557	-0.247226	1.3889	0.302376	-0.466383	4.14486	9.75191	2.09297	1.66397	13.5161	12.003	8.99684	6.5655								7.1	-6.475	-9,960 to -2,991	Yes	****	<0,0001
	7.9	4.79633	-1.0396	-0.113369	0.740518	-0.197046	1.63051	0.513834	-0.501617	4.32854	9.90243	2.49639	1.34084	12.4866	11.7602	8.92454	5.66599								7.2	-6.166	-9,650 to -2,681	Yes	****	<0,0001
	8	4.97948	-1.16905	-0.111691	0.554137	-0.24299	1.86344	0.35389	-0.700321	4.38694	9.34635	2.89925	1.26681	11.3209	12.0663	9.55346	5.63835								7.3	-6.578	-10,06 to -3,093	Yes	****	<0,0001
	8.1	4.82332	-1.31203	-0.0706989	0.771101	-0.057562	1.81456	0.498439	-0.669448	4.76762	9.56072	2.87055	1.51041	10.5848	14.2915	10.205	5.43569								7.4	-6.605	-10,09 to -3,120	Yes	****	<0,0001
	8.2	5.05532	-1.19862	-0.0444503	0.58727	-0.0818789	1.96513	0.717901	-0.753803	4.20514	10.3026	2.67556	1.37637	11.4074	12.0378	10.7181	4.7977								7.5	-6.699	-10,18 to -3,214	Yes	****	<0,0001
	8.3	4.61985	-1.1744	-0.0753452	0.5759	-0.318612	1.95284	1.09462	-0.673206	4.01395	10.7438	2.38619	1.22753	11.9146	13.2457	11.1824	5.11843								7.6	-6.844	-10,33 to -3,359	Yes	****	<0,0001
	8.4	4.89869	-1.34696	-0.0935738	0.364742	-0.226905	1.82534	1.28057	-0.631966	3.75879	11.2472	2.16642	1.21013	12.4905	11.8003	11.3464	4.9788								7.7	-7.171	-10,66 to -3,686	Yes	****	<0,0001
	8.5	4.85409	-1.26733	0.00758133	0.45956	-0.31365	1.9912	1.3544	-0.656116	3.63446	12.0833	1.83983	0.550094	11.8231	11.3264	12.1838	4.98438								7.8	-6.741	-10,23 to -3,257	Yes	****	<0,0001
	8.6	4.43709	-1.17114	0.184628	0.435111	-0.16763	1.70096	0.984662	-0.625547	3.75647	11.5187	1.78133	0.750046	10.9587	13.2462	12.3163	5.0034								7.9	-6.385	-9,869 to -2,900	Yes	****	<0,0001
	8.7	4.30523	-1.16549	0.32664	0.239147	-0.0340762	2.41332	0.77827	-0.577172	3.84904	11.3178	2.20168	0.165525	10.0985	12.7639	12.1038	5.15048								8	-6.369	-9,854 to -2,884	Yes	****	<0,0001
	8.8	4.32351	-1.16881	0.179179	0.255836	-0.00134932	1.90515	0.935328	-0.493968	3.86	10.4139	2.39006	0.8822	9.91051	13.2022	11.7252	5.18214								8.1	-6.679	-10,16 to -3,194	Yes	****	<0,0001
	8.9	4.19529	-1.29774	0.0675905	-0.179402	-0.0129569	1.73284	0.842079	-0.491707	3.69095	9.82552	2.5347	0.66098	9.89427	11.384	12.0588	5.59632								8.2	-6.409	-9,894 to -2,924	Yes	****	<0,0001
	9	4.0988	-1.36695	-0.0776886	-0.146059	-0.198996	1.90674	0.621933	-0.597436	3.61982	9.61536	2.38829	0.938969	10.3064	11.4054	11.3909	5.12872								8.3	-6.729	-10,21 to -3,244	Yes	****	<0,0001
	9.1	4.03825	-1.26876	-0.157875	-0.173104	-0.272115	1.62874	0.547766	-0.619983	3.60867	9.51402	2.18516	1.09249	10.5033	13.5589	11.4613	5.36188								8.4	-6.616	-10,10 to -3,131	Yes	****	<0,0001
	9.2	4.14296	-1.1081	-0.179926	-0.306148	-0.374527	1.62062	0.605167	-0.577818	3.66495	9.86879	2.3593	1.45038	10.4047	12.676	11.2608	4.95169								8.5	-6.499	-9,984 to -3,015	Yes	****	<0,0001
	9.3	3.96767	-0.881075	-0.144883	-0.520924	-0.319405	1.70077	0.652165	-0.646128	3.27674	8.71276	2.19973	0.990285	10.1288	13.3346	11.2175	5.36234								8.6	-6.694	-10,18 to -3,209	Yes	****	<0,0001
	9.4	3.86601	-0.658785	0.156247	-0.494706	-0.421767	1.42246	0.657533	-0.654216	3.25845	8.14885	2.03437	0.849818	10.1845	12.5916	11.5483	4.50588								8.7	-6.421	-9,905 to -2,936	Yes	****	<0,0001
	9.5	3.97193	-0.491492	0.313994	-0.655134	-0.486881	1.86701	0.573829	-0.899835	3.3069	7.64263	1.80474	0.950178	9.73726	12.5763	11.1821	5.35312								8.8	-6.454	-9,939 to -2,969	Yes	****	<0,0001
	9.6	3.87926	-0.363928	0.567453	-0.367327	-0.384979	1.57216	0.467119	-0.751024	3.69653	7.11455	1.91174	1.24121	9.03546	13.3961	11.6272	5.53639								8.9	-6.349	-9,834 to -2,864	Yes	****	<0,0001
	9.7	3.86971	-0.504392	0.656085	-0.706778	-0.31962	1.94613	0.4079	-0.755697	3.55091	7.39805	1.6916	1.5585	8.783	14.1201	10.7249	5.69478								9	-6.319	-9,804 to -2,834	Yes	****	<0,0001
	9.8	3.38685	-0.445454	0.705529	-0.528487	-0.295605	1.63758	0.492381	-0.889253	3.3286	6.69309	1.4543	1.81711	8.93548	13.0067	11.1799	5.9977								9.1	-6.695	-10,18 to -3,211	Yes	****	<0,0001
	9.9	3.36924	-0.624087	0.581603	-0.64592	-0.392582	1.42322	0.230315	-0.765072	2.92849	6.82323	1.17674	1.90735	8.50949	13.7526	11.2293	6.14441								9.2	-6.602	-10,09 to -3,117	Yes	****	<0,0001
	10	2.95098	-0.75727	0.36906	-0.463517	-0.068129	1.6767	0.373932	-0.734957	2.88119	6.08119	1.21173	1.44291	9.61012	13.974	9.812	5.79188								9.3	-6.427	-9,912 to -2,942	Yes	****	<0,0001
	10.1	3.18075	-0.894504	0.277043	-0.42754	0.010703	1.74957	0.0354774	-0.517152	2.70153	6.57291	1.1479	1.51675	8.9051	12.9398	10.8141	5.17478								9.4	-6.156	-9,641 to -2,671	Yes	****	<0,0001
	10.2	2.94685	-0.893999	0.109113	-0.206171	0.100299	1.71319	-0.0618736	-0.608936	2.53833	5.2261	1.08222	1.38177	9.10139	12.9876	10.2121	4.91547								9.5	-6.045	-9,530 to -2,560	Yes	****	<0,0001
	10.3	3.09265	-0.751617	0.0663134	-0.283404	0.0418479	2.38833	0.0135478	-0.583092	2.51603	5.39646	1.32837	1.40923	8.55782	13.6719	10.0338	4.36249								9.6	-6.118	-9,602 to -2,633	Yes	****	<0,0001
	10.4	3.01464	-0.65094	-0.0637894	-0.00296442	-0.0316736	1.86695	0.0516536	-0.771454	2.44317	5.22079	1.17309	1.7249	9.36103	14.5478	9.21068	3.99355								9.7	-6.116	-9,601 to -2,631	Yes	****	<0,0001
	10.5	3.36548	-0.610218	-0.177146	-0.126451	0.269447	2.39931	0.0693739	-0.714947	2.20702	5.19536	1.03992	1.42969	10.543	12.6911	9.15999	3.76395								9.8	-6.044	-9,529 to -2,559	Yes	****	<0,0001
	10.6	3.15775	-0.437022	-0.256613	0.0766601	0.285106	2.49642	-0.0963097	-0.874211	2.15156	5.99512	1.02566	1.13769	9.38883	13.133	8.70183	3.78999								9.9	-6.162	-9,647 to -2,677	Yes	****	<0,0001
	10.7	2.97385	-0.562936	-0.260044	-0.115324	0.516986	2.04039	-0.162434	-0.879537	2.39447	7.08976	0.896536	1.05472	9.31761	12.7923	8.35216	3.02283								10	-5.932	-9,417 to -2,447	Yes	****	<0,0001
	10.8	2.66696	-0.600336	-0.150582	0.013437	0.557476	1.93957	-0.203897	-0.755732	2.21058	6.79552	0.735606	0.366581	8.74021	13.8868	7.65343	3.12569								10.1	-5.795	-9,280 to -2,310	Yes	****	<0,0001
	10.9	2.63992	-0.386752	-0.00181988	0.0299688	0.633707	2.43499	-0.196954	-0.968694	1.96979	6.77678	0.56131	0.365637	8.89884	10.9724	7.64175	2.99352								10.2	-5.543	-9,028 to -2,058	Yes	****	<0,0001
	11	2.76002	-0.411138	0.219804	-0.0247891	0.47737	2.18878	0.00442953	-1.15847	2.28207	6.48257	0.622195	0.0816219	8.27327	10.8043	7.74245	3.4553								10.3	-5.411	-8,896 to -1,927	Yes	****	<0,0001
	11.1	2.43756	-0.340064	0.274082	0.135291	0.53458	2.37548	0.243158	-0.904346	2.42402	5.96695	1.05976	-0.320347	7.87458	12.2883	7.23765	3.01262								10.4	-5.533	-9,018 to -2,048	Yes	****	<0,0001
	11.2	2.50785	-0.13761	0.297851	0.119672	0.33993	2.29077	0.197478	-1.09747	2.84984	6.37885	1.57559	-0.361653	6.84893	11.5902	7.40235	3.1323								10.5	-5.194	-8,679 to -1,710	Yes	****	<0,0001
	11.3	2.71079	-0.0377146	0.488425	0.435356	0.16425	2.18588	0.183765	-1.09999	3.10418	5.63628	1.81655	-0.577922	7.21896	13.002	6.26807	3.12341								10.6	-5.121	-8,606 to -1,637	Yes	****	<0,0001
	11.4	2.42213	0.15067	0.441476	0.324853	0.257074	2.22227	0.190174	-0.937968	2.98621	5.25448	1.82621	-0.308554	6.83058	11.4814	6.67404	3.78256								10.7	-5.171	-8,656 to -1,686	Yes	****	<0,0001
	11.5	2.40153	0.224247	0.455091	0.432463	0.183789	1.46681	0.0112266	-1.00459	3.03266	4.61971	1.57689	0.0647581	7.49042	12.724	5.79671	3.81685								10.8	-5.006	-8,491 to -1,521	Yes	****	<0,0001
	11.6	2.13967	0.150709	0.461525	0.47816	0.255371	1.7327	0.129424	-1.12058	3.36587	4.70248	1.34595	-0.0935295	7.55439	12.748	5.85528	4.00305								10.9	-4.499	-7,984 to -1,015	Yes	***	0.0004
	11.7	2.16362	0.0976694	0.542072	0.568449	0.253901	1.81866	-0.0922764	-1.00432	3.39305	5.58645	1.21267	-0.144693	8.50022	10.7913	6.14449	3.56405								11	-4.461	-7,946 to -0,9761	Yes	***	0.0005
	11.8	1.91602	0.028285	0.572186	0.450019	0.23113	1.46395	-0.190721	-1.05523	3.19585	6.23097	1.27506	-0.501997	8.05934	12.2839	6.42877	3.21266								11.1	-4.348	-7,833 to -0,8636	Yes	***	0.0009
	11.9	2.08974	-0.104493	0.820725	0.490053	0.100312	1.71863	-0.0696653	-0.976797	3.33897	5.90831	1.29624	-0.82187	9.07608	13.5291	6.16065	2.95343								11.2	-4.362	-7,847 to -0,8774	Yes	***	0.0009
	12	1.91557	-0.131952	0.903807	0.388554	0.24836	1.41534	-0.279828	-1.0576	3.44061	6.08012	1.3758	-0.775685	9.24866	13.5986	5.44856	2.84509								11.3	-4.32	-7,805 to -0,8353	Yes	**	0.0011
	12.1	1.99162	-0.15904	0.977632	0.268894	0.409155	1.76339	-0.170625	-0.98157	3.09472	5.56799	1.35836	-0.800546	8.99614	12.7564	5.79984	2.96061								11.4	-4.182	-7,667 to -0,6972	Yes	**	0.0021
	12.2	2.22485	-0.326304	0.897643	0.578538	0.330477	1.38664	-0.134787	-1.06009	3.4155	5.02837	1.40699	-1.11542	9.07194	14.0578	5.22988	3.50438								11.5	-4.369	-7,854 to -0,8841	Yes	***	0.0008
	12.3	2.61423	-0.145898	0.913066	0.525393	0.320374	1.24979	-0.255464	-1.04259	3.60964	5.08838	1.20943	-0.722534	7.99364	11.6642	5.17134	3.54301								11.6	-4.407	-7,892 to -0,9220	Yes	***	0.0007
	12.4	2.62753	-0.252707	0.720884	0.501938	0.363376	1.86774	-0.284582	-1.07261	3.54856	4.64995	1.33336	-0.427835	8.24736	12.969	5.87556	3.59818								11.7	-4.337	-7,822 to -0,8526	Yes	***	0.001
	12.5	2.45227	-0.340974	0.607437	0.610365	0.136029	1.85506	-0.466889	-1.09663	3.60054	5.43063	1.70716	-0.604578	7.29192	13.3251	5.16481	3.44209								11.8	-4.596	-8,081 to -1,111	Yes	***	0.0003
	12.6	2.69257	-0.184222	0.600206	0.218525	0.0351886	1.4877	-0.346624	-1.04092	3.51959	6.64923	1.69755	-0.502589	7.05417	14.6845	6.16406	3.00288								11.9	-4.672	-8,156 to -1,187	Yes	***	0.0002
	12.7	2.70901	-0.418093	0.535174	0.398716	0.0145735	1.84448	-0.105536	-0.990175	3.69436	7.87915	1.63425	-0.4435	7.91648	13.3337	6.02736	3.23023								12	-4.732	-8,217 to -1,248	Yes	***	0.0001
	12.8	2.41153	-0.342752	0.674012	-0.0443454	-0.132413	2.09291	0.00418998	-1.13882	3.76051	8.19462	1.60237	-0.238418	8.74376	11.7538	6.65694	3.19709								12.1	-4.454	-7,939 to -0,9694	Yes	***	0.0005
	12.9	2.61586	-0.393124	0.704526	-0.0301755	0.194059	2.03065	0.141097	-1.13821	3.44791	7.37663	1.6444	-0.442375	8.79042	14.4962	6.75171	2.7532								12.2	-4.588	-8,073 to -1,103	Yes	***	0.0003
	13	2.64137	-0.50035	0.672393	0.0124541	0.0903364	1.85484	0.498513	-1.0708	3.32422	6.55625	1.55105	-0.541791	8.46016	13.4693	6.55856	2.80461								12.3	-4.172	-7,657 to -0,6874	Yes	**	0.0022
	13.1	2.61763	-0.399568	0.748534	0.258171	0.0366165	1.59787	0.557054	-1.28057	3.27861	6.89053	1.56981	-0.691483	7.79345	15.3766	7.7066	2.63213								12.4	-4.415	-7,900 to -0,9305	Yes	***	0.0007
	13.2	2.22403	-0.519767	0.728263	0.196396	0.208337	0.979114	0.429965	-1.06359	3.50857	6.08559	1.77499	-0.627253	7.73167	16.9148	7.93454	2.416								12.5	-4.45	-7,935 to -0,9653	Yes	***	0.0005
	13.3	2.4979	-0.637147	0.819259	0.141498	0.289578	1.41268	0.297929	-1.19047	3.39157	6.09253	1.87118	-0.653397	7.4873	17.6932	8.17808	2.86215								12.6	-4.851	-8,336 to -1,366	Yes	****	<0,0001
	13.4	2.26422	-0.502904	0.699467	0.187324	0.19062	1.39822	0.189124	-1.23729	3.33095	5.25972	2.03535	-0.774822	6.81822	15.2653	8.53554	2.5199								12.7	-4.91	-8,395 to -1,426	Yes	****	<0,0001
	13.5	2.2266	-0.598033	0.586241	0.137659	0.278109	1.41324	0.310252	-1.08053	2.99105	4.67784	2.17636	-0.399223	7.61605	16.0221	8.0423	2.05898								12.8	-5.018	-8,503 to -1,533	Yes	****	<0,0001
	13.6	2.06779	-0.717504	0.480922	-0.059657	0.128099	1.67557	0.208581	-0.862197	3.04893	4.30538	2.34146	-0.424407	7.58976	16.2995	8.38399	2.07644								12.9	-5.087	-8,572 to -1,602	Yes	****	<0,0001
	13.7	2.11029	-0.717533	0.331557	0.0266814	0.192611	2.22946	0.373134	-0.765475	3.18216	4.72424	2.52053	-0.401594	8.12	14.1685	8.12138	2.16954								13	-4.748	-8,233 to -1,263	Yes	***	0.0001
	13.8	2.03391	-1.00945	0.187927	0.211972	0.32172	1.86461	0.325537	-0.758218	3.23611	5.22349	2.60722	-0.110764	8.30252	16.6194	8.40273	2.24603								13.1	-5.053	-8,537 to -1,568	Yes	****	<0,0001
	13.9	2.59102	-1.07195	0.118367	0.127327	0.513277	1.86967	0.234281	-0.852186	3.13458	6.31406	2.90466	0.180906	9.10185	14.0385	8.4835	2.4715								13.2	-5.32	-8,804 to -1,835	Yes	****	<0,0001
	14	2.48239	-1.07288	0.0515387	0.178584	0.852958	1.91969	0.308851	-0.681437	3.04417	6.87256	3.0492	0.432531	8.95791	13.553	8.61248	3.45747								13.3	-5.411	-8,896 to -1,927	Yes	****	<0,0001
	14.1	2.31213	-1.06561	0.209848	0.0754892	0.989327	1.57896	0.00428029	-0.847648	3.19978	7.10817	3.2845	0.380514	9.52029	13.8633	9.03269	3.30557								13.4	-4.975	-8,460 to -1,490	Yes	****	<0,0001
	14.2	2.80515	-1.16393	0.320939	-0.0662341	0.965985	0.991831	0.0987912	-0.849204	3.06477	6.47411	3.11838	0.354416	8.30587	13.5471	8.22848	3.33426								13.5	-4.989	-8,474 to -1,504	Yes	****	<0,0001
	14.3	2.87029	-1.22262	0.659564	-0.384533	0.939002	1.00485	-0.0108859	-0.741772	3.19614	7.3123	3.19185	0.479747	8.31453	13.2333	8.50672	3.93387								13.6	-5.087	-8,572 to -1,603	Yes	****	<0,0001
	14.4	3.20456	-1.19926	0.890327	-0.49522	0.860974	0.522435	-0.0720485	-0.795371	2.9687	8.30221	3.31796	0.50358	7.50719	14.8576	8.40588	3.46216								13.7	-4.853	-8,338 to -1,368	Yes	****	<0,0001
	14.5	3.42649	-1.31281	0.93305	-0.455299	0.859307	0.855502	0.0443129	-0.713701	2.90176	8.0203	3.2395	0.446011	6.83577	12.9273	8.44299	3.02642								13.8	-5.419	-8,903 to -1,934	Yes	****	<0,0001
	14.6	4.1753	-1.2409	0.98317	-0.586382	0.700681	0.766144	-0.281044	-0.860003	2.60785	8.41181	3.07831	1.29004	6.38207	13.0699	8.56922	2.53114								13.9	-5.387	-8,872 to -1,903	Yes	****	<0,0001
	14.7	3.58976	-1.1026	1.01951	-0.569742	0.779134	1.20421	0.00441322	-0.877972	2.40648	8.00867	3.07398	1.46556	6.43532	13.3273	8.09272	2.33635								14	-5.492	-8,977 to -2,008	Yes	****	<0,0001
	14.8	3.54876	-1.11794	0.978684	-0.749635	0.578124	1.20809	-0.167441	-1.03105	2.50347	7.03632	2.90341	1.2813	5.72155	14.2107	7.63198	1.94365								14.1	-5.805	-9,290 to -2,320	Yes	****	<0,0001
	14.9	3.72969	-0.969749	0.93318	-0.814413	0.456554	1.63483	-0.227776	-0.954637	2.32587	6.44248	2.77232	1.09537	5.43055	16.0448	7.18875	1.84331								14.2	-5.416	-8,900 to -1,931	Yes	****	<0,0001
	15	3.78819	-0.891493	0.814723	-0.767071	0.490766	1.58403	-0.296428	-1.04126	1.95818	6.51588	2.43691	0.600492	5.01482	15.5788	6.43056	1.31928								14.3	-5.632	-9,117 to -2,147	Yes	****	<0,0001
																									14.4	-5.801	-9,286 to -2,316	Yes	****	<0,0001
																									14.5	-5.275	-8,760 to -1,791	Yes	****	<0,0001
																									14.6	-5.285	-8,770 to -1,801	Yes	****	<0,0001
																									14.7	-5.137	-8,622 to -1,653	Yes	****	<0,0001
																									14.8	-4.998	-8,483 to -1,513	Yes	****	<0,0001
																									14.9	-4.919	-8,404 to -1,435	Yes	****	<0,0001
																									15	-4.522	-8,007 to -1,037	Yes	***	0.0004
																									Test details	Mean 1	Mean 2	Mean Diff,	SE of diff,	N1	N2	t	DF
																									Wash - NCD
																									-10	-0.2535	-0.2044	-0.0491	0.9364	8	8	0.05243	1750
																									-9.9	-0.177	-0.185	0.008024	0.9364	8	8	0.008569	1750
																									-9.8	-0.1934	-0.09141	-0.1019	0.9364	8	8	0.1089	1750
																									-9.7	-0.2074	-0.3412	0.1337	0.9364	8	8	0.1428	1750
																									-9.6	-0.1073	-0.3906	0.2832	0.9364	8	8	0.3025	1750
																									-9.5	-0.1319	-0.1448	0.01289	0.9364	8	8	0.01376	1750
																									-9.4	-0.1741	-0.2906	0.1166	0.9364	8	8	0.1245	1750
																									-9.3	-0.2729	-0.0796	-0.1933	0.9364	8	8	0.2064	1750
																									-9.2	-0.2679	-0.4976	0.2296	0.9364	8	8	0.2452	1750
																									-9.1	-0.2389	-0.0415	-0.1974	0.9364	8	8	0.2108	1750
																									-9	-0.2589	-0.2902	0.03132	0.9364	8	8	0.03344	1750
																									-8.9	-0.2719	-0.2055	-0.06632	0.9364	8	8	0.07083	1750
																									-8.8	-0.1889	-0.05987	-0.1291	0.9364	8	8	0.1378	1750
																									-8.7	-0.1506	0.2082	-0.3589	0.9364	8	8	0.3832	1750
																									-8.6	-0.1489	0.2507	-0.3996	0.9364	8	8	0.4267	1750
																									-8.5	-0.1592	0.2666	-0.4258	0.9364	8	8	0.4547	1750
																									-8.4	-0.13	0.4054	-0.5354	0.9364	8	8	0.5718	1750
																									-8.3	-0.1638	0.2384	-0.4022	0.9364	8	8	0.4295	1750
																									-8.2	-0.09067	0.6001	-0.6907	0.9364	8	8	0.7376	1750
																									-8.1	-0.09912	0.3363	-0.4354	0.9364	8	8	0.465	1750
																									-8	-0.1926	0.4605	-0.6531	0.9364	8	8	0.6975	1750
																									-7.9	-0.1036	0.3505	-0.4541	0.9364	8	8	0.4849	1750
																									-7.8	-0.1415	0.3322	-0.4737	0.9364	8	8	0.5059	1750
																									-7.7	-0.2464	0.4128	-0.6592	0.9364	8	8	0.7039	1750
																									-7.6	-0.1546	0.4134	-0.568	0.9364	8	8	0.6065	1750
																									-7.5	-0.1937	0.1824	-0.3761	0.9364	8	8	0.4017	1750
																									-7.4	-0.1146	0.159	-0.2735	0.9364	8	8	0.2921	1750
																									-7.3	-0.09941	0.111	-0.2105	0.9364	8	8	0.2247	1750
																									-7.2	-0.1058	-0.02489	-0.08092	0.9364	8	8	0.08642	1750
																									-7.1	-0.08687	0.07075	-0.1576	0.9364	8	8	0.1683	1750
																									-7	-0.1104	-0.1367	0.02628	0.9364	8	8	0.02806	1750
																									-6.9	-0.1263	-0.1778	0.05148	0.9364	8	8	0.05497	1750
																									-6.8	-0.1005	-0.1367	0.03619	0.9364	8	8	0.03864	1750
																									-6.7	-0.0982	-0.2671	0.1689	0.9364	8	8	0.1803	1750
																									-6.6	-0.1259	-0.1858	0.05996	0.9364	8	8	0.06403	1750
																									-6.5	-0.1154	-0.3299	0.2145	0.9364	8	8	0.229	1750
																									-6.4	-0.1096	-0.3089	0.1993	0.9364	8	8	0.2128	1750
																									-6.3	-0.09327	0.03224	-0.1255	0.9364	8	8	0.134	1750
																									-6.2	-0.09633	-0.1998	0.1035	0.9364	8	8	0.1105	1750
																									-6.1	-0.0915	-0.291	0.1995	0.9364	8	8	0.213	1750
																									-6	-0.1509	-0.3232	0.1723	0.9364	8	8	0.184	1750
																									-5.9	-0.1508	-0.2417	0.09091	0.9364	8	8	0.09708	1750
																									-5.8	-0.1191	-0.5448	0.4257	0.9364	8	8	0.4546	1750
																									-5.7	-0.1117	-0.3402	0.2285	0.9364	8	8	0.244	1750
																									-5.6	-0.1222	-0.6342	0.5121	0.9364	8	8	0.5468	1750
																									-5.5	-0.1363	-0.31	0.1737	0.9364	8	8	0.1855	1750
																									-5.4	-0.145	-0.2204	0.07542	0.9364	8	8	0.08054	1750
																									-5.3	-0.252	-0.2271	-0.02489	0.9364	8	8	0.02658	1750
																									-5.2	-0.2073	0.01406	-0.2214	0.9364	8	8	0.2364	1750
																									-5.1	-0.1894	-0.2072	0.0178	0.9364	8	8	0.019	1750
																									-5	-0.1597	0.1502	-0.3099	0.9364	8	8	0.331	1750
																									-4.9	-0.07262	-0.1398	0.06713	0.9364	8	8	0.07169	1750
																									-4.8	-0.1627	-0.08234	-0.08035	0.9364	8	8	0.08581	1750
																									-4.7	-0.11	0.2618	-0.3719	0.9364	8	8	0.3971	1750
																									-4.6	-0.1918	-0.07486	-0.1169	0.9364	8	8	0.1249	1750
																									-4.5	-0.1726	-0.1772	0.004542	0.9364	8	8	0.00485	1750
																									-4.4	-0.2232	-0.1776	-0.04565	0.9364	8	8	0.04875	1750
																									-4.3	-0.2235	-0.06442	-0.1591	0.9364	8	8	0.1699	1750
																									-4.2	-0.2224	-0.2168	-0.005561	0.9364	8	8	0.005939	1750
																									-4.1	-0.289	0.09744	-0.3864	0.9364	8	8	0.4126	1750
																									-4	-0.2475	-0.06448	-0.183	0.9364	8	8	0.1955	1750
																									-3.9	-0.2235	-0.1536	-0.06993	0.9364	8	8	0.07468	1750
																									-3.8	-0.3325	-0.3595	0.02699	0.9364	8	8	0.02882	1750
																									-3.7	-0.367	-0.05847	-0.3085	0.9364	8	8	0.3294	1750
																									-3.6	-0.3413	-0.2011	-0.1402	0.9364	8	8	0.1497	1750
																									-3.5	-0.3171	-0.2358	-0.08137	0.9364	8	8	0.0869	1750
																									-3.4	-0.3084	-0.2714	-0.03695	0.9364	8	8	0.03946	1750
																									-3.3	-0.2523	-0.2097	-0.04261	0.9364	8	8	0.0455	1750
																									-3.2	-0.3373	-0.3673	0.03003	0.9364	8	8	0.03207	1750
																									-3.1	-0.3632	-0.1688	-0.1944	0.9364	8	8	0.2076	1750
																									-3	-0.2895	-0.2959	0.006387	0.9364	8	8	0.006821	1750
																									-2.9	-0.2039	-0.2675	0.06368	0.9364	8	8	0.068	1750
																									-2.8	-0.2486	-0.443	0.1944	0.9364	8	8	0.2076	1750
																									-2.7	-0.2486	-0.4473	0.1986	0.9364	8	8	0.2121	1750
																									-2.6	-0.2204	-0.5054	0.285	0.9364	8	8	0.3044	1750
																									-2.5	-0.2957	-0.5532	0.2575	0.9364	8	8	0.275	1750
																									-2.4	-0.3006	-0.6388	0.3383	0.9364	8	8	0.3612	1750
																									-2.3	-0.3022	-0.6528	0.3506	0.9364	8	8	0.3744	1750
																									-2.2	-0.3166	-0.3476	0.03101	0.9364	8	8	0.03311	1750
																									-2.1	-0.3922	-0.4777	0.08547	0.9364	8	8	0.09127	1750
																									-2	-0.4055	-0.2568	-0.1488	0.9364	8	8	0.1589	1750
																									-1.9	-0.3386	-0.4102	0.0716	0.9364	8	8	0.07646	1750
																									-1.8	-0.4111	-0.44	0.02891	0.9364	8	8	0.03088	1750
																									-1.7	-0.4113	-0.3727	-0.03862	0.9364	8	8	0.04124	1750
																									-1.6	-0.48	-0.5319	0.05188	0.9364	8	8	0.0554	1750
																									-1.5	-0.5025	-0.6616	0.1591	0.9364	8	8	0.1698	1750
																									-1.4	-0.5092	-0.468	-0.04122	0.9364	8	8	0.04402	1750
																									-1.3	-0.5357	-0.7297	0.194	0.9364	8	8	0.2072	1750
																									-1.2	-0.564	-0.5589	-0.005161	0.9364	8	8	0.005511	1750
																									-1.1	-0.5778	-0.5808	0.002965	0.9364	8	8	0.003166	1750
																									-1	-0.5668	-0.6487	0.08191	0.9364	8	8	0.08748	1750
																									-0.9	-0.653	-0.242	-0.411	0.9364	8	8	0.4389	1750
																									-0.8	-0.6742	-0.6152	-0.05905	0.9364	8	8	0.06306	1750
																									-0.7	-0.6473	-0.06765	-0.5796	0.9364	8	8	0.619	1750
																									-0.6	-0.5687	-0.3583	-0.2104	0.9364	8	8	0.2247	1750
																									-0.5	-0.5644	0.08317	-0.6476	0.9364	8	8	0.6916	1750
																									-0.4	-0.5405	0.01361	-0.5541	0.9364	8	8	0.5918	1750
																									-0.3	-0.5434	0.1311	-0.6746	0.9364	8	8	0.7204	1750
																									-0.2	-0.634	0.1473	-0.7813	0.9364	8	8	0.8344	1750
																									-0.1	-0.4969	0.1071	-0.604	0.9364	8	8	0.645	1750
																									0	-0.6054	0.3957	-1.001	0.9364	8	8	1.069	1750
																									0.1	-0.6657	0.4384	-1.104	0.9364	8	8	1.179	1750
																									0.2	-0.626	0.8954	-1.521	0.9364	8	8	1.625	1750
																									0.3	-0.672	1.069	-1.741	0.9364	8	8	1.859	1750
																									0.4	-0.5076	1.364	-1.871	0.9364	8	8	1.999	1750
																									0.5	-0.5405	2.154	-2.694	0.9364	8	8	2.877	1750
																									0.6	-0.4055	2.67	-3.076	0.9364	8	8	3.284	1750
																									0.7	-0.353	2.869	-3.222	0.9364	8	8	3.441	1750
																									0.8	-0.1248	3.315	-3.44	0.9364	8	8	3.674	1750
																									0.9	-0.09665	3.565	-3.661	0.9364	8	8	3.91	1750
																									1	-0.1069	3.785	-3.891	0.9364	8	8	4.156	1750
																									1.1	0.002947	4.015	-4.012	0.9364	8	8	4.284	1750
																									1.2	-0.006	4.57	-4.576	0.9364	8	8	4.886	1750
																									1.3	0.02062	4.84	-4.819	0.9364	8	8	5.147	1750
																									1.4	0.1827	5.276	-5.094	0.9364	8	8	5.44	1750
																									1.5	0.2136	5.85	-5.637	0.9364	8	8	6.019	1750
																									1.6	0.3184	6.066	-5.748	0.9364	8	8	6.138	1750
																									1.7	0.511	6.508	-5.997	0.9364	8	8	6.405	1750
																									1.8	0.6248	6.699	-6.074	0.9364	8	8	6.486	1750
																									1.9	0.7361	6.964	-6.228	0.9364	8	8	6.65	1750
																									2	0.8575	7.066	-6.208	0.9364	8	8	6.63	1750
																									2.1	0.9592	7.066	-6.107	0.9364	8	8	6.521	1750
																									2.2	0.8577	7.551	-6.693	0.9364	8	8	7.148	1750
																									2.3	0.9922	7.739	-6.746	0.9364	8	8	7.204	1750
																									2.4	0.9626	7.782	-6.82	0.9364	8	8	7.283	1750
																									2.5	1.095	7.787	-6.691	0.9364	8	8	7.146	1750
																									2.6	1.028	7.906	-6.878	0.9364	8	8	7.345	1750
																									2.7	1.06	8.159	-7.1	0.9364	8	8	7.582	1750
																									2.8	1.072	7.791	-6.719	0.9364	8	8	7.175	1750
																									2.9	1.114	7.742	-6.628	0.9364	8	8	7.078	1750
																									3	1.063	7.866	-6.803	0.9364	8	8	7.265	1750
																									3.1	0.9675	7.679	-6.711	0.9364	8	8	7.167	1750
																									3.2	1.029	8.095	-7.066	0.9364	8	8	7.545	1750
																									3.3	1.066	7.78	-6.714	0.9364	8	8	7.17	1750
																									3.4	1.071	7.936	-6.865	0.9364	8	8	7.331	1750
																									3.5	1.045	7.788	-6.743	0.9364	8	8	7.201	1750
																									3.6	1.095	8.386	-7.291	0.9364	8	8	7.786	1750
																									3.7	1.043	8.474	-7.432	0.9364	8	8	7.936	1750
																									3.8	1.091	8.13	-7.039	0.9364	8	8	7.517	1750
																									3.9	1.033	8.226	-7.193	0.9364	8	8	7.682	1750
																									4	0.9792	8.36	-7.381	0.9364	8	8	7.882	1750
																									4.1	1.022	8.331	-7.309	0.9364	8	8	7.805	1750
																									4.2	1.109	7.907	-6.798	0.9364	8	8	7.26	1750
																									4.3	1.111	8.179	-7.068	0.9364	8	8	7.548	1750
																									4.4	1.115	7.958	-6.843	0.9364	8	8	7.308	1750
																									4.5	1.054	7.574	-6.519	0.9364	8	8	6.962	1750
																									4.6	1.015	7.586	-6.571	0.9364	8	8	7.018	1750
																									4.7	0.9605	7.468	-6.508	0.9364	8	8	6.95	1750
																									4.8	1.055	7.781	-6.725	0.9364	8	8	7.182	1750
																									4.9	1.033	7.553	-6.521	0.9364	8	8	6.963	1750
																									5	1.174	7.677	-6.503	0.9364	8	8	6.944	1750
																									5.1	1.17	7.696	-6.526	0.9364	8	8	6.97	1750
																									5.2	1.265	7.706	-6.442	0.9364	8	8	6.879	1750
																									5.3	1.205	7.463	-6.258	0.9364	8	8	6.683	1750
																									5.4	1.227	7.35	-6.123	0.9364	8	8	6.539	1750
																									5.5	1.248	7.392	-6.143	0.9364	8	8	6.561	1750
																									5.6	1.262	7.193	-5.931	0.9364	8	8	6.334	1750
																									5.7	1.28	7.197	-5.917	0.9364	8	8	6.319	1750
																									5.8	1.163	7.312	-6.15	0.9364	8	8	6.568	1750
																									5.9	1.119	7.726	-6.607	0.9364	8	8	7.056	1750
																									6	1.103	7.848	-6.745	0.9364	8	8	7.204	1750
																									6.1	1.002	7.993	-6.991	0.9364	8	8	7.465	1750
																									6.2	0.9715	8.042	-7.071	0.9364	8	8	7.551	1750
																									6.3	0.8672	7.495	-6.627	0.9364	8	8	7.077	1750
																									6.4	0.9203	8.1	-7.18	0.9364	8	8	7.667	1750
																									6.5	0.8233	7.353	-6.529	0.9364	8	8	6.973	1750
																									6.6	0.7937	7.41	-6.616	0.9364	8	8	7.065	1750
																									6.7	0.6901	6.985	-6.295	0.9364	8	8	6.722	1750
																									6.8	0.5962	6.954	-6.358	0.9364	8	8	6.789	1750
																									6.9	0.6073	7.147	-6.54	0.9364	8	8	6.984	1750
																									7	0.5685	7.104	-6.535	0.9364	8	8	6.979	1750
																									7.1	0.6344	7.11	-6.475	0.9364	8	8	6.915	1750
																									7.2	0.552	6.718	-6.166	0.9364	8	8	6.584	1750
																									7.3	0.6217	7.2	-6.578	0.9364	8	8	7.025	1750
																									7.4	0.547	7.152	-6.605	0.9364	8	8	7.053	1750
																									7.5	0.6276	7.326	-6.699	0.9364	8	8	7.154	1750
																									7.6	0.5901	7.434	-6.844	0.9364	8	8	7.309	1750
																									7.7	0.5591	7.73	-7.171	0.9364	8	8	7.658	1750
																									7.8	0.6005	7.342	-6.741	0.9364	8	8	7.199	1750
																									7.9	0.7287	7.113	-6.385	0.9364	8	8	6.818	1750
																									8	0.6909	7.06	-6.369	0.9364	8	8	6.801	1750
																									8.1	0.7247	7.403	-6.679	0.9364	8	8	7.132	1750
																									8.2	0.7809	7.19	-6.409	0.9364	8	8	6.844	1750
																									8.3	0.7502	7.479	-6.729	0.9364	8	8	7.186	1750
																									8.4	0.7587	7.375	-6.616	0.9364	8	8	7.065	1750
																									8.5	0.8037	7.303	-6.499	0.9364	8	8	6.941	1750
																									8.6	0.7223	7.416	-6.694	0.9364	8	8	7.149	1750
																									8.7	0.7857	7.206	-6.421	0.9364	8	8	6.857	1750
																									8.8	0.7419	7.196	-6.454	0.9364	8	8	6.892	1750
																									8.9	0.607	6.956	-6.349	0.9364	8	8	6.78	1750
																									9	0.53	6.849	-6.319	0.9364	8	8	6.748	1750
																									9.1	0.4654	7.161	-6.695	0.9364	8	8	7.15	1750
																									9.2	0.4778	7.08	-6.602	0.9364	8	8	7.05	1750
																									9.3	0.476	6.903	-6.427	0.9364	8	8	6.863	1750
																									9.4	0.4841	6.64	-6.156	0.9364	8	8	6.574	1750
																									9.5	0.5242	6.569	-6.045	0.9364	8	8	6.455	1750
																									9.6	0.5773	6.695	-6.118	0.9364	8	8	6.533	1750
																									9.7	0.5742	6.69	-6.116	0.9364	8	8	6.531	1750
																									9.8	0.5079	6.552	-6.044	0.9364	8	8	6.454	1750
																									9.9	0.3971	6.559	-6.162	0.9364	8	8	6.58	1750
																									10	0.4183	6.351	-5.932	0.9364	8	8	6.335	1750
																									10.1	0.4268	6.222	-5.795	0.9364	8	8	6.188	1750
																									10.2	0.3873	5.931	-5.543	0.9364	8	8	5.92	1750
																									10.3	0.4981	5.91	-5.411	0.9364	8	8	5.779	1750
																									10.4	0.4266	5.959	-5.533	0.9364	8	8	5.908	1750
																									10.5	0.5594	5.754	-5.194	0.9364	8	8	5.547	1750
																									10.6	0.544	5.665	-5.121	0.9364	8	8	5.469	1750
																									10.7	0.4439	5.615	-5.171	0.9364	8	8	5.522	1750
																									10.8	0.4334	5.439	-5.006	0.9364	8	8	5.346	1750
																									10.9	0.523	5.022	-4.499	0.9364	8	8	4.805	1750
																									11	0.507	4.968	-4.461	0.9364	8	8	4.764	1750
																									11.1	0.5945	4.943	-4.348	0.9364	8	8	4.644	1750
																									11.2	0.5648	4.927	-4.362	0.9364	8	8	4.658	1750
																									11.3	0.6288	4.949	-4.32	0.9364	8	8	4.613	1750
																									11.4	0.6338	4.816	-4.182	0.9364	8	8	4.466	1750
																									11.5	0.5213	4.89	-4.369	0.9364	8	8	4.666	1750
																									11.6	0.5284	4.935	-4.407	0.9364	8	8	4.706	1750
																									11.7	0.5435	4.881	-4.337	0.9364	8	8	4.632	1750
																									11.8	0.427	5.023	-4.596	0.9364	8	8	4.908	1750
																									11.9	0.5086	5.18	-4.672	0.9364	8	8	4.989	1750
																									12	0.4253	5.158	-4.732	0.9364	8	8	5.054	1750
																									12.1	0.5124	4.967	-4.454	0.9364	8	8	4.757	1750
																									12.2	0.4871	5.075	-4.588	0.9364	8	8	4.899	1750
																									12.3	0.5224	4.695	-4.172	0.9364	8	8	4.456	1750
																									12.4	0.5589	4.974	-4.415	0.9364	8	8	4.715	1750
																									12.5	0.4696	4.92	-4.45	0.9364	8	8	4.752	1750
																									12.6	0.4328	5.284	-4.851	0.9364	8	8	5.18	1750
																									12.7	0.4985	5.409	-4.91	0.9364	8	8	5.244	1750
																									12.8	0.4405	5.459	-5.018	0.9364	8	8	5.359	1750
																									12.9	0.5156	5.602	-5.087	0.9364	8	8	5.432	1750
																									13	0.5248	5.273	-4.748	0.9364	8	8	5.07	1750
																									13.1	0.517	5.57	-5.053	0.9364	8	8	5.396	1750
																									13.2	0.3978	5.717	-5.32	0.9364	8	8	5.681	1750
																									13.3	0.4539	5.865	-5.411	0.9364	8	8	5.779	1750
																									13.4	0.3986	5.374	-4.975	0.9364	8	8	5.313	1750
																									13.5	0.4092	5.398	-4.989	0.9364	8	8	5.328	1750
																									13.6	0.3652	5.453	-5.087	0.9364	8	8	5.433	1750
																									13.7	0.4726	5.326	-4.853	0.9364	8	8	5.183	1750
																									13.8	0.3972	5.816	-5.419	0.9364	8	8	5.787	1750
																									13.9	0.4412	5.829	-5.387	0.9364	8	8	5.753	1750
																									14	0.505	5.997	-5.492	0.9364	8	8	5.865	1750
																									14.1	0.4071	6.212	-5.805	0.9364	8	8	6.199	1750
																									14.2	0.3879	5.803	-5.416	0.9364	8	8	5.783	1750
																									14.3	0.3892	6.021	-5.632	0.9364	8	8	6.014	1750
																									14.4	0.3646	6.166	-5.801	0.9364	8	8	6.195	1750
																									14.5	0.4546	5.73	-5.275	0.9364	8	8	5.634	1750
																									14.6	0.4571	5.743	-5.285	0.9364	8	8	5.644	1750
																									14.7	0.5058	5.643	-5.137	0.9364	8	8	5.486	1750
																									14.8	0.4059	5.404	-4.998	0.9364	8	8	5.337	1750
																									14.9	0.4735	5.393	-4.919	0.9364	8	8	5.254	1750
																									15	0.4602	4.982	-4.522	0.9364	8	8	4.829	1750

## Sheet: A_OSC_GCaMP6s_FedNCD_Heatmap
	Fig.5 a) Food odours induced (NCD) changes in MSVGLUT2 neuronal activity in fed mice displayed as heatmap [zscore]
	Control										Fed NCD Odours
		Mice										Mice
	Time(s)	1	2	3	4	5	6	7	8		Time (s)	1	2	3	4	5	6	7	8
	-10	-0.135432	-0.156622	0.0232283	-0.635442	-0.531986	-0.166889	-0.976854	0.552152		-10	-0.703024	-0.377031	0.279129	0.546014	-0.0336524	-0.200809	-0.353558	-0.792119
	-9.9	0.081865	-0.326684	-0.0980855	-0.575402	-0.49295	0.198728	-0.677909	0.474766		-9.9	-0.588821	0.176197	0.183289	0.27406	0.0204044	-0.17302	-0.170904	-1.20107
	-9.8	0.12516	-0.374582	-0.0337587	-0.748493	-0.544558	0.255543	-0.812838	0.586631		-9.8	-0.6706	0.667166	0.190896	0.11567	0.0507468	0.254126	-0.485589	-0.853729
	-9.7	0.0801354	-0.488048	0.0217525	-0.455744	-0.733647	0.292084	-0.799869	0.423842		-9.7	-0.569344	0.581286	0.0909452	0.128334	-0.329859	-0.755037	-0.697778	-1.17791
	-9.6	0.0357196	-0.429794	0.363869	-0.547999	-0.527073	0.749379	-0.963077	0.460517		-9.6	-0.811055	0.125052	-0.0317878	-0.0800331	-0.488339	-0.117063	-0.619945	-1.10127
	-9.5	-0.0181402	-0.254883	0.509071	-0.544845	-0.674824	0.318826	-0.745952	0.355717		-9.5	-0.561493	0.386974	-0.130956	-0.315004	-0.441135	1.31661	-0.901868	-0.511247
	-9.4	-0.0216127	-0.446433	0.427065	-0.63871	-0.69789	0.49961	-0.749782	0.235293		-9.4	-0.945229	0.477824	0.131083	-0.484574	-0.460924	-0.690713	-1.01132	0.65881
	-9.3	-0.0934864	-0.393411	0.248913	-0.614274	-0.616922	0.0517649	-0.891499	0.125734		-9.3	-0.758031	0.0991502	0.372635	-0.54142	-0.243895	0.530895	-1.21929	1.12317
	-9.2	-0.0455378	-0.257068	0.203795	-0.660154	-0.411982	-0.146773	-0.87866	0.0530252		-9.2	-0.899731	-0.275626	0.477136	-0.729906	-0.508492	-2.44446	-1.02567	1.42625
	-9.1	4.45826e-05	-0.316582	0.111497	-0.502286	-0.058673	-0.23128	-0.94943	0.0357278		-9.1	-0.73749	0.102157	0.768601	-0.987751	-0.618922	0.386509	-0.580477	1.33535
	-9	0.175376	-0.330697	-0.00070681	-0.780095	0.0699819	-0.59159	-0.878655	0.265576		-9	-0.862674	-0.607338	1.07715	-0.782676	-0.658492	-1.5719	-0.856166	1.94074
	-8.9	0.138115	-0.230133	-0.0651606	-0.771686	0.183708	-0.627017	-0.977409	0.174763		-8.9	-0.822566	-0.391631	1.37656	-1.10819	-0.579821	-1.3794	-0.951038	2.21185
	-8.8	0.203586	-0.338276	-0.0334414	-0.654847	0.321404	-0.289437	-0.834406	0.113976		-8.8	-0.959805	-0.232107	1.68984	-1.18027	-0.866728	-0.476418	-0.774453	2.32095
	-8.7	0.0197759	-0.427872	0.0263513	-0.514917	0.370083	0.0510488	-0.862543	0.132901		-8.7	-0.78945	0.547291	1.75803	-1.13359	-0.585587	-0.0682434	-0.520879	2.4581
	-8.6	0.0803196	-0.297686	0.212752	-0.740777	0.294589	0.0893433	-0.845994	0.0161367		-8.6	-0.962567	1.47989	1.80691	-1.32447	-0.412565	-0.266441	-0.814952	2.4996
	-8.5	0.0288244	-0.541634	0.311527	-0.504746	0.241481	0.0212406	-0.959965	0.129957		-8.5	-0.793882	1.37975	1.81909	-1.29596	-0.39194	-0.302543	-0.826633	2.54489
	-8.4	0.306522	-0.418513	0.299426	-0.669065	0.0218662	0.387114	-1.02395	0.0564191		-8.4	-0.890773	1.99656	1.67075	-1.16507	-0.634179	0.199871	-0.477916	2.5439
	-8.3	0.162851	-0.493435	0.469017	-0.520169	0.0405198	-0.0225721	-0.957606	0.0109194		-8.3	-0.823536	2.28517	1.7825	-1.31678	-0.485749	-1.29617	-0.527792	2.2893
	-8.2	0.023941	-0.681659	0.57411	-0.320777	0.275397	0.389777	-0.789036	-0.197095		-8.2	-0.811793	3.40134	2.02357	-1.66369	-0.441517	0.543108	-0.896866	2.64644
	-8.1	0.14618	-0.623315	0.67439	-0.25684	0.221471	0.210075	-0.929214	-0.235685		-8.1	-0.816334	2.69798	2.07853	-1.39848	-0.596663	-0.430538	-1.25801	2.41412
	-8	0.181838	-0.732441	0.719395	-0.0659783	0.171868	-0.445567	-0.999717	-0.369993		-8	-1.00921	2.20018	1.95249	-1.80866	-0.273481	0.604857	-1.24745	3.26562
	-7.9	0.191021	-0.602559	0.718762	-0.189213	0.304948	0.0141309	-0.963679	-0.302095		-7.9	-0.879147	1.80187	1.91965	-1.48756	-0.708004	-0.666334	-0.860271	3.684
	-7.8	0.0427943	-0.74872	0.774672	-0.10853	0.176717	-0.0711283	-0.958654	-0.23904		-7.8	-1.21687	1.83777	1.82149	-1.60371	-1.05244	-0.258632	-0.848996	3.97916
	-7.7	-0.155136	-0.665541	0.651484	-0.364505	0.290447	-0.249719	-1.08042	-0.397488		-7.7	-1.09043	1.56731	1.53876	-1.53547	-0.92524	0.33799	-0.528742	3.93836
	-7.6	0.265236	-0.731615	0.646457	-0.330786	0.176621	0.122734	-0.992368	-0.392896		-7.6	-1.16264	1.38545	1.22587	-1.55398	-0.98409	1.03731	-0.876456	4.23559
	-7.5	-0.16397	-0.518465	0.60408	-0.287916	0.222259	0.137975	-1.04272	-0.501006		-7.5	-1.24223	1.01071	1.04087	-1.50389	-1.02877	-0.133649	-0.662685	3.97887
	-7.4	0.0788377	-0.511515	0.542672	0.00176682	0.0701729	0.17012	-0.901075	-0.367648		-7.4	-1.20723	1.22102	0.893405	-1.59896	-0.643952	0.19822	-1.04846	3.45768
	-7.3	-0.120992	-0.621623	0.557905	0.156709	0.0277438	0.698165	-1.00606	-0.487164		-7.3	-1.32268	1.36474	0.82554	-1.64511	-0.606382	-0.199452	-0.58466	3.05632
	-7.2	-0.0923715	-0.40011	0.622255	0.585998	-0.077178	-0.00532452	-1.17353	-0.306245		-7.2	-1.28372	1.11085	0.572998	-1.56725	-1.06459	0.323032	-0.491276	2.20084
	-7.1	-0.183933	-0.351527	0.527652	0.580912	-0.15962	-0.00493528	-0.858754	-0.244739		-7.1	-1.21617	0.896693	0.635834	-1.53142	-1.43462	1.31845	-0.181049	2.07829
	-7	-0.423315	-0.161612	0.555285	0.854742	-0.422898	0.114151	-1.03313	-0.366547		-7	-1.34501	1.12148	0.509073	-1.22184	-1.23917	-0.316124	-0.689128	2.08717
	-6.9	-0.454065	-0.104539	0.562031	0.769544	-0.377108	-0.0902105	-0.939813	-0.376177		-6.9	-1.27808	1.06657	0.611339	-1.2509	-1.67293	-0.234704	-0.645161	1.98173
	-6.8	-0.315963	0.159546	0.578034	0.652487	-0.522908	-0.245221	-0.8313	-0.278481		-6.8	-1.14299	1.05253	0.766943	-1.1704	-1.76696	-0.132727	-0.620269	1.92058
	-6.7	-0.330555	0.0721074	0.597697	0.68328	-0.493731	-0.211816	-0.754675	-0.347911		-6.7	-1.28034	0.428333	0.614888	-1.21535	-1.28142	-0.554324	-0.870288	2.02205
	-6.6	-0.523844	0.115859	0.686563	0.353246	-0.685796	-0.137086	-0.575992	-0.240033		-6.6	-1.21381	0.547943	0.578015	-1.05379	-1.04405	-0.527977	-0.575227	1.80216
	-6.5	-0.608973	0.051022	0.650406	0.400272	-0.773836	0.113251	-0.364538	-0.390656		-6.5	-1.17532	0.743844	0.365505	-1.066	-1.34825	0.151067	-1.78984	1.48007
	-6.4	-0.507194	-0.129535	0.62171	0.227715	-0.564525	0.0934704	-0.405927	-0.21269		-6.4	-1.29141	0.399902	0.170963	-0.708386	-2.01514	0.532876	-0.912011	1.35213
	-6.3	-0.712725	-0.256523	0.519374	0.370777	-0.781732	0.703773	-0.208638	-0.380443		-6.3	-1.2602	0.160247	0.0347025	-0.275459	-1.02487	2.48256	-1.28648	1.42744
	-6.2	-0.580448	-0.276071	0.46359	0.445679	-0.756754	0.372954	-0.172867	-0.266758		-6.2	-1.38949	0.546258	-0.077935	0.203374	-1.42151	0.922468	-1.41251	1.03073
	-6.1	-0.520818	-0.206083	0.438777	0.261773	-0.7515	0.321165	0.0424844	-0.317827		-6.1	-1.55836	-0.00688066	-0.241745	-0.0513187	-1.45564	1.122	-0.893907	0.757948
	-6	-0.642734	-0.59431	0.5721	0.0886522	-0.699621	0.233783	0.104445	-0.269889		-6	-1.32972	-0.320625	-0.354286	-0.00848719	-1.42863	0.990609	-0.937356	0.802544
	-5.9	-0.513687	-0.54208	0.869844	-0.0240241	-0.829073	-0.0950019	0.286864	-0.358927		-5.9	-1.33594	0.131645	-0.411469	-0.0984067	-1.23751	1.68967	-1.25047	0.579139
	-5.8	-0.512772	-0.598998	1.01578	-0.171188	-0.797813	0.0760617	0.481761	-0.445671		-5.8	-1.50145	0.270364	-0.536396	0.0360411	-1.18818	-0.253063	-1.20093	0.0153025
	-5.7	-0.627424	-0.443422	1.06116	-0.180106	-0.641315	-0.14817	0.506268	-0.420439		-5.7	-1.2202	0.108474	-0.613516	-0.184696	-1.22004	0.810953	-1.03927	0.637
	-5.6	-0.590711	-0.443325	1.12156	-0.00831599	-0.651132	-0.257972	0.495652	-0.64322		-5.6	-1.29199	-0.0441299	-0.667454	-0.162097	-1.44388	-0.411775	-0.996161	-0.0563844
	-5.5	-0.56808	-0.52602	1.02398	0.161553	-0.494051	-0.262046	0.269013	-0.69481		-5.5	-1.07992	0.780037	-0.707456	0.394864	-1.21119	-0.184977	-0.679075	0.207877
	-5.4	-0.573981	-0.732861	0.898803	0.205475	-0.591912	0.0249948	0.369518	-0.76021		-5.4	-1.19121	0.477627	-0.833633	0.928252	-1.0785	0.562727	-0.71479	0.0859969
	-5.3	-0.843776	-0.638625	0.743771	0.326367	-0.425918	-0.656409	0.223451	-0.744889		-5.3	-1.15667	0.420005	-0.946006	1.21811	-0.78129	0.0745911	-0.714632	0.0689962
	-5.2	-0.84978	-0.641058	0.648118	0.372263	-0.573068	-0.0988092	0.207235	-0.723487		-5.2	-1.26759	0.643433	-0.91917	1.34245	-1.12011	1.20203	-0.538863	0.770293
	-5.1	-0.805282	-0.865463	0.768445	0.388786	-0.255368	-0.327743	0.28416	-0.702641		-5.1	-1.21346	0.380109	-0.941374	1.16918	-1.15414	0.540184	-0.464958	0.0269769
	-5	-0.721485	-0.676535	0.911409	0.236169	-0.458579	-0.355735	0.359515	-0.572509		-5	-0.983557	0.942961	-0.89757	1.06851	-0.866208	2.51206	-0.564873	-0.00948658
	-4.9	-0.723438	-0.569617	0.980725	0.260784	-0.398588	-0.141427	0.537953	-0.52734		-4.9	-1.03526	1.32712	-0.885875	0.948969	-1.35753	0.917699	-0.673687	-0.359463
	-4.8	-0.844469	-0.676455	0.959435	-0.143171	-0.352173	-0.000343989	0.217796	-0.462201		-4.8	-0.692563	1.64858	-0.811273	0.949977	-1.0933	0.768786	-1.04373	-0.385224
	-4.7	-0.686993	-0.32684	0.926203	0.0306486	-0.300949	-0.204249	0.145573	-0.463676		-4.7	-0.646625	2.20895	-0.822017	0.887528	-0.847005	2.16273	-0.487621	-0.361159
	-4.6	-0.734796	-0.532261	0.97497	-0.0728274	-0.372046	-0.245137	0.0463787	-0.598595		-4.6	-0.41791	2.06143	-0.804412	0.525985	-0.568904	0.0211333	-1.21268	-0.20354
	-4.5	-0.421202	-0.398385	0.892286	0.167873	-0.5539	-0.470958	0.107842	-0.704424		-4.5	-0.733721	1.81109	-0.913843	1.12584	-0.805155	-0.566383	-0.70566	-0.629364
	-4.4	-0.371609	-0.415194	0.781037	-0.104898	-0.479478	-0.567824	0.159873	-0.787563		-4.4	-0.440319	1.92715	-0.943334	1.75821	-0.982961	-1.02539	-0.747846	-0.965946
	-4.3	-0.233972	-0.376138	0.671356	0.202079	-0.491826	-0.773933	0.0815801	-0.867264		-4.3	-0.637723	1.45507	-0.945528	1.9671	-1.22261	0.0760378	-0.836729	-0.370957
	-4.2	-0.0671551	-0.597224	0.668981	0.128481	-0.5501	-0.455124	0.00810623	-0.914911		-4.2	-0.557126	1.17525	-1.05676	2.01185	-0.908774	-0.225441	-1.39228	-0.781172
	-4.1	0.00162145	-0.440742	0.502714	-0.146869	-0.551322	-0.639756	-0.120319	-0.917043		-4.1	-0.503594	1.29441	-1.14809	2.17702	-1.34051	1.3412	-0.463487	-0.577408
	-4	-0.103516	-0.535319	0.331296	-0.240441	-0.687531	0.114711	0.00720272	-0.866514		-4	-0.310828	1.03002	-1.18124	1.96431	-1.50264	1.7837	-1.42857	-0.87064
	-3.9	0.0659374	-0.619731	0.243186	-0.290763	-0.612759	0.230588	0.102621	-0.906999		-3.9	-0.363051	0.811084	-1.14313	1.75052	-1.56791	0.975169	-0.637831	-1.05332
	-3.8	-0.0591239	-0.452605	0.271222	-0.475949	-0.785143	-0.32021	0.125621	-0.963877		-3.8	-0.49361	0.980436	-1.22694	1.79491	-1.69084	-0.442421	-0.949655	-0.847859
	-3.7	-0.073651	-0.44293	0.290623	-0.62684	-0.799684	-0.394233	0.00788351	-0.896804		-3.7	-0.349902	0.920223	-1.20522	1.69795	-1.55054	1.73219	-1.1618	-0.550652
	-3.6	-0.294405	-0.381103	0.311896	-0.386783	-0.814887	-0.0586663	-0.0352915	-1.07145		-3.6	-0.319336	0.716222	-1.29127	1.47519	-1.47258	0.863268	-1.05325	-0.527204
	-3.5	-0.153379	-0.485994	0.269647	-0.571841	-0.826706	0.200956	-0.0224804	-0.947364		-3.5	-0.102602	0.367519	-1.2919	1.09546	-1.31111	0.942982	-1.11369	-0.472845
	-3.4	-0.217905	-0.472323	0.292936	-0.533101	-0.74208	0.114416	0.0454666	-0.954364		-3.4	-0.069885	-0.0978401	-1.44764	1.33725	-0.863129	0.721755	-1.15758	-0.594265
	-3.3	-0.15731	-0.47163	0.437521	-0.518323	-0.820355	0.44774	0.0958371	-1.03169		-3.3	-0.144545	0.0838879	-1.32297	1.94711	-1.09798	0.064015	-1.06564	-0.141215
	-3.2	-0.328442	-0.564413	0.511172	-0.657823	-0.706381	-0.213573	0.248119	-0.986716		-3.2	-0.396296	0.152913	-1.41915	2.21112	-1.18797	-0.198319	-1.36545	-0.735176
	-3.1	-0.339915	-0.429311	0.53499	-0.766536	-0.504185	-0.509346	0.158108	-1.04914		-3.1	-0.46287	0.022048	-1.41352	2.77206	-0.926299	0.687591	-1.43261	-0.596563
	-3	-0.171143	-0.315925	0.623201	-0.786955	-0.452879	-0.296753	0.126774	-1.04209		-3	-0.276065	0.106252	-1.52072	2.619	-0.793107	-0.343124	-1.47038	-0.688737
	-2.9	-0.305992	-0.361741	0.684527	-0.629959	-0.358846	-0.0770998	0.238059	-0.819767		-2.9	-0.367105	0.0250153	-1.46723	2.69038	-1.35833	0.0970125	-1.26649	-0.493506
	-2.8	-0.486768	-0.351206	0.792748	-0.722685	-0.407248	-0.205317	0.180708	-0.789163		-2.8	-0.414904	-0.125747	-1.56508	2.58803	-1.1774	-0.782225	-1.17304	-0.89348
	-2.7	-0.483146	-0.354641	0.802602	-0.594439	-0.506515	0.0787478	0.00619356	-0.937935		-2.7	-0.292783	-0.0710896	-1.47183	2.57862	-1.83471	-0.484009	-1.29058	-0.711706
	-2.6	-0.562628	-0.422418	0.857724	-0.842006	-0.364118	0.492749	0.0117983	-0.934169		-2.6	-0.475605	-0.301407	-1.51715	1.7213	-1.73223	0.0857293	-1.42581	-0.398085
	-2.5	-0.623436	-0.429367	0.904381	-0.69162	-0.69961	0.156936	0.0509587	-1.03387		-2.5	-0.448402	-0.300913	-1.59183	2.1787	-1.38288	-0.485106	-1.30617	-1.08893
	-2.4	-0.737056	-0.625347	0.867449	-0.855798	-0.489455	0.612157	-0.14429	-1.03226		-2.4	-0.638684	-0.370472	-1.62016	1.41671	-1.61253	0.0799449	-1.58222	-0.783274
	-2.3	-0.556671	-0.673597	0.842819	-0.594801	-0.586715	0.382943	-0.208529	-1.02279		-2.3	-0.428053	0.268474	-1.57797	1.59942	-1.65673	-1.46484	-1.12171	-0.841059
	-2.2	-0.448928	-0.619706	0.691147	-0.740559	-0.33146	0.310942	-0.375979	-1.01814		-2.2	-0.554823	0.355338	-1.62631	1.15783	-1.67108	1.77984	-1.42556	-0.795976
	-2.1	-0.51111	-0.613057	0.546702	-0.765656	-0.34614	-0.136641	-0.275838	-1.03577		-2.1	-0.846089	1.69804	-1.64002	1.50111	-1.65401	-0.162728	-1.5474	-1.17017
	-2	-0.494244	-0.663843	0.400027	-0.796373	-0.339134	0.0643542	-0.388071	-1.0271		-2	-0.755162	1.47897	-1.59912	1.91915	-1.79809	0.911611	-1.53292	-0.678797
	-1.9	-0.252965	-0.636885	0.305371	-0.704687	-0.421281	0.429471	-0.503233	-0.92434		-1.9	-0.744847	0.919152	-1.68158	1.79405	-1.24513	0.333156	-1.73386	-0.922263
	-1.8	-0.141422	-0.562681	0.232615	-0.939024	-0.510785	0.0675258	-0.592165	-0.842877		-1.8	-0.859631	0.752466	-1.65256	1.36412	-1.38459	0.333972	-1.40254	-0.671355
	-1.7	-0.0129378	-0.704798	0.119882	-0.983104	-0.641474	0.245933	-0.356133	-0.957759		-1.7	-0.823228	0.82191	-1.60347	1.13074	-0.820812	0.658131	-1.34361	-1.00113
	-1.6	-0.102808	-0.755803	0.00776664	-0.912601	-0.753635	0.0602654	-0.521667	-0.861666		-1.6	-1.00121	0.615787	-1.61477	1.1076	-0.814523	-0.0573525	-1.72389	-0.766791
	-1.5	-0.230398	-0.774658	-0.0827833	-0.822427	-0.725632	0.065131	-0.545433	-0.904134		-1.5	-0.96977	0.713371	-1.49575	0.957198	-1.24957	-1.13895	-1.28375	-0.825511
	-1.4	-0.210109	-0.879636	-0.220936	-0.640403	-0.961702	0.386923	-0.578645	-0.969162		-1.4	-0.94358	0.756922	-1.33288	0.482392	-0.734528	0.64879	-1.59468	-1.02635
	-1.3	-0.428731	-0.710928	-0.269561	-0.697418	-0.889785	0.158907	-0.542763	-0.905539		-1.3	-0.965638	0.473457	-1.34481	0.337608	-0.92537	-0.684541	-1.46287	-1.26564
	-1.2	-0.497943	-0.714508	-0.329217	-0.55299	-0.883643	0.224451	-0.699018	-1.05944		-1.2	-0.787441	-0.107373	-1.43581	0.0188623	-0.485368	0.0328772	-1.31441	-0.39236
	-1.1	-0.705745	-0.620121	-0.387761	-0.598517	-0.750995	0.0893354	-0.67529	-0.97343		-1.1	-0.43191	0.10108	-1.46865	-0.306651	-0.569022	0.466776	-1.37392	-1.06394
	-1	-0.36773	-0.63634	-0.446016	-0.794781	-0.858696	0.0534692	-0.495062	-0.988898		-1	-0.430521	-0.239264	-1.37752	-0.397059	-0.25973	-0.253742	-1.67299	-0.558539
	-0.9	-0.669428	-0.663913	-0.420691	-0.500097	-0.741948	-0.42122	-0.817254	-0.989404		-0.9	-0.202273	-0.0565087	-1.24293	-0.247254	-0.278219	1.54336	-1.32193	-0.129892
	-0.8	-0.626568	-0.716105	-0.401879	-0.801708	-0.584119	-0.491581	-0.7211	-1.05078		-0.8	-0.29057	-0.625025	-0.786594	-0.497957	-0.543158	-0.421402	-1.51734	-0.239363
	-0.7	-0.751051	-0.887455	-0.354145	-0.551753	-0.478316	-0.265247	-0.760131	-1.13011		-0.7	-0.494056	-0.0492997	-0.434951	-0.707464	0.447449	1.97825	-0.88555	-0.395588
	-0.6	-0.714277	-0.843588	-0.254142	-0.566389	-0.435129	0.0121921	-0.703283	-1.0453		-0.6	-0.467926	-0.230914	-0.157262	-0.872706	0.300524	0.361707	-1.52833	-0.271776
	-0.5	-0.675209	-0.983584	-0.246313	-0.837669	-0.383914	0.160306	-0.628087	-0.92106		-0.5	-0.32769	-0.224084	-0.0342642	-0.738438	1.31912	1.99219	-1.30052	-0.0209314
	-0.4	-0.497087	-0.828951	-0.242947	-0.77246	-0.196013	-0.0832995	-0.854204	-0.849295		-0.4	0.123241	-0.479366	0.109227	-0.75262	1.51868	0.758174	-1.07196	-0.0965173
	-0.3	-0.864746	-0.996492	-0.186497	-0.761651	-0.195169	0.181604	-0.795015	-0.729377		-0.3	0.234536	-0.314958	0.254167	-0.919205	1.81299	1.03043	-0.638427	-0.410398
	-0.2	-0.813699	-0.982797	-0.24885	-0.876345	-0.161885	-0.461821	-0.726173	-0.800693		-0.2	0.580863	0.159219	0.262546	-0.799039	1.66558	1.01465	-0.942783	-0.76285
	-0.1	-0.848318	-0.538967	-0.298714	-0.626871	-0.302452	0.216461	-0.72044	-0.855821		-0.1	0.0210013	-0.389151	0.00941298	-0.932837	3.6434	-0.0735544	-0.580312	-0.84114
	0	-0.859395	-0.680724	-0.344841	-0.772156	-0.347573	-0.485851	-0.529665	-0.822936		0	0.331973	0.45971	-0.220525	-0.923654	4.49038	0.921575	-1.07534	-0.818787
	0.1	-0.90336	-0.751333	-0.486879	-0.855627	-0.474862	-0.296489	-0.57737	-0.979716		0.1	-0.0108357	1.73917	-0.318597	-1.1683	5.75521	-0.171648	-1.08057	-1.2376
	0.2	-1.00484	-0.531003	-0.548458	-0.602832	-0.607874	-0.379542	-0.336737	-0.996563		0.2	0.402078	2.28597	-0.386429	-1.05619	6.48901	0.535605	-0.889206	-0.217549
	0.3	-0.969471	-0.756444	-0.612799	-0.749263	-0.655388	-0.32142	-0.24615	-1.06489		0.3	-0.0275799	2.97572	-0.567049	-1.0251	7.22882	-0.255572	-1.01112	1.2303
	0.4	-0.698058	-0.639252	-0.622978	-0.382877	-0.630916	0.017623	-0.0553329	-1.0492		0.4	-0.108836	3.18428	-0.540493	-0.883318	7.60771	0.308483	-0.881654	2.22444
	0.5	-0.92662	-0.643709	-0.633834	-0.252548	-0.523689	-0.325293	0.0222479	-1.04042		0.5	-0.10969	3.59129	-0.622315	-0.810813	9.08871	2.91476	-0.0311545	3.20792
	0.6	-0.921225	-0.545092	-0.59894	-0.345593	-0.311358	0.243328	0.0851701	-0.850523		0.6	-0.0270985	3.06752	-0.726383	-0.478631	11.04	3.30284	1.00052	4.18117
	0.7	-0.806768	-0.312681	-0.546695	-0.385483	-0.327498	-0.0327592	0.376999	-0.789212		0.7	0.560072	3.7526	-0.821834	-1.03953	11.7896	3.05898	0.983064	4.66787
	0.8	-0.445367	-0.205708	-0.59174	-0.339637	-0.013118	0.58597	0.547686	-0.536154		0.8	1.13145	3.2251	-0.74859	-0.834939	12.2528	4.71136	1.59053	5.19399
	0.9	0.286164	-0.320983	-0.689314	-0.319733	0.337828	0.068732	0.567585	-0.70347		0.9	1.79755	3.41078	-0.362171	-0.91107	12.0821	5.15786	1.64245	5.70114
	1	0.867139	-0.145242	-0.790255	-0.26683	0.189419	-0.505519	0.517783	-0.722019		1	2.00764	4.29791	0.413678	-1.09105	13.1714	2.51218	2.96419	6.00035
	1.1	1.63387	-0.234169	-0.804228	-0.277069	0.459254	-0.487681	0.392572	-0.658975		1.1	2.18365	4.61796	0.888282	-1.21443	12.4843	3.2621	3.82938	6.06535
	1.2	2.03567	-0.254599	-0.750616	-0.237702	0.334121	-0.99599	0.394979	-0.57386		1.2	2.68943	5.27396	1.26414	-0.990737	14.3009	3.27187	3.47458	7.27349
	1.3	2.56955	-0.338334	-0.732949	-0.261417	0.278436	-0.926384	0.217608	-0.641565		1.3	3.63192	5.91443	1.56907	-1.34827	14.3115	2.91216	4.41806	7.31084
	1.4	3.21592	-0.329844	-0.655321	-0.541263	0.515564	-0.493619	0.241872	-0.491994		1.4	3.61838	7.29938	2.0353	-1.27921	15.114	4.08808	4.41623	6.91935
	1.5	3.43118	-0.387599	-0.498858	-0.546608	0.234427	-0.378956	0.438706	-0.583834		1.5	3.79664	7.81018	2.04722	-1.10178	15.465	5.82613	5.15774	7.80083
	1.6	3.65198	0.141274	-0.157515	-0.608428	0.299114	-0.710081	0.479964	-0.549382		1.6	3.99469	8.78018	2.28552	-1.0449	15.4029	5.62928	5.72465	7.75526
	1.7	4.03896	0.374963	0.0658411	-0.558317	0.644083	-0.553481	0.562745	-0.486716		1.7	4.45866	9.29667	2.49794	-1.31614	16.159	6.76874	6.11531	8.08621
	1.8	4.46211	0.462454	0.211879	-0.687894	0.902183	-0.281034	0.410178	-0.481738		1.8	4.83504	9.60887	2.19617	-1.31051	16.657	6.507	6.98599	8.10985
	1.9	4.35013	0.538853	0.4237	-0.777762	0.985086	0.436954	0.377842	-0.446154		1.9	4.98056	9.47741	2.21825	-0.932475	16.2294	8.10057	7.2712	8.36447
	2	4.62601	0.615954	0.584035	-0.722766	1.19584	0.825715	0.3167	-0.581096		2	5.22067	8.59669	2.1188	-0.525392	15.851	9.30747	7.45006	8.50801
	2.1	4.90761	0.830798	0.661884	-0.736392	1.20166	0.91663	0.391999	-0.500464		2.1	5.24071	8.56681	2.45117	0.177504	15.0359	8.85546	7.83204	8.3676
	2.2	4.73538	0.752169	0.614967	-1.01828	1.32178	0.641453	0.271062	-0.45669		2.2	5.19799	8.65682	2.94305	0.703404	15.1473	10.8912	8.114	8.75419
	2.3	4.88612	0.739026	0.731639	-0.767377	1.47258	1.18015	0.0655428	-0.369682		2.3	5.72143	7.87919	3.17146	0.680894	14.9786	12.0829	8.34923	9.04428
	2.4	4.91573	0.381481	0.800046	-1.103	1.84129	0.929515	0.264617	-0.328969		2.4	5.77749	7.87437	3.39721	1.27159	15.1515	11.576	8.22251	8.98762
	2.5	5.2001	0.554197	0.89514	-0.6889	1.90047	0.98581	0.223289	-0.307128		2.5	5.61258	7.93895	3.12454	1.19498	15.5066	11.2032	8.55147	9.16222
	2.6	5.46403	0.296058	0.892396	-0.562577	1.81022	0.602499	0.0304469	-0.309091		2.6	5.83525	9.26482	2.77884	1.08724	15.5007	9.69278	9.43414	9.65572
	2.7	5.49694	0.292077	0.794647	-0.536005	1.65643	0.953317	0.133339	-0.312207		2.7	5.49919	9.88937	2.86272	1.27661	15.6644	11.406	9.68704	8.98982
	2.8	5.92487	0.102516	0.68573	-0.326886	1.81403	0.706851	0.0369388	-0.368487		2.8	5.78299	9.20704	3.13241	1.13781	14.8073	9.71728	9.74231	8.7985
	2.9	5.78965	-0.0275949	0.536015	-0.268614	1.89624	1.17038	0.0668957	-0.253621		2.9	5.59417	8.97114	3.31975	1.23895	14.5841	9.63423	9.11594	9.47505
	3	6.05447	3.66955e-05	0.42401	-0.375007	1.63117	1.08283	-0.144023	-0.167806		3	5.95893	8.56857	3.5928	1.54684	15.0569	9.48074	9.88512	8.83833
	3.1	5.87504	-0.205538	0.392895	-0.473225	1.63267	0.996643	-0.22127	-0.257119		3.1	6.37917	8.55339	3.76028	1.31063	15.0095	8.96347	9.27849	8.17432
	3.2	5.79571	-0.283862	0.477064	-0.352486	1.465	1.5408	-0.295294	-0.113751		3.2	6.04433	9.16687	3.43263	1.8041	15.07	11.5902	9.75214	7.89833
	3.3	5.75964	-0.0902004	0.567539	-0.500626	1.58903	1.5551	-0.289253	-0.0660837		3.3	6.24575	8.84858	3.23227	1.98119	13.9472	9.99028	9.68655	8.30884
	3.4	5.83699	0.0783051	0.692863	-0.73972	1.6199	1.4293	-0.365793	0.017903		3.4	5.81449	8.19736	3.57736	1.9776	14.6831	10.9583	10.201	8.08178
	3.5	5.78046	-0.203138	0.725052	-0.330597	1.85445	1.00084	-0.448561	-0.0192804		3.5	5.76212	8.82961	3.59145	1.90467	14.6993	9.84095	9.57239	8.10052
	3.6	5.46528	-0.182362	0.818004	-0.358895	1.75053	1.53809	-0.255992	-0.0164724		3.6	5.7879	9.74721	3.57944	1.97032	14.918	12.7046	9.85093	8.52589
	3.7	5.39547	-0.333998	0.868325	-0.298139	1.91212	1.29203	-0.474116	-0.0195234		3.7	5.69208	10.3344	3.65081	2.00845	14.753	12.2649	9.7436	9.3471
	3.8	5.24257	-0.41272	0.922371	-0.232892	2.02364	1.60443	-0.376559	-0.0416658		3.8	5.26457	10.5016	3.67063	2.18122	13.1265	10.6296	10.4094	9.25628
	3.9	5.00064	-0.402161	0.95054	-0.17611	2.04053	1.35932	-0.43865	-0.072951		3.9	5.53161	10.7	3.67158	1.94511	13.4924	11.5898	10.286	8.59243
	4	4.8823	-0.427956	0.878238	-0.421434	2.31763	1.4389	-0.576552	-0.257798		4	5.56638	11.2326	3.51202	1.86032	12.617	14.0174	9.34457	8.73239
	4.1	4.75118	-0.199596	0.788674	-0.076575	2.2142	1.41876	-0.402073	-0.319857		4.1	5.30517	11.0234	3.67703	1.61426	12.7233	14.0307	9.69403	8.57698
	4.2	4.30072	0.236797	0.961935	-0.0158134	2.6078	1.86209	-0.829427	-0.251006		4.2	5.04012	10.6544	3.64369	1.50079	11.4496	12.0605	10.4106	8.49856
	4.3	4.02858	0.22181	0.930871	0.339868	2.55627	1.69327	-0.486908	-0.399675		4.3	5.10984	9.48493	3.80823	2.03905	11.5005	14.7283	10.5351	8.22507
	4.4	4.05568	0.148078	0.936538	0.347659	2.44232	2.04048	-0.680609	-0.36751		4.4	4.8943	9.58646	3.65257	2.05537	10.3522	13.477	11.0701	8.57993
	4.5	3.86095	0.0377885	0.838503	0.464263	2.28608	2.10365	-0.573839	-0.583741		4.5	4.35967	8.17121	3.33187	2.28655	10.461	12.8014	11.2281	7.9482
	4.6	3.67899	0.0788444	0.916198	0.361352	2.10463	2.26769	-0.716099	-0.572433		4.6	4.5071	7.97036	3.1089	1.82386	9.24305	14.2577	10.8505	8.92929
	4.7	4.23708	-0.148776	0.810924	0.291222	1.90766	1.67634	-0.644432	-0.445895		4.7	4.68257	7.76477	2.84629	1.27097	8.77639	14.3309	10.9392	9.13682
	4.8	4.87018	-0.0845109	0.848754	0.106569	1.91013	1.76847	-0.574657	-0.40368		4.8	5.36191	8.59208	2.79845	1.15763	9.74061	14.0494	11.5239	9.0205
	4.9	5.37904	-0.258841	0.790011	-0.0515212	1.79198	1.62549	-0.473531	-0.539422		4.9	5.39486	8.89949	3.06552	0.608715	10.0871	12.5284	11.2943	8.54889
	5	5.6397	-0.519024	0.81788	0.125654	1.95387	2.02398	-0.160928	-0.485321		5	5.52354	9.96524	3.41171	0.534205	10.9261	11.8591	11.2124	7.98621
	5.1	5.52914	-0.499537	0.935515	0.115224	1.81872	1.97497	0.170575	-0.685804		5.1	5.12427	10.6143	3.4779	0.846851	12.8303	10.8914	10.4733	7.31237
	5.2	5.56447	-0.643287	1.06006	0.217114	1.66625	2.48458	0.332357	-0.56404		5.2	5.07534	10.6279	3.27832	0.799099	12.0063	11.9768	10.214	7.67307
	5.3	5.45996	-0.580914	1.12283	0.23104	1.5854	1.99666	0.38311	-0.56067		5.3	4.91558	9.99101	3.36448	0.843851	11.6913	11.8138	9.61629	7.46586
	5.4	5.22043	-0.731252	1.2191	0.293734	1.53424	2.60251	0.220871	-0.544263		5.4	4.6918	9.2057	3.27646	1.07308	10.1858	13.1098	9.45497	7.80527
	5.5	5.93646	-0.679153	1.18064	0.513882	1.21434	2.25189	0.0814719	-0.511736		5.5	4.49851	9.97413	3.01374	0.763607	10.2805	13.0577	9.65065	7.89618
	5.6	5.3649	-0.53298	1.14169	0.800617	1.04656	2.58596	0.120655	-0.434796		5.6	4.37869	10.1456	2.76081	0.717433	9.07727	13.4431	9.41059	7.60892
	5.7	5.55777	-0.823211	1.12959	0.784497	1.25791	2.51303	0.0895967	-0.272809		5.7	4.87166	10.6961	2.42099	0.722728	10.0315	11.6159	9.1558	8.05906
	5.8	5.76358	-0.790748	1.07975	0.815199	0.977176	1.82026	0.0548446	-0.41949		5.8	4.99466	10.6533	2.23057	0.914311	10.7055	12.0787	8.97471	7.94821
	5.9	5.67768	-0.800033	0.965122	0.736657	0.969203	1.64455	-0.0437729	-0.198455		5.9	4.85266	10.6564	1.93551	0.84155	12.9883	13.7348	8.91467	7.88641
	6	5.22438	-0.607033	0.972235	0.672796	0.822382	1.81137	-0.00378074	-0.0704861		6	4.75466	11.2771	2.02895	0.84952	14.0124	12.4247	9.42488	8.01354
	6.1	5.07988	-0.694884	0.984715	0.574442	0.805478	1.21158	0.0502627	0.00494514		6.1	4.74342	10.2234	2.37975	1.00183	14.8694	12.8904	9.75348	8.08097
	6.2	4.67633	-0.803043	0.918514	0.420744	0.834803	1.80665	0.0635411	-0.145498		6.2	4.53848	11.2314	2.64915	1.0735	14.0703	12.8731	9.44149	8.46152
	6.3	5.03456	-0.824059	0.835371	0.483833	0.575011	0.998439	-0.0375311	-0.128039		6.3	4.20893	10.1515	2.48568	0.997005	14.0805	11.4763	8.28509	8.27124
	6.4	5.22903	-0.982274	0.747544	0.361868	0.569415	1.72908	0.0496263	-0.341715		6.4	4.04399	10.3801	2.50421	1.07769	14.8051	15.028	8.56431	8.39884
	6.5	5.02944	-0.662008	0.646583	0.30677	0.581341	1.30257	-0.205943	-0.412101		6.5	3.92585	9.56154	2.48485	0.885909	14.1286	11.8293	8.04613	7.95792
	6.6	5.49506	-0.810963	0.439222	0.170648	0.364743	1.36268	-0.166229	-0.505458		6.6	3.75752	8.71803	2.41139	0.627481	13.895	14.8143	7.53921	7.5168
	6.7	5.28899	-0.869748	0.369353	0.31572	0.286257	0.854981	-0.108506	-0.616573		6.7	3.6539	9.78271	2.28321	0.225447	13.6937	12.2661	7.14288	6.83281
	6.8	4.95227	-0.633604	0.36609	-0.0784985	0.206067	0.879384	-0.338723	-0.583468		6.8	3.42104	10.5624	2.31332	0.0321685	13.6132	11.9472	6.596	7.14547
	6.9	4.92293	-0.630891	0.404631	0.111537	0.0713631	0.861136	-0.26454	-0.617973		6.9	3.4503	11.1133	2.28298	0.10307	13.0154	14.2969	6.61277	6.30024
	7	4.57639	-0.792825	0.281774	-0.161408	0.03113	1.29998	-0.196503	-0.490552		7	3.36731	10.8677	2.28073	-0.265235	14.0097	14.1899	6.33887	6.04182
	7.1	4.73228	-0.607076	0.121195	-0.0234357	0.053662	1.42052	-0.210769	-0.411447		7.1	3.43359	10.2724	2.456	0.11292	14.5229	14.4631	6.83314	4.7839
	7.2	4.48179	-0.84761	0.0724263	-0.000216541	0.00827561	1.21282	-0.183718	-0.32767		7.2	3.49551	9.25816	2.43996	0.301338	13.6467	12.8964	6.20346	5.49905
	7.3	4.50998	-0.893031	0.0107903	0.014191	0.087109	1.76643	-0.112439	-0.409773		7.3	3.46421	9.27948	2.15331	1.10338	14.9614	14.7633	6.75149	5.12301
	7.4	4.24374	-0.93985	0.0121437	0.248385	-0.0411237	1.23851	-0.0628788	-0.323248		7.4	3.39528	9.85088	1.96347	1.08383	14.933	13.9647	6.69855	5.32533
	7.5	4.7611	-0.95093	-0.0076047	0.476624	0.0371744	1.24734	-0.140418	-0.402867		7.5	3.41131	11.1215	1.7929	0.974427	14.122	13.9647	6.96744	6.25591
	7.6	4.39386	-0.92805	0.0180124	0.386776	-0.211879	1.36786	0.0546714	-0.360539		7.6	3.75447	9.94743	1.98839	1.06125	14.5764	13.8415	8.17031	6.13465
	7.7	4.2837	-1.03862	-0.0427983	0.449779	-0.210856	1.35038	0.0293749	-0.348245		7.7	3.84307	10.6546	2.10903	1.47337	14.877	13.8762	8.40859	6.59697
	7.8	4.38672	-1.15093	-0.095928	0.686557	-0.247226	1.3889	0.302376	-0.466383		7.8	4.14486	9.75191	2.09297	1.66397	13.5161	12.003	8.99684	6.5655
	7.9	4.79633	-1.0396	-0.113369	0.740518	-0.197046	1.63051	0.513834	-0.501617		7.9	4.32854	9.90243	2.49639	1.34084	12.4866	11.7602	8.92454	5.66599
	8	4.97948	-1.16905	-0.111691	0.554137	-0.24299	1.86344	0.35389	-0.700321		8	4.38694	9.34635	2.89925	1.26681	11.3209	12.0663	9.55346	5.63835
	8.1	4.82332	-1.31203	-0.0706989	0.771101	-0.057562	1.81456	0.498439	-0.669448		8.1	4.76762	9.56072	2.87055	1.51041	10.5848	14.2915	10.205	5.43569
	8.2	5.05532	-1.19862	-0.0444503	0.58727	-0.0818789	1.96513	0.717901	-0.753803		8.2	4.20514	10.3026	2.67556	1.37637	11.4074	12.0378	10.7181	4.7977
	8.3	4.61985	-1.1744	-0.0753452	0.5759	-0.318612	1.95284	1.09462	-0.673206		8.3	4.01395	10.7438	2.38619	1.22753	11.9146	13.2457	11.1824	5.11843
	8.4	4.89869	-1.34696	-0.0935738	0.364742	-0.226905	1.82534	1.28057	-0.631966		8.4	3.75879	11.2472	2.16642	1.21013	12.4905	11.8003	11.3464	4.9788
	8.5	4.85409	-1.26733	0.00758133	0.45956	-0.31365	1.9912	1.3544	-0.656116		8.5	3.63446	12.0833	1.83983	0.550094	11.8231	11.3264	12.1838	4.98438
	8.6	4.43709	-1.17114	0.184628	0.435111	-0.16763	1.70096	0.984662	-0.625547		8.6	3.75647	11.5187	1.78133	0.750046	10.9587	13.2462	12.3163	5.0034
	8.7	4.30523	-1.16549	0.32664	0.239147	-0.0340762	2.41332	0.77827	-0.577172		8.7	3.84904	11.3178	2.20168	0.165525	10.0985	12.7639	12.1038	5.15048
	8.8	4.32351	-1.16881	0.179179	0.255836	-0.00134932	1.90515	0.935328	-0.493968		8.8	3.86	10.4139	2.39006	0.8822	9.91051	13.2022	11.7252	5.18214
	8.9	4.19529	-1.29774	0.0675905	-0.179402	-0.0129569	1.73284	0.842079	-0.491707		8.9	3.69095	9.82552	2.5347	0.66098	9.89427	11.384	12.0588	5.59632
	9	4.0988	-1.36695	-0.0776886	-0.146059	-0.198996	1.90674	0.621933	-0.597436		9	3.61982	9.61536	2.38829	0.938969	10.3064	11.4054	11.3909	5.12872
	9.1	4.03825	-1.26876	-0.157875	-0.173104	-0.272115	1.62874	0.547766	-0.619983		9.1	3.60867	9.51402	2.18516	1.09249	10.5033	13.5589	11.4613	5.36188
	9.2	4.14296	-1.1081	-0.179926	-0.306148	-0.374527	1.62062	0.605167	-0.577818		9.2	3.66495	9.86879	2.3593	1.45038	10.4047	12.676	11.2608	4.95169
	9.3	3.96767	-0.881075	-0.144883	-0.520924	-0.319405	1.70077	0.652165	-0.646128		9.3	3.27674	8.71276	2.19973	0.990285	10.1288	13.3346	11.2175	5.36234
	9.4	3.86601	-0.658785	0.156247	-0.494706	-0.421767	1.42246	0.657533	-0.654216		9.4	3.25845	8.14885	2.03437	0.849818	10.1845	12.5916	11.5483	4.50588
	9.5	3.97193	-0.491492	0.313994	-0.655134	-0.486881	1.86701	0.573829	-0.899835		9.5	3.3069	7.64263	1.80474	0.950178	9.73726	12.5763	11.1821	5.35312
	9.6	3.87926	-0.363928	0.567453	-0.367327	-0.384979	1.57216	0.467119	-0.751024		9.6	3.69653	7.11455	1.91174	1.24121	9.03546	13.3961	11.6272	5.53639
	9.7	3.86971	-0.504392	0.656085	-0.706778	-0.31962	1.94613	0.4079	-0.755697		9.7	3.55091	7.39805	1.6916	1.5585	8.783	14.1201	10.7249	5.69478
	9.8	3.38685	-0.445454	0.705529	-0.528487	-0.295605	1.63758	0.492381	-0.889253		9.8	3.3286	6.69309	1.4543	1.81711	8.93548	13.0067	11.1799	5.9977
	9.9	3.36924	-0.624087	0.581603	-0.64592	-0.392582	1.42322	0.230315	-0.765072		9.9	2.92849	6.82323	1.17674	1.90735	8.50949	13.7526	11.2293	6.14441
	10	2.95098	-0.75727	0.36906	-0.463517	-0.068129	1.6767	0.373932	-0.734957		10	2.88119	6.08119	1.21173	1.44291	9.61012	13.974	9.812	5.79188
	10.1	3.18075	-0.894504	0.277043	-0.42754	0.010703	1.74957	0.0354774	-0.517152		10.1	2.70153	6.57291	1.1479	1.51675	8.9051	12.9398	10.8141	5.17478
	10.2	2.94685	-0.893999	0.109113	-0.206171	0.100299	1.71319	-0.0618736	-0.608936		10.2	2.53833	5.2261	1.08222	1.38177	9.10139	12.9876	10.2121	4.91547
	10.3	3.09265	-0.751617	0.0663134	-0.283404	0.0418479	2.38833	0.0135478	-0.583092		10.3	2.51603	5.39646	1.32837	1.40923	8.55782	13.6719	10.0338	4.36249
	10.4	3.01464	-0.65094	-0.0637894	-0.00296442	-0.0316736	1.86695	0.0516536	-0.771454		10.4	2.44317	5.22079	1.17309	1.7249	9.36103	14.5478	9.21068	3.99355
	10.5	3.36548	-0.610218	-0.177146	-0.126451	0.269447	2.39931	0.0693739	-0.714947		10.5	2.20702	5.19536	1.03992	1.42969	10.543	12.6911	9.15999	3.76395
	10.6	3.15775	-0.437022	-0.256613	0.0766601	0.285106	2.49642	-0.0963097	-0.874211		10.6	2.15156	5.99512	1.02566	1.13769	9.38883	13.133	8.70183	3.78999
	10.7	2.97385	-0.562936	-0.260044	-0.115324	0.516986	2.04039	-0.162434	-0.879537		10.7	2.39447	7.08976	0.896536	1.05472	9.31761	12.7923	8.35216	3.02283
	10.8	2.66696	-0.600336	-0.150582	0.013437	0.557476	1.93957	-0.203897	-0.755732		10.8	2.21058	6.79552	0.735606	0.366581	8.74021	13.8868	7.65343	3.12569
	10.9	2.63992	-0.386752	-0.00181988	0.0299688	0.633707	2.43499	-0.196954	-0.968694		10.9	1.96979	6.77678	0.56131	0.365637	8.89884	10.9724	7.64175	2.99352
	11	2.76002	-0.411138	0.219804	-0.0247891	0.47737	2.18878	0.00442953	-1.15847		11	2.28207	6.48257	0.622195	0.0816219	8.27327	10.8043	7.74245	3.4553
	11.1	2.43756	-0.340064	0.274082	0.135291	0.53458	2.37548	0.243158	-0.904346		11.1	2.42402	5.96695	1.05976	-0.320347	7.87458	12.2883	7.23765	3.01262
	11.2	2.50785	-0.13761	0.297851	0.119672	0.33993	2.29077	0.197478	-1.09747		11.2	2.84984	6.37885	1.57559	-0.361653	6.84893	11.5902	7.40235	3.1323
	11.3	2.71079	-0.0377146	0.488425	0.435356	0.16425	2.18588	0.183765	-1.09999		11.3	3.10418	5.63628	1.81655	-0.577922	7.21896	13.002	6.26807	3.12341
	11.4	2.42213	0.15067	0.441476	0.324853	0.257074	2.22227	0.190174	-0.937968		11.4	2.98621	5.25448	1.82621	-0.308554	6.83058	11.4814	6.67404	3.78256
	11.5	2.40153	0.224247	0.455091	0.432463	0.183789	1.46681	0.0112266	-1.00459		11.5	3.03266	4.61971	1.57689	0.0647581	7.49042	12.724	5.79671	3.81685
	11.6	2.13967	0.150709	0.461525	0.47816	0.255371	1.7327	0.129424	-1.12058		11.6	3.36587	4.70248	1.34595	-0.0935295	7.55439	12.748	5.85528	4.00305
	11.7	2.16362	0.0976694	0.542072	0.568449	0.253901	1.81866	-0.0922764	-1.00432		11.7	3.39305	5.58645	1.21267	-0.144693	8.50022	10.7913	6.14449	3.56405
	11.8	1.91602	0.028285	0.572186	0.450019	0.23113	1.46395	-0.190721	-1.05523		11.8	3.19585	6.23097	1.27506	-0.501997	8.05934	12.2839	6.42877	3.21266
	11.9	2.08974	-0.104493	0.820725	0.490053	0.100312	1.71863	-0.0696653	-0.976797		11.9	3.33897	5.90831	1.29624	-0.82187	9.07608	13.5291	6.16065	2.95343
	12	1.91557	-0.131952	0.903807	0.388554	0.24836	1.41534	-0.279828	-1.0576		12	3.44061	6.08012	1.3758	-0.775685	9.24866	13.5986	5.44856	2.84509
	12.1	1.99162	-0.15904	0.977632	0.268894	0.409155	1.76339	-0.170625	-0.98157		12.1	3.09472	5.56799	1.35836	-0.800546	8.99614	12.7564	5.79984	2.96061
	12.2	2.22485	-0.326304	0.897643	0.578538	0.330477	1.38664	-0.134787	-1.06009		12.2	3.4155	5.02837	1.40699	-1.11542	9.07194	14.0578	5.22988	3.50438
	12.3	2.61423	-0.145898	0.913066	0.525393	0.320374	1.24979	-0.255464	-1.04259		12.3	3.60964	5.08838	1.20943	-0.722534	7.99364	11.6642	5.17134	3.54301
	12.4	2.62753	-0.252707	0.720884	0.501938	0.363376	1.86774	-0.284582	-1.07261		12.4	3.54856	4.64995	1.33336	-0.427835	8.24736	12.969	5.87556	3.59818
	12.5	2.45227	-0.340974	0.607437	0.610365	0.136029	1.85506	-0.466889	-1.09663		12.5	3.60054	5.43063	1.70716	-0.604578	7.29192	13.3251	5.16481	3.44209
	12.6	2.69257	-0.184222	0.600206	0.218525	0.0351886	1.4877	-0.346624	-1.04092		12.6	3.51959	6.64923	1.69755	-0.502589	7.05417	14.6845	6.16406	3.00288
	12.7	2.70901	-0.418093	0.535174	0.398716	0.0145735	1.84448	-0.105536	-0.990175		12.7	3.69436	7.87915	1.63425	-0.4435	7.91648	13.3337	6.02736	3.23023
	12.8	2.41153	-0.342752	0.674012	-0.0443454	-0.132413	2.09291	0.00418998	-1.13882		12.8	3.76051	8.19462	1.60237	-0.238418	8.74376	11.7538	6.65694	3.19709
	12.9	2.61586	-0.393124	0.704526	-0.0301755	0.194059	2.03065	0.141097	-1.13821		12.9	3.44791	7.37663	1.6444	-0.442375	8.79042	14.4962	6.75171	2.7532
	13	2.64137	-0.50035	0.672393	0.0124541	0.0903364	1.85484	0.498513	-1.0708		13	3.32422	6.55625	1.55105	-0.541791	8.46016	13.4693	6.55856	2.80461
	13.1	2.61763	-0.399568	0.748534	0.258171	0.0366165	1.59787	0.557054	-1.28057		13.1	3.27861	6.89053	1.56981	-0.691483	7.79345	15.3766	7.7066	2.63213
	13.2	2.22403	-0.519767	0.728263	0.196396	0.208337	0.979114	0.429965	-1.06359		13.2	3.50857	6.08559	1.77499	-0.627253	7.73167	16.9148	7.93454	2.416
	13.3	2.4979	-0.637147	0.819259	0.141498	0.289578	1.41268	0.297929	-1.19047		13.3	3.39157	6.09253	1.87118	-0.653397	7.4873	17.6932	8.17808	2.86215
	13.4	2.26422	-0.502904	0.699467	0.187324	0.19062	1.39822	0.189124	-1.23729		13.4	3.33095	5.25972	2.03535	-0.774822	6.81822	15.2653	8.53554	2.5199
	13.5	2.2266	-0.598033	0.586241	0.137659	0.278109	1.41324	0.310252	-1.08053		13.5	2.99105	4.67784	2.17636	-0.399223	7.61605	16.0221	8.0423	2.05898
	13.6	2.06779	-0.717504	0.480922	-0.059657	0.128099	1.67557	0.208581	-0.862197		13.6	3.04893	4.30538	2.34146	-0.424407	7.58976	16.2995	8.38399	2.07644
	13.7	2.11029	-0.717533	0.331557	0.0266814	0.192611	2.22946	0.373134	-0.765475		13.7	3.18216	4.72424	2.52053	-0.401594	8.12	14.1685	8.12138	2.16954
	13.8	2.03391	-1.00945	0.187927	0.211972	0.32172	1.86461	0.325537	-0.758218		13.8	3.23611	5.22349	2.60722	-0.110764	8.30252	16.6194	8.40273	2.24603
	13.9	2.59102	-1.07195	0.118367	0.127327	0.513277	1.86967	0.234281	-0.852186		13.9	3.13458	6.31406	2.90466	0.180906	9.10185	14.0385	8.4835	2.4715
	14	2.48239	-1.07288	0.0515387	0.178584	0.852958	1.91969	0.308851	-0.681437		14	3.04417	6.87256	3.0492	0.432531	8.95791	13.553	8.61248	3.45747
	14.1	2.31213	-1.06561	0.209848	0.0754892	0.989327	1.57896	0.00428029	-0.847648		14.1	3.19978	7.10817	3.2845	0.380514	9.52029	13.8633	9.03269	3.30557
	14.2	2.80515	-1.16393	0.320939	-0.0662341	0.965985	0.991831	0.0987912	-0.849204		14.2	3.06477	6.47411	3.11838	0.354416	8.30587	13.5471	8.22848	3.33426
	14.3	2.87029	-1.22262	0.659564	-0.384533	0.939002	1.00485	-0.0108859	-0.741772		14.3	3.19614	7.3123	3.19185	0.479747	8.31453	13.2333	8.50672	3.93387
	14.4	3.20456	-1.19926	0.890327	-0.49522	0.860974	0.522435	-0.0720485	-0.795371		14.4	2.9687	8.30221	3.31796	0.50358	7.50719	14.8576	8.40588	3.46216
	14.5	3.42649	-1.31281	0.93305	-0.455299	0.859307	0.855502	0.0443129	-0.713701		14.5	2.90176	8.0203	3.2395	0.446011	6.83577	12.9273	8.44299	3.02642
	14.6	4.1753	-1.2409	0.98317	-0.586382	0.700681	0.766144	-0.281044	-0.860003		14.6	2.60785	8.41181	3.07831	1.29004	6.38207	13.0699	8.56922	2.53114
	14.7	3.58976	-1.1026	1.01951	-0.569742	0.779134	1.20421	0.00441322	-0.877972		14.7	2.40648	8.00867	3.07398	1.46556	6.43532	13.3273	8.09272	2.33635
	14.8	3.54876	-1.11794	0.978684	-0.749635	0.578124	1.20809	-0.167441	-1.03105		14.8	2.50347	7.03632	2.90341	1.2813	5.72155	14.2107	7.63198	1.94365
	14.9	3.72969	-0.969749	0.93318	-0.814413	0.456554	1.63483	-0.227776	-0.954637		14.9	2.32587	6.44248	2.77232	1.09537	5.43055	16.0448	7.18875	1.84331
	15	3.78819	-0.891493	0.814723	-0.767071	0.490766	1.58403	-0.296428	-1.04126		15	1.95818	6.51588	2.43691	0.600492	5.01482	15.5788	6.43056	1.31928

## Sheet: A_OSC_GCaMP6s_FedNCD_AUC05
	Fig.5 a) Food odours induced (NCD) changes in MSVGLUT2 neuronal activity in fed mice displayed as area under the curve [AUC]
	Control	NCD Odours		Paired t test
	17.8564	20.6912		P value	0.0054
	-0.339206	37.8545		P value summary	**
	1.39228	11.2394		Significantly different (P < 0.05)?	Yes
	-1.8495	2.30599		One- or two-tailed P value?	Two-tailed
	5.81736	64.4197		t, df	t=3,963, df=7
	3.55772	42.3854		Number of pairs	8
	-0.341255	34.8966
	-2.29617	36.3277		How big is the difference?
				Mean of differences (B - A)	28.29
				SD of differences	20.19
				SEM of differences	7.138
				95% confidence interval	11,41 to 45,17
				R squared (partial eta squared)	0.6917
				How effective was the pairing?
				Correlation coefficient (r)	0.06017
				P value (one tailed)	0.4437
				P value summary	ns
				Was the pairing significantly effective?	No

## Sheet: Fig5.B_OSC_GCaMP6s_Saline
	Fig.5 b) Food odours induced (NCD) changes in MSVGLUT2 neuronal activity in mice injected with saline (10ml/kgBW) displayed as zscore
		Control					NCD odours						Two-way RM ANOVA	Matching: Both factors					Compare each cell mean with the other cell mean in that row
	Time [s]	Mouse 1	Mouse 2	Mouse 3	Mouse 4	Mouse 5	Mouse 1	Mouse 2	Mouse 3	Mouse 4	Mouse 5		Assume sphericity?	Yes
	-10	0.505525	1.41145	1.02148	2.13718	-0.580104	0.447189	1.25318	3.48604	2.30182	2.07276		Alpha	0.05					Number of families	1
	-9.9	0.504605	1.43888	1.05395	2.11557	-0.539751	0.445832	1.23985	3.41841	2.29029	2.00241								Number of comparisons per family	251
	-9.8	0.498792	1.36295	1.16481	2.13548	-0.527112	0.47968	1.14332	3.2628	2.38809	1.9407		Source of Variation	% of total variation	P value	P value summary	Significant?		Alpha	0.05
	-9.7	0.488496	1.2611	1.18087	2.07466	-0.469484	0.507214	1.03608	3.14887	2.38593	1.88501		Row Factor	38.64	<0,0001	****	Yes
	-9.6	0.450627	1.20617	1.05723	2.00639	-0.494901	0.569487	1.09612	3.1789	2.36267	1.80527		Column Factor	19.75	0.0067	**	Yes		Šídák's multiple comparisons test	Mean Diff,	95,00% CI of diff,	Below threshold?	Summary	Adjusted P Value
	-9.5	0.419344	1.29924	1.00319	1.95549	-0.484359	0.679084	1.06404	3.07851	2.36111	1.77734		Row Factor x Column Factor	13.53	<0,0001	****	Yes
	-9.4	0.439225	1.31495	1.0577	1.91118	-0.383938	0.808597	0.943729	2.99294	2.40571	1.62858		Subject x Row Factor	12.23					Baseline - NCD
	-9.3	0.401753	1.12726	1.16669	1.8952	-0.323422	0.932421	0.938222	2.90781	2.34163	1.63993		Subject x Column Factor	2.961					-10	-1.013	-3,907 to 1,880	No	ns	>0,9999
	-9.2	0.402749	1.14358	1.05418	1.9074	-0.345989	1.0825	0.982059	2.76277	2.37001	1.60257		Subject	0.783					-9.9	-0.9647	-3,858 to 1,929	No	ns	>0,9999
	-9.1	0.431613	1.10038	1.17762	1.92763	-0.413053	1.1772	0.991923	2.66721	2.38575	1.67179								-9.8	-0.9159	-3,809 to 1,978	No	ns	>0,9999
	-9	0.435646	1.01339	1.21445	1.88959	-0.43132	1.26039	1.07426	2.60299	2.4483	1.70965		ANOVA table	SS	DF	MS	F (DFn, DFd)	P value	-9.7	-0.8855	-3,779 to 2,008	No	ns	>0,9999
	-8.9	0.439844	0.945322	1.2256	1.91521	-0.466555	1.30631	1.05845	2.53534	2.48958	1.59614		Row Factor	4810	250	19.24	F (250, 1000) = 12,63	P<0,0001	-9.6	-0.9574	-3,851 to 1,936	No	ns	>0,9999
	-8.8	0.407328	0.92691	1.20399	1.90079	-0.493027	1.37072	1.10251	2.55077	2.53494	1.532		Column Factor	2458	1	2458	F (1, 4) = 26,67	P=0,0067	-9.5	-0.9534	-3,847 to 1,940	No	ns	>0,9999
	-8.7	0.409233	0.897879	1.07776	1.89927	-0.455269	1.41963	1.22476	2.51452	2.57227	1.47466		Row Factor x Column Factor	1685	250	6.739	F (250, 1000) = 4,473	P<0,0001	-9.4	-0.8881	-3,782 to 2,005	No	ns	>0,9999
	-8.6	0.402668	0.901243	1.19477	1.83273	-0.518731	1.47885	1.37355	2.49181	2.62122	1.48036		Subject x Row Factor	1523	1000	1.523			-9.3	-0.8985	-3,792 to 1,995	No	ns	>0,9999
	-8.5	0.394874	0.905832	1.35463	1.81701	-0.589523	1.51373	1.54887	2.29535	2.59498	1.48587		Subject x Column Factor	368.7	4	92.16			-9.2	-0.9276	-3,821 to 1,966	No	ns	>0,9999
	-8.4	0.398986	0.874931	1.43145	1.76023	-0.613091	1.58231	1.78385	2.14329	2.61842	1.42945		Subject	97.48	4	24.37			-9.1	-0.9339	-3,827 to 1,960	No	ns	>0,9999
	-8.3	0.441923	0.913	1.40011	1.74045	-0.49135	1.62839	2.1166	2.03472	2.61038	1.45526		Residual	1506	1000	1.506			-9	-0.9948	-3,888 to 1,899	No	ns	>0,9999
	-8.2	0.513838	0.933971	1.55897	1.72076	-0.366108	1.64314	2.2587	2.03975	2.61742	1.45414								-8.9	-0.9853	-3,879 to 1,908	No	ns	>0,9999
	-8.1	0.599379	0.953299	1.5082	1.73599	-0.341938	1.65715	2.42838	2.00172	2.66898	1.48043		Difference between column means						-8.8	-1.029	-3,922 to 1,864	No	ns	>0,9999
	-8	0.67208	0.925879	1.57033	1.74779	-0.334746	1.6959	2.60353	1.94208	2.64504	1.53052		Mean of Baseline	1.576					-8.7	-1.075	-3,969 to 1,818	No	ns	>0,9999
	-7.9	0.757137	0.908554	1.54484	1.74095	-0.315061	1.72904	2.80065	1.67468	2.61134	1.51747		Mean of NCD	3.556					-8.6	-1.127	-4,020 to 1,767	No	ns	>0,9999
	-7.8	0.826315	0.926444	1.67639	1.75799	-0.191429	1.76448	2.63921	1.55617	2.6002	1.60014		Difference between means	-1.979					-8.5	-1.111	-4,005 to 1,782	No	ns	>0,9999
	-7.7	0.875575	0.863129	1.76776	1.75576	-0.181326	1.76402	2.72075	1.55259	2.59046	1.70218		SE of difference	0.3832					-8.4	-1.141	-4,034 to 1,752	No	ns	>0,9999
	-7.6	0.948963	0.905403	1.65679	1.73491	-0.135848	1.76545	2.71913	1.58498	2.59718	1.64688		95% CI of difference	-3,043 to -0,9152					-8.3	-1.168	-4,062 to 1,725	No	ns	>0,9999
	-7.5	1.00665	0.829353	1.65379	1.78552	-0.138013	1.79184	2.70087	1.57227	2.53803	1.67849								-8.2	-1.13	-4,024 to 1,763	No	ns	>0,9999
	-7.4	1.04755	0.946108	1.67045	1.75521	-0.136818	1.7754	2.70167	1.56247	2.4855	1.64551		Data summary						-8.1	-1.156	-4,050 to 1,737	No	ns	>0,9999
	-7.3	1.10117	1.03696	1.67532	1.79375	-0.10402	1.77822	2.74284	1.60746	2.40472	1.56155		Number of columns (Column Factor)	2					-8	-1.167	-4,061 to 1,726	No	ns	>0,9999
	-7.2	1.16082	1.1987	1.74915	1.72982	-0.129643	1.76394	2.92483	1.51896	2.35759	1.55347		Number of rows (Row Factor)	251					-7.9	-1.139	-4,033 to 1,754	No	ns	>0,9999
	-7.1	1.17352	1.33331	1.64278	1.71869	-0.13456	1.76545	2.91005	1.44654	2.28639	1.52679		Number of subjects (Subject)	5					-7.8	-1.033	-3,926 to 1,861	No	ns	>0,9999
	-7	1.17991	1.28308	1.8056	1.77768	-0.168625	1.78427	2.82932	1.29432	2.249	1.36925		Number of missing values	0					-7.7	-1.05	-3,943 to 1,844	No	ns	>0,9999
	-6.9	1.17299	1.32595	1.7387	1.81741	-0.21366	1.76467	2.99846	1.15367	2.26942	1.31968								-7.6	-1.041	-3,934 to 1,853	No	ns	>0,9999
	-6.8	1.1352	1.39828	1.69097	1.78059	-0.178896	1.71888	3.2806	1.04709	2.25374	1.3933								-7.5	-1.029	-3,922 to 1,865	No	ns	>0,9999
	-6.7	1.10167	1.43964	1.58499	1.72494	-0.233133	1.65355	3.44366	0.974759	2.26625	1.37222								-7.4	-0.9776	-3,871 to 1,916	No	ns	>0,9999
	-6.6	1.07706	1.52346	1.65779	1.72966	-0.187558	1.53862	3.33012	0.891364	2.31392	1.48161								-7.3	-0.9183	-3,812 to 1,975	No	ns	>0,9999
	-6.5	1.05529	1.50893	1.74052	1.7407	-0.156918	1.40222	3.36108	0.823095	2.29369	1.52554								-7.2	-0.882	-3,775 to 2,011	No	ns	>0,9999
	-6.4	0.970763	1.4601	1.6518	1.67822	-0.16697	1.25397	3.43831	0.711496	2.22315	1.53041								-7.1	-0.8403	-3,734 to 2,053	No	ns	>0,9999
	-6.3	0.971247	1.48464	1.66074	1.6577	-0.17232	1.08958	3.45389	0.682124	2.19348	1.45162								-7	-0.7297	-3,623 to 2,164	No	ns	>0,9999
	-6.2	0.962819	1.55182	1.64543	1.68163	-0.132668	0.909599	3.54289	0.618798	2.18339	1.41185								-6.9	-0.7329	-3,626 to 2,161	No	ns	>0,9999
	-6.1	0.907155	1.48621	1.57784	1.65955	-0.0638411	0.762623	3.63427	0.478404	2.16854	1.28525								-6.8	-0.7735	-3,667 to 2,120	No	ns	>0,9999
	-6	0.872884	1.53657	1.5185	1.64859	-0.0381477	0.627496	3.61102	0.362492	2.21295	1.28683								-6.7	-0.8185	-3,712 to 2,075	No	ns	>0,9999
	-5.9	0.843435	1.46635	1.46173	1.67844	0.0045404	0.542855	3.51612	0.157236	2.20178	1.33963								-6.6	-0.751	-3,644 to 2,142	No	ns	>0,9999
	-5.8	0.820431	1.51793	1.44971	1.68536	0.0290899	0.448119	3.53031	0.0417733	2.17517	1.23657								-6.5	-0.7034	-3,597 to 2,190	No	ns	>0,9999
	-5.7	0.749517	1.50424	1.45242	1.71788	0.0369927	0.376896	3.44576	-0.0341117	2.17092	1.08655								-6.4	-0.7127	-3,606 to 2,181	No	ns	>0,9999
	-5.6	0.729871	1.4626	1.51453	1.8023	0.209777	0.271685	3.31386	0.00956147	2.15473	0.991191								-6.3	-0.6537	-3,547 to 2,240	No	ns	>0,9999
	-5.5	0.695976	1.5331	1.28708	1.85151	0.259386	0.18919	3.2484	0.172057	2.20893	0.858257								-6.2	-0.5915	-3,485 to 2,302	No	ns	>0,9999
	-5.4	0.667699	1.64177	1.23973	1.92682	0.426926	0.0913426	3.21523	0.197686	2.21847	0.781426								-6.1	-0.5524	-3,446 to 2,341	No	ns	>0,9999
	-5.3	0.625228	1.58111	1.24905	1.98437	0.477147	0.013016	3.11148	0.197133	2.20446	0.709187								-6	-0.5125	-3,406 to 2,381	No	ns	>0,9999
	-5.2	0.52693	1.48587	0.998399	1.98224	0.478157	-0.0357106	3.14144	0.191885	2.21511	0.631083								-5.9	-0.4606	-3,354 to 2,433	No	ns	>0,9999
	-5.1	0.424128	1.4617	0.895045	2.00418	0.549564	-0.0974385	3.20655	0.0336018	2.20442	0.417061								-5.8	-0.3859	-3,279 to 2,508	No	ns	>0,9999
	-5	0.321136	1.47373	0.782248	2.09024	0.599239	-0.166337	3.13976	0.0447186	2.19125	0.353117								-5.7	-0.317	-3,210 to 2,576	No	ns	>0,9999
	-4.9	0.250484	1.51473	0.667202	2.15001	0.564419	-0.251567	3.10287	0.210134	2.14575	0.330147								-5.6	-0.2044	-3,098 to 2,689	No	ns	>0,9999
	-4.8	0.162495	1.5009	0.552234	2.20881	0.585308	-0.306578	3.32361	0.248026	2.1778	0.236572								-5.5	-0.21	-3,103 to 2,683	No	ns	>0,9999
	-4.7	0.0949757	1.51415	0.511916	2.26262	0.64972	-0.325977	3.34997	0.228478	2.13077	0.146975								-5.4	-0.1202	-3,014 to 2,773	No	ns	>0,9999
	-4.6	0.0299396	1.60504	0.589438	2.34116	0.692995	-0.333694	3.26933	0.146676	2.09852	0.143998								-5.3	-0.06367	-2,957 to 2,830	No	ns	>0,9999
	-4.5	-0.0464477	1.6716	0.606555	2.31648	0.677966	-0.363375	3.34418	0.178767	2.04581	0.0695078								-5.2	-0.1344	-3,028 to 2,759	No	ns	>0,9999
	-4.4	-0.0919918	1.67222	0.617851	2.31392	0.66084	-0.354275	3.39164	0.099935	2.02718	0.042787								-5.1	-0.08592	-2,979 to 2,808	No	ns	>0,9999
	-4.3	-0.154727	1.61588	0.613293	2.25118	0.653896	-0.373415	3.37724	-0.0129578	2.01339	0.103451								-5	-0.05918	-2,953 to 2,834	No	ns	>0,9999
	-4.2	-0.209411	1.57819	0.701339	2.23247	0.73384	-0.354852	3.29753	-0.0975498	1.99283	0.0717281								-4.9	-0.0781	-2,972 to 2,815	No	ns	>0,9999
	-4.1	-0.246168	1.46111	0.679072	2.10776	0.806254	-0.35918	3.16005	-0.218988	2.00264	0.0481646								-4.8	-0.1339	-3,027 to 2,760	No	ns	>0,9999
	-4	-0.274171	1.48697	0.571968	2.02887	0.900938	-0.362521	3.24965	-0.198155	1.97009	0.106834								-4.7	-0.09937	-2,993 to 2,794	No	ns	>0,9999
	-3.9	-0.290644	1.58882	0.435511	1.89982	0.95537	-0.360598	3.23203	-0.25252	1.88328	0.0855906								-4.6	-0.01325	-2,907 to 2,880	No	ns	>0,9999
	-3.8	-0.272328	1.58242	0.317947	1.83702	0.949227	-0.379583	3.09695	-0.100762	1.79279	-0.027398								-4.5	-0.009746	-2,903 to 2,884	No	ns	>0,9999
	-3.7	-0.297298	1.67362	0.237579	1.83962	0.999518	-0.352543	2.99617	-0.0849936	1.7526	-0.00518778								-4.4	-0.006885	-2,900 to 2,887	No	ns	>0,9999
	-3.6	-0.318246	1.62631	0.211847	1.83153	1.04	-0.343953	3.09813	0.0070032	1.63793	-0.108702								-4.3	-0.02564	-2,919 to 2,868	No	ns	>0,9999
	-3.5	-0.343774	1.62595	-0.04424	1.74768	1.01691	-0.34018	3.18075	-0.0729332	1.62474	-0.235784								-4.2	0.02535	-2,868 to 2,919	No	ns	>0,9999
	-3.4	-0.321392	1.76278	-0.0061221	1.71873	1.06721	-0.332339	3.23864	-0.150989	1.62532	-0.25914								-4.1	0.03507	-2,858 to 2,929	No	ns	>0,9999
	-3.3	-0.33923	1.89855	-0.0393735	1.65537	1.17676	-0.296339	3.3173	-0.132367	1.65284	-0.271272								-4	-0.01026	-2,904 to 2,883	No	ns	>0,9999
	-3.2	-0.343455	1.94999	0.0543966	1.58373	1.14105	-0.253179	3.17959	-0.0828025	1.62687	-0.170641								-3.9	0.000221	-2,893 to 2,894	No	ns	>0,9999
	-3.1	-0.339612	2.14904	0.10158	1.56851	1.20098	-0.18405	2.98581	-0.139558	1.57556	-0.0952768								-3.8	0.006458	-2,887 to 2,900	No	ns	>0,9999
	-3	-0.324435	2.19541	0.275313	1.59853	1.1713	-0.115271	2.90655	0.0310595	1.52696	-0.17312								-3.7	0.0294	-2,864 to 2,923	No	ns	>0,9999
	-2.9	-0.316464	2.3459	0.371012	1.51065	1.17742	-0.0968319	2.88769	0.186641	1.50151	-0.229197								-3.6	0.02021	-2,873 to 2,914	No	ns	>0,9999
	-2.8	-0.319568	2.29314	0.328515	1.49004	1.27543	-0.0607027	2.98015	0.280049	1.50979	-0.127521								-3.5	-0.03081	-2,924 to 2,863	No	ns	>0,9999
	-2.7	-0.308467	2.36127	0.297077	1.44158	1.33933	-0.0552513	2.92929	0.274826	1.50637	-0.109102								-3.4	0.01994	-2,874 to 2,913	No	ns	>0,9999
	-2.6	-0.329517	2.39454	0.263062	1.35435	1.19587	-0.0340227	2.84006	0.315074	1.52635	-0.158324								-3.3	0.01638	-2,877 to 2,910	No	ns	>0,9999
	-2.5	-0.336349	2.37733	0.397584	1.22623	1.17666	-0.0305025	2.75335	0.279891	1.45191	-0.209061								-3.2	0.01717	-2,876 to 2,911	No	ns	>0,9999
	-2.4	-0.357674	2.32875	0.248921	1.16461	1.057	0.0218478	2.55965	0.412052	1.37088	-0.286466								-3.1	0.1076	-2,786 to 3,001	No	ns	>0,9999
	-2.3	-0.402957	2.45432	0.164837	1.06349	1.02759	0.0146473	2.4119	0.421561	1.36907	-0.294863								-3	0.148	-2,745 to 3,041	No	ns	>0,9999
	-2.2	-0.407982	2.56453	0.295969	1.00801	0.95642	-0.00144849	2.19984	0.318106	1.30308	-0.283086								-2.9	0.1677	-2,726 to 3,061	No	ns	>0,9999
	-2.1	-0.414692	2.61095	0.356795	0.900661	0.918071	0.00942439	2.00779	0.307736	1.30346	-0.121218								-2.8	0.09716	-2,796 to 2,991	No	ns	>0,9999
	-2	-0.385874	2.69834	0.468983	0.78368	0.883558	-0.00155702	1.89365	0.231662	1.36103	-0.209218								-2.7	0.1169	-2,777 to 3,010	No	ns	>0,9999
	-1.9	-0.37253	2.73313	0.588423	0.759044	0.99104	0.043777	1.90978	0.103532	1.37292	-0.209005								-2.6	0.07784	-2,816 to 2,971	No	ns	>0,9999
	-1.8	-0.351726	2.73339	0.607116	0.713094	0.89745	0.0264772	1.67544	0.0499284	1.25884	-0.204693								-2.5	0.1192	-2,774 to 3,013	No	ns	>0,9999
	-1.7	-0.33585	2.70496	0.580735	0.627286	0.831304	0.00664036	1.58078	0.073922	1.25314	-0.156611								-2.4	0.07273	-2,821 to 2,966	No	ns	>0,9999
	-1.6	-0.328692	2.61155	0.642575	0.529426	0.860795	-0.0556695	1.54163	0.0334175	1.21259	-0.210097								-2.3	0.07699	-2,816 to 2,970	No	ns	>0,9999
	-1.5	-0.338344	2.52868	0.695837	0.440669	0.857953	-0.104836	1.33788	0.0500837	1.25936	-0.143047								-2.2	0.1761	-2,717 to 3,070	No	ns	>0,9999
	-1.4	-0.347814	2.48201	0.732152	0.39552	0.947044	-0.129053	1.3034	0.148246	1.26203	-0.120754								-2.1	0.1729	-2,721 to 3,066	No	ns	>0,9999
	-1.3	-0.328568	2.53564	0.695317	0.351626	0.908072	-0.12597	1.04188	0.292459	1.27389	-0.252628								-2	0.2346	-2,659 to 3,128	No	ns	>0,9999
	-1.2	-0.296543	2.40137	0.586252	0.285694	0.891559	-0.127382	0.925674	0.346469	1.26359	-0.334673								-1.9	0.2956	-2,598 to 3,189	No	ns	>0,9999
	-1.1	-0.280206	2.40663	0.719389	0.319697	0.821174	-0.109697	0.891089	0.521948	1.28123	-0.341325								-1.8	0.3587	-2,535 to 3,252	No	ns	>0,9999
	-1	-0.265526	2.41774	0.816829	0.281676	0.82313	-0.0963828	0.801427	0.680889	1.30593	-0.368592								-1.7	0.3301	-2,563 to 3,224	No	ns	>0,9999
	-0.9	-0.272922	2.27125	0.836201	0.231404	0.801083	-0.0819388	0.74555	0.743778	1.38974	-0.326342								-1.6	0.3588	-2,535 to 3,252	No	ns	>0,9999
	-0.8	-0.306009	2.33296	1.04079	0.169965	0.798105	-0.0370827	0.537208	0.650511	1.43453	-0.176341								-1.5	0.3571	-2,536 to 3,251	No	ns	>0,9999
	-0.7	-0.290724	2.26974	1.46056	0.152181	0.810708	-0.0300609	0.578984	0.748086	1.45417	-0.0733948								-1.4	0.349	-2,544 to 3,242	No	ns	>0,9999
	-0.6	-0.20952	2.42835	1.48562	0.083938	0.861915	-0.00540314	0.539449	0.931209	1.51161	0.158008								-1.3	0.3865	-2,507 to 3,280	No	ns	>0,9999
	-0.5	-0.114542	2.45161	1.64691	0.0509492	0.906254	0.0371995	0.339252	1.28106	1.55937	0.48646								-1.2	0.3589	-2,535 to 3,252	No	ns	>0,9999
	-0.4	-0.0630425	2.33167	1.62269	0.0389667	0.856911	0.0966928	0.28793	1.59417	1.64409	0.597471								-1.1	0.3487	-2,545 to 3,242	No	ns	>0,9999
	-0.3	-0.000355455	2.31244	1.6356	0.0654966	0.806311	0.185952	0.311475	1.74485	1.71313	0.825322								-1	0.3501	-2,543 to 3,244	No	ns	>0,9999
	-0.2	0.0652695	2.25672	1.58038	0.00482475	0.895799	0.298521	0.563141	1.9387	1.78429	0.990249								-0.9	0.2792	-2,614 to 3,173	No	ns	>0,9999
	-0.1	0.125669	2.17086	1.51675	0.023739	0.950466	0.46036	0.700827	2.19352	1.88989	1.1656								-0.8	0.3254	-2,568 to 3,219	No	ns	>0,9999
	0	0.200709	2.13827	1.38191	-0.0170837	1.10133	0.612011	0.827544	2.37559	1.93805	1.35819								-0.7	0.3449	-2,549 to 3,238	No	ns	>0,9999
	0.1	0.259892	2.18282	1.46615	-0.0393351	1.21272	0.758796	0.951453	2.52829	1.94879	1.6624								-0.6	0.3031	-2,590 to 3,197	No	ns	>0,9999
	0.2	0.344868	2.28053	1.43624	-0.0555602	1.29576	0.920752	0.962371	2.77627	1.94984	1.87206								-0.5	0.2476	-2,646 to 3,141	No	ns	>0,9999
	0.3	0.427706	2.34625	1.46829	-0.0461293	1.39749	1.11332	1.31488	3.10262	1.96712	2.17705								-0.4	0.1134	-2,780 to 3,007	No	ns	>0,9999
	0.4	0.534886	2.42707	1.4655	0.000925768	1.64357	1.30461	1.54524	3.24953	2.00331	2.46968								-0.3	0.007752	-2,886 to 2,901	No	ns	>0,9999
	0.5	0.610428	2.40186	1.4335	0.0727499	1.83459	1.57837	1.70128	3.41082	2.07407	2.7575								-0.2	-0.1544	-3,048 to 2,739	No	ns	>0,9999
	0.6	0.669314	2.38008	1.55239	0.167258	1.97886	1.8406	1.83533	3.52152	2.2396	2.88818								-0.1	-0.3245	-3,218 to 2,569	No	ns	>0,9999
	0.7	0.725762	2.34786	1.64076	0.234339	2.10768	2.17833	2.08306	3.75283	2.33221	3.05866								0	-0.4613	-3,355 to 2,432	No	ns	>0,9999
	0.8	0.785768	2.2925	1.81098	0.339526	2.28093	2.56696	2.2829	4.06948	2.46951	3.14243								0.1	-0.5535	-3,447 to 2,340	No	ns	>0,9999
	0.9	0.83582	2.20776	1.95198	0.450615	2.42377	2.93228	2.58256	4.33402	2.47838	3.21123								0.2	-0.6359	-3,529 to 2,258	No	ns	>0,9999
	1	0.863894	2.16931	2.1314	0.576488	2.54214	3.34813	2.94333	4.67742	2.53579	3.49016								0.3	-0.8163	-3,710 to 2,077	No	ns	>0,9999
	1.1	0.861774	2.16931	2.27678	0.602294	2.62046	3.71189	3.13081	4.87992	2.63033	3.69167								0.4	-0.9001	-3,794 to 1,993	No	ns	>0,9999
	1.2	0.894525	2.14196	2.48721	0.673389	2.87081	4.1263	3.47658	5.21261	2.69583	3.99334								0.5	-1.034	-3,927 to 1,860	No	ns	>0,9999
	1.3	0.909478	2.16537	2.57634	0.735445	3.00008	4.54914	3.65523	5.40388	2.75977	4.18851								0.6	-1.115	-4,009 to 1,778	No	ns	>0,9999
	1.4	0.95413	2.14034	2.73237	0.798535	3.05236	5.0162	3.87133	5.6442	2.79124	4.46061								0.7	-1.27	-4,163 to 1,624	No	ns	>0,9999
	1.5	0.996987	2.28694	2.85697	0.871758	3.15613	5.45184	4.15888	5.73803	2.91213	4.65924								0.8	-1.404	-4,298 to 1,489	No	ns	>0,9999
	1.6	1.03268	2.24673	3.04983	0.931332	3.12203	5.86931	4.35085	5.83374	3.04458	4.80873								0.9	-1.534	-4,427 to 1,360	No	ns	>0,9999
	1.7	1.07685	2.16046	3.34226	0.978288	3.17549	6.2559	4.64126	5.96998	3.09659	4.98221								1	-1.742	-4,636 to 1,151	No	ns	0.9983
	1.8	1.09798	2.18555	3.59738	1.03928	3.19223	6.6561	4.94191	6.09962	3.18282	5.24041								1.1	-1.903	-4,796 to 0,9907	No	ns	0.9738
	1.9	1.12785	2.12205	3.59842	1.08807	3.2394	7.07857	5.29965	6.09899	3.18912	5.49535								1.2	-2.087	-4,981 to 0,8061	No	ns	0.8405
	2	1.16093	2.03667	3.55843	1.12993	3.22537	7.46898	5.29004	6.23676	3.26675	5.65448								1.3	-2.234	-5,127 to 0,6595	No	ns	0.6425
	2.1	1.20951	2.01459	3.72313	1.22142	3.35731	7.86196	5.41332	6.34168	3.23243	5.72676								1.4	-2.421	-5,315 to 0,4723	No	ns	0.3744
	2.2	1.24803	1.88635	3.71518	1.27374	3.37439	8.27755	5.72642	6.5018	3.16511	5.61768								1.5	-2.55	-5,444 to 0,3432	No	ns	0.2326
	2.3	1.26696	1.82935	3.48006	1.3061	3.35498	8.70612	5.9641	6.53971	3.14005	5.72527								1.6	-2.705	-5,598 to 0,1885	No	ns	0.1212
	2.4	1.23388	1.56743	3.50729	1.42606	3.40829	9.10921	6.16047	6.53896	3.13273	5.81129								1.7	-2.843	-5,736 to 0,05094	No	ns	0.064
	2.5	1.1804	1.57951	3.62852	1.48984	3.64935	9.49514	6.34466	6.56841	3.16467	5.83207								1.8	-3.002	-5,895 to -0,1082	Yes	*	0.029
	2.6	1.18247	1.61108	3.78457	1.52157	3.76871	9.84038	6.50825	6.69142	3.212	6.01859								1.9	-3.197	-6,091 to -0,3037	Yes	*	0.0103
	2.7	1.18565	1.50692	3.83309	1.58523	3.92205	10.1206	6.52319	6.73581	3.29143	6.15692								2	-3.361	-6,255 to -0,4677	Yes	**	0.0041
	2.8	1.12851	1.47125	3.77117	1.7274	4.00175	10.3618	6.48494	6.87404	3.41938	6.10485								2.1	-3.41	-6,303 to -0,5166	Yes	**	0.0031
	2.9	1.09551	1.40053	3.73238	1.81069	4.10209	10.5199	6.61004	7.05205	3.47668	6.14651								2.2	-3.558	-6,452 to -0,6647	Yes	**	0.0013
	3	1.00949	1.42013	3.83701	1.95383	4.19188	10.6776	6.65898	6.97545	3.5682	6.2828								2.3	-3.768	-6,661 to -0,8741	Yes	***	0.0004
	3.1	0.943368	1.38559	3.71214	2.09335	4.24742	10.8581	6.75646	6.96867	3.67656	6.23793								2.4	-3.922	-6,815 to -1,028	Yes	***	0.0001
	3.2	0.866277	1.21974	3.85017	2.13254	4.268	10.9811	6.7954	6.81732	3.79619	6.23821								2.5	-3.975	-6,869 to -1,082	Yes	****	<0,0001
	3.3	0.822793	1.03537	3.93304	2.16823	4.2856	11.042	6.61547	6.84577	3.88933	6.26773								2.6	-4.08	-6,974 to -1,187	Yes	****	<0,0001
	3.4	0.77457	0.852298	3.96877	2.24397	4.29797	11.0784	6.67943	6.79539	3.97109	6.23245								2.7	-4.159	-7,052 to -1,266	Yes	****	<0,0001
	3.5	0.726322	0.778585	3.97439	2.2157	4.28327	11.0541	6.59778	6.83971	4.127	6.14445								2.8	-4.229	-7,122 to -1,336	Yes	****	<0,0001
	3.6	0.713332	0.780228	4.05515	2.15436	4.2537	10.9978	6.84254	6.88291	4.23439	6.25033								2.9	-4.333	-7,226 to -1,439	Yes	****	<0,0001
	3.7	0.705383	0.655908	4.03791	2.17287	4.21934	10.849	6.84693	6.9923	4.3455	6.32696								3	-4.35	-7,244 to -1,457	Yes	****	<0,0001
	3.8	0.694971	0.70606	3.87197	2.1418	4.23665	10.6482	6.9677	7.13358	4.4601	6.5439								3.1	-4.423	-7,317 to -1,530	Yes	****	<0,0001
	3.9	0.716599	0.740453	3.83908	2.11102	4.16716	10.4453	6.82536	7.29714	4.57866	6.6634								3.2	-4.458	-7,352 to -1,565	Yes	****	<0,0001
	4	0.733362	0.747707	3.65118	2.047	4.17171	10.2356	6.65868	7.30398	4.68328	6.73781								3.3	-4.483	-7,377 to -1,590	Yes	****	<0,0001
	4.1	0.768858	0.594578	3.4789	2.01769	4.14228	10.0396	6.56951	7.39879	4.77271	6.80239								3.4	-4.524	-7,417 to -1,630	Yes	****	<0,0001
	4.2	0.793383	0.582601	3.46233	2.01025	4.03363	9.80527	6.58537	7.32029	4.9984	6.77895								3.5	-4.557	-7,450 to -1,663	Yes	****	<0,0001
	4.3	0.842715	0.698671	3.39197	2.00468	4.04224	9.58278	6.73618	7.34808	5.12831	6.78127								3.6	-4.65	-7,544 to -1,757	Yes	****	<0,0001
	4.4	0.895206	0.751932	3.21105	2.03038	4.02452	9.33527	6.76946	7.44065	5.29415	6.65201								3.7	-4.714	-7,607 to -1,820	Yes	****	<0,0001
	4.5	0.971667	0.576845	2.97502	2.06494	4.01926	9.1043	6.67712	7.46079	5.3395	6.62529								3.8	-4.82	-7,714 to -1,927	Yes	****	<0,0001
	4.6	1.05963	0.556885	2.79099	2.10591	4.05706	8.84032	6.54137	7.46458	5.36601	6.70669								3.9	-4.847	-7,741 to -1,954	Yes	****	<0,0001
	4.7	1.12922	0.531163	2.56577	2.13913	4.1552	8.61149	6.51592	7.58668	5.50051	6.8631								4	-4.854	-7,747 to -1,960	Yes	****	<0,0001
	4.8	1.20405	0.555602	2.27763	2.17745	4.27366	8.30239	6.5195	7.61268	5.57944	6.85754								4.1	-4.916	-7,810 to -2,023	Yes	****	<0,0001
	4.9	1.27935	0.578865	2.23351	2.11446	4.30315	7.98969	6.48085	7.65644	5.67549	6.91521								4.2	-4.921	-7,815 to -2,028	Yes	****	<0,0001
	5	1.3643	0.686145	2.19374	2.09769	4.36297	7.65395	6.67474	7.59906	5.74671	7.09478								4.3	-4.919	-7,813 to -2,026	Yes	****	<0,0001
	5.1	1.45707	0.712749	2.13872	2.10267	4.38129	7.3637	6.69584	7.73508	5.87411	7.22866								4.4	-4.916	-7,809 to -2,022	Yes	****	<0,0001
	5.2	1.58406	0.740105	2.00834	2.15168	4.43238	7.0326	6.70606	7.86726	6.00737	7.52977								4.5	-4.92	-7,813 to -2,026	Yes	****	<0,0001
	5.3	1.74731	0.721505	1.95474	2.16931	4.44165	6.71212	6.64345	7.96468	6.11918	7.5692								4.6	-4.87	-7,763 to -1,976	Yes	****	<0,0001
	5.4	1.88099	0.735413	2.05376	2.12234	4.45982	6.39997	6.50649	7.97564	6.15118	7.50067								4.7	-4.911	-7,805 to -2,018	Yes	****	<0,0001
	5.5	2.03287	0.622572	1.92763	2.12605	4.30393	6.111	6.72442	7.84672	6.07592	7.47178								4.8	-4.877	-7,770 to -1,983	Yes	****	<0,0001
	5.6	2.1504	0.594444	1.75027	2.13771	4.27616	5.86464	6.69801	7.63321	5.97848	7.388								4.9	-4.842	-7,735 to -1,948	Yes	****	<0,0001
	5.7	2.23813	0.536249	1.64698	2.08514	4.15285	5.60224	6.74635	7.55327	5.79575	7.26736								5	-4.813	-7,706 to -1,919	Yes	****	<0,0001
	5.8	2.35873	0.503944	1.65332	2.00919	4.104	5.392	6.47498	7.43416	5.56498	7.32605								5.1	-4.821	-7,714 to -1,928	Yes	****	<0,0001
	5.9	2.49249	0.518599	1.663	1.92683	4.04037	5.21246	6.49294	7.34781	5.42018	7.3206								5.2	-4.845	-7,739 to -1,952	Yes	****	<0,0001
	6	2.63216	0.438016	1.69034	1.82333	3.93552	5.08569	6.54062	7.37393	5.27972	7.23352								5.3	-4.795	-7,688 to -1,901	Yes	****	<0,0001
	6.1	2.74882	0.40668	1.70403	1.74305	3.92035	4.97335	6.48877	7.49422	5.16047	7.13092								5.4	-4.656	-7,550 to -1,763	Yes	****	<0,0001
	6.2	2.8953	0.418525	1.69325	1.75043	3.91537	4.88803	6.57924	7.61519	5.05385	7.10764								5.5	-4.643	-7,537 to -1,750	Yes	****	<0,0001
	6.3	2.99706	0.4975	1.62305	1.69301	3.85214	4.83921	6.65206	7.3507	4.92511	7.01291								5.6	-4.531	-7,424 to -1,637	Yes	****	<0,0001
	6.4	3.09204	0.580631	1.61023	1.58294	3.71738	4.80748	6.64333	7.54208	4.76714	7.04834								5.7	-4.461	-7,355 to -1,568	Yes	****	<0,0001
	6.5	3.19289	0.654827	1.7185	1.62761	3.66863	4.79573	6.85435	7.54603	4.56251	6.93746								5.8	-4.313	-7,206 to -1,419	Yes	****	<0,0001
	6.6	3.28125	0.616883	1.72744	1.60169	3.6494	4.75469	6.70874	7.53678	4.36516	6.9764								5.9	-4.231	-7,124 to -1,337	Yes	****	<0,0001
	6.7	3.35429	0.766079	1.82971	1.59485	3.59633	4.74037	6.70163	7.39734	4.20405	6.96385								6	-4.199	-7,092 to -1,305	Yes	****	<0,0001
	6.8	3.39689	0.752213	1.82238	1.55491	3.478	4.75501	6.6917	7.19826	3.98955	6.87664								6.1	-4.145	-7,038 to -1,252	Yes	****	<0,0001
	6.9	3.42144	0.743637	1.84216	1.50368	3.54403	4.78064	6.75386	6.97929	3.84575	6.86003								6.2	-4.114	-7,008 to -1,221	Yes	****	<0,0001
	7	3.425	0.72489	1.9846	1.51626	3.59392	4.75237	6.8365	6.86031	3.66945	6.67755								6.3	-4.023	-6,917 to -1,130	Yes	****	<0,0001
	7.1	3.44138	1.02141	2.12189	1.53438	3.64646	4.73379	6.82064	6.72123	3.50484	6.56643								6.4	-4.045	-6,938 to -1,152	Yes	****	<0,0001
	7.2	3.44315	1.0715	2.06472	1.47288	3.68346	4.73753	6.58194	6.69078	3.29231	6.51025								6.5	-3.967	-6,860 to -1,073	Yes	****	<0,0001
	7.3	3.42955	1.08461	2.11418	1.50419	3.69151	4.70335	6.46424	6.53557	3.10713	6.4447								6.6	-3.893	-6,786 to -0,9996	Yes	***	0.0002
	7.4	3.36288	1.20303	2.14103	1.4991	3.65212	4.71298	6.30289	6.39918	2.98484	6.46838								6.7	-3.773	-6,667 to -0,8797	Yes	***	0.0003
	7.5	3.30113	1.28231	2.34386	1.4784	3.63351	4.71848	6.43895	6.40216	2.82233	6.42611								6.8	-3.701	-6,595 to -0,8079	Yes	***	0.0005
	7.6	3.21764	1.44572	2.44238	1.44348	3.65746	4.74683	6.56574	6.44452	2.63312	6.46073								6.9	-3.633	-6,526 to -0,7395	Yes	***	0.0008
	7.7	3.13765	1.52876	2.60795	1.46224	3.65922	4.77168	6.57832	6.28086	2.4671	6.40438								7	-3.51	-6,404 to -0,6168	Yes	**	0.0017
	7.8	3.05827	1.65262	2.72901	1.46863	3.58009	4.8396	6.49987	6.26558	2.30137	6.42808								7.1	-3.316	-6,210 to -0,4228	Yes	**	0.0053
	7.9	2.98176	1.76281	2.65374	1.51578	3.54886	4.9402	6.35817	6.26332	2.18928	6.24197								7.2	-3.215	-6,109 to -0,3220	Yes	**	0.0093
	8	2.89827	1.75927	2.63227	1.53634	3.51975	5.06542	6.29515	6.29802	2.10594	6.09849								7.3	-3.086	-5,980 to -0,1927	Yes	*	0.0187
	8.1	2.77609	1.80607	2.72981	1.58664	3.45892	5.16299	6.06637	6.3257	1.99995	6.13853								7.4	-3.002	-5,895 to -0,1086	Yes	*	0.029
	8.2	2.6544	1.81902	2.79423	1.61367	3.41384	5.2791	5.99789	6.32564	1.98238	6.02605								7.5	-2.954	-5,847 to -0,06031	Yes	*	0.037
	8.3	2.48972	1.89118	2.81638	1.67809	3.42086	5.37255	6.04686	6.326	1.9364	5.97913								7.6	-2.929	-5,822 to -0,03540	Yes	*	0.042
	8.4	2.343	1.89742	2.76756	1.76615	3.41995	5.49796	6.10612	6.3787	1.95354	5.94058								7.7	-2.821	-5,715 to 0,07215	No	ns	0.0709
	8.5	2.18399	1.99562	2.92206	1.85011	3.47024	5.62198	5.7866	6.51374	1.9892	5.85028								7.8	-2.769	-5,663 to 0,1243	No	ns	0.0905
	8.6	2.0385	2.04956	3.09327	1.9441	3.47344	5.72442	5.64549	6.4956	2.01757	5.82495								7.9	-2.706	-5,599 to 0,1875	No	ns	0.1206
	8.7	1.88351	2.15491	3.26456	2.07911	3.42674	5.82021	5.55938	6.52825	2.0967	5.72061								8	-2.703	-5,597 to 0,1900	No	ns	0.122
	8.8	1.77015	2.12973	3.39345	2.23791	3.3472	5.86023	5.76635	6.39748	2.16726	5.67757								8.1	-2.667	-5,561 to 0,2263	No	ns	0.143
	8.9	1.62116	2.22082	3.51515	2.3143	3.34814	5.86093	5.6323	6.25468	2.25823	5.56583								8.2	-2.663	-5,557 to 0,2303	No	ns	0.1456
	9	1.49094	2.34415	3.57245	2.34858	3.33604	5.80065	5.56932	6.29155	2.35043	5.48744								8.3	-2.673	-5,566 to 0,2205	No	ns	0.1395
	9.1	1.34115	2.28001	3.69861	2.36511	3.15385	5.74968	5.46213	6.28957	2.45022	5.45893								8.4	-2.737	-5,630 to 0,1569	No	ns	0.1051
	9.2	1.1926	2.28304	3.73967	2.43064	2.98187	5.71826	5.20821	6.23702	2.48215	5.48694								8.5	-2.668	-5,561 to 0,2255	No	ns	0.1426
	9.3	1.07151	2.31233	3.91641	2.51988	2.9635	5.69688	5.05547	6.25235	2.61372	5.52663								8.6	-2.622	-5,515 to 0,2716	No	ns	0.1737
	9.4	0.941486	2.33233	4.00043	2.62185	2.90425	5.69853	4.96474	6.04523	2.72937	5.5383								8.7	-2.583	-5,477 to 0,3102	No	ns	0.2037
	9.5	0.805468	2.295	4.06292	2.66538	2.83829	5.7142	4.67776	5.9318	2.8532	5.7036								8.8	-2.598	-5,492 to 0,2954	No	ns	0.1917
	9.6	0.685763	2.36293	4.01956	2.72123	2.84334	5.83958	4.46733	5.80976	2.92023	5.74901								8.9	-2.51	-5,404 to 0,3830	No	ns	0.2714
	9.7	0.566167	2.28766	3.92632	2.73363	2.7327	5.99355	4.35365	5.7671	2.92096	5.63716								9	-2.481	-5,375 to 0,4120	No	ns	0.3025
	9.8	0.486024	2.31972	3.99096	2.82513	2.68544	6.11494	4.2136	5.69316	2.99817	5.51773								9.1	-2.514	-5,408 to 0,3791	No	ns	0.2674
	9.9	0.378179	2.34248	4.00737	2.9394	2.54617	6.25485	3.91081	5.66611	3.09297	5.45394								9.2	-2.501	-5,394 to 0,3925	No	ns	0.2813
	10	0.335024	2.35309	3.9094	2.9844	2.29455	6.47405	3.73883	5.63903	3.21627	5.36727								9.3	-2.472	-5,366 to 0,4212	No	ns	0.3128
	10.1	0.239794	2.16559	3.85914	2.99836	2.17364	6.71009	3.52298	5.66728	3.29	5.36644								9.4	-2.435	-5,329 to 0,4583	No	ns	0.3568
	10.2	0.149225	2.10133	3.88189	3.08418	2.0492	6.91495	3.49944	5.61445	3.40764	5.23487								9.5	-2.443	-5,336 to 0,4508	No	ns	0.3476
	10.3	0.0893084	1.99645	3.8654	3.07967	1.92834	7.14093	3.43144	5.62505	3.50969	5.23394								9.6	-2.431	-5,324 to 0,4628	No	ns	0.3625
	10.4	0.0423144	1.82325	3.95148	3.13109	1.81298	7.28264	3.44957	5.55852	3.56021	5.2209								9.7	-2.485	-5,379 to 0,4083	No	ns	0.2983
	10.5	0.00366616	1.83959	3.87883	3.11984	1.79753	7.38147	3.34116	5.45537	3.66769	5.22203								9.8	-2.446	-5,340 to 0,4474	No	ns	0.3435
	10.6	-0.037533	1.80942	3.92511	3.15219	1.75142	7.51406	3.235	5.31521	3.81361	5.07703								9.9	-2.433	-5,326 to 0,4604	No	ns	0.3595
	10.7	-0.0797114	1.74806	3.87989	3.10816	1.65457	7.62024	3.1752	5.17626	3.87002	5.04919								10	-2.512	-5,405 to 0,3817	No	ns	0.27
	10.8	-0.0886174	1.70089	3.96772	3.12616	1.52179	7.739	3.20739	5.05478	3.9748	4.85795								10.1	-2.624	-5,518 to 0,2694	No	ns	0.1721
	10.9	-0.133052	1.66306	3.99984	3.1392	1.47614	7.82673	3.18811	4.97326	4.05297	4.88661								10.2	-2.681	-5,575 to 0,2123	No	ns	0.1346
	11	-0.160512	1.65726	3.96534	3.19741	1.3565	7.95715	3.15866	4.81542	4.09238	4.76477								10.3	-2.796	-5,690 to 0,09708	No	ns	0.0797
	11.1	-0.175933	1.60936	3.93344	3.20746	1.29488	8.12365	3.23769	4.73766	4.19018	4.67623								10.4	-2.862	-5,756 to 0,03131	No	ns	0.0583
	11.2	-0.212656	1.64707	3.93123	3.23648	1.22658	8.29932	3.12905	4.58121	4.21522	4.68496								10.5	-2.886	-5,779 to 0,007801	No	ns	0.0519
	11.3	-0.254542	1.55981	3.80266	3.21349	1.18117	8.41623	2.99305	4.65993	4.31561	4.727								10.6	-2.871	-5,764 to 0,02259	No	ns	0.0558
	11.4	-0.287197	1.55344	3.71806	3.21427	1.07313	8.5124	2.83344	4.50779	4.35153	4.76644								10.7	-2.916	-5,809 to -0,02253	Yes	*	0.0447
	11.5	-0.310188	1.50282	3.50589	3.1299	0.981549	8.59861	2.8537	4.30941	4.39612	4.71039								10.8	-2.921	-5,815 to -0,02774	Yes	*	0.0436
	11.6	-0.315137	1.50449	3.36839	3.06659	0.891846	8.65067	2.79726	4.25616	4.38213	4.7433								10.9	-2.956	-5,850 to -0,06304	Yes	*	0.0365
	11.7	-0.303063	1.4667	3.2393	2.97211	0.9122	8.71586	2.74764	4.25215	4.41765	4.81182								11	-2.954	-5,848 to -0,06102	Yes	*	0.0369
	11.8	-0.32215	1.44921	3.06812	2.84322	0.872488	8.7452	2.45468	4.3509	4.38474	4.85384								11.1	-3.019	-5,913 to -0,1258	Yes	*	0.0265
	11.9	-0.342709	1.38206	2.98307	2.78115	0.769127	8.7739	2.36277	4.47182	4.36466	4.88393								11.2	-3.016	-5,910 to -0,1228	Yes	*	0.0269
	12	-0.35069	1.29415	2.93904	2.74707	0.775178	8.81359	2.21583	4.3603	4.26513	4.95239								11.3	-3.122	-6,015 to -0,2284	Yes	*	0.0155
	12.1	-0.329138	1.28813	2.87074	2.81081	0.802072	8.86313	2.18293	4.23278	4.13862	4.96423								11.4	-3.14	-6,033 to -0,2465	Yes	*	0.014
	12.2	-0.33944	1.33704	2.79829	2.75325	0.866956	8.83652	2.16255	4.11113	4.07809	4.88299								11.5	-3.212	-6,105 to -0,3182	Yes	**	0.0095
	12.3	-0.348115	1.35897	2.72927	2.73801	0.820783	8.82576	2.08546	4.07845	3.92253	4.73308								11.6	-3.263	-6,156 to -0,3692	Yes	**	0.0072
	12.4	-0.35691	1.33485	2.62429	2.66081	0.887174	8.76262	1.89309	3.91618	3.79436	4.67859								11.7	-3.332	-6,225 to -0,4381	Yes	**	0.0049
	12.5	-0.325884	1.38937	2.46563	2.60378	0.871781	8.65352	1.84982	3.81774	3.67293	4.48359								11.8	-3.376	-6,269 to -0,4822	Yes	**	0.0038
	12.6	-0.33742	1.433	2.65611	2.56865	0.822819	8.49584	1.77151	3.74283	3.62235	4.42078								11.9	-3.457	-6,350 to -0,5634	Yes	**	0.0024
	12.7	-0.345763	1.47627	2.62115	2.52937	0.905348	8.32692	1.67722	3.55212	3.64877	4.43096								12	-3.44	-6,334 to -0,5470	Yes	**	0.0026
	12.8	-0.368994	1.41558	2.5882	2.44071	0.902494	8.14399	1.64098	3.4638	3.58646	4.44801								12.1	-3.388	-6,281 to -0,4944	Yes	**	0.0035
	12.9	-0.384622	1.41451	2.65623	2.3523	0.97562	7.88642	1.71274	3.4948	3.55881	4.39996								12.2	-3.331	-6,224 to -0,4376	Yes	**	0.0049
	13	-0.415725	1.50153	2.7037	2.27983	1.14633	7.60169	1.71657	3.46441	3.51659	4.36901								12.3	-3.269	-6,163 to -0,3758	Yes	**	0.0069
	13.1	-0.392138	1.45599	2.65785	2.26066	1.14049	7.30786	1.69843	3.30246	3.51099	4.34403								12.4	-3.179	-6,072 to -0,2855	Yes	*	0.0114
	13.2	-0.378805	1.5433	2.59685	2.15042	1.04855	7.07748	1.75062	3.16175	3.44444	4.40176								12.5	-3.095	-5,988 to -0,2011	Yes	*	0.0179
	13.3	-0.360512	1.4981	2.74737	2.12945	1.0432	6.82246	1.60905	3.20851	3.44764	4.29884								12.6	-2.982	-5,875 to -0,08858	Yes	*	0.0321
	13.4	-0.310733	1.55827	2.74732	2.05608	1.13549	6.63717	1.37837	3.09517	3.34755	4.25822								12.7	-2.89	-5,783 to 0,003531	No	ns	0.0509
	13.5	-0.281816	1.58917	2.76442	2.00642	1.06162	6.49784	1.18342	3.01965	3.25955	4.15485								12.8	-2.861	-5,755 to 0,03241	No	ns	0.0586
	13.6	-0.249915	1.53524	2.72251	1.94512	1.07575	6.30939	0.916528	2.9544	3.20798	4.09696								12.9	-2.808	-5,701 to 0,08571	No	ns	0.0756
	13.7	-0.234841	1.49447	2.63914	1.88767	0.998553	6.14461	0.952812	2.87358	3.21394	4.03426								13	-2.691	-5,584 to 0,2029	No	ns	0.1292
	13.8	-0.248873	1.41279	2.4564	1.77237	1.04658	5.92948	0.822936	2.84511	3.20289	4.05409								13.1	-2.608	-5,502 to 0,2853	No	ns	0.1839
	13.9	-0.240283	1.31089	2.4392	1.71366	1.01421	5.69665	0.605864	2.61845	3.18138	3.8947								13.2	-2.575	-5,469 to 0,3183	No	ns	0.2106
	14	-0.253642	1.36245	2.45863	1.61772	1.06733	5.43915	0.314471	2.65017	3.15445	3.82351								13.3	-2.466	-5,359 to 0,4277	No	ns	0.3202
	14.1	-0.247651	1.35723	2.39788	1.5257	1.0704	5.15846	0.138582	2.51578	3.14025	3.74155								13.4	-2.306	-5,199 to 0,5874	No	ns	0.5346
	14.2	-0.249244	1.22279	2.36185	1.40855	1.06231	4.83191	0.0697006	2.32087	3.1643	3.57961								13.5	-2.195	-5,089 to 0,6984	No	ns	0.6997
	14.3	-0.185011	1.30336	2.42949	1.30241	1.09738	4.56191	-0.0253188	2.03095	3.11624	3.36288								13.6	-2.091	-4,985 to 0,8021	No	ns	0.836
	14.4	-0.140094	1.37534	2.45345	1.17509	1.10318	4.28401	-0.0114392	1.91689	3.07397	3.11529								13.7	-2.087	-4,980 to 0,8066	No	ns	0.8411
	14.5	-0.083343	1.4154	2.57156	1.14332	1.16829	4.01329	-0.138915	1.84511	3.07291	3.05571								13.8	-2.083	-4,977 to 0,8104	No	ns	0.8453
	14.6	-0.0602023	1.33882	2.49244	1.07638	1.18391	3.77978	-0.202405	1.74802	3.15421	2.9065								13.9	-1.952	-4,845 to 0,9416	No	ns	0.9527
	14.7	-0.0385035	1.31766	2.46002	1.01396	1.13307	3.54343	-0.180851	1.60992	3.12461	2.82613								14	-1.826	-4,719 to 1,068	No	ns	0.9916
	14.8	0.00538433	1.41336	2.62142	0.970028	1.11889	3.36062	-0.0690165	1.52153	3.15899	2.70036								14.1	-1.718	-4,612 to 1,175	No	ns	0.999
	14.9	0.0522791	1.38056	2.54153	0.895281	1.1482	3.21248	-0.0207685	1.33173	3.16338	2.62195								14.2	-1.632	-4,525 to 1,261	No	ns	0.9999
	15	0.0848283	1.51444	2.46252	0.876879	1.10804	3.09019	-0.0572466	1.47021	3.21227	2.51174								14.3	-1.42	-4,313 to 1,474	No	ns	>0,9999
																			14.4	-1.282	-4,176 to 1,611	No	ns	>0,9999
																			14.5	-1.127	-4,020 to 1,767	No	ns	>0,9999
																			14.6	-1.071	-3,964 to 1,823	No	ns	>0,9999
																			14.7	-1.007	-3,901 to 1,886	No	ns	>0,9999
																			14.8	-0.9087	-3,802 to 1,985	No	ns	>0,9999
																			14.9	-0.8582	-3,752 to 2,035	No	ns	>0,9999
																			15	-0.8361	-3,730 to 2,057	No	ns	>0,9999
																			Test details	Mean 1	Mean 2	Mean Diff,	SE of diff,	N1	N2	t	DF
																			Baseline - NCD
																			-10	0.8991	1.912	-1.013	0.7763	5	5	1.305	1000
																			-9.9	0.9147	1.879	-0.9647	0.7763	5	5	1.243	1000
																			-9.8	0.927	1.843	-0.9159	0.7763	5	5	1.18	1000
																			-9.7	0.9071	1.793	-0.8855	0.7763	5	5	1.141	1000
																			-9.6	0.8451	1.802	-0.9574	0.7763	5	5	1.233	1000
																			-9.5	0.8386	1.792	-0.9534	0.7763	5	5	1.228	1000
																			-9.4	0.8678	1.756	-0.8881	0.7763	5	5	1.144	1000
																			-9.3	0.8535	1.752	-0.8985	0.7763	5	5	1.157	1000
																			-9.2	0.8324	1.76	-0.9276	0.7763	5	5	1.195	1000
																			-9.1	0.8448	1.779	-0.9339	0.7763	5	5	1.203	1000
																			-9	0.8244	1.819	-0.9948	0.7763	5	5	1.281	1000
																			-8.9	0.8119	1.797	-0.9853	0.7763	5	5	1.269	1000
																			-8.8	0.7892	1.818	-1.029	0.7763	5	5	1.326	1000
																			-8.7	0.7658	1.841	-1.075	0.7763	5	5	1.385	1000
																			-8.6	0.7625	1.889	-1.127	0.7763	5	5	1.451	1000
																			-8.5	0.7766	1.888	-1.111	0.7763	5	5	1.431	1000
																			-8.4	0.7705	1.911	-1.141	0.7763	5	5	1.47	1000
																			-8.3	0.8008	1.969	-1.168	0.7763	5	5	1.505	1000
																			-8.2	0.8723	2.003	-1.13	0.7763	5	5	1.456	1000
																			-8.1	0.891	2.047	-1.156	0.7763	5	5	1.49	1000
																			-8	0.9163	2.083	-1.167	0.7763	5	5	1.504	1000
																			-7.9	0.9273	2.067	-1.139	0.7763	5	5	1.468	1000
																			-7.8	0.9991	2.032	-1.033	0.7763	5	5	1.331	1000
																			-7.7	1.016	2.066	-1.05	0.7763	5	5	1.352	1000
																			-7.6	1.022	2.063	-1.041	0.7763	5	5	1.341	1000
																			-7.5	1.027	2.056	-1.029	0.7763	5	5	1.325	1000
																			-7.4	1.056	2.034	-0.9776	0.7763	5	5	1.259	1000
																			-7.3	1.101	2.019	-0.9183	0.7763	5	5	1.183	1000
																			-7.2	1.142	2.024	-0.882	0.7763	5	5	1.136	1000
																			-7.1	1.147	1.987	-0.8403	0.7763	5	5	1.082	1000
																			-7	1.176	1.905	-0.7297	0.7763	5	5	0.94	1000
																			-6.9	1.168	1.901	-0.7329	0.7763	5	5	0.9441	1000
																			-6.8	1.165	1.939	-0.7735	0.7763	5	5	0.9964	1000
																			-6.7	1.124	1.942	-0.8185	0.7763	5	5	1.054	1000
																			-6.6	1.16	1.911	-0.751	0.7763	5	5	0.9675	1000
																			-6.5	1.178	1.881	-0.7034	0.7763	5	5	0.9062	1000
																			-6.4	1.119	1.831	-0.7127	0.7763	5	5	0.9181	1000
																			-6.3	1.12	1.774	-0.6537	0.7763	5	5	0.8422	1000
																			-6.2	1.142	1.733	-0.5915	0.7763	5	5	0.762	1000
																			-6.1	1.113	1.666	-0.5524	0.7763	5	5	0.7117	1000
																			-6	1.108	1.62	-0.5125	0.7763	5	5	0.6602	1000
																			-5.9	1.091	1.552	-0.4606	0.7763	5	5	0.5934	1000
																			-5.8	1.101	1.486	-0.3859	0.7763	5	5	0.4971	1000
																			-5.7	1.092	1.409	-0.317	0.7763	5	5	0.4084	1000
																			-5.6	1.144	1.348	-0.2044	0.7763	5	5	0.2633	1000
																			-5.5	1.125	1.335	-0.21	0.7763	5	5	0.2705	1000
																			-5.4	1.181	1.301	-0.1202	0.7763	5	5	0.1549	1000
																			-5.3	1.183	1.247	-0.06367	0.7763	5	5	0.08203	1000
																			-5.2	1.094	1.229	-0.1344	0.7763	5	5	0.1732	1000
																			-5.1	1.067	1.153	-0.08592	0.7763	5	5	0.1107	1000
																			-5	1.053	1.113	-0.05918	0.7763	5	5	0.07624	1000
																			-4.9	1.029	1.107	-0.0781	0.7763	5	5	0.1006	1000
																			-4.8	1.002	1.136	-0.1339	0.7763	5	5	0.1725	1000
																			-4.7	1.007	1.106	-0.09937	0.7763	5	5	0.128	1000
																			-4.6	1.052	1.065	-0.01325	0.7763	5	5	0.01707	1000
																			-4.5	1.045	1.055	-0.009746	0.7763	5	5	0.01255	1000
																			-4.4	1.035	1.041	-0.006885	0.7763	5	5	0.00887	1000
																			-4.3	0.9959	1.022	-0.02564	0.7763	5	5	0.03303	1000
																			-4.2	1.007	0.9819	0.02535	0.7763	5	5	0.03265	1000
																			-4.1	0.9616	0.9265	0.03507	0.7763	5	5	0.04517	1000
																			-4	0.9429	0.9532	-0.01026	0.7763	5	5	0.01322	1000
																			-3.9	0.9178	0.9176	0.000221	0.7763	5	5	0.0002847	1000
																			-3.8	0.8829	0.8764	0.006458	0.7763	5	5	0.008319	1000
																			-3.7	0.8906	0.8612	0.0294	0.7763	5	5	0.03787	1000
																			-3.6	0.8783	0.8581	0.02021	0.7763	5	5	0.02603	1000
																			-3.5	0.8005	0.8313	-0.03081	0.7763	5	5	0.03969	1000
																			-3.4	0.8442	0.8243	0.01994	0.7763	5	5	0.02569	1000
																			-3.3	0.8704	0.854	0.01638	0.7763	5	5	0.0211	1000
																			-3.2	0.8771	0.86	0.01717	0.7763	5	5	0.02212	1000
																			-3.1	0.9361	0.8285	0.1076	0.7763	5	5	0.1386	1000
																			-3	0.9832	0.8352	0.148	0.7763	5	5	0.1906	1000
																			-2.9	1.018	0.85	0.1677	0.7763	5	5	0.2161	1000
																			-2.8	1.014	0.9164	0.09716	0.7763	5	5	0.1252	1000
																			-2.7	1.026	0.9092	0.1169	0.7763	5	5	0.1506	1000
																			-2.6	0.9757	0.8978	0.07784	0.7763	5	5	0.1003	1000
																			-2.5	0.9683	0.8491	0.1192	0.7763	5	5	0.1535	1000
																			-2.4	0.8883	0.8156	0.07273	0.7763	5	5	0.09369	1000
																			-2.3	0.8615	0.7845	0.07699	0.7763	5	5	0.09919	1000
																			-2.2	0.8834	0.7073	0.1761	0.7763	5	5	0.2268	1000
																			-2.1	0.8744	0.7014	0.1729	0.7763	5	5	0.2228	1000
																			-2	0.8897	0.6551	0.2346	0.7763	5	5	0.3022	1000
																			-1.9	0.9398	0.6442	0.2956	0.7763	5	5	0.3808	1000
																			-1.8	0.9199	0.5612	0.3587	0.7763	5	5	0.462	1000
																			-1.7	0.8817	0.5516	0.3301	0.7763	5	5	0.4253	1000
																			-1.6	0.8631	0.5044	0.3588	0.7763	5	5	0.4622	1000
																			-1.5	0.837	0.4799	0.3571	0.7763	5	5	0.46	1000
																			-1.4	0.8418	0.4928	0.349	0.7763	5	5	0.4496	1000
																			-1.3	0.8324	0.4459	0.3865	0.7763	5	5	0.4979	1000
																			-1.2	0.7737	0.4147	0.3589	0.7763	5	5	0.4624	1000
																			-1.1	0.7973	0.4486	0.3487	0.7763	5	5	0.4492	1000
																			-1	0.8148	0.4647	0.3501	0.7763	5	5	0.451	1000
																			-0.9	0.7734	0.4942	0.2792	0.7763	5	5	0.3597	1000
																			-0.8	0.8072	0.4818	0.3254	0.7763	5	5	0.4192	1000
																			-0.7	0.8805	0.5356	0.3449	0.7763	5	5	0.4443	1000
																			-0.6	0.9301	0.627	0.3031	0.7763	5	5	0.3904	1000
																			-0.5	0.9882	0.7407	0.2476	0.7763	5	5	0.3189	1000
																			-0.4	0.9574	0.8441	0.1134	0.7763	5	5	0.146	1000
																			-0.3	0.9639	0.9561	0.007752	0.7763	5	5	0.009986	1000
																			-0.2	0.9606	1.115	-0.1544	0.7763	5	5	0.1989	1000
																			-0.1	0.9575	1.282	-0.3245	0.7763	5	5	0.4181	1000
																			0	0.961	1.422	-0.4613	0.7763	5	5	0.5942	1000
																			0.1	1.016	1.57	-0.5535	0.7763	5	5	0.713	1000
																			0.2	1.06	1.696	-0.6359	0.7763	5	5	0.8192	1000
																			0.3	1.119	1.935	-0.8163	0.7763	5	5	1.052	1000
																			0.4	1.214	2.114	-0.9001	0.7763	5	5	1.159	1000
																			0.5	1.271	2.304	-1.034	0.7763	5	5	1.332	1000
																			0.6	1.35	2.465	-1.115	0.7763	5	5	1.437	1000
																			0.7	1.411	2.681	-1.27	0.7763	5	5	1.636	1000
																			0.8	1.502	2.906	-1.404	0.7763	5	5	1.809	1000
																			0.9	1.574	3.108	-1.534	0.7763	5	5	1.976	1000
																			1	1.657	3.399	-1.742	0.7763	5	5	2.244	1000
																			1.1	1.706	3.609	-1.903	0.7763	5	5	2.451	1000
																			1.2	1.814	3.901	-2.087	0.7763	5	5	2.689	1000
																			1.3	1.877	4.111	-2.234	0.7763	5	5	2.878	1000
																			1.4	1.936	4.357	-2.421	0.7763	5	5	3.119	1000
																			1.5	2.034	4.584	-2.55	0.7763	5	5	3.285	1000
																			1.6	2.077	4.781	-2.705	0.7763	5	5	3.485	1000
																			1.7	2.147	4.989	-2.843	0.7763	5	5	3.662	1000
																			1.8	2.222	5.224	-3.002	0.7763	5	5	3.867	1000
																			1.9	2.235	5.432	-3.197	0.7763	5	5	4.119	1000
																			2	2.222	5.583	-3.361	0.7763	5	5	4.33	1000
																			2.1	2.305	5.715	-3.41	0.7763	5	5	4.393	1000
																			2.2	2.3	5.858	-3.558	0.7763	5	5	4.584	1000
																			2.3	2.247	6.015	-3.768	0.7763	5	5	4.853	1000
																			2.4	2.229	6.151	-3.922	0.7763	5	5	5.052	1000
																			2.5	2.306	6.281	-3.975	0.7763	5	5	5.121	1000
																			2.6	2.374	6.454	-4.08	0.7763	5	5	5.256	1000
																			2.7	2.407	6.566	-4.159	0.7763	5	5	5.358	1000
																			2.8	2.42	6.649	-4.229	0.7763	5	5	5.448	1000
																			2.9	2.428	6.761	-4.333	0.7763	5	5	5.582	1000
																			3	2.482	6.833	-4.35	0.7763	5	5	5.604	1000
																			3.1	2.476	6.9	-4.423	0.7763	5	5	5.698	1000
																			3.2	2.467	6.926	-4.458	0.7763	5	5	5.743	1000
																			3.3	2.449	6.932	-4.483	0.7763	5	5	5.775	1000
																			3.4	2.428	6.951	-4.524	0.7763	5	5	5.828	1000
																			3.5	2.396	6.953	-4.557	0.7763	5	5	5.87	1000
																			3.6	2.391	7.042	-4.65	0.7763	5	5	5.99	1000
																			3.7	2.358	7.072	-4.714	0.7763	5	5	6.072	1000
																			3.8	2.33	7.151	-4.82	0.7763	5	5	6.21	1000
																			3.9	2.315	7.162	-4.847	0.7763	5	5	6.244	1000
																			4	2.27	7.124	-4.854	0.7763	5	5	6.253	1000
																			4.1	2.2	7.117	-4.916	0.7763	5	5	6.333	1000
																			4.2	2.176	7.098	-4.921	0.7763	5	5	6.34	1000
																			4.3	2.196	7.115	-4.919	0.7763	5	5	6.337	1000
																			4.4	2.183	7.098	-4.916	0.7763	5	5	6.332	1000
																			4.5	2.122	7.041	-4.92	0.7763	5	5	6.338	1000
																			4.6	2.114	6.984	-4.87	0.7763	5	5	6.273	1000
																			4.7	2.104	7.016	-4.911	0.7763	5	5	6.327	1000
																			4.8	2.098	6.974	-4.877	0.7763	5	5	6.282	1000
																			4.9	2.102	6.944	-4.842	0.7763	5	5	6.237	1000
																			5	2.141	6.954	-4.813	0.7763	5	5	6.2	1000
																			5.1	2.158	6.979	-4.821	0.7763	5	5	6.21	1000
																			5.2	2.183	7.029	-4.845	0.7763	5	5	6.242	1000
																			5.3	2.207	7.002	-4.795	0.7763	5	5	6.177	1000
																			5.4	2.25	6.907	-4.656	0.7763	5	5	5.998	1000
																			5.5	2.203	6.846	-4.643	0.7763	5	5	5.982	1000
																			5.6	2.182	6.712	-4.531	0.7763	5	5	5.836	1000
																			5.7	2.132	6.593	-4.461	0.7763	5	5	5.747	1000
																			5.8	2.126	6.438	-4.313	0.7763	5	5	5.556	1000
																			5.9	2.128	6.359	-4.231	0.7763	5	5	5.45	1000
																			6	2.104	6.303	-4.199	0.7763	5	5	5.409	1000
																			6.1	2.105	6.25	-4.145	0.7763	5	5	5.34	1000
																			6.2	2.135	6.249	-4.114	0.7763	5	5	5.3	1000
																			6.3	2.133	6.156	-4.023	0.7763	5	5	5.183	1000
																			6.4	2.117	6.162	-4.045	0.7763	5	5	5.211	1000
																			6.5	2.172	6.139	-3.967	0.7763	5	5	5.11	1000
																			6.6	2.175	6.068	-3.893	0.7763	5	5	5.015	1000
																			6.7	2.228	6.001	-3.773	0.7763	5	5	4.861	1000
																			6.8	2.201	5.902	-3.701	0.7763	5	5	4.768	1000
																			6.9	2.211	5.844	-3.633	0.7763	5	5	4.68	1000
																			7	2.249	5.759	-3.51	0.7763	5	5	4.522	1000
																			7.1	2.353	5.669	-3.316	0.7763	5	5	4.272	1000
																			7.2	2.347	5.563	-3.215	0.7763	5	5	4.142	1000
																			7.3	2.365	5.451	-3.086	0.7763	5	5	3.976	1000
																			7.4	2.372	5.374	-3.002	0.7763	5	5	3.867	1000
																			7.5	2.408	5.362	-2.954	0.7763	5	5	3.805	1000
																			7.6	2.441	5.37	-2.929	0.7763	5	5	3.773	1000
																			7.7	2.479	5.3	-2.821	0.7763	5	5	3.634	1000
																			7.8	2.498	5.267	-2.769	0.7763	5	5	3.567	1000
																			7.9	2.493	5.199	-2.706	0.7763	5	5	3.486	1000
																			8	2.469	5.173	-2.703	0.7763	5	5	3.483	1000
																			8.1	2.472	5.139	-2.667	0.7763	5	5	3.436	1000
																			8.2	2.459	5.122	-2.663	0.7763	5	5	3.431	1000
																			8.3	2.459	5.132	-2.673	0.7763	5	5	3.443	1000
																			8.4	2.439	5.175	-2.737	0.7763	5	5	3.525	1000
																			8.5	2.484	5.152	-2.668	0.7763	5	5	3.437	1000
																			8.6	2.52	5.142	-2.622	0.7763	5	5	3.377	1000
																			8.7	2.562	5.145	-2.583	0.7763	5	5	3.328	1000
																			8.8	2.576	5.174	-2.598	0.7763	5	5	3.347	1000
																			8.9	2.604	5.114	-2.51	0.7763	5	5	3.234	1000
																			9	2.618	5.1	-2.481	0.7763	5	5	3.197	1000
																			9.1	2.568	5.082	-2.514	0.7763	5	5	3.239	1000
																			9.2	2.526	5.027	-2.501	0.7763	5	5	3.222	1000
																			9.3	2.557	5.029	-2.472	0.7763	5	5	3.185	1000
																			9.4	2.56	4.995	-2.435	0.7763	5	5	3.137	1000
																			9.5	2.533	4.976	-2.443	0.7763	5	5	3.147	1000
																			9.6	2.527	4.957	-2.431	0.7763	5	5	3.131	1000
																			9.7	2.449	4.934	-2.485	0.7763	5	5	3.201	1000
																			9.8	2.461	4.908	-2.446	0.7763	5	5	3.151	1000
																			9.9	2.443	4.876	-2.433	0.7763	5	5	3.134	1000
																			10	2.375	4.887	-2.512	0.7763	5	5	3.236	1000
																			10.1	2.287	4.911	-2.624	0.7763	5	5	3.38	1000
																			10.2	2.253	4.934	-2.681	0.7763	5	5	3.454	1000
																			10.3	2.192	4.988	-2.796	0.7763	5	5	3.602	1000
																			10.4	2.152	5.014	-2.862	0.7763	5	5	3.687	1000
																			10.5	2.128	5.014	-2.886	0.7763	5	5	3.717	1000
																			10.6	2.12	4.991	-2.871	0.7763	5	5	3.698	1000
																			10.7	2.062	4.978	-2.916	0.7763	5	5	3.756	1000
																			10.8	2.046	4.967	-2.921	0.7763	5	5	3.763	1000
																			10.9	2.029	4.986	-2.956	0.7763	5	5	3.809	1000
																			11	2.003	4.958	-2.954	0.7763	5	5	3.806	1000
																			11.1	1.974	4.993	-3.019	0.7763	5	5	3.889	1000
																			11.2	1.966	4.982	-3.016	0.7763	5	5	3.886	1000
																			11.3	1.901	5.022	-3.122	0.7763	5	5	4.022	1000
																			11.4	1.854	4.994	-3.14	0.7763	5	5	4.045	1000
																			11.5	1.762	4.974	-3.212	0.7763	5	5	4.137	1000
																			11.6	1.703	4.966	-3.263	0.7763	5	5	4.203	1000
																			11.7	1.657	4.989	-3.332	0.7763	5	5	4.292	1000
																			11.8	1.582	4.958	-3.376	0.7763	5	5	4.349	1000
																			11.9	1.515	4.971	-3.457	0.7763	5	5	4.453	1000
																			12	1.481	4.921	-3.44	0.7763	5	5	4.432	1000
																			12.1	1.489	4.876	-3.388	0.7763	5	5	4.364	1000
																			12.2	1.483	4.814	-3.331	0.7763	5	5	4.291	1000
																			12.3	1.46	4.729	-3.269	0.7763	5	5	4.212	1000
																			12.4	1.43	4.609	-3.179	0.7763	5	5	4.095	1000
																			12.5	1.401	4.496	-3.095	0.7763	5	5	3.986	1000
																			12.6	1.429	4.411	-2.982	0.7763	5	5	3.841	1000
																			12.7	1.437	4.327	-2.89	0.7763	5	5	3.723	1000
																			12.8	1.396	4.257	-2.861	0.7763	5	5	3.686	1000
																			12.9	1.403	4.211	-2.808	0.7763	5	5	3.617	1000
																			13	1.443	4.134	-2.691	0.7763	5	5	3.466	1000
																			13.1	1.425	4.033	-2.608	0.7763	5	5	3.36	1000
																			13.2	1.392	3.967	-2.575	0.7763	5	5	3.317	1000
																			13.3	1.412	3.877	-2.466	0.7763	5	5	3.176	1000
																			13.4	1.437	3.743	-2.306	0.7763	5	5	2.971	1000
																			13.5	1.428	3.623	-2.195	0.7763	5	5	2.828	1000
																			13.6	1.406	3.497	-2.091	0.7763	5	5	2.694	1000
																			13.7	1.357	3.444	-2.087	0.7763	5	5	2.688	1000
																			13.8	1.288	3.371	-2.083	0.7763	5	5	2.683	1000
																			13.9	1.248	3.199	-1.952	0.7763	5	5	2.514	1000
																			14	1.25	3.076	-1.826	0.7763	5	5	2.352	1000
																			14.1	1.221	2.939	-1.718	0.7763	5	5	2.213	1000
																			14.2	1.161	2.793	-1.632	0.7763	5	5	2.102	1000
																			14.3	1.19	2.609	-1.42	0.7763	5	5	1.829	1000
																			14.4	1.193	2.476	-1.282	0.7763	5	5	1.652	1000
																			14.5	1.243	2.37	-1.127	0.7763	5	5	1.451	1000
																			14.6	1.206	2.277	-1.071	0.7763	5	5	1.38	1000
																			14.7	1.177	2.185	-1.007	0.7763	5	5	1.298	1000
																			14.8	1.226	2.134	-0.9087	0.7763	5	5	1.171	1000
																			14.9	1.204	2.062	-0.8582	0.7763	5	5	1.106	1000
																			15	1.209	2.045	-0.8361	0.7763	5	5	1.077	1000

## Sheet: B_OSC_GCaMP6s_Saline_Heatmap
	Fig.5 b) Food odours induced (NCD) changes in MSVGLUT2 neuronal activity in mice injected with saline (10ml/kgBW) displayed as heatmap [zscore]
	Control							NCD Odours
		Mice							Mice
	Time (s)	1	2	3	4	5		Time (s)	1	2	3	4	5
	-10	0.505525	1.41145	1.02148	2.13718	-0.580104		-10	0.447189	1.25318	3.48604	2.30182	2.07276
	-9.9	0.504605	1.43888	1.05395	2.11557	-0.539751		-9.9	0.445832	1.23985	3.41841	2.29029	2.00241
	-9.8	0.498792	1.36295	1.16481	2.13548	-0.527112		-9.8	0.47968	1.14332	3.2628	2.38809	1.9407
	-9.7	0.488496	1.2611	1.18087	2.07466	-0.469484		-9.7	0.507214	1.03608	3.14887	2.38593	1.88501
	-9.6	0.450627	1.20617	1.05723	2.00639	-0.494901		-9.6	0.569487	1.09612	3.1789	2.36267	1.80527
	-9.5	0.419344	1.29924	1.00319	1.95549	-0.484359		-9.5	0.679084	1.06404	3.07851	2.36111	1.77734
	-9.4	0.439225	1.31495	1.0577	1.91118	-0.383938		-9.4	0.808597	0.943729	2.99294	2.40571	1.62858
	-9.3	0.401753	1.12726	1.16669	1.8952	-0.323422		-9.3	0.932421	0.938222	2.90781	2.34163	1.63993
	-9.2	0.402749	1.14358	1.05418	1.9074	-0.345989		-9.2	1.0825	0.982059	2.76277	2.37001	1.60257
	-9.1	0.431613	1.10038	1.17762	1.92763	-0.413053		-9.1	1.1772	0.991923	2.66721	2.38575	1.67179
	-9	0.435646	1.01339	1.21445	1.88959	-0.43132		-9	1.26039	1.07426	2.60299	2.4483	1.70965
	-8.9	0.439844	0.945322	1.2256	1.91521	-0.466555		-8.9	1.30631	1.05845	2.53534	2.48958	1.59614
	-8.8	0.407328	0.92691	1.20399	1.90079	-0.493027		-8.8	1.37072	1.10251	2.55077	2.53494	1.532
	-8.7	0.409233	0.897879	1.07776	1.89927	-0.455269		-8.7	1.41963	1.22476	2.51452	2.57227	1.47466
	-8.6	0.402668	0.901243	1.19477	1.83273	-0.518731		-8.6	1.47885	1.37355	2.49181	2.62122	1.48036
	-8.5	0.394874	0.905832	1.35463	1.81701	-0.589523		-8.5	1.51373	1.54887	2.29535	2.59498	1.48587
	-8.4	0.398986	0.874931	1.43145	1.76023	-0.613091		-8.4	1.58231	1.78385	2.14329	2.61842	1.42945
	-8.3	0.441923	0.913	1.40011	1.74045	-0.49135		-8.3	1.62839	2.1166	2.03472	2.61038	1.45526
	-8.2	0.513838	0.933971	1.55897	1.72076	-0.366108		-8.2	1.64314	2.2587	2.03975	2.61742	1.45414
	-8.1	0.599379	0.953299	1.5082	1.73599	-0.341938		-8.1	1.65715	2.42838	2.00172	2.66898	1.48043
	-8	0.67208	0.925879	1.57033	1.74779	-0.334746		-8	1.6959	2.60353	1.94208	2.64504	1.53052
	-7.9	0.757137	0.908554	1.54484	1.74095	-0.315061		-7.9	1.72904	2.80065	1.67468	2.61134	1.51747
	-7.8	0.826315	0.926444	1.67639	1.75799	-0.191429		-7.8	1.76448	2.63921	1.55617	2.6002	1.60014
	-7.7	0.875575	0.863129	1.76776	1.75576	-0.181326		-7.7	1.76402	2.72075	1.55259	2.59046	1.70218
	-7.6	0.948963	0.905403	1.65679	1.73491	-0.135848		-7.6	1.76545	2.71913	1.58498	2.59718	1.64688
	-7.5	1.00665	0.829353	1.65379	1.78552	-0.138013		-7.5	1.79184	2.70087	1.57227	2.53803	1.67849
	-7.4	1.04755	0.946108	1.67045	1.75521	-0.136818		-7.4	1.7754	2.70167	1.56247	2.4855	1.64551
	-7.3	1.10117	1.03696	1.67532	1.79375	-0.10402		-7.3	1.77822	2.74284	1.60746	2.40472	1.56155
	-7.2	1.16082	1.1987	1.74915	1.72982	-0.129643		-7.2	1.76394	2.92483	1.51896	2.35759	1.55347
	-7.1	1.17352	1.33331	1.64278	1.71869	-0.13456		-7.1	1.76545	2.91005	1.44654	2.28639	1.52679
	-7	1.17991	1.28308	1.8056	1.77768	-0.168625		-7	1.78427	2.82932	1.29432	2.249	1.36925
	-6.9	1.17299	1.32595	1.7387	1.81741	-0.21366		-6.9	1.76467	2.99846	1.15367	2.26942	1.31968
	-6.8	1.1352	1.39828	1.69097	1.78059	-0.178896		-6.8	1.71888	3.2806	1.04709	2.25374	1.3933
	-6.7	1.10167	1.43964	1.58499	1.72494	-0.233133		-6.7	1.65355	3.44366	0.974759	2.26625	1.37222
	-6.6	1.07706	1.52346	1.65779	1.72966	-0.187558		-6.6	1.53862	3.33012	0.891364	2.31392	1.48161
	-6.5	1.05529	1.50893	1.74052	1.7407	-0.156918		-6.5	1.40222	3.36108	0.823095	2.29369	1.52554
	-6.4	0.970763	1.4601	1.6518	1.67822	-0.16697		-6.4	1.25397	3.43831	0.711496	2.22315	1.53041
	-6.3	0.971247	1.48464	1.66074	1.6577	-0.17232		-6.3	1.08958	3.45389	0.682124	2.19348	1.45162
	-6.2	0.962819	1.55182	1.64543	1.68163	-0.132668		-6.2	0.909599	3.54289	0.618798	2.18339	1.41185
	-6.1	0.907155	1.48621	1.57784	1.65955	-0.0638411		-6.1	0.762623	3.63427	0.478404	2.16854	1.28525
	-6	0.872884	1.53657	1.5185	1.64859	-0.0381477		-6	0.627496	3.61102	0.362492	2.21295	1.28683
	-5.9	0.843435	1.46635	1.46173	1.67844	0.0045404		-5.9	0.542855	3.51612	0.157236	2.20178	1.33963
	-5.8	0.820431	1.51793	1.44971	1.68536	0.0290899		-5.8	0.448119	3.53031	0.0417733	2.17517	1.23657
	-5.7	0.749517	1.50424	1.45242	1.71788	0.0369927		-5.7	0.376896	3.44576	-0.0341117	2.17092	1.08655
	-5.6	0.729871	1.4626	1.51453	1.8023	0.209777		-5.6	0.271685	3.31386	0.00956147	2.15473	0.991191
	-5.5	0.695976	1.5331	1.28708	1.85151	0.259386		-5.5	0.18919	3.2484	0.172057	2.20893	0.858257
	-5.4	0.667699	1.64177	1.23973	1.92682	0.426926		-5.4	0.0913426	3.21523	0.197686	2.21847	0.781426
	-5.3	0.625228	1.58111	1.24905	1.98437	0.477147		-5.3	0.013016	3.11148	0.197133	2.20446	0.709187
	-5.2	0.52693	1.48587	0.998399	1.98224	0.478157		-5.2	-0.0357106	3.14144	0.191885	2.21511	0.631083
	-5.1	0.424128	1.4617	0.895045	2.00418	0.549564		-5.1	-0.0974385	3.20655	0.0336018	2.20442	0.417061
	-5	0.321136	1.47373	0.782248	2.09024	0.599239		-5	-0.166337	3.13976	0.0447186	2.19125	0.353117
	-4.9	0.250484	1.51473	0.667202	2.15001	0.564419		-4.9	-0.251567	3.10287	0.210134	2.14575	0.330147
	-4.8	0.162495	1.5009	0.552234	2.20881	0.585308		-4.8	-0.306578	3.32361	0.248026	2.1778	0.236572
	-4.7	0.0949757	1.51415	0.511916	2.26262	0.64972		-4.7	-0.325977	3.34997	0.228478	2.13077	0.146975
	-4.6	0.0299396	1.60504	0.589438	2.34116	0.692995		-4.6	-0.333694	3.26933	0.146676	2.09852	0.143998
	-4.5	-0.0464477	1.6716	0.606555	2.31648	0.677966		-4.5	-0.363375	3.34418	0.178767	2.04581	0.0695078
	-4.4	-0.0919918	1.67222	0.617851	2.31392	0.66084		-4.4	-0.354275	3.39164	0.099935	2.02718	0.042787
	-4.3	-0.154727	1.61588	0.613293	2.25118	0.653896		-4.3	-0.373415	3.37724	-0.0129578	2.01339	0.103451
	-4.2	-0.209411	1.57819	0.701339	2.23247	0.73384		-4.2	-0.354852	3.29753	-0.0975498	1.99283	0.0717281
	-4.1	-0.246168	1.46111	0.679072	2.10776	0.806254		-4.1	-0.35918	3.16005	-0.218988	2.00264	0.0481646
	-4	-0.274171	1.48697	0.571968	2.02887	0.900938		-4	-0.362521	3.24965	-0.198155	1.97009	0.106834
	-3.9	-0.290644	1.58882	0.435511	1.89982	0.95537		-3.9	-0.360598	3.23203	-0.25252	1.88328	0.0855906
	-3.8	-0.272328	1.58242	0.317947	1.83702	0.949227		-3.8	-0.379583	3.09695	-0.100762	1.79279	-0.027398
	-3.7	-0.297298	1.67362	0.237579	1.83962	0.999518		-3.7	-0.352543	2.99617	-0.0849936	1.7526	-0.00518778
	-3.6	-0.318246	1.62631	0.211847	1.83153	1.04		-3.6	-0.343953	3.09813	0.0070032	1.63793	-0.108702
	-3.5	-0.343774	1.62595	-0.04424	1.74768	1.01691		-3.5	-0.34018	3.18075	-0.0729332	1.62474	-0.235784
	-3.4	-0.321392	1.76278	-0.0061221	1.71873	1.06721		-3.4	-0.332339	3.23864	-0.150989	1.62532	-0.25914
	-3.3	-0.33923	1.89855	-0.0393735	1.65537	1.17676		-3.3	-0.296339	3.3173	-0.132367	1.65284	-0.271272
	-3.2	-0.343455	1.94999	0.0543966	1.58373	1.14105		-3.2	-0.253179	3.17959	-0.0828025	1.62687	-0.170641
	-3.1	-0.339612	2.14904	0.10158	1.56851	1.20098		-3.1	-0.18405	2.98581	-0.139558	1.57556	-0.0952768
	-3	-0.324435	2.19541	0.275313	1.59853	1.1713		-3	-0.115271	2.90655	0.0310595	1.52696	-0.17312
	-2.9	-0.316464	2.3459	0.371012	1.51065	1.17742		-2.9	-0.0968319	2.88769	0.186641	1.50151	-0.229197
	-2.8	-0.319568	2.29314	0.328515	1.49004	1.27543		-2.8	-0.0607027	2.98015	0.280049	1.50979	-0.127521
	-2.7	-0.308467	2.36127	0.297077	1.44158	1.33933		-2.7	-0.0552513	2.92929	0.274826	1.50637	-0.109102
	-2.6	-0.329517	2.39454	0.263062	1.35435	1.19587		-2.6	-0.0340227	2.84006	0.315074	1.52635	-0.158324
	-2.5	-0.336349	2.37733	0.397584	1.22623	1.17666		-2.5	-0.0305025	2.75335	0.279891	1.45191	-0.209061
	-2.4	-0.357674	2.32875	0.248921	1.16461	1.057		-2.4	0.0218478	2.55965	0.412052	1.37088	-0.286466
	-2.3	-0.402957	2.45432	0.164837	1.06349	1.02759		-2.3	0.0146473	2.4119	0.421561	1.36907	-0.294863
	-2.2	-0.407982	2.56453	0.295969	1.00801	0.95642		-2.2	-0.00144849	2.19984	0.318106	1.30308	-0.283086
	-2.1	-0.414692	2.61095	0.356795	0.900661	0.918071		-2.1	0.00942439	2.00779	0.307736	1.30346	-0.121218
	-2	-0.385874	2.69834	0.468983	0.78368	0.883558		-2	-0.00155702	1.89365	0.231662	1.36103	-0.209218
	-1.9	-0.37253	2.73313	0.588423	0.759044	0.99104		-1.9	0.043777	1.90978	0.103532	1.37292	-0.209005
	-1.8	-0.351726	2.73339	0.607116	0.713094	0.89745		-1.8	0.0264772	1.67544	0.0499284	1.25884	-0.204693
	-1.7	-0.33585	2.70496	0.580735	0.627286	0.831304		-1.7	0.00664036	1.58078	0.073922	1.25314	-0.156611
	-1.6	-0.328692	2.61155	0.642575	0.529426	0.860795		-1.6	-0.0556695	1.54163	0.0334175	1.21259	-0.210097
	-1.5	-0.338344	2.52868	0.695837	0.440669	0.857953		-1.5	-0.104836	1.33788	0.0500837	1.25936	-0.143047
	-1.4	-0.347814	2.48201	0.732152	0.39552	0.947044		-1.4	-0.129053	1.3034	0.148246	1.26203	-0.120754
	-1.3	-0.328568	2.53564	0.695317	0.351626	0.908072		-1.3	-0.12597	1.04188	0.292459	1.27389	-0.252628
	-1.2	-0.296543	2.40137	0.586252	0.285694	0.891559		-1.2	-0.127382	0.925674	0.346469	1.26359	-0.334673
	-1.1	-0.280206	2.40663	0.719389	0.319697	0.821174		-1.1	-0.109697	0.891089	0.521948	1.28123	-0.341325
	-1	-0.265526	2.41774	0.816829	0.281676	0.82313		-1	-0.0963828	0.801427	0.680889	1.30593	-0.368592
	-0.9	-0.272922	2.27125	0.836201	0.231404	0.801083		-0.9	-0.0819388	0.74555	0.743778	1.38974	-0.326342
	-0.8	-0.306009	2.33296	1.04079	0.169965	0.798105		-0.8	-0.0370827	0.537208	0.650511	1.43453	-0.176341
	-0.7	-0.290724	2.26974	1.46056	0.152181	0.810708		-0.7	-0.0300609	0.578984	0.748086	1.45417	-0.0733948
	-0.6	-0.20952	2.42835	1.48562	0.083938	0.861915		-0.6	-0.00540314	0.539449	0.931209	1.51161	0.158008
	-0.5	-0.114542	2.45161	1.64691	0.0509492	0.906254		-0.5	0.0371995	0.339252	1.28106	1.55937	0.48646
	-0.4	-0.0630425	2.33167	1.62269	0.0389667	0.856911		-0.4	0.0966928	0.28793	1.59417	1.64409	0.597471
	-0.3	-0.000355455	2.31244	1.6356	0.0654966	0.806311		-0.3	0.185952	0.311475	1.74485	1.71313	0.825322
	-0.2	0.0652695	2.25672	1.58038	0.00482475	0.895799		-0.2	0.298521	0.563141	1.9387	1.78429	0.990249
	-0.1	0.125669	2.17086	1.51675	0.023739	0.950466		-0.1	0.46036	0.700827	2.19352	1.88989	1.1656
	0	0.200709	2.13827	1.38191	-0.0170837	1.10133		0	0.612011	0.827544	2.37559	1.93805	1.35819
	0.1	0.259892	2.18282	1.46615	-0.0393351	1.21272		0.1	0.758796	0.951453	2.52829	1.94879	1.6624
	0.2	0.344868	2.28053	1.43624	-0.0555602	1.29576		0.2	0.920752	0.962371	2.77627	1.94984	1.87206
	0.3	0.427706	2.34625	1.46829	-0.0461293	1.39749		0.3	1.11332	1.31488	3.10262	1.96712	2.17705
	0.4	0.534886	2.42707	1.4655	0.000925768	1.64357		0.4	1.30461	1.54524	3.24953	2.00331	2.46968
	0.5	0.610428	2.40186	1.4335	0.0727499	1.83459		0.5	1.57837	1.70128	3.41082	2.07407	2.7575
	0.6	0.669314	2.38008	1.55239	0.167258	1.97886		0.6	1.8406	1.83533	3.52152	2.2396	2.88818
	0.7	0.725762	2.34786	1.64076	0.234339	2.10768		0.7	2.17833	2.08306	3.75283	2.33221	3.05866
	0.8	0.785768	2.2925	1.81098	0.339526	2.28093		0.8	2.56696	2.2829	4.06948	2.46951	3.14243
	0.9	0.83582	2.20776	1.95198	0.450615	2.42377		0.9	2.93228	2.58256	4.33402	2.47838	3.21123
	1	0.863894	2.16931	2.1314	0.576488	2.54214		1	3.34813	2.94333	4.67742	2.53579	3.49016
	1.1	0.861774	2.16931	2.27678	0.602294	2.62046		1.1	3.71189	3.13081	4.87992	2.63033	3.69167
	1.2	0.894525	2.14196	2.48721	0.673389	2.87081		1.2	4.1263	3.47658	5.21261	2.69583	3.99334
	1.3	0.909478	2.16537	2.57634	0.735445	3.00008		1.3	4.54914	3.65523	5.40388	2.75977	4.18851
	1.4	0.95413	2.14034	2.73237	0.798535	3.05236		1.4	5.0162	3.87133	5.6442	2.79124	4.46061
	1.5	0.996987	2.28694	2.85697	0.871758	3.15613		1.5	5.45184	4.15888	5.73803	2.91213	4.65924
	1.6	1.03268	2.24673	3.04983	0.931332	3.12203		1.6	5.86931	4.35085	5.83374	3.04458	4.80873
	1.7	1.07685	2.16046	3.34226	0.978288	3.17549		1.7	6.2559	4.64126	5.96998	3.09659	4.98221
	1.8	1.09798	2.18555	3.59738	1.03928	3.19223		1.8	6.6561	4.94191	6.09962	3.18282	5.24041
	1.9	1.12785	2.12205	3.59842	1.08807	3.2394		1.9	7.07857	5.29965	6.09899	3.18912	5.49535
	2	1.16093	2.03667	3.55843	1.12993	3.22537		2	7.46898	5.29004	6.23676	3.26675	5.65448
	2.1	1.20951	2.01459	3.72313	1.22142	3.35731		2.1	7.86196	5.41332	6.34168	3.23243	5.72676
	2.2	1.24803	1.88635	3.71518	1.27374	3.37439		2.2	8.27755	5.72642	6.5018	3.16511	5.61768
	2.3	1.26696	1.82935	3.48006	1.3061	3.35498		2.3	8.70612	5.9641	6.53971	3.14005	5.72527
	2.4	1.23388	1.56743	3.50729	1.42606	3.40829		2.4	9.10921	6.16047	6.53896	3.13273	5.81129
	2.5	1.1804	1.57951	3.62852	1.48984	3.64935		2.5	9.49514	6.34466	6.56841	3.16467	5.83207
	2.6	1.18247	1.61108	3.78457	1.52157	3.76871		2.6	9.84038	6.50825	6.69142	3.212	6.01859
	2.7	1.18565	1.50692	3.83309	1.58523	3.92205		2.7	10.1206	6.52319	6.73581	3.29143	6.15692
	2.8	1.12851	1.47125	3.77117	1.7274	4.00175		2.8	10.3618	6.48494	6.87404	3.41938	6.10485
	2.9	1.09551	1.40053	3.73238	1.81069	4.10209		2.9	10.5199	6.61004	7.05205	3.47668	6.14651
	3	1.00949	1.42013	3.83701	1.95383	4.19188		3	10.6776	6.65898	6.97545	3.5682	6.2828
	3.1	0.943368	1.38559	3.71214	2.09335	4.24742		3.1	10.8581	6.75646	6.96867	3.67656	6.23793
	3.2	0.866277	1.21974	3.85017	2.13254	4.268		3.2	10.9811	6.7954	6.81732	3.79619	6.23821
	3.3	0.822793	1.03537	3.93304	2.16823	4.2856		3.3	11.042	6.61547	6.84577	3.88933	6.26773
	3.4	0.77457	0.852298	3.96877	2.24397	4.29797		3.4	11.0784	6.67943	6.79539	3.97109	6.23245
	3.5	0.726322	0.778585	3.97439	2.2157	4.28327		3.5	11.0541	6.59778	6.83971	4.127	6.14445
	3.6	0.713332	0.780228	4.05515	2.15436	4.2537		3.6	10.9978	6.84254	6.88291	4.23439	6.25033
	3.7	0.705383	0.655908	4.03791	2.17287	4.21934		3.7	10.849	6.84693	6.9923	4.3455	6.32696
	3.8	0.694971	0.70606	3.87197	2.1418	4.23665		3.8	10.6482	6.9677	7.13358	4.4601	6.5439
	3.9	0.716599	0.740453	3.83908	2.11102	4.16716		3.9	10.4453	6.82536	7.29714	4.57866	6.6634
	4	0.733362	0.747707	3.65118	2.047	4.17171		4	10.2356	6.65868	7.30398	4.68328	6.73781
	4.1	0.768858	0.594578	3.4789	2.01769	4.14228		4.1	10.0396	6.56951	7.39879	4.77271	6.80239
	4.2	0.793383	0.582601	3.46233	2.01025	4.03363		4.2	9.80527	6.58537	7.32029	4.9984	6.77895
	4.3	0.842715	0.698671	3.39197	2.00468	4.04224		4.3	9.58278	6.73618	7.34808	5.12831	6.78127
	4.4	0.895206	0.751932	3.21105	2.03038	4.02452		4.4	9.33527	6.76946	7.44065	5.29415	6.65201
	4.5	0.971667	0.576845	2.97502	2.06494	4.01926		4.5	9.1043	6.67712	7.46079	5.3395	6.62529
	4.6	1.05963	0.556885	2.79099	2.10591	4.05706		4.6	8.84032	6.54137	7.46458	5.36601	6.70669
	4.7	1.12922	0.531163	2.56577	2.13913	4.1552		4.7	8.61149	6.51592	7.58668	5.50051	6.8631
	4.8	1.20405	0.555602	2.27763	2.17745	4.27366		4.8	8.30239	6.5195	7.61268	5.57944	6.85754
	4.9	1.27935	0.578865	2.23351	2.11446	4.30315		4.9	7.98969	6.48085	7.65644	5.67549	6.91521
	5	1.3643	0.686145	2.19374	2.09769	4.36297		5	7.65395	6.67474	7.59906	5.74671	7.09478
	5.1	1.45707	0.712749	2.13872	2.10267	4.38129		5.1	7.3637	6.69584	7.73508	5.87411	7.22866
	5.2	1.58406	0.740105	2.00834	2.15168	4.43238		5.2	7.0326	6.70606	7.86726	6.00737	7.52977
	5.3	1.74731	0.721505	1.95474	2.16931	4.44165		5.3	6.71212	6.64345	7.96468	6.11918	7.5692
	5.4	1.88099	0.735413	2.05376	2.12234	4.45982		5.4	6.39997	6.50649	7.97564	6.15118	7.50067
	5.5	2.03287	0.622572	1.92763	2.12605	4.30393		5.5	6.111	6.72442	7.84672	6.07592	7.47178
	5.6	2.1504	0.594444	1.75027	2.13771	4.27616		5.6	5.86464	6.69801	7.63321	5.97848	7.388
	5.7	2.23813	0.536249	1.64698	2.08514	4.15285		5.7	5.60224	6.74635	7.55327	5.79575	7.26736
	5.8	2.35873	0.503944	1.65332	2.00919	4.104		5.8	5.392	6.47498	7.43416	5.56498	7.32605
	5.9	2.49249	0.518599	1.663	1.92683	4.04037		5.9	5.21246	6.49294	7.34781	5.42018	7.3206
	6	2.63216	0.438016	1.69034	1.82333	3.93552		6	5.08569	6.54062	7.37393	5.27972	7.23352
	6.1	2.74882	0.40668	1.70403	1.74305	3.92035		6.1	4.97335	6.48877	7.49422	5.16047	7.13092
	6.2	2.8953	0.418525	1.69325	1.75043	3.91537		6.2	4.88803	6.57924	7.61519	5.05385	7.10764
	6.3	2.99706	0.4975	1.62305	1.69301	3.85214		6.3	4.83921	6.65206	7.3507	4.92511	7.01291
	6.4	3.09204	0.580631	1.61023	1.58294	3.71738		6.4	4.80748	6.64333	7.54208	4.76714	7.04834
	6.5	3.19289	0.654827	1.7185	1.62761	3.66863		6.5	4.79573	6.85435	7.54603	4.56251	6.93746
	6.6	3.28125	0.616883	1.72744	1.60169	3.6494		6.6	4.75469	6.70874	7.53678	4.36516	6.9764
	6.7	3.35429	0.766079	1.82971	1.59485	3.59633		6.7	4.74037	6.70163	7.39734	4.20405	6.96385
	6.8	3.39689	0.752213	1.82238	1.55491	3.478		6.8	4.75501	6.6917	7.19826	3.98955	6.87664
	6.9	3.42144	0.743637	1.84216	1.50368	3.54403		6.9	4.78064	6.75386	6.97929	3.84575	6.86003
	7	3.425	0.72489	1.9846	1.51626	3.59392		7	4.75237	6.8365	6.86031	3.66945	6.67755
	7.1	3.44138	1.02141	2.12189	1.53438	3.64646		7.1	4.73379	6.82064	6.72123	3.50484	6.56643
	7.2	3.44315	1.0715	2.06472	1.47288	3.68346		7.2	4.73753	6.58194	6.69078	3.29231	6.51025
	7.3	3.42955	1.08461	2.11418	1.50419	3.69151		7.3	4.70335	6.46424	6.53557	3.10713	6.4447
	7.4	3.36288	1.20303	2.14103	1.4991	3.65212		7.4	4.71298	6.30289	6.39918	2.98484	6.46838
	7.5	3.30113	1.28231	2.34386	1.4784	3.63351		7.5	4.71848	6.43895	6.40216	2.82233	6.42611
	7.6	3.21764	1.44572	2.44238	1.44348	3.65746		7.6	4.74683	6.56574	6.44452	2.63312	6.46073
	7.7	3.13765	1.52876	2.60795	1.46224	3.65922		7.7	4.77168	6.57832	6.28086	2.4671	6.40438
	7.8	3.05827	1.65262	2.72901	1.46863	3.58009		7.8	4.8396	6.49987	6.26558	2.30137	6.42808
	7.9	2.98176	1.76281	2.65374	1.51578	3.54886		7.9	4.9402	6.35817	6.26332	2.18928	6.24197
	8	2.89827	1.75927	2.63227	1.53634	3.51975		8	5.06542	6.29515	6.29802	2.10594	6.09849
	8.1	2.77609	1.80607	2.72981	1.58664	3.45892		8.1	5.16299	6.06637	6.3257	1.99995	6.13853
	8.2	2.6544	1.81902	2.79423	1.61367	3.41384		8.2	5.2791	5.99789	6.32564	1.98238	6.02605
	8.3	2.48972	1.89118	2.81638	1.67809	3.42086		8.3	5.37255	6.04686	6.326	1.9364	5.97913
	8.4	2.343	1.89742	2.76756	1.76615	3.41995		8.4	5.49796	6.10612	6.3787	1.95354	5.94058
	8.5	2.18399	1.99562	2.92206	1.85011	3.47024		8.5	5.62198	5.7866	6.51374	1.9892	5.85028
	8.6	2.0385	2.04956	3.09327	1.9441	3.47344		8.6	5.72442	5.64549	6.4956	2.01757	5.82495
	8.7	1.88351	2.15491	3.26456	2.07911	3.42674		8.7	5.82021	5.55938	6.52825	2.0967	5.72061
	8.8	1.77015	2.12973	3.39345	2.23791	3.3472		8.8	5.86023	5.76635	6.39748	2.16726	5.67757
	8.9	1.62116	2.22082	3.51515	2.3143	3.34814		8.9	5.86093	5.6323	6.25468	2.25823	5.56583
	9	1.49094	2.34415	3.57245	2.34858	3.33604		9	5.80065	5.56932	6.29155	2.35043	5.48744
	9.1	1.34115	2.28001	3.69861	2.36511	3.15385		9.1	5.74968	5.46213	6.28957	2.45022	5.45893
	9.2	1.1926	2.28304	3.73967	2.43064	2.98187		9.2	5.71826	5.20821	6.23702	2.48215	5.48694
	9.3	1.07151	2.31233	3.91641	2.51988	2.9635		9.3	5.69688	5.05547	6.25235	2.61372	5.52663
	9.4	0.941486	2.33233	4.00043	2.62185	2.90425		9.4	5.69853	4.96474	6.04523	2.72937	5.5383
	9.5	0.805468	2.295	4.06292	2.66538	2.83829		9.5	5.7142	4.67776	5.9318	2.8532	5.7036
	9.6	0.685763	2.36293	4.01956	2.72123	2.84334		9.6	5.83958	4.46733	5.80976	2.92023	5.74901
	9.7	0.566167	2.28766	3.92632	2.73363	2.7327		9.7	5.99355	4.35365	5.7671	2.92096	5.63716
	9.8	0.486024	2.31972	3.99096	2.82513	2.68544		9.8	6.11494	4.2136	5.69316	2.99817	5.51773
	9.9	0.378179	2.34248	4.00737	2.9394	2.54617		9.9	6.25485	3.91081	5.66611	3.09297	5.45394
	10	0.335024	2.35309	3.9094	2.9844	2.29455		10	6.47405	3.73883	5.63903	3.21627	5.36727
	10.1	0.239794	2.16559	3.85914	2.99836	2.17364		10.1	6.71009	3.52298	5.66728	3.29	5.36644
	10.2	0.149225	2.10133	3.88189	3.08418	2.0492		10.2	6.91495	3.49944	5.61445	3.40764	5.23487
	10.3	0.0893084	1.99645	3.8654	3.07967	1.92834		10.3	7.14093	3.43144	5.62505	3.50969	5.23394
	10.4	0.0423144	1.82325	3.95148	3.13109	1.81298		10.4	7.28264	3.44957	5.55852	3.56021	5.2209
	10.5	0.00366616	1.83959	3.87883	3.11984	1.79753		10.5	7.38147	3.34116	5.45537	3.66769	5.22203
	10.6	-0.037533	1.80942	3.92511	3.15219	1.75142		10.6	7.51406	3.235	5.31521	3.81361	5.07703
	10.7	-0.0797114	1.74806	3.87989	3.10816	1.65457		10.7	7.62024	3.1752	5.17626	3.87002	5.04919
	10.8	-0.0886174	1.70089	3.96772	3.12616	1.52179		10.8	7.739	3.20739	5.05478	3.9748	4.85795
	10.9	-0.133052	1.66306	3.99984	3.1392	1.47614		10.9	7.82673	3.18811	4.97326	4.05297	4.88661
	11	-0.160512	1.65726	3.96534	3.19741	1.3565		11	7.95715	3.15866	4.81542	4.09238	4.76477
	11.1	-0.175933	1.60936	3.93344	3.20746	1.29488		11.1	8.12365	3.23769	4.73766	4.19018	4.67623
	11.2	-0.212656	1.64707	3.93123	3.23648	1.22658		11.2	8.29932	3.12905	4.58121	4.21522	4.68496
	11.3	-0.254542	1.55981	3.80266	3.21349	1.18117		11.3	8.41623	2.99305	4.65993	4.31561	4.727
	11.4	-0.287197	1.55344	3.71806	3.21427	1.07313		11.4	8.5124	2.83344	4.50779	4.35153	4.76644
	11.5	-0.310188	1.50282	3.50589	3.1299	0.981549		11.5	8.59861	2.8537	4.30941	4.39612	4.71039
	11.6	-0.315137	1.50449	3.36839	3.06659	0.891846		11.6	8.65067	2.79726	4.25616	4.38213	4.7433
	11.7	-0.303063	1.4667	3.2393	2.97211	0.9122		11.7	8.71586	2.74764	4.25215	4.41765	4.81182
	11.8	-0.32215	1.44921	3.06812	2.84322	0.872488		11.8	8.7452	2.45468	4.3509	4.38474	4.85384
	11.9	-0.342709	1.38206	2.98307	2.78115	0.769127		11.9	8.7739	2.36277	4.47182	4.36466	4.88393
	12	-0.35069	1.29415	2.93904	2.74707	0.775178		12	8.81359	2.21583	4.3603	4.26513	4.95239
	12.1	-0.329138	1.28813	2.87074	2.81081	0.802072		12.1	8.86313	2.18293	4.23278	4.13862	4.96423
	12.2	-0.33944	1.33704	2.79829	2.75325	0.866956		12.2	8.83652	2.16255	4.11113	4.07809	4.88299
	12.3	-0.348115	1.35897	2.72927	2.73801	0.820783		12.3	8.82576	2.08546	4.07845	3.92253	4.73308
	12.4	-0.35691	1.33485	2.62429	2.66081	0.887174		12.4	8.76262	1.89309	3.91618	3.79436	4.67859
	12.5	-0.325884	1.38937	2.46563	2.60378	0.871781		12.5	8.65352	1.84982	3.81774	3.67293	4.48359
	12.6	-0.33742	1.433	2.65611	2.56865	0.822819		12.6	8.49584	1.77151	3.74283	3.62235	4.42078
	12.7	-0.345763	1.47627	2.62115	2.52937	0.905348		12.7	8.32692	1.67722	3.55212	3.64877	4.43096
	12.8	-0.368994	1.41558	2.5882	2.44071	0.902494		12.8	8.14399	1.64098	3.4638	3.58646	4.44801
	12.9	-0.384622	1.41451	2.65623	2.3523	0.97562		12.9	7.88642	1.71274	3.4948	3.55881	4.39996
	13	-0.415725	1.50153	2.7037	2.27983	1.14633		13	7.60169	1.71657	3.46441	3.51659	4.36901
	13.1	-0.392138	1.45599	2.65785	2.26066	1.14049		13.1	7.30786	1.69843	3.30246	3.51099	4.34403
	13.2	-0.378805	1.5433	2.59685	2.15042	1.04855		13.2	7.07748	1.75062	3.16175	3.44444	4.40176
	13.3	-0.360512	1.4981	2.74737	2.12945	1.0432		13.3	6.82246	1.60905	3.20851	3.44764	4.29884
	13.4	-0.310733	1.55827	2.74732	2.05608	1.13549		13.4	6.63717	1.37837	3.09517	3.34755	4.25822
	13.5	-0.281816	1.58917	2.76442	2.00642	1.06162		13.5	6.49784	1.18342	3.01965	3.25955	4.15485
	13.6	-0.249915	1.53524	2.72251	1.94512	1.07575		13.6	6.30939	0.916528	2.9544	3.20798	4.09696
	13.7	-0.234841	1.49447	2.63914	1.88767	0.998553		13.7	6.14461	0.952812	2.87358	3.21394	4.03426
	13.8	-0.248873	1.41279	2.4564	1.77237	1.04658		13.8	5.92948	0.822936	2.84511	3.20289	4.05409
	13.9	-0.240283	1.31089	2.4392	1.71366	1.01421		13.9	5.69665	0.605864	2.61845	3.18138	3.8947
	14	-0.253642	1.36245	2.45863	1.61772	1.06733		14	5.43915	0.314471	2.65017	3.15445	3.82351
	14.1	-0.247651	1.35723	2.39788	1.5257	1.0704		14.1	5.15846	0.138582	2.51578	3.14025	3.74155
	14.2	-0.249244	1.22279	2.36185	1.40855	1.06231		14.2	4.83191	0.0697006	2.32087	3.1643	3.57961
	14.3	-0.185011	1.30336	2.42949	1.30241	1.09738		14.3	4.56191	-0.0253188	2.03095	3.11624	3.36288
	14.4	-0.140094	1.37534	2.45345	1.17509	1.10318		14.4	4.28401	-0.0114392	1.91689	3.07397	3.11529
	14.5	-0.083343	1.4154	2.57156	1.14332	1.16829		14.5	4.01329	-0.138915	1.84511	3.07291	3.05571
	14.6	-0.0602023	1.33882	2.49244	1.07638	1.18391		14.6	3.77978	-0.202405	1.74802	3.15421	2.9065
	14.7	-0.0385035	1.31766	2.46002	1.01396	1.13307		14.7	3.54343	-0.180851	1.60992	3.12461	2.82613
	14.8	0.00538433	1.41336	2.62142	0.970028	1.11889		14.8	3.36062	-0.0690165	1.52153	3.15899	2.70036
	14.9	0.0522791	1.38056	2.54153	0.895281	1.1482		14.9	3.21248	-0.0207685	1.33173	3.16338	2.62195
	15	0.0848283	1.51444	2.46252	0.876879	1.10804		15	3.09019	-0.0572466	1.47021	3.21227	2.51174

## Sheet: B_OSC_GCaMP6s_Saline_AUC05
	Fig.5 b) Food odours induced (NCD) changes in MSVGLUT2 neuronal activity in mice injected with saline (10ml/kgBW) displayed as area under the cruve [AUC]
	Control	NCD		Paired t test
	4.53355	36.363		P value	0.013
	7.67198	25.4145		P value summary	*
	15.0514	30.1513		Significantly different (P < 0.05)?	Yes
	6.70511	17.7629		One- or two-tailed P value?	Two-tailed
	16.8717	26.2179		t, df	t=4,267, df=4
				Number of pairs	5
				How big is the difference?
				Mean of differences (B - A)	17.02
				SD of differences	8.916
				SEM of differences	3.987
				95% confidence interval	5,945 to 28,09
				R squared (partial eta squared)	0.8199
				How effective was the pairing?
				Correlation coefficient (r)	-0.04485
				P value (one tailed)	0.4715
				P value summary	ns
				Was the pairing significantly effective?	No

## Sheet: Fig5.C_OSC_GCaMP6s_Ghrelin
	Fig.5 c) Food odours induced (NCD) changes in MSVGLUT2 neuronal activity in mice injected with ghrelin displayed as zscore
		Control					NCD						Two-way RM ANOVA	Matching: Both factors					Compare each cell mean with the other cell mean in that row
	Time [s]	Mouse 1	Mouse 2	Mouse 3	Mouse 4	Mouse 5	Mouse 1	Mouse 2	Mouse 3	Mouse 4	Mouse 5		Assume sphericity?	Yes
	-10	-0.843101	0.655314	-1.71762	-0.650554	-0.440061	0.642971	0.218045	-1.58937	-0.557139	0.367372		Alpha	0.05					Number of families	1
	-9.9	-0.834324	0.535417	-1.73894	-0.655716	-0.416843	0.618535	0.203001	-1.42904	-0.565578	0.371187								Number of comparisons per family	251
	-9.8	-0.861991	0.583721	-1.71823	-0.661108	-0.396621	0.58341	0.108246	-1.28205	-0.541012	0.377856		Source of Variation	% of total variation	P value	P value summary	Significant?		Alpha	0.05
	-9.7	-0.877774	0.421123	-1.82335	-0.677582	-0.393081	0.541051	0.0403123	-1.37294	-0.489964	0.351089		Row Factor	55.73	<0,0001	****	Yes
	-9.6	-0.900759	0.286365	-1.78935	-0.68424	-0.387946	0.505422	-0.143026	-1.5071	-0.47806	0.37782		Column Factor	12.71	0.0049	**	Yes		Šídák's multiple comparisons test	Mean Diff,	95,00% CI of diff,	Below threshold?	Summary	Adjusted P Value
	-9.5	-0.928396	-0.0290675	-1.74992	-0.682694	-0.396406	0.464223	0.0792292	-1.54629	-0.46007	0.36571		Row Factor x Column Factor	7.209	<0,0001	****	Yes
	-9.4	-0.935007	-0.0679735	-1.63338	-0.697194	-0.399858	0.426755	0.108146	-1.31455	-0.417986	0.350441		Subject x Row Factor	12.67					Baseline - NCD
	-9.3	-0.957412	-0.133601	-1.56353	-0.706839	-0.396837	0.407452	0.0203641	-1.35688	-0.402157	0.318561		Subject x Column Factor	1.609					-10	-0.4156	-2,148 to 1,317	No	ns	>0,9999
	-9.2	-0.984499	-0.0264409	-1.36281	-0.694756	-0.393639	0.412329	-0.228628	-1.34637	-0.358084	0.309896		Subject	6.309					-9.9	-0.4617	-2,194 to 1,271	No	ns	>0,9999
	-9.1	-1.00956	-0.0933772	-1.21489	-0.713001	-0.372503	0.410963	-0.211619	-1.662	-0.368076	0.274038								-9.8	-0.4601	-2,193 to 1,272	No	ns	>0,9999
	-9	-1.01945	-0.0839773	-1.30643	-0.705048	-0.365757	0.409326	-0.283607	-1.84304	-0.342265	0.229635		ANOVA table	SS	DF	MS	F (DFn, DFd)	P value	-9.7	-0.484	-2,217 to 1,249	No	ns	>0,9999
	-8.9	-1.02488	0.017693	-1.3439	-0.711147	-0.379298	0.414627	-0.107848	-1.7034	-0.313391	0.231993		Row Factor	7997	250	31.99	F (250, 1000) = 17,60	P<0,0001	-9.6	-0.4462	-2,179 to 1,286	No	ns	>0,9999
	-8.8	-1.02218	0.172699	-1.4014	-0.73718	-0.372503	0.426896	-0.168672	-1.55639	-0.316559	0.196672		Column Factor	1824	1	1824	F (1, 4) = 31,60	P=0,0049	-9.5	-0.5379	-2,270 to 1,195	No	ns	>0,9999
	-8.7	-1.0359	0.18131	-1.3498	-0.75612	-0.355468	0.453634	0.0565325	-1.49577	-0.297985	0.219522		Row Factor x Column Factor	1034	250	4.138	F (250, 1000) = 7,660	P<0,0001	-9.4	-0.5772	-2,310 to 1,155	No	ns	>0,9999
	-8.6	-1.05169	0.314974	-1.2628	-0.783716	-0.33818	0.503702	0.215143	-1.2993	-0.272402	0.237845		Subject x Row Factor	1818	1000	1.818			-9.3	-0.5491	-2,282 to 1,184	No	ns	>0,9999
	-8.5	-1.05964	0.357175	-1.13114	-0.78841	-0.309825	0.525223	0.462317	-1.44106	-0.261895	0.285171		Subject x Column Factor	230.8	4	57.7			-9.2	-0.4503	-2,183 to 1,282	No	ns	>0,9999
	-8.4	-1.06387	0.25377	-1.16099	-0.797805	-0.311776	0.539526	0.637984	-1.33971	-0.259142	0.26722		Subject	905.3	4	226.3			-9.1	-0.3693	-2,102 to 1,363	No	ns	>0,9999
	-8.3	-1.05945	0.443918	-1.2265	-0.78307	-0.303949	0.56458	0.722414	-1.39847	-0.214116	0.275694		Residual	540.2	1000	0.5402			-9	-0.3301	-2,063 to 1,402	No	ns	>0,9999
	-8.2	-1.04131	0.35618	-1.23851	-0.780362	-0.287906	0.588896	0.872715	-1.4926	-0.209064	0.275216								-8.9	-0.3927	-2,125 to 1,340	No	ns	>0,9999
	-8.1	-1.01636	0.344019	-1.21713	-0.769581	-0.286286	0.629623	0.80492	-1.43573	-0.22268	0.281179		Difference between column means						-8.8	-0.3885	-2,121 to 1,344	No	ns	>0,9999
	-8	-1.00631	0.311216	-1.0733	-0.75204	-0.278566	0.671404	0.812765	-1.45856	-0.246128	0.2791		Mean of Baseline	1.329					-8.7	-0.4504	-2,183 to 1,282	No	ns	>0,9999
	-7.9	-0.986979	0.373475	-0.918574	-0.758403	-0.274689	0.704724	0.797634	-1.32814	-0.205703	0.268079		Mean of NCD	3.034					-8.6	-0.5013	-2,234 to 1,231	No	ns	>0,9999
	-7.8	-0.984405	0.326344	-0.840875	-0.777865	-0.266407	0.706266	0.726614	-1.12164	-0.222082	0.273205		Difference between means	-1.705					-8.5	-0.5003	-2,233 to 1,232	No	ns	>0,9999
	-7.7	-0.992864	0.440673	-0.730878	-0.791376	-0.249735	0.704634	0.597383	-1.00289	-0.224863	0.249741		SE of difference	0.3032					-8.4	-0.5853	-2,318 to 1,147	No	ns	>0,9999
	-7.6	-1.01632	0.459016	-0.792943	-0.790258	-0.227367	0.706256	0.518041	-1.06413	-0.252248	0.228276		95% CI of difference	-2,547 to -0,8628					-8.3	-0.5758	-2,308 to 1,157	No	ns	>0,9999
	-7.5	-1.03774	0.579572	-0.619561	-0.82221	-0.216227	0.680742	0.554325	-1.03288	-0.271249	0.206505								-8.2	-0.6054	-2,338 to 1,127	No	ns	>0,9999
	-7.4	-1.02885	0.42456	-0.500983	-0.792725	-0.204479	0.669452	0.650461	-0.882639	-0.290889	0.194232		Data summary						-8.1	-0.6005	-2,333 to 1,132	No	ns	>0,9999
	-7.3	-1.0405	0.357595	-0.377736	-0.839927	-0.178362	0.661926	0.583829	-0.844317	-0.295226	0.203904		Number of columns (Column Factor)	2					-8	-0.5715	-2,304 to 1,161	No	ns	>0,9999
	-7.2	-1.0485	0.282641	-0.417191	-0.869262	-0.145691	0.680199	0.499261	-0.714346	-0.317653	0.205382		Number of rows (Row Factor)	251					-7.9	-0.5604	-2,293 to 1,172	No	ns	>0,9999
	-7.1	-1.04455	0.214418	-0.420955	-0.878584	-0.105036	0.673398	0.721487	-0.568576	-0.321732	0.20244		Number of subjects (Subject)	5					-7.8	-0.5811	-2,314 to 1,152	No	ns	>0,9999
	-7	-1.01114	0.309097	-0.478594	-0.890728	-0.0587185	0.681312	0.751311	-0.619198	-0.269986	0.161698		Number of missing values	0					-7.7	-0.5296	-2,262 to 1,203	No	ns	>0,9999
	-6.9	-0.97785	0.264505	-0.435043	-0.897577	-0.0255616	0.693735	0.706619	-0.804355	-0.253161	0.131015								-7.6	-0.5008	-2,233 to 1,232	No	ns	>0,9999
	-6.8	-0.921566	0.129579	-0.403897	-0.890049	0.0324933	0.69484	0.690424	-1.02109	-0.284174	0.123725								-7.5	-0.4507	-2,183 to 1,282	No	ns	>0,9999
	-6.7	-0.876487	0.18897	-0.293706	-0.853495	0.0767549	0.691697	0.725699	-1.03916	-0.319997	0.1111								-7.4	-0.4886	-2,221 to 1,244	No	ns	>0,9999
	-6.6	-0.818948	0.0576941	-0.240404	-0.848485	0.153626	0.703126	0.705251	-0.901086	-0.298593	0.0721044								-7.3	-0.4778	-2,210 to 1,255	No	ns	>0,9999
	-6.5	-0.768363	0.0473372	-0.163382	-0.833557	0.250051	0.705233	0.600853	-0.868257	-0.283342	0.00556337								-7.2	-0.5102	-2,243 to 1,222	No	ns	>0,9999
	-6.4	-0.710355	-0.11644	-0.175358	-0.817468	0.359938	0.708009	0.49748	-0.97855	-0.292484	-0.0406164								-7.1	-0.5883	-2,321 to 1,144	No	ns	>0,9999
	-6.3	-0.643348	-0.135314	-0.117812	-0.82019	0.469262	0.699566	0.376436	-1.08396	-0.289044	-0.0561085								-7	-0.567	-2,300 to 1,166	No	ns	>0,9999
	-6.2	-0.554129	-0.272558	-0.205672	-0.837159	0.592608	0.665479	0.296069	-1.16483	-0.275748	-0.112511								-6.9	-0.5091	-2,242 to 1,224	No	ns	>0,9999
	-6.1	-0.466752	-0.00485469	-0.364348	-0.837095	0.685797	0.657788	0.234129	-1.05225	-0.234598	-0.134649								-6.8	-0.4514	-2,184 to 1,281	No	ns	>0,9999
	-6	-0.377768	-0.0328817	-0.187121	-0.873566	0.8049	0.632699	0.463623	-1.06202	-0.265607	-0.133078								-6.7	-0.3855	-2,118 to 1,347	No	ns	>0,9999
	-5.9	-0.314926	-0.0917812	0.0538558	-0.878255	0.929184	0.597622	0.461244	-1.14207	-0.266366	-0.154695								-6.6	-0.3955	-2,128 to 1,337	No	ns	>0,9999
	-5.8	-0.233354	-0.182228	0.0156711	-0.889495	1.04898	0.562562	0.322928	-1.25151	-0.25268	-0.165613								-6.5	-0.3256	-2,058 to 1,407	No	ns	>0,9999
	-5.7	-0.180793	-0.157954	0.0644435	-0.892951	1.1488	0.513842	0.299776	-1.33387	-0.200779	-0.174853								-6.4	-0.2707	-2,003 to 1,462	No	ns	>0,9999
	-5.6	-0.119867	-0.284695	0.0839889	-0.888121	1.22337	0.45338	0.102029	-1.53389	-0.234022	-0.20289								-6.3	-0.1789	-1,911 to 1,554	No	ns	>0,9999
	-5.5	-0.0627892	-0.32837	0.104023	-0.87921	1.29548	0.417259	0.0133938	-1.44325	-0.249029	-0.252396								-6.2	-0.1371	-1,870 to 1,596	No	ns	>0,9999
	-5.4	-0.0146969	-0.132683	0.32547	-0.86796	1.36083	0.398126	-0.0912679	-1.4733	-0.2411	-0.241361								-6.1	-0.09153	-1,824 to 1,641	No	ns	>0,9999
	-5.3	0.0132209	-0.129844	0.54431	-0.897799	1.42748	0.362966	0.0315568	-1.38767	-0.254772	-0.266656								-6	-0.06041	-1,793 to 1,672	No	ns	>0,9999
	-5.2	0.0340032	0.0169691	0.592648	-0.934795	1.48373	0.334179	-0.0916055	-1.25786	-0.289455	-0.250332								-5.9	0.04047	-1,692 to 1,773	No	ns	>0,9999
	-5.1	0.0510519	-0.00225858	0.521414	-0.942987	1.56047	0.302108	0.00918791	-1.28011	-0.323894	-0.237711								-5.8	0.1088	-1,624 to 1,841	No	ns	>0,9999
	-5	0.0738643	0.121136	0.389264	-0.964927	1.61593	0.288112	0.162607	-1.39155	-0.317042	-0.241686								-5.7	0.1755	-1,557 to 1,908	No	ns	>0,9999
	-4.9	0.0735504	0.202705	-0.0788517	-0.940978	1.68977	0.290514	0.260613	-1.59887	-0.320581	-0.239659								-5.6	0.286	-1,447 to 2,019	No	ns	>0,9999
	-4.8	0.088567	0.182901	-0.281856	-0.928383	1.72345	0.272403	0.322934	-1.82066	-0.342616	-0.241456								-5.5	0.3286	-1,404 to 2,061	No	ns	>0,9999
	-4.7	0.115301	0.234654	-0.288173	-0.916216	1.75475	0.265771	0.398566	-1.797	-0.365581	-0.234265								-5.4	0.464	-1,269 to 2,197	No	ns	>0,9999
	-4.6	0.126583	0.372446	-0.269475	-0.917764	1.76822	0.241695	0.533178	-1.76577	-0.356431	-0.202225								-5.3	0.4944	-1,238 to 2,227	No	ns	>0,9999
	-4.5	0.131835	0.310907	-0.420125	-0.887422	1.77937	0.235582	0.573191	-1.68115	-0.357077	-0.204185								-5.2	0.5495	-1,183 to 2,282	No	ns	>0,9999
	-4.4	0.140052	0.330859	-0.581512	-0.879043	1.80751	0.222174	0.382165	-1.6699	-0.366716	-0.214471								-5.1	0.5436	-1,189 to 2,276	No	ns	>0,9999
	-4.3	0.195403	0.338988	-0.546262	-0.84653	1.81447	0.199115	0.445071	-1.51322	-0.40342	-0.219162								-5	0.547	-1,186 to 2,280	No	ns	>0,9999
	-4.2	0.232315	0.411229	-0.582599	-0.814993	1.80677	0.183325	0.444932	-1.45552	-0.40095	-0.219511								-4.9	0.5108	-1,222 to 2,243	No	ns	>0,9999
	-4.1	0.263947	0.518309	-0.682938	-0.8003	1.81206	0.181878	0.460983	-1.45882	-0.390657	-0.239455								-4.8	0.5188	-1,214 to 2,251	No	ns	>0,9999
	-4	0.248862	0.4241	-0.787678	-0.796817	1.80029	0.170191	0.730312	-1.45245	-0.411261	-0.225994								-4.7	0.5266	-1,206 to 2,259	No	ns	>0,9999
	-3.9	0.230597	0.506067	-0.823999	-0.765426	1.83216	0.140366	0.851599	-1.25714	-0.410203	-0.216963								-4.6	0.5259	-1,207 to 2,259	No	ns	>0,9999
	-3.8	0.198554	0.397393	-0.887234	-0.761418	1.84667	0.138449	0.855393	-1.25408	-0.412156	-0.249575								-4.5	0.4696	-1,263 to 2,202	No	ns	>0,9999
	-3.7	0.157709	0.432502	-0.909953	-0.777349	1.89005	0.140077	0.992931	-1.00712	-0.41007	-0.249777								-4.4	0.4929	-1,240 to 2,226	No	ns	>0,9999
	-3.6	0.11116	0.598341	-1.02611	-0.785205	1.93752	0.115167	1.05573	-1.00967	-0.436202	-0.196702								-4.3	0.4895	-1,243 to 2,222	No	ns	>0,9999
	-3.5	0.0710397	0.862587	-1.19818	-0.767176	1.98487	0.109828	1.0143	-0.787157	-0.464913	-0.105552								-4.2	0.5001	-1,233 to 2,233	No	ns	>0,9999
	-3.4	0.00374402	0.947638	-1.40289	-0.777656	2.04013	0.0812226	1.27471	-0.793562	-0.451647	0.000339102								-4.1	0.5114	-1,221 to 2,244	No	ns	>0,9999
	-3.3	-0.0434732	0.983431	-1.48636	-0.782071	2.06719	0.0424919	1.25007	-0.62966	-0.422503	0.152008								-4	0.4156	-1,317 to 2,148	No	ns	>0,9999
	-3.2	-0.0882203	1.04195	-1.44224	-0.745522	2.09539	0.0207867	1.40007	-0.333291	-0.413073	0.312101								-3.9	0.3743	-1,358 to 2,107	No	ns	>0,9999
	-3.1	-0.140941	0.904039	-1.36016	-0.734962	2.11344	0.0123866	1.51232	-0.317284	-0.437709	0.481638								-3.8	0.3432	-1,389 to 2,076	No	ns	>0,9999
	-3	-0.153011	0.939121	-1.52011	-0.718371	2.16122	0.0409696	1.42022	0.0541506	-0.399242	0.647313								-3.7	0.2654	-1,467 to 1,998	No	ns	>0,9999
	-2.9	-0.11936	0.939845	-1.68799	-0.707313	2.21412	0.0669667	1.31957	0.0728061	-0.426379	0.837668								-3.6	0.2615	-1,471 to 1,994	No	ns	>0,9999
	-2.8	-0.100909	0.82384	-1.59759	-0.713269	2.27702	0.0988993	1.528	0.206411	-0.415533	1.00458								-3.5	0.2373	-1,495 to 1,970	No	ns	>0,9999
	-2.7	-0.0782388	0.862375	-1.61434	-0.701882	2.38065	0.117047	1.35953	0.269523	-0.441539	1.20475								-3.4	0.14	-1,593 to 1,873	No	ns	>0,9999
	-2.6	-0.060303	0.947447	-1.58634	-0.701079	2.46324	0.138876	1.39453	0.315285	-0.419605	1.44016								-3.3	0.06926	-1,663 to 1,802	No	ns	>0,9999
	-2.5	-0.0180814	1.02805	-1.69174	-0.723586	2.57288	0.139902	1.35499	0.18063	-0.418495	1.68972								-3.2	-0.02505	-1,758 to 1,708	No	ns	>0,9999
	-2.4	0.0258713	0.913381	-2.00682	-0.7053	2.67899	0.141126	1.57345	0.245604	-0.434473	1.91006								-3.1	-0.09399	-1,827 to 1,639	No	ns	>0,9999
	-2.3	0.0671	0.903425	-2.33505	-0.68171	2.82188	0.1749	1.26647	0.0212284	-0.399217	2.14162								-3	-0.2109	-1,944 to 1,522	No	ns	>0,9999
	-2.2	0.102724	0.84457	-2.43417	-0.663138	3.00223	0.187277	1.19728	0.0165311	-0.353059	2.39226								-2.9	-0.2463	-1,979 to 1,486	No	ns	>0,9999
	-2.1	0.122722	0.940057	-2.36607	-0.659037	3.16616	0.211242	1.19264	0.0969553	-0.326961	2.65196								-2.8	-0.3467	-2,079 to 1,386	No	ns	>0,9999
	-2	0.128211	0.958537	-2.26762	-0.653145	3.33731	0.233204	1.03295	0.34637	-0.285247	2.90233								-2.7	-0.3322	-2,065 to 1,400	No	ns	>0,9999
	-1.9	0.164456	0.757537	-2.22075	-0.681105	3.47469	0.257898	1.03801	0.286883	-0.253576	3.13707								-2.6	-0.3613	-2,094 to 1,371	No	ns	>0,9999
	-1.8	0.194336	0.703667	-2.11009	-0.693921	3.64535	0.319214	0.878552	0.294043	-0.221849	3.37616								-2.5	-0.3558	-2,088 to 1,377	No	ns	>0,9999
	-1.7	0.224178	0.595515	-2.08538	-0.70071	3.77073	0.38902	1.04166	0.104918	-0.211517	3.61927								-2.4	-0.5059	-2,239 to 1,227	No	ns	>0,9999
	-1.6	0.262808	0.56701	-1.90707	-0.718621	3.92475	0.467999	0.977672	-0.109806	-0.181618	3.85461								-2.3	-0.4859	-2,218 to 1,247	No	ns	>0,9999
	-1.5	0.285341	0.558664	-1.78827	-0.733028	4.07232	0.5371	0.909554	-0.211243	-0.190559	4.05735								-2.2	-0.5176	-2,250 to 1,215	No	ns	>0,9999
	-1.4	0.308664	0.559867	-1.50442	-0.754704	4.21236	0.618602	0.907482	-0.144346	-0.148268	4.32352								-2.1	-0.5244	-2,257 to 1,208	No	ns	>0,9999
	-1.3	0.293036	0.517344	-1.51846	-0.767175	4.3407	0.716152	0.811068	-0.247102	-0.103967	4.53087								-2	-0.5453	-2,278 to 1,187	No	ns	>0,9999
	-1.2	0.288027	0.435243	-1.55747	-0.772344	4.47475	0.777266	0.806509	-0.0550168	-0.0478447	4.74777								-1.9	-0.5943	-2,327 to 1,138	No	ns	>0,9999
	-1.1	0.305468	0.164022	-1.48571	-0.769105	4.55168	0.833285	0.617237	-0.00446674	0.0464842	4.96585								-1.8	-0.5814	-2,314 to 1,151	No	ns	>0,9999
	-1	0.353836	0.271677	-1.1961	-0.785764	4.64923	0.91702	0.602293	0.496089	0.174305	5.16703								-1.7	-0.6278	-2,360 to 1,105	No	ns	>0,9999
	-0.9	0.410165	0.153242	-1.22767	-0.75325	4.70474	1.00744	0.548343	0.326863	0.348933	5.37377								-1.6	-0.576	-2,309 to 1,157	No	ns	>0,9999
	-0.8	0.502805	0.203312	-1.12873	-0.711319	4.77083	1.10322	0.4615	0.846082	0.553479	5.57531								-1.5	-0.5414	-2,274 to 1,191	No	ns	>0,9999
	-0.7	0.594797	0.18626	-1.06605	-0.671937	4.85068	1.22145	0.241157	0.938325	0.745076	5.77566								-1.4	-0.547	-2,280 to 1,186	No	ns	>0,9999
	-0.6	0.714658	0.232716	-0.908448	-0.592781	4.8834	1.34656	0.386265	1.02227	1.01544	5.90856								-1.3	-0.5683	-2,301 to 1,164	No	ns	>0,9999
	-0.5	0.829488	0.222581	-0.831452	-0.564344	4.9205	1.45162	0.301822	1.12716	1.28147	6.07969								-1.2	-0.6721	-2,405 to 1,061	No	ns	>0,9999
	-0.4	0.948928	0.127419	-0.706952	-0.493794	4.94481	1.5658	0.272299	1.43723	1.54932	6.21981								-1.1	-0.7384	-2,471 to 0,9942	No	ns	>0,9999
	-0.3	1.04962	0.0233313	-0.623123	-0.42017	5.03802	1.67566	0.378836	1.64359	1.82106	6.32564								-1	-0.8128	-2,545 to 0,9198	No	ns	>0,9999
	-0.2	1.13987	-0.0763223	-0.61344	-0.35958	5.1194	1.78462	0.390672	1.50463	2.09346	6.4708								-0.9	-0.8636	-2,596 to 0,8690	No	ns	>0,9999
	-0.1	1.27137	-0.0467207	-0.568598	-0.28038	5.20365	1.86878	0.554485	1.76591	2.35007	6.60201								-0.8	-0.9805	-2,713 to 0,7521	No	ns	0.9999
	0	1.35617	0.0219796	-0.416033	-0.195576	5.22917	1.93504	0.747798	1.68403	2.59627	6.72341								-0.7	-1.006	-2,738 to 0,7270	No	ns	0.9996
	0.1	1.42818	0.101036	-0.194244	-0.127877	5.22135	2.02304	0.834076	1.71852	2.89357	6.81856								-0.6	-1.07	-2,803 to 0,6627	No	ns	0.9958
	0.2	1.50399	0.122734	-0.324129	-0.0168358	5.19911	2.10485	0.826288	1.88078	3.1223	6.92364								-0.5	-1.133	-2,866 to 0,5996	No	ns	0.9773
	0.3	1.60894	-0.0496118	-0.152765	0.0665348	5.12695	2.22961	0.883091	2.01286	3.35044	6.98416								-0.4	-1.245	-2,977 to 0,4878	No	ns	0.85
	0.4	1.72849	-0.0616894	-0.144349	0.179664	5.13672	2.34087	0.94935	2.21711	3.5839	7.01313								-0.3	-1.355	-3,088 to 0,3772	No	ns	0.5982
	0.5	1.8281	-0.081678	-0.0572457	0.285916	5.10172	2.48128	1.16385	2.44142	3.82957	7.04458								-0.2	-1.407	-3,139 to 0,3258	No	ns	0.4714
	0.6	1.92817	0.0134416	0.172856	0.360359	5.08816	2.61031	1.22487	2.59444	4.10637	7.10186								-0.1	-1.512	-3,245 to 0,2202	No	ns	0.2561
	0.7	2.04364	0.101345	0.464051	0.439084	5.03171	2.71808	1.36994	2.81247	4.36021	7.15374								0	-1.538	-3,271 to 0,1945	No	ns	0.2161
	0.8	2.15781	0.0273541	0.64723	0.567453	4.92712	2.83148	1.4077	2.95558	4.58902	7.16722								0.1	-1.572	-3,304 to 0,1608	No	ns	0.1714
	0.9	2.29625	0.053167	0.665217	0.702734	4.84281	2.95648	1.67339	2.91171	4.86845	7.17561								0.2	-1.675	-3,407 to 0,05802	No	ns	0.0796
	1	2.4396	0.0952087	0.742018	0.82017	4.74035	3.07471	1.7588	2.98114	5.1338	7.19599								0.3	-1.772	-3,505 to -0,03940	Yes	*	0.036
	1.1	2.54747	0.267203	1.0022	0.953605	4.64581	3.16946	1.85583	3.03102	5.42373	7.22453								0.4	-1.853	-3,586 to -0,1205	Yes	*	0.0179
	1.2	2.63011	0.2494	1.19187	1.06559	4.56472	3.259	2.12657	3.27422	5.69788	7.26902								0.5	-1.977	-3,709 to -0,2442	Yes	**	0.0058
	1.3	2.72232	0.3523	1.25012	1.17573	4.49555	3.35644	2.04756	3.61432	5.97642	7.29316								0.6	-2.015	-3,748 to -0,2824	Yes	**	0.004
	1.4	2.81051	0.29018	1.28424	1.30673	4.41899	3.46106	2.1125	3.86518	6.27331	7.29302								0.7	-2.067	-3,800 to -0,3343	Yes	**	0.0024
	1.5	2.93606	0.42476	1.31261	1.40899	4.3344	3.57816	2.19258	3.97674	6.62552	7.32601								0.8	-2.125	-3,857 to -0,3922	Yes	**	0.0014
	1.6	3.02242	0.533788	1.26868	1.54241	4.26192	3.68965	2.53272	4.27385	6.91306	7.30387								0.9	-2.205	-3,938 to -0,4725	Yes	***	0.0006
	1.7	3.09804	0.583094	1.32637	1.67338	4.21447	3.78764	2.37498	4.62317	7.18472	7.32541								1	-2.261	-3,994 to -0,5288	Yes	***	0.0003
	1.8	3.18098	0.411138	1.62486	1.79427	4.18746	3.89279	2.44339	4.80568	7.47852	7.37392								1.1	-2.258	-3,990 to -0,5250	Yes	***	0.0003
	1.9	3.24529	0.548248	1.65125	1.90764	4.18137	4.00584	2.59609	4.74615	7.70642	7.40969								1.2	-2.385	-4,118 to -0,6524	Yes	****	<0,0001
	2	3.31733	0.543894	1.74088	2.04654	4.15135	4.12049	2.52318	4.44584	7.92097	7.48289								1.3	-2.458	-4,191 to -0,7258	Yes	****	<0,0001
	2.1	3.38371	0.652489	1.87231	2.1205	4.11826	4.25992	2.66967	4.6672	8.06354	7.54043								1.4	-2.579	-4,312 to -0,8463	Yes	****	<0,0001
	2.2	3.42624	0.836193	1.8618	2.19972	4.08003	4.35984	2.84521	4.75239	8.15355	7.63636								1.5	-2.656	-4,389 to -0,9238	Yes	****	<0,0001
	2.3	3.47421	0.877412	1.99203	2.29452	4.01637	4.46136	2.87267	4.76279	8.25311	7.69546								1.6	-2.817	-4,549 to -1,084	Yes	****	<0,0001
	2.4	3.49218	0.877704	2.00335	2.33256	3.95254	4.55355	3.01277	4.92798	8.24526	7.78379								1.7	-2.88	-4,613 to -1,147	Yes	****	<0,0001
	2.5	3.50657	0.889691	2.09332	2.40758	3.8353	4.66389	3.18958	4.789	8.21161	7.79706								1.8	-2.959	-4,692 to -1,226	Yes	****	<0,0001
	2.6	3.51412	1.06271	2.32295	2.45887	3.72979	4.77995	3.0269	4.78587	8.17728	7.8156								1.9	-2.986	-4,719 to -1,253	Yes	****	<0,0001
	2.7	3.51309	1.1855	2.4918	2.48758	3.58158	4.89454	3.13997	4.68624	8.13324	7.81849								2	-2.939	-4,671 to -1,206	Yes	****	<0,0001
	2.8	3.50481	1.3796	2.51255	2.50406	3.42071	5.01401	3.14063	4.7659	8.12145	7.73617								2.1	-3.011	-4,743 to -1,278	Yes	****	<0,0001
	2.9	3.48281	1.41381	2.73588	2.50108	3.28138	5.10355	2.91552	4.72157	8.17179	7.69822								2.2	-3.069	-4,801 to -1,336	Yes	****	<0,0001
	3	3.48784	1.51389	2.88704	2.48462	3.16206	5.1952	2.79146	4.74378	8.16347	7.66719								2.3	-3.078	-4,811 to -1,346	Yes	****	<0,0001
	3.1	3.46203	1.47973	2.86949	2.49135	3.06916	5.26626	3.01037	4.9352	8.17076	7.59676								2.4	-3.173	-4,906 to -1,440	Yes	****	<0,0001
	3.2	3.43093	1.62575	3.0733	2.4956	2.97737	5.33148	3.08452	4.95042	8.22954	7.52687								2.5	-3.184	-4,916 to -1,451	Yes	****	<0,0001
	3.3	3.37888	1.90049	3.09993	2.48457	2.90322	5.38036	3.26873	5.06813	8.22408	7.44009								2.6	-3.099	-4,832 to -1,367	Yes	****	<0,0001
	3.4	3.31972	1.99397	3.2637	2.46885	2.80413	5.43582	3.46869	5.11634	8.22431	7.39242								2.7	-3.083	-4,815 to -1,350	Yes	****	<0,0001
	3.5	3.26262	2.02052	3.24177	2.43525	2.71139	5.47678	3.55303	5.32605	8.22329	7.31013								2.8	-3.091	-4,824 to -1,359	Yes	****	<0,0001
	3.6	3.19759	2.01206	3.25832	2.41118	2.61607	5.53019	3.7539	5.43713	8.18388	7.23408								2.9	-3.039	-4,772 to -1,307	Yes	****	<0,0001
	3.7	3.12251	2.04884	3.39651	2.40334	2.55625	5.61823	3.80093	5.54041	8.1181	7.11109								3	-3.005	-4,738 to -1,273	Yes	****	<0,0001
	3.8	3.04116	2.11905	3.46787	2.35604	2.51815	5.69896	3.95667	5.77414	8.05452	7.00183								3.1	-3.122	-4,854 to -1,389	Yes	****	<0,0001
	3.9	2.97334	2.10625	3.37647	2.27691	2.4951	5.76982	3.70688	5.90502	8.02102	6.91945								3.2	-3.104	-4,837 to -1,371	Yes	****	<0,0001
	4	2.9087	2.10306	3.34482	2.24299	2.466	5.82137	3.93301	6.03457	8.04126	6.81657								3.3	-3.123	-4,855 to -1,390	Yes	****	<0,0001
	4.1	2.83521	2.0185	3.39133	2.19661	2.47529	5.88387	3.95684	6.10402	8.01208	6.7552								3.4	-3.157	-4,890 to -1,425	Yes	****	<0,0001
	4.2	2.79559	2.10035	3.44067	2.15475	2.48206	5.94907	3.83997	5.99607	8.00148	6.68536								3.5	-3.244	-4,976 to -1,511	Yes	****	<0,0001
	4.3	2.73974	2.09766	3.42255	2.12961	2.49904	6.00345	3.78077	5.94602	8.03475	6.61257								3.6	-3.329	-5,061 to -1,596	Yes	****	<0,0001
	4.4	2.67102	1.98735	3.38144	2.08558	2.52497	6.05968	3.83545	5.95285	8.00211	6.57925								3.7	-3.332	-5,065 to -1,600	Yes	****	<0,0001
	4.5	2.63376	1.84851	3.46745	2.07328	2.53597	6.11378	3.87047	6.02119	7.93431	6.55242								3.8	-3.397	-5,129 to -1,664	Yes	****	<0,0001
	4.6	2.64708	1.71883	3.51401	2.0493	2.54307	6.16518	3.76025	5.88266	7.92018	6.53181								3.9	-3.419	-5,151 to -1,686	Yes	****	<0,0001
	4.7	2.68595	1.75359	3.49004	2.02048	2.55365	6.24281	4.07396	5.57164	7.88884	6.48562								4	-3.516	-5,249 to -1,784	Yes	****	<0,0001
	4.8	2.71072	1.98307	3.41959	1.98097	2.55984	6.34211	4.27271	5.33766	7.80065	6.4067								4.1	-3.559	-5,292 to -1,826	Yes	****	<0,0001
	4.9	2.74241	2.07338	3.56259	1.93855	2.58491	6.41333	4.25491	5.57044	7.6863	6.33031								4.2	-3.5	-5,232 to -1,767	Yes	****	<0,0001
	5	2.76056	2.08983	3.4675	1.90902	2.60965	6.46845	4.34561	5.83865	7.55786	6.18914								4.3	-3.498	-5,230 to -1,765	Yes	****	<0,0001
	5.1	2.77132	2.02404	3.57045	1.89837	2.64875	6.49446	4.3754	5.84792	7.5013	6.03837								4.4	-3.556	-5,288 to -1,823	Yes	****	<0,0001
	5.2	2.7675	2.09298	3.7969	1.87359	2.72085	6.54932	4.3877	5.73072	7.4439	5.95928								4.5	-3.587	-5,319 to -1,854	Yes	****	<0,0001
	5.3	2.78987	2.14844	3.80424	1.83307	2.78949	6.58005	4.55752	5.61675	7.4137	5.89161								4.6	-3.558	-5,290 to -1,825	Yes	****	<0,0001
	5.4	2.8085	2.19088	3.86857	1.82139	2.83025	6.63254	4.34529	5.63177	7.42155	5.8232								4.7	-3.552	-5,284 to -1,819	Yes	****	<0,0001
	5.5	2.8382	2.17179	4.03836	1.7943	2.91944	6.67921	4.21329	5.76353	7.45527	5.79471								4.8	-3.501	-5,234 to -1,769	Yes	****	<0,0001
	5.6	2.86613	2.11842	3.93147	1.79899	2.98295	6.71499	4.40223	5.72	7.49929	5.80166								4.9	-3.471	-5,203 to -1,738	Yes	****	<0,0001
	5.7	2.92856	2.06302	3.83251	1.80071	3.07079	6.75323	4.20049	5.85769	7.50054	5.78083								5	-3.513	-5,245 to -1,780	Yes	****	<0,0001
	5.8	2.97813	2.04874	3.95436	1.81367	3.1683	6.79769	4.14624	5.81026	7.48909	5.77013								5.1	-3.469	-5,202 to -1,736	Yes	****	<0,0001
	5.9	2.99486	2.15013	3.96225	1.83729	3.27279	6.87611	4.43021	5.88511	7.4457	5.75817								5.2	-3.364	-5,096 to -1,631	Yes	****	<0,0001
	6	3.02363	1.94777	3.89913	1.87574	3.41606	6.95067	4.59675	5.80933	7.43417	5.70649								5.3	-3.339	-5,072 to -1,606	Yes	****	<0,0001
	6.1	3.05447	1.83585	3.81046	1.9061	3.5363	7.02831	4.49392	5.72416	7.40919	5.72519								5.4	-3.267	-5,000 to -1,534	Yes	****	<0,0001
	6.2	3.09045	1.83141	3.7888	1.92494	3.63004	7.11085	4.36874	5.56196	7.36071	5.68936								5.5	-3.229	-4,961 to -1,496	Yes	****	<0,0001
	6.3	3.11343	1.6633	3.77764	1.94897	3.72083	7.17468	4.21144	5.55738	7.31522	5.68257								5.6	-3.288	-5,021 to -1,555	Yes	****	<0,0001
	6.4	3.09893	1.56616	3.46011	1.97238	3.79952	7.23751	4.00368	5.4978	7.28654	5.61115								5.7	-3.279	-5,012 to -1,547	Yes	****	<0,0001
	6.5	3.10521	1.55888	3.4762	2.04543	3.86199	7.28777	4.06768	5.35496	7.22447	5.5618								5.8	-3.21	-4,943 to -1,477	Yes	****	<0,0001
	6.6	3.0922	1.44534	3.48381	2.07601	3.94249	7.28734	3.86663	5.42002	7.1789	5.49054								5.9	-3.236	-4,968 to -1,503	Yes	****	<0,0001
	6.7	3.07588	1.27328	3.36435	2.09309	3.96965	7.26676	3.74345	5.27713	7.11004	5.46517								6	-3.267	-5,000 to -1,534	Yes	****	<0,0001
	6.8	3.05341	1.16359	3.47312	2.16467	3.9945	7.26113	3.70309	5.00081	7.09095	5.44778								6.1	-3.248	-4,980 to -1,515	Yes	****	<0,0001
	6.9	3.01414	0.990907	3.76207	2.21823	4.01111	7.22978	3.85093	4.98581	7.04368	5.38818								6.2	-3.165	-4,898 to -1,433	Yes	****	<0,0001
	7	2.96567	0.858025	3.85089	2.26661	4.0634	7.19904	3.82638	5.07355	6.96036	5.38071								6.3	-3.143	-4,876 to -1,411	Yes	****	<0,0001
	7.1	2.95715	0.85731	3.78604	2.34844	4.0919	7.14147	3.61846	5.33329	6.86157	5.33089								6.4	-3.148	-4,881 to -1,415	Yes	****	<0,0001
	7.2	2.96479	0.776862	3.61654	2.42718	4.11235	7.0831	3.71079	5.34008	6.84139	5.28614								6.5	-3.09	-4,822 to -1,357	Yes	****	<0,0001
	7.3	3.001	0.789007	3.57793	2.46581	4.1023	6.98802	3.69088	5.27357	6.81286	5.21408								6.6	-3.041	-4,773 to -1,308	Yes	****	<0,0001
	7.4	3.05523	1.06278	3.51217	2.5133	4.07619	6.8817	3.66066	5.33909	6.77364	5.17122								6.7	-3.017	-4,750 to -1,285	Yes	****	<0,0001
	7.5	3.07653	1.05185	3.33694	2.5139	4.08094	6.78509	3.62622	5.21513	6.72869	5.13614								6.8	-2.931	-4,664 to -1,198	Yes	****	<0,0001
	7.6	3.10346	1.13014	3.31327	2.52841	4.07588	6.68843	3.38408	5.1904	6.6445	5.0986								6.9	-2.9	-4,633 to -1,168	Yes	****	<0,0001
	7.7	3.0949	1.04246	3.37454	2.54591	4.05885	6.58486	3.44112	5.37488	6.64114	5.09464								7	-2.887	-4,620 to -1,154	Yes	****	<0,0001
	7.8	3.09743	1.05527	3.47416	2.58723	4.02625	6.44204	3.24081	5.40831	6.6484	5.10635								7.1	-2.849	-4,582 to -1,116	Yes	****	<0,0001
	7.9	3.09513	1.01284	3.54639	2.62436	3.99275	6.31679	3.24852	5.31816	6.62712	5.10502								7.2	-2.873	-4,605 to -1,140	Yes	****	<0,0001
	8	3.08769	0.955619	3.46326	2.67464	3.93377	6.18984	3.18231	5.41714	6.65547	5.14278								7.3	-2.809	-4,541 to -1,076	Yes	****	<0,0001
	8.1	3.05598	0.944857	3.32021	2.67552	3.87748	6.11618	3.10296	5.36569	6.63958	5.19799								7.4	-2.721	-4,454 to -0,9887	Yes	****	<0,0001
	8.2	3.02586	0.729396	3.16741	2.687	3.79652	6.04514	3.06234	5.26492	6.6557	5.13446								7.5	-2.686	-4,419 to -0,9536	Yes	****	<0,0001
	8.3	2.96404	0.586228	2.9281	2.72392	3.73302	5.9748	2.85128	5.23838	6.66769	5.07656								7.6	-2.571	-4,304 to -0,8383	Yes	****	<0,0001
	8.4	2.88856	0.612957	2.73008	2.75938	3.69537	5.91362	2.80828	5.11531	6.6356	5.01189								7.7	-2.604	-4,337 to -0,8714	Yes	****	<0,0001
	8.5	2.82517	0.527433	2.47307	2.80352	3.61211	5.84753	2.7056	5.08428	6.61441	4.93553								7.8	-2.521	-4,254 to -0,7885	Yes	****	<0,0001
	8.6	2.7494	0.44252	2.42441	2.77732	3.52656	5.79585	2.50339	5.16577	6.56403	4.78752								7.9	-2.469	-4,201 to -0,7362	Yes	****	<0,0001
	8.7	2.64282	0.378889	2.26113	2.78987	3.4181	5.76445	2.51123	5.18021	6.55087	4.67532								8	-2.495	-4,227 to -0,7619	Yes	****	<0,0001
	8.8	2.55493	0.396331	2.10063	2.77994	3.31712	5.7262	2.34239	5.25759	6.52693	4.60701								8.1	-2.51	-4,242 to -0,7770	Yes	****	<0,0001
	8.9	2.4697	0.270341	1.86372	2.76706	3.21044	5.67968	2.18045	5.29225	6.47921	4.51673								8.2	-2.551	-4,284 to -0,8187	Yes	****	<0,0001
	9	2.36695	0.297911	1.88023	2.77061	3.07397	5.62408	2.08967	5.46843	6.45915	4.42499								8.3	-2.575	-4,307 to -0,8421	Yes	****	<0,0001
	9.1	2.25732	0.367103	1.98628	2.77234	2.95266	5.55299	1.94109	5.27622	6.38016	4.32608								8.4	-2.56	-4,292 to -0,8271	Yes	****	<0,0001
	9.2	2.13802	0.264784	1.91714	2.75207	2.84663	5.46949	1.96091	5.52412	6.33655	4.30852								8.5	-2.589	-4,322 to -0,8566	Yes	****	<0,0001
	9.3	2.02274	0.25264	2.0424	2.7257	2.74454	5.36854	2.00106	5.32596	6.3825	4.26224								8.6	-2.579	-4,312 to -0,8466	Yes	****	<0,0001
	9.4	1.94573	0.195162	2.23611	2.72264	2.64625	5.26789	2.13067	5.43091	6.36901	4.25172								8.7	-2.638	-4,371 to -0,9056	Yes	****	<0,0001
	9.5	1.83447	0.183666	2.21743	2.66893	2.55356	5.17922	1.94456	5.31692	6.43684	4.22369								8.8	-2.662	-4,395 to -0,9296	Yes	****	<0,0001
	9.6	1.76031	0.298235	2.26197	2.65925	2.45052	5.14698	1.7666	5.32566	6.48399	4.18574								8.9	-2.713	-4,446 to -0,9808	Yes	****	<0,0001
	9.7	1.69898	0.327045	2.32375	2.65765	2.35912	5.09465	1.80614	5.37048	6.54973	4.1522								9	-2.735	-4,468 to -1,003	Yes	****	<0,0001
	9.8	1.64909	0.507056	2.31505	2.61081	2.28616	5.04655	1.70231	5.48165	6.59077	4.12877								9.1	-2.628	-4,361 to -0,8955	Yes	****	<0,0001
	9.9	1.60431	0.588987	2.12517	2.60093	2.18097	4.99662	1.69682	5.54191	6.57441	4.14449								9.2	-2.736	-4,469 to -1,004	Yes	****	<0,0001
	10	1.56948	0.767406	2.13762	2.58224	2.05178	4.95771	1.54186	5.36002	6.5169	4.17864								9.3	-2.71	-4,443 to -0,9778	Yes	****	<0,0001
	10.1	1.51605	0.799243	2.10225	2.51767	1.93797	4.94969	1.63008	5.0573	6.46858	4.18591								9.4	-2.741	-4,473 to -1,008	Yes	****	<0,0001
	10.2	1.45884	0.830517	2.05096	2.47424	1.84303	4.95285	1.67915	4.88981	6.36601	4.16594								9.5	-2.729	-4,461 to -0,9960	Yes	****	<0,0001
	10.3	1.35634	0.875905	2.07149	2.43603	1.77724	4.98403	1.84282	5.06697	6.21827	4.15319								9.6	-2.696	-4,428 to -0,9631	Yes	****	<0,0001
	10.4	1.25485	0.712706	2.15293	2.38637	1.69028	5.01333	2.02561	4.89482	6.06686	4.1403								9.7	-2.721	-4,454 to -0,9887	Yes	****	<0,0001
	10.5	1.13641	0.669469	2.16754	2.36506	1.62262	5.01688	1.91133	4.89476	6.02622	4.1164								9.8	-2.716	-4,449 to -0,9838	Yes	****	<0,0001
	10.6	1.00068	0.754393	2.36917	2.32826	1.56717	5.02773	2.00791	4.79678	6.02463	4.07199								9.9	-2.771	-4,503 to -1,038	Yes	****	<0,0001
	10.7	0.869752	0.773523	2.33626	2.30552	1.50361	5.02256	1.89104	4.61312	5.99725	4.03496								10	-2.689	-4,422 to -0,9567	Yes	****	<0,0001
	10.8	0.730855	0.719181	2.29749	2.29731	1.461	5.06742	1.9607	4.45536	5.95964	3.96796								10.1	-2.684	-4,416 to -0,9511	Yes	****	<0,0001
	10.9	0.596854	0.680564	2.24978	2.28335	1.41349	5.11832	2.1277	4.54776	5.97661	3.92379								10.2	-2.679	-4,412 to -0,9466	Yes	****	<0,0001
	11	0.49591	0.760609	2.22042	2.23574	1.39011	5.17758	2.17914	4.35756	5.9671	3.89772								10.3	-2.75	-4,482 to -1,017	Yes	****	<0,0001
	11.1	0.428281	0.799071	2.25985	2.22343	1.36623	5.18398	2.17127	4.48991	5.92632	3.85213								10.4	-2.789	-4,521 to -1,056	Yes	****	<0,0001
	11.2	0.392911	0.892792	2.14706	2.19787	1.37405	5.18007	2.21091	4.52424	5.8951	3.8347								10.5	-2.801	-4,534 to -1,068	Yes	****	<0,0001
	11.3	0.373828	1.01085	2.20178	2.1807	1.3653	5.16636	2.31449	4.53748	5.79302	3.78536								10.6	-2.782	-4,514 to -1,049	Yes	****	<0,0001
	11.4	0.388107	0.997503	2.34723	2.1337	1.37785	5.15005	2.47603	4.466	5.73167	3.7713								10.7	-2.754	-4,487 to -1,021	Yes	****	<0,0001
	11.5	0.400298	1.10216	2.329	2.07833	1.41936	5.14846	2.74317	4.41729	5.65678	3.73514								10.8	-2.781	-4,514 to -1,048	Yes	****	<0,0001
	11.6	0.461998	1.30796	2.11978	2.0347	1.46673	5.13844	2.88888	4.35504	5.54619	3.75111								10.9	-2.894	-4,627 to -1,161	Yes	****	<0,0001
	11.7	0.541867	1.50376	2.18597	1.98542	1.51995	5.11366	2.89645	4.17388	5.47941	3.79254								11	-2.895	-4,628 to -1,163	Yes	****	<0,0001
	11.8	0.642872	1.39079	2.26367	1.96202	1.56358	5.1023	3.04128	4.19766	5.40122	3.85569								11.1	-2.909	-4,642 to -1,177	Yes	****	<0,0001
	11.9	0.717277	1.39317	2.5296	1.94463	1.58746	5.06953	3.11375	4.04597	5.35396	3.92835								11.2	-2.928	-4,661 to -1,195	Yes	****	<0,0001
	12	0.787634	1.44046	2.55178	1.89327	1.61859	5.02959	3.07844	3.76767	5.24313	4.03831								11.3	-2.893	-4,625 to -1,160	Yes	****	<0,0001
	12.1	0.857859	1.46749	2.60073	1.83809	1.66125	5.00542	3.25455	3.73892	5.20619	4.15226								11.4	-2.87	-4,603 to -1,138	Yes	****	<0,0001
	12.2	0.94375	1.46719	2.7452	1.76228	1.68788	4.99535	3.35031	3.48053	5.13473	4.25221								11.5	-2.874	-4,607 to -1,142	Yes	****	<0,0001
	12.3	1.05307	1.58024	2.74517	1.74285	1.72597	5.01004	3.27356	3.51289	5.01032	4.33078								11.6	-2.858	-4,590 to -1,125	Yes	****	<0,0001
	12.4	1.14555	1.65435	2.88074	1.6996	1.75071	5.04464	2.85027	3.40816	4.88558	4.43737								11.7	-2.744	-4,476 to -1,011	Yes	****	<0,0001
	12.5	1.24692	1.6754	2.89612	1.69432	1.78391	5.07598	2.54715	3.4345	4.70909	4.56639								11.8	-2.755	-4,488 to -1,022	Yes	****	<0,0001
	12.6	1.33444	1.76724	2.86295	1.6433	1.83623	5.10049	2.63463	3.22864	4.54662	4.71587								11.9	-2.668	-4,401 to -0,9353	Yes	****	<0,0001
	12.7	1.38921	1.78699	2.74377	1.60387	1.90254	5.12633	2.59164	3.28567	4.40472	4.84147								12	-2.573	-4,306 to -0,8405	Yes	****	<0,0001
	12.8	1.46049	1.81326	2.51374	1.57293	1.91939	5.11974	2.6361	3.04487	4.27431	4.90176								12.1	-2.586	-4,319 to -0,8538	Yes	****	<0,0001
	12.9	1.53219	1.9074	2.53824	1.53771	1.96161	5.13013	2.66155	2.92052	4.1889	4.93108								12.2	-2.521	-4,254 to -0,7887	Yes	****	<0,0001
	13	1.61544	1.77695	2.28501	1.50086	2.02742	5.13199	2.66584	2.87184	4.10038	4.90438								12.3	-2.458	-4,191 to -0,7254	Yes	****	<0,0001
	13.1	1.72877	1.65769	2.23339	1.46075	2.05914	5.11875	2.62671	2.94827	4.04326	4.9353								12.4	-2.299	-4,032 to -0,5664	Yes	***	0.0002
	13.2	1.80237	1.71997	2.37763	1.40186	2.07725	5.06062	2.36187	3.06054	3.96224	5.00661								12.5	-2.207	-3,940 to -0,4747	Yes	***	0.0006
	13.3	1.90232	1.70108	2.38089	1.37203	2.0971	5.0089	2.09653	2.95035	3.93318	5.09511								12.6	-2.156	-3,889 to -0,4238	Yes	***	0.001
	13.4	1.9987	1.69827	2.23105	1.35674	2.14268	4.94695	1.98873	2.99225	3.98688	5.1375								12.7	-2.165	-3,897 to -0,4321	Yes	***	0.0009
	13.5	2.11299	1.76818	2.29303	1.40064	2.15222	4.89292	2.14657	3.08233	3.92494	5.15638								12.8	-2.139	-3,872 to -0,4068	Yes	**	0.0012
	13.6	2.22177	1.70121	2.30404	1.45869	2.13681	4.8277	2.16218	3.01757	3.82789	5.19088								12.9	-2.071	-3,804 to -0,3384	Yes	**	0.0023
	13.7	2.34386	1.63551	2.30032	1.52536	2.1452	4.75824	2.22099	3.10787	3.74962	5.20215								13	-2.094	-3,826 to -0,3611	Yes	**	0.0019
	13.8	2.4663	1.67941	2.47096	1.59186	2.1447	4.68696	2.23436	3.16744	3.69054	5.26575								13.1	-2.107	-3,839 to -0,3739	Yes	**	0.0016
	13.9	2.57965	1.70559	2.53925	1.64398	2.14623	4.62531	2.0065	2.93458	3.61244	5.30858								13.2	-2.015	-3,747 to -0,2819	Yes	**	0.004
	14	2.6732	1.60987	2.61999	1.72406	2.15645	4.55434	1.88608	2.71107	3.53329	5.36127								13.3	-1.926	-3,659 to -0,1935	Yes	**	0.0093
	14.1	2.74555	1.46593	2.69968	1.78438	2.17497	4.51093	1.85898	2.59246	3.46849	5.4148								13.4	-1.925	-3,658 to -0,1924	Yes	**	0.0094
	14.2	2.82235	1.48358	2.86939	1.88606	2.16768	4.48374	1.77979	2.51033	3.38244	5.50785								13.5	-1.895	-3,628 to -0,1626	Yes	*	0.0123
	14.3	2.89335	1.43486	3.03246	1.98613	2.17004	4.45951	1.7359	2.5629	3.34036	5.60023								13.6	-1.841	-3,573 to -0,1081	Yes	*	0.0199
	14.4	2.94415	1.44906	3.1741	2.11492	2.19017	4.42672	1.70752	2.60389	3.29123	5.7078								13.7	-1.818	-3,550 to -0,08510	Yes	*	0.0244
	14.5	2.99594	1.32659	3.30542	2.22036	2.21358	4.37277	1.56557	2.71304	3.22951	5.83454								13.8	-1.738	-3,471 to -0,005742	Yes	*	0.0477
	14.6	3.00051	1.22664	3.60095	2.37369	2.2189	4.32916	1.50011	2.66024	3.22831	5.96187								13.9	-1.575	-3,307 to 0,1581	No	ns	0.1682
	14.7	2.99639	1.10768	3.67032	2.48893	2.21871	4.27979	1.54738	2.74116	3.13205	5.99783								14	-1.452	-3,185 to 0,2801	No	ns	0.3687
	14.8	2.96104	1.19696	3.63391	2.5896	2.22797	4.21404	1.60759	2.78043	3.02481	5.99889								14.1	-1.395	-3,128 to 0,3376	No	ns	0.4999
	14.9	2.96348	1.12315	3.37992	2.69285	2.24941	4.15469	1.63411	2.91807	2.92072	5.99251								14.2	-1.287	-3,020 to 0,4456	No	ns	0.7637
	15	2.97494	1.27351	3.47448	2.81502	2.27097	4.10679	1.42927	3.19122	2.86472	5.98325								14.3	-1.236	-2,969 to 0,4962	No	ns	0.8648
																			14.4	-1.173	-2,906 to 0,5597	No	ns	0.9489
																			14.5	-1.131	-2,863 to 0,6019	No	ns	0.9784
																			14.6	-1.052	-2,784 to 0,6808	No	ns	0.9977
																			14.7	-1.043	-2,776 to 0,6894	No	ns	0.9983
																			14.8	-1.003	-2,736 to 0,7294	No	ns	0.9996
																			14.9	-1.042	-2,775 to 0,6904	No	ns	0.9983
																			15	-0.9533	-2,686 to 0,7794	No	ns	>0,9999
																			Test details	Mean 1	Mean 2	Mean Diff,	SE of diff,	N1	N2	t	DF
																			Baseline - NCD
																			-10	-0.5992	-0.1836	-0.4156	0.4648	5	5	0.894	1000
																			-9.9	-0.6221	-0.1604	-0.4617	0.4648	5	5	0.9933	1000
																			-9.8	-0.6108	-0.1507	-0.4601	0.4648	5	5	0.9899	1000
																			-9.7	-0.6701	-0.1861	-0.484	0.4648	5	5	1.041	1000
																			-9.6	-0.6952	-0.249	-0.4462	0.4648	5	5	0.9599	1000
																			-9.5	-0.7573	-0.2194	-0.5379	0.4648	5	5	1.157	1000
																			-9.4	-0.7467	-0.1694	-0.5772	0.4648	5	5	1.242	1000
																			-9.3	-0.7516	-0.2025	-0.5491	0.4648	5	5	1.181	1000
																			-9.2	-0.6924	-0.2422	-0.4503	0.4648	5	5	0.9686	1000
																			-9.1	-0.6807	-0.3113	-0.3693	0.4648	5	5	0.7945	1000
																			-9	-0.6961	-0.366	-0.3301	0.4648	5	5	0.7102	1000
																			-8.9	-0.6883	-0.2956	-0.3927	0.4648	5	5	0.8448	1000
																			-8.8	-0.6721	-0.2836	-0.3885	0.4648	5	5	0.8358	1000
																			-8.7	-0.6632	-0.2128	-0.4504	0.4648	5	5	0.9689	1000
																			-8.6	-0.6243	-0.123	-0.5013	0.4648	5	5	1.078	1000
																			-8.5	-0.5864	-0.08605	-0.5003	0.4648	5	5	1.076	1000
																			-8.4	-0.6161	-0.03082	-0.5853	0.4648	5	5	1.259	1000
																			-8.3	-0.5858	-0.009979	-0.5758	0.4648	5	5	1.239	1000
																			-8.2	-0.5984	0.007032	-0.6054	0.4648	5	5	1.302	1000
																			-8.1	-0.5891	0.01146	-0.6005	0.4648	5	5	1.292	1000
																			-8	-0.5598	0.01172	-0.5715	0.4648	5	5	1.229	1000
																			-7.9	-0.513	0.04732	-0.5604	0.4648	5	5	1.205	1000
																			-7.8	-0.5086	0.07247	-0.5811	0.4648	5	5	1.25	1000
																			-7.7	-0.4648	0.0648	-0.5296	0.4648	5	5	1.139	1000
																			-7.6	-0.4736	0.02724	-0.5008	0.4648	5	5	1.077	1000
																			-7.5	-0.4232	0.02749	-0.4507	0.4648	5	5	0.9696	1000
																			-7.4	-0.4205	0.06812	-0.4886	0.4648	5	5	1.051	1000
																			-7.3	-0.4158	0.06202	-0.4778	0.4648	5	5	1.028	1000
																			-7.2	-0.4396	0.07057	-0.5102	0.4648	5	5	1.098	1000
																			-7.1	-0.4469	0.1414	-0.5883	0.4648	5	5	1.266	1000
																			-7	-0.426	0.141	-0.567	0.4648	5	5	1.22	1000
																			-6.9	-0.4143	0.09477	-0.5091	0.4648	5	5	1.095	1000
																			-6.8	-0.4107	0.04075	-0.4514	0.4648	5	5	0.9712	1000
																			-6.7	-0.3516	0.03387	-0.3855	0.4648	5	5	0.8292	1000
																			-6.6	-0.3393	0.05616	-0.3955	0.4648	5	5	0.8508	1000
																			-6.5	-0.2936	0.03201	-0.3256	0.4648	5	5	0.7004	1000
																			-6.4	-0.2919	-0.02123	-0.2707	0.4648	5	5	0.5824	1000
																			-6.3	-0.2495	-0.07062	-0.1789	0.4648	5	5	0.3848	1000
																			-6.2	-0.2554	-0.1183	-0.1371	0.4648	5	5	0.2949	1000
																			-6.1	-0.1975	-0.1059	-0.09153	0.4648	5	5	0.1969	1000
																			-6	-0.1333	-0.07288	-0.06041	0.4648	5	5	0.13	1000
																			-5.9	-0.06038	-0.1009	0.04047	0.4648	5	5	0.08706	1000
																			-5.8	-0.04809	-0.1569	0.1088	0.4648	5	5	0.234	1000
																			-5.7	-0.003691	-0.1792	0.1755	0.4648	5	5	0.3775	1000
																			-5.6	0.002935	-0.2831	0.286	0.4648	5	5	0.6153	1000
																			-5.5	0.02583	-0.3028	0.3286	0.4648	5	5	0.707	1000
																			-5.4	0.1342	-0.3298	0.464	0.4648	5	5	0.9981	1000
																			-5.3	0.1915	-0.3029	0.4944	0.4648	5	5	1.064	1000
																			-5.2	0.2385	-0.311	0.5495	0.4648	5	5	1.182	1000
																			-5.1	0.2375	-0.3061	0.5436	0.4648	5	5	1.169	1000
																			-5	0.2471	-0.2999	0.547	0.4648	5	5	1.177	1000
																			-4.9	0.1892	-0.3216	0.5108	0.4648	5	5	1.099	1000
																			-4.8	0.1569	-0.3619	0.5188	0.4648	5	5	1.116	1000
																			-4.7	0.1801	-0.3465	0.5266	0.4648	5	5	1.133	1000
																			-4.6	0.216	-0.3099	0.5259	0.4648	5	5	1.131	1000
																			-4.5	0.1829	-0.2867	0.4696	0.4648	5	5	1.01	1000
																			-4.4	0.1636	-0.3294	0.4929	0.4648	5	5	1.06	1000
																			-4.3	0.1912	-0.2983	0.4895	0.4648	5	5	1.053	1000
																			-4.2	0.2105	-0.2895	0.5001	0.4648	5	5	1.076	1000
																			-4.1	0.2222	-0.2892	0.5114	0.4648	5	5	1.1	1000
																			-4	0.1778	-0.2378	0.4156	0.4648	5	5	0.8941	1000
																			-3.9	0.1959	-0.1785	0.3743	0.4648	5	5	0.8053	1000
																			-3.8	0.1588	-0.1844	0.3432	0.4648	5	5	0.7383	1000
																			-3.7	0.1586	-0.1068	0.2654	0.4648	5	5	0.5709	1000
																			-3.6	0.1671	-0.09433	0.2615	0.4648	5	5	0.5625	1000
																			-3.5	0.1906	-0.0467	0.2373	0.4648	5	5	0.5106	1000
																			-3.4	0.1622	0.02221	0.14	0.4648	5	5	0.3011	1000
																			-3.3	0.1477	0.07848	0.06926	0.4648	5	5	0.149	1000
																			-3.2	0.1723	0.1973	-0.02505	0.4648	5	5	0.05389	1000
																			-3.1	0.1563	0.2503	-0.09399	0.4648	5	5	0.2022	1000
																			-3	0.1418	0.3527	-0.2109	0.4648	5	5	0.4537	1000
																			-2.9	0.1279	0.3741	-0.2463	0.4648	5	5	0.5298	1000
																			-2.8	0.1378	0.4845	-0.3467	0.4648	5	5	0.7457	1000
																			-2.7	0.1697	0.5019	-0.3322	0.4648	5	5	0.7146	1000
																			-2.6	0.2126	0.5739	-0.3613	0.4648	5	5	0.7772	1000
																			-2.5	0.2335	0.5893	-0.3558	0.4648	5	5	0.7655	1000
																			-2.4	0.1812	0.6872	-0.5059	0.4648	5	5	1.088	1000
																			-2.3	0.1551	0.641	-0.4859	0.4648	5	5	1.045	1000
																			-2.2	0.1704	0.6881	-0.5176	0.4648	5	5	1.114	1000
																			-2.1	0.2408	0.7652	-0.5244	0.4648	5	5	1.128	1000
																			-2	0.3007	0.8459	-0.5453	0.4648	5	5	1.173	1000
																			-1.9	0.299	0.8933	-0.5943	0.4648	5	5	1.278	1000
																			-1.8	0.3479	0.9292	-0.5814	0.4648	5	5	1.251	1000
																			-1.7	0.3609	0.9887	-0.6278	0.4648	5	5	1.351	1000
																			-1.6	0.4258	1.002	-0.576	0.4648	5	5	1.239	1000
																			-1.5	0.479	1.02	-0.5414	0.4648	5	5	1.165	1000
																			-1.4	0.5644	1.111	-0.547	0.4648	5	5	1.177	1000
																			-1.3	0.5731	1.141	-0.5683	0.4648	5	5	1.223	1000
																			-1.2	0.5736	1.246	-0.6721	0.4648	5	5	1.446	1000
																			-1.1	0.5533	1.292	-0.7384	0.4648	5	5	1.589	1000
																			-1	0.6586	1.471	-0.8128	0.4648	5	5	1.749	1000
																			-0.9	0.6574	1.521	-0.8636	0.4648	5	5	1.858	1000
																			-0.8	0.7274	1.708	-0.9805	0.4648	5	5	2.109	1000
																			-0.7	0.7787	1.784	-1.006	0.4648	5	5	2.163	1000
																			-0.6	0.8659	1.936	-1.07	0.4648	5	5	2.302	1000
																			-0.5	0.9154	2.048	-1.133	0.4648	5	5	2.437	1000
																			-0.4	0.9641	2.209	-1.245	0.4648	5	5	2.678	1000
																			-0.3	1.014	2.369	-1.355	0.4648	5	5	2.916	1000
																			-0.2	1.042	2.449	-1.407	0.4648	5	5	3.027	1000
																			-0.1	1.116	2.628	-1.512	0.4648	5	5	3.254	1000
																			0	1.199	2.737	-1.538	0.4648	5	5	3.309	1000
																			0.1	1.286	2.858	-1.572	0.4648	5	5	3.382	1000
																			0.2	1.297	2.972	-1.675	0.4648	5	5	3.603	1000
																			0.3	1.32	3.092	-1.772	0.4648	5	5	3.812	1000
																			0.4	1.368	3.221	-1.853	0.4648	5	5	3.987	1000
																			0.5	1.415	3.392	-1.977	0.4648	5	5	4.253	1000
																			0.6	1.513	3.528	-2.015	0.4648	5	5	4.335	1000
																			0.7	1.616	3.683	-2.067	0.4648	5	5	4.447	1000
																			0.8	1.665	3.79	-2.125	0.4648	5	5	4.571	1000
																			0.9	1.712	3.917	-2.205	0.4648	5	5	4.744	1000
																			1	1.767	4.029	-2.261	0.4648	5	5	4.865	1000
																			1.1	1.883	4.141	-2.258	0.4648	5	5	4.857	1000
																			1.2	1.94	4.325	-2.385	0.4648	5	5	5.131	1000
																			1.3	1.999	4.458	-2.458	0.4648	5	5	5.289	1000
																			1.4	2.022	4.601	-2.579	0.4648	5	5	5.548	1000
																			1.5	2.083	4.74	-2.656	0.4648	5	5	5.715	1000
																			1.6	2.126	4.943	-2.817	0.4648	5	5	6.06	1000
																			1.7	2.179	5.059	-2.88	0.4648	5	5	6.196	1000
																			1.8	2.24	5.199	-2.959	0.4648	5	5	6.366	1000
																			1.9	2.307	5.293	-2.986	0.4648	5	5	6.424	1000
																			2	2.36	5.299	-2.939	0.4648	5	5	6.322	1000
																			2.1	2.429	5.44	-3.011	0.4648	5	5	6.477	1000
																			2.2	2.481	5.549	-3.069	0.4648	5	5	6.602	1000
																			2.3	2.531	5.609	-3.078	0.4648	5	5	6.622	1000
																			2.4	2.532	5.705	-3.173	0.4648	5	5	6.826	1000
																			2.5	2.546	5.73	-3.184	0.4648	5	5	6.849	1000
																			2.6	2.618	5.717	-3.099	0.4648	5	5	6.668	1000
																			2.7	2.652	5.734	-3.083	0.4648	5	5	6.632	1000
																			2.8	2.664	5.756	-3.091	0.4648	5	5	6.65	1000
																			2.9	2.683	5.722	-3.039	0.4648	5	5	6.538	1000
																			3	2.707	5.712	-3.005	0.4648	5	5	6.465	1000
																			3.1	2.674	5.796	-3.122	0.4648	5	5	6.715	1000
																			3.2	2.721	5.825	-3.104	0.4648	5	5	6.678	1000
																			3.3	2.753	5.876	-3.123	0.4648	5	5	6.718	1000
																			3.4	2.77	5.928	-3.157	0.4648	5	5	6.793	1000
																			3.5	2.734	5.978	-3.244	0.4648	5	5	6.978	1000
																			3.6	2.699	6.028	-3.329	0.4648	5	5	7.161	1000
																			3.7	2.705	6.038	-3.332	0.4648	5	5	7.169	1000
																			3.8	2.7	6.097	-3.397	0.4648	5	5	7.307	1000
																			3.9	2.646	6.064	-3.419	0.4648	5	5	7.355	1000
																			4	2.613	6.129	-3.516	0.4648	5	5	7.564	1000
																			4.1	2.583	6.142	-3.559	0.4648	5	5	7.656	1000
																			4.2	2.595	6.094	-3.5	0.4648	5	5	7.529	1000
																			4.3	2.578	6.076	-3.498	0.4648	5	5	7.525	1000
																			4.4	2.53	6.086	-3.556	0.4648	5	5	7.65	1000
																			4.5	2.512	6.098	-3.587	0.4648	5	5	7.716	1000
																			4.6	2.494	6.052	-3.558	0.4648	5	5	7.653	1000
																			4.7	2.501	6.053	-3.552	0.4648	5	5	7.641	1000
																			4.8	2.531	6.032	-3.501	0.4648	5	5	7.532	1000
																			4.9	2.58	6.051	-3.471	0.4648	5	5	7.466	1000
																			5	2.567	6.08	-3.513	0.4648	5	5	7.557	1000
																			5.1	2.583	6.051	-3.469	0.4648	5	5	7.463	1000
																			5.2	2.65	6.014	-3.364	0.4648	5	5	7.237	1000
																			5.3	2.673	6.012	-3.339	0.4648	5	5	7.183	1000
																			5.4	2.704	5.971	-3.267	0.4648	5	5	7.028	1000
																			5.5	2.752	5.981	-3.229	0.4648	5	5	6.946	1000
																			5.6	2.74	6.028	-3.288	0.4648	5	5	7.074	1000
																			5.7	2.739	6.019	-3.279	0.4648	5	5	7.055	1000
																			5.8	2.793	6.003	-3.21	0.4648	5	5	6.906	1000
																			5.9	2.843	6.079	-3.236	0.4648	5	5	6.961	1000
																			6	2.832	6.099	-3.267	0.4648	5	5	7.028	1000
																			6.1	2.829	6.076	-3.248	0.4648	5	5	6.986	1000
																			6.2	2.853	6.018	-3.165	0.4648	5	5	6.809	1000
																			6.3	2.845	5.988	-3.143	0.4648	5	5	6.762	1000
																			6.4	2.779	5.927	-3.148	0.4648	5	5	6.772	1000
																			6.5	2.81	5.899	-3.09	0.4648	5	5	6.647	1000
																			6.6	2.808	5.849	-3.041	0.4648	5	5	6.541	1000
																			6.7	2.755	5.773	-3.017	0.4648	5	5	6.491	1000
																			6.8	2.77	5.701	-2.931	0.4648	5	5	6.305	1000
																			6.9	2.799	5.7	-2.9	0.4648	5	5	6.24	1000
																			7	2.801	5.688	-2.887	0.4648	5	5	6.211	1000
																			7.1	2.808	5.657	-2.849	0.4648	5	5	6.129	1000
																			7.2	2.78	5.652	-2.873	0.4648	5	5	6.18	1000
																			7.3	2.787	5.596	-2.809	0.4648	5	5	6.042	1000
																			7.4	2.844	5.565	-2.721	0.4648	5	5	5.854	1000
																			7.5	2.812	5.498	-2.686	0.4648	5	5	5.779	1000
																			7.6	2.83	5.401	-2.571	0.4648	5	5	5.531	1000
																			7.7	2.823	5.427	-2.604	0.4648	5	5	5.602	1000
																			7.8	2.848	5.369	-2.521	0.4648	5	5	5.424	1000
																			7.9	2.854	5.323	-2.469	0.4648	5	5	5.311	1000
																			8	2.823	5.318	-2.495	0.4648	5	5	5.366	1000
																			8.1	2.775	5.284	-2.51	0.4648	5	5	5.399	1000
																			8.2	2.681	5.233	-2.551	0.4648	5	5	5.489	1000
																			8.3	2.587	5.162	-2.575	0.4648	5	5	5.539	1000
																			8.4	2.537	5.097	-2.56	0.4648	5	5	5.507	1000
																			8.5	2.448	5.037	-2.589	0.4648	5	5	5.57	1000
																			8.6	2.384	4.963	-2.579	0.4648	5	5	5.549	1000
																			8.7	2.298	4.936	-2.638	0.4648	5	5	5.676	1000
																			8.8	2.23	4.892	-2.662	0.4648	5	5	5.727	1000
																			8.9	2.116	4.83	-2.713	0.4648	5	5	5.837	1000
																			9	2.078	4.813	-2.735	0.4648	5	5	5.884	1000
																			9.1	2.067	4.695	-2.628	0.4648	5	5	5.654	1000
																			9.2	1.984	4.72	-2.736	0.4648	5	5	5.886	1000
																			9.3	1.958	4.668	-2.71	0.4648	5	5	5.831	1000
																			9.4	1.949	4.69	-2.741	0.4648	5	5	5.896	1000
																			9.5	1.892	4.62	-2.729	0.4648	5	5	5.87	1000
																			9.6	1.886	4.582	-2.696	0.4648	5	5	5.799	1000
																			9.7	1.873	4.595	-2.721	0.4648	5	5	5.854	1000
																			9.8	1.874	4.59	-2.716	0.4648	5	5	5.844	1000
																			9.9	1.82	4.591	-2.771	0.4648	5	5	5.961	1000
																			10	1.822	4.511	-2.689	0.4648	5	5	5.786	1000
																			10.1	1.775	4.458	-2.684	0.4648	5	5	5.773	1000
																			10.2	1.732	4.411	-2.679	0.4648	5	5	5.764	1000
																			10.3	1.703	4.453	-2.75	0.4648	5	5	5.915	1000
																			10.4	1.639	4.428	-2.789	0.4648	5	5	5.999	1000
																			10.5	1.592	4.393	-2.801	0.4648	5	5	6.026	1000
																			10.6	1.604	4.386	-2.782	0.4648	5	5	5.985	1000
																			10.7	1.558	4.312	-2.754	0.4648	5	5	5.925	1000
																			10.8	1.501	4.282	-2.781	0.4648	5	5	5.983	1000
																			10.9	1.445	4.339	-2.894	0.4648	5	5	6.226	1000
																			11	1.421	4.316	-2.895	0.4648	5	5	6.229	1000
																			11.1	1.415	4.325	-2.909	0.4648	5	5	6.259	1000
																			11.2	1.401	4.329	-2.928	0.4648	5	5	6.299	1000
																			11.3	1.426	4.319	-2.893	0.4648	5	5	6.223	1000
																			11.4	1.449	4.319	-2.87	0.4648	5	5	6.174	1000
																			11.5	1.466	4.34	-2.874	0.4648	5	5	6.184	1000
																			11.6	1.478	4.336	-2.858	0.4648	5	5	6.148	1000
																			11.7	1.547	4.291	-2.744	0.4648	5	5	5.903	1000
																			11.8	1.565	4.32	-2.755	0.4648	5	5	5.927	1000
																			11.9	1.634	4.302	-2.668	0.4648	5	5	5.739	1000
																			12	1.658	4.231	-2.573	0.4648	5	5	5.535	1000
																			12.1	1.685	4.271	-2.586	0.4648	5	5	5.564	1000
																			12.2	1.721	4.243	-2.521	0.4648	5	5	5.424	1000
																			12.3	1.769	4.228	-2.458	0.4648	5	5	5.288	1000
																			12.4	1.826	4.125	-2.299	0.4648	5	5	4.946	1000
																			12.5	1.859	4.067	-2.207	0.4648	5	5	4.749	1000
																			12.6	1.889	4.045	-2.156	0.4648	5	5	4.639	1000
																			12.7	1.885	4.05	-2.165	0.4648	5	5	4.657	1000
																			12.8	1.856	3.995	-2.139	0.4648	5	5	4.602	1000
																			12.9	1.895	3.966	-2.071	0.4648	5	5	4.455	1000
																			13	1.841	3.935	-2.094	0.4648	5	5	4.504	1000
																			13.1	1.828	3.934	-2.107	0.4648	5	5	4.532	1000
																			13.2	1.876	3.89	-2.015	0.4648	5	5	4.334	1000
																			13.3	1.891	3.817	-1.926	0.4648	5	5	4.144	1000
																			13.4	1.885	3.81	-1.925	0.4648	5	5	4.141	1000
																			13.5	1.945	3.841	-1.895	0.4648	5	5	4.077	1000
																			13.6	1.965	3.805	-1.841	0.4648	5	5	3.96	1000
																			13.7	1.99	3.808	-1.818	0.4648	5	5	3.91	1000
																			13.8	2.071	3.809	-1.738	0.4648	5	5	3.74	1000
																			13.9	2.123	3.697	-1.575	0.4648	5	5	3.387	1000
																			14	2.157	3.609	-1.452	0.4648	5	5	3.125	1000
																			14.1	2.174	3.569	-1.395	0.4648	5	5	3.001	1000
																			14.2	2.246	3.533	-1.287	0.4648	5	5	2.769	1000
																			14.3	2.303	3.54	-1.236	0.4648	5	5	2.66	1000
																			14.4	2.374	3.547	-1.173	0.4648	5	5	2.523	1000
																			14.5	2.412	3.543	-1.131	0.4648	5	5	2.432	1000
																			14.6	2.484	3.536	-1.052	0.4648	5	5	2.263	1000
																			14.7	2.496	3.54	-1.043	0.4648	5	5	2.244	1000
																			14.8	2.522	3.525	-1.003	0.4648	5	5	2.158	1000
																			14.9	2.482	3.524	-1.042	0.4648	5	5	2.242	1000
																			15	2.562	3.515	-0.9533	0.4648	5	5	2.051	1000

## Sheet: C_OSC_GCaMP6s_Ghrelin_Heatmap
	Fig.5 c) Food odours induced (NCD) changes in MSVGLUT2 neuronal activity in mice injected with ghrelin displayed as heatmap [zscore]
	Control							NCD Odours
		Mice							Mice
	Time (s)	1	2	3	4	5		Time (s)	1	2	3	4	5
	-10	-0.843101	0.655314	-1.71762	-0.650554	-0.440061		-10	0.642971	0.218045	-1.58937	-0.557139	0.367372
	-9.9	-0.834324	0.535417	-1.73894	-0.655716	-0.416843		-9.9	0.618535	0.203001	-1.42904	-0.565578	0.371187
	-9.8	-0.861991	0.583721	-1.71823	-0.661108	-0.396621		-9.8	0.58341	0.108246	-1.28205	-0.541012	0.377856
	-9.7	-0.877774	0.421123	-1.82335	-0.677582	-0.393081		-9.7	0.541051	0.0403123	-1.37294	-0.489964	0.351089
	-9.6	-0.900759	0.286365	-1.78935	-0.68424	-0.387946		-9.6	0.505422	-0.143026	-1.5071	-0.47806	0.37782
	-9.5	-0.928396	-0.0290675	-1.74992	-0.682694	-0.396406		-9.5	0.464223	0.0792292	-1.54629	-0.46007	0.36571
	-9.4	-0.935007	-0.0679735	-1.63338	-0.697194	-0.399858		-9.4	0.426755	0.108146	-1.31455	-0.417986	0.350441
	-9.3	-0.957412	-0.133601	-1.56353	-0.706839	-0.396837		-9.3	0.407452	0.0203641	-1.35688	-0.402157	0.318561
	-9.2	-0.984499	-0.0264409	-1.36281	-0.694756	-0.393639		-9.2	0.412329	-0.228628	-1.34637	-0.358084	0.309896
	-9.1	-1.00956	-0.0933772	-1.21489	-0.713001	-0.372503		-9.1	0.410963	-0.211619	-1.662	-0.368076	0.274038
	-9	-1.01945	-0.0839773	-1.30643	-0.705048	-0.365757		-9	0.409326	-0.283607	-1.84304	-0.342265	0.229635
	-8.9	-1.02488	0.017693	-1.3439	-0.711147	-0.379298		-8.9	0.414627	-0.107848	-1.7034	-0.313391	0.231993
	-8.8	-1.02218	0.172699	-1.4014	-0.73718	-0.372503		-8.8	0.426896	-0.168672	-1.55639	-0.316559	0.196672
	-8.7	-1.0359	0.18131	-1.3498	-0.75612	-0.355468		-8.7	0.453634	0.0565325	-1.49577	-0.297985	0.219522
	-8.6	-1.05169	0.314974	-1.2628	-0.783716	-0.33818		-8.6	0.503702	0.215143	-1.2993	-0.272402	0.237845
	-8.5	-1.05964	0.357175	-1.13114	-0.78841	-0.309825		-8.5	0.525223	0.462317	-1.44106	-0.261895	0.285171
	-8.4	-1.06387	0.25377	-1.16099	-0.797805	-0.311776		-8.4	0.539526	0.637984	-1.33971	-0.259142	0.26722
	-8.3	-1.05945	0.443918	-1.2265	-0.78307	-0.303949		-8.3	0.56458	0.722414	-1.39847	-0.214116	0.275694
	-8.2	-1.04131	0.35618	-1.23851	-0.780362	-0.287906		-8.2	0.588896	0.872715	-1.4926	-0.209064	0.275216
	-8.1	-1.01636	0.344019	-1.21713	-0.769581	-0.286286		-8.1	0.629623	0.80492	-1.43573	-0.22268	0.281179
	-8	-1.00631	0.311216	-1.0733	-0.75204	-0.278566		-8	0.671404	0.812765	-1.45856	-0.246128	0.2791
	-7.9	-0.986979	0.373475	-0.918574	-0.758403	-0.274689		-7.9	0.704724	0.797634	-1.32814	-0.205703	0.268079
	-7.8	-0.984405	0.326344	-0.840875	-0.777865	-0.266407		-7.8	0.706266	0.726614	-1.12164	-0.222082	0.273205
	-7.7	-0.992864	0.440673	-0.730878	-0.791376	-0.249735		-7.7	0.704634	0.597383	-1.00289	-0.224863	0.249741
	-7.6	-1.01632	0.459016	-0.792943	-0.790258	-0.227367		-7.6	0.706256	0.518041	-1.06413	-0.252248	0.228276
	-7.5	-1.03774	0.579572	-0.619561	-0.82221	-0.216227		-7.5	0.680742	0.554325	-1.03288	-0.271249	0.206505
	-7.4	-1.02885	0.42456	-0.500983	-0.792725	-0.204479		-7.4	0.669452	0.650461	-0.882639	-0.290889	0.194232
	-7.3	-1.0405	0.357595	-0.377736	-0.839927	-0.178362		-7.3	0.661926	0.583829	-0.844317	-0.295226	0.203904
	-7.2	-1.0485	0.282641	-0.417191	-0.869262	-0.145691		-7.2	0.680199	0.499261	-0.714346	-0.317653	0.205382
	-7.1	-1.04455	0.214418	-0.420955	-0.878584	-0.105036		-7.1	0.673398	0.721487	-0.568576	-0.321732	0.20244
	-7	-1.01114	0.309097	-0.478594	-0.890728	-0.0587185		-7	0.681312	0.751311	-0.619198	-0.269986	0.161698
	-6.9	-0.97785	0.264505	-0.435043	-0.897577	-0.0255616		-6.9	0.693735	0.706619	-0.804355	-0.253161	0.131015
	-6.8	-0.921566	0.129579	-0.403897	-0.890049	0.0324933		-6.8	0.69484	0.690424	-1.02109	-0.284174	0.123725
	-6.7	-0.876487	0.18897	-0.293706	-0.853495	0.0767549		-6.7	0.691697	0.725699	-1.03916	-0.319997	0.1111
	-6.6	-0.818948	0.0576941	-0.240404	-0.848485	0.153626		-6.6	0.703126	0.705251	-0.901086	-0.298593	0.0721044
	-6.5	-0.768363	0.0473372	-0.163382	-0.833557	0.250051		-6.5	0.705233	0.600853	-0.868257	-0.283342	0.00556337
	-6.4	-0.710355	-0.11644	-0.175358	-0.817468	0.359938		-6.4	0.708009	0.49748	-0.97855	-0.292484	-0.0406164
	-6.3	-0.643348	-0.135314	-0.117812	-0.82019	0.469262		-6.3	0.699566	0.376436	-1.08396	-0.289044	-0.0561085
	-6.2	-0.554129	-0.272558	-0.205672	-0.837159	0.592608		-6.2	0.665479	0.296069	-1.16483	-0.275748	-0.112511
	-6.1	-0.466752	-0.00485469	-0.364348	-0.837095	0.685797		-6.1	0.657788	0.234129	-1.05225	-0.234598	-0.134649
	-6	-0.377768	-0.0328817	-0.187121	-0.873566	0.8049		-6	0.632699	0.463623	-1.06202	-0.265607	-0.133078
	-5.9	-0.314926	-0.0917812	0.0538558	-0.878255	0.929184		-5.9	0.597622	0.461244	-1.14207	-0.266366	-0.154695
	-5.8	-0.233354	-0.182228	0.0156711	-0.889495	1.04898		-5.8	0.562562	0.322928	-1.25151	-0.25268	-0.165613
	-5.7	-0.180793	-0.157954	0.0644435	-0.892951	1.1488		-5.7	0.513842	0.299776	-1.33387	-0.200779	-0.174853
	-5.6	-0.119867	-0.284695	0.0839889	-0.888121	1.22337		-5.6	0.45338	0.102029	-1.53389	-0.234022	-0.20289
	-5.5	-0.0627892	-0.32837	0.104023	-0.87921	1.29548		-5.5	0.417259	0.0133938	-1.44325	-0.249029	-0.252396
	-5.4	-0.0146969	-0.132683	0.32547	-0.86796	1.36083		-5.4	0.398126	-0.0912679	-1.4733	-0.2411	-0.241361
	-5.3	0.0132209	-0.129844	0.54431	-0.897799	1.42748		-5.3	0.362966	0.0315568	-1.38767	-0.254772	-0.266656
	-5.2	0.0340032	0.0169691	0.592648	-0.934795	1.48373		-5.2	0.334179	-0.0916055	-1.25786	-0.289455	-0.250332
	-5.1	0.0510519	-0.00225858	0.521414	-0.942987	1.56047		-5.1	0.302108	0.00918791	-1.28011	-0.323894	-0.237711
	-5	0.0738643	0.121136	0.389264	-0.964927	1.61593		-5	0.288112	0.162607	-1.39155	-0.317042	-0.241686
	-4.9	0.0735504	0.202705	-0.0788517	-0.940978	1.68977		-4.9	0.290514	0.260613	-1.59887	-0.320581	-0.239659
	-4.8	0.088567	0.182901	-0.281856	-0.928383	1.72345		-4.8	0.272403	0.322934	-1.82066	-0.342616	-0.241456
	-4.7	0.115301	0.234654	-0.288173	-0.916216	1.75475		-4.7	0.265771	0.398566	-1.797	-0.365581	-0.234265
	-4.6	0.126583	0.372446	-0.269475	-0.917764	1.76822		-4.6	0.241695	0.533178	-1.76577	-0.356431	-0.202225
	-4.5	0.131835	0.310907	-0.420125	-0.887422	1.77937		-4.5	0.235582	0.573191	-1.68115	-0.357077	-0.204185
	-4.4	0.140052	0.330859	-0.581512	-0.879043	1.80751		-4.4	0.222174	0.382165	-1.6699	-0.366716	-0.214471
	-4.3	0.195403	0.338988	-0.546262	-0.84653	1.81447		-4.3	0.199115	0.445071	-1.51322	-0.40342	-0.219162
	-4.2	0.232315	0.411229	-0.582599	-0.814993	1.80677		-4.2	0.183325	0.444932	-1.45552	-0.40095	-0.219511
	-4.1	0.263947	0.518309	-0.682938	-0.8003	1.81206		-4.1	0.181878	0.460983	-1.45882	-0.390657	-0.239455
	-4	0.248862	0.4241	-0.787678	-0.796817	1.80029		-4	0.170191	0.730312	-1.45245	-0.411261	-0.225994
	-3.9	0.230597	0.506067	-0.823999	-0.765426	1.83216		-3.9	0.140366	0.851599	-1.25714	-0.410203	-0.216963
	-3.8	0.198554	0.397393	-0.887234	-0.761418	1.84667		-3.8	0.138449	0.855393	-1.25408	-0.412156	-0.249575
	-3.7	0.157709	0.432502	-0.909953	-0.777349	1.89005		-3.7	0.140077	0.992931	-1.00712	-0.41007	-0.249777
	-3.6	0.11116	0.598341	-1.02611	-0.785205	1.93752		-3.6	0.115167	1.05573	-1.00967	-0.436202	-0.196702
	-3.5	0.0710397	0.862587	-1.19818	-0.767176	1.98487		-3.5	0.109828	1.0143	-0.787157	-0.464913	-0.105552
	-3.4	0.00374402	0.947638	-1.40289	-0.777656	2.04013		-3.4	0.0812226	1.27471	-0.793562	-0.451647	0.000339102
	-3.3	-0.0434732	0.983431	-1.48636	-0.782071	2.06719		-3.3	0.0424919	1.25007	-0.62966	-0.422503	0.152008
	-3.2	-0.0882203	1.04195	-1.44224	-0.745522	2.09539		-3.2	0.0207867	1.40007	-0.333291	-0.413073	0.312101
	-3.1	-0.140941	0.904039	-1.36016	-0.734962	2.11344		-3.1	0.0123866	1.51232	-0.317284	-0.437709	0.481638
	-3	-0.153011	0.939121	-1.52011	-0.718371	2.16122		-3	0.0409696	1.42022	0.0541506	-0.399242	0.647313
	-2.9	-0.11936	0.939845	-1.68799	-0.707313	2.21412		-2.9	0.0669667	1.31957	0.0728061	-0.426379	0.837668
	-2.8	-0.100909	0.82384	-1.59759	-0.713269	2.27702		-2.8	0.0988993	1.528	0.206411	-0.415533	1.00458
	-2.7	-0.0782388	0.862375	-1.61434	-0.701882	2.38065		-2.7	0.117047	1.35953	0.269523	-0.441539	1.20475
	-2.6	-0.060303	0.947447	-1.58634	-0.701079	2.46324		-2.6	0.138876	1.39453	0.315285	-0.419605	1.44016
	-2.5	-0.0180814	1.02805	-1.69174	-0.723586	2.57288		-2.5	0.139902	1.35499	0.18063	-0.418495	1.68972
	-2.4	0.0258713	0.913381	-2.00682	-0.7053	2.67899		-2.4	0.141126	1.57345	0.245604	-0.434473	1.91006
	-2.3	0.0671	0.903425	-2.33505	-0.68171	2.82188		-2.3	0.1749	1.26647	0.0212284	-0.399217	2.14162
	-2.2	0.102724	0.84457	-2.43417	-0.663138	3.00223		-2.2	0.187277	1.19728	0.0165311	-0.353059	2.39226
	-2.1	0.122722	0.940057	-2.36607	-0.659037	3.16616		-2.1	0.211242	1.19264	0.0969553	-0.326961	2.65196
	-2	0.128211	0.958537	-2.26762	-0.653145	3.33731		-2	0.233204	1.03295	0.34637	-0.285247	2.90233
	-1.9	0.164456	0.757537	-2.22075	-0.681105	3.47469		-1.9	0.257898	1.03801	0.286883	-0.253576	3.13707
	-1.8	0.194336	0.703667	-2.11009	-0.693921	3.64535		-1.8	0.319214	0.878552	0.294043	-0.221849	3.37616
	-1.7	0.224178	0.595515	-2.08538	-0.70071	3.77073		-1.7	0.38902	1.04166	0.104918	-0.211517	3.61927
	-1.6	0.262808	0.56701	-1.90707	-0.718621	3.92475		-1.6	0.467999	0.977672	-0.109806	-0.181618	3.85461
	-1.5	0.285341	0.558664	-1.78827	-0.733028	4.07232		-1.5	0.5371	0.909554	-0.211243	-0.190559	4.05735
	-1.4	0.308664	0.559867	-1.50442	-0.754704	4.21236		-1.4	0.618602	0.907482	-0.144346	-0.148268	4.32352
	-1.3	0.293036	0.517344	-1.51846	-0.767175	4.3407		-1.3	0.716152	0.811068	-0.247102	-0.103967	4.53087
	-1.2	0.288027	0.435243	-1.55747	-0.772344	4.47475		-1.2	0.777266	0.806509	-0.0550168	-0.0478447	4.74777
	-1.1	0.305468	0.164022	-1.48571	-0.769105	4.55168		-1.1	0.833285	0.617237	-0.00446674	0.0464842	4.96585
	-1	0.353836	0.271677	-1.1961	-0.785764	4.64923		-1	0.91702	0.602293	0.496089	0.174305	5.16703
	-0.9	0.410165	0.153242	-1.22767	-0.75325	4.70474		-0.9	1.00744	0.548343	0.326863	0.348933	5.37377
	-0.8	0.502805	0.203312	-1.12873	-0.711319	4.77083		-0.8	1.10322	0.4615	0.846082	0.553479	5.57531
	-0.7	0.594797	0.18626	-1.06605	-0.671937	4.85068		-0.7	1.22145	0.241157	0.938325	0.745076	5.77566
	-0.6	0.714658	0.232716	-0.908448	-0.592781	4.8834		-0.6	1.34656	0.386265	1.02227	1.01544	5.90856
	-0.5	0.829488	0.222581	-0.831452	-0.564344	4.9205		-0.5	1.45162	0.301822	1.12716	1.28147	6.07969
	-0.4	0.948928	0.127419	-0.706952	-0.493794	4.94481		-0.4	1.5658	0.272299	1.43723	1.54932	6.21981
	-0.3	1.04962	0.0233313	-0.623123	-0.42017	5.03802		-0.3	1.67566	0.378836	1.64359	1.82106	6.32564
	-0.2	1.13987	-0.0763223	-0.61344	-0.35958	5.1194		-0.2	1.78462	0.390672	1.50463	2.09346	6.4708
	-0.1	1.27137	-0.0467207	-0.568598	-0.28038	5.20365		-0.1	1.86878	0.554485	1.76591	2.35007	6.60201
	0	1.35617	0.0219796	-0.416033	-0.195576	5.22917		0	1.93504	0.747798	1.68403	2.59627	6.72341
	0.1	1.42818	0.101036	-0.194244	-0.127877	5.22135		0.1	2.02304	0.834076	1.71852	2.89357	6.81856
	0.2	1.50399	0.122734	-0.324129	-0.0168358	5.19911		0.2	2.10485	0.826288	1.88078	3.1223	6.92364
	0.3	1.60894	-0.0496118	-0.152765	0.0665348	5.12695		0.3	2.22961	0.883091	2.01286	3.35044	6.98416
	0.4	1.72849	-0.0616894	-0.144349	0.179664	5.13672		0.4	2.34087	0.94935	2.21711	3.5839	7.01313
	0.5	1.8281	-0.081678	-0.0572457	0.285916	5.10172		0.5	2.48128	1.16385	2.44142	3.82957	7.04458
	0.6	1.92817	0.0134416	0.172856	0.360359	5.08816		0.6	2.61031	1.22487	2.59444	4.10637	7.10186
	0.7	2.04364	0.101345	0.464051	0.439084	5.03171		0.7	2.71808	1.36994	2.81247	4.36021	7.15374
	0.8	2.15781	0.0273541	0.64723	0.567453	4.92712		0.8	2.83148	1.4077	2.95558	4.58902	7.16722
	0.9	2.29625	0.053167	0.665217	0.702734	4.84281		0.9	2.95648	1.67339	2.91171	4.86845	7.17561
	1	2.4396	0.0952087	0.742018	0.82017	4.74035		1	3.07471	1.7588	2.98114	5.1338	7.19599
	1.1	2.54747	0.267203	1.0022	0.953605	4.64581		1.1	3.16946	1.85583	3.03102	5.42373	7.22453
	1.2	2.63011	0.2494	1.19187	1.06559	4.56472		1.2	3.259	2.12657	3.27422	5.69788	7.26902
	1.3	2.72232	0.3523	1.25012	1.17573	4.49555		1.3	3.35644	2.04756	3.61432	5.97642	7.29316
	1.4	2.81051	0.29018	1.28424	1.30673	4.41899		1.4	3.46106	2.1125	3.86518	6.27331	7.29302
	1.5	2.93606	0.42476	1.31261	1.40899	4.3344		1.5	3.57816	2.19258	3.97674	6.62552	7.32601
	1.6	3.02242	0.533788	1.26868	1.54241	4.26192		1.6	3.68965	2.53272	4.27385	6.91306	7.30387
	1.7	3.09804	0.583094	1.32637	1.67338	4.21447		1.7	3.78764	2.37498	4.62317	7.18472	7.32541
	1.8	3.18098	0.411138	1.62486	1.79427	4.18746		1.8	3.89279	2.44339	4.80568	7.47852	7.37392
	1.9	3.24529	0.548248	1.65125	1.90764	4.18137		1.9	4.00584	2.59609	4.74615	7.70642	7.40969
	2	3.31733	0.543894	1.74088	2.04654	4.15135		2	4.12049	2.52318	4.44584	7.92097	7.48289
	2.1	3.38371	0.652489	1.87231	2.1205	4.11826		2.1	4.25992	2.66967	4.6672	8.06354	7.54043
	2.2	3.42624	0.836193	1.8618	2.19972	4.08003		2.2	4.35984	2.84521	4.75239	8.15355	7.63636
	2.3	3.47421	0.877412	1.99203	2.29452	4.01637		2.3	4.46136	2.87267	4.76279	8.25311	7.69546
	2.4	3.49218	0.877704	2.00335	2.33256	3.95254		2.4	4.55355	3.01277	4.92798	8.24526	7.78379
	2.5	3.50657	0.889691	2.09332	2.40758	3.8353		2.5	4.66389	3.18958	4.789	8.21161	7.79706
	2.6	3.51412	1.06271	2.32295	2.45887	3.72979		2.6	4.77995	3.0269	4.78587	8.17728	7.8156
	2.7	3.51309	1.1855	2.4918	2.48758	3.58158		2.7	4.89454	3.13997	4.68624	8.13324	7.81849
	2.8	3.50481	1.3796	2.51255	2.50406	3.42071		2.8	5.01401	3.14063	4.7659	8.12145	7.73617
	2.9	3.48281	1.41381	2.73588	2.50108	3.28138		2.9	5.10355	2.91552	4.72157	8.17179	7.69822
	3	3.48784	1.51389	2.88704	2.48462	3.16206		3	5.1952	2.79146	4.74378	8.16347	7.66719
	3.1	3.46203	1.47973	2.86949	2.49135	3.06916		3.1	5.26626	3.01037	4.9352	8.17076	7.59676
	3.2	3.43093	1.62575	3.0733	2.4956	2.97737		3.2	5.33148	3.08452	4.95042	8.22954	7.52687
	3.3	3.37888	1.90049	3.09993	2.48457	2.90322		3.3	5.38036	3.26873	5.06813	8.22408	7.44009
	3.4	3.31972	1.99397	3.2637	2.46885	2.80413		3.4	5.43582	3.46869	5.11634	8.22431	7.39242
	3.5	3.26262	2.02052	3.24177	2.43525	2.71139		3.5	5.47678	3.55303	5.32605	8.22329	7.31013
	3.6	3.19759	2.01206	3.25832	2.41118	2.61607		3.6	5.53019	3.7539	5.43713	8.18388	7.23408
	3.7	3.12251	2.04884	3.39651	2.40334	2.55625		3.7	5.61823	3.80093	5.54041	8.1181	7.11109
	3.8	3.04116	2.11905	3.46787	2.35604	2.51815		3.8	5.69896	3.95667	5.77414	8.05452	7.00183
	3.9	2.97334	2.10625	3.37647	2.27691	2.4951		3.9	5.76982	3.70688	5.90502	8.02102	6.91945
	4	2.9087	2.10306	3.34482	2.24299	2.466		4	5.82137	3.93301	6.03457	8.04126	6.81657
	4.1	2.83521	2.0185	3.39133	2.19661	2.47529		4.1	5.88387	3.95684	6.10402	8.01208	6.7552
	4.2	2.79559	2.10035	3.44067	2.15475	2.48206		4.2	5.94907	3.83997	5.99607	8.00148	6.68536
	4.3	2.73974	2.09766	3.42255	2.12961	2.49904		4.3	6.00345	3.78077	5.94602	8.03475	6.61257
	4.4	2.67102	1.98735	3.38144	2.08558	2.52497		4.4	6.05968	3.83545	5.95285	8.00211	6.57925
	4.5	2.63376	1.84851	3.46745	2.07328	2.53597		4.5	6.11378	3.87047	6.02119	7.93431	6.55242
	4.6	2.64708	1.71883	3.51401	2.0493	2.54307		4.6	6.16518	3.76025	5.88266	7.92018	6.53181
	4.7	2.68595	1.75359	3.49004	2.02048	2.55365		4.7	6.24281	4.07396	5.57164	7.88884	6.48562
	4.8	2.71072	1.98307	3.41959	1.98097	2.55984		4.8	6.34211	4.27271	5.33766	7.80065	6.4067
	4.9	2.74241	2.07338	3.56259	1.93855	2.58491		4.9	6.41333	4.25491	5.57044	7.6863	6.33031
	5	2.76056	2.08983	3.4675	1.90902	2.60965		5	6.46845	4.34561	5.83865	7.55786	6.18914
	5.1	2.77132	2.02404	3.57045	1.89837	2.64875		5.1	6.49446	4.3754	5.84792	7.5013	6.03837
	5.2	2.7675	2.09298	3.7969	1.87359	2.72085		5.2	6.54932	4.3877	5.73072	7.4439	5.95928
	5.3	2.78987	2.14844	3.80424	1.83307	2.78949		5.3	6.58005	4.55752	5.61675	7.4137	5.89161
	5.4	2.8085	2.19088	3.86857	1.82139	2.83025		5.4	6.63254	4.34529	5.63177	7.42155	5.8232
	5.5	2.8382	2.17179	4.03836	1.7943	2.91944		5.5	6.67921	4.21329	5.76353	7.45527	5.79471
	5.6	2.86613	2.11842	3.93147	1.79899	2.98295		5.6	6.71499	4.40223	5.72	7.49929	5.80166
	5.7	2.92856	2.06302	3.83251	1.80071	3.07079		5.7	6.75323	4.20049	5.85769	7.50054	5.78083
	5.8	2.97813	2.04874	3.95436	1.81367	3.1683		5.8	6.79769	4.14624	5.81026	7.48909	5.77013
	5.9	2.99486	2.15013	3.96225	1.83729	3.27279		5.9	6.87611	4.43021	5.88511	7.4457	5.75817
	6	3.02363	1.94777	3.89913	1.87574	3.41606		6	6.95067	4.59675	5.80933	7.43417	5.70649
	6.1	3.05447	1.83585	3.81046	1.9061	3.5363		6.1	7.02831	4.49392	5.72416	7.40919	5.72519
	6.2	3.09045	1.83141	3.7888	1.92494	3.63004		6.2	7.11085	4.36874	5.56196	7.36071	5.68936
	6.3	3.11343	1.6633	3.77764	1.94897	3.72083		6.3	7.17468	4.21144	5.55738	7.31522	5.68257
	6.4	3.09893	1.56616	3.46011	1.97238	3.79952		6.4	7.23751	4.00368	5.4978	7.28654	5.61115
	6.5	3.10521	1.55888	3.4762	2.04543	3.86199		6.5	7.28777	4.06768	5.35496	7.22447	5.5618
	6.6	3.0922	1.44534	3.48381	2.07601	3.94249		6.6	7.28734	3.86663	5.42002	7.1789	5.49054
	6.7	3.07588	1.27328	3.36435	2.09309	3.96965		6.7	7.26676	3.74345	5.27713	7.11004	5.46517
	6.8	3.05341	1.16359	3.47312	2.16467	3.9945		6.8	7.26113	3.70309	5.00081	7.09095	5.44778
	6.9	3.01414	0.990907	3.76207	2.21823	4.01111		6.9	7.22978	3.85093	4.98581	7.04368	5.38818
	7	2.96567	0.858025	3.85089	2.26661	4.0634		7	7.19904	3.82638	5.07355	6.96036	5.38071
	7.1	2.95715	0.85731	3.78604	2.34844	4.0919		7.1	7.14147	3.61846	5.33329	6.86157	5.33089
	7.2	2.96479	0.776862	3.61654	2.42718	4.11235		7.2	7.0831	3.71079	5.34008	6.84139	5.28614
	7.3	3.001	0.789007	3.57793	2.46581	4.1023		7.3	6.98802	3.69088	5.27357	6.81286	5.21408
	7.4	3.05523	1.06278	3.51217	2.5133	4.07619		7.4	6.8817	3.66066	5.33909	6.77364	5.17122
	7.5	3.07653	1.05185	3.33694	2.5139	4.08094		7.5	6.78509	3.62622	5.21513	6.72869	5.13614
	7.6	3.10346	1.13014	3.31327	2.52841	4.07588		7.6	6.68843	3.38408	5.1904	6.6445	5.0986
	7.7	3.0949	1.04246	3.37454	2.54591	4.05885		7.7	6.58486	3.44112	5.37488	6.64114	5.09464
	7.8	3.09743	1.05527	3.47416	2.58723	4.02625		7.8	6.44204	3.24081	5.40831	6.6484	5.10635
	7.9	3.09513	1.01284	3.54639	2.62436	3.99275		7.9	6.31679	3.24852	5.31816	6.62712	5.10502
	8	3.08769	0.955619	3.46326	2.67464	3.93377		8	6.18984	3.18231	5.41714	6.65547	5.14278
	8.1	3.05598	0.944857	3.32021	2.67552	3.87748		8.1	6.11618	3.10296	5.36569	6.63958	5.19799
	8.2	3.02586	0.729396	3.16741	2.687	3.79652		8.2	6.04514	3.06234	5.26492	6.6557	5.13446
	8.3	2.96404	0.586228	2.9281	2.72392	3.73302		8.3	5.9748	2.85128	5.23838	6.66769	5.07656
	8.4	2.88856	0.612957	2.73008	2.75938	3.69537		8.4	5.91362	2.80828	5.11531	6.6356	5.01189
	8.5	2.82517	0.527433	2.47307	2.80352	3.61211		8.5	5.84753	2.7056	5.08428	6.61441	4.93553
	8.6	2.7494	0.44252	2.42441	2.77732	3.52656		8.6	5.79585	2.50339	5.16577	6.56403	4.78752
	8.7	2.64282	0.378889	2.26113	2.78987	3.4181		8.7	5.76445	2.51123	5.18021	6.55087	4.67532
	8.8	2.55493	0.396331	2.10063	2.77994	3.31712		8.8	5.7262	2.34239	5.25759	6.52693	4.60701
	8.9	2.4697	0.270341	1.86372	2.76706	3.21044		8.9	5.67968	2.18045	5.29225	6.47921	4.51673
	9	2.36695	0.297911	1.88023	2.77061	3.07397		9	5.62408	2.08967	5.46843	6.45915	4.42499
	9.1	2.25732	0.367103	1.98628	2.77234	2.95266		9.1	5.55299	1.94109	5.27622	6.38016	4.32608
	9.2	2.13802	0.264784	1.91714	2.75207	2.84663		9.2	5.46949	1.96091	5.52412	6.33655	4.30852
	9.3	2.02274	0.25264	2.0424	2.7257	2.74454		9.3	5.36854	2.00106	5.32596	6.3825	4.26224
	9.4	1.94573	0.195162	2.23611	2.72264	2.64625		9.4	5.26789	2.13067	5.43091	6.36901	4.25172
	9.5	1.83447	0.183666	2.21743	2.66893	2.55356		9.5	5.17922	1.94456	5.31692	6.43684	4.22369
	9.6	1.76031	0.298235	2.26197	2.65925	2.45052		9.6	5.14698	1.7666	5.32566	6.48399	4.18574
	9.7	1.69898	0.327045	2.32375	2.65765	2.35912		9.7	5.09465	1.80614	5.37048	6.54973	4.1522
	9.8	1.64909	0.507056	2.31505	2.61081	2.28616		9.8	5.04655	1.70231	5.48165	6.59077	4.12877
	9.9	1.60431	0.588987	2.12517	2.60093	2.18097		9.9	4.99662	1.69682	5.54191	6.57441	4.14449
	10	1.56948	0.767406	2.13762	2.58224	2.05178		10	4.95771	1.54186	5.36002	6.5169	4.17864
	10.1	1.51605	0.799243	2.10225	2.51767	1.93797		10.1	4.94969	1.63008	5.0573	6.46858	4.18591
	10.2	1.45884	0.830517	2.05096	2.47424	1.84303		10.2	4.95285	1.67915	4.88981	6.36601	4.16594
	10.3	1.35634	0.875905	2.07149	2.43603	1.77724		10.3	4.98403	1.84282	5.06697	6.21827	4.15319
	10.4	1.25485	0.712706	2.15293	2.38637	1.69028		10.4	5.01333	2.02561	4.89482	6.06686	4.1403
	10.5	1.13641	0.669469	2.16754	2.36506	1.62262		10.5	5.01688	1.91133	4.89476	6.02622	4.1164
	10.6	1.00068	0.754393	2.36917	2.32826	1.56717		10.6	5.02773	2.00791	4.79678	6.02463	4.07199
	10.7	0.869752	0.773523	2.33626	2.30552	1.50361		10.7	5.02256	1.89104	4.61312	5.99725	4.03496
	10.8	0.730855	0.719181	2.29749	2.29731	1.461		10.8	5.06742	1.9607	4.45536	5.95964	3.96796
	10.9	0.596854	0.680564	2.24978	2.28335	1.41349		10.9	5.11832	2.1277	4.54776	5.97661	3.92379
	11	0.49591	0.760609	2.22042	2.23574	1.39011		11	5.17758	2.17914	4.35756	5.9671	3.89772
	11.1	0.428281	0.799071	2.25985	2.22343	1.36623		11.1	5.18398	2.17127	4.48991	5.92632	3.85213
	11.2	0.392911	0.892792	2.14706	2.19787	1.37405		11.2	5.18007	2.21091	4.52424	5.8951	3.8347
	11.3	0.373828	1.01085	2.20178	2.1807	1.3653		11.3	5.16636	2.31449	4.53748	5.79302	3.78536
	11.4	0.388107	0.997503	2.34723	2.1337	1.37785		11.4	5.15005	2.47603	4.466	5.73167	3.7713
	11.5	0.400298	1.10216	2.329	2.07833	1.41936		11.5	5.14846	2.74317	4.41729	5.65678	3.73514
	11.6	0.461998	1.30796	2.11978	2.0347	1.46673		11.6	5.13844	2.88888	4.35504	5.54619	3.75111
	11.7	0.541867	1.50376	2.18597	1.98542	1.51995		11.7	5.11366	2.89645	4.17388	5.47941	3.79254
	11.8	0.642872	1.39079	2.26367	1.96202	1.56358		11.8	5.1023	3.04128	4.19766	5.40122	3.85569
	11.9	0.717277	1.39317	2.5296	1.94463	1.58746		11.9	5.06953	3.11375	4.04597	5.35396	3.92835
	12	0.787634	1.44046	2.55178	1.89327	1.61859		12	5.02959	3.07844	3.76767	5.24313	4.03831
	12.1	0.857859	1.46749	2.60073	1.83809	1.66125		12.1	5.00542	3.25455	3.73892	5.20619	4.15226
	12.2	0.94375	1.46719	2.7452	1.76228	1.68788		12.2	4.99535	3.35031	3.48053	5.13473	4.25221
	12.3	1.05307	1.58024	2.74517	1.74285	1.72597		12.3	5.01004	3.27356	3.51289	5.01032	4.33078
	12.4	1.14555	1.65435	2.88074	1.6996	1.75071		12.4	5.04464	2.85027	3.40816	4.88558	4.43737
	12.5	1.24692	1.6754	2.89612	1.69432	1.78391		12.5	5.07598	2.54715	3.4345	4.70909	4.56639
	12.6	1.33444	1.76724	2.86295	1.6433	1.83623		12.6	5.10049	2.63463	3.22864	4.54662	4.71587
	12.7	1.38921	1.78699	2.74377	1.60387	1.90254		12.7	5.12633	2.59164	3.28567	4.40472	4.84147
	12.8	1.46049	1.81326	2.51374	1.57293	1.91939		12.8	5.11974	2.6361	3.04487	4.27431	4.90176
	12.9	1.53219	1.9074	2.53824	1.53771	1.96161		12.9	5.13013	2.66155	2.92052	4.1889	4.93108
	13	1.61544	1.77695	2.28501	1.50086	2.02742		13	5.13199	2.66584	2.87184	4.10038	4.90438
	13.1	1.72877	1.65769	2.23339	1.46075	2.05914		13.1	5.11875	2.62671	2.94827	4.04326	4.9353
	13.2	1.80237	1.71997	2.37763	1.40186	2.07725		13.2	5.06062	2.36187	3.06054	3.96224	5.00661
	13.3	1.90232	1.70108	2.38089	1.37203	2.0971		13.3	5.0089	2.09653	2.95035	3.93318	5.09511
	13.4	1.9987	1.69827	2.23105	1.35674	2.14268		13.4	4.94695	1.98873	2.99225	3.98688	5.1375
	13.5	2.11299	1.76818	2.29303	1.40064	2.15222		13.5	4.89292	2.14657	3.08233	3.92494	5.15638
	13.6	2.22177	1.70121	2.30404	1.45869	2.13681		13.6	4.8277	2.16218	3.01757	3.82789	5.19088
	13.7	2.34386	1.63551	2.30032	1.52536	2.1452		13.7	4.75824	2.22099	3.10787	3.74962	5.20215
	13.8	2.4663	1.67941	2.47096	1.59186	2.1447		13.8	4.68696	2.23436	3.16744	3.69054	5.26575
	13.9	2.57965	1.70559	2.53925	1.64398	2.14623		13.9	4.62531	2.0065	2.93458	3.61244	5.30858
	14	2.6732	1.60987	2.61999	1.72406	2.15645		14	4.55434	1.88608	2.71107	3.53329	5.36127
	14.1	2.74555	1.46593	2.69968	1.78438	2.17497		14.1	4.51093	1.85898	2.59246	3.46849	5.4148
	14.2	2.82235	1.48358	2.86939	1.88606	2.16768		14.2	4.48374	1.77979	2.51033	3.38244	5.50785
	14.3	2.89335	1.43486	3.03246	1.98613	2.17004		14.3	4.45951	1.7359	2.5629	3.34036	5.60023
	14.4	2.94415	1.44906	3.1741	2.11492	2.19017		14.4	4.42672	1.70752	2.60389	3.29123	5.7078
	14.5	2.99594	1.32659	3.30542	2.22036	2.21358		14.5	4.37277	1.56557	2.71304	3.22951	5.83454
	14.6	3.00051	1.22664	3.60095	2.37369	2.2189		14.6	4.32916	1.50011	2.66024	3.22831	5.96187
	14.7	2.99639	1.10768	3.67032	2.48893	2.21871		14.7	4.27979	1.54738	2.74116	3.13205	5.99783
	14.8	2.96104	1.19696	3.63391	2.5896	2.22797		14.8	4.21404	1.60759	2.78043	3.02481	5.99889
	14.9	2.96348	1.12315	3.37992	2.69285	2.24941		14.9	4.15469	1.63411	2.91807	2.92072	5.99251
	15	2.97494	1.27351	3.47448	2.81502	2.27097		15	4.10679	1.42927	3.19122	2.86472	5.98325

## Sheet: C_OSC_GCaMP6s_Ghrelin_AUC05
	Fig.5 c) Food odours induced (NCD) changes in MSVGLUT2 neuronal activity in mice injected with ghrelin displayed as zscore
	Control	NCD		Paired t test
	14.1877	22.3681		P value	0.0127
	5.32612	13.823		P value summary	*
	10.3252	22.3016		Significantly different (P < 0.05)?	Yes
	8.54951	34.6581		One- or two-tailed P value?	Two-tailed
	18.4845	35.8814		t, df	t=4,298, df=4
				Number of pairs	5
				How big is the difference?
				Mean of differences (B - A)	14.43
				SD of differences	7.508
				SEM of differences	3.358
				95% confidence interval	5,110 to 23,75
				R squared (partial eta squared)	0.822
				How effective was the pairing?
				Correlation coefficient (r)	0.5946
				P value (one tailed)	0.1452
				P value summary	ns
				Was the pairing significantly effective?	No

## Sheet: Fig5.D_OSC_GCaMP6s_GLP1
	Fig.5 d) Food odours induced (NCD) changes in MSVGLUT2 neuronal activity in mice injected with glucagon like peptide 1 displayed as zscore
		Baseline					NCD						Two-way RM ANOVA	Matching: Both factors					Compare each cell mean with the other cell mean in that row
	Time [s]	Mouse 1	Mouse 2	Mouse 3	Mouse 4	Mouse 5	Mouse 1	Mouse 2	Mouse 3	Mouse 4	Mouse 5		Assume sphericity?	Yes
	-10	-0.383886	1.80562	1.35445	0.463641	0.0521675	0.547877	1.774	-1.15657	-0.0954313	1.1011		Alpha	0.05					Number of families	1
	-9.9	-0.415908	1.7366	1.35656	0.39352	0.0760122	0.555712	1.83063	-1.19808	-0.0775047	1.01486								Number of comparisons per family	251
	-9.8	-0.432318	1.64614	1.34566	0.33225	0.0437437	0.564684	1.84034	-1.13716	-0.0584291	0.888491		Source of Variation	% of total variation	P value	P value summary	Significant?		Alpha	0.05
	-9.7	-0.469454	1.80196	1.39874	0.269133	0.0422665	0.572728	1.69001	-1.22449	-0.0441986	0.770426		Row Factor	35.01	<0,0001	****	Yes
	-9.6	-0.496202	1.65879	1.44269	0.213324	0.000667525	0.598227	1.92547	-1.14786	-0.0211379	0.641469		Column Factor	12.79	0.0693	ns	No		Šídák's multiple comparisons test	Mean Diff,	95,00% CI of diff,	Below threshold?	Summary	Adjusted P Value
	-9.5	-0.504985	1.60939	1.4636	0.166676	-0.0497669	0.587925	1.83771	-1.03339	0.0015973	0.526662		Row Factor x Column Factor	10.42	<0,0001	****	Yes
	-9.4	-0.484596	1.44993	1.50213	0.139259	-0.0279927	0.582409	1.73609	-0.94796	0.0230787	0.417521		Subject x Row Factor	11.3					Baseline - NCD
	-9.3	-0.447303	1.31448	1.44245	0.10453	-0.0158424	0.568203	1.92907	-0.787263	0.0561299	0.313994		Subject x Column Factor	8.424					-10	0.2242	-3,944 to 4,392	No	ns	>0,9999
	-9.2	-0.477577	1.23116	1.28385	0.0765076	-0.03902	0.586947	1.75209	-0.677104	0.0851092	0.246301		Subject	10.57					-9.9	0.2042	-3,964 to 4,372	No	ns	>0,9999
	-9.1	-0.493735	1.29294	1.26952	0.0408093	-0.0764683	0.586706	1.63871	-0.637294	0.106775	0.197761								-9.8	0.1675	-4,001 to 4,336	No	ns	>0,9999
	-9	-0.5193	1.17609	1.30132	0.00524248	-0.0423015	0.595206	1.67321	-0.444056	0.112727	0.159465		ANOVA table	SS	DF	MS	F (DFn, DFd)	P value	-9.7	0.2556	-3,913 to 4,424	No	ns	>0,9999
	-8.9	-0.531651	1.15236	1.31802	-0.0317351	-0.0449065	0.596177	1.64898	-0.367073	0.119799	0.122806		Row Factor	9538	250	38.15	F (250, 1000) = 12,39	P<0,0001	-9.6	0.1646	-4,004 to 4,333	No	ns	>0,9999
	-8.8	-0.54839	1.08081	1.30175	-0.0753462	-0.0524472	0.616094	1.42998	-0.362291	0.107717	0.0802561		Column Factor	3485	1	3485	F (1, 4) = 6,075	P=0,0693	-9.5	0.1529	-4,015 to 4,321	No	ns	>0,9999
	-8.7	-0.551759	0.79804	1.38425	-0.10711	0.0114038	0.617207	1.14424	-0.231226	0.0987574	0.0520876		Row Factor x Column Factor	2839	250	11.36	F (250, 1000) = 3,632	P<0,0001	-9.4	0.1535	-4,015 to 4,322	No	ns	>0,9999
	-8.6	-0.567264	0.888215	1.43669	-0.158287	-0.0456277	0.609801	0.97521	-0.126236	0.0956273	-0.0184954		Subject x Row Factor	3080	1000	3.08			-9.3	0.06364	-4,105 to 4,232	No	ns	>0,9999
	-8.5	-0.567602	0.947524	1.36147	-0.208837	-0.048412	0.582994	0.903489	-0.0822116	0.0800242	-0.0977353		Subject x Column Factor	2295	4	573.7			-9.2	0.01632	-4,152 to 4,185	No	ns	>0,9999
	-8.4	-0.529127	1.04696	1.41401	-0.275414	-0.0451709	0.574397	0.783831	-0.110687	0.0606272	-0.102019		Subject	2881	4	720.2			-9.1	0.02808	-4,140 to 4,196	No	ns	>0,9999
	-8.3	-0.500636	0.911979	1.45858	-0.338822	-0.064749	0.593957	0.578778	-0.262109	0.0337056	-0.147927		Residual	3126	1000	3.126			-9	-0.0351	-4,203 to 4,133	No	ns	>0,9999
	-8.2	-0.467301	0.969825	1.55837	-0.408599	0.00243237	0.607264	0.539571	-0.107008	0.00897244	-0.17507								-8.9	-0.05172	-4,220 to 4,117	No	ns	>0,9999
	-8.1	-0.423719	0.78876	1.71942	-0.473687	0.190638	0.600829	0.346672	0.187262	-0.0361062	-0.180348		Difference between column means						-8.8	-0.03308	-4,201 to 4,135	No	ns	>0,9999
	-8	-0.395891	0.795497	1.67962	-0.531783	0.231885	0.594369	0.066564	0.414564	-0.0907594	-0.16942		Mean of Baseline	1.448					-8.7	-0.02925	-4,197 to 4,139	No	ns	>0,9999
	-7.9	-0.345121	0.774802	1.58036	-0.589318	0.235044	0.592148	0.0727526	0.435457	-0.144062	-0.178683		Mean of NCD	3.805					-8.6	0.003564	-4,165 to 4,172	No	ns	>0,9999
	-7.8	-0.305832	0.62693	1.59194	-0.635126	0.198751	0.570065	0.13557	0.467707	-0.203751	-0.213042		Difference between means	-2.357					-8.5	0.01952	-4,149 to 4,188	No	ns	>0,9999
	-7.7	-0.294775	0.740541	1.62673	-0.678068	0.196282	0.549896	-0.114346	0.506995	-0.265621	-0.220644		SE of difference	0.9562					-8.4	0.08102	-4,087 to 4,249	No	ns	>0,9999
	-7.6	-0.284358	0.697436	1.61295	-0.723019	0.259358	0.545588	-0.0868314	0.606411	-0.292401	-0.256188		95% CI of difference	-5,012 to 0,2981					-8.3	0.134	-4,034 to 4,302	No	ns	>0,9999
	-7.5	-0.276332	0.6415	1.59769	-0.771644	0.33004	0.542386	-0.1523	0.459132	-0.340807	-0.281739								-8.2	0.1562	-4,012 to 4,324	No	ns	>0,9999
	-7.4	-0.279989	0.55496	1.61347	-0.803966	0.368883	0.565497	-0.172859	0.518263	-0.380279	-0.380628		Data summary						-8.1	0.1766	-3,992 to 4,345	No	ns	>0,9999
	-7.3	-0.270283	0.616169	1.62521	-0.834325	0.421324	0.591038	-0.234086	0.434747	-0.409743	-0.39547		Number of columns (Column Factor)	2					-8	0.1928	-3,975 to 4,361	No	ns	>0,9999
	-7.2	-0.266771	0.519882	1.66692	-0.85242	0.32178	0.603667	-0.225162	0.367385	-0.44804	-0.379096		Number of rows (Row Factor)	251					-7.9	0.1756	-3,993 to 4,344	No	ns	>0,9999
	-7.1	-0.262341	0.623454	1.71867	-0.874044	0.394953	0.640889	-0.0752046	0.293889	-0.506224	-0.407415		Number of subjects (Subject)	5					-7.8	0.144	-4,024 to 4,312	No	ns	>0,9999
	-7	-0.245722	0.477862	1.75545	-0.886155	0.363957	0.677702	-0.353592	0.442817	-0.537978	-0.435088		Number of missing values	0					-7.7	0.2269	-3,941 to 4,395	No	ns	>0,9999
	-6.9	-0.233763	0.390371	1.71844	-0.906143	0.408339	0.701216	-0.463432	0.329214	-0.579842	-0.496377								-7.6	0.2092	-3,959 to 4,377	No	ns	>0,9999
	-6.8	-0.235772	0.364057	1.63152	-0.930538	0.47814	0.716538	-0.682787	0.362982	-0.589545	-0.508479								-7.5	0.2589	-3,909 to 4,427	No	ns	>0,9999
	-6.7	-0.23078	0.289025	1.57463	-0.945663	0.530528	0.711012	-0.61577	0.425231	-0.611494	-0.509198								-7.4	0.2607	-3,908 to 4,429	No	ns	>0,9999
	-6.6	-0.229192	0.348961	1.53041	-0.960513	0.696299	0.713944	-0.637366	0.467639	-0.624746	-0.509243								-7.3	0.3143	-3,854 to 4,483	No	ns	>0,9999
	-6.5	-0.244207	0.467195	1.48435	-0.966927	0.81868	0.737206	-0.593068	0.468478	-0.634697	-0.537648								-7.2	0.2941	-3,874 to 4,462	No	ns	>0,9999
	-6.4	-0.283411	0.526675	1.46752	-0.992287	0.940245	0.748541	-0.647747	0.52602	-0.644157	-0.529365								-7.1	0.331	-3,837 to 4,499	No	ns	>0,9999
	-6.3	-0.298512	0.682958	1.51498	-1.01916	0.992197	0.758944	-0.704431	0.740844	-0.659775	-0.528534								-7	0.3343	-3,834 to 4,503	No	ns	>0,9999
	-6.2	-0.290373	0.73807	1.60194	-1.03687	1.05493	0.749873	-0.591681	0.845525	-0.660604	-0.570034								-6.9	0.3773	-3,791 to 4,546	No	ns	>0,9999
	-6.1	-0.296624	0.697501	1.68773	-1.0351	1.16756	0.753568	-0.473062	0.956026	-0.645777	-0.610347								-6.8	0.4017	-3,767 to 4,570	No	ns	>0,9999
	-6	-0.292079	0.600882	1.67279	-1.03601	1.19077	0.745561	-0.622213	0.81848	-0.611316	-0.669812								-6.7	0.3636	-3,805 to 4,532	No	ns	>0,9999
	-5.9	-0.292701	0.653457	1.71635	-1.04096	1.28672	0.749423	-0.711751	0.83024	-0.585035	-0.709482								-6.6	0.3951	-3,773 to 4,563	No	ns	>0,9999
	-5.8	-0.304395	0.594028	1.74763	-1.03372	1.2923	0.757946	-0.692104	1.01615	-0.536058	-0.758365								-6.5	0.4238	-3,744 to 4,592	No	ns	>0,9999
	-5.7	-0.291908	0.661942	1.68173	-1.04873	1.27245	0.767914	-0.545792	1.14708	-0.509702	-0.815644								-6.4	0.4411	-3,727 to 4,609	No	ns	>0,9999
	-5.6	-0.291708	0.44354	1.71621	-1.05318	1.28387	0.769489	-0.492743	1.20154	-0.48066	-0.814023								-6.3	0.4531	-3,715 to 4,621	No	ns	>0,9999
	-5.5	-0.26651	0.544531	1.60626	-1.05959	1.24585	0.762418	-0.534041	1.33635	-0.456283	-0.823897								-6.2	0.4589	-3,709 to 4,627	No	ns	>0,9999
	-5.4	-0.27132	0.491301	1.68214	-1.05378	1.26858	0.74888	-0.514102	1.48349	-0.433651	-0.848498								-6.1	0.4481	-3,720 to 4,616	No	ns	>0,9999
	-5.3	-0.277302	0.563506	1.72125	-1.04744	1.29679	0.705662	-0.529519	1.66607	-0.424319	-0.881826								-6	0.4951	-3,673 to 4,663	No	ns	>0,9999
	-5.2	-0.276597	0.644182	1.75272	-1.04653	1.2485	0.676978	-0.581235	1.65144	-0.430777	-0.901931								-5.9	0.5499	-3,618 to 4,718	No	ns	>0,9999
	-5.1	-0.285625	0.65921	1.68841	-1.04089	1.20633	0.651826	-0.659742	1.53602	-0.427186	-0.955529								-5.8	0.5017	-3,667 to 4,670	No	ns	>0,9999
	-5	-0.294889	0.710427	1.68544	-1.04283	1.20643	0.638044	-0.771757	1.57856	-0.425196	-1.01763								-5.7	0.4463	-3,722 to 4,615	No	ns	>0,9999
	-4.9	-0.323866	0.599291	1.71656	-1.04692	1.14893	0.62453	-0.626806	1.60546	-0.406957	-1.04691								-5.6	0.383	-3,785 to 4,551	No	ns	>0,9999
	-4.8	-0.355521	0.497355	1.71508	-1.04406	1.22528	0.632114	-0.529983	1.61093	-0.395889	-1.08691								-5.5	0.3572	-3,811 to 4,525	No	ns	>0,9999
	-4.7	-0.375623	0.364858	1.71019	-1.04141	1.13323	0.62489	-0.300913	1.63372	-0.368869	-1.13434								-5.4	0.3362	-3,832 to 4,504	No	ns	>0,9999
	-4.6	-0.420946	0.322784	1.68219	-1.04484	1.07692	0.613939	-0.434207	1.67376	-0.367369	-1.14004								-5.3	0.3441	-3,824 to 4,512	No	ns	>0,9999
	-4.5	-0.454473	0.295011	1.71026	-1.03556	1.04646	0.580644	-0.344088	1.85333	-0.355552	-1.11533								-5.2	0.3816	-3,787 to 4,550	No	ns	>0,9999
	-4.4	-0.48314	0.431023	1.70676	-1.0293	1.04151	0.547764	-0.336614	1.78968	-0.347114	-1.05249								-5.1	0.4164	-3,752 to 4,585	No	ns	>0,9999
	-4.3	-0.543789	0.391531	1.69216	-1.02364	1.0106	0.53119	-0.381807	1.89991	-0.317012	-1.06171								-5	0.4525	-3,716 to 4,621	No	ns	>0,9999
	-4.2	-0.585862	0.38412	1.65783	-1.01321	1.05045	0.531626	-0.500631	1.98999	-0.294188	-1.09985								-4.9	0.3889	-3,779 to 4,557	No	ns	>0,9999
	-4.1	-0.60624	0.16508	1.66611	-1.00167	0.97849	0.539014	-0.631385	2.03535	-0.236186	-1.11849								-4.8	0.3616	-3,807 to 4,530	No	ns	>0,9999
	-4	-0.638456	0.306821	1.60603	-0.992709	0.900614	0.528122	-0.660423	2.12058	-0.2019	-1.12868								-4.7	0.2673	-3,901 to 4,436	No	ns	>0,9999
	-3.9	-0.660023	0.375303	1.68778	-0.977026	0.864008	0.518359	-0.619764	2.23518	-0.158359	-1.14337								-4.6	0.254	-3,914 to 4,422	No	ns	>0,9999
	-3.8	-0.684053	0.416104	1.77575	-0.949375	0.798902	0.514094	-0.471908	2.12502	-0.136937	-1.13121								-4.5	0.1885	-3,980 to 4,357	No	ns	>0,9999
	-3.7	-0.688056	0.36858	1.74687	-0.943183	0.786321	0.533421	-0.597599	2.0991	-0.107828	-1.14596								-4.4	0.2131	-3,955 to 4,381	No	ns	>0,9999
	-3.6	-0.684547	0.365455	1.73248	-0.936068	0.740249	0.539872	-0.752978	2.01333	-0.0795434	-1.14576								-4.3	0.1713	-3,997 to 4,340	No	ns	>0,9999
	-3.5	-0.658722	0.33843	1.783	-0.93497	0.66803	0.548906	-0.724341	2.01782	-0.061782	-1.11508								-4.2	0.1733	-3,995 to 4,342	No	ns	>0,9999
	-3.4	-0.614729	0.351084	1.77748	-0.923389	0.449468	0.568143	-0.771177	1.93917	-0.045973	-1.11161								-4.1	0.1227	-4,046 to 4,291	No	ns	>0,9999
	-3.3	-0.599079	0.23785	1.64901	-0.910693	0.379611	0.595422	-0.701933	1.75254	-0.0321421	-1.10586								-4	0.1049	-4,063 to 4,273	No	ns	>0,9999
	-3.2	-0.575749	0.229026	1.55165	-0.908476	0.303684	0.637549	-0.784332	1.65277	-0.0197979	-1.07628								-3.9	0.0916	-4,077 to 4,260	No	ns	>0,9999
	-3.1	-0.535441	0.160027	1.51112	-0.917453	0.147831	0.68469	-0.890981	1.65097	-0.0184398	-1.07952								-3.8	0.09165	-4,077 to 4,260	No	ns	>0,9999
	-3	-0.517099	0.14546	1.56449	-0.929879	0.156264	0.741113	-0.905222	1.72209	-0.0330727	-1.04033								-3.7	0.09788	-4,070 to 4,266	No	ns	>0,9999
	-2.9	-0.500768	0.19614	1.55592	-0.936043	0.0973789	0.769833	-0.862703	1.76927	-0.0342604	-1.02751								-3.6	0.1285	-4,040 to 4,297	No	ns	>0,9999
	-2.8	-0.472017	0.335618	1.61629	-0.947371	0.172373	0.790264	-0.942226	1.62734	-0.0488352	-1.03975								-3.5	0.106	-4,062 to 4,274	No	ns	>0,9999
	-2.7	-0.457953	0.271894	1.62653	-0.952105	0.251453	0.82158	-0.861074	1.52889	-0.0483909	-1.00494								-3.4	0.09227	-4,076 to 4,261	No	ns	>0,9999
	-2.6	-0.436922	0.33469	1.54358	-0.949734	0.27802	0.87415	-0.816589	1.30482	-0.0415479	-0.990339								-3.3	0.04974	-4,119 to 4,218	No	ns	>0,9999
	-2.5	-0.406595	0.141826	1.66445	-0.953451	0.338969	0.932317	-0.919009	1.15625	-0.0381756	-0.987284								-3.2	0.03804	-4,130 to 4,206	No	ns	>0,9999
	-2.4	-0.342635	0.0525458	1.6666	-0.950528	0.344518	1.00743	-0.781809	0.997668	-0.0270875	-0.972911								-3.1	0.00387	-4,164 to 4,172	No	ns	>0,9999
	-2.3	-0.258622	0.00644572	1.55682	-0.966826	0.336763	1.09284	-0.610569	0.917297	-0.000440041	-0.920172								-3	-0.01307	-4,181 to 4,155	No	ns	>0,9999
	-2.2	-0.169607	-0.118775	1.36214	-0.968656	0.32757	1.17974	-0.458438	0.975465	0.0123415	-0.890534								-2.9	-0.0404	-4,209 to 4,128	No	ns	>0,9999
	-2.1	-0.0714723	-0.0873737	1.29911	-0.978359	0.231808	1.2608	-0.202368	0.890526	0.0305908	-0.875699								-2.8	0.06362	-4,105 to 4,232	No	ns	>0,9999
	-2	0.0422161	-0.109264	1.24204	-0.973546	0.215544	1.3398	0.0908549	0.749941	0.035106	-0.870034								-2.7	0.06075	-4,107 to 4,229	No	ns	>0,9999
	-1.9	0.12105	-0.0339964	1.20413	-0.968104	0.219906	1.42393	0.128769	0.76549	0.0503576	-0.883518								-2.6	0.08783	-4,080 to 4,256	No	ns	>0,9999
	-1.8	0.214138	0.171698	1.15313	-0.97471	0.173433	1.47448	0.20486	0.753824	0.0984876	-0.878939								-2.5	0.1282	-4,040 to 4,296	No	ns	>0,9999
	-1.7	0.276739	0.356378	1.12016	-0.970994	0.243432	1.52353	0.243901	0.804299	0.181669	-0.824035								-2.4	0.1094	-4,059 to 4,278	No	ns	>0,9999
	-1.6	0.383976	0.390099	1.15883	-0.960122	0.22212	1.56431	0.58592	0.759727	0.367475	-0.812935								-2.3	0.03912	-4,129 to 4,207	No	ns	>0,9999
	-1.5	0.486035	0.442267	1.0386	-0.962864	0.145592	1.62209	0.559218	0.762655	0.639013	-0.817836								-2.2	-0.07718	-4,245 to 4,091	No	ns	>0,9999
	-1.4	0.598862	0.215285	1.03447	-0.962821	0.144196	1.65159	0.648185	0.882809	0.940769	-0.821602								-2.1	-0.142	-4,310 to 4,026	No	ns	>0,9999
	-1.3	0.710648	0.178973	1.08081	-0.958074	0.0760001	1.6609	0.617714	1.0162	1.26329	-0.819821								-2	-0.1857	-4,354 to 3,983	No	ns	>0,9999
	-1.2	0.822784	0.119291	1.12664	-0.966525	0.109943	1.64404	0.86887	1.14453	1.60704	-0.806406								-1.9	-0.1884	-4,357 to 3,980	No	ns	>0,9999
	-1.1	0.939374	0.169892	0.942245	-0.969488	0.1353	1.62471	1.05603	1.3679	1.92583	-0.751346								-1.8	-0.183	-4,351 to 3,985	No	ns	>0,9999
	-1	1.05122	0.0891809	0.986689	-0.977318	0.219818	1.60888	1.3918	1.4647	2.25144	-0.753953								-1.7	-0.1807	-4,349 to 3,988	No	ns	>0,9999
	-0.9	1.18179	0.0483336	0.954668	-0.977821	0.153963	1.61446	1.35733	1.63733	2.58364	-0.715908								-1.6	-0.2539	-4,422 to 3,914	No	ns	>0,9999
	-0.8	1.3024	0.0920476	0.760736	-0.996819	0.101537	1.66041	1.47142	1.86662	2.91577	-0.717345								-1.5	-0.3231	-4,491 to 3,845	No	ns	>0,9999
	-0.7	1.43986	0.104209	0.698851	-0.997902	0.0514915	1.71931	1.73097	2.16359	3.28862	-0.694052								-1.4	-0.4544	-4,623 to 3,714	No	ns	>0,9999
	-0.6	1.53824	0.0671801	0.641755	-1.00051	-0.0094728	1.82378	1.96726	2.25513	3.65966	-0.681448								-1.3	-0.53	-4,698 to 3,638	No	ns	>0,9999
	-0.5	1.6314	-0.00305686	0.668735	-1.0033	0.0180326	1.95308	2.16654	2.45489	4.04572	-0.6173								-1.2	-0.6492	-4,817 to 3,519	No	ns	>0,9999
	-0.4	1.71399	0.0665019	0.639294	-1.009	0.112561	2.07509	2.40591	2.78344	4.4277	-0.59284								-1.1	-0.8012	-4,969 to 3,367	No	ns	>0,9999
	-0.3	1.79807	0.127106	0.657428	-1.01221	0.164264	2.21326	2.52406	3.17795	4.8325	-0.570908								-1	-0.9187	-5,087 to 3,250	No	ns	>0,9999
	-0.2	1.86261	0.12309	0.672114	-1.00468	0.280211	2.35325	2.81758	3.33608	5.23468	-0.583044								-0.9	-1.023	-5,191 to 3,145	No	ns	>0,9999
	-0.1	1.90689	0.219915	0.574568	-0.971516	0.440855	2.48495	2.97155	3.53237	5.63402	-0.483553								-0.8	-1.187	-5,356 to 2,981	No	ns	>0,9999
	0	1.94128	0.394412	0.588125	-0.909518	0.497688	2.60234	3.21203	3.86901	6.02758	-0.45462								-0.7	-1.382	-5,551 to 2,786	No	ns	>0,9999
	0.1	1.97978	0.46371	0.572759	-0.834046	0.590525	2.74499	3.40624	4.12202	6.44585	-0.40211								-0.6	-1.557	-5,726 to 2,611	No	ns	>0,9999
	0.2	2.02613	0.473103	0.698231	-0.745933	0.619398	2.89743	3.57131	4.44006	6.85609	-0.306533								-0.5	-1.738	-5,906 to 2,430	No	ns	>0,9999
	0.3	2.04319	0.640459	0.559352	-0.642278	0.602857	3.03881	3.57595	4.87786	7.26427	-0.22891								-0.4	-1.915	-6,083 to 2,253	No	ns	>0,9999
	0.4	2.07101	0.93675	0.568136	-0.544166	0.645998	3.18096	3.67218	5.38343	7.65728	-0.161624								-0.3	-2.088	-6,257 to 2,080	No	ns	>0,9999
	0.5	2.06132	1.13509	0.507476	-0.433505	0.65855	3.35597	4.09596	5.88493	8.0426	-0.0613589								-0.2	-2.245	-6,413 to 1,923	No	ns	>0,9999
	0.6	2.01325	1.39892	0.413787	-0.338805	0.725352	3.52242	4.29636	6.43612	8.42968	0.0348561								-0.1	-2.394	-6,562 to 1,775	No	ns	0.9998
	0.7	1.95693	1.56582	0.387436	-0.233861	0.843249	3.68562	4.51101	6.77113	8.79486	0.12086								0	-2.549	-6,717 to 1,619	No	ns	0.997
	0.8	1.8553	1.75566	0.414051	-0.146487	0.976146	3.85166	4.6138	6.92055	9.18252	0.218022								0.1	-2.709	-6,877 to 1,459	No	ns	0.9807
	0.9	1.77469	1.99096	0.349531	-0.0662072	1.13962	4.02325	4.72393	7.3645	9.54143	0.353693								0.2	-2.877	-7,046 to 1,291	No	ns	0.9241
	1	1.68512	2.23988	0.30827	-0.00374462	1.29014	4.18978	4.90581	7.67536	9.94154	0.474625								0.3	-3.065	-7,233 to 1,103	No	ns	0.7922
	1.1	1.63687	2.56751	0.285145	0.0529271	1.42921	4.35988	5.16984	8.10421	10.3355	0.631183								0.4	-3.211	-7,379 to 0,9573	No	ns	0.65
	1.2	1.58439	2.80339	0.37948	0.107492	1.59248	4.51848	5.16341	8.6171	10.71	0.755818								0.5	-3.478	-7,646 to 0,6904	No	ns	0.3833
	1.3	1.59737	2.99365	0.35158	0.147403	1.73093	4.66763	5.21874	8.87495	11.0221	0.853179								0.6	-3.701	-7,870 to 0,4669	No	ns	0.2155
	1.4	1.60124	3.24546	0.360048	0.180126	1.86835	4.82678	5.12161	9.15712	11.2087	0.958706								0.7	-3.873	-8,041 to 0,2955	No	ns	0.1304
	1.5	1.61164	3.56676	0.370426	0.21862	2.0295	4.97378	5.22152	9.30362	11.3119	1.0893								0.8	-3.986	-8,155 to 0,1819	No	ns	0.0913
	1.6	1.6209	3.99307	0.21893	0.247957	2.15258	5.11484	5.36559	9.59236	11.3677	1.20795								0.9	-4.164	-8,332 to 0,004604	No	ns	0.0508
	1.7	1.62904	4.39458	0.199814	0.268567	2.35871	5.2715	5.57871	9.74248	11.3891	1.34395								1	-4.333	-8,502 to -0,1652	Yes	*	0.0281
	1.8	1.64076	4.62046	0.112059	0.30425	2.39957	5.44541	5.64995	9.97268	11.4115	1.46405								1.1	-4.526	-8,694 to -0,3575	Yes	*	0.0139
	1.9	1.64843	4.95796	0.110054	0.333065	2.51152	5.64283	5.58997	10.128	11.4373	1.53198								1.2	-4.66	-8,828 to -0,4913	Yes	**	0.0084
	2	1.69602	5.21105	0.0724587	0.350006	2.60396	5.81119	5.7654	10.3705	11.4601	1.71415								1.3	-4.763	-8,931 to -0,5949	Yes	**	0.0056
	2.1	1.71597	5.52234	-0.00234581	0.368013	2.72946	5.95612	6.07941	10.5905	11.4671	1.81831								1.4	-4.804	-8,972 to -0,6353	Yes	**	0.0048
	2.2	1.75993	5.54125	0.149563	0.381001	2.92466	6.07252	6.13603	10.7853	11.4686	1.90766								1.5	-4.821	-8,989 to -0,6524	Yes	**	0.0045
	2.3	1.77805	5.72387	0.205473	0.395554	2.93524	6.1584	6.2655	10.8606	11.4089	2.00565								1.6	-4.883	-9,051 to -0,7147	Yes	**	0.0035
	2.4	1.83535	5.79097	0.203557	0.405884	3.10895	6.17473	6.4437	11.2202	11.3327	2.10634								1.7	-4.895	-9,063 to -0,7268	Yes	**	0.0033
	2.5	1.89533	6.00888	0.212589	0.418769	3.24566	6.16258	6.78942	11.4037	11.2295	2.11948								1.8	-4.973	-9,142 to -0,8050	Yes	**	0.0024
	2.6	1.9384	6.2729	0.158374	0.436591	3.31034	6.15896	6.89011	11.4852	11.1671	2.15414								1.9	-4.954	-9,122 to -0,7856	Yes	**	0.0026
	2.7	1.9867	6.33116	0.21924	0.446425	3.37766	6.16216	7.0145	11.4391	11.099	2.22697								2	-5.038	-9,206 to -0,8693	Yes	**	0.0019
	2.8	2.05963	6.4265	0.253231	0.43884	3.44813	6.16128	6.98668	11.6755	11.0492	2.30726								2.1	-5.116	-9,284 to -0,9473	Yes	**	0.0013
	2.9	2.13804	6.41718	0.331993	0.411726	3.43725	6.16687	7.04268	11.6795	10.9994	2.32514								2.2	-5.123	-9,291 to -0,9545	Yes	**	0.0013
	3	2.25399	6.41406	0.286674	0.363372	3.42833	6.18304	6.86444	11.7128	10.9675	2.39846								2.3	-5.132	-9,300 to -0,9639	Yes	**	0.0013
	3.1	2.34355	6.3824	0.336366	0.292652	3.3969	6.18599	6.88424	11.9108	10.9023	2.45243								2.4	-5.187	-9,355 to -1,018	Yes	***	0.001
	3.2	2.42353	6.56964	0.275758	0.212926	3.39598	6.18218	6.93965	11.9993	10.8468	2.52081								2.5	-5.185	-9,353 to -1,016	Yes	**	0.001
	3.3	2.51664	6.69366	0.450231	0.11907	3.42169	6.17132	7.11314	11.9088	10.794	2.54612								2.6	-5.148	-9,316 to -0,9795	Yes	**	0.0012
	3.4	2.57318	6.48243	0.402566	0.0303662	3.41776	6.15998	7.16948	11.9379	10.75	2.57311								2.7	-5.116	-9,284 to -0,9478	Yes	**	0.0013
	3.5	2.64798	6.45422	0.45166	-0.0674046	3.44665	6.12008	7.19498	11.8222	10.736	2.57995								2.8	-5.111	-9,279 to -0,9425	Yes	**	0.0014
	3.6	2.70013	6.46431	0.346841	-0.161163	3.46291	6.05219	7.31789	11.5846	10.6967	2.58102								2.9	-5.095	-9,264 to -0,9272	Yes	**	0.0015
	3.7	2.7353	6.47667	0.443777	-0.24756	3.44062	5.97882	7.46604	11.6285	10.6533	2.57367								3	-5.076	-9,244 to -0,9077	Yes	**	0.0016
	3.8	2.80247	6.56368	0.420253	-0.31541	3.37173	5.88959	7.62593	11.6751	10.6144	2.60344								3.1	-5.117	-9,285 to -0,9485	Yes	**	0.0013
	3.9	2.85738	6.47911	0.414053	-0.365764	3.27502	5.78254	7.68195	11.5242	10.6263	2.62616								3.2	-5.122	-9,290 to -0,9539	Yes	**	0.0013
	4	2.91597	6.28204	0.393306	-0.406741	3.13502	5.68349	7.64055	11.5367	10.6532	2.67383								3.3	-5.066	-9,235 to -0,8982	Yes	**	0.0017
	4.1	2.96223	6.27673	0.28149	-0.424076	3.05965	5.56336	7.72814	11.3666	10.6744	2.68256								3.4	-5.137	-9,305 to -0,9686	Yes	**	0.0012
	4.2	3.02524	6.00512	0.210956	-0.420448	2.91722	5.47293	8.15864	11.2131	10.7072	2.70526								3.5	-5.104	-9,272 to -0,9358	Yes	**	0.0014
	4.3	3.06296	5.87221	0.240735	-0.397079	2.73932	5.38168	8.52809	11.3302	10.7418	2.72938								3.6	-5.084	-9,252 to -0,9156	Yes	**	0.0015
	4.4	3.11691	5.70259	0.279577	-0.327824	2.61799	5.26152	8.68151	11.577	10.7909	2.74924								3.7	-5.09	-9,259 to -0,9221	Yes	**	0.0015
	4.5	3.14041	5.60223	0.358317	-0.227364	2.53765	5.15331	8.83219	11.5659	10.8516	2.72128								3.8	-5.113	-9,281 to -0,9449	Yes	**	0.0014
	4.6	3.16385	5.35932	0.506704	-0.105267	2.41236	5.0503	8.90434	11.4373	10.9074	2.72984								3.9	-5.116	-9,285 to -0,9480	Yes	**	0.0013
	4.7	3.19151	5.07052	0.386168	0.0487689	2.24428	4.94347	8.96756	11.3623	10.9573	2.73616								4	-5.174	-9,342 to -1,005	Yes	**	0.0011
	4.8	3.19919	5.03081	0.426035	0.221437	2.18432	4.80578	8.9697	11.0918	10.9641	2.74485								4.1	-5.172	-9,340 to -1,004	Yes	**	0.0011
	4.9	3.19147	4.84848	0.421228	0.408224	2.06419	4.63818	9.28665	10.8088	10.9664	2.75645								4.2	-5.304	-9,472 to -1,136	Yes	***	0.0006
	5	3.16537	4.77122	0.47391	0.60387	1.93771	4.49925	9.17821	10.6124	10.9667	2.7182								4.3	-5.439	-9,607 to -1,270	Yes	***	0.0003
	5.1	3.14635	4.56766	0.543358	0.800192	1.89507	4.37836	9.12028	10.4754	10.9591	2.73024								4.4	-5.534	-9,702 to -1,366	Yes	***	0.0002
	5.2	3.11226	4.51722	0.534727	1.0211	1.73963	4.24201	9.31521	10.4629	10.9525	2.74728								4.5	-5.543	-9,711 to -1,374	Yes	***	0.0002
	5.3	3.08767	4.41005	0.513583	1.23616	1.80766	4.12008	9.45207	10.3179	10.9713	2.7375								4.6	-5.538	-9,707 to -1,370	Yes	***	0.0002
	5.4	3.04576	4.45258	0.597685	1.44174	1.63547	4.03411	9.46418	10.1765	11.0317	2.7672								4.7	-5.605	-9,773 to -1,437	Yes	***	0.0002
	5.5	2.98717	4.46504	0.491805	1.63382	1.47812	3.94466	9.4441	9.97201	11.1111	2.79613								4.8	-5.503	-9,671 to -1,335	Yes	***	0.0003
	5.6	2.94597	4.15851	0.567224	1.7977	1.39795	3.85879	9.62374	9.92386	11.1778	2.80567								4.9	-5.505	-9,673 to -1,336	Yes	***	0.0003
	5.7	2.90999	4.15214	0.556962	1.97109	1.29679	3.74431	9.86295	9.62703	11.2176	2.80825								5	-5.405	-9,573 to -1,236	Yes	***	0.0004
	5.8	2.86192	4.02594	0.486774	2.14207	1.14475	3.60535	10.0665	9.431	11.2227	2.79838								5.1	-5.342	-9,510 to -1,174	Yes	***	0.0005
	5.9	2.7944	3.99957	0.389608	2.3019	1.08109	3.47495	10.398	9.40256	11.2214	2.76624								5.2	-5.359	-9,527 to -1,191	Yes	***	0.0005
	6	2.70462	3.98741	0.356896	2.46106	1.04854	3.33429	10.7577	9.36739	11.2018	2.73354								5.3	-5.309	-9,477 to -1,140	Yes	***	0.0006
	6.1	2.66714	3.97262	0.362722	2.63088	0.981071	3.17436	11.0062	9.00935	11.1627	2.66273								5.4	-5.26	-9,428 to -1,092	Yes	***	0.0007
	6.2	2.63591	3.8513	0.216595	2.78853	0.854339	3.0217	11.26	8.78996	11.1148	2.57578								5.5	-5.242	-9,411 to -1,074	Yes	***	0.0008
	6.3	2.60252	3.68708	0.215626	2.94389	0.770198	2.86034	11.5294	8.66136	11.0697	2.55553								5.6	-5.305	-9,473 to -1,136	Yes	***	0.0006
	6.4	2.58567	3.75118	0.241659	3.0888	0.70719	2.69333	11.6408	8.32298	11.0099	2.52092								5.7	-5.275	-9,443 to -1,106	Yes	***	0.0007
	6.5	2.59427	3.8231	0.135441	3.23239	0.616761	2.54167	11.8003	8.05924	10.9387	2.5014								5.8	-5.293	-9,461 to -1,124	Yes	***	0.0006
	6.6	2.63643	3.78244	0.222167	3.37125	0.497123	2.377	11.8716	7.80342	10.9007	2.47204								5.9	-5.339	-9,508 to -1,171	Yes	***	0.0005
	6.7	2.66067	3.81558	0.117125	3.50168	0.407028	2.23248	11.7701	7.48776	10.8716	2.42111								6	-5.367	-9,535 to -1,199	Yes	***	0.0005
	6.8	2.68504	3.64337	0.0796096	3.6208	0.371015	2.06992	11.8668	7.32167	10.8383	2.35905								6.1	-5.28	-9,448 to -1,112	Yes	***	0.0007
	6.9	2.72634	3.56305	0.204114	3.73369	0.372172	1.91028	11.7971	7.27343	10.7835	2.2781								6.2	-5.283	-9,451 to -1,115	Yes	***	0.0007
	7	2.7577	3.55525	0.345553	3.86155	0.385917	1.74282	11.8075	7.09242	10.6527	2.19335								6.3	-5.291	-9,460 to -1,123	Yes	***	0.0006
	7.1	2.77847	3.26605	0.434253	3.96505	0.368587	1.58951	11.6173	7.05722	10.5187	2.14601								6.4	-5.163	-9,331 to -0,9944	Yes	**	0.0011
	7.2	2.80442	3.30279	0.395912	4.05021	0.359525	1.451	11.5694	6.8217	10.3858	2.08442								6.5	-5.088	-9,256 to -0,9196	Yes	**	0.0015
	7.3	2.7964	3.27436	0.25537	4.12324	0.36382	1.32927	11.5257	6.48406	10.2652	2.03022								6.6	-4.983	-9,151 to -0,8148	Yes	**	0.0023
	7.4	2.76404	3.27624	0.276891	4.15418	0.4142	1.24228	11.6186	5.99399	10.1556	1.99889								6.7	-4.856	-9,024 to -0,6879	Yes	**	0.0039
	7.5	2.74714	3.22062	0.131603	4.14775	0.343112	1.17233	11.7859	5.84988	10.0166	1.94575								6.8	-4.811	-8,979 to -0,6429	Yes	**	0.0046
	7.6	2.72314	3.12584	0.094455	4.11973	0.343832	1.15918	11.9178	5.67163	9.88527	1.85466								6.9	-4.689	-8,857 to -0,5203	Yes	**	0.0075
	7.7	2.69038	3.05695	0.225375	4.04695	0.329156	1.16736	11.9312	5.51652	9.76165	1.80472								7	-4.517	-8,685 to -0,3483	Yes	*	0.0144
	7.8	2.66229	2.88766	0.109682	3.9495	0.281806	1.22236	11.8859	5.30736	9.66292	1.76094								7.1	-4.423	-8,592 to -0,2550	Yes	*	0.0203
	7.9	2.64052	2.81433	0.104804	3.83265	0.313405	1.31709	11.6475	5.40295	9.54329	1.68146								7.2	-4.28	-8,448 to -0,1117	Yes	*	0.034
	8	2.62462	2.63164	0.101779	3.71401	0.356483	1.41665	11.7045	5.28447	9.42926	1.62288								7.3	-4.164	-8,332 to 0,003995	No	ns	0.0507
	8.1	2.61832	2.56482	0.200371	3.59609	0.342392	1.52054	11.7652	5.21911	9.33804	1.58645								7.4	-4.025	-8,193 to 0,1435	No	ns	0.0807
	8.2	2.62032	2.59087	0.231508	3.47343	0.372748	1.60116	11.6926	5.07669	9.24104	1.53892								7.5	-4.036	-8,204 to 0,1322	No	ns	0.0778
	8.3	2.64354	2.48312	0.259549	3.34159	0.34077	1.70991	11.553	5.12828	9.12867	1.50071								7.6	-4.016	-8,185 to 0,1519	No	ns	0.0829
	8.4	2.6746	2.5131	0.225215	3.21655	0.428457	1.81815	11.5496	5.15646	8.97465	1.43461								7.7	-3.967	-8,135 to 0,2017	No	ns	0.0973
	8.5	2.72	2.44861	0.173164	3.11405	0.488952	1.90767	11.4559	5.19603	8.808	1.3738								7.8	-3.99	-8,158 to 0,1785	No	ns	0.0903
	8.6	2.77447	2.42025	0.15925	3.02191	0.536357	1.98906	11.3637	5.2062	8.61282	1.35436								7.9	-3.977	-8,146 to 0,1909	No	ns	0.094
	8.7	2.82368	2.47955	0.210693	2.91416	0.514181	2.09107	11.2185	5.34014	8.43927	1.30594								8	-4.006	-8,174 to 0,1624	No	ns	0.0858
	8.8	2.86933	2.65942	0.264281	2.82136	0.522322	2.1747	11.1026	5.39856	8.29148	1.24163								8.1	-4.021	-8,190 to 0,1468	No	ns	0.0815
	8.9	2.94002	2.79146	0.327294	2.74092	0.520329	2.27495	11.0153	5.33827	8.16666	1.18417								8.2	-3.972	-8,141 to 0,1959	No	ns	0.0955
	9	3.00971	2.77397	0.304588	2.65827	0.441758	2.34733	10.9995	5.26367	8.0434	1.11936								8.3	-3.99	-8,159 to 0,1778	No	ns	0.0901
	9.1	3.08176	2.76809	0.203187	2.57737	0.378616	2.45383	10.8913	5.26844	7.92705	1.09041								8.4	-3.975	-8,143 to 0,1931	No	ns	0.0947
	9.2	3.16256	2.69609	0.218288	2.50256	0.377626	2.54394	10.7518	5.36736	7.80484	1.03758								8.5	-3.959	-8,128 to 0,2089	No	ns	0.0995
	9.3	3.26013	2.73262	0.188744	2.44448	0.324501	2.68061	10.6075	5.30166	7.67204	0.959171								8.6	-3.923	-8,091 to 0,2455	No	ns	0.1117
	9.4	3.3833	2.77724	0.221577	2.38802	0.284606	2.8415	10.6044	5.27999	7.53905	0.892544								8.7	-3.891	-8,059 to 0,2777	No	ns	0.1235
	9.5	3.47302	2.75784	0.324538	2.32997	0.241741	2.9978	10.4958	5.43107	7.3804	0.818301								8.8	-3.814	-7,983 to 0,3538	No	ns	0.1555
	9.6	3.56293	2.52414	0.405731	2.28751	0.339668	3.16226	10.3217	5.66454	7.20402	0.785156								8.9	-3.732	-7,900 to 0,4364	No	ns	0.1978
	9.7	3.65986	2.43677	0.531116	2.2417	0.363361	3.31738	10.1591	5.82833	7.03652	0.765681								9	-3.717	-7,885 to 0,4512	No	ns	0.2063
	9.8	3.75249	2.52197	0.686144	2.19654	0.384282	3.52576	9.85199	5.72045	6.86884	0.727097								9.1	-3.724	-7,893 to 0,4438	No	ns	0.202
	9.9	3.85025	2.41927	0.678819	2.16203	0.434702	3.72807	9.82328	5.7294	6.69033	0.734199								9.2	-3.71	-7,878 to 0,4586	No	ns	0.2106
	10	3.94344	2.50545	0.721413	2.11923	0.455024	3.91728	9.88506	5.75152	6.54948	0.681032								9.3	-3.654	-7,822 to 0,5141	No	ns	0.2455
	10.1	4.03873	2.75294	0.866076	2.07627	0.493189	4.09756	10.0535	5.63073	6.39407	0.622131								9.4	-3.621	-7,789 to 0,5477	No	ns	0.2685
	10.2	4.11332	2.81439	1.02354	2.06019	0.569542	4.24955	10.0978	5.86341	6.22654	0.569168								9.5	-3.599	-7,768 to 0,5690	No	ns	0.2839
	10.3	4.23071	2.81702	1.2023	2.06261	0.626652	4.42594	9.94102	5.91486	6.06424	0.499302								9.6	-3.604	-7,772 to 0,5647	No	ns	0.2808
	10.4	4.3452	3.00431	1.15014	2.09249	0.612143	4.57827	9.63961	6.04584	5.90859	0.419832								9.7	-3.575	-7,743 to 0,5934	No	ns	0.3024
	10.5	4.4362	3.06875	1.40186	2.14062	0.695655	4.72561	9.51262	6.1548	5.78092	0.366774								9.8	-3.431	-7,599 to 0,7377	No	ns	0.4269
	10.6	4.50783	3.17987	1.46324	2.18505	0.709843	4.83802	9.36576	6.1431	5.66717	0.337381								9.9	-3.432	-7,600 to 0,7362	No	ns	0.4254
	10.7	4.5788	3.29045	1.61842	2.25088	0.70708	4.91872	9.31607	6.19688	5.5543	0.32919								10	-3.408	-7,576 to 0,7603	No	ns	0.4485
	10.8	4.62784	3.46336	1.86773	2.31495	0.739093	4.96274	9.43333	6.45174	5.44852	0.303551								10.1	-3.314	-7,482 to 0,8541	No	ns	0.5427
	10.9	4.63909	3.41499	2.11922	2.38837	0.753365	4.96045	9.69556	6.46652	5.34558	0.317772								10.2	-3.285	-7,453 to 0,8831	No	ns	0.5728
	11	4.65498	3.70049	2.17867	2.46318	0.730717	4.94058	9.48968	6.62659	5.25188	0.329352								10.3	-3.181	-7,349 to 0,9870	No	ns	0.6805
	11.1	4.64052	3.82716	2.3523	2.52785	0.724454	4.88722	9.3558	6.63661	5.19297	0.320864								10.4	-3.078	-7,246 to 1,091	No	ns	0.7808
	11.2	4.61206	3.7363	2.39118	2.57544	0.731566	4.85028	9.23798	6.70263	5.19498	0.303921								10.5	-2.96	-7,128 to 1,209	No	ns	0.8753
	11.3	4.53166	3.8253	2.49378	2.64591	0.662341	4.78283	9.03188	6.71312	5.23773	0.303328								10.6	-2.861	-7,029 to 1,307	No	ns	0.9321
	11.4	4.45677	3.8714	2.60341	2.71416	0.628353	4.69477	8.97234	6.60695	5.31868	0.268354								10.7	-2.774	-6,942 to 1,394	No	ns	0.9651
	11.5	4.37055	4.02087	2.84692	2.79189	0.567656	4.61513	8.82855	6.5821	5.39912	0.263189								10.8	-2.717	-6,886 to 1,451	No	ns	0.979
	11.6	4.27314	4.12445	2.96878	2.88393	0.53812	4.53955	8.67249	6.60443	5.4972	0.211681								10.9	-2.694	-6,862 to 1,474	No	ns	0.9833
	11.7	4.15553	3.98147	3.17885	2.98444	0.591818	4.44503	8.39171	6.58192	5.56479	0.202382								11	-2.582	-6,750 to 1,586	No	ns	0.9953
	11.8	4.05016	3.92038	3.23263	3.07705	0.61827	4.38292	8.19462	6.70927	5.60539	0.184946								11.1	-2.464	-6,632 to 1,704	No	ns	0.9992
	11.9	3.91729	3.77483	3.27286	3.15052	0.65753	4.3137	7.94824	6.75019	5.62046	0.189147								11.2	-2.449	-6,617 to 1,720	No	ns	0.9993
	12	3.8039	3.77528	3.34589	3.21766	0.695054	4.29257	7.64013	6.76487	5.68675	0.197775								11.3	-2.382	-6,550 to 1,786	No	ns	0.9998
	12.1	3.64715	3.75381	3.58021	3.28001	0.784808	4.24899	7.42704	6.79301	5.79544	0.231316								11.4	-2.317	-6,486 to 1,851	No	ns	>0,9999
	12.2	3.48617	3.80512	3.60462	3.344	0.805768	4.2055	7.29339	6.72359	5.92213	0.258355								11.5	-2.218	-6,386 to 1,950	No	ns	>0,9999
	12.3	3.31231	3.89804	3.58224	3.38567	0.918804	4.12948	7.22254	6.83924	6.06299	0.29078								11.6	-2.147	-6,316 to 2,021	No	ns	>0,9999
	12.4	3.12252	3.92433	3.60082	3.44214	1.04267	4.01314	7.30857	6.99462	6.20763	0.301265								11.7	-2.059	-6,227 to 2,109	No	ns	>0,9999
	12.5	2.93493	3.73118	3.73139	3.50112	1.1724	3.876	7.38901	6.9241	6.3802	0.307974								11.8	-2.036	-6,204 to 2,133	No	ns	>0,9999
	12.6	2.75239	3.79269	3.75497	3.5453	1.2098	3.76026	7.51241	6.86269	6.57398	0.290358								11.9	-2.01	-6,178 to 2,159	No	ns	>0,9999
	12.7	2.59515	3.69167	3.80609	3.59466	1.32356	3.61998	7.67868	6.99231	6.75717	0.268896								12	-1.949	-6,117 to 2,219	No	ns	>0,9999
	12.8	2.44875	3.64648	3.75637	3.64796	1.44669	3.46603	7.99575	7.23804	6.92919	0.268811								12.1	-1.89	-6,058 to 2,278	No	ns	>0,9999
	12.9	2.25377	3.76814	3.85159	3.69411	1.51893	3.3144	8.0259	7.40976	7.09482	0.217164								12.2	-1.871	-6,040 to 2,297	No	ns	>0,9999
	13	2.10636	3.60667	3.81421	3.7332	1.61811	3.16132	8.0554	7.62517	7.24171	0.200787								12.3	-1.89	-6,058 to 2,279	No	ns	>0,9999
	13.1	1.96705	3.44324	3.65588	3.78387	1.69764	2.99332	7.95202	7.82827	7.38246	0.199654								12.4	-1.939	-6,107 to 2,230	No	ns	>0,9999
	13.2	1.8128	3.27657	3.55514	3.80545	1.81409	2.85616	7.8893	7.8444	7.52023	0.214707								12.5	-1.961	-6,129 to 2,207	No	ns	>0,9999
	13.3	1.63829	3.09836	3.57602	3.80668	1.93214	2.68587	8.00804	7.93305	7.67713	0.224962								12.6	-1.989	-6,157 to 2,179	No	ns	>0,9999
	13.4	1.45136	2.82238	3.69774	3.77872	2.0708	2.53298	8.17123	7.93882	7.82987	0.255258								12.7	-2.061	-6,229 to 2,107	No	ns	>0,9999
	13.5	1.2721	2.66107	3.66036	3.73458	2.17129	2.32993	8.25305	7.94023	7.95863	0.261418								12.8	-2.19	-6,359 to 1,978	No	ns	>0,9999
	13.6	1.10403	2.50776	3.71419	3.70057	2.2912	2.11092	8.39022	7.9479	8.06378	0.270265								12.9	-2.195	-6,363 to 1,973	No	ns	>0,9999
	13.7	0.965908	2.39453	3.67256	3.67186	2.45545	1.90055	8.4616	8.20241	8.16167	0.204944								13	-2.281	-6,449 to 1,887	No	ns	>0,9999
	13.8	0.862473	2.26888	3.63527	3.65402	2.61235	1.72083	8.45545	8.35432	8.24576	0.15374								13.1	-2.362	-6,530 to 1,807	No	ns	0.9999
	13.9	0.774516	2.34507	3.59267	3.64745	2.77828	1.57876	8.30829	8.42403	8.34109	0.102125								13.2	-2.412	-6,580 to 1,756	No	ns	0.9997
	14	0.686389	2.24108	3.53572	3.65267	2.99482	1.43018	8.4161	8.56659	8.41936	0.0228531								13.3	-2.496	-6,664 to 1,673	No	ns	0.9986
	14.1	0.611235	2.00857	3.2887	3.65229	3.21594	1.31014	8.44963	8.78325	8.49303	-0.0347733								13.4	-2.581	-6,750 to 1,587	No	ns	0.9954
	14.2	0.564007	1.92021	3.3056	3.66825	3.39545	1.21246	8.46024	8.84582	8.52736	-0.0790193								13.5	-2.649	-6,817 to 1,519	No	ns	0.9896
	14.3	0.50923	1.92974	3.29384	3.67185	3.68595	1.10055	8.53254	8.88379	8.5346	-0.142398								13.6	-2.693	-6,861 to 1,475	No	ns	0.9835
	14.4	0.443608	1.6992	3.25906	3.66092	3.82119	1.00728	8.44732	9.06212	8.51849	-0.170306								13.7	-2.754	-6,922 to 1,414	No	ns	0.9706
	14.5	0.379591	1.44861	3.23342	3.62168	4.04503	0.914835	8.23899	9.13628	8.49186	-0.178447								13.8	-2.779	-6,948 to 1,389	No	ns	0.9635
	14.6	0.315478	1.42688	3.15708	3.58229	4.23802	0.813456	8.2615	9.06092	8.45534	-0.168889								13.9	-2.723	-6,892 to 1,445	No	ns	0.9778
	14.7	0.273498	1.37836	2.85955	3.55379	4.37991	0.715486	8.35303	9.11477	8.43419	-0.169792								14	-2.749	-6,917 to 1,419	No	ns	0.9719
	14.8	0.231223	1.23771	2.83532	3.52537	4.49323	0.619973	8.29849	9.07708	8.41696	-0.157506								14.1	-2.845	-7,013 to 1,323	No	ns	0.9394
	14.9	0.186045	1.22172	2.80523	3.53245	4.64478	0.498418	8.32689	8.95764	8.3869	-0.159014								14.2	-2.823	-6,991 to 1,346	No	ns	0.9486
	15	0.162218	1.25222	2.82484	3.55396	4.86183	0.367047	8.25926	8.99104	8.28259	-0.157996								14.3	-2.764	-6,932 to 1,405	No	ns	0.968
																			14.4	-2.796	-6,964 to 1,372	No	ns	0.9581
																			14.5	-2.775	-6,943 to 1,393	No	ns	0.9648
																			14.6	-2.741	-6,909 to 1,428	No	ns	0.974
																			14.7	-2.801	-6,969 to 1,368	No	ns	0.9567
																			14.8	-2.786	-6,955 to 1,382	No	ns	0.9613
																			14.9	-2.724	-6,892 to 1,444	No	ns	0.9776
																			15	-2.617	-6,786 to 1,551	No	ns	0.9928
																			Test details	Mean 1	Mean 2	Mean Diff,	SE of diff,	N1	N2	t	DF
																			Baseline - NCD
																			-10	0.6584	0.4342	0.2242	1.118	5	5	0.2005	1000
																			-9.9	0.6294	0.4251	0.2042	1.118	5	5	0.1826	1000
																			-9.8	0.5871	0.4196	0.1675	1.118	5	5	0.1498	1000
																			-9.7	0.6085	0.3529	0.2556	1.118	5	5	0.2286	1000
																			-9.6	0.5639	0.3992	0.1646	1.118	5	5	0.1472	1000
																			-9.5	0.537	0.3841	0.1529	1.118	5	5	0.1367	1000
																			-9.4	0.5157	0.3622	0.1535	1.118	5	5	0.1373	1000
																			-9.3	0.4797	0.416	0.06364	1.118	5	5	0.0569	1000
																			-9.2	0.415	0.3987	0.01632	1.118	5	5	0.01459	1000
																			-9.1	0.4066	0.3785	0.02808	1.118	5	5	0.02511	1000
																			-9	0.3842	0.4193	-0.0351	1.118	5	5	0.03139	1000
																			-8.9	0.3724	0.4241	-0.05172	1.118	5	5	0.04625	1000
																			-8.8	0.3413	0.3744	-0.03308	1.118	5	5	0.02958	1000
																			-8.7	0.307	0.3362	-0.02925	1.118	5	5	0.02616	1000
																			-8.6	0.3107	0.3072	0.003564	1.118	5	5	0.003187	1000
																			-8.5	0.2968	0.2773	0.01952	1.118	5	5	0.01745	1000
																			-8.4	0.3223	0.2412	0.08102	1.118	5	5	0.07245	1000
																			-8.3	0.2933	0.1593	0.134	1.118	5	5	0.1198	1000
																			-8.2	0.3309	0.1747	0.1562	1.118	5	5	0.1397	1000
																			-8.1	0.3603	0.1837	0.1766	1.118	5	5	0.1579	1000
																			-8	0.3559	0.1631	0.1928	1.118	5	5	0.1724	1000
																			-7.9	0.3312	0.1555	0.1756	1.118	5	5	0.1571	1000
																			-7.8	0.2953	0.1513	0.144	1.118	5	5	0.1288	1000
																			-7.7	0.3181	0.09126	0.2269	1.118	5	5	0.2029	1000
																			-7.6	0.3125	0.1033	0.2092	1.118	5	5	0.187	1000
																			-7.5	0.3043	0.04533	0.2589	1.118	5	5	0.2315	1000
																			-7.4	0.2907	0.03	0.2607	1.118	5	5	0.2331	1000
																			-7.3	0.3116	-0.002703	0.3143	1.118	5	5	0.2811	1000
																			-7.2	0.2779	-0.01625	0.2941	1.118	5	5	0.263	1000
																			-7.1	0.3201	-0.01081	0.331	1.118	5	5	0.2959	1000
																			-7	0.2931	-0.04123	0.3343	1.118	5	5	0.2989	1000
																			-6.9	0.2754	-0.1018	0.3773	1.118	5	5	0.3374	1000
																			-6.8	0.2615	-0.1403	0.4017	1.118	5	5	0.3592	1000
																			-6.7	0.2435	-0.12	0.3636	1.118	5	5	0.3251	1000
																			-6.6	0.2772	-0.118	0.3951	1.118	5	5	0.3534	1000
																			-6.5	0.3118	-0.1119	0.4238	1.118	5	5	0.3789	1000
																			-6.4	0.3317	-0.1093	0.4411	1.118	5	5	0.3944	1000
																			-6.3	0.3745	-0.07859	0.4531	1.118	5	5	0.4052	1000
																			-6.2	0.4135	-0.04538	0.4589	1.118	5	5	0.4104	1000
																			-6.1	0.4442	-0.003919	0.4481	1.118	5	5	0.4007	1000
																			-6	0.4273	-0.06786	0.4951	1.118	5	5	0.4428	1000
																			-5.9	0.4646	-0.08532	0.5499	1.118	5	5	0.4917	1000
																			-5.8	0.4592	-0.04249	0.5017	1.118	5	5	0.4486	1000
																			-5.7	0.4551	0.008772	0.4463	1.118	5	5	0.3991	1000
																			-5.6	0.4197	0.03672	0.383	1.118	5	5	0.3425	1000
																			-5.5	0.4141	0.05691	0.3572	1.118	5	5	0.3194	1000
																			-5.4	0.4234	0.08722	0.3362	1.118	5	5	0.3006	1000
																			-5.3	0.4514	0.1072	0.3441	1.118	5	5	0.3077	1000
																			-5.2	0.4645	0.08289	0.3816	1.118	5	5	0.3412	1000
																			-5.1	0.4455	0.02908	0.4164	1.118	5	5	0.3724	1000
																			-5	0.4529	0.000403	0.4525	1.118	5	5	0.4047	1000
																			-4.9	0.4188	0.02986	0.3889	1.118	5	5	0.3478	1000
																			-4.8	0.4076	0.04605	0.3616	1.118	5	5	0.3233	1000
																			-4.7	0.3582	0.0909	0.2673	1.118	5	5	0.2391	1000
																			-4.6	0.3232	0.06922	0.254	1.118	5	5	0.2271	1000
																			-4.5	0.3123	0.1238	0.1885	1.118	5	5	0.1686	1000
																			-4.4	0.3334	0.1202	0.2131	1.118	5	5	0.1906	1000
																			-4.3	0.3054	0.1341	0.1713	1.118	5	5	0.1531	1000
																			-4.2	0.2987	0.1254	0.1733	1.118	5	5	0.1549	1000
																			-4.1	0.2404	0.1177	0.1227	1.118	5	5	0.1097	1000
																			-4	0.2365	0.1315	0.1049	1.118	5	5	0.09382	1000
																			-3.9	0.258	0.1664	0.0916	1.118	5	5	0.08191	1000
																			-3.8	0.2715	0.1798	0.09165	1.118	5	5	0.08196	1000
																			-3.7	0.2541	0.1562	0.09788	1.118	5	5	0.08753	1000
																			-3.6	0.2435	0.115	0.1285	1.118	5	5	0.1149	1000
																			-3.5	0.2392	0.1331	0.106	1.118	5	5	0.09483	1000
																			-3.4	0.208	0.1157	0.09227	1.118	5	5	0.08251	1000
																			-3.3	0.1513	0.1016	0.04974	1.118	5	5	0.04447	1000
																			-3.2	0.12	0.08198	0.03804	1.118	5	5	0.03402	1000
																			-3.1	0.07322	0.06935	0.00387	1.118	5	5	0.003461	1000
																			-3	0.08385	0.09692	-0.01307	1.118	5	5	0.01169	1000
																			-2.9	0.08252	0.1229	-0.0404	1.118	5	5	0.03613	1000
																			-2.8	0.141	0.07736	0.06362	1.118	5	5	0.05689	1000
																			-2.7	0.148	0.08721	0.06075	1.118	5	5	0.05432	1000
																			-2.6	0.1539	0.0661	0.08783	1.118	5	5	0.07854	1000
																			-2.5	0.157	0.02882	0.1282	1.118	5	5	0.1147	1000
																			-2.4	0.1541	0.04466	0.1094	1.118	5	5	0.09787	1000
																			-2.3	0.1349	0.09579	0.03912	1.118	5	5	0.03499	1000
																			-2.2	0.08653	0.1637	-0.07718	1.118	5	5	0.06902	1000
																			-2.1	0.07874	0.2208	-0.142	1.118	5	5	0.127	1000
																			-2	0.0834	0.2691	-0.1857	1.118	5	5	0.1661	1000
																			-1.9	0.1086	0.297	-0.1884	1.118	5	5	0.1685	1000
																			-1.8	0.1475	0.3305	-0.183	1.118	5	5	0.1636	1000
																			-1.7	0.2051	0.3859	-0.1807	1.118	5	5	0.1616	1000
																			-1.6	0.239	0.4929	-0.2539	1.118	5	5	0.2271	1000
																			-1.5	0.2299	0.553	-0.3231	1.118	5	5	0.2889	1000
																			-1.4	0.206	0.6604	-0.4544	1.118	5	5	0.4063	1000
																			-1.3	0.2177	0.7477	-0.53	1.118	5	5	0.4739	1000
																			-1.2	0.2424	0.8916	-0.6492	1.118	5	5	0.5805	1000
																			-1.1	0.2435	1.045	-0.8012	1.118	5	5	0.7164	1000
																			-1	0.2739	1.193	-0.9187	1.118	5	5	0.8215	1000
																			-0.9	0.2722	1.295	-1.023	1.118	5	5	0.915	1000
																			-0.8	0.252	1.439	-1.187	1.118	5	5	1.062	1000
																			-0.7	0.2593	1.642	-1.382	1.118	5	5	1.236	1000
																			-0.6	0.2474	1.805	-1.557	1.118	5	5	1.393	1000
																			-0.5	0.2624	2.001	-1.738	1.118	5	5	1.554	1000
																			-0.4	0.3047	2.22	-1.915	1.118	5	5	1.713	1000
																			-0.3	0.3469	2.435	-2.088	1.118	5	5	1.868	1000
																			-0.2	0.3867	2.632	-2.245	1.118	5	5	2.008	1000
																			-0.1	0.4341	2.828	-2.394	1.118	5	5	2.141	1000
																			0	0.5024	3.051	-2.549	1.118	5	5	2.279	1000
																			0.1	0.5545	3.263	-2.709	1.118	5	5	2.422	1000
																			0.2	0.6142	3.492	-2.877	1.118	5	5	2.573	1000
																			0.3	0.6407	3.706	-3.065	1.118	5	5	2.741	1000
																			0.4	0.7355	3.946	-3.211	1.118	5	5	2.871	1000
																			0.5	0.7858	4.264	-3.478	1.118	5	5	3.11	1000
																			0.6	0.8425	4.544	-3.701	1.118	5	5	3.31	1000
																			0.7	0.9039	4.777	-3.873	1.118	5	5	3.463	1000
																			0.8	0.9709	4.957	-3.986	1.118	5	5	3.565	1000
																			0.9	1.038	5.201	-4.164	1.118	5	5	3.723	1000
																			1	1.104	5.437	-4.333	1.118	5	5	3.875	1000
																			1.1	1.194	5.72	-4.526	1.118	5	5	4.047	1000
																			1.2	1.293	5.953	-4.66	1.118	5	5	4.167	1000
																			1.3	1.364	6.127	-4.763	1.118	5	5	4.259	1000
																			1.4	1.451	6.255	-4.804	1.118	5	5	4.295	1000
																			1.5	1.559	6.38	-4.821	1.118	5	5	4.311	1000
																			1.6	1.647	6.53	-4.883	1.118	5	5	4.367	1000
																			1.7	1.77	6.665	-4.895	1.118	5	5	4.377	1000
																			1.8	1.815	6.789	-4.973	1.118	5	5	4.447	1000
																			1.9	1.912	6.866	-4.954	1.118	5	5	4.43	1000
																			2	1.987	7.024	-5.038	1.118	5	5	4.505	1000
																			2.1	2.067	7.182	-5.116	1.118	5	5	4.575	1000
																			2.2	2.151	7.274	-5.123	1.118	5	5	4.581	1000
																			2.3	2.208	7.34	-5.132	1.118	5	5	4.589	1000
																			2.4	2.269	7.456	-5.187	1.118	5	5	4.638	1000
																			2.5	2.356	7.541	-5.185	1.118	5	5	4.636	1000
																			2.6	2.423	7.571	-5.148	1.118	5	5	4.603	1000
																			2.7	2.472	7.588	-5.116	1.118	5	5	4.575	1000
																			2.8	2.525	7.636	-5.111	1.118	5	5	4.57	1000
																			2.9	2.547	7.643	-5.095	1.118	5	5	4.557	1000
																			3	2.549	7.625	-5.076	1.118	5	5	4.539	1000
																			3.1	2.55	7.667	-5.117	1.118	5	5	4.576	1000
																			3.2	2.576	7.698	-5.122	1.118	5	5	4.58	1000
																			3.3	2.64	7.707	-5.066	1.118	5	5	4.531	1000
																			3.4	2.581	7.718	-5.137	1.118	5	5	4.594	1000
																			3.5	2.587	7.691	-5.104	1.118	5	5	4.564	1000
																			3.6	2.563	7.646	-5.084	1.118	5	5	4.546	1000
																			3.7	2.57	7.66	-5.09	1.118	5	5	4.552	1000
																			3.8	2.569	7.682	-5.113	1.118	5	5	4.572	1000
																			3.9	2.532	7.648	-5.116	1.118	5	5	4.575	1000
																			4	2.464	7.638	-5.174	1.118	5	5	4.626	1000
																			4.1	2.431	7.603	-5.172	1.118	5	5	4.625	1000
																			4.2	2.348	7.651	-5.304	1.118	5	5	4.743	1000
																			4.3	2.304	7.742	-5.439	1.118	5	5	4.863	1000
																			4.4	2.278	7.812	-5.534	1.118	5	5	4.949	1000
																			4.5	2.282	7.825	-5.543	1.118	5	5	4.956	1000
																			4.6	2.267	7.806	-5.538	1.118	5	5	4.953	1000
																			4.7	2.188	7.793	-5.605	1.118	5	5	5.012	1000
																			4.8	2.212	7.715	-5.503	1.118	5	5	4.921	1000
																			4.9	2.187	7.691	-5.505	1.118	5	5	4.922	1000
																			5	2.19	7.595	-5.405	1.118	5	5	4.833	1000
																			5.1	2.191	7.533	-5.342	1.118	5	5	4.777	1000
																			5.2	2.185	7.544	-5.359	1.118	5	5	4.792	1000
																			5.3	2.211	7.52	-5.309	1.118	5	5	4.747	1000
																			5.4	2.235	7.495	-5.26	1.118	5	5	4.704	1000
																			5.5	2.211	7.454	-5.242	1.118	5	5	4.688	1000
																			5.6	2.173	7.478	-5.305	1.118	5	5	4.743	1000
																			5.7	2.177	7.452	-5.275	1.118	5	5	4.717	1000
																			5.8	2.132	7.425	-5.293	1.118	5	5	4.733	1000
																			5.9	2.113	7.453	-5.339	1.118	5	5	4.775	1000
																			6	2.112	7.479	-5.367	1.118	5	5	4.8	1000
																			6.1	2.123	7.403	-5.28	1.118	5	5	4.722	1000
																			6.2	2.069	7.352	-5.283	1.118	5	5	4.724	1000
																			6.3	2.044	7.335	-5.291	1.118	5	5	4.732	1000
																			6.4	2.075	7.238	-5.163	1.118	5	5	4.617	1000
																			6.5	2.08	7.168	-5.088	1.118	5	5	4.55	1000
																			6.6	2.102	7.085	-4.983	1.118	5	5	4.456	1000
																			6.7	2.1	6.957	-4.856	1.118	5	5	4.343	1000
																			6.8	2.08	6.891	-4.811	1.118	5	5	4.302	1000
																			6.9	2.12	6.808	-4.689	1.118	5	5	4.193	1000
																			7	2.181	6.698	-4.517	1.118	5	5	4.039	1000
																			7.1	2.162	6.586	-4.423	1.118	5	5	3.955	1000
																			7.2	2.183	6.462	-4.28	1.118	5	5	3.827	1000
																			7.3	2.163	6.327	-4.164	1.118	5	5	3.724	1000
																			7.4	2.177	6.202	-4.025	1.118	5	5	3.599	1000
																			7.5	2.118	6.154	-4.036	1.118	5	5	3.609	1000
																			7.6	2.081	6.098	-4.016	1.118	5	5	3.592	1000
																			7.7	2.07	6.036	-3.967	1.118	5	5	3.547	1000
																			7.8	1.978	5.968	-3.99	1.118	5	5	3.568	1000
																			7.9	1.941	5.918	-3.977	1.118	5	5	3.557	1000
																			8	1.886	5.892	-4.006	1.118	5	5	3.582	1000
																			8.1	1.864	5.886	-4.021	1.118	5	5	3.596	1000
																			8.2	1.858	5.83	-3.972	1.118	5	5	3.552	1000
																			8.3	1.814	5.804	-3.99	1.118	5	5	3.568	1000
																			8.4	1.812	5.787	-3.975	1.118	5	5	3.555	1000
																			8.5	1.789	5.748	-3.959	1.118	5	5	3.541	1000
																			8.6	1.782	5.705	-3.923	1.118	5	5	3.508	1000
																			8.7	1.788	5.679	-3.891	1.118	5	5	3.479	1000
																			8.8	1.827	5.642	-3.814	1.118	5	5	3.411	1000
																			8.9	1.864	5.596	-3.732	1.118	5	5	3.337	1000
																			9	1.838	5.555	-3.717	1.118	5	5	3.324	1000
																			9.1	1.802	5.526	-3.724	1.118	5	5	3.33	1000
																			9.2	1.791	5.501	-3.71	1.118	5	5	3.317	1000
																			9.3	1.79	5.444	-3.654	1.118	5	5	3.268	1000
																			9.4	1.811	5.431	-3.621	1.118	5	5	3.238	1000
																			9.5	1.825	5.425	-3.599	1.118	5	5	3.219	1000
																			9.6	1.824	5.428	-3.604	1.118	5	5	3.222	1000
																			9.7	1.847	5.421	-3.575	1.118	5	5	3.197	1000
																			9.8	1.908	5.339	-3.431	1.118	5	5	3.068	1000
																			9.9	1.909	5.341	-3.432	1.118	5	5	3.069	1000
																			10	1.949	5.357	-3.408	1.118	5	5	3.048	1000
																			10.1	2.045	5.36	-3.314	1.118	5	5	2.964	1000
																			10.2	2.116	5.401	-3.285	1.118	5	5	2.938	1000
																			10.3	2.188	5.369	-3.181	1.118	5	5	2.845	1000
																			10.4	2.241	5.318	-3.078	1.118	5	5	2.752	1000
																			10.5	2.349	5.308	-2.96	1.118	5	5	2.647	1000
																			10.6	2.409	5.27	-2.861	1.118	5	5	2.559	1000
																			10.7	2.489	5.263	-2.774	1.118	5	5	2.481	1000
																			10.8	2.603	5.32	-2.717	1.118	5	5	2.43	1000
																			10.9	2.663	5.357	-2.694	1.118	5	5	2.409	1000
																			11	2.746	5.328	-2.582	1.118	5	5	2.309	1000
																			11.1	2.814	5.279	-2.464	1.118	5	5	2.204	1000
																			11.2	2.809	5.258	-2.449	1.118	5	5	2.19	1000
																			11.3	2.832	5.214	-2.382	1.118	5	5	2.13	1000
																			11.4	2.855	5.172	-2.317	1.118	5	5	2.072	1000
																			11.5	2.92	5.138	-2.218	1.118	5	5	1.983	1000
																			11.6	2.958	5.105	-2.147	1.118	5	5	1.92	1000
																			11.7	2.978	5.037	-2.059	1.118	5	5	1.841	1000
																			11.8	2.98	5.015	-2.036	1.118	5	5	1.82	1000
																			11.9	2.955	4.964	-2.01	1.118	5	5	1.797	1000
																			12	2.968	4.916	-1.949	1.118	5	5	1.743	1000
																			12.1	3.009	4.899	-1.89	1.118	5	5	1.69	1000
																			12.2	3.009	4.881	-1.871	1.118	5	5	1.674	1000
																			12.3	3.019	4.909	-1.89	1.118	5	5	1.69	1000
																			12.4	3.026	4.965	-1.939	1.118	5	5	1.734	1000
																			12.5	3.014	4.975	-1.961	1.118	5	5	1.754	1000
																			12.6	3.011	5	-1.989	1.118	5	5	1.779	1000
																			12.7	3.002	5.063	-2.061	1.118	5	5	1.843	1000
																			12.8	2.989	5.18	-2.19	1.118	5	5	1.959	1000
																			12.9	3.017	5.212	-2.195	1.118	5	5	1.963	1000
																			13	2.976	5.257	-2.281	1.118	5	5	2.04	1000
																			13.1	2.91	5.271	-2.362	1.118	5	5	2.112	1000
																			13.2	2.853	5.265	-2.412	1.118	5	5	2.157	1000
																			13.3	2.81	5.306	-2.496	1.118	5	5	2.232	1000
																			13.4	2.764	5.346	-2.581	1.118	5	5	2.308	1000
																			13.5	2.7	5.349	-2.649	1.118	5	5	2.369	1000
																			13.6	2.664	5.357	-2.693	1.118	5	5	2.408	1000
																			13.7	2.632	5.386	-2.754	1.118	5	5	2.463	1000
																			13.8	2.607	5.386	-2.779	1.118	5	5	2.485	1000
																			13.9	2.628	5.351	-2.723	1.118	5	5	2.435	1000
																			14	2.622	5.371	-2.749	1.118	5	5	2.458	1000
																			14.1	2.555	5.4	-2.845	1.118	5	5	2.544	1000
																			14.2	2.571	5.393	-2.823	1.118	5	5	2.524	1000
																			14.3	2.618	5.382	-2.764	1.118	5	5	2.471	1000
																			14.4	2.577	5.373	-2.796	1.118	5	5	2.5	1000
																			14.5	2.546	5.321	-2.775	1.118	5	5	2.482	1000
																			14.6	2.544	5.284	-2.741	1.118	5	5	2.451	1000
																			14.7	2.489	5.29	-2.801	1.118	5	5	2.504	1000
																			14.8	2.465	5.251	-2.786	1.118	5	5	2.492	1000
																			14.9	2.478	5.202	-2.724	1.118	5	5	2.436	1000
																			15	2.531	5.148	-2.617	1.118	5	5	2.341	1000

[truncated: 2 more sheets: D_OSC_GCaMP6s_GLP1_Heatmap, D_OSC_GCaMP6s_GLP1_AUC05]
