# Supplementary material for: A food-sensitive olfactory circuit drives anticipatory satiety
Source: Nat Metab. 2025 Jun 11;7(6):1246–65. doi: 10.1038/s42255-025-01301-1 (PMC12198014; doi:10.1038/s42255-025-01301-1)
Supplement: Supplementary file 7 — Raw data. [file 42255_2025_1301_MOESM7_ESM.xlsx]

## Sheet: Fig7.H_Tbx21ChR2_10minPreDC
	Fig. 7 h) Cummulative Food Intake [g] over 3 hours after 10min stimulation before dark cycle onset in Tbx21-ChR2tdtomato lean male mice
		Laser OFF									Laser ON										Two-way RM ANOVA	Matching: Both factors					Compare each cell mean with the other cell mean in that row
		Mouse 2	Mouse 3	Mouse 4	Mouse 5	Mouse 6	Mouse 7	Mouse 8	Mouse 9	Mouse 10	Mouse 2	Mouse 3	Mouse 4	Mouse 5	Mouse 6	Mouse 7	Mouse 8	Mouse 9	Mouse 10		Assume sphericity?	Yes
	18:00	0	0	0	0	0	0	0	0	0	0	0	0	0	0	0	0	0	0		Alpha	0.05					Number of families	1
	18:10	0.03	0.02	0.05	0	0.03	0.02	0	0.04	0.02	0.01	0.01	0	0	0.02	0	0.01	0	0.01								Number of comparisons per family	18
	18:20	0.11	0.41	0.06	0	0.1	0.14	0	0.21	0.02	0.07	0.08	0	0	0.03	0.45	0.04	0	0.05		Source of Variation	% of total variation	P value	P value summary	Significant?		Alpha	0.05
	18:30	0.16	0.45	0.16	0	0.11	0.14	0	0.25	0.02	0.08	0.15	0.03	0.13	0.11	0.45	0.07	0	0.05		Row Factor	67.01	<0,0001	****	Yes
	18:40	0.2	0.45	0.44	0.22	0.38	0.14	0.04	0.25	0.15	0.17	0.16	0.11	0.14	0.2	0.45	0.16	0.02	0.11		Laser	3.483	0.0185	*	Yes		Šídák's multiple comparisons test	Mean Diff,	95,00% CI of diff,	Below threshold?	Summary	Adjusted P Value
	18:50	0.23	0.45	0.54	0.27	0.38	0.14	0.15	0.32	0.15	0.18	0.16	0.21	0.14	0.29	0.45	0.17	0.07	0.19		Row Factor x Laser	1.534	<0,0001	****	Yes
	19:00	0.3	0.78	0.65	0.3	0.38	0.19	0.23	0.43	0.15	0.3	0.19	0.23	0.14	0.29	0.45	0.23	0.07	0.19		Subject x Row Factor	6.301					Cre+ Off - Cre+ On
	19:10	0.45	0.79	0.7	0.45	0.53	0.23	0.32	0.52	0.15	0.31	0.19	0.24	0.19	0.44	0.45	0.27	0.19	0.2		Subject x Laser	3.808					18:00	0	-0,1226 to 0,1226	No	ns	>0,9999
	19:20	0.47	0.79	1.03	0.47	0.55	0.35	0.32	0.63	0.15	0.36	0.22	0.24	0.22	0.45	0.45	0.33	0.22	0.22		Subject	15.74					18:10	-0.006	-0,1286 to 0,1166	No	ns	>0,9999
	19:30	0.81	0.79	1.04	0.65	0.59	0.35	0.58	0.64	0.3	0.36	0.3	0.5	0.27	0.53	0.45	0.35	0.4	0.33								18:20	0.013	-0,1096 to 0,1356	No	ns	>0,9999
	19:40	0.82	0.79	1.05	0.67	0.69	0.46	0.58	0.65	0.34	0.37	0.48	0.61	0.27	0.6	0.45	0.4	0.41	0.33		ANOVA table	SS	DF	MS	F (DFn, DFd)	P value	18:30	0.001	-0,1216 to 0,1236	No	ns	>0,9999
	19:50	0.82	1.08	1.05	0.68	0.71	0.59	0.79	0.79	0.57	0.58	0.63	0.61	0.34	0.6	0.46	0.47	0.42	0.33		Row Factor	39.42	17	2.319	F (17, 153) = 95,71	P<0,0001	18:40	0.064	-0,05857 to 0,1866	No	ns	0.8899
	20:00	0.84	1.08	1.38	0.86	0.79	0.6	0.95	0.8	0.57	0.58	0.66	0.61	0.85	0.69	0.46	0.5	0.52	0.33		Laser	2.049	1	2.049	F (1, 9) = 8,233	P=0,0185	18:50	0.063	-0,05957 to 0,1856	No	ns	0.9021
	20:10	0.84	1.08	1.39	0.86	0.84	0.6	1.06	0.81	0.6	0.59	0.85	0.75	0.85	0.69	0.62	0.87	0.58	0.42		Row Factor x Laser	0.9023	17	0.05308	F (17, 153) = 6,499	P<0,0001	19:00	0.121	-0,001573 to 0,2436	No	ns	0.0563
	20:20	0.95	1.08	1.39	1.03	0.87	0.71	1.08	0.82	0.6	0.59	0.87	0.75	0.85	0.71	0.64	0.88	0.66	0.42		Subject x Row Factor	3.707	153	0.02423			19:10	0.155	0,03243 to 0,2776	Yes	**	0.0033
	20:30	1.12	1.08	1.39	1.05	0.89	0.72	1.08	0.9	0.61	0.67	0.87	0.75	0.85	0.73	0.64	0.88	0.67	0.42		Subject x Laser	2.24	9	0.2489			19:20	0.17	0,04743 to 0,2926	Yes	***	0.0008
	20:40	1.12	1.43	1.39	1.05	0.91	0.72	1.38	1	0.61	0.72	0.87	0.92	0.85	0.73	0.64	0.88	0.71	0.55		Subject	9.259	9	1.029			19:30	0.213	0,09043 to 0,3356	Yes	****	<0,0001
	20:50	1.33	1.43	1.57	1.05	0.91	0.85	1.47	1.14	0.61	0.72	0.89	1.17	0.85	0.84	0.73	1.05	0.81	0.61		Residual	1.249	153	0.008166			19:40	0.212	0,08943 to 0,3346	Yes	****	<0,0001
	21:00	1.33	1.8	1.73	1.05	0.93	0.85	1.47	1.35	0.62	0.72	1.23	1.18	0.85	0.86	0.84	1.14	0.91	0.73								19:50	0.262	0,1394 to 0,3846	Yes	****	<0,0001
	21:10	1.34	1.8	1.76	1.05	0.93	1.02	1.5	1.49	0.66	0.91	1.32	1.18	0.85	0.91	0.85	1.24	0.92	0.73		Difference between column means						20:00	0.265	0,1424 to 0,3876	Yes	****	<0,0001
	21:20	1.51	1.8	1.76	1.05	1.1	1.13	1.5	1.49	0.74	0.91	1.32	1.28	0.85	0.93	0.86	1.25	1.03	0.87		Mean of Cre+ Off	0.5983					20:10	0.182	0,05943 to 0,3046	Yes	***	0.0002
	21:30	1.51	1.8	2.07	1.05	1.14	1.19	1.5	1.81	0.78	1.23	1.32	1.36	0.85	0.93	0.88	1.33	1.04	0.87		Mean of Cre+ On	0.4474					20:20	0.221	0,09843 to 0,3436	Yes	****	<0,0001
	21:40	1.52	1.8	2.27	1.05	1.16	1.2	1.53	1.81	0.78	1.23	1.32	1.43	0.85	1.15	0.88	1.41	1.04	0.88		Difference between means	0.1509					20:30	0.242	0,1194 to 0,3646	Yes	****	<0,0001
	21:50	1.55	1.8	2.6	1.56	1.16	1.2	1.53	1.82	0.9	1.23	1.36	1.53	0.85	1.15	1.1	1.48	1.04	0.88		SE of difference	0.05259					20:40	0.27	0,1474 to 0,3926	Yes	****	<0,0001
	22:00	1.55	1.8	2.66	1.56	1.16	1.29	1.53	1.87	0.94	1.34	1.37	1.53	0.85	1.15	1.1	1.48	1.04	0.97		95% CI of difference	0,03193 to 0,2698					20:50	0.268	0,1454 to 0,3906	Yes	****	<0,0001
	22:10	1.61	1.8	2.66	1.56	1.16	1.29	1.53	1.9	1	1.79	1.42	1.72	0.85	1.16	1.3	1.48	1.39	1.1
	22:20	1.74	1.8	2.67	1.56	1.16	1.42	1.53	1.91	1.02	1.79	1.48	1.72	0.85	1.19	1.3	1.48	1.41	1.1		Data summary
	22:30	1.76	2.23	2.67	1.57	1.18	1.42	1.53	1.91	1.03	1.79	1.5	1.72	0.85	1.19	1.3	1.48	1.5	1.29		Number of columns (Laser)	2					Test details	Mean 1	Mean 2	Mean Diff,	SE of diff,	N1	N2	t	DF
	22:40	1.78	2.23	2.68	1.57	1.28	1.43	1.53	1.91	1.16	1.8	1.5	1.72	0.88	1.2	1.3	1.48	1.53	1.29		Number of rows (Row Factor)	18
	22:50	1.79	2.23	2.72	1.61	1.28	1.53	1.53	1.91	1.32	1.89	1.5	1.72	0.95	1.2	1.33	1.48	1.64	1.3		Number of subjects (Subject)	10					Cre+ Off - Cre+ On
	23:00	1.79	2.23	2.72	1.64	1.33	1.61	1.53	1.91	1.32	1.89	1.5	1.83	1.01	1.2	1.33	1.48	1.93	1.35		Number of missing values	0					18:00	0	0	0	0.04041	10	10	0	153
	23:10	1.8	2.23	3.12	1.73	1.33	1.61	1.53	1.91	1.32	1.99	1.51	1.83	1.05	1.2	1.33	1.48	2.02	1.48								18:10	0.038	0.044	-0.006	0.04041	10	10	0.1485	153
	23:20	1.84	2.23	3.12	1.73	1.5	1.61	1.58	1.91	1.32	1.99	1.52	1.83	1.09	1.2	1.33	1.48	2.03	1.49								18:20	0.123	0.11	0.013	0.04041	10	10	0.3217	153
	23:30	1.84	2.23	3.12	1.95	1.52	1.69	1.6	1.91	1.45	2.04	1.52	2.02	1.12	1.22	1.33	1.48	2.04	1.73								18:30	0.147	0.146	0.001	0.04041	10	10	0.02474	153
	23:40	1.89	2.23	3.12	1.96	1.67	1.69	1.72	1.91	1.45	2.06	1.52	2.07	1.17	1.48	1.42	1.54	2.04	1.75								18:40	0.273	0.209	0.064	0.04041	10	10	1.584	153
	23:50	2.08	2.23	3.12	1.96	1.79	1.7	1.73	1.91	1.6	2.07	1.53	2.08	1.28	1.48	1.44	1.63	2.05	1.86								18:50	0.332	0.269	0.063	0.04041	10	10	1.559	153
	00:00	2.09	2.23	3.12	1.96	1.79	1.7	1.76	2.17	1.62	2.07	1.57	2.15	1.55	1.5	1.44	1.71	2.05	2.09								19:00	0.413	0.292	0.121	0.04041	10	10	2.994	153
	00:10	2.12	2.23	3.12	1.96	1.79	1.7	1.76	2.3	1.78	2.3	1.69	2.15	1.9	1.5	1.46	1.76	2.06	2.09								19:10	0.486	0.331	0.155	0.04041	10	10	3.835	153
	00:20	2.12	2.65	3.81	1.96	1.79	1.7	1.76	2.47	1.91	2.3	1.76	2.15	1.94	1.82	1.54	1.77	2.06	2.09								19:20	0.549	0.379	0.17	0.04041	10	10	4.206	153
	00:30	2.12	2.65	3.81	1.96	1.79	1.7	1.76	2.48	2.06	2.3	1.81	2.15	1.94	1.85	1.55	1.77	2.14	2.09								19:30	0.671	0.458	0.213	0.04041	10	10	5.27	153
	00:40	2.24	2.65	3.81	1.96	1.79	1.78	1.76	2.48	2.09	2.3	1.81	2.15	1.95	1.85	1.58	1.78	2.18	2.09								19:40	0.721	0.509	0.212	0.04041	10	10	5.246	153
	00:50	2.24	2.65	3.81	1.96	1.79	1.78	1.76	2.48	2.19	2.3	1.81	2.15	1.95	1.85	1.62	1.78	2.3	2.09								19:50	0.838	0.576	0.262	0.04041	10	10	6.483	153
	01:00	2.24	2.65	3.81	1.96	1.79	1.82	1.76	2.48	2.19	2.3	2.07	2.15	1.95	1.85	1.62	1.79	2.37	2.09								20:00	0.918	0.653	0.265	0.04041	10	10	6.557	153
	01:10	2.28	2.66	3.81	1.96	1.79	1.85	1.76	2.48	2.19	2.3	2.07	2.2	1.95	1.85	1.62	1.79	2.49	2.09								20:10	0.94	0.758	0.182	0.04041	10	10	4.503	153
	01:20	2.3	2.66	3.81	1.96	1.79	1.85	1.76	2.48	2.19	2.3	2.07	2.3	1.95	1.85	1.62	1.8	2.49	2.26								20:20	0.996	0.775	0.221	0.04041	10	10	5.468	153
	01:30	2.3	2.66	3.81	1.96	1.79	1.85	1.76	2.49	2.19	2.31	2.07	2.39	1.95	1.9	1.62	1.92	2.59	2.27								20:30	1.028	0.786	0.242	0.04041	10	10	5.988	153
	01:40	2.3	2.66	3.81	1.96	1.79	1.85	1.76	2.49	2.19	2.32	2.07	2.39	1.95	2.16	1.63	2	2.6	2.27								20:40	1.108	0.838	0.27	0.04041	10	10	6.681	153
	01:50	2.3	2.66	3.81	1.96	1.89	1.85	1.76	2.51	2.19	2.32	2.07	2.39	1.96	2.16	1.64	2.08	2.6	2.56								20:50	1.189	0.921	0.268	0.04041	10	10	6.631	153
	02:00	2.3	2.66	3.81	1.96	2.13	1.85	1.78	2.51	2.19	2.32	2.07	2.39	1.96	2.34	1.64	2.12	2.6	2.87
	02:10	2.3	2.66	3.81	2.08	2.13	1.85	1.78	2.75	2.19	2.32	2.07	2.48	1.96	2.58	1.64	2.12	2.61	2.88
	02:20	2.3	2.67	3.81	2.08	2.13	1.85	1.89	3.29	2.19	2.33	2.07	2.54	1.96	2.58	1.78	2.12	2.61	2.88
	02:30	2.3	2.67	3.81	2.08	2.13	1.87	1.95	3.3	2.43	2.34	2.07	2.55	1.96	2.58	1.85	2.12	2.62	2.88
	02:40	2.38	2.67	3.81	2.33	2.13	1.87	1.95	3.3	2.7	2.34	2.07	2.62	1.96	2.58	1.85	2.12	2.62	2.88
	02:50	2.39	2.67	3.81	2.33	2.13	1.87	1.95	3.3	2.72	2.34	2.07	2.84	1.96	2.58	1.85	2.12	2.63	2.88
	03:00	2.5	2.67	3.81	2.33	2.13	1.89	1.95	3.3	2.72	2.34	2.07	2.85	1.96	2.58	1.85	2.12	2.64	2.88
	03:10	2.5	2.67	3.81	2.34	2.13	1.89	1.95	3.31	2.72	2.34	2.07	2.85	1.96	2.58	1.85	2.12	2.65	2.88
	03:20	2.5	2.67	3.81	2.34	2.13	1.89	1.95	3.31	2.75	2.34	2.07	2.85	1.96	2.58	1.85	2.14	2.66	2.88
	03:30	2.5	2.67	3.81	2.34	2.13	1.89	1.95	3.31	2.75	2.34	2.07	2.85	2.04	2.62	1.85	2.14	2.67	2.88
	03:40	2.51	2.67	3.81	2.34	2.13	1.91	1.95	3.31	2.75	2.34	2.07	2.86	2.06	2.62	1.89	2.14	2.67	2.88
	03:50	2.51	2.68	3.81	2.72	2.13	1.91	1.95	3.32	2.75	2.34	2.07	2.86	2.06	2.62	1.89	2.14	2.71	2.88
	04:00	2.51	2.68	3.81	2.72	2.13	1.91	1.95	3.32	2.75	2.34	2.07	2.87	2.17	2.62	1.9	2.14	2.8	2.88
	04:10	2.59	3.01	3.81	2.76	2.13	1.91	1.95	3.33	2.75	2.34	2.21	2.87	2.18	2.67	1.9	2.14	2.85	2.94
	04:20	2.6	3.01	3.81	2.76	2.15	1.91	1.95	3.33	2.75	2.34	2.21	2.87	2.18	2.67	1.9	2.14	2.85	2.96
	04:30	2.74	3.01	3.81	2.76	2.24	1.91	1.97	3.33	2.79	2.34	2.21	2.87	2.19	2.67	1.97	2.16	3.07	2.96
	04:40	2.74	3.02	3.81	2.76	2.25	1.91	1.97	3.34	2.79	2.34	2.21	2.92	2.2	2.67	1.97	2.16	3.18	2.97
	04:50	2.74	3.02	3.81	2.76	2.69	1.92	2.05	3.35	2.79	2.34	2.21	2.95	2.2	2.67	1.97	2.16	3.19	2.97
	05:00	2.74	3.02	3.81	2.83	2.69	1.94	2.07	3.35	2.8	2.34	2.78	3.09	2.22	2.67	1.97	2.22	3.19	3.01
	05:10	2.75	3.28	3.81	2.83	2.69	2.03	2.13	3.38	2.8	2.34	2.84	3.1	2.25	2.67	1.97	2.26	3.2	3.03
	05:20	2.75	3.29	3.81	2.83	2.69	2.03	2.23	3.38	2.84	2.34	2.85	3.1	2.25	2.67	1.97	2.27	3.2	3.03
	05:30	2.98	3.29	3.81	2.83	2.69	2.03	2.25	3.38	2.84	2.34	2.85	3.11	2.25	2.67	1.97	2.33	3.21	3.05
	05:40	2.98	3.29	3.81	2.83	2.69	2.22	2.25	3.38	2.85	2.34	2.85	3.11	2.25	2.67	1.97	2.33	3.23	3.05
	05:50	3.09	3.29	3.81	2.83	2.69	2.23	2.25	3.38	2.88	2.34	2.86	3.11	2.25	2.67	1.97	2.34	3.3	3.05
	06:00	3.12	3.29	3.81	2.83	2.69	2.26	2.25	3.38	2.91	2.34	2.86	3.11	2.25	2.67	1.97	2.34	3.38	3.23
	06:10	3.12	3.29	3.81	2.83	2.75	2.26	2.25	3.38	2.94	2.34	2.86	3.11	2.25	2.67	1.97	2.34	3.38	3.26
	06:20	3.12	3.29	3.81	2.83	2.75	2.26	2.25	3.38	2.96	2.6	2.86	3.11	2.25	2.67	1.97	2.34	3.38	3.29
	06:30	3.12	3.29	3.81	2.83	2.75	2.26	2.25	3.38	2.97	2.64	2.87	3.11	2.25	2.67	1.97	2.34	3.38	3.31
	06:40	3.12	3.29	3.81	2.83	2.75	2.26	2.25	3.38	2.98	2.64	2.87	3.12	2.25	2.67	1.97	2.36	3.38	3.33
	06:50	3.12	3.29	3.81	2.83	2.75	2.26	2.28	3.38	2.98	2.64	2.87	3.12	2.25	2.67	1.97	2.36	3.38	3.33
	07:00	3.12	3.29	3.81	2.83	2.75	2.26	2.4	3.38	2.98	2.64	2.87	3.12	2.25	2.67	1.97	2.43	3.38	3.33
	07:10	3.12	3.29	3.81	2.83	2.75	2.26	2.5	3.38	2.98	2.64	2.87	3.12	2.25	2.67	1.97	2.44	3.38	3.33
	07:20	3.12	3.29	3.81	2.83	2.75	2.26	2.51	3.38	2.98	2.64	2.87	3.12	2.25	2.67	2.35	2.54	3.38	3.33
	07:30	3.12	3.29	3.81	2.83	2.75	2.26	2.56	3.38	2.98	2.64	2.89	3.13	2.25	2.89	2.35	2.56	3.38	3.33
	07:40	3.12	3.29	3.81	2.83	2.75	2.26	2.57	3.38	2.98	2.64	2.89	3.13	2.25	3.37	2.35	2.63	3.38	3.33
	07:50	3.12	3.3	3.81	2.83	2.75	2.26	2.61	3.38	2.98	2.64	2.89	3.13	2.25	3.37	2.35	2.68	3.38	3.33
	08:00	3.12	3.3	3.81	2.83	2.75	2.26	2.61	3.38	2.98	2.67	2.89	3.13	2.25	3.37	2.35	2.71	3.38	3.33
	08:10	3.12	3.3	3.81	2.83	2.75	2.26	2.62	3.38	2.98	2.67	2.89	3.13	2.25	3.37	2.35	2.71	3.38	3.33
	08:20	3.12	3.3	3.81	2.83	2.75	2.26	2.66	3.38	2.98	2.67	2.89	3.13	2.25	3.37	2.35	2.71	3.38	3.33
	08:30	3.12	3.3	3.81	2.83	2.75	2.26	2.66	3.38	2.98	2.67	2.89	3.13	2.25	3.37	2.35	2.71	3.38	3.33

## Sheet: H_Tbx21ChR2_10minPreDC_AUC0180
	Fig. 7 h) Cummulative Food Intake [g] over 3 hours after 10min stimulation before dark cycle onset in Tbx21-ChR2tdtomato lean male mice displayed as area under the curve [AUC]
		Off	On		Paired t test
	Mouse 2	11.27	7.02		P value	0.0078
	Mouse 3	14.88	8.195		P value summary	**
	Mouse 4	16.15	8.32		Significantly different (P < 0.05)?	Yes
	Mouse 5	10.14	7.365		One- or two-tailed P value?	Two-tailed
	Mouse 6	10.13	8.38		t, df	t=3,520, df=8
	Mouse 7	7.375	8.66		Number of pairs	9
	Mouse 8	10.77	8.13
	Mouse 9	10.88	6.205		How big is the difference?
	Mouse 10	5.93	5.125		Mean of differences (B - A)	-3.347
					SD of differences	2.853
					SEM of differences	0.951
					95% confidence interval	-5,540 to -1,154
					R squared (partial eta squared)	0.6076
					How effective was the pairing?
					Correlation coefficient (r)	0.4608
					P value (one tailed)	0.106
					P value summary	ns
					Was the pairing significantly effective?	No

## Sheet: i_Tbx21ChR2_10min90minafterDC
	Fig. 7 i) Cummulative Food Intake [g] over 3 hours after 10min stimulation during the dark cycle in Tbx21-ChR2tdtomato lean male mice
		Off									On										Two-way RM ANOVA	Matching: Both factors					Compare each cell mean with the other cell mean in that row
		Mouse 1	Mouse 2	Mouse 3	Mouse 4	Mouse 5	Mouse 6	Mouse 7	Mouse 8	Mouse 9	Mouse 1	Mouse 2	Mouse 3	Mouse 4	Mouse 5	Mouse 6	Mouse 7	Mouse 8	Mouse 9		Assume sphericity?	Yes
	18:00	0	0	0	0	0	0	0	0	0	0	0	0	0	0	0	0	0	0		Alpha	0.05					Number of families	1
	18:10	0	0.24	0.21	0.01	0.03	0	0.18	0.29	0.04	0.22	0.13	0.3	0.12	0.04	0.17	0.16	0.01	0.02								Number of comparisons per family	89
	18:20	0.07	0.27	0.51	0.18	0.26	0.01	0.18	0.38	0.37	0.4	0.28	0.32	0.24	0.2	0.18	0.3	0.21	0.13		Source of Variation	% of total variation	P value	P value summary	Significant?		Alpha	0.05
	18:30	0.23	0.27	0.52	0.29	0.35	0.23	0.18	0.4	0.42	0.41	0.28	0.41	0.38	0.2	0.27	0.33	0.21	0.23		Row Factor	82.88	<0,0001	****	Yes
	18:40	0.31	0.31	0.52	0.39	0.42	0.23	0.18	0.46	0.44	0.41	0.32	0.6	0.42	0.2	0.6	0.33	0.45	0.29		Column Factor	0.6879	0.2479	ns	No		Šídák's multiple comparisons test	Mean Diff,	95,00% CI of diff,	Below threshold?	Summary	Adjusted P Value
	18:50	0.31	0.71	0.56	0.39	0.6	0.39	0.18	0.49	0.57	0.41	0.55	0.61	0.52	0.2	0.61	0.5	0.45	0.32		Row Factor x Column Factor	0.3485	0.0003	***	Yes
	19:00	0.31	0.78	0.66	0.58	0.6	0.39	0.18	0.49	0.65	0.41	0.55	0.61	0.52	0.2	0.61	0.5	0.48	0.34		Subject x Row Factor	4.553					Off - On
	19:10	0.38	0.78	0.66	0.63	0.6	0.39	0.18	0.49	0.88	0.53	0.58	0.61	0.61	0.2	0.61	0.5	0.56	0.39		Subject x Column Factor	3.543					18:00	0	-0,3057 to 0,3057	No	ns	>0,9999
	19:20	0.53	0.78	0.68	0.75	0.73	0.4	0.35	0.5	0.9	0.68	0.58	0.61	0.61	0.2	0.61	0.5	0.59	0.39		Subject	6.312					18:10	-0.01889	-0,3246 to 0,2868	No	ns	>0,9999
	19:30	0.54	0.78	0.68	0.75	0.87	0.41	0.35	0.53	0.9	0.79	0.58	0.61	0.61	0.43	0.7	0.5	0.6	0.39								18:20	-0.003333	-0,3091 to 0,3024	No	ns	>0,9999
	19:40	0.54	0.86	0.85	0.75	0.87	0.41	0.43	0.55	0.91	0.79	0.58	0.61	0.61	0.48	0.77	0.5	0.73	0.46		ANOVA table	SS	DF	MS	F (DFn, DFd)	P value	18:30	0.01889	-0,2868 to 0,3246	No	ns	>0,9999
	19:50	0.54	0.86	0.85	0.76	0.87	0.41	0.44	0.85	0.92	0.85	0.71	0.61	0.78	0.69	0.79	0.67	0.74	0.46		Row Factor	1221	88	13.87	F (88, 704) = 145,6	P<0,0001	18:40	-0.04	-0,3457 to 0,2657	No	ns	>0,9999
	20:00	0.54	0.86	0.95	0.77	0.95	0.58	0.44	0.85	0.92	0.91	0.71	0.77	0.87	0.71	0.95	0.68	0.75	0.46		Column Factor	10.13	1	10.13	F (1, 8) = 1,553	P=0,2479	18:50	0.003333	-0,3024 to 0,3091	No	ns	>0,9999
	20:10	0.54	0.86	0.95	0.77	1.05	0.66	0.44	0.85	1.13	0.91	0.71	0.98	1.04	0.74	1.07	0.84	0.75	0.55		Row Factor x Column Factor	5.134	88	0.05834	F (88, 704) = 1,659	P=0,0003	19:00	0.04667	-0,2591 to 0,3524	No	ns	>0,9999
	20:20	0.65	0.86	0.95	0.78	1.12	0.82	0.44	0.85	1.24	0.91	0.71	0.98	1.06	0.74	1.08	0.98	0.75	0.73		Subject x Row Factor	67.07	704	0.09527			19:10	0.04444	-0,2613 to 0,3502	No	ns	>0,9999
	20:30	1.09	0.86	0.95	0.78	1.13	0.82	0.44	0.85	1.27	0.91	0.71	0.98	1.06	0.74	1.25	1.34	0.75	0.74		Subject x Column Factor	52.19	8	6.524			19:20	0.09444	-0,2113 to 0,4002	No	ns	>0,9999
	20:40	1.1	0.86	0.95	0.83	1.15	1.28	0.46	0.85	1.53	1.08	0.71	0.98	1.21	0.74	1.28	1.35	0.75	0.94		Subject	92.99	8	11.62			19:30	0.06667	-0,2391 to 0,3724	No	ns	>0,9999
	20:50	1.17	0.86	0.97	0.83	1.15	1.28	0.66	0.85	1.53	1.15	0.71	0.98	1.21	0.74	1.4	1.35	0.75	0.95		Residual	24.76	704	0.03517			19:40	0.07111	-0,2346 to 0,3768	No	ns	>0,9999
	21:00	1.36	0.86	0.97	1.25	1.15	1.52	0.66	0.85	1.53	1.31	0.71	0.98	1.29	0.74	1.45	1.35	0.75	0.98								19:50	0.02222	-0,2835 to 0,3279	No	ns	>0,9999
	21:10	1.36	0.86	0.98	1.27	1.15	1.52	0.66	0.85	1.57	1.41	0.76	0.98	1.29	0.95	1.45	1.35	0.76	1.18		Difference between column means						20:00	0.005556	-0,3002 to 0,3113	No	ns	>0,9999
	21:20	1.36	0.86	1.16	1.27	1.34	1.52	0.66	1.1	1.57	1.59	1.04	1.1	1.29	1.18	1.45	1.35	0.82	1.18		Mean of Off	1.825					20:10	-0.03778	-0,3435 to 0,2679	No	ns	>0,9999
	21:30	1.36	0.86	1.4	1.27	1.34	1.52	0.66	1.17	1.59	1.68	1.06	1.11	1.29	1.24	1.45	1.35	0.91	1.28		Mean of On	1.984					20:20	-0.02556	-0,3313 to 0,2802	No	ns	>0,9999
	21:40	1.36	0.86	1.47	1.27	1.34	1.52	0.66	1.3	1.65	1.68	1.06	1.11	1.29	1.24	1.46	1.35	1.09	1.42		Difference between means	-0.1591					20:30	-0.03222	-0,3379 to 0,2735	No	ns	>0,9999
	21:50	1.36	0.86	1.47	1.27	1.34	1.52	0.66	1.31	1.67	1.68	1.06	1.11	1.29	1.24	1.5	1.35	1.16	1.42		SE of difference	0.1276					20:40	-0.003333	-0,3091 to 0,3024	No	ns	>0,9999
	22:00	1.36	0.99	1.47	1.27	1.34	1.52	0.66	1.31	1.67	1.68	1.07	1.13	1.38	1.24	1.6	1.36	1.3	1.67		95% CI of difference	-0,4534 to 0,1353					20:50	0.006667	-0,2991 to 0,3124	No	ns	>0,9999
	22:10	1.36	1.06	1.47	1.27	1.34	1.52	0.66	1.31	1.68	1.69	1.07	1.13	1.44	1.24	1.72	1.46	1.32	1.67								21:00	0.06556	-0,2402 to 0,3713	No	ns	>0,9999
	22:20	1.36	1.1	1.47	1.27	1.39	1.52	0.66	1.31	1.72	1.8	1.07	1.13	1.48	1.24	1.73	1.59	1.32	1.7		Data summary						21:10	0.01	-0,2957 to 0,3157	No	ns	>0,9999
	22:30	1.36	1.1	1.47	1.27	1.59	1.52	0.66	1.31	1.72	2.09	1.07	1.13	1.57	1.24	1.87	1.63	1.32	1.7		Number of columns (Column Factor)	2					21:20	-0.01778	-0,3235 to 0,2879	No	ns	>0,9999
	22:40	1.36	1.1	1.47	1.27	1.65	1.52	0.66	1.43	1.72	2.14	1.39	1.13	1.62	1.24	1.87	1.63	1.32	1.7		Number of rows (Row Factor)	89					21:30	-0.02222	-0,3279 to 0,2835	No	ns	>0,9999
	22:50	1.36	1.1	1.47	1.27	1.75	1.52	1.13	1.44	1.72	2.14	1.39	1.15	1.62	1.24	1.87	1.63	1.32	1.7		Number of subjects (Subject)	9					21:40	-0.03	-0,3357 to 0,2757	No	ns	>0,9999
	23:00	1.36	1.1	1.47	1.27	1.76	1.52	1.13	1.44	1.72	2.14	1.39	1.18	1.62	1.24	1.87	1.64	1.32	1.7		Number of missing values	0					21:50	-0.03889	-0,3446 to 0,2668	No	ns	>0,9999
	23:10	1.36	1.1	1.8	1.27	1.78	1.52	1.13	1.44	1.72	2.14	1.39	1.19	1.62	1.24	1.87	1.69	1.32	1.7								22:00	-0.09333	-0,3991 to 0,2124	No	ns	>0,9999
	23:20	1.36	1.1	1.81	1.33	1.78	1.52	1.13	1.44	1.72	2.14	1.39	1.29	1.62	1.24	1.87	1.69	1.32	1.76								22:10	-0.1189	-0,4246 to 0,1868	No	ns	>0,9999
	23:30	1.38	1.1	1.82	1.35	1.78	1.63	1.13	1.44	1.72	2.26	1.56	1.32	1.62	1.87	1.88	1.69	1.41	1.76								22:20	-0.14	-0,4457 to 0,1657	No	ns	>0,9999
	23:40	1.46	1.1	1.85	1.35	1.78	1.64	1.13	1.44	1.74	2.36	1.58	1.32	1.66	1.94	1.92	1.69	1.41	1.76								22:30	-0.18	-0,4857 to 0,1257	No	ns	0.9783
	23:50	1.87	1.1	1.87	1.35	1.78	1.64	1.13	1.44	1.98	2.52	1.58	1.33	1.66	1.94	2.15	1.86	1.41	1.86								22:40	-0.2067	-0,5124 to 0,09905	No	ns	0.8294
	00:00	2.17	1.1	1.9	1.35	1.78	1.64	1.13	1.44	2.14	2.67	1.6	1.46	1.66	1.94	2.18	2.21	1.41	1.88								22:50	-0.1444	-0,4502 to 0,1613	No	ns	>0,9999
	00:10	2.23	1.1	1.92	1.35	1.78	1.64	1.13	1.47	2.19	2.77	1.6	1.66	1.73	2.02	2.25	2.21	1.41	1.88								23:00	-0.1478	-0,4535 to 0,1579	No	ns	0.9999
	00:20	2.23	1.1	1.94	1.35	1.78	1.64	1.13	1.59	2.2	2.78	1.6	1.66	1.74	2.02	2.4	2.21	1.41	1.88								23:10	-0.1156	-0,4213 to 0,1902	No	ns	>0,9999
	00:30	2.23	1.1	1.97	1.35	1.78	1.7	1.13	1.66	2.26	2.78	1.6	1.66	1.84	2.02	2.41	2.21	1.41	1.88								23:20	-0.1256	-0,4313 to 0,1802	No	ns	>0,9999
	00:40	2.23	1.1	1.98	1.35	1.8	1.7	1.13	1.67	2.26	2.78	1.62	1.66	2.08	2.02	2.42	2.21	1.44	1.88								23:30	-0.2244	-0,5302 to 0,08127	No	ns	0.6373
	00:50	2.23	1.1	2.11	1.42	1.89	1.7	1.51	1.67	2.26	2.78	1.63	1.66	2.08	2.02	2.43	2.21	1.5	1.88								23:40	-0.2389	-0,5446 to 0,06683	No	ns	0.4673
	01:00	2.23	1.1	2.23	1.54	2.04	1.7	1.62	1.67	2.26	2.78	1.64	1.66	2.21	2.02	2.45	2.21	1.55	1.88								23:50	-0.2389	-0,5446 to 0,06683	No	ns	0.4673
	01:10	2.23	1.1	2.24	1.54	2.23	1.7	1.65	1.67	2.27	2.78	1.66	1.66	2.21	2.02	2.46	2.21	1.8	1.88								00:00	-0.2622	-0,5679 to 0,04350	No	ns	0.2425
	01:20	2.23	1.1	2.24	1.54	2.23	1.7	1.65	1.67	2.28	2.78	1.71	1.66	2.21	2.02	2.48	2.21	1.83	1.88								00:10	-0.3022	-0,6079 to 0,003496	No	ns	0.0575
	01:30	2.23	1.1	2.25	1.54	2.23	1.86	1.65	1.67	2.29	2.78	1.73	1.66	2.21	2.02	2.5	2.21	1.87	1.88								00:20	-0.3044	-0,6102 to 0,001274	No	ns	0.0526
	01:40	2.23	1.1	2.27	1.54	2.23	1.87	1.65	1.67	2.32	2.78	1.73	1.66	2.21	2.02	2.6	2.21	1.87	2.09								00:30	-0.2922	-0,5979 to 0,01350	No	ns	0.0848
	01:50	2.51	1.1	2.33	1.54	2.23	1.87	1.65	1.67	2.33	2.78	1.73	1.66	2.21	2.02	2.6	2.21	1.87	2.14								00:40	-0.3211	-0,6268 to -0,01539	Yes	*	0.0264
	02:00	2.52	1.1	2.33	1.54	2.23	1.87	1.65	1.67	2.56	2.78	1.83	1.66	2.21	2.02	2.62	2.21	1.87	2.22								00:50	-0.2556	-0,5613 to 0,05016	No	ns	0.2975
	02:10	2.59	1.1	2.33	1.54	2.23	1.87	1.65	1.67	2.94	2.78	2.01	1.66	2.21	2.04	2.63	2.34	1.87	2.22								01:00	-0.2233	-0,5291 to 0,08239	No	ns	0.6505
	02:20	2.59	1.1	2.33	1.66	2.23	1.87	1.65	1.8	2.96	2.78	2.29	1.66	2.21	2.13	2.64	2.55	1.87	2.22								01:10	-0.2278	-0,5335 to 0,07794	No	ns	0.5977
	02:30	2.59	1.1	2.33	2.09	2.3	1.87	1.65	1.89	2.97	2.97	2.31	1.85	2.21	2.45	2.66	2.56	1.87	2.22								01:20	-0.2378	-0,5435 to 0,06794	No	ns	0.4799
	02:40	2.91	1.1	2.61	2.12	2.43	1.87	1.65	1.94	3.02	3.29	2.31	1.91	2.21	2.45	2.67	2.56	1.87	2.36								01:30	-0.2267	-0,5324 to 0,07905	No	ns	0.6109
	02:50	3.18	1.13	2.61	2.12	2.51	1.87	1.65	1.94	3.02	3.31	2.31	1.92	2.21	2.45	2.7	2.56	1.87	2.41								01:40	-0.2544	-0,5602 to 0,05127	No	ns	0.3074
	03:00	3.18	1.19	2.61	2.12	2.51	1.87	2.01	1.94	3.02	3.31	2.31	1.92	2.21	2.46	2.71	2.56	1.87	2.41								01:50	-0.2211	-0,5268 to 0,08461	No	ns	0.6765
	03:10	3.18	1.19	2.78	2.12	2.51	1.87	2.19	1.94	3.02	3.32	2.31	1.92	2.21	2.49	2.72	2.56	1.87	2.41								02:00	-0.2167	-0,5224 to 0,08905	No	ns	0.7272
	03:20	3.18	1.19	2.78	2.12	2.65	1.88	2.19	1.94	3.02	3.32	2.37	1.92	2.21	2.49	2.73	2.56	1.87	2.41								02:10	-0.2044	-0,5102 to 0,1013	No	ns	0.8491
	03:30	3.18	1.19	2.97	2.12	2.74	1.88	2.19	1.94	3.02	3.34	2.66	2.03	2.22	2.49	2.95	2.59	1.87	2.5								02:20	-0.24	-0,5457 to 0,06572	No	ns	0.4547
	03:40	3.2	1.25	2.99	2.12	2.74	1.99	2.19	1.94	3.02	3.34	2.66	2.21	2.43	2.56	3.02	2.79	1.87	2.53								02:30	-0.2567	-0,5624 to 0,04905	No	ns	0.2878
	03:50	3.2	1.43	3	2.12	2.8	1.99	2.19	2.06	3.04	3.44	2.66	2.64	2.44	2.85	3.1	2.93	1.97	2.56								02:40	-0.22	-0,5257 to 0,08572	No	ns	0.6894
	04:00	3.22	1.43	3.17	2.12	3.01	2.05	2.44	2.14	3.07	3.46	2.66	2.65	2.44	2.95	3.1	3.08	2.06	2.56								02:50	-0.19	-0,4957 to 0,1157	No	ns	0.9444
	04:10	3.22	1.43	3.22	2.12	3.13	2.11	2.58	2.14	3.08	3.47	2.75	2.65	2.44	3.19	3.1	3.22	2.06	2.56								03:00	-0.1456	-0,4513 to 0,1602	No	ns	>0,9999
	04:20	3.26	1.43	3.22	2.12	3.13	2.11	2.65	2.14	3.08	3.56	2.75	2.65	2.44	3.19	3.1	3.22	2.06	2.56								03:10	-0.1122	-0,4179 to 0,1935	No	ns	>0,9999
	04:30	3.26	1.5	3.22	2.12	3.14	2.11	2.72	2.14	3.08	3.56	2.75	2.74	2.49	3.25	3.1	3.22	2.07	2.56								03:20	-0.1033	-0,4091 to 0,2024	No	ns	>0,9999
	04:40	3.26	1.75	3.34	2.12	3.14	2.11	2.72	2.14	3.08	3.56	2.75	2.88	2.49	3.25	3.1	3.22	2.1	2.56								03:30	-0.1578	-0,4635 to 0,1479	No	ns	0.999
	04:50	3.26	1.8	3.34	2.12	3.22	2.3	2.72	2.14	3.08	3.56	2.75	2.89	2.49	3.25	3.1	3.24	2.13	2.56								03:40	-0.2189	-0,5246 to 0,08683	No	ns	0.7021
	05:00	3.26	1.8	3.34	2.12	3.28	2.42	2.76	2.14	3.08	3.56	2.75	2.89	2.49	3.25	3.1	3.26	2.13	2.56								03:50	-0.3067	-0,6124 to -0,0009481	Yes	*	0.0481
	05:10	3.26	1.8	3.34	2.34	3.31	2.46	2.76	2.14	3.08	3.56	2.75	2.89	2.49	3.25	3.1	3.28	2.14	2.76								04:00	-0.2567	-0,5624 to 0,04905	No	ns	0.2878
	05:20	3.26	1.8	3.34	2.34	3.33	2.46	2.77	2.14	3.08	3.69	2.75	2.89	2.49	3.25	3.1	3.29	2.15	2.76								04:10	-0.2678	-0,5735 to 0,03794	No	ns	0.2027
	05:30	3.27	1.96	3.34	2.34	3.33	2.46	2.77	2.21	3.08	3.69	2.91	2.89	2.49	3.25	3.1	3.3	2.17	2.76								04:20	-0.2656	-0,5713 to 0,04016	No	ns	0.218
	05:40	3.27	1.96	3.34	2.34	3.33	2.46	2.82	2.29	3.08	3.69	2.92	2.89	2.49	3.25	3.1	3.31	2.29	2.76								04:30	-0.2722	-0,5779 to 0,03350	No	ns	0.1747
	05:50	3.32	1.96	3.34	2.34	3.33	2.46	2.84	2.3	3.08	3.69	2.92	2.89	2.49	3.25	3.1	3.32	2.38	2.76								04:40	-0.25	-0,5557 to 0,05572	No	ns	0.3493
	06:00	3.32	1.96	3.34	2.34	3.33	2.46	2.9	2.3	3.08	3.69	2.92	2.89	2.49	3.25	3.1	3.33	2.38	2.76								04:50	-0.2211	-0,5268 to 0,08461	No	ns	0.6765
	06:10	3.32	1.96	3.34	2.34	3.33	2.46	2.9	2.31	3.08	3.69	2.92	2.89	2.49	3.25	3.1	3.33	2.4	2.76								05:00	-0.1989	-0,5046 to 0,1068	No	ns	0.8927
	06:20	3.32	1.96	3.34	2.34	3.33	2.46	2.9	2.31	3.08	3.69	2.92	2.89	2.49	3.25	3.1	3.34	2.4	2.76								05:10	-0.1922	-0,4979 to 0,1135	No	ns	0.9335
	06:30	3.32	1.96	3.34	2.34	3.33	2.46	2.9	2.31	3.08	3.87	2.92	3.16	2.49	3.25	3.1	3.34	2.4	2.76								05:20	-0.2056	-0,5113 to 0,1002	No	ns	0.8394
	06:40	3.32	1.96	3.34	2.34	3.33	2.46	2.9	2.33	3.08	3.87	2.92	3.16	2.49	3.25	3.1	3.35	2.4	2.76								05:30	-0.2	-0,5057 to 0,1057	No	ns	0.8846
	06:50	3.32	1.96	3.34	2.34	3.33	2.46	2.9	2.33	3.08	3.87	2.92	3.16	2.49	3.25	3.1	3.66	2.4	2.76								05:40	-0.2011	-0,5068 to 0,1046	No	ns	0.8763
	07:00	3.32	1.96	3.34	2.34	3.38	2.46	2.9	2.33	3.08	3.87	2.92	3.16	2.49	3.25	3.1	3.69	2.4	2.76								05:50	-0.2033	-0,5091 to 0,1024	No	ns	0.8585
	07:10	3.32	1.96	3.34	2.34	3.38	2.46	2.9	2.33	3.08	3.87	2.92	3.16	2.49	3.25	3.1	3.71	2.4	2.76								06:00	-0.1978	-0,5035 to 0,1079	No	ns	0.9003
	07:20	3.32	1.96	3.34	2.34	3.38	2.46	2.9	2.33	3.08	3.87	2.92	3.16	2.49	3.25	3.1	3.71	2.4	2.76								06:10	-0.1989	-0,5046 to 0,1068	No	ns	0.8927
	07:30	3.32	1.96	3.34	2.34	3.38	2.46	2.9	2.33	3.08	3.87	2.92	3.16	2.49	3.25	3.1	3.71	2.4	2.76								06:20	-0.2	-0,5057 to 0,1057	No	ns	0.8846
	07:40	3.32	1.96	3.34	2.34	3.38	2.46	2.9	2.36	3.08	3.87	2.92	3.16	2.49	3.25	3.1	3.71	2.42	2.76								06:30	-0.25	-0,5557 to 0,05572	No	ns	0.3493
	07:50	3.32	1.96	3.34	2.34	3.38	2.46	2.9	2.5	3.08	3.87	2.92	3.16	2.49	3.25	3.1	3.71	2.42	2.76								06:40	-0.2489	-0,5546 to 0,05683	No	ns	0.3603
	08:00	3.33	1.96	3.34	2.34	3.38	2.46	2.9	2.51	3.08	3.87	2.92	3.32	2.49	3.25	3.1	3.71	2.43	2.76								06:50	-0.2833	-0,5891 to 0,02239	No	ns	0.1181
	08:10	3.33	1.96	3.34	2.34	3.38	2.81	2.9	3.05	3.08	3.87	2.92	3.46	2.49	3.25	3.1	3.71	2.43	2.76								07:00	-0.2811	-0,5868 to 0,02461	No	ns	0.128
	08:20	3.33	1.96	3.34	2.34	3.38	2.81	3	3.05	3.08	3.87	2.92	3.46	2.49	3.25	3.1	3.71	2.43	2.76								07:10	-0.2833	-0,5891 to 0,02239	No	ns	0.1181
	08:30	3.33	1.96	3.34	2.34	3.38	2.81	3	3.05	3.08	3.87	2.95	3.46	2.49	3.25	3.1	3.76	2.43	2.76								07:20	-0.2833	-0,5891 to 0,02239	No	ns	0.1181
	08:40	3.33	1.96	3.34	2.34	3.38	2.81	3	3.05	3.08	3.87	2.95	3.46	2.49	3.25	3.1	3.81	2.43	2.76								07:30	-0.2833	-0,5891 to 0,02239	No	ns	0.1181
																											07:40	-0.2822	-0,5879 to 0,02350	No	ns	0.1229
																											07:50	-0.2667	-0,5724 to 0,03905	No	ns	0.2102
																											08:00	-0.2833	-0,5891 to 0,02239	No	ns	0.1181
																											08:10	-0.2	-0,5057 to 0,1057	No	ns	0.8846
																											08:20	-0.1889	-0,4946 to 0,1168	No	ns	0.9494
																											08:30	-0.1978	-0,5035 to 0,1079	No	ns	0.9003
																											08:40	-0.2033	-0,5091 to 0,1024	No	ns	0.8585
																											Test details	Mean 1	Mean 2	Mean Diff,	SE of diff,	N1	N2	t	DF
																											Off - On
																											18:00	1.11e-15	1.11e-15	0	0.0884	9	9	0	704
																											18:10	0.1111	0.13	-0.01889	0.0884	9	9	0.2137	704
																											18:20	0.2478	0.2511	-0.003333	0.0884	9	9	0.03771	704
																											18:30	0.3211	0.3022	0.01889	0.0884	9	9	0.2137	704
																											18:40	0.3622	0.4022	-0.04	0.0884	9	9	0.4525	704
																											18:50	0.4667	0.4633	0.003333	0.0884	9	9	0.03771	704
																											19:00	0.5156	0.4689	0.04667	0.0884	9	9	0.5279	704
																											19:10	0.5544	0.51	0.04444	0.0884	9	9	0.5028	704
																											19:20	0.6244	0.53	0.09444	0.0884	9	9	1.068	704
																											19:30	0.6456	0.5789	0.06667	0.0884	9	9	0.7542	704
																											19:40	0.6856	0.6144	0.07111	0.0884	9	9	0.8044	704
																											19:50	0.7222	0.7	0.02222	0.0884	9	9	0.2514	704
																											20:00	0.7622	0.7567	0.005556	0.0884	9	9	0.06285	704
																											20:10	0.8056	0.8433	-0.03778	0.0884	9	9	0.4274	704
																											20:20	0.8567	0.8822	-0.02556	0.0884	9	9	0.2891	704
																											20:30	0.91	0.9422	-0.03222	0.0884	9	9	0.3645	704
																											20:40	1.001	1.004	-0.003333	0.0884	9	9	0.03771	704
																											20:50	1.033	1.027	0.006667	0.0884	9	9	0.07542	704
																											21:00	1.128	1.062	0.06556	0.0884	9	9	0.7416	704
																											21:10	1.136	1.126	0.01	0.0884	9	9	0.1131	704
																											21:20	1.204	1.222	-0.01778	0.0884	9	9	0.2011	704
																											21:30	1.241	1.263	-0.02222	0.0884	9	9	0.2514	704
																											21:40	1.27	1.3	-0.03	0.0884	9	9	0.3394	704
																											21:50	1.273	1.312	-0.03889	0.0884	9	9	0.4399	704
																											22:00	1.288	1.381	-0.09333	0.0884	9	9	1.056	704
																											22:10	1.297	1.416	-0.1189	0.0884	9	9	1.345	704
																											22:20	1.311	1.451	-0.14	0.0884	9	9	1.584	704
																											22:30	1.333	1.513	-0.18	0.0884	9	9	2.036	704
																											22:40	1.353	1.56	-0.2067	0.0884	9	9	2.338	704
																											22:50	1.418	1.562	-0.1444	0.0884	9	9	1.634	704
																											23:00	1.419	1.567	-0.1478	0.0884	9	9	1.672	704
																											23:10	1.458	1.573	-0.1156	0.0884	9	9	1.307	704
																											23:20	1.466	1.591	-0.1256	0.0884	9	9	1.42	704
																											23:30	1.483	1.708	-0.2244	0.0884	9	9	2.539	704
																											23:40	1.499	1.738	-0.2389	0.0884	9	9	2.702	704
																											23:50	1.573	1.812	-0.2389	0.0884	9	9	2.702	704
																											00:00	1.628	1.89	-0.2622	0.0884	9	9	2.966	704
																											00:10	1.646	1.948	-0.3022	0.0884	9	9	3.419	704
																											00:20	1.662	1.967	-0.3044	0.0884	9	9	3.444	704
																											00:30	1.687	1.979	-0.2922	0.0884	9	9	3.306	704
																											00:40	1.691	2.012	-0.3211	0.0884	9	9	3.632	704
																											00:50	1.766	2.021	-0.2556	0.0884	9	9	2.891	704
																											01:00	1.821	2.044	-0.2233	0.0884	9	9	2.526	704
																											01:10	1.848	2.076	-0.2278	0.0884	9	9	2.577	704
																											01:20	1.849	2.087	-0.2378	0.0884	9	9	2.69	704
																											01:30	1.869	2.096	-0.2267	0.0884	9	9	2.564	704
																											01:40	1.876	2.13	-0.2544	0.0884	9	9	2.878	704
																											01:50	1.914	2.136	-0.2211	0.0884	9	9	2.501	704
																											02:00	1.941	2.158	-0.2167	0.0884	9	9	2.451	704
																											02:10	1.991	2.196	-0.2044	0.0884	9	9	2.313	704
																											02:20	2.021	2.261	-0.24	0.0884	9	9	2.715	704
																											02:30	2.088	2.344	-0.2567	0.0884	9	9	2.903	704
																											02:40	2.183	2.403	-0.22	0.0884	9	9	2.489	704
																											02:50	2.226	2.416	-0.19	0.0884	9	9	2.149	704
																											03:00	2.272	2.418	-0.1456	0.0884	9	9	1.647	704
																											03:10	2.311	2.423	-0.1122	0.0884	9	9	1.269	704
																											03:20	2.328	2.431	-0.1033	0.0884	9	9	1.169	704
																											03:30	2.359	2.517	-0.1578	0.0884	9	9	1.785	704
																											03:40	2.382	2.601	-0.2189	0.0884	9	9	2.476	704
																											03:50	2.426	2.732	-0.3067	0.0884	9	9	3.469	704
																											04:00	2.517	2.773	-0.2567	0.0884	9	9	2.903	704
																											04:10	2.559	2.827	-0.2678	0.0884	9	9	3.029	704
																											04:20	2.571	2.837	-0.2656	0.0884	9	9	3.004	704
																											04:30	2.588	2.86	-0.2722	0.0884	9	9	3.079	704
																											04:40	2.629	2.879	-0.25	0.0884	9	9	2.828	704
																											04:50	2.664	2.886	-0.2211	0.0884	9	9	2.501	704
																											05:00	2.689	2.888	-0.1989	0.0884	9	9	2.25	704
																											05:10	2.721	2.913	-0.1922	0.0884	9	9	2.174	704
																											05:20	2.724	2.93	-0.2056	0.0884	9	9	2.325	704
																											05:30	2.751	2.951	-0.2	0.0884	9	9	2.262	704
																											05:40	2.766	2.967	-0.2011	0.0884	9	9	2.275	704
																											05:50	2.774	2.978	-0.2033	0.0884	9	9	2.3	704
																											06:00	2.781	2.979	-0.1978	0.0884	9	9	2.237	704
																											06:10	2.782	2.981	-0.1989	0.0884	9	9	2.25	704
																											06:20	2.782	2.982	-0.2	0.0884	9	9	2.262	704
																											06:30	2.782	3.032	-0.25	0.0884	9	9	2.828	704
																											06:40	2.784	3.033	-0.2489	0.0884	9	9	2.815	704
																											06:50	2.784	3.068	-0.2833	0.0884	9	9	3.205	704
																											07:00	2.79	3.071	-0.2811	0.0884	9	9	3.18	704
																											07:10	2.79	3.073	-0.2833	0.0884	9	9	3.205	704
																											07:20	2.79	3.073	-0.2833	0.0884	9	9	3.205	704
																											07:30	2.79	3.073	-0.2833	0.0884	9	9	3.205	704
																											07:40	2.793	3.076	-0.2822	0.0884	9	9	3.193	704
																											07:50	2.809	3.076	-0.2667	0.0884	9	9	3.017	704
																											08:00	2.811	3.094	-0.2833	0.0884	9	9	3.205	704
																											08:10	2.91	3.11	-0.2	0.0884	9	9	2.262	704
																											08:20	2.921	3.11	-0.1889	0.0884	9	9	2.137	704
																											08:30	2.921	3.119	-0.1978	0.0884	9	9	2.237	704
																											08:40	2.921	3.124	-0.2033	0.0884	9	9	2.3	704

## Sheet: i_Tbx21ChR2_10min90minafter_AUC
	Fig. 7 i) Cummulative Food Intake [g] over 3 hours after 10min stimulation during the dark cycle in Tbx21-ChR2tdtomato lean male mice displayed as AUC
		Off	On		Paired t test
	Mouse 1	9.53	12.43		P value	0.8633
	Mouse 2	12.23	9.755		P value summary	ns
	Mouse 3	12.91	12.06		Significantly different (P < 0.05)?	No
	Mouse 4	10.87	12.46		One- or two-tailed P value?	Two-tailed
	Mouse 5	13.33	7.82		t, df	t=0,1778, df=8
	Mouse 6	9.47	13.68		Number of pairs	9
	Mouse 7	6.04	12.01
	Mouse 8	10.96	9.905		How big is the difference?
	Mouse 9	15.39	8.28		Mean of differences (B - A)	-0.2589
					SD of differences	4.367
					SEM of differences	1.456
					95% confidence interval	-3,616 to 3,098
					R squared (partial eta squared)	0.003938
					How effective was the pairing?
					Correlation coefficient (r)	-0.6768
					P value (one tailed)	0.0226
					P value summary	*
					Was the pairing significantly effective?	Yes

## Sheet: Fig7.j_Tbx21ChR2_3hBeginDC
	Fig. 7 j) Cummulative Food Intake [g] over 3 hours during 3hrs stimulation during the dark cycle in Tbx21-ChR2tdtomato lean male mice
		Laser Off										Laser - On											Two-way RM ANOVA	Matching: Both factors					Compare each cell mean with the other cell mean in that row
	Time [s]	Mouse 1	Mouse 2	Mouse 3	Mouse 4	Mouse 5	Mouse 6	Mouse 7	Mouse 8	Mouse 9	Mouse 10	Mouse 1	Mouse 2	Mouse 3	Mouse 4	Mouse 5	Mouse 6	Mouse 7	Mouse 8	Mouse 9	Mouse 10		Assume sphericity?	Yes
	18:00	0	0	0	0	0	0	0	0	0	0	0	0	0	0	0	0	0	0	0	0		Alpha	0.05					Number of families	1
	18:10	0	0.08	0	0	0.04	0.01	0.07	0	0.02	0.06	0	0.01	0.01	0.07	0.05	0.16	0.14	0	0.12	0.04								Number of comparisons per family	85
	18:20	0.05	0.21	0.04	0.06	0.07	0.18	0.15	0.09	0.07	0.09	0	0.04	0.16	0.22	0.1	0.19	0.14	0.03	0.2	0.19		Source of Variation	% of total variation	P value	P value summary	Significant?		Alpha	0.05
	18:30	0.06	0.21	0.06	0.06	0.27	0.48	0.18	0.09	0.09	0.14	0	0.24	0.32	0.37	0.15	0.21	0.17	0.07	0.27	0.2		Row Factor	79.7	<0,0001	****	Yes
	18:40	0.06	0.33	0.09	0.06	0.4	0.49	0.39	0.22	0.16	0.52	0.06	0.3	0.48	0.52	0.21	0.28	0.18	0.15	0.43	0.36		Column Factor	0.0009599	0.9596	ns	No		Šídák's multiple comparisons test	Mean Diff,	95,00% CI of diff,	Below threshold?	Summary	Adjusted P Value
	18:50	0.12	0.33	0.11	0.06	0.42	0.49	0.78	0.26	0.16	0.56	0.06	0.3	0.49	0.53	0.3	0.28	0.46	0.28	0.54	0.4		Row Factor x Column Factor	0.09333	>0,9999	ns	No
	19:00	0.17	0.49	0.12	0.13	0.42	0.5	0.97	0.36	0.36	0.59	0.09	0.3	0.49	0.54	0.41	0.28	0.46	0.28	0.55	0.58		Subject x Row Factor	4.806					Cre+ - Off - Cre+ - On
	19:10	0.27	0.49	0.23	0.16	0.42	0.61	0.97	0.4	0.48	0.64	0.33	0.46	0.9	0.54	0.51	0.37	0.46	0.32	0.56	0.73		Subject x Column Factor	3.19					18:00	0	-0,2928 to 0,2928	No	ns	>0,9999
	19:20	0.29	0.49	0.33	0.18	0.55	0.87	1	0.45	0.54	0.69	0.33	0.47	0.9	0.57	0.52	0.53	0.72	0.36	0.74	0.77		Subject	10.57					18:10	-0.032	-0,3248 to 0,2608	No	ns	>0,9999
	19:30	0.39	0.49	0.34	0.18	0.56	1.1	1.12	0.52	0.59	0.73	0.55	0.47	0.9	0.6	0.66	0.56	0.74	0.41	0.81	0.94								18:20	-0.026	-0,3188 to 0,2668	No	ns	>0,9999
	19:40	0.46	0.56	0.37	0.29	0.62	1.1	1.12	0.6	0.6	0.76	0.56	0.47	0.9	0.66	0.8	0.56	0.74	0.48	1.29	0.97		ANOVA table	SS	DF	MS	F (DFn, DFd)	P value	18:30	-0.036	-0,3288 to 0,2568	No	ns	>0,9999
	19:50	0.63	0.58	0.48	0.3	0.63	1.1	1.12	0.69	0.68	1.17	0.56	0.58	0.9	0.9	0.81	0.62	0.74	0.55	1.31	1.37		Row Factor	1326	84	15.78	F (84, 756) = 149,3	P<0,0001	18:40	-0.025	-0,3178 to 0,2678	No	ns	>0,9999
	20:00	0.91	0.67	0.53	0.39	0.85	1.1	1.13	0.73	0.87	1.19	0.56	0.69	0.9	0.94	0.83	0.73	0.74	0.6	1.31	1.39		Column Factor	0.01597	1	0.01597	F (1, 9) = 0,002708	P=0,9596	18:50	-0.035	-0,3278 to 0,2578	No	ns	>0,9999
	20:10	1.02	0.67	0.53	0.41	0.86	1.1	1.2	0.73	0.92	1.21	0.64	0.82	0.9	0.94	0.83	0.75	1.01	0.68	1.32	1.4		Row Factor x Column Factor	1.552	84	0.01848	F (84, 756) = 0,5116	P>0,9999	19:00	0.013	-0,2798 to 0,3058	No	ns	>0,9999
	20:20	1.04	0.88	0.53	0.52	1.19	1.1	1.2	0.88	0.97	1.22	0.71	0.88	0.9	0.95	0.83	1.05	1.01	0.74	1.32	1.41		Subject x Row Factor	79.94	756	0.1057			19:10	-0.051	-0,3438 to 0,2418	No	ns	>0,9999
	20:30	1.16	0.88	0.55	0.66	1.2	1.18	1.26	0.98	1	1.27	0.72	0.97	0.9	0.95	0.86	1.1	1.01	0.76	1.32	1.42		Subject x Column Factor	53.06	9	5.896			19:20	-0.052	-0,3448 to 0,2408	No	ns	>0,9999
	20:40	1.17	0.88	0.6	0.72	1.2	1.56	1.3	1.04	1.04	1.39	1.35	1.17	0.9	0.95	1.04	1.32	1.01	0.81	1.33	1.43		Subject	175.8	9	19.53			19:30	-0.062	-0,3548 to 0,2308	No	ns	>0,9999
	20:50	1.17	1.12	0.67	0.73	1.21	1.69	1.33	1.09	1.07	1.41	1.5	1.22	0.9	1.04	1.04	1.32	1.03	0.9	1.33	1.44		Residual	27.31	756	0.03613			19:40	-0.095	-0,3878 to 0,1978	No	ns	>0,9999
	21:00	1.17	1.13	0.71	0.79	1.21	1.74	1.34	1.18	1.13	1.42	1.51	1.22	0.91	1.15	1.28	1.32	1.03	0.96	1.34	1.51								19:50	-0.096	-0,3888 to 0,1968	No	ns	>0,9999
	21:10	1.17	1.33	0.71	0.79	1.4	1.82	1.37	1.18	1.18	1.42	1.51	1.45	0.91	1.15	1.47	1.32	1.03	1.08	1.35	1.51		Difference between column means						20:00	-0.032	-0,3248 to 0,2608	No	ns	>0,9999
	21:20	1.18	1.33	0.71	0.79	1.4	2.08	1.4	1.32	1.25	1.46	1.51	1.58	0.91	1.15	1.57	1.32	1.03	1.1	1.46	1.6		Mean of Cre+ - Off	1.995					20:10	-0.064	-0,3568 to 0,2288	No	ns	>0,9999
	21:30	1.46	1.34	1.15	0.87	1.4	2.08	1.44	1.39	1.25	1.5	1.51	1.59	1.04	1.15	1.79	1.32	1.03	1.21	1.54	1.62		Mean of Cre+ - On	2.001					20:20	-0.027	-0,3198 to 0,2658	No	ns	>0,9999
	21:40	1.46	1.34	1.31	0.87	1.4	2.4	1.52	1.41	1.28	1.5	1.51	1.77	1.15	1.16	1.81	1.47	1.03	1.25	1.58	1.62		Difference between means	-0.006129					20:30	0.013	-0,2798 to 0,3058	No	ns	>0,9999
	21:50	1.46	1.34	1.68	1.21	1.64	2.5	1.61	1.43	1.37	1.5	1.76	1.78	1.25	1.18	1.83	1.59	1.03	1.31	1.75	1.84		SE of difference	0.1178					20:40	-0.041	-0,3338 to 0,2518	No	ns	>0,9999
	22:00	1.46	1.35	1.69	1.21	1.65	2.62	1.69	1.43	1.4	1.5	1.85	1.78	1.33	1.37	1.83	1.62	1.03	1.31	1.79	1.86		95% CI of difference	-0,2726 to 0,2603					20:50	-0.023	-0,3158 to 0,2698	No	ns	>0,9999
	22:10	1.47	1.73	1.7	1.21	1.65	2.63	1.69	1.45	1.43	1.67	1.86	1.78	1.37	1.37	1.83	1.91	1.1	1.35	1.79	2.15								21:00	-0.041	-0,3338 to 0,2518	No	ns	>0,9999
	22:20	1.47	1.74	1.7	1.21	1.66	2.63	1.84	1.45	1.57	1.71	1.86	1.78	1.49	1.53	1.83	1.92	1.15	1.44	1.79	2.17		Data summary						21:10	-0.041	-0,3338 to 0,2518	No	ns	>0,9999
	22:30	1.47	1.74	1.7	1.25	1.66	2.64	1.84	1.45	1.64	1.78	1.86	1.78	1.51	1.55	1.84	1.92	1.25	1.48	1.84	2.17		Number of columns (Column Factor)	2					21:20	-0.031	-0,3238 to 0,2618	No	ns	>0,9999
	22:40	1.47	2	1.7	1.27	2.12	2.64	1.84	1.45	1.64	1.91	2.11	1.78	1.65	1.67	1.84	1.92	1.38	1.49	1.85	2.17		Number of rows (Row Factor)	85					21:30	0.008	-0,2848 to 0,3008	No	ns	>0,9999
	22:50	1.47	2	1.71	1.28	2.13	2.65	2.09	1.45	1.66	1.98	2.12	1.78	1.74	1.81	1.94	1.92	1.49	1.51	1.85	2.34		Number of subjects (Subject)	10					21:40	0.014	-0,2788 to 0,3068	No	ns	>0,9999
	23:00	1.47	2	1.71	1.3	2.13	2.65	2.18	1.45	1.71	2.01	2.12	1.79	1.74	1.82	1.95	1.92	1.49	1.56	1.85	2.34		Number of missing values	0					21:50	0.042	-0,2508 to 0,3348	No	ns	>0,9999
	23:10	1.47	2	1.71	1.3	2.14	2.65	2.18	1.45	1.82	2.13	2.12	2.02	1.78	1.82	1.97	1.92	1.62	1.62	1.85	2.47								22:00	0.023	-0,2698 to 0,3158	No	ns	>0,9999
	23:20	1.47	2	1.74	1.3	2.14	2.84	2.19	1.49	1.88	2.17	2.12	2.15	1.84	1.82	1.98	2.02	1.62	1.73	1.86	2.47								22:10	0.012	-0,2808 to 0,3048	No	ns	>0,9999
	23:30	1.47	2	1.78	1.3	2.14	2.89	2.23	1.63	1.93	2.17	2.12	2.15	1.9	1.82	2.21	2.04	1.62	1.74	1.86	2.48								22:20	0.002	-0,2908 to 0,2948	No	ns	>0,9999
	23:40	1.47	2	1.82	1.3	2.14	2.99	2.23	1.69	1.93	2.17	2.12	2.15	1.91	1.86	2.21	2.04	1.7	1.76	1.93	2.5								22:30	-0.003	-0,2958 to 0,2898	No	ns	>0,9999
	23:50	1.47	2.05	1.85	1.31	2.14	3.07	2.31	1.82	1.94	2.41	2.12	2.15	2.05	2	2.21	2.04	1.7	1.78	1.97	2.5								22:40	0.018	-0,2748 to 0,3108	No	ns	>0,9999
	00:00	1.47	2.2	1.87	1.31	2.14	3.13	2.43	1.82	1.94	2.43	2.12	2.43	2.1	2.05	2.47	2.04	1.8	1.8	1.97	2.5								22:50	-0.008	-0,3008 to 0,2848	No	ns	>0,9999
	00:10	1.47	2.27	1.98	1.31	2.16	3.13	2.43	1.97	1.95	2.44	2.12	2.44	2.18	2.27	2.5	2.04	1.82	1.8	2.05	2.5								23:00	0.003	-0,2898 to 0,2958	No	ns	>0,9999
	00:20	1.49	2.28	1.98	1.35	2.16	3.16	2.43	1.97	1.95	2.51	2.12	2.65	2.21	2.28	2.5	2.04	1.82	1.8	2.05	2.5								23:10	-0.034	-0,3268 to 0,2588	No	ns	>0,9999
	00:30	1.49	2.28	2.04	1.38	2.16	3.18	2.43	2	1.96	2.52	2.12	2.74	2.31	2.29	2.5	2.04	1.85	1.8	2.05	2.5								23:20	-0.039	-0,3318 to 0,2538	No	ns	>0,9999
	00:40	1.49	2.28	2.06	1.54	2.16	3.18	2.43	2	1.96	2.53	2.12	2.74	2.31	2.29	2.5	2.11	1.85	1.8	2.06	2.5								23:30	-0.04	-0,3328 to 0,2528	No	ns	>0,9999
	00:50	1.51	2.28	2.07	1.57	2.16	3.19	2.43	2	1.97	2.55	2.14	2.74	2.32	2.29	2.5	2.11	1.85	1.8	2.07	2.54								23:40	-0.044	-0,3368 to 0,2488	No	ns	>0,9999
	01:00	1.51	2.28	2.11	1.57	2.16	3.19	2.43	2	1.98	2.57	2.14	2.74	2.32	2.29	2.5	2.6	1.85	1.8	2.07	2.88								23:50	-0.015	-0,3078 to 0,2778	No	ns	>0,9999
	01:10	1.51	2.37	2.11	1.58	2.19	3.2	2.43	2	1.99	2.59	2.14	2.75	2.32	2.29	2.5	2.6	1.85	1.8	2.08	2.89								00:00	-0.054	-0,3468 to 0,2388	No	ns	>0,9999
	01:20	1.51	2.37	2.11	1.58	2.25	3.2	2.43	2	2	2.61	2.14	2.75	2.32	2.3	2.5	2.6	1.85	1.8	2.09	2.93								00:10	-0.061	-0,3538 to 0,2318	No	ns	>0,9999
	01:30	1.51	2.6	2.11	1.59	2.26	3.2	2.43	2.03	2.07	2.62	2.14	2.75	2.32	2.3	2.5	2.6	1.85	1.8	2.1	2.93								00:20	-0.069	-0,3618 to 0,2238	No	ns	>0,9999
	01:40	1.51	2.6	2.12	1.59	2.26	3.2	2.43	2.03	2.15	2.65	2.14	2.75	2.32	2.3	2.5	2.6	1.85	1.92	2.1	2.94								00:30	-0.076	-0,3688 to 0,2168	No	ns	>0,9999
	01:50	1.51	2.62	2.12	1.59	2.26	3.2	2.43	2.03	2.18	2.65	2.14	2.75	2.35	2.3	2.5	2.6	1.9	1.92	2.13	2.95								00:40	-0.065	-0,3578 to 0,2278	No	ns	>0,9999
	02:00	1.51	2.62	2.12	1.6	2.26	3.31	2.43	2.03	2.18	2.66	2.14	2.75	2.35	2.3	2.5	2.6	1.9	1.92	2.15	2.97								00:50	-0.063	-0,3558 to 0,2298	No	ns	>0,9999
	02:10	1.51	2.62	2.13	1.61	2.32	3.37	2.44	2.03	2.41	2.98	2.14	2.75	2.47	2.3	2.5	2.6	1.92	1.92	2.17	2.98								01:00	-0.139	-0,4318 to 0,1538	No	ns	0.9999
	02:20	1.51	2.62	2.14	1.61	2.32	3.57	2.46	2.03	2.43	3.04	2.14	2.8	2.64	2.3	2.61	2.6	1.95	1.92	2.17	2.99								01:10	-0.125	-0,4178 to 0,1678	No	ns	>0,9999
	02:30	1.51	2.62	2.17	1.61	2.32	3.67	2.5	2.03	2.43	3.05	2.14	2.8	2.64	2.3	2.61	2.89	1.95	1.92	2.17	3								01:20	-0.122	-0,4148 to 0,1708	No	ns	>0,9999
	02:40	1.51	2.62	2.17	1.61	2.35	3.67	2.51	2.03	2.43	3.16	2.14	2.8	2.64	2.33	2.61	2.89	1.95	1.94	2.2	3								01:30	-0.087	-0,3798 to 0,2058	No	ns	>0,9999
	02:50	1.51	2.64	2.17	1.61	2.35	3.67	2.53	2.04	2.43	3.16	2.14	2.8	2.64	2.33	2.61	3.2	1.97	1.94	2.2	3.01								01:40	-0.088	-0,3808 to 0,2048	No	ns	>0,9999
	03:00	1.51	2.89	2.3	1.64	2.35	3.67	2.53	2.06	2.43	3.16	2.14	2.8	2.64	2.47	2.61	3.2	1.97	1.94	2.21	3.08								01:50	-0.095	-0,3878 to 0,1978	No	ns	>0,9999
	03:10	1.51	2.89	2.3	1.77	2.35	3.67	2.53	2.1	2.43	3.16	2.14	2.8	2.64	2.49	2.64	3.2	1.97	1.94	2.21	3.11								02:00	-0.086	-0,3788 to 0,2068	No	ns	>0,9999
	03:20	1.51	2.89	2.3	1.77	2.36	3.67	2.53	2.23	2.44	3.16	2.14	2.8	2.64	2.49	2.64	3.2	1.97	1.94	2.21	3.12								02:10	-0.033	-0,3258 to 0,2598	No	ns	>0,9999
	03:30	1.54	2.89	2.73	1.78	2.46	3.67	2.53	2.23	2.56	3.16	2.14	2.8	2.65	2.49	2.64	3.2	1.97	1.94	2.21	3.12								02:20	-0.039	-0,3318 to 0,2538	No	ns	>0,9999
	03:40	1.58	2.9	2.75	1.8	2.58	3.86	2.53	2.23	2.56	3.16	2.14	2.8	2.79	2.49	3.02	3.2	1.97	1.94	2.21	3.13								02:30	-0.051	-0,3438 to 0,2418	No	ns	>0,9999
	03:50	1.58	2.91	2.79	1.83	2.59	4.02	2.53	2.23	2.77	3.16	2.15	2.8	2.79	2.51	3.04	3.2	1.97	1.94	2.22	3.15								02:40	-0.044	-0,3368 to 0,2488	No	ns	>0,9999
	04:00	1.58	2.91	2.79	1.83	2.59	4.02	2.53	2.23	2.77	3.16	2.15	2.88	2.79	2.6	3.04	3.2	1.97	1.94	2.22	3.15								02:50	-0.073	-0,3658 to 0,2198	No	ns	>0,9999
	04:10	1.58	2.91	2.79	2.02	2.59	4.02	2.53	2.23	2.77	3.16	2.15	2.89	2.8	2.62	3.04	3.2	1.97	1.94	2.27	3.15								03:00	-0.052	-0,3448 to 0,2408	No	ns	>0,9999
	04:20	1.62	2.91	2.79	2.38	2.6	4.02	2.53	2.24	2.77	3.16	2.15	2.89	2.8	2.75	3.3	3.2	1.97	1.95	2.29	3.15								03:10	-0.043	-0,3358 to 0,2498	No	ns	>0,9999
	04:30	1.62	2.91	2.79	2.39	2.68	4.02	2.53	2.24	2.77	3.16	2.15	2.89	2.88	2.77	3.3	3.62	1.97	1.95	2.29	3.15								03:20	-0.029	-0,3218 to 0,2638	No	ns	>0,9999
	04:40	1.62	3.16	2.79	2.39	2.69	4.02	2.54	2.24	2.77	3.16	2.15	2.89	2.89	2.77	3.3	3.63	1.97	1.95	2.29	3.28								03:30	0.039	-0,2538 to 0,3318	No	ns	>0,9999
	04:50	1.76	3.16	2.79	2.42	2.87	4.02	2.54	2.24	2.77	3.32	2.15	3.03	3.05	2.77	3.31	3.63	1.98	1.95	2.29	3.29								03:40	0.026	-0,2668 to 0,3188	No	ns	>0,9999
	05:00	2.04	3.16	2.79	2.42	2.87	4.04	2.8	2.26	2.78	3.43	2.15	3.31	3.05	2.77	3.31	3.63	2.01	2	2.29	3.41								03:50	0.064	-0,2288 to 0,3568	No	ns	>0,9999
	05:10	2.04	3.18	2.79	2.42	2.87	4.19	2.89	2.26	2.87	3.43	2.15	3.31	3.08	2.78	3.35	3.63	2.01	2	2.4	3.42								04:00	0.047	-0,2458 to 0,3398	No	ns	>0,9999
	05:20	2.1	3.31	2.79	2.42	2.87	4.2	2.89	2.31	2.96	3.44	2.15	3.31	3.08	2.84	3.47	3.63	2.05	2	2.41	3.42								04:10	0.057	-0,2358 to 0,3498	No	ns	>0,9999
	05:30	2.1	3.32	2.79	2.42	2.87	4.2	2.89	2.4	2.97	3.44	2.15	3.31	3.08	2.88	3.49	3.63	2.05	2	2.41	3.42								04:20	0.057	-0,2358 to 0,3498	No	ns	>0,9999
	05:40	2.1	3.32	2.79	2.42	2.97	4.2	2.89	2.46	2.99	3.44	2.15	3.31	3.08	2.9	3.49	3.67	2.05	2.01	2.42	3.42								04:30	0.014	-0,2788 to 0,3068	No	ns	>0,9999
	05:50	2.1	3.32	2.79	2.42	3.01	4.2	2.89	2.48	3.14	3.44	2.17	3.51	3.08	2.9	3.49	3.67	2.05	2.1	2.42	3.42								04:40	0.026	-0,2668 to 0,3188	No	ns	>0,9999
	06:00	2.1	3.32	2.79	2.42	3.01	4.21	2.89	2.49	3.14	3.44	2.19	3.9	3.08	2.9	3.49	3.67	2.1	2.14	2.42	3.47								04:50	0.044	-0,2488 to 0,3368	No	ns	>0,9999
	06:10	2.1	3.32	2.79	2.42	3.01	4.21	2.89	3.12	3.14	3.44	2.19	3.9	3.08	2.9	3.49	3.67	2.1	2.16	2.43	3.89								05:00	0.066	-0,2268 to 0,3588	No	ns	>0,9999
	06:20	2.1	3.32	2.79	2.42	3.01	4.21	2.89	3.12	3.14	3.44	2.19	3.9	3.08	2.9	3.49	3.67	2.1	2.16	2.43	3.89								05:10	0.081	-0,2118 to 0,3738	No	ns	>0,9999
	06:30	2.1	3.32	2.79	2.42	3.01	4.21	2.89	3.12	3.14	3.44	2.19	3.9	3.08	2.9	3.49	3.67	2.1	2.16	2.44	3.89								05:20	0.093	-0,1998 to 0,3858	No	ns	>0,9999
	06:40	2.1	3.32	2.79	2.42	3.01	4.22	2.89	3.12	3.14	3.44	2.19	3.9	3.08	2.9	3.49	3.67	2.1	2.16	2.45	3.89								05:30	0.098	-0,1948 to 0,3908	No	ns	>0,9999
	06:50	2.1	3.33	2.79	2.42	3.01	4.22	2.89	3.12	3.14	3.44	2.19	3.9	3.08	2.9	3.5	3.67	2.1	2.16	2.46	3.89								05:40	0.108	-0,1848 to 0,4008	No	ns	>0,9999
	07:00	2.1	3.53	2.79	2.42	3.01	4.22	2.89	3.12	3.14	3.44	2.19	3.9	3.08	2.9	3.5	3.67	2.1	2.16	2.47	3.89								05:50	0.098	-0,1948 to 0,3908	No	ns	>0,9999
	07:10	2.1	3.53	2.8	2.42	3.12	4.28	3.03	3.12	3.14	3.44	2.19	3.9	3.08	2.9	3.51	3.67	2.1	2.16	2.49	3.89								06:00	0.045	-0,2478 to 0,3378	No	ns	>0,9999
	07:20	2.1	3.54	2.83	2.42	3.12	4.3	3.03	3.12	3.14	3.44	2.19	3.9	3.08	2.9	3.58	3.67	2.1	2.16	2.56	3.89								06:10	0.063	-0,2298 to 0,3558	No	ns	>0,9999
	07:30	2.1	3.54	2.89	2.42	3.12	4.3	3.03	3.12	3.14	3.44	2.19	3.9	3.39	3.01	3.6	3.67	2.1	2.16	2.56	3.89								06:20	0.063	-0,2298 to 0,3558	No	ns	>0,9999
	07:40	2.1	3.55	2.9	2.42	3.12	4.3	3.03	3.12	3.14	3.44	2.19	3.9	3.41	3.02	3.62	3.67	2.1	2.16	2.57	3.89								06:30	0.062	-0,2308 to 0,3548	No	ns	>0,9999
	07:50	2.1	3.55	2.9	2.42	3.12	4.3	3.03	3.12	3.14	3.44	2.19	3.9	3.41	3.03	3.62	3.67	2.1	2.16	2.57	3.89								06:40	0.062	-0,2308 to 0,3548	No	ns	>0,9999
	08:00	2.1	3.55	3.06	2.42	3.12	4.3	3.03	3.12	3.14	3.44	2.19	3.9	3.41	3.03	3.62	3.67	2.1	2.16	2.57	3.89								06:50	0.061	-0,2318 to 0,3538	No	ns	>0,9999
																													07:00	0.08	-0,2128 to 0,3728	No	ns	>0,9999
																													07:10	0.109	-0,1838 to 0,4018	No	ns	>0,9999
																													07:20	0.101	-0,1918 to 0,3938	No	ns	>0,9999
																													07:30	0.063	-0,2298 to 0,3558	No	ns	>0,9999
																													07:40	0.059	-0,2338 to 0,3518	No	ns	>0,9999
																													07:50	0.058	-0,2348 to 0,3508	No	ns	>0,9999
																													08:00	0.074	-0,2188 to 0,3668	No	ns	>0,9999
																													Test details	Mean 1	Mean 2	Mean Diff,	SE of diff,	N1	N2	t	DF
																													Cre+ - Off - Cre+ - On
																													18:00	0	0	0	0.085	10	10	0	756
																													18:10	0.028	0.06	-0.032	0.085	10	10	0.3765	756
																													18:20	0.101	0.127	-0.026	0.085	10	10	0.3059	756
																													18:30	0.164	0.2	-0.036	0.085	10	10	0.4235	756
																													18:40	0.272	0.297	-0.025	0.085	10	10	0.2941	756
																													18:50	0.329	0.364	-0.035	0.085	10	10	0.4118	756
																													19:00	0.411	0.398	0.013	0.085	10	10	0.1529	756
																													19:10	0.467	0.518	-0.051	0.085	10	10	0.6	756
																													19:20	0.539	0.591	-0.052	0.085	10	10	0.6117	756
																													19:30	0.602	0.664	-0.062	0.085	10	10	0.7294	756
																													19:40	0.648	0.743	-0.095	0.085	10	10	1.118	756
																													19:50	0.738	0.834	-0.096	0.085	10	10	1.129	756
																													20:00	0.837	0.869	-0.032	0.085	10	10	0.3765	756
																													20:10	0.865	0.929	-0.064	0.085	10	10	0.7529	756
																													20:20	0.953	0.98	-0.027	0.085	10	10	0.3176	756
																													20:30	1.014	1.001	0.013	0.085	10	10	0.1529	756
																													20:40	1.09	1.131	-0.041	0.085	10	10	0.4823	756
																													20:50	1.149	1.172	-0.023	0.085	10	10	0.2706	756
																													21:00	1.182	1.223	-0.041	0.085	10	10	0.4823	756
																													21:10	1.237	1.278	-0.041	0.085	10	10	0.4823	756
																													21:20	1.292	1.323	-0.031	0.085	10	10	0.3647	756
																													21:30	1.388	1.38	0.008	0.085	10	10	0.09411	756
																													21:40	1.449	1.435	0.014	0.085	10	10	0.1647	756
																													21:50	1.574	1.532	0.042	0.085	10	10	0.4941	756
																													22:00	1.6	1.577	0.023	0.085	10	10	0.2706	756
																													22:10	1.663	1.651	0.012	0.085	10	10	0.1412	756
																													22:20	1.698	1.696	0.002	0.085	10	10	0.02353	756
																													22:30	1.717	1.72	-0.003	0.085	10	10	0.03529	756
																													22:40	1.804	1.786	0.018	0.085	10	10	0.2118	756
																													22:50	1.842	1.85	-0.008	0.085	10	10	0.09411	756
																													23:00	1.861	1.858	0.003	0.085	10	10	0.03529	756
																													23:10	1.885	1.919	-0.034	0.085	10	10	0.4	756
																													23:20	1.922	1.961	-0.039	0.085	10	10	0.4588	756
																													23:30	1.954	1.994	-0.04	0.085	10	10	0.4706	756
																													23:40	1.974	2.018	-0.044	0.085	10	10	0.5176	756
																													23:50	2.037	2.052	-0.015	0.085	10	10	0.1765	756
																													00:00	2.074	2.128	-0.054	0.085	10	10	0.6353	756
																													00:10	2.111	2.172	-0.061	0.085	10	10	0.7176	756
																													00:20	2.128	2.197	-0.069	0.085	10	10	0.8117	756
																													00:30	2.144	2.22	-0.076	0.085	10	10	0.8941	756
																													00:40	2.163	2.228	-0.065	0.085	10	10	0.7647	756
																													00:50	2.173	2.236	-0.063	0.085	10	10	0.7412	756
																													01:00	2.18	2.319	-0.139	0.085	10	10	1.635	756
																													01:10	2.197	2.322	-0.125	0.085	10	10	1.471	756
																													01:20	2.206	2.328	-0.122	0.085	10	10	1.435	756
																													01:30	2.242	2.329	-0.087	0.085	10	10	1.023	756
																													01:40	2.254	2.342	-0.088	0.085	10	10	1.035	756
																													01:50	2.259	2.354	-0.095	0.085	10	10	1.118	756
																													02:00	2.272	2.358	-0.086	0.085	10	10	1.012	756
																													02:10	2.342	2.375	-0.033	0.085	10	10	0.3882	756
																													02:20	2.373	2.412	-0.039	0.085	10	10	0.4588	756
																													02:30	2.391	2.442	-0.051	0.085	10	10	0.6	756
																													02:40	2.406	2.45	-0.044	0.085	10	10	0.5176	756
																													02:50	2.411	2.484	-0.073	0.085	10	10	0.8588	756
																													03:00	2.454	2.506	-0.052	0.085	10	10	0.6117	756
																													03:10	2.471	2.514	-0.043	0.085	10	10	0.5059	756
																													03:20	2.486	2.515	-0.029	0.085	10	10	0.3412	756
																													03:30	2.555	2.516	0.039	0.085	10	10	0.4588	756
																													03:40	2.595	2.569	0.026	0.085	10	10	0.3059	756
																													03:50	2.641	2.577	0.064	0.085	10	10	0.7529	756
																													04:00	2.641	2.594	0.047	0.085	10	10	0.5529	756
																													04:10	2.66	2.603	0.057	0.085	10	10	0.6706	756
																													04:20	2.702	2.645	0.057	0.085	10	10	0.6706	756
																													04:30	2.711	2.697	0.014	0.085	10	10	0.1647	756
																													04:40	2.738	2.712	0.026	0.085	10	10	0.3059	756
																													04:50	2.789	2.745	0.044	0.085	10	10	0.5176	756
																													05:00	2.859	2.793	0.066	0.085	10	10	0.7764	756
																													05:10	2.894	2.813	0.081	0.085	10	10	0.9529	756
																													05:20	2.929	2.836	0.093	0.085	10	10	1.094	756
																													05:30	2.94	2.842	0.098	0.085	10	10	1.153	756
																													05:40	2.958	2.85	0.108	0.085	10	10	1.271	756
																													05:50	2.979	2.881	0.098	0.085	10	10	1.153	756
																													06:00	2.981	2.936	0.045	0.085	10	10	0.5294	756
																													06:10	3.044	2.981	0.063	0.085	10	10	0.7412	756
																													06:20	3.044	2.981	0.063	0.085	10	10	0.7412	756
																													06:30	3.044	2.982	0.062	0.085	10	10	0.7294	756
																													06:40	3.045	2.983	0.062	0.085	10	10	0.7294	756
																													06:50	3.046	2.985	0.061	0.085	10	10	0.7176	756
																													07:00	3.066	2.986	0.08	0.085	10	10	0.9411	756
																													07:10	3.098	2.989	0.109	0.085	10	10	1.282	756
																													07:20	3.104	3.003	0.101	0.085	10	10	1.188	756
																													07:30	3.11	3.047	0.063	0.085	10	10	0.7412	756
																													07:40	3.112	3.053	0.059	0.085	10	10	0.6941	756
																													07:50	3.112	3.054	0.058	0.085	10	10	0.6823	756
																													08:00	3.128	3.054	0.074	0.085	10	10	0.8706	756

## Sheet: j_Tbx21ChR2_3hBeginDC_AUC0180
	Fig. 7 j) Cummulative Food Intake [g] over 3 hours during 3hrs stimulation during the dark cycle in Tbx21-ChR2tdtomato lean male mice displayed as AUC
		Off	On		Paired t test
	Mouse 1	9.555	8.775		P value	0.6115
	Mouse 2	9.925	10		P value summary	ns
	Mouse 3	5.935	12.31		Significantly different (P < 0.05)?	No
	Mouse 4	5.305	11.87		One- or two-tailed P value?	Two-tailed
	Mouse 5	11.52	10.59		t, df	t=0,5262, df=9
	Mouse 6	15.53	10.97		Number of pairs	10
	Mouse 7	15.96	11.28
	Mouse 8	9.72	7.9		How big is the difference?
	Mouse 9	10.19	15.42		Mean of differences (B - A)	0.6925
	Mouse 10	14.35	15.8		SD of differences	4.162
					SEM of differences	1.316
					95% confidence interval	-2,285 to 3,670
					R squared (partial eta squared)	0.02984
					How effective was the pairing?
					Correlation coefficient (r)	0.1338
					P value (one tailed)	0.3563
					P value summary	ns
					Was the pairing significantly effective?	No

## Sheet: Fig7.K_Tbx21ChR2_3hRefeed
	Fig. 7 k) Cummulative Food Intake [g] over 3 hours during 3hrs stimulation during the light cycle after an overnight fast in Tbx21-ChR2tdtomato lean male mice
		Laser - Off										Laser - On											Mixed-effects model (REML)	Matching: Both factors					Compare each cell mean with the other cell mean in that row
		Mouse 1	Mouse 2	Mouse 3	Mouse 4	Mouse 5	Mouse 6	Mouse 7	Mouse 8	Mouse 9	Mouse 10	Mouse 1	Mouse 2	Mouse 3	Mouse 4	Mouse 5	Mouse 6	Mouse 7	Mouse 8	Mouse 9	Mouse 10		Assume sphericity?	Yes
	10:00	0	0	0	0	0	0	0	0	0	0	0		0	0	0	0	0	0	0	0		Alpha	0.05					Number of families	1
	10:10	0.31	0	0	0	0.13	0.01	0.01	0	0.12	0.09	0.32		0.13	0.01	0	0.01	0.07	0	0.07	0.02								Number of comparisons per family	37
	10:20	0.43	0.37	0.48	0.05	0.31	0.24	0.1	0.13	0.21	0.14	0.35		0.31	0.05	0.37	0.42	0.26	0.21	0.24	0.31		Fixed effects (type III)	P value	P value summary	Statistically significant (P < 0,05)?	F (DFn, DFd)		Alpha	0.05
	10:30	0.59	0.46	0.69	0.1	0.58	0.42	0.13	0.24	0.32	0.18	0.35		0.46	0.13	0.42	0.88	0.44	0.27	0.3	0.74		Row Factor	<0,0001	****	Yes	F (36, 324) = 169,8
	10:40	0.95	0.46	0.84	0.25	0.6	0.42	0.24	0.24	0.32	0.32	0.35		0.54	0.19	0.58	0.9	0.44	0.43	0.44	0.74		Column Factor	0.4725	ns	No	F (1, 9) = 0,5622		Šídák's multiple comparisons test	Predicted (LS) mean diff,	95,00% CI of diff,	Below threshold?	Summary	Adjusted P Value
	10:50	1.13	0.65	1.02	0.4	0.62	0.59	0.24	0.45	0.32	0.4	0.35		0.86	0.26	0.58	1.08	0.44	0.54	0.61	0.74		Row Factor x Column Factor	0.3808	ns	No	F (36, 287) = 1,061
	11:00	1.13	0.65	1.02	0.49	0.63	0.6	0.53	0.6	0.32	0.46	0.35		0.86	0.35	0.95	1.08	0.44	0.69	0.65	0.74								Off - On
	11:10	1.13	0.94	1.6	0.52	0.63	0.77	0.64	0.71	0.38	0.46	0.35		0.86	0.35	0.98	1.08	0.46	0.74	0.65	0.74		Random effects	SD	Variance				10:00	-4.441e-16	-0,3990 to 0,3990	No	ns	>0,9999
	11:20	1.14	1.05	1.61	0.73	0.63	1.12	0.72	0.81	0.56	0.48	0.35		0.86	0.35	1.13	1.08	0.49	0.88	0.66	0.74		Subject	0	0				10:10	-0.003	-0,4020 to 0,3960	No	ns	>0,9999
	11:30	1.14	1.07	1.61	0.87	0.63	1.14	0.72	0.94	0.62	0.48	0.74		0.86	0.39	1.13	1.08	0.58	0.89	0.66	0.74		Subject x Row Factor	0	0				10:20	-0.034	-0,4330 to 0,3650	No	ns	>0,9999
	11:40	1.14	1.1	1.61	0.91	0.64	1.14	0.72	1.07	0.77	0.7	0.74		0.87	0.43	1.13	1.36	0.73	1.01	0.66	0.74		Subject x Column Factor	0.2284	0.05215				10:30	-0.07233	-0,4713 to 0,3266	No	ns	>0,9999
	11:50	1.14	1.18	1.61	1.02	0.69	1.14	0.72	1.08	0.78	0.7	0.74		0.87	0.49	1.13	1.36	0.86	1.11	0.81	0.74		Residual	0.1421	0.0202				10:40	-0.04822	-0,4472 to 0,3508	No	ns	>0,9999
	12:00	1.14	1.49	1.61	1.11	0.91	1.14	0.72	1.22	0.78	0.89	0.74		0.87	0.49	1.13	1.36	0.86	1.2	0.81	0.74								10:50	-0.02467	-0,4236 to 0,3743	No	ns	>0,9999
	12:10	1.14	1.5	1.61	1.13	0.91	1.14	0.76	1.22	0.79	0.92	0.74		0.87	0.5	1.13	1.36	0.87	1.24	0.98	0.74		Was the matching effective?						11:00	-0.03589	-0,4349 to 0,3631	No	ns	>0,9999
	12:20	1.16	1.5	1.63	1.13	0.91	1.14	0.76	1.23	0.79	0.92	0.74		1.11	0.58	1.13	1.36	0.89	1.25	0.99	0.75		Chi-square, df	724,7, 1					11:10	0.088	-0,3110 to 0,4870	No	ns	>0,9999
	12:30	1.16	1.52	1.63	1.13	0.92	1.14	1.08	1.23	0.79	0.92	0.74		1.12	0.63	1.14	1.57	1	1.25	0.99	0.76		P value	<0,0001					11:20	0.1583	-0,2406 to 0,5573	No	ns	0.9998
	12:40	1.55	1.52	1.63	1.13	0.92	1.14	1.08	1.24	0.79	0.92	0.74		1.12	0.67	1.18	1.6	1.11	1.25	0.99	0.76		P value summary	****					11:30	0.1364	-0,2625 to 0,5354	No	ns	>0,9999
	12:50	1.69	1.65	1.63	1.13	0.92	1.14	1.08	1.24	0.8	0.92	0.74		1.12	0.72	1.18	1.64	1.14	1.25	0.99	0.76		Is there significant matching (P < 0.05)?	Yes					11:40	0.1278	-0,2712 to 0,5268	No	ns	>0,9999
	13:00	1.69	1.84	1.63	1.13	0.92	1.14	1.08	1.24	0.8	0.92	0.74		1.12	0.8	1.39	1.64	1.14	1.25	0.99	0.76								11:50	0.1049	-0,2941 to 0,5039	No	ns	>0,9999
	13:10	1.69	1.84	1.63	1.13	1.24	1.14	1.08	1.24	0.8	0.92	0.74		1.12	0.84	1.43	1.64	1.14	1.26	1	0.76		Difference between column means						12:00	0.1899	-0,2091 to 0,5889	No	ns	0.993
	13:20	1.69	1.84	1.63	1.13	1.24	1.15	1.08	1.24	0.8	0.92	1.01		1.12	0.84	1.43	1.64	1.17	1.26	1	1.03		Predicted mean of Off	1.11					12:10	0.1753	-0,2236 to 0,5743	No	ns	0.9982
	13:30	1.69	1.84	1.63	1.45	1.24	1.15	1.24	1.25	0.8	0.92	1.01		1.12	0.98	1.43	1.64	1.17	1.26	1.19	1.15		Predicted mean of On	1.031					12:20	0.1392	-0,2598 to 0,5382	No	ns	>0,9999
	13:40	1.69	1.84	1.63	1.45	1.24	1.15	1.24	1.25	0.8	0.92	1.01		1.12	0.98	1.43	1.64	1.17	1.26	1.36	1.15		Difference between predicted means	0.07908					12:30	0.1298	-0,2692 to 0,5288	No	ns	>0,9999
	13:50	1.69	1.84	1.63	1.45	1.24	1.15	1.24	1.25	0.88	0.92	1.01		1.12	0.98	1.43	1.64	1.31	1.26	1.65	1.21		SE of difference	0.1055					12:40	0.1453	-0,2536 to 0,5443	No	ns	>0,9999
	14:00	1.69	1.84	1.64	1.45	1.25	1.15	1.24	1.25	0.96	1.07	1.01		1.15	0.98	1.43	1.64	1.33	1.26	1.66	1.21		95% CI of difference	-0,1595 to 0,3177					12:50	0.16	-0,2390 to 0,5590	No	ns	0.9997
	14:10	1.69	1.86	1.64	1.45	1.25	1.16	1.24	1.25	1.03	1.07	1.01		1.36	0.98	1.43	1.67	1.33	1.26	1.66	1.21								13:00	0.1468	-0,2522 to 0,5458	No	ns	>0,9999
	14:20	1.69	1.86	1.87	1.45	1.25	1.16	1.24	1.25	1.21	1.26	1.01		1.36	0.98	1.43	1.71	1.33	1.26	1.66	1.29		Data summary						13:10	0.1677	-0,2313 to 0,5666	No	ns	0.9992
	14:30	1.69	1.86	1.88	1.45	1.25	1.16	1.49	1.26	1.28	1.34	1.01		1.37	0.98	1.43	1.71	1.33	1.37	1.66	1.31		Number of columns (Column Factor)	2					13:20	0.1053	-0,2936 to 0,5043	No	ns	>0,9999
	14:40	1.69	1.86	1.88	1.46	1.35	1.28	1.64	1.26	1.28	1.34	1.01		1.37	0.98	1.54	1.94	1.33	1.49	1.66	1.31		Number of rows (Row Factor)	37					13:30	0.1043	-0,2946 to 0,5033	No	ns	>0,9999
	14:50	1.69	1.86	1.88	1.5	1.35	1.34	1.65	1.26	1.29	1.34	1.01		1.37	0.98	1.54	1.94	1.41	1.68	1.66	1.37		Number of subjects (Subject)	10					13:40	0.08544	-0,3135 to 0,4844	No	ns	>0,9999
	15:00	1.69	1.86	1.89	1.5	1.36	1.35	1.65	1.26	1.29	1.34	1.01		1.37	0.98	1.54	1.94	1.57	1.68	1.66	1.37		Number of missing values	37					13:50	0.039	-0,3600 to 0,4380	No	ns	>0,9999
	15:10	1.69	1.97	1.89	1.5	1.36	1.35	1.65	1.37	1.29	1.34	1.01		1.37	0.98	1.54	1.94	1.61	1.68	1.66	1.37								14:00	0.05733	-0,3416 to 0,4563	No	ns	>0,9999
	15:20	1.72	1.97	1.89	1.5	1.36	1.35	1.65	1.45	1.29	1.39	1.01		1.38	0.98	1.54	1.94	1.61	1.68	1.66	1.37								14:10	0.04067	-0,3583 to 0,4396	No	ns	>0,9999
	15:30	1.72	1.97	1.9	1.5	1.37	1.35	1.65	1.45	1.29	1.39	1.01		1.38	1.11	1.54	1.94	1.62	1.68	1.66	1.37								14:20	0.08733	-0,3116 to 0,4863	No	ns	>0,9999
	15:40	1.72	1.97	1.9	1.5	1.37	1.35	1.65	1.45	1.29	1.39	1.01		1.4	1.18	1.58	1.94	1.62	1.68	1.66	1.37								14:30	0.1138	-0,2852 to 0,5128	No	ns	>0,9999
	15:50	1.72	1.97	1.9	1.5	1.37	1.36	1.65	1.45	1.29	1.39	1.01		1.4	1.28	1.58	1.94	1.62	1.68	1.66	1.39								14:40	0.1007	-0,2983 to 0,4996	No	ns	>0,9999
	16:00	1.72	1.97	1.92	1.59	1.38	1.36	1.65	1.45	1.29	1.39	1.27		1.4	1.28	1.58	1.94	1.62	1.7	1.68	1.39								14:50	0.076	-0,3230 to 0,4750	No	ns	>0,9999
																													15:00	0.06122	-0,3378 to 0,4602	No	ns	>0,9999
																													15:10	0.07878	-0,3202 to 0,4778	No	ns	>0,9999
																													15:20	0.09367	-0,3053 to 0,4926	No	ns	>0,9999
																													15:30	0.08011	-0,3189 to 0,4791	No	ns	>0,9999
																													15:40	0.06567	-0,3333 to 0,4646	No	ns	>0,9999
																													15:50	0.05333	-0,3456 to 0,4523	No	ns	>0,9999
																													16:00	0.032	-0,3670 to 0,4310	No	ns	>0,9999
																													Test details	Predicted (LS) mean 1	Predicted (LS) mean 2	Predicted (LS) mean diff,	SE of diff,	N1	N2	t	DF
																													Off - On
																													10:00	-1.11e-15	-6.661e-16	-4.441e-16	0.1236	10	9	3.593e-15	296
																													10:10	0.067	0.07	-0.003	0.1236	10	9	0.02427	296
																													10:20	0.246	0.28	-0.034	0.1236	10	9	0.2751	296
																													10:30	0.371	0.4433	-0.07233	0.1236	10	9	0.5853	296
																													10:40	0.464	0.5122	-0.04822	0.1236	10	9	0.3902	296
																													10:50	0.582	0.6067	-0.02467	0.1236	10	9	0.1996	296
																													11:00	0.643	0.6789	-0.03589	0.1236	10	9	0.2904	296
																													11:10	0.778	0.69	0.088	0.1236	10	9	0.712	296
																													11:20	0.885	0.7267	0.1583	0.1236	10	9	1.281	296
																													11:30	0.922	0.7856	0.1364	0.1236	10	9	1.104	296
																													11:40	0.98	0.8522	0.1278	0.1236	10	9	1.034	296
																													11:50	1.006	0.9011	0.1049	0.1236	10	9	0.8487	296
																													12:00	1.101	0.9111	0.1899	0.1236	10	9	1.536	296
																													12:10	1.112	0.9367	0.1753	0.1236	10	9	1.419	296
																													12:20	1.117	0.9778	0.1392	0.1236	10	9	1.126	296
																													12:30	1.152	1.022	0.1298	0.1236	10	9	1.05	296
																													12:40	1.192	1.047	0.1453	0.1236	10	9	1.176	296
																													12:50	1.22	1.06	0.16	0.1236	10	9	1.295	296
																													13:00	1.239	1.092	0.1468	0.1236	10	9	1.188	296
																													13:10	1.271	1.103	0.1677	0.1236	10	9	1.357	296
																													13:20	1.272	1.167	0.1053	0.1236	10	9	0.8523	296
																													13:30	1.321	1.217	0.1043	0.1236	10	9	0.8442	296
																													13:40	1.321	1.236	0.08544	0.1236	10	9	0.6914	296
																													13:50	1.329	1.29	0.039	0.1236	10	9	0.3156	296
																													14:00	1.354	1.297	0.05733	0.1236	10	9	0.4639	296
																													14:10	1.364	1.323	0.04067	0.1236	10	9	0.329	296
																													14:20	1.424	1.337	0.08733	0.1236	10	9	0.7066	296
																													14:30	1.466	1.352	0.1138	0.1236	10	9	0.9206	296
																													14:40	1.504	1.403	0.1007	0.1236	10	9	0.8145	296
																													14:50	1.516	1.44	0.076	0.1236	10	9	0.6149	296
																													15:00	1.519	1.458	0.06122	0.1236	10	9	0.4954	296
																													15:10	1.541	1.462	0.07878	0.1236	10	9	0.6374	296
																													15:20	1.557	1.463	0.09367	0.1236	10	9	0.7579	296
																													15:30	1.559	1.479	0.08011	0.1236	10	9	0.6482	296
																													15:40	1.559	1.493	0.06567	0.1236	10	9	0.5313	296
																													15:50	1.56	1.507	0.05333	0.1236	10	9	0.4315	296
																													16:00	1.572	1.54	0.032	0.1236	10	9	0.2589	296

## Sheet: K_Tbx21ChR2_3hRefeed_AUC0180
	Fig. 7 k) Cummulative Food Intake [g] over 3 hours during 3hrs stimulation during the light cycle after an overnight fast in Tbx21-ChR2tdtomato lean male mice displayed as AUC
		Off	On		Paired t test
	Mouse 1	18.92	9.8		P value	0.5828
	Mouse 2	22.65	14.25		P value summary	ns
	Mouse 3	12.67	6.99		Significantly different (P < 0.05)?	No
	Mouse 4	12.04	15.99		One- or two-tailed P value?	Two-tailed
	Mouse 5	15	20.04		t, df	t=0,5723, df=8
	Mouse 6	10.79	11.65		Number of pairs	9
	Mouse 7	14.27	14.84
	Mouse 8	9.86	12		How big is the difference?
	Mouse 9	10.36	11.88		Mean of differences (B - A)	-1.013
					SD of differences	5.312
					SEM of differences	1.771
					95% confidence interval	-5,096 to 3,070
					R squared (partial eta squared)	0.03933
					How effective was the pairing?
					Correlation coefficient (r)	0.1337
					P value (one tailed)	0.3658
					P value summary	ns
					Was the pairing significantly effective?	No

## Sheet: Fig7.L_Tbx21ChR2_3hPreDC
	Fig. 7 l) Cummulative Food Intake [g] over 3 hours after 3hrs stimulation before dark cycle onset in Tbx21-ChR2tdtomato lean male mice
		Laser on						Laser off							Two-way RM ANOVA	Matching: Both factors					Compare each cell mean with the other cell mean in that row
		Mouse 2	Mouse 3	Mouse 5	Mouse 6	Mouse 7	Mouse 8	Mouse 2	Mouse 3	Mouse 5	Mouse 6	Mouse 7	Mouse 8		Assume sphericity?	Yes
	19:00	0	0	0	0	0	0	0	0	0	0	0	0		Alpha	0.05					Number of families	1
	19:10	0	0.13	0.24	0.16	0.06	0.12	0	0.13	0	0.01	0.1	0.17								Number of comparisons per family	19
	19:20	0.05	0.34	0.25	0.29	0.19	0.13	0.19	0.3	0.09	0.02	0.1	0.31		Source of Variation	% of total variation	P value	P value summary	Significant?		Alpha	0.05
	19:30	0.07	0.34	0.26	0.3	0.42	0.13	0.2	0.3	0.09	0.05	0.1	0.31		Row Factor	77.35	<0,0001	****	Yes
	19:40	0.11	0.34	0.49	0.5	0.43	0.13	0.34	0.3	0.09	0.05	0.22	0.53		Column Factor	0.01396	0.9261	ns	No		Šídák's multiple comparisons test	Mean Diff,	95,00% CI of diff,	Below threshold?	Summary	Adjusted P Value
	19:50	0.16	0.34	0.51	0.6	0.43	0.37	0.36	0.3	0.09	0.19	0.48	1.05		Row Factor x Column Factor	0.5047	0.9783	ns	No
	20:00	0.16	0.42	0.64	0.61	0.43	0.37	0.36	0.32	0.86	0.3	0.48	1.05		Subject x Row Factor	4.561					On - Off
	20:10	0.43	0.57	0.64	0.61	0.45	0.37	0.37	0.32	0.86	0.39	0.48	1.06		Subject x Column Factor	7.336					19:00	-2.22e-16	-0,2506 to 0,2506	No	ns	>0,9999
	20:20	0.54	0.58	0.65	0.61	0.53	0.37	0.37	0.32	0.86	0.42	0.48	1.06		Subject	4.334					19:10	0.05	-0,2006 to 0,3006	No	ns	>0,9999
	20:30	0.62	0.81	0.65	0.61	0.55	0.37	0.37	0.32	0.86	0.42	0.58	1.06								19:20	0.04	-0,2106 to 0,2906	No	ns	>0,9999
	20:40	0.75	0.81	0.78	0.61	0.64	0.8	0.4	0.6	0.9	0.57	0.78	1.06		ANOVA table	SS	DF	MS	F (DFn, DFd)	P value	19:30	0.07833	-0,1723 to 0,3290	No	ns	0.9996
	20:50	0.75	0.82	0.95	0.9	0.64	0.82	0.53	0.64	0.97	0.57	0.88	1.06		Row Factor	23.33	18	1.296	F (18, 90) = 84,80	P<0,0001	19:40	0.07833	-0,1723 to 0,3290	No	ns	0.9996
	21:00	0.75	0.82	1.03	1	0.66	0.82	0.65	0.66	0.98	0.57	0.88	1.06		Column Factor	0.004212	1	0.004212	F (1, 5) = 0,009516	P=0,9261	19:50	-0.01	-0,2606 to 0,2406	No	ns	>0,9999
	21:10	0.75	0.82	1.03	1.1	0.67	0.84	0.66	0.66	0.98	0.63	0.88	1.06		Row Factor x Column Factor	0.1523	18	0.008459	F (18, 90) = 0,4275	P=0,9783	20:00	-0.1233	-0,3740 to 0,1273	No	ns	0.9327
	21:20	0.75	0.92	1.12	1.11	0.76	0.84	0.71	0.83	0.98	0.64	0.88	1.06		Subject x Row Factor	1.376	90	0.01529			20:10	-0.06833	-0,3190 to 0,1823	No	ns	>0,9999
	21:30	0.75	0.94	1.12	1.14	0.85	0.84	0.94	0.83	0.99	0.81	0.89	1.07		Subject x Column Factor	2.213	5	0.4427			20:20	-0.03833	-0,2890 to 0,2123	No	ns	>0,9999
	21:40	0.75	0.94	1.29	1.14	0.95	0.84	0.95	0.83	0.99	0.82	1.48	1.07		Subject	1.307	5	0.2615			20:30	0	-0,2506 to 0,2506	No	ns	>0,9999
	21:50	0.84	0.98	1.29	1.14	0.95	0.84	0.95	0.83	0.99	0.82	1.49	1.07		Residual	1.781	90	0.01979			20:40	0.01333	-0,2373 to 0,2640	No	ns	>0,9999
	22:00	0.84	0.98	1.29	1.14	0.96	0.84	0.99	0.83	0.99	0.82	1.49	1.09								20:50	0.03833	-0,2123 to 0,2890	No	ns	>0,9999
															Difference between column means						21:00	0.04667	-0,2040 to 0,2973	No	ns	>0,9999
															Mean of On	0.6068					21:10	0.05667	-0,1940 to 0,3073	No	ns	>0,9999
															Mean of Off	0.5982					21:20	0.06667	-0,1840 to 0,3173	No	ns	>0,9999
															Difference between means	0.008596					21:30	0.01833	-0,2323 to 0,2690	No	ns	>0,9999
															SE of difference	0.08812					21:40	-0.03833	-0,2890 to 0,2123	No	ns	>0,9999
															95% CI of difference	-0,2179 to 0,2351					21:50	-0.01833	-0,2690 to 0,2323	No	ns	>0,9999
																					22:00	-0.02667	-0,2773 to 0,2240	No	ns	>0,9999
															Data summary
															Number of columns (Column Factor)	2
															Number of rows (Row Factor)	19					Test details	Mean 1	Mean 2	Mean Diff,	SE of diff,	N1	N2	t	DF
															Number of subjects (Subject)	6
															Number of missing values	0					On - Off
																					19:00	-2.22e-16	0	-2.22e-16	0.08122	6	6	2.734e-15	90
																					19:10	0.1183	0.06833	0.05	0.08122	6	6	0.6156	90
																					19:20	0.2083	0.1683	0.04	0.08122	6	6	0.4925	90
																					19:30	0.2533	0.175	0.07833	0.08122	6	6	0.9645	90
																					19:40	0.3333	0.255	0.07833	0.08122	6	6	0.9645	90
																					19:50	0.4017	0.4117	-0.01	0.08122	6	6	0.1231	90
																					20:00	0.4383	0.5617	-0.1233	0.08122	6	6	1.519	90
																					20:10	0.5117	0.58	-0.06833	0.08122	6	6	0.8414	90
																					20:20	0.5467	0.585	-0.03833	0.08122	6	6	0.472	90
																					20:30	0.6017	0.6017	0	0.08122	6	6	0	90
																					20:40	0.7317	0.7183	0.01333	0.08122	6	6	0.1642	90
																					20:50	0.8133	0.775	0.03833	0.08122	6	6	0.472	90
																					21:00	0.8467	0.8	0.04667	0.08122	6	6	0.5746	90
																					21:10	0.8683	0.8117	0.05667	0.08122	6	6	0.6977	90
																					21:20	0.9167	0.85	0.06667	0.08122	6	6	0.8209	90
																					21:30	0.94	0.9217	0.01833	0.08122	6	6	0.2257	90
																					21:40	0.985	1.023	-0.03833	0.08122	6	6	0.472	90
																					21:50	1.007	1.025	-0.01833	0.08122	6	6	0.2257	90
																					22:00	1.008	1.035	-0.02667	0.08122	6	6	0.3283	90

## Sheet: L_Tbx21ChR2_3hPreDC_AUC0180
	Fig. 7 l) Cummulative Food Intake [g] over 3 hours after 3hrs stimulation before dark cycle onset in Tbx21-ChR2tdtomato lean male mice displayed as AUC
		ON	OFF		Paired t test
	Mouse 2	8.65	8.845		P value	0.9183
	Mouse 3	11.41	8.905		P value summary	ns
	Mouse 5	13.59	12.08		Significantly different (P < 0.05)?	No
	Mouse 6	13	7.69		One- or two-tailed P value?	Two-tailed
	Mouse 7	10.09	11.93		t, df	t=0,1079, df=5
	Mouse 8	9.42	15.66		Number of pairs	6
					How big is the difference?
					Mean of differences (B - A)	-0.175
					SD of differences	3.973
					SEM of differences	1.622
					95% confidence interval	-4,345 to 3,995
					R squared (partial eta squared)	0.002323
					How effective was the pairing?
					Correlation coefficient (r)	-0.2661
					P value (one tailed)	0.3051
					P value summary	ns
					Was the pairing significantly effective?	No

[truncated: 2 more sheets: N_Tbx21ChR2_OpenField_TimePerAr, N_Tbx21ChR2_FoodFindingTest]
