# Supplementary material for: A food-sensitive olfactory circuit drives anticipatory satiety
Source: Nat Metab. 2025 Jun 11;7(6):1246–65. doi: 10.1038/s42255-025-01301-1 (PMC12198014; doi:10.1038/s42255-025-01301-1)
Supplement: Supplementary file 8 — n numbers and statistical summary. [file 42255_2025_1301_MOESM8_ESM.zip]

Archive with 8 entries (7 files):
- Main Figure/
- __MACOSX/._Main Figure
- Main Figure/Figure7_raw_data.mat
- __MACOSX/Main Figure/._Figure7_raw_data.mat
- Main Figure/generate_Fig7.m
- __MACOSX/Main Figure/._generate_Fig7.m
- Main Figure/Figure 7b.tif
- __MACOSX/Main Figure/._Figure 7b.tif
