# Supplementary material for: A food-sensitive olfactory circuit drives anticipatory satiety
Source: Nat Metab. 2025 Jun 11;7(6):1246–65. doi: 10.1038/s42255-025-01301-1 (PMC12198014; doi:10.1038/s42255-025-01301-1)
Supplement: Supplementary file 8 — n numbers and statistical summary. [file 42255_2025_1301_MOESM8_ESM.zip › Main Figure/generate_Fig7.m]

% This script will generate plots for main figure panels

%% Load and arrange imaging data

load('Figure7_raw_data.mat')

%% Figure 1C - Sniff duration histogram

sniff_durations_measured = [ones(62,1)*500; ones(100,1)*1000; ones(96,1)*1500; ones(72,1)*2000; ones(66,1)*2500; ones(62,1)*3000; ones(34,1)*3500; ones(18,1)*4000; ones(12,1)*4500; ones(8,1)*5000];

hfig1 = figure(1);
set(hfig1, 'Position',[20 400 450 300])
hold on
h1 = histfit(sniff_durations_measured / 1000, 10, 'poisson');
h1_stats = fitdist(sniff_durations_measured / 1000,'poisson');
h1(1).FaceColor = [.9 .9 .9];
h1(2).Color = [.5 .5 .5];
h2 = histfit(durations / 1000, 9,'poisson');
h2_stats = fitdist(durations / 1000,'poisson');
h2(1).FaceColor = [.7 .85 .65];
h2(2).Color = [.7 .95 .65];
title('Figure 1C - Sniffing duration')
xlabel('Pulse duration (seconds)')
ylabel('Sniffing events / pulses')
xticks(0.5:0.5:5.0)                
xtick = {'0.5','1','1.5','2','2.5','3','3.5','4','4.5','5.0'};
set(gca, 'XTicklabel', xtick)
legend([h1(1), h1(2), h2(1), h2(2)], 'Exploration sniffing', 'Sniffing Poisson', 'Odour pulses', 'Pulses Poisson', 'TextColor', 'k', 'EdgeColor', 'none')

%% Figure 1D - Plot example ROI traces

hfig2 = figure(2);
set(hfig2, 'Position',[20 60 1200 250])
clf;
for stim = 1:length(stimLength)
    subplot(1,9,stim)
    hold on
    stimBar = bar(stimLength(stim) / 1000 / 2, max(all_trialInt_avg{:,stim}), stimLength(stim) / 1000, 'FaceColor', [.7 .85 .65],'HandleVisibility','off');
    stimBar.FaceAlpha = 0.6;        
    shadedErrorBar(time_downsample{:,stim},  smooth(all_trialInt_avg{:,stim}, 30),  smooth(all_trialInt_SEM{:,stim}, 30))
    title([num2str(stimLength(stim)),'ms'])
    xlim([-1 inf])
    ylim([-0.15 0.5])
    xlabel('Time (s)')
end
