# Supplementary material for: A food-sensitive olfactory circuit drives anticipatory satiety
Source: Nat Metab. 2025 Jun 11;7(6):1246–65. doi: 10.1038/s42255-025-01301-1 (PMC12198014; doi:10.1038/s42255-025-01301-1)
Supplement: Supplementary file 9 — Raw data, n numbers and statistical summary. [file 42255_2025_1301_MOESM9_ESM.xlsx]

## Sheet: Fig8.A_DIO_FoodFindingTest
	Fig. 8 a) Latency to find hidden food of lean and obese C57Bl/6N male mice [s]
	8 weeks CD	8 weeks HFD
	30	325
	30	195
	50	418
	35	80
	30	328
	20	40
	30	60
	55	696
	35	630
	Unpaired t test
	P value	0.0037
	P value summary	**
	Significantly different (P < 0.05)?	Yes
	One- or two-tailed P value?	Two-tailed
	t, df	t=3,393, df=16
	How big is the difference?
	Mean of column A	35
	Mean of column B	308
	Difference between means (B - A) ± SEM	273,0 ± 80,45
	95% confidence interval	102,4 to 443,6
	R squared (eta squared)	0.4185
	F test to compare variances
	F, DFn, Dfd	489,6, 8, 8
	P value	<0,0001
	P value summary	****
	Significantly different (P < 0.05)?	Yes
	Data analyzed
	Sample size, column A	9
	Sample size, column B	9

## Sheet: Fig8.B_DIO_SR_pS6
	Fig. 8 b) Food odours (HFD) induced activity in the septal region determined by phosphorylation of S6 [integrated intensity]
		HFD - NO						HFD - FO
		Mouse 1	Mouse 2	Mouse 4	Mouse 5	Mouse 6	Mouse 7	Mouse 1	Mouse 3	Mouse 4	Mouse 5	Mouse 6	Mouse 7	Mouse 8	Mouse 9
	dLS	851035065	1267013230	2200351402	1376755965	1153796903	2119226505	1267790742	1916660650	1941896570	2081700126	2030363496	2330607524	2246186098	2048662704
	iLS	7207249146	1380055485	2958100549	2155860689	2149362573	2236290379	4299142957	8323017633	4824696525	4355096013	7898010792	2694387763	2682845928	7269100360
	MS	10540664726	10964389823	5718797774	6877627592	6492283846	9222741569	9051418564	2736211541	8285308065	8057958749	7313352848	8345011033	11361899783	11115792688
	Two-way RM ANOVA	Matching: Stacked					Compare each cell mean with the other cell mean in that row
	Assume sphericity?	Yes
	Alpha	0.05					Number of families	1
							Number of comparisons per family	3
	Source of Variation	% of total variation	P value	P value summary	Significant?		Alpha	0.05
	Time x Column Factor	2.193	0.3307	ns	No
	Time	66.14	<0,0001	****	Yes		Šídák's multiple comparisons test	Predicted (LS) mean diff,	95,00% CI of diff,	Below threshold?	Summary	Adjusted P Value
	Column Factor	1.894	0.0944	ns	No
	Subject	6.891	0.8153	ns	No		HFD - NO - HFD - FO
							dLS	-488286977	-3105614400 to 2129040445	No	ns	0.9546
	ANOVA table	SS	DF	MS	F (DFn, DFd)	P value	iLS	-2278800776	-4896128199 to 338526646	No	ns	0.1038
	Time x Column Factor	9.995e+18	2	4.997e+18	F (2, 24) = 1,159	P=0,3307	MS	19381729	-2597945693 to 2636709152	No	ns	>0,9999
	Time	3.014e+20	2	1.507e+20	F (2, 24) = 34,95	P<0,0001
	Column Factor	8.628e+18	1	8.628e+18	F (1, 12) = 3,298	P=0,0944
	Subject	3.14e+19	12	2.616e+18	F (12, 24) = 0,6070	P=0,8153	Test details	Predicted (LS) mean 1	Predicted (LS) mean 2	Predicted (LS) mean diff,	SE of diff,	N1	N2	t	DF
	Residual	1.035e+20	24	4.311e+18
							HFD - NO - HFD - FO
	Difference between column means						dLS	1494696512	1982983489	-488286977	1045277659	6	8	0.4671	36
	Mean of HFD - NO	4270644623					iLS	3014486470	5293287246	-2278800776	1045277659	6	8	2.18	36
	Mean of HFD - FO	5186546631					MS	8302750888	8283369159	19381729	1045277659	6	8	0.01854	36
	Difference between means	-915902008
	SE of difference	504362078
	95% CI of difference	-2014812574 to 183008558
	Data summary
	Number of columns (Column Factor)	2
	Number of rows (Time)	3
	Number of subjects (Subject)	14
	Number of missing values	0

## Sheet: Fig8.C_DIO_Tbx21ChR2_10minPreDC
	Fig. 8 c) Cummulative food intake (HFD) [g] during dark cycle after 10 minute stimulation before dark cycle onset in obese Tbx21-ChR2 male mice
		Off							ON
		Mouse 1	Mouse 2	Mouse 3	Mouse 4	Mouse 5	Mouse 7	Mouse 9	Mouse 1	Mouse 2	Mouse 3	Mouse 4	Mouse 5	Mouse 6	Mouse 8
	18:00	0	0	0	0	0	0	0	0	0	0	0	0	0	0
	18:10	0.02	0.05	0	0.06	0.06	0	0.04	0.03	0.07	0.13	0.02	0.02	0.12	0.02
	18:20	0.09	0.06	0	0.14	0.15	0	0.12	0.13	0.1	0.15	0.13	0.03	0.14	0.12
	18:30	0.16	0.06	0	0.31	0.15	0.14	0.19	0.18	0.11	0.2	0.16	0.13	0.14	0.13
	18:40	0.22	0.23	0	0.31	0.21	0.17	0.23	0.32	0.23	0.24	0.16	0.15	0.26	0.27
	18:50	0.22	0.23	0	0.31	0.21	0.17	0.26	0.34	0.23	0.42	0.28	0.3	0.27	0.27
	19:00	0.22	0.23	0	0.43	0.29	0.17	0.29	0.34	0.23	0.42	0.28	0.3	0.51	0.34
	19:10	0.33	0.3	0	0.68	0.29	0.34	0.51	0.34	0.33	0.56	0.28	0.3	0.52	0.34
	19:20	0.41	0.33	0	0.69	0.29	0.34	0.53	0.7	0.37	0.64	0.43	0.31	0.55	0.38
	19:30	0.44	0.43	0	0.71	0.48	0.34	0.54	0.72	0.45	0.7	0.49	0.33	0.55	0.38
	19:40	0.44	0.43	0	0.71	0.5	0.34	0.77	0.74	0.45	0.78	0.5	0.33	0.55	0.61
	19:50	0.57	0.47	0	0.72	0.52	0.72	0.78	0.74	0.47	0.88	0.5	0.5	0.69	0.61
	20:00	0.57	0.47	0.24	0.73	0.54	0.75	0.78	0.74	0.47	0.88	0.5	0.5	0.69	0.63
	20:10	0.57	0.47	0.24	0.73	0.54	0.75	0.8	0.74	0.47	0.88	0.64	0.5	0.69	0.64
	20:20	0.71	0.73	0.24	0.76	0.55	0.75	0.9	0.74	0.47	0.88	0.79	0.63	0.72	0.66
	20:30	0.71	0.75	0.24	0.77	0.56	0.75	1.1	0.74	0.47	0.97	0.79	0.63	0.91	0.66
	20:40	0.72	0.75	0.24	0.79	0.77	0.75	1.1	0.82	0.68	0.98	0.83	0.63	0.94	0.82
	20:50	0.72	0.75	0.24	0.91	0.77	0.77	1.1	0.84	0.68	0.99	0.83	0.63	0.94	0.88
	21:00	0.72	0.75	0.24	0.91	1.08	0.82	1.1	0.93	0.68	1.01	0.83	0.78	0.94	0.88
	Mixed-effects model (REML)	Matching: Both factors				Compare each cell mean with the other cell mean in that row
	Assume sphericity?	Yes
	Alpha	0.05				Number of families	1
						Number of comparisons per family	19
	Fixed effects (type III)	P value	P value summary	Statistically significant (P < 0,05)?	F (DFn, DFd)	Alpha	0.05
	Row Factor	<0,0001	****	Yes	F (18, 144) = 110,5
	Column Factor	0.41	ns	No	F (1, 8) = 0,7556	Šídák's multiple comparisons test	Mean Diff,	95,00% CI of diff,	Below threshold?	Summary	Adjusted P Value
	Row Factor x Column Factor	0.945	ns	No	F (18, 68) = 0,5089
						Off - ON
	Random effects	SD	Variance			18:00	0	-0,2671 to 0,2671	No	ns	>0,9999
	Subject	0	0			18:10	-0.02571	-0,2928 to 0,2414	No	ns	>0,9999
	Subject x Row Factor	0	0			18:20	-0.03429	-0,3014 to 0,2328	No	ns	>0,9999
	Subject x Column Factor	0.1302	0.01696			18:30	-0.005714	-0,2728 to 0,2614	No	ns	>0,9999
	Residual	0.09478	0.008984			18:40	-0.03714	-0,3043 to 0,2300	No	ns	>0,9999
						18:50	-0.1014	-0,3685 to 0,1657	No	ns	0.9949
	Was the matching effective?					19:00	-0.1129	-0,3800 to 0,1543	No	ns	0.9834
	Chi-square, df	198,5, 1				19:10	-0.03143	-0,2985 to 0,2357	No	ns	>0,9999
	P value	<0,0001				19:20	-0.1129	-0,3800 to 0,1543	No	ns	0.9834
	P value summary	****				19:30	-0.09714	-0,3643 to 0,1700	No	ns	0.9969
	Is there significant matching (P < 0.05)?	Yes				19:40	-0.11	-0,3771 to 0,1571	No	ns	0.9873
						19:50	-0.08714	-0,3543 to 0,1800	No	ns	0.9992
	Difference between column means					20:00	-0.04714	-0,3143 to 0,2200	No	ns	>0,9999
	Predicted mean of Off	0.4124				20:10	-0.06571	-0,3328 to 0,2014	No	ns	>0,9999
	Predicted mean of ON	0.4738				20:20	-0.03571	-0,3028 to 0,2314	No	ns	>0,9999
	Difference between predicted means	-0.06135				20:30	-0.04143	-0,3085 to 0,2257	No	ns	>0,9999
	SE of difference	0.07058				20:40	-0.08286	-0,3500 to 0,1843	No	ns	0.9996
	95% CI of difference	-0,2241 to 0,1014				20:50	-0.07571	-0,3428 to 0,1914	No	ns	0.9999
						21:00	-0.06143	-0,3285 to 0,2057	No	ns	>0,9999
	Data summary
	Number of columns (Column Factor)	2
	Number of rows (Row Factor)	19				Test details	Mean 1	Mean 2	Mean Diff,	SE of diff,	N1	N2	t	DF
	Number of subjects (Subject)	9
	Number of missing values	76				Off - ON
						18:00	0	0	0	0.0861	7	7	0	76
						18:10	0.03286	0.05857	-0.02571	0.0861	7	7	0.2986	76
						18:20	0.08	0.1143	-0.03429	0.0861	7	7	0.3982	76
						18:30	0.1443	0.15	-0.005714	0.0861	7	7	0.06637	76
						18:40	0.1957	0.2329	-0.03714	0.0861	7	7	0.4314	76
						18:50	0.2	0.3014	-0.1014	0.0861	7	7	1.178	76
						19:00	0.2329	0.3457	-0.1129	0.0861	7	7	1.311	76
						19:10	0.35	0.3814	-0.03143	0.0861	7	7	0.365	76
						19:20	0.37	0.4829	-0.1129	0.0861	7	7	1.311	76
						19:30	0.42	0.5171	-0.09714	0.0861	7	7	1.128	76
						19:40	0.4557	0.5657	-0.11	0.0861	7	7	1.278	76
						19:50	0.54	0.6271	-0.08714	0.0861	7	7	1.012	76
						20:00	0.5829	0.63	-0.04714	0.0861	7	7	0.5475	76
						20:10	0.5857	0.6514	-0.06571	0.0861	7	7	0.7632	76
						20:20	0.6629	0.6986	-0.03571	0.0861	7	7	0.4148	76
						20:30	0.6971	0.7386	-0.04143	0.0861	7	7	0.4811	76
						20:40	0.7314	0.8143	-0.08286	0.0861	7	7	0.9623	76
						20:50	0.7514	0.8271	-0.07571	0.0861	7	7	0.8793	76
						21:00	0.8029	0.8643	-0.06143	0.0861	7	7	0.7134	76

## Sheet: C_DIO_Tbx21ChR2_10minPreDC_AUC
	Fig. 8 c) Cummulative food intake (HFD) [g] during dark cycle after 10 minute stimulation before dark cycle onset in obese Tbx21-ChR2 male mice displayed as AUC
		Off	On
	Mouse 1	7.48	9.665
	Mouse 2	7.115	6.62
	Mouse 3	1.56	11.21
	Mouse 4	10.22	8.025
	Mouse 5	7.42	6.61
	Mouse 6		9.66
	Mouse 7	7.66
	Mouse 8		8.2
	Mouse 9	10.59
	Unpaired t test
	P value	0.396
	P value summary	ns
	Significantly different (P < 0.05)?	No
	One- or two-tailed P value?	Two-tailed
	t, df	t=0,8803, df=12
	How big is the difference?
	Mean of column A	7.435
	Mean of column B	8.57
	Difference between means (B - A) ± SEM	1,135 ± 1,289
	95% confidence interval	-1,674 to 3,944
	R squared (eta squared)	0.06066
	F test to compare variances
	F, DFn, Dfd	3,004, 6, 6
	P value	0.2065
	P value summary	ns
	Significantly different (P < 0.05)?	No
	Data analyzed
	Sample size, column A	7
	Sample size, column B	7

## Sheet: D_DIO_Tbx21ChR2_OpenField_Time
	Fig. 8 d) Open Field Test performed 60 minutes after 10min stimulation during the light cycle in obese male Tbx21-ChR2 and control mice displayed as time per area as percent of global time [%]
		WT				TG
		Mouse 1	Mouse 2	Mouse 3	Mouse 4	Mouse 1	Mouse 2	Mouse 3	Mouse 4
	Border	95.43	46.99	83.09	87.54	99.74	79.02	89.08
	Center	4.55	52.99	16.89	12.44	0.24	20.96	10.89
	Two-way RM ANOVA	Matching: Stacked					Compare each cell mean with the other cell mean in that row
	Assume sphericity?	Yes
	Alpha	0.05					Number of families	1
							Number of comparisons per family	2
	Source of Variation	% of total variation	P value	P value summary	Significant?		Alpha	0.05
	Time x Column Factor	2.208	0.4561	ns	No
	Time	83.02	0.0043	**	Yes		Šídák's multiple comparisons test	Predicted (LS) mean diff,	95,00% CI of diff,	Below threshold?	Summary	Adjusted P Value
	Column Factor	5.052e-08	0.2856	ns	No
	Subject	1.768e-07	>0,9999	ns	No		WT - TG
							Border	-11.02	-46,86 to 24,83	No	ns	0.6845
	ANOVA table	SS	DF	MS	F (DFn, DFd)	P value	Center	11.02	-24,83 to 46,87	No	ns	0.6844
	Time x Column Factor	416.3	1	416.3	F (1, 5) = 0,6518	P=0,4561
	Time	15651	1	15651	F (1, 5) = 24,50	P=0,0043
	Column Factor	9.524e-06	1	9.524e-06	F (1, 5) = 1,429	P=0,2856	Test details	Predicted (LS) mean 1	Predicted (LS) mean 2	Predicted (LS) mean diff,	SE of diff,	N1	N2	t	DF
	Subject	3.333e-05	5	6.667e-06	F (5, 5) = 1,044e-008	P>0,9999
	Residual	3194	5	638.7			WT - TG
							Border	78.26	89.28	-11.02	13.65	4	3	0.8072	10
	Difference between row means						Center	21.72	10.7	11.02	13.65	4	3	0.8075	10
	Mean of Border	83.77
	Mean of Center	16.21
	Difference between means	67.56
	SE of difference	13.65
	95% CI of difference	32,48 to 102,6
	Difference between column means
	Mean of WT	49.99
	Mean of TG	49.99
	Difference between means	0.001667
	SE of difference	0.001394
	95% CI of difference	-0,001918 to 0,005251
	Interaction CI
	Mean diff, A1 - B1	-11.02
	Mean diff, A2 - B2	11.02
	(A1 -B1) - (A2 - B2)	-22.04
	95% CI of difference	-92,21 to 48,13
	(B1 - A1) - (B2 - A2)	22.04
	95% CI of difference	-48,13 to 92,21
	Data summary
	Number of columns (Column Factor)	2
	Number of rows (Time)	2
	Number of subjects (Subject)	7
	Number of missing values	0

## Sheet: D_DIO_Tbx21ChR2_OpenField_Dista
	Fig. 8 d) Open Field Test performed 60 minutes after 10min stimulation during the light cycle in obese male Tbx21-ChR2 and control mice displayed as total distance travelled [cm]
		WT	TG
	Mouse 1	505.47	272.78
	Mouse 2	1371.48	1054.69
	Mouse 3	301.24	399.02
	Mouse 4	738.89
	Unpaired t test
	P value	0.6711
	P value summary	ns
	Significantly different (P < 0.05)?	No
	One- or two-tailed P value?	Two-tailed
	t, df	t=0,4506, df=5
	How big is the difference?
	Mean of column A	729.3
	Mean of column B	575.5
	Difference between means (B - A) ± SEM	-153,8 ± 341,3
	95% confidence interval	-1031 to 723,5
	R squared (eta squared)	0.03902
	F test to compare variances
	F, DFn, Dfd	1,222, 3, 2
	P value	0.9592
	P value summary	ns
	Significantly different (P < 0.05)?	No
	Data analyzed
	Sample size, column A	4
	Sample size, column B	3
