# Supplementary material for: A food-sensitive olfactory circuit drives anticipatory satiety
Source: Nat Metab. 2025 Jun 11;7(6):1246–65. doi: 10.1038/s42255-025-01301-1 (PMC12198014; doi:10.1038/s42255-025-01301-1)
Supplement: Supplementary file 10 — Raw data, n numbers and statistical summary. [file 42255_2025_1301_MOESM10_ESM.xlsx]

## Sheet: A_WholeBrain_NCD_FOS
Extended Data Figure 1 a) Food odours (NCD) induced whole brain activity determined by FOS immunoreactivity [Number of positive cells]
ROW 1		No food								Food exposed									Test details			Below threshold?	P value	Mean of No food	Mean of Food exposed	Difference	SE of difference	t ratio	df		P value	Mean of No food	Mean of Food exposed	Difference	SE of difference	t ratio	df
		Mouse 1	Mouse 2	Mouse 3	Mouse 4	Mouse 5	Mouse 6	Mouse 7	Mouse 8	Mouse 1	Mouse 2	Mouse 3	Mouse 4	Mouse 5	Mouse 6	Mouse 7	Mouse 8		Test name	Unpaired t test	MOBd	Yes	0.015589	100	205.9	-105.9	31.71	3.341	6	OT	0.000967	7.25	31	-23.75	5.603	4.239	13
	MOBd	54.2373	135.593	50.8475	159.322					244.068	172.881	213.559	193.22						Variance assumption	Individual variance for each row	MOBv	No	0.277327	100	173.8	-73.81	64.86	1.138	12	MOBd	0.015589	100	205.9	-105.9	31.71	3.341	6
	MOBv	3.708	6.48899	6.48899	1.854	315.18	182.619	130.707	152.955	289.224	196.524	182.619	322.596	21.321	30.591				Multiple comparisons	Set P value threshold	VO/MO	Yes	0.043707	100	192.7	-92.71	36.41	2.546	6	Pir ant	0.026847	100	286.1	-186.1	73.82	2.521	12
	VO/MO	164.583	43.75	47.9167	143.75					241.667	185.417	154.167	189.583						Method	No correction for multiple comparisons	AOMant	Yes	0.030152	100	267	-167	69.23	2.412	14	AOMant	0.030152	100	267	-167	69.23	2.412	14
	AOMant	0	5.17799	5.17799	5.17799	264.078	217.476	147.573	155.34	106.149	152.751	80.2589	191.586	447.896	528.155	328.803	300.324		Alpha	0.05	AOMpost	No	0.783627	100	92.33	7.669	27.19	0.2821	10	PrL	0.04304	100	217.1	-117.1	45.78	2.558	6
	AOMpost	89.5706	103.067	53.9877	153.374					58.8957	56.4417	22.0859	100.613	146.012	93.2515	157.055	104.294				Pir ant	Yes	0.026847	100	286.1	-186.1	73.82	2.521	12	VO/MO	0.043707	100	192.7	-92.71	36.41	2.546	6
	Pir ant	0	0	0	0	333.333	150	94.4444	222.222	266.667	27.7778	466.667	394.444	300	261.111				Number of tests performed	12	PrL	Yes	0.04304	100	217.1	-117.1	45.78	2.558	6
	PrL	126.496	54.7009	71.7949	147.009					331.624	208.547	181.197	147.009						Number of rows omitted	0	BST	No	0.346869	100	148.1	-48.13	48.98	0.9827	11
	BST	0	2.04604	2.04604	96.1637	220.972	112.532	261.893	104.348	57.289	159.591	178.005	188.235	157.545							MPOA	No	0.203407	100	162.8	-62.81	46.9	1.339	13
	MPOA	0	0	0	40.2235	236.872	183.24	263.687	75.9777	147.486	272.626	120.67	102.793	143.017	205.587	147.486					OT	Yes	0.000967	7.25	31	-23.75	5.603	4.239	13
	OT	0	0	0	0	31	0	12	15	18	47	34	31	39	21	27					PVant	No	0.991768	100	99.66	0.3378	31.41	0.01075	6
	PVant	95.9459	86.4865	44.5946	172.973					63.5135	93.2432	98.6486	143.243								SCh	No	0.667112	100	122.3	-22.28	50.41	0.4419	11
	SCh	0	0	50.4808	127.885	137.981	208.654	175		70.6731	131.25	70.6731	63.9423	80.7692	316.346
ROW 2		No food								Food exposed
		Mouse 1	Mouse 2	Mouse 3	Mouse 4	Mouse 5	Mouse 6	Mouse 7	Mouse 8	Mouse 1	Mouse 2	Mouse 3	Mouse 4	Mouse 5	Mouse 6	Mouse 7	Mouse 8
	Re	156.596	108.936	64.6809	69.7872					76.5957	22.1277	32.3404	74.8936
	Pir post	93.3333	120	126.667	60					366.667	200	306.667	293.333
	ACO	224.658	104.11	21.9178	49.3151					115.068	98.6301	98.6301	230.137
	PVH	144	56.8889	119.111	80					122.667	69.3333	60.4444	115.556
	ARH	0	0	0	196.552	141.379	168.966	193.103		96.5517	93.1034	148.276	179.31	248.276	255.172
	VMH	82.9091	82.9091	119.273	114.909					34.9091	30.5455	62.5455	82.9091	94.5455	59.6364
	DMH	10.1781	0	0	50.8906	168.957	187.277	177.099	205.598	77.3537	258.524	307.379	203.562	240.204
	PVpost	119.797	99.4924	67.0051	113.706					123.858	95.4315	117.766	56.8528
	SN	107.143	150	78.5714	64.2857					121.429	314.286	435.714	178.571
	VTA	132.11	62.3853	44.0367	161.468					381.651	102.752	245.872	198.165
	PAG	79.2952	148.018	72.2467	100.441					77.533	135.683	118.062	89.8678
	PT	84.5815	96.9163	107.489	111.013					72.2467	103.965	75.7709	61.674

## Sheet: C_WholeBrain_NCD_Heatmap
	Extended Data Figure 1 c) Heatmap of food odour (NCD) induced whole brain activation as normalized activity per region
	PET normalized to mean Control MEAN
		MOB	M2	VO	PrL	Piri Anterior 1	AON Posterior	S1 Anterior	CP	OT Anterior	VP	NDB Ant	IC	S1 Posterior	NDB Post	MnPO Posterior	OT Post	GPe	LOT	AHN	PVT	Hip Ant	VPM	SMT	La	DMH	ARC/VMH	PF	DLG	PH	LH	Pir Post	DPG	VTA	SUM	Hip Post	PAG	Hip V	ENT	Mo5	POR	CENT3	SIM	SPIV Ant	RN Ant	CBX	SPIV Post	RN Post	NTS
	Control	1.03261	1.31035	1.04175	1.02321	1.02993	1.01524	1.21173	1.00757	0.91227	0.964534	0.954086	1.12861	1.27965	0.938652	1.01109	0.967289	0.978758	0.918531	0.964922	1.15899	1.05893	1.03934	1.14054	1.03327	0.967436	0.884354	1.11648	1.1104	0.975424	0.942203	0.899274	1.1299	1.00538	0.946514	1.11392	1.10355	0.881447	0.779403	0.894311	0.823346	1.0419	1.03162	0.838907	0.857307	0.825641	0.865386	0.91653	0.927494
	Food Odours	1.09378	1.36099	1.09763	1.0856	1.09194	1.08094	1.29595	1.03983	0.963563	1.0396	1.02023	1.20238	1.35728	0.984529	1.0509	1.05609	1.05759	0.992086	0.975139	1.24472	1.11279	1.11697	1.25706	1.12255	1.03321	0.967003	1.22042	1.18784	1.0381	1.02954	0.954383	1.23359	1.05701	1.0052	1.18236	1.21249	0.99493	0.842607	0.957232	0.922726	1.12724	1.13952	0.969028	0.944532	0.899853	0.918318	0.989501	1.00207
	cFos normalized to mean Control MEAN																									Absolute number of FOS-IR cells of each region exposed to food odours divided by average number of FOS-IR cells of ALL regions exposed to Control
		MOBd	MOBv	VO/MO	AOMant	AOMpost	Pir ant	PrL	BST	MPOA	OT	PVant	SCh	Re	Pir post	ACO	PVH	ARH	VMH	DMH	PVpost	SN	VTA	PAG	PT
	Control	1.0402	1.0402	1.0402	1.0402	1.0402	1.0402	1.0402	1.05771	1.0402	0.0754144	1.0402	1.0402	1.0402	1.0402	1.0402	1.0402	1.0402	1.0402	1.0402	1.0402	1.0402	1.0402	1.0402	1.0402
	Food Odours	2.14211	1.80799	2.00455	2.77723	0.960429	2.97613	2.25821	1.54088	1.69354	0.322462	1.03669	1.27191	0.535592	3.03391	1.41068	0.956983	1.76953	0.632946	2.26144	1.02436	2.73052	2.41441	1.09519	0.815663
[truncated: 1 more columns]
