# Supplementary material for: A food-sensitive olfactory circuit drives anticipatory satiety
Source: Nat Metab. 2025 Jun 11;7(6):1246–65. doi: 10.1038/s42255-025-01301-1 (PMC12198014; doi:10.1038/s42255-025-01301-1)
Supplement: Supplementary file 11 — Raw data, n numbers and statistical summary. [file 42255_2025_1301_MOESM11_ESM.xlsx]

## Sheet: B_MS_FOS
	Extended Data Figure 2 b) Food odours (NCD) induced activity of the medial septum (MS) determined by FOS immunoreactivity [Number of positive cells]
		Fasting - No Odours										Fasting - Food Odours
		Mouse 1	Mouse 2	Mouse 3	Mouse 4	Mouse 5	Mouse 1	Mouse 2	Mouse 3	Mouse 4	Mouse 5	Mouse 1	Mouse 2	Mouse 3	Mouse 4	Mouse 5	Mouse 1	Mouse 2	Mouse 3	Mouse 4	Mouse 5
	dLS	53	58	29	29	41	76	46	25	21	38	108	34		31	53	124	42		29	51
	iLS	161	168	72	69	147						437	170		74	151
	MS	77	104	43	44	66						319	106		45	273
	Mixed-effects model (REML)	Matching: Stacked				Compare each cell mean with the other cell mean in that row
	Assume sphericity?	Yes
	Alpha	0.05				Number of families	1
						Number of comparisons per family	3
	Fixed effects (type III)	P value	P value summary	Statistically significant (P < 0,05)?	F (DFn, DFd)	Alpha	0.05
	Time	0.0003	***	Yes	F (2, 14) = 15,38
	Column Factor	0.0239	*	Yes	F (1, 16) = 6,227	Šídák's multiple comparisons test	Predicted (LS) mean diff,	95,00% CI of diff,	Below threshold?	Summary	Adjusted P Value
	Time x Column Factor	0.0799	ns	No	F (2, 14) = 3,043
						Fasting - No Odours - Fasting - Food Odours
	Random effects	SD	Variance			dLS	-17.4	-98,10 to 63,30	No	ns	0.9309
	Subject	46.27	2141			iLS	-85.97	-193,5 to 21,59	No	ns	0.1488
	Residual	48.85	2387			MS	-120.3	-227,9 to -12,76	Yes	*	0.0246
	Was the matching effective?
	Chi-square, df	7,427, 1				Test details	Predicted (LS) mean 1	Predicted (LS) mean 2	Predicted (LS) mean diff,	SE of diff,	N1	N2	t	DF
	P value	0.0064
	P value summary	**				Fasting - No Odours - Fasting - Food Odours
	Is there significant matching (P < 0.05)?	Yes				dLS	41.6	59	-17.4	31.92	10	8	0.5452	30
						iLS	123.2	209.2	-85.97	42.54	5	4	2.021	30
	Difference between column means					MS	66.61	186.9	-120.3	42.54	5	4	2.828	30
	Predicted mean of Fasting - No Odours	77.14
	Predicted mean of Fasting - Food Odours	151.7
	Difference between predicted means	-74.56
	SE of difference	29.88
	95% CI of difference	-137,9 to -11,22
	Data summary
	Number of columns (Column Factor)	2
	Number of rows (Time)	3
	Number of subjects (Subject)	18
	Number of missing values	18

## Sheet: C_ZnSO4_OB_FOS
	Extended Data Figure 2 c) Food odours (NCD) induced activity in the olfactory bulb after intranasal Zinc Sulfate or Saline administration determined by FOS immunoreactivity [Number of positive cells]
		Saline - No Odor					Saline - Food Odor					ZnSO4 - No Odor					ZnSO4 - Food Odor					Mean of 2 counts
		Mouse 1	Mouse 2	Mouse 3	Mouse 4	Mouse 5	Mouse 1	Mouse 2	Mouse 3	Mouse 4	Mouse 5	Mouse 1	Mouse 2	Mouse 3	Mouse 4	Mouse 5	Mouse 1	Mouse 2	Mouse 3	Mouse 4	Mouse 5
	OB Dorsal	14.5	43	114	119.5	107.5	154.5	131.5	110	212		25	36.5	11.5	39		17		13	15	27
	OB Medial	42	38.5	108.5	84.5	79.5		124.5	115	123.5		19	39	19	44		19.5	47	9.5	14	22.5
	OB Ventral	14	60	92	95	129	93.5	94.5	99.5	122		34.5	49	12	25.5		19		15	11.5	15.5
	Mixed-effects model (REML)	Matching: Stacked				Within each row, compare columns (simple effects within rows)
	Assume sphericity?	Yes
	Alpha	0.05				Number of families	3
						Number of comparisons per family	6
	Fixed effects (type III)	P value	P value summary	Statistically significant (P < 0,05)?	F (DFn, DFd)	Alpha	0.05
	Time	0.065	ns	No	F (2, 25) = 3,056
	Column Factor	<0,0001	****	Yes	F (3, 14) = 16,50	Tukey's multiple comparisons test	Predicted (LS) mean diff,	95,00% CI of diff,	Below threshold?	Summary	Adjusted P Value
	Time x Column Factor	0.0408	*	Yes	F (6, 25) = 2,629
						OB Dorsal
	Random effects	SD	Variance			Saline - No Odor vs. Saline - Food Odor	-72.3	-121,3 to -23,29	Yes	**	0.0017
	Subject	22.22	493.6			Saline - No Odor vs. ZnSO4 - No Odor	51.7	2,692 to 100,7	Yes	*	0.0353
	Residual	15.74	247.7			Saline - No Odor vs. ZnSO4 - Food Odor	57.62	9,836 to 105,4	Yes	*	0.0127
						Saline - Food Odor vs. ZnSO4 - No Odor	124	72,34 to 175,7	Yes	****	<0,0001
	Was the matching effective?					Saline - Food Odor vs. ZnSO4 - Food Odor	129.9	79,42 to 180,4	Yes	****	<0,0001
	Chi-square, df	17,24, 1				ZnSO4 - No Odor vs. ZnSO4 - Food Odor	5.922	-44,58 to 56,42	No	ns	0.989
	P value	<0,0001
	P value summary	****				OB Medial
	Is there significant matching (P < 0.05)?	Yes				Saline - No Odor vs. Saline - Food Odor	-49.55	-100,6 to 1,536	No	ns	0.0602
						Saline - No Odor vs. ZnSO4 - No Odor	40.35	-8,658 to 89,36	No	ns	0.1386
	Data summary					Saline - No Odor vs. ZnSO4 - Food Odor	48.1	1,894 to 94,31	Yes	*	0.0386
	Number of columns (Column Factor)	4				Saline - Food Odor vs. ZnSO4 - No Odor	89.9	36,27 to 143,5	Yes	***	0.0003
	Number of rows (Time)	3				Saline - Food Odor vs. ZnSO4 - Food Odor	97.65	46,56 to 148,7	Yes	****	<0,0001
	Number of subjects (Subject)	18				ZnSO4 - No Odor vs. ZnSO4 - Food Odor	7.75	-41,26 to 56,76	No	ns	0.974
	Number of missing values	3
						OB Ventral
						Saline - No Odor vs. Saline - Food Odor	-24.38	-73,38 to 24,63	No	ns	0.547
						Saline - No Odor vs. ZnSO4 - No Odor	47.75	-1,258 to 96,76	No	ns	0.0586
						Saline - No Odor vs. ZnSO4 - Food Odor	58.67	10,89 to 106,5	Yes	*	0.0109
						Saline - Food Odor vs. ZnSO4 - No Odor	72.13	20,47 to 123,8	Yes	**	0.0031
						Saline - Food Odor vs. ZnSO4 - Food Odor	83.05	32,55 to 133,5	Yes	***	0.0004
						ZnSO4 - No Odor vs. ZnSO4 - Food Odor	10.92	-39,58 to 61,42	No	ns	0.9374
						Test details	Predicted (LS) mean 1	Predicted (LS) mean 2	Predicted (LS) mean diff,	SE of diff,	N1	N2	q	DF
						OB Dorsal
						Saline - No Odor vs. Saline - Food Odor	79.7	152	-72.3	18.26	5	4	5.598	39
						Saline - No Odor vs. ZnSO4 - No Odor	79.7	28	51.7	18.26	5	4	4.003	39
						Saline - No Odor vs. ZnSO4 - Food Odor	79.7	22.08	57.62	17.81	5	4	4.576	39
						Saline - Food Odor vs. ZnSO4 - No Odor	152	28	124	19.25	4	4	9.109	39
						Saline - Food Odor vs. ZnSO4 - Food Odor	152	22.08	129.9	18.82	4	4	9.763	39
						ZnSO4 - No Odor vs. ZnSO4 - Food Odor	28	22.08	5.922	18.82	4	4	0.445	39
						OB Medial
						Saline - No Odor vs. Saline - Food Odor	70.6	120.2	-49.55	19.04	5	3	3.681	39
						Saline - No Odor vs. ZnSO4 - No Odor	70.6	30.25	40.35	18.26	5	4	3.124	39
						Saline - No Odor vs. ZnSO4 - Food Odor	70.6	22.5	48.1	17.22	5	5	3.95	39
						Saline - Food Odor vs. ZnSO4 - No Odor	120.2	30.25	89.9	19.99	3	4	6.361	39
						Saline - Food Odor vs. ZnSO4 - Food Odor	120.2	22.5	97.65	19.04	3	5	7.254	39
						ZnSO4 - No Odor vs. ZnSO4 - Food Odor	30.25	22.5	7.75	18.26	4	5	0.6001	39
						OB Ventral
						Saline - No Odor vs. Saline - Food Odor	78	102.4	-24.38	18.26	5	4	1.887	39
						Saline - No Odor vs. ZnSO4 - No Odor	78	30.25	47.75	18.26	5	4	3.697	39
						Saline - No Odor vs. ZnSO4 - Food Odor	78	19.33	58.67	17.81	5	4	4.659	39
						Saline - Food Odor vs. ZnSO4 - No Odor	102.4	30.25	72.13	19.25	4	4	5.298	39
						Saline - Food Odor vs. ZnSO4 - Food Odor	102.4	19.33	83.05	18.82	4	4	6.24	39
						ZnSO4 - No Odor vs. ZnSO4 - Food Odor	30.25	19.33	10.92	18.82	4	4	0.8207	39

## Sheet: D_ZnSO4_PC_FOS
	Extended Data Figure 2 d) Food odours (NCD) induced activity in the piriform cortex (PC) determined by FOS immunoreactivity [Number of positive cells]
	Saline - No Odour	Saline - Food Odour	ZnSO4 - No Odour	ZnSO4 - Food Odour
	73	269	63	6
	115	211	25	136
	113	307	33	32
	173	209	174	44
	155			42
	ANOVA summary						Number of families	1
	F	12.44					Number of comparisons per family	6
	P value	0.0003					Alpha	0.05
	P value summary	***
	Significant diff. among means (P < 0.05)?	Yes					Šídák's multiple comparisons test	Mean Diff,	95,00% CI of diff,	Below threshold?	Summary	Adjusted P Value
	R squared	0.7273					Saline - No Odour vs. Saline - Food Odour	-123.2	-228,5 to -17,89	Yes	*	0.018	A-B
							Saline - No Odour vs. ZnSO4 - No Odour	52.05	-53,26 to 157,4	No	ns	0.6305	A-C
	Brown-Forsythe test						Saline - No Odour vs. ZnSO4 - Food Odour	73.8	-25,49 to 173,1	No	ns	0.2138	A-D
	F (DFn, DFd)	0,2168 (3, 14)					Saline - Food Odour vs. ZnSO4 - No Odour	175.3	64,24 to 286,3	Yes	**	0.0016	B-C
	P value	0.8831					Saline - Food Odour vs. ZnSO4 - Food Odour	197	91,69 to 302,3	Yes	***	0.0003	B-D
	P value summary	ns					ZnSO4 - No Odour vs. ZnSO4 - Food Odour	21.75	-83,56 to 127,1	No	ns	0.9903	C-D
	Are SDs significantly different (P < 0.05)?	No
							Test details	Mean 1	Mean 2	Mean Diff,	SE of diff,	n1	n2	t	DF
	Bartlett's test						Saline - No Odour vs. Saline - Food Odour	125.8	249	-123.2	34.44	5	4	3.578	14
	Bartlett's statistic (corrected)	1.039					Saline - No Odour vs. ZnSO4 - No Odour	125.8	73.75	52.05	34.44	5	4	1.511	14
	P value	0.7918					Saline - No Odour vs. ZnSO4 - Food Odour	125.8	52	73.8	32.47	5	5	2.273	14
	P value summary	ns					Saline - Food Odour vs. ZnSO4 - No Odour	249	73.75	175.3	36.3	4	4	4.828	14
	Are SDs significantly different (P < 0.05)?	No					Saline - Food Odour vs. ZnSO4 - Food Odour	249	52	197	34.44	4	5	5.721	14
							ZnSO4 - No Odour vs. ZnSO4 - Food Odour	73.75	52	21.75	34.44	4	5	0.6316	14
	ANOVA table	SS	DF	MS	F (DFn, DFd)	P value
	Treatment (between columns)	98386	3	32795	F (3, 14) = 12,44	P=0,0003	Compact letter display
	Residual (within columns)	36896	14	2635			Saline - Food Odour	A
	Total	135282	17				Saline - No Odour	B
							ZnSO4 - No Odour	B
	Data summary						ZnSO4 - Food Odour	B
	Number of treatments (columns)	4
	Number of values (total)	18
