# Supplementary material for: A food-sensitive olfactory circuit drives anticipatory satiety
Source: Nat Metab. 2025 Jun 11;7(6):1246–65. doi: 10.1038/s42255-025-01301-1 (PMC12198014; doi:10.1038/s42255-025-01301-1)
Supplement: Supplementary file 12 — Raw data, n numbers and statistical summary. [file 42255_2025_1301_MOESM12_ESM.xlsx]

## Sheet: A_GCaMP6s_Sniff_Objects
	Extended Figure 3 a) Object sniffing induced changes in MSVGLUT2 neuronal activity [zscore]
		Control													Wooden Stick											Falcon Lid												Empty Teaball											Food (NCD)
		Mouse 1	Mouse 2	Mouse 3	Mouse 4	Mouse 5	Mouse 6	Mouse 7	Mouse 8	Mouse 9	Mouse 10	Mouse 11	Mouse 12	Mouse 12	Mouse 1	Mouse 2	Mouse 3	Mouse 4	Mouse 5	Mouse 6	Mouse 8	Mouse 9	Mouse 10	Mouse 11	Mouse 12	Mouse 1	Mouse 2	Mouse 3	Mouse 4	Mouse 5	Mouse 6	Mouse 8	Mouse 9	Mouse 10	Mouse 11	Mouse 12	Mouse 12	Mouse 1	Mouse 2	Mouse 3	Mouse 4	Mouse 5	Mouse 6	Mouse 8	Mouse 9	Mouse 10	Mouse 11	Mouse 12	Mouse 2
	-10	-0.198942	-1.45389	0.0496213	-0.489512	0.592372	-0.534502	0.265962	0.423123	-0.538186	0.229691	1.22532	0.5679	-0.237537	-0.441602	1.23593	-1.09291	-1.3419	-0.764193	0.877536	-1.1589	-1.06479	-0.573544	0.395587	-0.78893	-1.84004	-0.862331	1.44546	-0.646954	-0.13089	-0.573309	-0.479472	0.209297	-0.0777521	-0.902938	-0.365236	0.469878	2.22912	-0.500205	0.419206	1.78191	1.37175	-0.81359	-0.405374	1.18979	-0.520442	-0.597499	-0.464967	1.40846
	-9.9	0.00975184	-1.50328	0.0505443	-0.442265	0.559418	-0.504296	0.452841	0.415638	-0.59897	0.204228	1.15709	0.551081	-0.202277	-0.493161	0.703912	-0.391991	-1.07613	-0.749334	1.00345	-0.604262	0.243499	-0.571825	0.309224	-0.233538	-1.82424	-0.176141	0.402864	-0.983903	-0.0880581	-0.130427	-0.362319	-0.0900669	0.200277	-0.780917	-0.532774	0.38706	2.071	-1.3294	0.12264	1.04874	1.35609	-0.791616	-0.288264	1.69832	-0.376621	-0.525026	-0.370028	1.17312
	-9.8	0.0816897	-1.52258	0.0281303	-0.285757	0.471997	-0.455854	0.515671	0.445845	-0.625247	0.230535	1.12692	0.61851	-0.00218681	-0.386771	1.78828	0.273628	-1.43042	-0.789573	0.965637	-1.60192	-0.0388568	-0.225262	0.326704	0.241656	-1.73011	-0.529365	0.748118	-0.240827	-0.192486	-0.781794	-1.04097	0.437681	0.0547394	-0.586968	-0.333221	0.272494	2.19719	-0.144912	0.873163	1.82369	1.14776	-0.652286	0.108963	0.355322	-0.43566	-0.597833	-0.313707	1.04022
	-9.7	0.116605	-1.56359	-0.00833771	-0.14793	0.534128	-0.440306	0.459286	0.58147	-0.619097	0.227575	1.06734	0.618503	0.053217	-0.255929	1.43454	-0.733664	-1.10788	-0.776878	0.491229	-0.895506	-0.14217	-0.641364	0.412199	0.198412	-2.11236	-0.00743335	0.223964	-0.124393	-0.241145	-0.573955	-1.12552	-0.359699	0.122881	-0.646353	-0.762208	0.160396	1.26858	-1.09105	0.664172	0.424273	0.914249	-0.93127	0.41235	2.12182	-0.480155	-0.531362	-0.743015	0.414013
	-9.6	0.0909825	-1.58369	0.0160094	-0.0305136	0.44745	-0.424047	0.516812	0.615022	-0.533854	0.194946	1.03588	0.566595	0.0902257	0.210048	1.20603	0.654266	-0.982879	-0.723555	1.15127	0.289018	-0.307769	-0.568578	0.479533	0.216375	-1.28174	-0.0859951	0.469101	-1.54869	-0.315973	-0.639327	-0.513515	0.362289	-0.141254	-0.70707	-1.00301	0.0917015	1.09716	0.335917	1.25019	1.29497	0.751536	-0.38196	0.190661	-0.414844	0.324374	-0.647002	-0.581124	0.589539
	-9.5	0.0907168	-1.57923	0.0694256	0.107742	0.507251	-0.492705	0.552413	0.750563	-0.408476	0.175515	0.895892	0.505465	0.121185	0.452412	0.502611	0.737841	-0.513399	-0.732131	1.58498	-0.314999	0.689421	-0.592646	0.515547	0.0343567	-1.65668	0.425865	-0.0525339	-1.75637	-0.554775	-0.570982	-0.809015	-0.121588	0.0311296	-0.734024	-0.787644	0.0317214	1.18982	0.227855	0.0164584	0.751107	0.588391	-0.181411	0.384312	2.38036	-0.160062	-0.618192	-0.742163	0.263375
	-9.4	0.0478854	-1.61629	0.0286007	0.0755783	0.560049	-0.57007	0.582162	0.716068	-0.419745	0.141382	0.861347	0.461364	0.0789815	0.54931	0.782106	0.713492	-1.40775	-0.815227	1.78764	-0.0553274	-0.957733	-0.434206	0.631368	-0.461279	-0.473142	1.04404	-1.03782	-0.192438	-0.426915	-0.971814	-0.376239	1.68186	0.0946591	-0.575377	-0.804769	-0.0175598	1.69989	1.10064	-0.754847	1.34781	0.209824	-0.513795	-0.409012	-0.447598	-0.379741	-0.659366	-0.909362	0.272436
	-9.3	-0.093418	-1.62729	0.0162013	0.0792995	0.524159	-0.575697	0.613386	0.633484	-0.471223	0.110357	0.839736	0.437669	0.0651099	0.452494	0.314535	-2.40058	-0.450086	-0.85678	1.8134	-0.312813	0.825076	-1.05912	0.62795	-0.804286	-0.262478	1.21926	-0.0517622	-0.860357	-0.428451	-0.681967	-1.26503	0.543028	0.0743456	-0.0531584	-1.18723	-0.0526113	0.856762	1.15099	0.431444	1.85835	0.310824	-0.479899	0.438072	0.480461	0.165796	-0.683908	-0.727265	-0.00278049
	-9.2	-0.161169	-1.63716	0.0349318	0.181716	0.474526	-0.633966	0.600365	0.561943	-0.499919	0.0792506	0.876618	0.324028	-0.003005	0.309015	0.794221	1.20553	-0.683273	-0.832721	1.89351	-0.260785	-0.624405	-0.43392	0.625909	-0.457104	-0.352312	1.23842	-0.625443	0.0441717	-0.406642	-0.69395	-0.78898	1.58206	-0.111561	0.427467	-1.17129	-0.106785	0.941767	1.41193	0.348271	2.61991	-0.00974515	-0.451864	0.625547	1.42551	-0.346661	-0.689522	-0.729206	0.214523
	-9.1	-0.143578	-1.66498	-0.0200153	0.200007	0.549715	-0.679239	0.68434	0.513502	-0.515205	0.0602328	0.839763	0.28697	0.00870595	1.00007	0.955618	0.691566	-0.534942	-0.724241	2.1516	0.839446	-1.16609	-0.606198	0.68221	-0.332325	0.883845	0.477593	-0.497449	-0.526748	-0.319877	-0.639591	0.265089	1.17285	0.0952404	0.655746	-0.846796	-0.183588	1.29017	3.77753	1.94828	1.76508	-0.124043	-0.375986	-0.246398	0.689306	-0.122134	-0.710463	-0.753797	0.758185
	-9	0.101254	-1.68451	-0.0280766	0.276601	0.554348	-0.711785	0.730288	0.530985	-0.502573	0.0574221	0.797983	0.223055	0.0184622	1.12404	0.64221	-0.761496	-1.13951	-0.689826	1.46048	-0.400228	-1.18946	-0.707082	0.757653	-0.230017	1.19701	1.2093	0.675045	-0.80522	-0.215339	-0.454571	-1.12307	0.715282	0.240965	0.912289	-1.12245	-0.280572	1.20256	1.25699	-0.326509	1.68151	-0.247388	-0.448533	-0.776366	1.41037	-0.31507	-0.694738	-0.310282	0.535785
	-8.9	0.362962	-1.67378	-0.0344016	0.506661	0.517179	-0.761217	0.683496	0.507435	-0.418311	0.0277878	0.723108	0.168149	0.040971	1.50019	0.286105	0.491398	-1.09474	-0.58847	2.26079	-0.483657	-0.369819	-0.851834	0.733014	-0.254548	1.00836	1.18349	1.35922	0.715706	-0.189165	-0.854896	-1.30931	0.714161	0.434506	0.812333	-1.35193	-0.339573	0.882533	1.31386	1.22258	2.59781	-0.223983	-0.357282	-1.36538	0.100934	0.198898	-0.676993	-0.627577	1.19931
	-8.8	0.50908	-1.70497	-0.0211695	0.498707	0.446001	-0.732969	0.666478	0.433767	-0.238649	0.00096641	0.716096	0.149107	0.0254086	1.77529	1.67384	0.131429	-1.12528	-0.239284	2.52458	0.984127	-0.362438	-0.83018	0.749203	-0.149849	1.8031	1.14357	0.056432	-0.347976	-0.121861	-0.768526	-0.99308	1.6247	0.649087	0.777301	-1.24559	-0.381944	0.7281	2.07125	0.597172	1.06802	-0.263481	-0.769467	-0.537245	2.20258	0.343383	-0.745066	-0.951895	0.539064
	-8.7	0.531757	-1.72648	-0.0278552	0.455225	0.335484	-0.639587	0.691365	0.378471	-0.107865	-0.00420007	0.672834	0.143529	-0.0302666	2.50086	0.218616	-0.141718	-1.13486	0.0731158	2.22023	-0.128091	-1.12495	-0.575753	0.58291	-0.0407071	1.04086	1.41379	-1.47979	-1.04273	0.0112254	-0.413448	-1.54562	0.772628	0.796674	1.16796	-1.51691	-0.36649	0.286885	0.948864	1.41604	0.722384	-0.561594	-0.41786	-0.367616	0.150831	0.111737	-0.750281	-1.00813	0.640604
	-8.6	0.418555	-1.75498	-0.0302858	0.432074	0.238619	-0.465038	0.73267	0.35499	-0.0784785	-0.0357747	0.641099	0.101177	-0.133298	1.93596	0.442802	1.08949	-1.15824	0.273876	1.9684	0.764398	0.797151	-0.91563	0.61665	0.0330906	0.677939	0.713717	-1.46902	-0.152711	0.186146	-1.30504	-1.55303	1.15633	0.884391	1.35323	-1.20458	-0.28582	1.18955	1.32495	0.42769	2.55047	-0.47335	-0.738874	-1.13663	-0.496834	0.253225	-0.892882	-1.04004	0.175007
	-8.5	0.32873	-1.74741	-0.089866	0.423669	0.143057	-0.234069	0.759277	0.296834	-0.132196	-0.0661346	0.606969	0.0325546	-0.184917	1.78461	0.505168	-0.426845	-1.55405	0.243332	2.09803	-0.100011	-0.038198	-0.429005	0.709189	-0.115533	0.722606	1.31911	-0.42747	-1.46872	0.712813	-0.949184	-0.926395	0.810941	0.626335	1.44813	-1.23569	-0.164261	0.430774	1.83477	0.182417	1.0849	-0.510207	-0.59126	-0.854868	0.550567	0.313429	-0.924336	-1.20446	0.117248
	-8.4	0.293145	-1.71046	-0.0306068	0.352825	0.0301159	-0.105892	0.862851	0.245375	-0.173368	-0.0891176	0.614041	0.0194578	-0.16754	1.62305	0.0543152	-0.517094	-0.877034	0.381514	2.01634	0.00665948	-0.442785	-0.536315	1.00692	0.101817	0.965767	2.14839	-0.323109	-0.283321	1.05417	-0.498785	-0.363322	1.15694	0.693837	1.56264	-1.11046	-0.120992	0.843107	1.47781	0.787609	2.72534	-0.625261	-0.54993	-2.37951	0.3287	0.566433	-0.907511	-1.41897	-0.141058
	-8.3	0.440379	-1.43068	-0.0625386	0.274033	-0.0630199	-0.13646	0.847499	0.20363	-0.232201	-0.123625	0.556367	-0.0284275	-0.184317	1.05915	0.555206	-0.598653	-1.57911	0.523873	1.44381	0.0689772	-0.421752	-0.595389	1.14635	-0.424047	1.20351	1.74606	-0.0983646	-0.96795	1.21309	-0.559819	-0.172264	2.2274	0.898767	1.40485	-0.936982	-0.0493056	0.909517	0.709655	-0.580218	1.92845	-0.727364	-0.803215	-1.19055	0.261992	-0.108344	-0.902702	-1.32655	0.117453
	-8.2	0.516628	-1.0534	-0.0127758	0.198065	-0.126757	-0.165665	0.776772	0.225685	-0.220304	-0.139795	0.518697	-0.110019	-0.0470325	0.991307	-0.0198891	1.19439	-1.22144	0.634054	1.07657	0.0702153	-0.229013	-0.748199	1.13362	-0.140868	1.26633	1.46607	0.477822	-1.03647	1.42927	-0.671059	-0.138191	2.02028	1.31296	1.45469	-1.03404	-0.179443	0.718825	-0.613672	1.83545	2.43596	-0.731047	-0.45819	-0.809229	0.0849996	0.422614	-0.90901	-1.28482	-0.471972
	-8.1	0.350287	-0.793468	0.0812815	0.162358	-0.158619	-0.245856	0.702046	0.221067	-0.198549	-0.159657	0.482728	-0.154016	0.00308797	1.16249	1.27628	-1.18935	-0.844686	0.766122	0.661279	0.609993	-0.204392	-0.710738	1.03211	-0.565471	1.15262	1.48179	-2.43141	-0.25596	1.74986	-0.664481	0.28725	1.46444	1.35215	1.46198	-1.14929	-0.297095	1.00699	-0.349209	0.265592	1.76527	-0.860824	-0.36242	-1.12846	-0.218918	0.0930924	-0.820546	-1.16593	-0.344212
	-8	0.325636	-0.743856	0.0435533	0.0926932	-0.0812807	-0.266217	0.642529	0.190677	-0.155772	-0.162501	0.477949	-0.254189	0.126681	0.928167	-0.0877021	-0.416787	-1.32447	0.718682	0.943616	-0.161755	-0.459294	-0.41542	1.02198	-0.50115	1.59733	1.91526	0.126923	-0.156856	1.93866	-1.20034	-0.166626	2.08706	1.68307	1.36743	-1.17584	-0.362059	0.6319	0.63764	0.290746	2.43684	-0.767084	-0.558281	-1.70704	1.83628	0.448052	-0.954474	-1.20251	-0.354858
	-7.9	0.234926	-0.738264	0.0672153	0.0279111	-0.0616971	-0.248721	0.704947	0.143454	-0.170962	-0.189863	0.479069	-0.278729	0.286224	0.904732	0.0930356	-0.57772	-0.58295	0.680814	0.651971	0.993889	-0.592769	-0.441239	1.0378	-0.182305	1.83471	1.71018	-1.70434	-1.60355	2.00222	-0.960652	-1.74058	1.54661	1.55835	1.30709	-1.36734	-0.46859	1.02438	0.271381	0.762846	2.09477	-0.798463	-0.34522	-0.501568	-0.840453	0.500864	-0.890019	-1.20411	-0.477542
	-7.8	0.183134	-0.741091	0.0764778	-0.0545784	0.0601495	-0.149464	0.690519	0.106347	-0.21757	-0.194278	0.502765	-0.263503	0.347727	0.917303	0.260476	-1.62433	-0.68568	0.729775	0.869298	0.212602	0.0132144	-0.681952	1.002	-0.310662	1.02951	2.12586	-0.342907	0.229277	1.86832	-0.917641	-0.0675577	1.79226	1.92184	1.39713	-1.51028	-0.530773	0.885151	0.0982449	-1.12548	2.38103	-1.05705	-0.285241	-1.13049	0.423487	0.075226	-0.801864	-1.35359	-0.093649
	-7.7	0.189629	-0.824694	0.0757387	-0.120376	0.103888	-0.0211766	0.672976	0.116982	-0.298908	-0.195489	0.51515	-0.254266	0.390928	0.534946	0.752695	-0.467836	-1.64573	0.783711	1.12033	0.441344	0.214914	-0.498345	0.984379	-0.0887386	0.957921	1.88872	1.61697	-0.128172	1.94964	-1.77437	-1.00409	2.08431	1.8812	1.47511	-1.26712	-0.586404	1.14013	1.17797	1.72082	2.21469	-0.679891	-0.257572	0.383977	-0.223309	0.790647	-0.916833	-0.85068	0.0865492
	-7.6	0.377906	-0.785056	0.0394462	-0.206003	0.168262	0.0860356	0.615928	0.105694	-0.365599	-0.181018	0.526595	-0.204728	0.406757	0.55099	0.05173	0.0272258	-0.448202	0.834977	1.23731	0.436097	-1.26983	-0.683967	0.88944	0.424254	0.434291	3.019	-0.24677	-0.558778	2.00246	-0.851997	-0.88516	0.73844	1.91032	1.73626	-1.46426	-0.680855	1.01944	1.44087	-0.615827	1.89398	-0.917492	-0.456463	-0.888613	0.231092	0.171629	-0.887083	-1.2818	-0.101256
	-7.5	0.528915	-0.758893	0.0688564	-0.250389	0.195188	0.132423	0.646666	0.0974081	-0.437388	-0.169218	0.481111	-0.176573	0.33747	0.414017	0.027134	1.11706	-1.27641	0.895037	0.778988	1.17043	-0.984075	-0.426192	0.80087	0.531538	0.0963112	2.43043	0.952976	0.33795	2.26138	-1.07358	-2.24797	1.1803	1.80862	1.77907	-1.60091	-0.671094	1.43758	-0.522869	-1.39017	1.41961	-0.861998	0.0341337	-0.862168	-0.312658	0.871968	-0.821047	-1.16241	-0.277511
	-7.4	0.562942	-0.760498	0.0515403	-0.299287	0.0870275	0.0942586	0.558502	0.0862035	-0.492226	-0.142033	0.410061	-0.107061	0.314073	0.408108	0.786744	-0.0148193	-0.654466	1.3174	0.647832	1.27586	-0.680045	-0.533742	0.884635	1.27242	0.252836	2.0534	1.76361	0.401828	2.1109	-0.732907	-0.751447	0.775971	1.6425	1.67467	-1.42969	-0.625328	1.70794	0.535887	1.08027	1.48461	-0.919881	-0.156764	-0.372983	-0.21687	0.947807	-0.710619	-1.20952	0.27443
	-7.3	0.469539	-0.839099	0.0683044	-0.337727	0.0397835	0.0465079	0.598012	0.0958736	-0.56033	-0.140785	0.315236	-0.0573475	0.278486	0.00611181	0.140124	-0.76177	-0.913892	1.64407	0.902462	1.44257	-0.379872	-0.072154	0.925955	1.9026	-0.41428	1.27456	0.809509	0.129057	2.02178	-0.292056	-2.54994	0.584609	1.96345	1.61291	-1.37604	-0.587537	1.26767	0.176938	-0.100395	1.55837	-0.943212	0.576166	-1.2512	0.771642	0.931614	-0.613647	-1.20458	-0.272606
	-7.2	0.398431	-0.897274	0.0824945	-0.369512	-0.0949442	-0.0638508	0.516317	0.127394	-0.618278	-0.0678541	0.217723	-0.00756963	0.160189	0.227486	0.687622	0.645932	-0.9535	1.7213	0.945452	2.98607	-1.11826	-0.392381	0.882214	1.79715	0.23938	1.56153	-1.01091	-0.274642	1.99797	-0.157267	0.681391	1.21235	1.96992	1.52747	-1.67227	-0.621683	1.31646	1.86529	0.656518	1.7819	-0.696274	0.485046	-0.404967	0.421071	0.493861	-0.556911	-1.10076	-0.304522
	-7.1	0.340675	-0.956094	0.0560698	-0.400754	-0.154036	-0.118182	0.403403	0.122728	-0.664345	0.0182831	0.171415	-0.00893357	0.109755	0.196545	1.58223	-2.09771	-0.860533	1.86579	0.979389	1.33598	0.147813	-0.612939	0.900817	2.28883	0.600695	2.674	-0.530905	-1.17855	1.71222	-0.146277	-1.50268	1.53719	2.05607	1.51728	-1.34848	-0.559737	1.50943	1.79128	1.10349	1.36033	-0.482479	0.50011	-1.50665	0.837816	0.360137	-0.479533	-1.66619	-0.679402
	-7	0.250053	-1.01372	0.0119815	-0.387869	-0.203481	-0.196232	0.23646	0.131732	-0.716353	0.0343352	0.0971016	-0.0778421	0.0374171	0.554523	0.326434	0.818441	-0.797822	1.87497	0.794561	0.713149	-0.938668	-0.459093	1.00879	2.27897	0.143159	2.16358	1.35261	-0.371996	1.58607	0.184976	-0.910549	0.882606	2.55677	1.39814	-1.422	-0.512407	1.20284	1.64747	-0.781791	0.935633	-0.558106	0.654512	-1.06878	2.08502	0.807133	-0.430367	-1.47879	-0.0284888
	-6.9	0.14589	-1.06003	-0.040977	-0.400623	-0.24587	-0.231715	0.13741	0.141975	-0.721369	0.0152915	0.053232	-0.103485	0.00256174	0.381649	0.652555	-0.951413	-0.957209	1.74487	0.759755	0.738344	-0.549973	-0.224675	1.43711	2.13539	1.15224	1.54138	-0.871916	0.14053	1.45435	-0.322064	-1.61548	0.99232	2.57969	1.34668	-1.4272	-0.514408	1.10027	3.16019	0.572514	1.57836	-0.54962	0.92054	-1.89598	-0.542	0.539374	-0.328382	-1.66488	-0.503813
	-6.8	-0.0124567	-1.03099	-0.0367999	-0.423208	-0.272721	-0.297833	0.0270285	0.138689	-0.595338	0.0396021	0.0272128	-0.167464	0.0802951	0.185624	-1.0329	0.0126249	-0.233293	1.70108	0.438815	0.483423	-0.158369	-0.359292	1.6695	2.28059	2.02035	1.19495	-1.11938	-0.843307	1.37707	-0.118876	-0.218191	0.784459	2.1985	1.18325	-1.42352	-0.551876	0.781376	1.90109	1.71099	0.66124	-0.497789	1.04521	-1.42609	0.0573201	0.987542	-0.274404	-1.20132	0.0424859
	-6.7	-0.0952304	-1.09267	-0.0276111	-0.402251	-0.138755	-0.340015	0.051165	0.116778	-0.439833	0.294126	0.0111902	-0.237685	0.0109562	0.135606	-0.0445935	-0.79485	-0.205307	1.54005	0.702839	0.200946	-0.878909	-0.52274	1.79375	2.20542	2.44207	2.14614	-0.465399	0.709082	1.57176	-0.277437	-1.19941	1.92374	2.81081	1.08162	-1.12506	-0.493477	1.2722	1.90383	-2.25135	1.1551	-0.533869	1.43692	-2.45702	0.719545	1.22709	-0.285491	-0.844075	0.750227
	-6.6	-0.271555	-1.13312	-0.0655678	-0.382289	-0.0474853	-0.291455	-0.016001	0.114335	-0.343409	0.465518	-0.0276786	-0.272292	-0.0929226	-0.157234	-0.713923	0.395514	-0.487975	1.44575	0.473674	0.213059	-0.527264	-0.395629	1.86146	2.05699	2.78658	2.06086	-1.26564	-1.15596	1.72005	0.0702279	-0.378751	0.381207	2.42275	1.10101	-0.925981	-0.343133	1.47633	2.12965	0.870026	0.501822	-0.535771	1.10298	-0.452474	-0.72131	1.07414	-0.24414	-1.31118	0.874491
	-6.5	-0.385779	-1.09383	-0.0192877	-0.367429	0.213922	-0.309964	-0.0165535	0.122105	-0.181936	0.594357	-0.0481157	-0.29791	-0.158324	-0.62885	0.547986	0.914995	0.151692	1.39624	0.654665	1.30937	0.0989215	-0.725498	2.01681	1.89612	2.49483	1.65922	0.4275	-0.752214	1.64438	-0.966823	-1.45087	1.83305	2.3558	0.726546	-1.43742	-0.411007	1.12627	0.707789	-1.19999	0.940424	-0.379415	1.27139	-1.0729	1.61509	1.07872	-0.101633	-0.511394	1.8196
	-6.4	-0.416762	-0.911081	-0.00841812	-0.325025	0.255442	-0.252306	-0.0486088	0.0737362	-0.159137	0.607524	-0.0873886	-0.381771	-0.26183	-0.0812836	0.322188	-1.02499	-0.592827	1.31478	0.566237	1.07798	-0.580457	-0.650688	1.96042	2.49478	2.98183	1.76783	-0.070011	0.479362	1.59368	-0.343296	-0.98022	0.983027	1.81601	0.981114	-1.36639	-0.521507	1.28983	2.58405	0.0103682	0.609225	-0.354393	1.47189	-0.604759	0.620442	1.36662	-0.127258	-0.777388	1.74695
	-6.3	-0.451141	-0.679107	0.0242826	-0.303406	0.274111	-0.222621	-0.0346484	0.0585226	-0.1833	0.625418	-0.130566	-0.432521	-0.349986	-0.500902	-0.237107	0.879526	-0.403721	1.46315	0.387361	1.139	-0.208647	-0.473825	1.99253	2.21497	2.68685	1.26711	0.781877	-0.274074	1.40391	-0.356914	-0.667694	0.348063	1.99296	1.07233	-1.60342	-0.574295	1.24077	0.7425	-0.147202	0.533491	-0.414316	1.51737	-2.2249	-0.1134	0.593186	-0.1076	-0.651077	1.01199
	-6.2	-0.32656	-0.552935	0.0465674	-0.273773	0.361504	-0.211119	-0.030261	0.0454278	-0.201413	0.544022	-0.149683	-0.469873	-0.372189	0.17703	-0.0836738	-0.226508	-0.162117	1.30142	0.132438	1.40935	-0.287922	-0.350669	2.04001	2.77056	3.10423	1.15863	0.792629	-0.329811	1.22827	-0.753581	-0.800978	1.23246	1.44358	1.31534	-1.65245	-0.625932	1.21878	1.82549	-0.53238	1.28607	-0.325403	1.48421	-0.391484	0.0939893	1.57737	-0.135129	-0.581585	1.15453
	-6.1	-0.247538	-0.569597	-0.0125777	-0.289518	0.379205	-0.198972	-0.0746774	0.0515273	-0.173035	0.47602	-0.224687	-0.567729	-0.403272	-0.233218	-0.193482	1.69429	-0.0320643	1.55323	0.286732	0.511289	-1.4092	-0.190809	1.78735	2.22063	2.73481	1.0711	0.805133	0.125088	1.02958	-0.178395	-0.171659	0.459177	1.85992	1.49074	-1.36951	-0.697489	1.09709	2.88615	-0.634153	-0.494421	-0.290165	1.09445	-1.45377	-0.653825	0.894478	-0.153205	-0.938071	1.06847
	-6	-0.186109	-0.623076	0.0166417	-0.29799	0.3799	-0.14109	-0.123179	0.0610633	-0.169566	0.421685	-0.230937	-0.620911	-0.469395	-0.496089	-0.116836	1.16161	0.977639	1.78652	0.32251	2.02471	-0.212305	-0.556441	1.54018	1.87527	2.9865	1.47317	0.0496196	-1.48627	0.954442	-0.674851	-1.32471	0.729743	1.17316	1.38734	-1.60368	-0.698277	1.52739	1.1778	1.49866	0.83062	-0.238619	1.29326	-0.905921	0.398807	1.1683	-0.30042	-0.808685	1.07139
	-5.9	-0.178202	-0.695898	0.0519479	-0.307217	0.322581	-0.098618	-0.142894	0.0572186	-0.230044	0.369766	-0.261576	-0.669167	-0.516937	-0.631926	-0.168209	0.612914	-0.362158	1.87911	0.272226	1.51398	-0.865446	-0.201817	1.57414	2.14625	2.37551	2.24846	-0.640184	-0.768003	0.655046	-0.548271	-1.72232	1.30177	1.35976	1.24815	-1.39475	-0.691821	1.14336	0.697812	1.02122	0.323489	-0.133831	1.1756	-1.94927	-0.0305128	1.02216	-0.308944	-0.587962	0.939358
	-5.8	-0.220789	-0.753192	0.0358516	-0.259033	0.255474	-0.103925	-0.210412	0.031549	-0.209681	0.310846	-0.244194	-0.687414	-0.497486	-0.917751	0.215693	0.946738	0.32668	1.9029	0.172285	1.26227	-0.010597	-0.497221	1.46082	2.70673	1.99985	1.37013	-1.77931	-1.2129	0.802777	-0.289693	-1.63985	1.7377	0.988133	1.29882	-1.38423	-0.692914	1.08825	0.955809	-0.592519	-0.000837099	-0.222417	1.5279	-0.789575	0.292696	1.20291	-0.2793	-0.690709	0.605501
	-5.7	-0.188013	-0.834951	-0.0299464	-0.128178	0.306692	-0.136282	-0.318382	0.0380908	-0.184753	0.285509	-0.236295	-0.672981	-0.508422	-0.885827	0.275211	0.356036	-0.131256	1.84892	0.184001	0.325797	-0.625706	-0.526102	1.4496	3.04616	1.8313	1.25679	0.312103	-0.117607	1.04185	-0.446519	-1.3706	1.54564	1.44177	1.12895	-1.36426	-0.592677	0.658308	2.16849	1.82739	0.587388	0.105226	1.39372	-0.340369	0.690008	1.21475	-0.282429	-0.113575	0.704061
	-5.6	-0.100597	-0.907428	0.0284034	-0.0416672	0.200491	-0.202297	-0.297452	0.00185668	-0.10635	0.2693	-0.22829	-0.679445	-0.4438	-1.13574	-1.05459	0.829027	-0.364301	1.64481	0.341377	0.869733	1.25051	-0.658431	1.41021	2.66475	1.45561	1.69366	1.4256	0.102167	1.32766	-0.7366	-1.19688	0.494048	1.32708	0.89608	-1.41977	-0.543	0.761156	1.59108	0.680128	0.966038	0.280477	1.11784	-0.362344	-0.27485	1.54247	-0.172215	-0.399994	0.292779
	-5.5	-0.203868	-0.930874	0.0335389	-0.0091049	0.268214	-0.182332	-0.371641	-0.00907928	-0.130005	0.211198	-0.263855	-0.668158	-0.434021	-0.971778	-0.110644	-1.05941	-0.201011	1.60137	0.0612497	1.2324	0.610513	-0.681173	1.51353	2.31502	1.06349	1.07513	-0.0050183	-1.71805	1.29953	-0.521332	-0.628125	0.727885	1.07777	1.03452	-1.26786	-0.50148	1.10445	1.94941	0.205951	0.0541176	0.326936	1.06525	-0.909565	1.84755	1.17407	-0.25829	-0.042917	0.320821
	-5.4	-0.282932	-0.844887	0.0535563	0.0891017	0.314259	-0.207632	-0.366259	-0.0183767	-0.16585	0.177203	-0.286334	-0.583811	-0.479344	-1.16181	0.875105	2.11514	0.594261	1.44785	0.110197	0.707085	0.964102	-0.370278	1.41606	2.31703	0.679583	1.22915	0.717981	-0.966111	1.27143	-0.437116	-1.33659	0.135383	0.744603	0.923973	-1.32289	-0.447619	0.694599	0.925429	0.202354	1.23252	0.372565	1.22262	-1.12274	-0.0466535	1.18612	-0.2616	-0.332752	0.310224
	-5.3	-0.318985	-0.616825	0.0394388	0.235767	0.276807	-0.311719	-0.352343	-0.0511705	-0.222697	0.165504	-0.327414	-0.510246	-0.577789	-1.06178	-0.173974	0.245162	0.976577	1.33652	0.0802514	1.36839	1.7474	-0.559321	1.25833	2.38621	1.24954	1.50717	0.91339	-0.672509	1.14224	-0.656266	-0.609807	0.0107315	0.918371	0.930402	-1.15616	-0.27743	0.479208	1.40666	0.427919	0.0655523	0.35456	1.18029	-1.46541	1.5231	0.993057	-0.100359	0.461145	1.0724
	-5.2	-0.239183	-0.282186	0.03785	0.230781	0.223849	-0.320499	-0.358946	-0.0335306	-0.267055	0.145785	-0.356516	-0.492504	-0.623717	-1.29258	0.0699308	1.71067	-0.25982	1.15601	0.234197	1.06185	-0.103935	-0.697671	1.31531	2.02516	1.37504	1.34337	-0.0103709	-1.70844	0.904765	-1.3109	0.629842	-0.538985	0.983812	0.92962	-1.03299	-0.162793	0.567642	1.76515	0.370209	0.84806	0.318628	1.15028	-1.95426	1.15099	1.13352	-0.219904	0.617625	0.235507
	-5.1	-0.0545516	-0.0025704	0.0553627	0.19001	0.122692	-0.368433	-0.336919	-0.0763652	-0.319374	0.147193	-0.397484	-0.500817	-0.720892	-0.914829	0.133518	0.369868	0.823926	1.3704	0.415625	-0.304779	1.3359	-0.617864	1.36337	2.27343	1.19306	1.03753	-1.5808	0.238262	0.721335	-0.673201	0.68166	0.0692107	1.00242	0.809267	-1.11823	-0.0963279	0.297383	1.26853	0.299912	0.181726	0.27822	0.949737	0.357687	0.414802	0.797085	-0.254435	0.43812	0.253374
	-5	0.0108165	0.0303828	0.0339311	0.130797	0.0551282	-0.388372	-0.428451	-0.0776749	-0.37184	0.15447	-0.448292	-0.558162	-0.79145	-1.41721	0.654935	-0.593755	-0.12408	1.27629	0.187334	2.16214	0.868795	-0.545336	1.27093	2.36901	0.873018	0.741967	0.616471	-0.70664	0.668008	-0.631489	-1.22625	0.0601897	1.46606	0.847374	-0.900367	-0.109016	0.0767401	0.463717	0.744317	0.40928	0.263033	1.13709	-1.74319	1.25544	0.917188	-0.0342085	0.692941	-0.0863697
	-4.9	0.0950568	0.0116446	0.0747104	0.0446234	-0.052496	-0.482256	-0.40682	-0.113942	-0.433427	0.146709	-0.462608	-0.619158	-0.813102	-1.19108	0.0658224	1.70084	-0.269558	1.28682	0.137146	0.136926	1.41372	-0.594396	1.22392	2.30259	0.592418	0.757156	1.05408	0.29121	0.475507	-0.971501	0.401203	0.313043	0.917898	0.910813	-1.0676	-0.167797	0.436536	0.770928	1.81651	-0.169825	0.33982	1.26781	-1.2993	-0.159893	0.934953	-0.102419	0.596843	0.301675
	-4.8	0.000948485	0.241629	-0.0164643	-0.00954723	-0.171682	-0.442885	-0.429591	-0.099998	-0.476015	0.13096	-0.530561	-0.697998	-0.815188	-1.19434	-0.404748	0.394044	0.324492	1.10524	0.376895	0.374977	1.44504	-0.585202	1.00592	2.34727	0.339949	1.36267	1.21189	0.0819336	0.483632	-0.881724	1.93844	0.708654	1.24709	0.944337	-1.13514	-0.163208	0.814657	-0.490835	-1.81713	0.960937	0.386586	1.35186	0.0178583	0.31158	0.835797	0.0946022	0.633385	-0.424342
	-4.7	-0.0374762	0.4903	-0.0145887	-0.0906347	-0.215522	-0.27855	-0.472733	-0.126941	-0.52347	0.121473	-0.542901	-0.707339	-0.79883	-1.00705	0.309037	0.113767	-0.443204	1.07594	0.64699	1.31919	1.00748	-0.671698	1.02581	2.33903	0.181045	0.569585	-0.65549	0.369691	0.406899	-0.520358	-0.626745	0.314453	1.16376	1.006	-0.981684	-0.107174	1.11595	1.01657	-0.919193	-0.108965	0.543393	1.30016	-1.02185	0.787763	0.99608	0.365614	0.971638	-0.207905
	-4.6	-0.204563	0.652415	0.0432241	-0.122645	-0.213288	-0.245182	-0.500741	-0.139458	-0.555522	0.0956634	-0.585059	-0.729996	-0.739125	-1.08086	-0.514893	0.0687437	-0.26379	0.986608	0.557972	0.535902	-0.179856	-0.615194	0.839974	1.73924	0.0628582	0.779931	-1.84094	1.00285	0.352945	-0.746263	1.19389	0.842821	1.02127	1.15527	-1.024	-0.0794251	0.74772	-0.302286	0.736764	0.0433852	0.45911	1.30041	-0.595723	-0.372351	0.948237	0.260338	1.54949	-0.898673
	-4.5	-0.259118	0.843555	-0.00744201	-0.164627	-0.108937	-0.175919	-0.527938	-0.149228	-0.422393	0.0916531	-0.588916	-0.74573	-0.69018	-1.06117	-0.105754	-0.379818	-0.575587	1.14516	0.256569	-0.0345878	-0.155936	-0.938516	0.857719	1.82475	-0.0204857	0.266238	1.47963	0.91501	0.373213	-0.432777	-1.14427	1.11575	1.27961	1.31587	-1.01555	-0.0107303	0.937422	0.00779553	1.18214	-0.28108	0.210257	1.12031	-1.13006	0.868526	0.857129	0.372339	1.86617	-0.233443
	-4.4	-0.293668	0.958809	0.0271261	-0.192925	-0.170753	-0.218719	-0.595062	-0.200455	-0.300841	0.054051	-0.609199	-0.796298	-0.762649	-0.832383	-0.573793	-1.3582	-0.212158	1.19235	0.259052	0.973087	1.20346	-0.247922	0.807363	1.78281	-0.384177	0.314335	-1.01716	0.849368	0.193993	-0.271852	-0.110521	0.670669	1.01051	1.17573	-0.899203	0.0704867	0.406303	-1.50234	0.303592	-0.11921	0.361204	1.62179	-1.00508	0.854001	1.00839	0.303791	1.75744	-0.804103
	-4.3	-0.370682	0.934028	0.0439604	-0.23814	-0.0519912	-0.210779	-0.614216	-0.219687	-0.140564	0.0180101	-0.619602	-0.794997	-0.756248	-0.904415	-0.622139	0.270588	-0.25856	1.24548	0.350191	0.217745	0.207227	-0.77246	0.673245	1.40539	0.0771963	0.925777	0.175872	1.77533	0.136967	-0.462273	-1.00793	1.67986	0.770343	1.08445	-0.552845	0.143716	0.133573	-0.106165	-0.276402	-0.0129385	0.0824681	1.19721	-1.30876	-0.0542072	0.653366	0.413302	1.88203	0.0895263
	-4.2	-0.514202	1.04405	0.0598229	-0.243254	0.0209545	-0.270117	-0.640388	-0.249676	0.145523	-0.0132463	-0.564069	-0.751516	-0.777834	-1.09967	0.340071	0.67475	-0.428526	1.26974	0.117429	1.42997	0.144827	-0.360252	0.698241	1.41471	0.0333397	0.619557	0.386067	0.765623	0.187546	0.128216	-0.0293159	0.127914	1.05852	1.11631	-0.837322	0.124895	0.584019	-1.3137	0.289166	0.712058	0.164196	1.25471	-0.556642	1.18211	1.1221	0.243167	1.50062	-0.368085
	-4.1	-0.66555	1.0342	-0.00296316	-0.262935	0.0250187	-0.306149	-0.645948	-0.192202	0.217322	-0.0450148	-0.526863	-0.682898	-0.732793	-1.18053	0.181888	1.91508	-0.290014	1.02056	0.00263035	1.11366	0.836212	-0.687298	0.656157	1.21293	-0.154293	1.21312	1.3653	1.25496	0.112369	-0.130196	0.532159	0.575726	1.15175	1.1149	-0.925267	0.0425609	0.754097	0.533496	1.55356	0.73505	0.195605	0.968436	-0.611607	-0.568572	1.2423	0.346109	1.10787	-0.0402921
	-4	-0.724254	1.11645	0.0241688	-0.240226	-0.0298564	-0.294953	-0.643728	-0.0927968	0.318168	-0.00852872	-0.44366	-0.582735	-0.502006	-1.20179	0.0421163	-0.913088	0.202057	0.939639	0.154825	0.0517926	1.61755	-0.454329	0.839585	0.9561	0.0312019	1.25989	-0.57768	2.65284	0.0468542	0.824899	-0.882804	-0.271441	0.956885	0.928767	-0.831826	0.00862373	0.256648	-0.490747	0.72469	-0.0391369	0.0547426	0.863845	1.02572	0.538295	1.03237	0.485446	1.09662	-0.681394
	-3.9	-0.781571	1.19476	0.0152868	-0.225276	-0.123209	-0.274892	-0.716083	0.0344899	0.484307	0.0254616	-0.367811	-0.300755	-0.418107	-1.03697	-0.929673	0.235906	0.458879	0.985349	-0.0199207	0.172488	0.858079	-0.767145	1.07893	1.06238	-0.066495	0.706981	1.30905	1.85656	0.145818	0.672349	-0.04433	-0.0766449	0.963333	1.02258	-0.970698	-0.0280584	0.547036	-1.44429	-0.137388	0.897992	0.149555	0.785561	-0.549066	-1.19351	0.938264	0.562666	1.62616	-0.727821
	-3.8	-0.689796	1.54101	0.00907804	-0.24566	-0.19628	-0.347261	-0.740283	0.284437	0.604409	0.0359469	-0.324342	-0.187013	-0.473714	-1.25303	-0.427455	1.1924	0.884631	0.936293	0.277829	0.34055	0.508385	-0.459348	1.06243	1.41192	-0.162629	0.942794	-0.108964	1.99897	-0.0118253	1.22837	0.641207	-0.54496	1.12361	1.11175	-0.909576	-0.0226645	0.881609	-1.49844	-0.105925	0.841549	0.00666018	0.963506	-0.366838	-0.473261	1.07477	0.608088	2.04312	-0.291083
	-3.7	-0.613175	1.84699	-0.0202624	-0.269065	-0.201172	-0.412151	-0.684015	0.440231	0.710472	0.0394738	-0.28098	0.056589	-0.473227	-1.40741	-0.875033	0.184348	2.03427	0.81379	-0.14135	0.929106	0.503442	-0.762557	0.970313	1.66596	-0.400683	0.985036	-0.52003	1.27711	0.312601	0.896903	0.123802	-0.0739456	0.928772	1.1714	-0.977071	0.00828033	0.406561	-1.25599	0.0791961	1.04113	0.178857	1.05097	-0.936608	-1.07464	1.20932	0.619796	2.04623	0.214657
	-3.6	-0.507022	1.881	-0.0136351	-0.15605	-0.248806	-0.499063	-0.579697	0.455903	0.812697	0.0192149	-0.166846	0.387532	-0.396152	-1.01375	0.134347	0.378794	1.65586	0.75033	0.37148	-0.76221	0.670256	-0.444757	0.778349	1.62492	-0.428278	0.240802	-0.757802	1.69862	0.995854	1.1154	0.763631	0.0198683	0.672565	1.30344	-1.01115	-0.0381371	0.249039	-1.33345	0.536398	-0.220398	0.129875	0.523251	-0.855294	1.00434	0.909259	0.937647	2.29107	0.128814
	-3.5	-0.198441	1.82137	0.0195718	-0.00373506	-0.0927419	-0.530437	-0.447213	0.433458	0.839562	0.0137004	-0.0740163	0.57361	-0.470672	-1.48367	-0.433496	-1.94353	2.10408	0.749028	-0.276602	0.617134	-0.798572	-0.844903	0.629647	1.5193	-0.366554	1.12536	-0.22239	1.42604	1.12574	0.697959	-0.580417	-0.0861061	0.976747	1.04368	-0.64015	-0.0378142	0.379969	-1.01605	-0.256223	0.0829454	0.00350235	0.554565	1.01888	-0.992819	1.35864	1.26455	2.61602	0.177214
	-3.4	-0.119252	1.73732	0.0175188	0.0664782	-0.0781174	-0.560123	-0.348652	0.354601	0.839184	-0.00203353	-0.0479492	0.746409	-0.505017	-1.18746	-0.0242515	0.578201	1.50141	0.662099	0.453897	1.46851	-0.109364	-0.529968	0.606661	1.44163	-0.416257	0.387479	-1.50895	2.57622	1.31829	0.839932	-1.28581	0.510683	0.637383	1.14625	-0.951028	-0.0549158	0.711135	-1.52167	-0.35768	0.801493	-0.0615266	0.548166	1.75986	1.67791	0.936479	1.42529	2.50416	1.05149
	-3.3	0.00429684	1.57593	-0.0266862	0.159243	0.124398	-0.553083	-0.240079	0.270947	0.773347	-0.0293904	0.0649992	1.01071	-0.378643	-1.37257	-0.455187	-1.02369	1.2613	0.607516	-0.310522	0.682956	1.0153	-0.74391	0.316806	1.09162	-0.077187	0.476745	0.511253	2.77736	1.5592	0.733511	1.06398	0.147869	0.56576	0.993022	-1.02084	-0.0882668	1.05438	-1.16192	0.779291	-0.662823	0.0721174	0.634979	1.03234	-0.170818	1.48176	1.3344	3.055	1.32916
	-3.2	0.333046	1.4543	0.0252399	0.305642	0.154316	-0.480918	-0.164459	0.175813	0.678308	-0.0404465	0.105401	1.32704	-0.30524	-1.60015	-0.37542	1.57076	1.46306	0.734604	-0.192963	0.463321	1.15142	-0.835922	0.412489	0.523387	-0.0743093	0.605155	0.473621	2.75742	1.49986	1.02362	-0.329368	0.0719629	0.582778	1.17485	-0.951685	-0.05	1.0083	-1.40295	-0.514809	-0.0100982	-0.0347192	0.31809	2.31567	0.822924	0.890258	1.24258	2.67466	1.06091
	-3.1	0.368143	1.39105	-0.0114498	0.354164	0.0928743	-0.357105	-0.106924	0.113407	0.57179	-0.0834505	0.0803673	1.2908	-0.321541	-1.36519	-0.92537	1.26565	0.532204	0.689356	-0.228924	1.72252	0.675803	-0.576724	0.139379	0.0652227	-0.0540939	0.759971	0.827111	2.22424	1.29697	1.30169	0.142775	-0.269977	0.723154	1.43521	-0.986129	-0.028073	1.26664	-0.54524	0.327591	0.319482	-0.140155	0.522787	1.7522	-0.499523	1.56965	1.21238	2.84671	0.782674
	-3	0.26834	1.33544	-0.0225326	0.34032	0.234636	-0.267499	0.0284383	0.0230451	0.498988	-0.107556	0.0678576	1.29098	-0.279598	-1.42485	-0.204683	-0.186548	1.67161	0.602251	-0.0632256	0.295514	0.0659431	-0.987466	0.406335	0.284824	-0.0586772	0.894138	-0.525513	1.08253	1.23863	2.13261	-0.320821	-0.051686	0.564058	1.30579	-0.635274	0.0326537	1.13401	0.313043	-1.37528	-0.133415	-0.353908	0.45386	1.21074	-0.493434	1.71117	1.07528	2.91183	0.639794
	-2.9	0.318014	1.24583	-0.0609859	0.440152	0.290152	0.061293	0.0429748	-0.0315256	0.401729	-0.128824	0.0405739	1.15518	-0.124935	-1.22279	-0.281821	1.55563	0.283182	0.547494	-0.0988793	0.671705	0.567642	-0.650493	0.735706	0.012307	0.59548	0.82857	2.53264	1.24374	1.03043	1.59691	-1.45412	0.7664	0.595679	1.43936	-0.727159	0.0824352	1.30606	0.269071	-0.048315	-0.59835	-0.274521	0.557594	0.968054	-0.0705817	1.16799	1.07619	3.12661	0.342135
	-2.8	0.234089	1.17837	-0.0873673	0.697361	0.147862	0.475849	0.104022	-0.115018	0.315256	-0.153898	-0.0475539	0.965001	0.0996551	-1.16168	-1.01704	0.418749	0.621687	0.557094	-0.308238	0.547142	1.16939	-0.716986	1.25421	0.327695	0.322085	0.976206	0.880733	2.80751	1.11043	1.86714	-0.00140882	-0.529803	0.966686	1.49426	-0.780118	0.151039	0.917269	-0.291527	1.71084	-0.574186	-0.208535	-0.0289185	0.597691	-0.386437	1.81887	1.07738	2.69797	0.400311
	-2.7	0.151364	1.09357	0.00262531	0.700638	0.0470523	0.726268	0.0338422	-0.170576	0.228335	-0.171832	-0.086993	0.857868	0.24167	-1.03823	-0.725397	1.05309	0.384362	0.498414	-0.379202	1.03199	1.89687	-0.237234	1.42737	-0.0961621	0.874972	1.00505	-0.0270788	0.817676	1.00183	2.22574	-1.37649	-0.302825	0.599806	1.49806	-0.523468	0.209223	0.800469	0.0196426	-0.369989	-0.819268	0.0910776	0.508526	2.31786	0.286462	1.90418	1.00485	3.09634	0.462588
	-2.6	0.0451858	1.18457	-0.0156144	0.652025	-0.012712	0.85465	-0.0122467	-0.189084	0.166986	-0.18666	-0.112642	0.742387	0.397394	-0.949557	-0.748791	-0.160179	0.38817	0.583499	-0.224245	0.378351	-0.13379	-0.715896	1.64153	-0.145186	0.763006	0.842398	0.487002	2.52091	1.20057	1.64409	0.399664	-0.445765	0.452846	1.2992	-0.689245	0.177932	0.964047	-0.176592	0.0207458	-0.406175	-0.035122	0.19937	0.242254	-0.862804	1.85898	1.21699	2.485	0.705684
	-2.5	0.0605573	1.53594	0.00280905	0.554087	-0.13478	0.954811	-0.160229	-0.247129	0.138619	-0.204928	-0.148395	0.661299	0.501651	-0.401224	-1.25929	2.11993	0.474206	0.440538	-0.072807	0.816025	0.725581	-0.509792	1.69306	-0.46894	0.885959	0.799962	-0.157632	0.343895	1.19365	1.96096	-1.06743	-0.49029	0.396666	1.11746	-0.502626	0.224866	0.882118	0.170393	0.436792	-0.390056	-0.0347882	0.34193	0.252308	0.50631	1.88381	1.37806	2.39	1.05188
	-2.4	0.0119265	1.8707	0.0115058	0.4417	-0.175217	1.01723	-0.192122	-0.28207	0.256698	-0.218022	-0.17659	0.493101	0.589759	-0.562235	-0.167461	1.6369	1.62598	0.512543	-0.458571	0.757107	0.932542	-0.320339	1.70054	-0.455393	0.791059	0.426791	0.490621	1.35536	0.988161	0.961427	0.0740208	0.298299	0.744456	1.03617	-0.436599	0.267119	0.541428	0.0574565	-0.481844	0.048843	0.0274112	0.0870265	0.240909	-0.527236	1.39521	1.61702	2.0533	1.60356
	-2.3	-0.12779	2.14986	0.00141441	0.336455	-0.272794	1.03888	-0.238172	-0.298641	0.443747	-0.227787	-0.201845	0.391052	0.718486	-0.641312	-0.978006	-1.15132	0.661273	0.494507	-0.182148	0.827375	1.41082	-0.19119	1.82875	-0.146332	0.838302	0.24011	-0.835978	1.4676	0.991372	1.03918	-1.31791	0.0598537	0.849373	1.15365	-0.690474	0.290611	0.366311	0.516164	0.416618	0.302195	-0.167152	0.343125	1.71884	0.0362496	1.4012	1.8177	2.24624	0.521353
	-2.2	-0.224352	2.31831	0.0332899	0.219185	-0.328587	0.97955	-0.308299	-0.30481	0.555666	-0.196434	-0.229159	0.368194	0.708123	-0.355027	-0.57345	-0.738449	2.5155	0.711155	-0.501618	-0.161868	1.47693	0.227771	2.04098	0.806323	0.110539	1.07039	0.573997	1.49067	0.898427	0.91667	-0.606427	1.11879	0.490535	1.34331	-0.55727	0.304249	0.598694	-0.245511	0.201338	0.363858	-0.248523	0.46318	-0.355641	0.801782	1.29048	1.93909	2.10803	0.982587
	-2.1	-0.132997	2.27866	0.0140005	0.14804	-0.411148	0.996724	-0.211713	-0.34824	0.600616	-0.178784	-0.230208	0.351494	0.759224	0.377533	-1.42941	-0.507107	0.408135	0.797106	-0.287207	-0.85032	2.47259	0.753068	1.7044	0.533299	0.424755	0.0419065	-0.18084	0.208554	0.758028	0.814441	-0.107966	1.5126	0.901362	1.75273	-0.569659	0.316439	0.460225	0.262358	-0.432117	0.406416	-0.202426	0.274787	2.55956	0.56174	1.25916	2.02023	1.63212	0.340579
	-2	0.125661	2.0498	-0.045273	0.0818427	-0.476053	1.14287	-0.158383	-0.376862	0.595798	-0.187702	-0.283552	0.407597	0.87506	0.890303	-1.07904	-0.740182	1.42086	0.742917	-0.48301	2.20828	0.612253	1.25907	1.72929	1.24162	0.213298	0.548504	-0.60684	0.58357	0.872182	0.98379	-0.445299	0.0794769	0.249426	2.03474	-0.452867	0.369399	0.274251	-0.628377	-0.620449	-0.149558	-0.34022	0.160424	-0.652518	-0.871744	1.08679	1.86657	1.50584	0.554765
	-1.9	0.114938	1.81666	-0.0440041	0.0164442	-0.544823	1.14701	-0.0312654	-0.41417	0.514921	-0.180169	-0.317212	0.524621	0.835818	1.29071	-0.824588	1.20467	1.70604	0.650831	-0.301716	1.76745	1.78026	1.10254	1.68222	0.840548	0.00569582	0.0212287	0.611644	0.528373	0.990327	0.811698	-0.971521	0.996173	0.341299	2.1964	-0.684696	0.273441	0.267561	-0.692208	0.284034	0.423869	-0.304889	0.156523	-1.08621	0.636015	1.24463	2.00656	1.56877	0.251468
	-1.8	0.21675	1.59195	-0.0605564	-0.0207977	-0.477241	1.10445	-0.158144	-0.44351	0.419262	-0.210377	-0.349762	0.510692	0.844285	1.18476	-0.909334	1.49537	1.86151	0.843029	-0.481351	0.375127	2.36088	1.41101	1.4752	1.07251	-0.140433	-0.0394278	-1.32899	0.9557	0.972492	0.27817	-0.811253	2.18752	0.423607	2.62548	-0.493335	0.259954	-0.387855	-1.29888	0.511596	0.136673	-0.135764	-0.260375	-0.0160234	1.18589	1.51559	1.97675	1.10678	-0.312966
	-1.7	0.457012	1.4514	-0.0895126	0.0320285	-0.464225	0.984585	-0.250194	-0.493129	0.340192	-0.204451	-0.367622	0.505188	0.681972	0.949428	-0.377409	-0.0650637	0.954385	0.712743	-0.0718714	0.44363	2.15424	2.1547	1.5358	0.804935	-0.242057	0.289921	1.93728	0.520303	1.078	0.380325	-0.153398	1.4368	0.398564	2.83571	-0.599937	0.225102	-0.143379	-0.366566	-0.0589816	0.297674	-0.221689	0.203366	-0.204117	0.653051	1.33609	2.0235	1.11723	0.220446
	-1.6	0.465632	1.28823	-0.102406	0.0672875	-0.483808	0.868766	-0.313618	-0.495242	0.313773	-0.167004	-0.358479	0.496054	0.56354	1.58735	-0.469268	1.35988	1.72022	0.925714	-0.69028	0.186127	3.31248	2.00502	1.3994	-0.13627	-0.485034	0.0818254	-0.375993	1.41082	1.01244	0.28752	-1.57825	0.896008	0.00585528	2.75757	-0.755093	0.198217	-0.167642	-0.472522	-1.34857	-0.163638	-0.361213	-0.13165	1.09967	1.22419	1.12448	2.00703	1.14835	0.0363356
	-1.5	0.305791	1.17554	-0.104884	0.0428563	-0.365662	0.762815	-0.287257	-0.5104	0.329771	-0.18082	-0.387395	0.35961	0.464093	1.2339	0.0790254	0.154358	0.547409	1.20403	-0.726107	0.525552	2.24408	2.12114	1.28855	0.280951	-0.458726	-0.156373	1.89234	0.468239	0.903991	0.796553	-0.847152	0.821501	0.317935	2.66115	-0.411693	0.187073	-0.151819	-0.0108284	0.0926366	0.918946	-0.440282	0.166402	-0.00992604	1.29113	1.39144	1.90704	0.896944	-0.0767942
	-1.4	0.201669	1.04768	-0.0558745	0.0295782	-0.305734	0.599781	-0.293393	-0.547299	0.263506	-0.187701	-0.360781	0.305554	0.360941	0.795652	-1.23897	-0.305197	0.872897	1.25351	-0.566616	-1.00083	1.77366	1.66348	1.20394	0.0374504	-0.555705	0.16795	1.12012	0.471792	0.865536	1.52961	-0.723654	1.04839	0.138761	2.54805	-0.926285	0.118834	-0.0482471	-0.339613	-1.39546	-0.4634	-0.433766	0.194799	0.149874	1.08807	1.60961	1.74006	0.45162	-0.0320244
	-1.3	0.14678	1.00549	-0.0225598	0.0298114	-0.378117	0.487868	-0.358896	-0.568819	0.250748	-0.205944	-0.340004	0.146394	0.22247	0.514106	-0.0458937	2.93548	1.29774	1.26903	-1.07437	0.409271	2.93425	1.88709	1.09139	-0.35834	-1.07173	-0.090106	-1.53001	-0.291289	0.725391	1.72799	-0.28412	2.08909	0.174681	2.33022	-0.45293	0.179619	-0.279415	-0.855717	0.181962	-0.194717	-0.303201	0.332326	-0.321054	-0.589082	1.50444	1.70773	0.844342	-0.388153
	-1.2	0.0492449	0.898624	-0.0574498	-0.0122523	-0.424026	0.430439	-0.393694	-0.610284	0.398678	-0.223696	-0.369553	0.131929	0.287918	0.574558	-1.55719	1.4511	0.725512	1.20922	-0.503334	0.450751	1.9712	2.2053	1.1271	-0.558834	-0.938887	0.496538	2.23194	1.02728	0.560357	2.23544	-0.355962	1.21372	0.124644	2.21224	-0.618173	0.398132	-0.215004	0.794716	-0.72369	0.467992	0.00919208	0.505009	1.43362	2.08832	1.31133	1.72351	0.567572	-0.218441
	-1.1	-0.00399801	0.815717	-0.00520944	0.0362325	-0.452138	0.389057	-0.404719	-0.613097	0.58145	-0.205631	-0.430109	0.061992	0.488092	0.816676	-1.43493	-0.986266	0.319766	1.37219	-0.454225	0.486007	1.46735	1.86629	1.30985	-1.22548	-1.04475	0.0635154	0.900227	-0.501522	0.587547	2.30856	-0.53743	1.64978	0.0730962	1.95828	-0.345205	0.640426	-0.584419	0.528696	-0.345931	-0.204475	-0.147131	0.276669	0.803421	0.994007	1.00786	1.57189	0.647885	-0.666769
	-1	-0.0971275	0.704652	-0.0364193	0.204193	-0.486626	0.381617	-0.417707	-0.606682	0.764815	-0.206978	-0.447752	0.0133386	0.668697	0.800979	-0.469354	-0.336195	0.538644	1.41608	-0.684831	-0.228327	0.703805	1.92716	1.20436	-0.591941	-0.920874	0.18655	1.51456	-0.548941	0.377276	1.86056	-0.322114	1.78552	0.22485	1.75488	-0.0654515	0.903102	0.073859	0.683146	-1.31151	0.66507	-0.15373	0.7166	-0.377044	1.15051	1.30666	1.61386	0.848824	-0.560727
	-0.9	-0.148984	0.616527	-0.034157	0.237917	-0.505168	0.494611	-0.443697	-0.596943	0.746919	-0.232375	-0.487806	-0.0160629	0.718192	0.808432	-1.74553	1.53438	0.966711	1.57178	-0.258499	0.284166	1.64052	1.8435	1.05669	-1.15316	-1.13761	-0.0793508	0.878198	0.142152	0.472369	1.8532	-1.38609	1.78954	-0.00793238	1.6202	0.0565708	1.01475	0.0872279	1.02358	-1.37275	1.41279	-0.273543	0.591868	-0.291179	1.50421	1.40742	1.65913	0.821201	-0.946036
	-0.8	-0.0870138	0.479444	-0.037666	0.170525	-0.457686	0.655653	-0.36247	-0.607116	0.708469	-0.234541	-0.540481	-0.0989297	0.686274	0.507635	-0.96933	1.48799	0.470176	1.9763	-0.265135	0.615932	1.41074	2.10197	0.912421	-0.831764	-0.888255	0.269884	-0.0611778	-0.623082	0.413559	1.55032	0.498769	1.46976	-0.063463	1.39317	0.00248624	0.943956	0.521085	0.792025	1.41001	0.692273	-0.190416	1.0858	0.0454432	-0.0443548	1.03	1.43891	0.922158	-0.658524
	-0.7	-0.0591497	0.38257	-0.0587402	0.0802065	-0.457662	0.789034	-0.291627	-0.597786	0.665598	-0.231748	-0.570466	-0.12	0.650634	1.1796	-1.34949	1.08817	0.515028	2.1712	-0.175075	0.592769	1.71118	2.38724	0.711415	-1.23672	-0.999165	0.683756	-0.394697	0.937744	0.348419	1.4398	-0.815541	3.22324	0.362689	1.2166	-0.0168252	0.840049	0.815891	1.21713	-1.08143	0.998161	-0.336703	1.24441	1.75474	0.148905	1.07408	1.67584	1.29378	-0.275092
	-0.6	-0.118025	0.319541	-0.023904	-0.00703562	-0.429161	0.830924	-0.188492	-0.604615	0.653501	-0.23667	-0.560444	-0.157981	0.606871	0.59664	-0.0933949	-0.531107	1.11537	2.51562	0.716577	-0.0373405	1.81149	2.11731	0.525361	-1.39487	-0.970789	-0.688747	-0.458531	-0.0821783	0.448533	1.34001	0.26518	2.17326	0.654274	1.09568	-0.0876868	0.837343	1.21125	-0.175628	0.368411	0.907348	-0.472175	1.07707	-1.58447	1.27829	1.48822	1.86157	1.48983	-0.211252
	-0.5	-0.211399	0.335808	-0.0440034	-0.0694631	-0.348247	0.900629	-0.193527	-0.605983	0.60492	-0.253564	-0.562307	-0.24314	0.502238	0.523288	-1.58643	-0.0375214	0.281402	2.64048	0.579869	1.06872	-0.588737	2.78817	0.570478	-1.72925	-1.0911	-0.221167	0.491993	0.0889138	0.355828	1.20308	0.249092	2.16088	0.561145	1.11358	0.384243	1.02699	1.1976	0.992054	0.995437	0.395677	-0.560683	1.51658	0.707623	-0.848773	1.1301	1.94627	1.51438	-0.895702
	-0.4	-0.237814	0.243287	-0.0344217	-0.134092	-0.348361	0.807661	-0.185848	-0.583609	0.526684	-0.28839	-0.541335	-0.274982	0.513638	0.423127	-0.599586	0.571253	0.879246	2.63408	0.969654	0.625776	1.75609	2.52722	0.198384	-0.687892	-1.06579	-0.561907	0.894386	-0.300749	0.3194	1.33964	-0.24106	2.50297	0.296594	0.945275	0.264432	1.23691	1.20365	1.17361	0.361063	-0.0745418	-0.472549	1.60302	-0.602231	0.208869	0.896307	2.09195	0.919165	-0.930548
	-0.3	-0.253396	0.188966	-0.0387008	-0.187898	-0.302468	0.765169	-0.145339	-0.511117	0.425776	-0.290163	-0.437229	-0.334143	0.657959	0.515766	-1.26059	-1.60675	1.20266	2.32237	1.17772	1.82522	0.597854	2.49793	0.452464	-0.749485	-1.02785	0.257902	0.258143	-0.943749	0.354549	1.2955	0.293123	0.732929	0.737481	0.830966	0.387324	1.23596	0.90514	1.05954	0.495303	0.296264	-0.231936	2.08562	-0.0665587	0.620257	0.972956	2.23061	1.02832	-0.939305
	-0.2	-0.0824131	0.091754	-0.0204728	-0.209993	-0.274074	0.592936	-0.10483	-0.299035	0.325599	-0.296914	-0.408449	-0.433267	0.760492	0.911677	-1.52099	-1.90749	0.583371	2.27704	0.45704	1.02369	0.800851	2.55398	0.36544	-0.24373	-0.896527	-0.77011	-0.890811	-0.0459431	0.169997	1.67693	-0.715693	2.38515	0.596416	0.727329	0.613477	1.43826	0.900804	0.36025	0.97431	0.125382	-0.314868	2.27038	-0.324137	-0.299726	0.803546	2.38929	0.946245	-1.13819
	-0.1	0.100183	0.0382831	-0.0181496	-0.265452	-0.269487	0.507162	-0.101886	-0.169125	0.247619	-0.318681	-0.41929	-0.49455	0.77196	0.543154	-1.0469	-0.404243	0.650435	2.10918	0.591053	0.756409	0.724644	2.55256	0.686361	0.0212173	-0.748803	-0.364212	0.996759	-0.797013	0.105798	0.990934	0.469425	0.79167	0.415499	0.535439	0.799859	1.64753	0.378831	-0.189983	-0.966307	-0.154554	-0.403213	2.53165	0.265245	1.57073	0.84611	2.52179	0.689952	-0.968952
	0	0.157058	0.171543	-0.0576783	-0.30577	-0.298179	0.49079	-0.167155	0.0738998	0.17864	-0.303464	-0.442733	-0.580289	0.856973	0.493392	-1.33045	-0.823692	0.702129	2.11683	0.416097	0.306394	0.523721	1.90676	0.835705	0.694193	-0.994088	-0.138037	-0.581356	2.00158	0.0844182	1.0472	1.68282	1.33318	1.0972	0.723802	0.865148	1.61183	-0.172947	0.300398	-0.932286	-0.533321	-0.320115	2.68268	-1.59871	0.110058	0.607205	2.5901	0.831474	-1.44425
	0.1	0.407215	0.319909	-0.0245116	-0.368972	-0.360351	0.679723	-0.0784447	0.194054	0.117547	-0.288538	-0.400969	-0.657612	0.88077	0.119352	-1.36226	-0.0622947	0.311554	2.19446	0.679694	1.14902	0.156948	2.69693	0.837631	1.24955	-0.73836	-0.712178	1.60553	0.62449	0.100503	1.46776	0.141128	2.89327	0.666136	0.502197	0.913438	1.69309	0.00433701	1.11259	0.378226	0.0815268	-0.445212	2.58544	1.38106	-0.138425	0.469425	2.47227	0.781455	-0.731101
	0.2	0.510067	0.522891	-0.0858836	-0.418621	-0.426685	0.965985	0.0391814	0.222704	0.12235	-0.262649	-0.433477	-0.711938	0.859667	0.0953769	-1.12732	-0.118728	0.403869	2.19241	0.203386	0.0953747	0.531518	1.81803	0.699323	1.37723	-0.684867	0.46354	0.576724	1.34296	0.0558679	1.34682	1.04201	2.76433	1.40799	0.500246	1.11621	1.87344	-0.411894	0.387477	-0.436514	-0.311686	-0.513879	2.52064	-1.02731	-0.301406	0.844636	2.43403	0.434285	-0.473392
	0.3	0.757109	0.724958	-0.046198	-0.446648	-0.400243	1.41595	0.0831818	0.206338	0.159775	-0.221071	-0.484584	-0.70766	0.942902	-0.0866057	-1.31002	-0.487822	-0.0447422	2.26389	0.543485	1.42755	0.14935	2.17066	0.827801	1.3644	-0.479491	0.468308	1.41251	1.23442	0.0302437	1.8423	1.28941	2.01859	1.31402	0.632717	1.10723	1.86115	-0.248264	1.07216	0.872688	-0.138805	-0.456322	2.60148	0.552816	0.222002	0.47316	2.36856	1.28015	-0.568597
	0.4	1.52215	0.665745	-0.11448	-0.29984	-0.340631	1.53305	0.235111	0.170371	0.331983	-0.0974998	-0.510189	-0.718118	0.923312	0.136995	-1.24106	-0.660169	-0.167131	1.99874	0.227501	0.386568	0.685269	2.10506	0.71586	1.36864	0.0393761	-0.230421	-0.774737	2.42272	0.125939	1.74242	0.219283	1.31894	1.59359	0.65294	0.893391	1.79677	-0.712008	1.26447	-0.000402998	0.361856	-0.497747	2.17502	0.501872	0.00604861	0.655306	2.339	0.67331	-0.366218
	0.5	1.98707	0.641262	-0.101816	0.0506868	-0.272779	1.56637	0.247125	0.14306	0.541692	-0.0775927	-0.530669	-0.694559	0.859979	-0.141363	-1.74061	0.18545	0.150063	1.92439	0.00296392	0.566984	0.426302	2.24923	0.706324	1.47186	0.147098	0.437741	-0.511555	0.13664	0.0191038	1.16615	1.48876	2.2308	1.79098	1.22852	0.79989	1.72287	-0.460279	1.49657	-2.11697	0.196489	-0.328701	2.1892	-0.743727	0.223388	0.68602	2.24968	0.537008	0.713875
	0.6	2.38491	0.603621	-0.0390161	0.348005	-0.277036	1.52516	0.364231	0.08711	0.76332	-0.05679	-0.560968	-0.435743	0.773556	0.262168	-1.41282	-0.807093	0.0359882	1.60074	0.102652	2.06051	0.148926	1.9207	0.645735	1.72173	1.19628	0.111332	-1.65903	0.818551	0.0864125	1.09982	0.911411	1.63981	1.79051	1.46705	0.75485	1.57317	-0.371901	0.7729	0.804075	0.125676	-0.215936	2.30769	-1.63672	0.00120989	1.13538	2.02919	0.57701	2.30604
	0.7	2.8108	0.616885	-0.0848851	0.642064	-0.264649	1.64707	0.391868	0.119843	0.980915	-0.0688007	-0.536377	0.0977061	0.718179	-0.0934763	-1.12493	0.770716	0.99367	1.46519	0.0668079	1.19547	-0.304322	1.49501	0.542784	1.25514	0.780193	-0.0889556	-0.793565	1.30633	0.175528	1.20133	1.98632	1.62262	1.93003	1.31751	0.630105	1.61728	-0.185591	0.445031	-0.0755309	-0.055723	-0.198802	1.57982	1.12555	-0.287549	0.384035	1.95212	0.374275	2.35069
	0.8	3.16134	0.815161	-0.0611856	0.881988	-0.294697	1.76771	0.402551	0.229069	1.15828	-0.0860929	-0.424703	0.481967	0.686774	0.186083	-0.831837	0.645266	2.83725	1.20786	0.152537	0.119354	2.10875	2.27001	0.539605	1.09365	0.775308	-0.0195462	-0.276407	1.24261	0.0501802	1.16117	0.624352	1.98104	2.02649	1.52763	0.689775	1.68997	-0.783028	0.298707	-0.356819	1.02757	-0.438279	1.9804	-0.698891	-0.463359	0.368108	1.95568	0.645424	2.66125
	0.9	3.34275	1.14307	-0.0341977	0.979954	-0.243722	1.60857	0.458621	0.449335	1.26532	-0.131557	-0.18055	0.844453	0.678969	0.219618	-0.985545	-1.25028	-0.0597466	1.14858	0.239282	0.443084	1.00681	1.66553	0.504978	0.613041	0.183266	0.584509	0.0498105	0.243296	0.0160432	1.13761	0.987887	2.24236	2.04788	1.19004	0.67965	1.65625	-0.148817	-0.154995	1.33888	-0.674684	-0.605991	1.49243	0.189904	-1.08839	0.297132	1.89761	0.21271	3.57647
	1	3.23085	1.72106	0.0444669	1.05749	-0.245697	1.57916	0.551231	0.755179	1.23399	-0.0410762	0.1952	1.11658	0.779457	0.182921	-0.823917	-0.417668	0.278076	0.992945	-0.235483	-0.626097	0.796788	1.78889	0.448893	0.285804	0.268258	0.00515884	1.16544	0.273159	0.0154148	1.15155	2.34522	1.55103	1.81306	1.4764	0.581775	1.60015	0.68978	-0.66057	-0.43887	-0.0024648	-0.64976	1.44106	-0.10164	0.0131264	0.753589	1.807	-0.00922612	4.11791
	1.1	3.11912	2.0547	0.0865206	1.01756	-0.274611	1.43307	0.435084	0.954499	1.16565	0.378966	0.510663	1.41098	0.815784	0.236576	0.203212	1.34625	1.34969	0.969689	-0.160399	1.342	0.636958	1.66221	0.332727	0.277079	0.118102	0.40196	0.141232	0.953359	-0.0815905	1.34335	2.10948	1.03145	1.99376	1.58392	0.862312	1.66381	0.491991	1.02514	0.728059	0.0147722	-0.490236	1.13725	0.473736	-0.442184	0.154163	1.71976	0.10554	4.12987
	1.2	2.91386	2.54716	0.105434	0.949694	-0.321225	1.33964	0.344711	1.12377	1.18748	0.78324	0.641064	1.38907	0.897998	0.550839	0.176987	-1.00868	0.398684	0.771694	0.224806	0.845477	0.76913	1.76293	0.371624	0.385705	-0.115648	-0.274457	-1.39475	0.375677	-0.217648	0.972411	1.97042	2.61643	2.11821	1.81073	1.09446	1.83827	0.574581	0.0201808	1.2225	0.0833026	-0.356093	0.85603	-0.156478	-0.806551	0.168927	1.52198	-0.319405	4.85061
	1.3	2.86091	3.10553	0.098392	0.927971	-0.271194	1.17435	0.425759	1.04572	1.19592	1.07329	0.845117	1.23428	0.815926	0.0422924	-0.454326	-0.60722	0.712609	0.832605	-0.360571	0.897215	-0.612149	1.29276	0.26494	0.0948467	-0.417588	1.05433	-0.977589	0.347093	-0.155599	1.22837	1.68332	2.63309	1.57457	2.01678	0.840135	1.81329	0.0289344	-0.177709	-0.515145	0.438686	-0.551839	0.794401	0.95311	1.04827	0.0998929	1.5402	-0.268856	5.05768
	1.4	2.96457	3.52495	0.0960675	0.991343	-0.264271	0.989897	0.337856	0.955624	1.29876	1.24376	0.988371	1.31157	0.710124	0.41022	-0.790126	-0.913136	-0.331473	0.868006	-0.222285	0.0992748	1.35242	1.27213	0.190883	0.255381	-0.676792	0.537981	0.902535	0.118354	-0.353141	1.31744	1.4971	1.75093	2.4699	1.80155	0.829049	1.74359	-0.208133	0.567281	-0.00536408	-0.18003	-0.470486	0.77916	0.627147	-0.566821	0.671137	1.47622	-0.421929	4.74693
	1.5	3.02714	3.5548	0.067777	1.19292	-0.21308	0.920305	0.246619	0.848302	1.41455	1.31925	1.14687	1.51216	0.688935	-0.228434	-1.40479	1.28724	0.0573106	0.991419	0.131223	1.11297	0.192916	1.30439	0.349209	-0.0151778	-0.939027	-0.0553044	-0.794231	0.0452361	-0.26811	1.23462	2.43242	2.42704	1.79623	1.5191	0.64833	1.72883	-0.00240893	-0.485698	1.01197	0.951841	-0.580068	0.913442	0.836013	-0.21788	0.539536	1.40575	-0.972705	4.84411
	1.6	3.13946	3.51262	0.0729053	1.17775	-0.231404	0.843854	0.103832	0.752239	1.57206	1.493	1.19891	1.69458	0.706348	0.243891	-0.66687	0.948395	-0.393709	1.13339	0.636426	0.926085	1.0247	1.35976	0.550408	-0.611446	-0.501136	-0.135426	-0.31667	-0.935373	-0.411199	1.6178	3.71525	2.25501	1.84921	1.52333	1.13806	1.79164	-0.769488	-0.0794341	0.620941	0.148993	-0.716075	0.507452	-0.34104	-0.750211	0.412594	1.40406	-0.687889	4.66619
	1.7	3.12139	3.41045	0.124578	1.21335	-0.190827	0.753755	0.0302835	0.634325	1.58843	1.49317	1.30671	1.75369	0.639064	0.0722443	-0.925451	-1.26991	0.90143	1.04902	0.697331	0.559419	0.780992	1.37217	0.673953	-0.578746	-0.970073	0.0373579	-0.578458	-0.234137	-0.536523	1.52609	1.9269	1.88356	2.00279	1.70834	1.33654	1.77589	-0.390116	1.11823	1.10823	0.611699	-0.753308	0.688477	1.02506	-0.0243232	0.793169	1.2595	-1.29048	4.19929
	1.8	2.96179	3.33922	0.127222	1.32631	-0.0794364	0.720254	-0.107533	0.574079	1.587	1.39424	1.36564	1.69381	0.672221	0.193882	-1.00662	-0.782985	0.590791	0.863946	0.884293	1.66468	0.516974	1.45795	0.688648	-0.609919	-0.982411	0.528141	0.242731	-0.678751	-0.480661	1.5244	2.11065	1.57082	2.41439	1.73107	0.782641	1.70696	-0.818364	0.675454	1.53668	0.611279	-0.768169	0.396403	0.593602	-0.906398	0.271515	1.49516	-1.06533	4.03739
	1.9	2.70669	3.27001	0.115757	1.25559	0.00385974	0.668882	-0.180153	0.704836	1.6345	1.30071	1.37953	1.54846	0.853603	0.610498	-0.496168	-1.69374	0.458539	0.688102	1.33862	1.20266	-0.478774	1.20382	0.6796	-0.697086	-1.25137	0.116611	-1.15721	-1.13976	-0.501129	2.07849	1.32556	0.756235	2.01533	1.81741	0.683483	1.58036	-0.372659	-0.659167	-0.398995	0.561859	-0.826195	0.304846	-0.0689252	-0.816541	0.713096	1.42141	-1.21446	4.06912
	2	2.72557	3.28383	0.112261	1.18097	0.0309036	0.675177	-0.209331	0.996007	1.77637	1.58552	1.40319	1.39588	0.927279	0.508432	-0.335936	-0.318592	0.722922	0.574711	1.22937	0.456578	0.935295	1.12863	0.695194	-0.31717	-1.06863	0.157714	-1.3693	-0.441716	-0.515504	1.47257	2.87409	0.835067	2.19972	1.95259	0.586569	1.50271	-1.18834	-0.217846	-0.327958	0.185487	-0.863223	0.16145	1.30152	-1.72834	0.243093	1.36993	-1.00321	4.5145
	2.1	2.71565	3.33245	0.142146	1.10319	0.189091	0.566009	-0.0208556	1.23646	1.85608	1.9394	1.6053	1.23409	0.858535	0.996113	0.189741	0.5011	0.166284	0.487236	1.32919	2.5743	0.0306405	0.979203	0.61636	-0.725239	-0.915987	-0.613597	0.519912	-1.31964	-0.538878	1.56883	1.11227	-0.162057	2.19515	2.29564	0.558429	1.41228	-1.10946	-0.00506236	1.04096	1.7402	-0.612309	0.044962	1.63202	-1.33551	0.537934	1.31485	-1.31928	4.58362
	2.2	2.90461	3.57115	0.222788	0.995277	0.360949	0.522613	0.0104663	1.40524	1.85215	2.08863	1.84326	1.49153	0.727614	1.6358	-0.974993	0.326546	-0.0435753	0.404305	1.71213	1.91132	0.448216	0.953315	0.574039	-0.388269	-1.04421	0.288061	0.683876	-0.914931	-0.433335	1.47398	0.728915	1.84037	1.70203	2.40766	0.464505	1.38345	-1.05009	-0.0821589	-0.717277	0.443102	-0.965993	0.2588	0.0735698	-1.44186	0.448049	1.15817	-1.18607	4.96692
	2.3	3.12352	3.50087	0.129571	0.867077	0.543379	0.456654	0.120524	1.58713	1.75475	2.18389	2.08382	1.65398	0.568074	1.94584	0.707053	-0.738618	0.201502	0.363081	1.77233	0.201545	0.954634	0.495821	0.859335	-1.07301	-1.21889	-0.355268	-1.15093	-1.01288	-0.45886	1.54775	0.872001	0.343015	2.10652	2.47346	0.37223	1.31327	-1.33293	-1.30173	1.39371	1.53244	-0.699341	0.0462941	0.133214	-0.99346	0.125217	1.06062	-1.10141	5.45363
	2.4	3.17769	3.46208	0.117236	0.747688	0.861881	0.443132	0.0230198	1.70063	1.64377	2.25186	2.17235	1.91258	0.444465	2.22137	0.160511	-0.141555	1.65195	0.275527	1.47971	0.130239	-0.391257	1.24411	0.941152	-1.13781	-1.12684	-0.685321	0.86647	-1.36057	-0.403793	1.79826	1.75172	0.716165	1.82862	2.5852	0.416388	1.36197	-0.53742	-0.596219	2.54883	1.24502	-1.00345	0.0616657	-0.706237	-0.0719338	0.707038	0.884725	-1.07123	5.53727
	2.5	3.04246	3.45944	0.127031	0.629932	1.17205	0.566289	-0.109129	1.76179	1.5634	2.2563	2.33046	2.32327	0.298096	2.3194	0.0271977	1.41156	0.7141	0.316295	1.46241	0.527204	0.834218	0.893836	1.00881	-1.01075	-1.38267	0.0212845	0.0366099	-1.53455	-0.528556	2.04768	0.838648	0.330202	1.78719	2.64946	0.370949	1.32982	-1.68648	0.460208	0.209128	1.60163	-0.775657	0.209225	0.546554	-0.520342	0.878891	0.877191	-0.883903	5.36494
	2.6	2.74297	3.32665	0.119268	0.559424	1.48319	0.458967	-0.150881	1.76638	1.5669	2.13423	2.33331	2.41613	0.214822	1.79223	0.0927692	-1.30275	0.970049	0.198465	1.33719	1.60866	1.91492	1.44183	1.13893	-0.57757	-1.60217	-0.735946	-0.0634409	0.658959	-0.503051	2.53388	1.48969	0.87086	1.96572	2.45271	0.633617	1.28784	-0.691961	-0.951659	-1.31362	1.79094	-0.766666	-0.10735	-0.643685	-0.17276	0.504767	0.789615	-0.546605	6.00137
	2.7	2.56249	3.16539	0.218108	0.536522	1.73115	0.395525	-0.264587	1.75086	1.6185	2.02325	2.24411	2.40459	0.262221	1.92985	0.510019	0.47284	1.30056	0.155531	0.912622	0.539789	0.839339	1.34408	1.12445	-0.580567	-1.70628	-0.0532157	-0.796849	0.22402	-0.577801	2.92099	1.21867	0.444134	1.57725	2.59143	0.285467	1.27031	-0.31149	0.0144723	-0.625133	1.9438	-0.679605	0.322603	-0.701097	-0.277287	0.457888	0.823636	-0.752264	6.09791
	2.8	2.40857	3.0236	0.217379	0.445646	1.71708	0.626247	-0.30812	1.86094	1.72757	2.30274	2.1349	2.41646	0.264519	1.44826	-0.342096	-0.437668	1.64013	0.146047	1.36285	0.788798	0.0546696	1.71783	0.962054	-0.47511	-1.39527	-0.182301	1.43105	-0.0321923	-0.586925	2.51498	1.16146	0.14666	1.64941	2.33639	0.516524	1.25384	-0.488175	-0.812163	3.01168	1.63013	-0.762359	0.481172	-0.49307	0.889693	0.568949	0.80797	-0.60562	6.03214
	2.9	2.12192	2.85705	0.160074	0.36933	1.59435	1.00992	-0.345473	1.93884	1.70685	2.48186	2.01343	2.55197	0.172013	1.48549	-0.61648	-0.49556	0.773492	0.10466	1.59056	-0.611194	1.05886	1.57388	0.97714	-0.533482	-1.46778	-0.103571	-1.55294	-0.827793	-0.571235	2.06531	0.565558	0.568361	1.78248	2.36682	0.177111	1.16427	-0.573845	-0.797162	0.160917	0.994699	-0.711449	0.609578	-0.81321	-1.03501	0.424486	0.777798	-0.780678	6.90731
	3	1.93896	3.1013	0.131448	0.343146	1.5452	1.1084	-0.39293	1.94458	1.65377	2.5929	1.86705	2.69316	0.239212	1.4479	-0.201502	0.83707	0.730739	0.0789775	2.1236	1.22322	1.48861	1.65483	0.776305	-0.361369	-1.40355	-0.279669	2.29058	-1.23839	-0.681899	2.52781	0.753021	0.221606	1.54453	1.90736	0.277783	1.01674	-0.61114	-0.737874	-0.703629	1.08914	-0.729311	1.34949	0.882937	0.399498	0.363039	0.801394	-0.818933	7.25101
	3.1	1.81962	3.15041	0.172543	0.430431	1.44495	1.6439	-0.473812	1.86089	1.62303	2.62376	1.76479	2.62201	0.548118	1.94882	-0.379752	-0.714597	1.8955	0.0343056	2.12471	1.09797	0.610663	1.33273	0.706647	-0.761306	-1.50295	-0.292916	-0.616283	-1.73052	-0.44042	2.08317	1.45575	0.0578905	1.64258	1.94279	-0.108686	0.895543	-0.509519	0.375014	-1.3156	1.18276	-0.783788	0.862809	0.00445098	-0.649173	0.373868	0.755215	-1.26414	6.85056
	3.2	1.78058	3.23487	0.147336	0.496807	1.27423	2.08616	-0.456506	1.72105	1.52641	2.57846	1.58524	2.4921	0.636312	2.48218	-0.215559	0.0985926	2.13917	-0.0925377	2.26273	-0.117864	-0.336519	1.54482	0.706843	-0.687953	-1.39727	-0.328297	-1.15435	-0.426928	-0.616333	2.06545	1.12823	-0.590503	1.84174	1.811	-0.107242	0.754928	-0.788647	-1.71989	-1.38521	1.40156	-1.03117	1.26551	-0.565926	0.172083	0.961007	0.649932	-0.829559	6.75487
	3.3	1.79731	3.10708	0.145365	0.490091	1.24619	2.62989	-0.496324	1.5846	1.41138	2.55887	1.52417	2.27478	0.629523	2.502	-0.086816	-2.56236	2.92757	-0.0741425	2.39363	-0.0587522	1.4132	1.40433	0.552801	-0.633909	-1.10792	-0.867164	1.03148	-0.623059	-0.491787	2.26288	0.73705	0.016245	1.32513	1.9296	-0.281599	0.70983	-0.305028	-1.23081	0.150974	1.09494	-0.831165	1.31074	0.551064	-1.49259	0.234807	0.561972	-1.09291	5.64001
	3.4	1.96638	2.99099	0.0446046	0.424973	1.30187	3.38575	-0.498612	1.46976	1.41614	2.4461	1.40018	2.07016	0.645952	2.28816	-0.162297	-0.228856	2.9011	-0.0821744	2.72832	0.996401	1.08489	1.38538	0.385267	-0.595962	-1.60473	-0.0741429	1.41305	-1.03112	-0.313834	2.09495	-0.182153	-0.0753232	1.29872	2.18753	-0.0736289	0.771753	0.0558266	-1.75649	1.16298	-0.0541458	-0.848838	1.65549	-0.0584004	0.673903	0.919276	0.561012	-1.21111	5.78502
	3.5	1.90833	2.85098	-0.0485036	0.389683	1.57195	3.95736	-0.532332	1.41246	1.51859	2.25079	1.37983	1.87956	0.62139	2.29945	-0.0454351	-0.377864	3.00984	-0.0112305	2.23004	-0.258266	0.313719	1.63975	0.21625	-0.501964	-1.20547	-0.702136	1.34172	-1.58811	-0.0808637	1.66974	1.36223	0.0915503	1.10071	2.50628	0.190781	0.929015	0.160951	-1.77899	0.912745	0.781229	-0.796826	1.50411	-0.875664	0.116304	0.443901	0.558162	-0.413265	4.83358
	3.6	1.85736	2.65266	0.00664024	0.341501	1.74524	4.29072	-0.552152	1.31862	1.49821	2.04643	1.34013	1.74487	0.709823	2.06654	-0.0182361	1.20196	2.53335	-0.0424279	2.25781	2.29194	0.571159	1.45481	0.244176	-0.509809	-1.43	0.134292	-0.834081	-1.21501	0.30712	1.26551	0.349955	1.02787	0.97296	2.73556	0.263118	0.989743	0.326602	-0.358728	1.45635	0.789349	-0.719169	1.82873	0.212521	-0.107893	0.780527	0.608894	-0.875269	4.87322
	3.7	1.83632	2.51498	-0.0392259	0.303257	1.93711	4.48112	-0.529105	1.19537	1.52927	1.87977	1.30843	1.96016	0.600289	1.73729	-0.759623	-0.833826	1.84029	-0.160113	1.70007	0.596639	0.160774	1.74875	0.356201	-0.286997	-1.39598	-0.593082	-0.407008	-1.36854	0.480218	1.2854	1.36979	0.0674983	0.899221	2.92989	0.252136	0.9231	0.589581	-1.45985	-0.369376	1.46432	-0.812813	1.62172	0.499946	-0.444775	1.21996	0.558399	-0.992308	5.01441
	3.8	1.73639	2.38467	-0.017414	0.283592	1.99403	4.39505	-0.629008	1.11359	1.54634	1.71734	1.26386	2.3381	0.412757	1.68547	-0.607242	0.0616697	2.58747	-0.242991	1.82318	1.51137	0.0344255	1.62448	0.507641	0.321834	-1.34663	-0.546056	-0.618982	-1.19781	0.479807	0.913396	0.263647	-0.560813	0.901757	3.22267	-0.165431	0.809446	0.662558	-1.39249	0.524776	0.987173	-0.619916	1.31586	-0.356636	0.04565	1.19012	0.602852	-1.16628	5.68589
	3.9	1.5146	2.20546	0.0854685	0.384315	1.9922	4.18964	-0.638066	1.01049	1.45846	1.6024	1.19562	2.59484	0.252748	1.56326	-1.36026	-0.159517	2.65158	-0.231904	1.65793	0.687268	1.18631	1.45804	0.491479	0.27141	-1.48529	-0.372469	1.07109	-0.696899	0.50866	1.4723	0.635445	0.393325	0.538128	2.86852	-0.326227	0.704721	0.729751	-1.59073	0.114847	1.03722	-0.77781	1.35197	0.119412	1.88415	1.14599	0.444991	-1.07894	5.3827
	4	1.35548	2.02291	0.0275977	0.53976	1.82429	3.91051	-0.529851	0.93783	1.3999	1.52185	1.10126	2.60176	0.0863385	0.94633	0.0579471	0.230203	1.0322	-0.257414	1.35836	0.0910613	0.285987	1.5603	0.511711	-0.00434034	-1.50108	-0.290608	0.0539265	-1.26137	0.359381	1.33747	1.0363	0.933193	0.817834	2.97103	-0.229372	0.608277	0.120628	-0.581276	-0.300377	1.02968	-0.740976	1.47789	-0.786722	1.42921	0.933496	0.563598	-1.33268	5.91753
	4.1	1.20754	2.24748	0.0191785	0.659468	1.6253	3.6202	-0.472367	0.842926	1.34457	1.43356	0.954662	2.50726	0.00148575	1.00876	-0.943902	-1.05708	2.63479	-0.148921	1.13033	0.718609	1.53188	1.48668	0.331721	0.266874	-1.47776	-0.727103	-0.533521	-0.939775	0.28288	1.0205	0.865884	0.815289	0.196757	3.12456	-0.267858	0.551709	0.0989478	-1.47875	1.66647	0.929817	-0.603491	1.32543	-1.04905	0.132135	1.03116	0.600204	-0.87814	5.75548
	4.2	1.12534	2.65423	0.115141	0.753008	1.58902	3.40099	-0.372132	0.767376	1.28286	1.35689	0.849144	2.3717	-0.0278269	0.791761	-0.397915	0.122047	1.59972	-0.0886969	1.0975	0.463916	0.826986	1.27919	0.426988	0.348641	-1.42209	-0.63158	0.0877957	-0.787875	0.221126	1.61057	1.50247	0.74061	0.805965	2.81321	-0.389547	0.505416	0.0325842	-0.0573077	-0.923419	1.00935	-0.642731	1.41549	1.17371	1.596	1.56115	0.607487	-0.585161	5.71126
	4.3	1.08913	2.97276	0.0881904	0.819837	1.51784	3.09106	-0.345195	0.689817	1.19656	1.29318	0.749119	2.62395	-0.0425447	0.740693	-0.373428	-1.13993	1.94224	-0.0848064	1.4262	0.241313	3.50861	1.50707	0.190969	-0.265872	-1.71296	-0.726378	-0.330776	-1.02615	0.321498	0.9193	-0.231415	0.998838	0.613892	2.67776	-0.458287	0.483845	-0.308677	-1.87804	0.631319	1.08575	-0.226019	1.38602	-0.804422	-0.0695225	1.78342	0.58934	-0.364596	5.20056
	4.4	1.00709	3.25996	0.196967	0.829703	1.38571	2.81395	-0.253518	0.585817	1.19063	1.249	0.762752	2.93558	-0.101869	0.711514	-0.46181	-1.49702	1.34628	-0.0611835	1.40874	1.95669	0.551591	1.38495	0.206103	0.178822	-1.68509	-1.02543	-0.555457	-0.319569	0.207143	1.01112	2.51534	0.230677	0.477316	2.55573	-0.385799	0.462937	-0.329905	-0.861725	0.282242	1.88677	-0.366883	1.88929	0.158558	0.0957971	2.1277	0.641136	-0.261311	4.75286
	4.5	0.927781	3.35441	0.373049	0.742485	1.33331	2.54934	-0.141559	0.518513	1.34568	1.1865	0.730891	3.15753	-0.133832	0.714467	-1.23089	-0.300728	2.42475	-0.0741119	1.06301	0.50696	0.735147	1.75519	0.0747658	-0.408109	-1.63881	-1.03693	-2.21071	-1.92131	0.320473	0.708682	-0.724361	0.988658	0.345115	2.53028	-0.277839	0.45121	-0.712364	-0.838963	0.688362	1.23824	-0.23775	1.6948	0.886795	-0.534028	1.84293	0.520567	-0.229809	4.27973
	4.6	0.716204	3.36107	0.414553	0.64845	1.61559	2.29726	-0.158387	0.443394	1.29806	1.0661	0.667929	3.18796	-0.196174	0.742283	-0.710634	-0.650805	2.18024	-0.146449	1.08279	1.55299	1.92033	2.03067	0.0994084	0.282523	-1.51252	-0.717019	-0.249259	-1.22649	0.211306	0.2204	1.39012	1.29899	0.401435	2.51801	-0.685826	0.454732	-0.180426	-2.21707	-0.38481	0.629615	0.0129278	1.66596	-0.361013	0.996573	1.87241	0.411925	-0.750943	3.77703
	4.7	0.538155	3.31069	0.424598	0.546961	1.59559	2.11747	-0.0907369	0.353636	1.33977	0.947788	0.742521	3.04859	-0.170529	0.568364	-0.177301	1.57882	3.1218	-0.0660896	0.844506	0.705752	-0.426799	2.28353	-0.051832	-0.413368	-1.22393	-0.725517	-0.904335	-1.31131	0.144307	-0.0827711	0.954042	-0.00858469	0.682015	2.39099	-0.704026	0.465515	-0.821238	-0.65552	-0.580877	0.88445	-0.0127555	1.83494	-0.090706	0.651926	2.47288	0.276175	-0.380009	3.79597
	4.8	0.320862	3.24382	0.390612	0.440557	1.72472	2.0138	-0.11323	0.283339	1.30498	0.849028	0.724384	2.80513	-0.0548129	0.49155	0.0231807	-0.260334	2.09464	-0.070609	0.94037	2.1458	1.37149	1.98032	-0.153346	-0.0470736	-1.54592	0.208245	0.990414	-0.969149	0.367852	0.198407	1.10384	1.35415	0.149272	2.21937	-0.486519	0.453992	-0.916637	-1.86229	-1.33032	0.656512	0.0181027	1.93001	-0.209799	0.998361	1.78739	0.275909	-0.429533	2.9428
	4.9	0.167002	3.35446	0.372163	0.338537	1.85118	2.0042	-0.162637	0.235857	1.23837	0.752724	0.646893	2.57445	-0.0945173	0.346143	0.713194	-0.976943	3.05614	-0.154543	0.837655	-0.583089	0.615611	2.16526	-0.230186	-0.545014	-1.52979	-0.456455	0.0718243	-1.72966	0.513602	0.0322022	0.140613	1.46709	0.119111	2.06486	-0.550419	0.392961	-0.489891	-0.517717	-1.86377	0.356733	0.134322	1.85563	0.350237	-0.297596	2.11009	0.315955	-0.413176	3.62659
	5	0.0195305	3.20997	0.386914	0.265571	1.79696	2.13297	-0.229658	0.169193	1.18115	0.679936	0.565711	2.61876	-0.174352	0.248105	-0.454118	0.908094	2.66119	-0.165165	0.2603	0.392516	1.53847	1.86143	-0.0830292	0.102626	-2.01281	0.160894	0.0886581	-1.12105	0.677409	0.210705	1.05598	0.423762	0.499601	1.98146	-0.624438	0.39763	-1.16149	-1.09763	0.331481	1.03589	0.126039	2.40978	1.26469	2.75024	2.12401	0.42723	-0.678196	2.73412
	5.1	-0.0752506	3.17131	0.386281	0.185726	1.58383	2.36811	-0.287672	0.122335	1.14624	0.626982	0.510167	2.91402	-0.209403	0.421726	0.214823	-0.292537	4.20756	-0.0961368	0.544874	1.92499	1.46937	1.80735	-0.166037	-0.0704493	-1.67538	-0.652643	0.304626	-1.11973	0.560992	-0.106375	0.683168	0.0577678	0.781689	1.88293	-0.485831	0.439248	-0.531332	-1.86588	1.35922	1.36905	0.395458	1.87457	0.147827	0.886204	1.78267	0.597373	-0.730045	2.75695
	5.2	-0.133655	3.0885	0.278876	0.171388	1.45258	2.48608	-0.217966	0.0752159	1.09091	0.553667	0.415487	3.05296	-0.22383	0.597347	0.412007	-0.156044	1.50532	-0.00397181	0.380519	0.397304	1.32482	1.77241	-0.253084	0.00939391	-1.87541	-1.12938	-0.727732	-1.48332	0.798173	-0.393208	1.20532	0.51925	0.133175	1.93041	-0.577212	0.529054	-0.944548	-0.0564414	-1.91911	0.162124	0.427888	1.84265	-0.49639	2.79315	2.48074	0.707461	-0.673651	2.52248
	5.3	-0.236191	3.02883	0.1671	0.108751	1.24987	2.53338	-0.19341	0.052481	1.04262	0.494106	0.381974	3.38038	-0.253099	0.685417	-0.398713	-2.1294	1.86974	0.41604	0.559081	1.2593	2.14731	1.98901	-0.135251	-0.0114902	-1.4445	-1.03904	0.558284	0.0738464	1.10487	-0.087836	0.691384	1.05066	0.484707	1.76146	-0.0542123	0.723798	-0.427385	-0.525775	0.0463916	1.0969	0.517737	1.96376	-0.0953542	0.936171	1.85607	0.699516	-0.320472	3.32813
	5.4	-0.29421	2.88342	0.166438	0.0676236	1.13137	2.48241	-0.180468	-0.0118175	0.998721	0.416414	0.310658	3.52132	-0.172873	0.976504	-0.221055	-0.807898	3.13404	0.800268	1.14136	1.71479	3.28713	2.31193	-0.0216571	0.275157	-1.69417	-1.06703	0.772903	-1.71311	1.28412	-0.14251	0.0436599	1.77214	0.980229	1.76266	0.112348	0.938029	-0.596359	0.305992	-1.2118	0.441248	0.520556	1.79516	0.860538	0.879507	2.34932	0.792566	-0.111618	3.39642
	5.5	-0.33194	2.73064	0.144973	0.0418571	1.07079	2.43227	-0.233566	-0.0742537	1.03953	0.370751	0.244358	3.65311	-0.172632	1.03377	0.678067	-1.20786	3.5251	1.09591	0.990456	-0.253337	1.83233	1.86488	0.051694	0.354783	-1.63711	-0.52833	-0.82674	-1.59316	1.04952	-0.259779	-0.104356	0.607357	0.577917	1.68354	0.0655527	0.973795	-0.37098	0.25446	0.974351	0.393938	0.347441	2.17587	0.387795	0.799767	2.23977	0.758897	-0.626881	3.04101
	5.6	-0.412638	2.59945	0.0859982	-0.00727159	1.10778	2.24357	-0.289936	-0.134255	1.11185	0.3595	0.223404	3.52658	0.0447787	0.605564	-0.0884658	-0.7621	1.19099	1.08071	0.721838	1.19963	2.48142	2.32662	-0.0241049	0.81545	-1.53991	-1.13201	0.172368	-1.55819	0.83467	0.148711	1.90561	1.43364	0.553304	1.60697	-0.0378162	0.900723	-0.137547	0.373921	-0.188491	1.37796	0.372965	1.95355	1.1296	1.04344	2.76168	0.844115	-0.140799	3.20606
	5.7	-0.408127	2.40957	0.277331	-0.0655236	1.03579	2.20344	-0.373785	-0.0783437	1.22327	0.327901	0.187015	3.55256	0.374871	0.598447	0.900547	0.697391	1.96492	1.18159	1.206	1.12662	2.77545	2.04375	-0.028888	1.44387	-1.01607	-1.12077	-2.48907	-2.00803	0.648681	-0.458363	-0.224278	0.16677	0.537929	1.43438	-0.242676	0.77929	0.230453	0.153243	0.154732	0.170218	0.514582	1.85533	-0.474378	-0.778986	2.31627	0.780829	0.547531	2.43388
	5.8	-0.441931	2.25046	0.243971	-0.118602	1.02924	2.10561	-0.541764	-0.0184772	1.2859	0.329654	0.149333	3.61851	0.529213	0.57508	0.297212	-0.499281	1.75732	1.06152	1.13071	0.145118	3.99475	2.0232	0.0403568	2.17606	-1.46251	-1.01358	0.707017	-1.49613	0.489377	-0.642955	0.0140264	0.0493841	0.600222	1.51225	-0.067749	0.662839	0.226222	0.557376	0.698494	1.11473	0.59602	1.43201	0.232894	0.358702	2.56052	0.934307	0.519098	2.3732
	5.9	-0.388792	2.12871	0.289912	-0.181194	1.09452	2.06201	-0.615952	0.0165493	1.32875	0.335649	0.115929	3.46262	0.97448	0.481917	0.680802	0.671155	3.34015	1.10252	1.14211	0.0860344	3.64617	2.23435	0.144937	2.38031	-1.4531	-0.234379	-0.166097	-1.39634	0.412469	-0.741249	0.482793	0.323986	0.747359	1.4856	-0.276061	0.528525	-0.0158098	0.732302	1.89406	0.552277	0.792724	1.57876	-1.58881	1.19275	2.35004	0.834166	0.591914	2.83541
	6	-0.385198	1.98235	0.270822	-0.215416	1.2961	1.96299	-0.633583	0.0786065	1.25036	0.33109	0.13128	3.24204	1.1117	0.263585	1.31047	0.939696	1.8969	1.18156	0.683115	0.626124	2.68303	2.33146	0.419148	2.99507	-1.13537	-1.16763	0.409032	-1.20303	0.241167	-0.691637	-0.601252	1.03873	0.483522	1.31469	-0.448985	0.431488	0.0165017	-0.458852	-0.355682	0.485714	0.896311	1.47283	-1.0004	-0.374927	2.25799	0.940924	0.951025	2.71524
	6.1	-0.406071	1.87656	0.196118	-0.257106	1.51152	1.82081	-0.603158	0.126169	1.16244	0.303445	0.112266	3.14384	1.04871	0.323554	1.30717	-0.565038	2.55683	1.34599	1.04373	1.76237	3.711	2.38918	0.801348	3.64534	-1.55606	-1.0566	-1.41423	-1.13349	0.155244	-0.371893	0.197851	0.996571	0.774564	1.33152	-0.280814	0.381748	0.326887	-0.0809208	0.611202	0.687297	0.987389	1.30983	-1.1454	0.509714	2.62236	1.03914	1.20722	2.87603
	6.2	-0.481563	1.77387	0.233744	-0.282286	1.58426	1.57901	-0.535388	0.164874	1.05434	0.269459	0.127704	3.37973	0.948022	0.500347	0.615237	0.316929	2.74685	1.317	0.973452	1.20587	2.57458	2.01153	0.81961	4.12494	-1.10632	-1.72338	0.0398219	-2.53386	0.0367805	-0.691283	-0.769359	0.551995	0.743563	1.09551	-0.593431	0.334809	0.0414089	0.627513	0.92071	1.20373	1.14128	1.34251	-1.088	1.58435	2.34799	1.01478	1.3964	3.39064
	6.3	-0.578436	1.6745	0.241092	-0.302986	1.62165	1.41918	-0.592596	0.171025	0.945083	0.232057	0.203562	3.59988	0.898863	0.561337	2.2711	-0.291401	1.47726	1.32113	1.12354	1.91669	1.26464	2.41378	0.920342	3.96058	-1.52884	-1.08323	0.975352	-1.0556	0.42026	-0.322432	-0.247832	0.678867	0.686865	0.948855	-0.555332	0.364402	0.11119	0.405922	1.04985	2.00226	1.23229	1.60875	-0.684936	0.284512	2.858	0.995061	0.94683	3.65207
	6.4	-0.555242	1.55618	0.258147	-0.312495	1.56143	1.28584	-0.560617	0.127514	0.863086	0.199392	0.260574	3.79163	0.779657	0.264153	0.597608	-0.611874	2.23224	1.2678	0.892267	-0.0469506	3.17235	1.87735	0.895629	4.03054	-1.25702	-1.64522	-0.82915	-0.856769	0.698609	-0.471532	0.667564	-0.14833	1.0771	1.01196	-0.454686	0.476001	0.0874101	-0.433275	0.520579	1.23852	1.58026	2.01093	-0.407357	1.36666	2.10309	0.923949	1.78524	4.07466
	6.5	-0.638915	1.51133	0.320104	-0.343461	1.391	1.21038	-0.61582	0.0885813	0.796566	0.142307	0.24166	4.13008	0.689129	0.238317	1.75633	0.485894	2.43023	1.29703	0.761024	0.934378	2.43262	2.62945	1.02592	3.89071	-1.45534	-0.933848	0.872229	-1.32388	0.685495	-0.459633	0.197054	1.63629	0.602496	0.861254	-0.454076	0.515053	-0.24407	-0.107005	0.312323	1.9404	1.60967	1.27195	-0.233081	-0.00675886	2.41487	0.819922	1.5396	4.28795
	6.6	-0.675002	1.46572	0.284686	-0.377871	1.306	1.05688	-0.510519	0.0221624	0.734633	0.138016	0.267482	4.36594	0.579506	0.381893	1.19616	-0.823536	2.15681	1.22862	0.967292	3.01266	3.29109	2.38507	0.927947	4.29066	-1.48343	-0.848883	-0.957331	-0.970024	0.386843	-0.342131	0.181677	1.11526	0.649125	0.884919	-0.522186	0.456624	-0.0548634	-0.453451	1.35117	2.3912	1.7204	1.44823	-1.14982	0.823651	2.25284	0.762913	1.69917	3.86288
	6.7	-0.778645	1.42252	0.329067	-0.395832	1.20566	0.986928	-0.705651	0.0332786	0.683639	0.229641	0.220893	4.41343	0.60703	-0.063744	1.15875	0.510411	2.89666	1.28545	1.02735	1.23183	4.00217	2.17881	0.965538	4.14031	-1.35107	-1.08895	-0.509817	-1.44696	0.279769	-0.212532	0.331204	0.592749	1.08918	0.888937	-0.60171	0.352771	-0.378786	-0.358624	-0.360036	2.05722	1.60887	1.35523	0.729353	0.00332624	2.19019	0.687105	2.29275	3.42754
	6.8	-0.774106	1.37557	0.261345	-0.430469	1.21059	0.978059	-0.751019	0.0017969	0.695111	0.286253	0.215136	4.25326	0.693593	0.323863	1.17507	2.04495	2.41178	1.35565	1.12447	0.994597	2.32203	2.08321	0.8943	3.93644	-1.26318	-0.897713	1.26328	-2.30567	0.0364456	-0.434665	-0.0695076	1.46492	1.08681	0.837809	-0.644651	0.242685	-0.414958	0.192356	-2.01294	2.27146	1.54199	0.738696	2.00057	1.53989	1.84405	0.742728	2.79478	3.42158
	6.9	-0.758008	1.29492	0.3079	-0.420581	1.04788	1.01332	-0.865453	-0.0330515	0.662632	0.503793	0.161347	4.17322	0.848336	0.294925	1.00017	-0.403372	1.9738	1.41322	0.541887	1.10804	3.06304	2.37766	0.950379	4.12124	-1.44196	-0.744826	-0.83268	-1.83052	0.156612	-0.405777	0.411894	0.265399	0.978966	0.873602	-0.583525	0.217264	-0.666054	-0.0721688	0.806789	1.82743	1.46418	0.920208	2.46476	0.127271	1.58416	0.608691	2.29005	3.68498
	7	-0.722473	1.32189	0.286477	-0.409509	0.987787	0.966844	-0.992691	-0.0614881	0.636495	0.71626	0.0922559	4.11471	1.03941	0.534807	1.36904	0.491819	1.91734	1.35271	0.765152	3.08058	3.48686	2.27704	1.04426	3.95413	-1.09598	-0.640818	-0.367297	-1.67924	0.16074	-0.567385	0.169465	-0.126814	0.765798	0.710144	-0.509693	0.209301	-0.91115	-0.722051	-0.13822	1.42422	1.24284	0.466133	-0.539286	-0.192237	1.77006	0.528716	2.58387	3.87508
	7.1	-0.699839	1.34471	0.32374	-0.435749	0.874274	0.99907	-0.875957	-0.0666928	0.589769	1.1679	0.025976	4.16549	1.01569	0.540455	-0.251682	0.328953	1.83772	1.38734	0.791736	0.914482	2.35922	2.40423	0.933116	3.76909	-1.48553	-1.01251	-1.20729	-0.262752	0.0842472	-0.482969	-1.18447	0.198373	1.57243	0.477166	-0.685352	0.216959	-0.777154	1.24856	-1.53408	2.06924	1.1903	0.631326	1.45454	1.40276	1.63432	0.486232	3.07921	3.82798
	7.2	-0.758169	1.32809	0.290588	-0.468935	0.855064	1.10189	-0.963857	-0.0650224	0.528674	1.51609	-0.0074082	4.12153	0.907214	0.263263	1.40639	-1.05022	1.72793	1.39582	0.92878	1.10158	3.60157	2.07147	0.991715	3.98231	-1.52593	-1.07442	-0.363337	-0.765959	-0.0125898	-0.554923	-0.466773	0.0880588	1.12286	0.573555	-0.759829	0.201496	-1.05758	-2.55979	1.02269	1.72133	1.27145	0.547373	0.218055	-0.729111	1.93894	0.558559	2.38753	3.74705
	7.3	-0.854563	1.30427	0.263141	-0.451751	0.899774	1.26754	-0.939282	-0.0718965	0.459096	1.66251	-0.0689623	4.06927	0.762404	0.66261	1.59391	0.826377	1.73687	1.46034	0.52713	1.77607	1.44187	1.91642	0.935315	3.74662	-1.28806	-0.834379	-0.271374	-0.54034	0.205263	-0.789694	-0.128629	0.601987	1.22845	0.503904	-0.813508	0.139731	-1.15209	-0.717744	-0.461148	2.44058	1.25032	0.808935	-0.461274	0.89748	1.63572	0.470744	2.40726	3.5812
	7.4	-0.836673	1.26598	0.27912	-0.491589	1.02963	1.34824	-1.04267	-0.0826267	0.390076	1.65394	-0.0300196	4.21349	0.607415	0.0668545	1.12526	-0.72881	1.34539	1.43815	0.670291	2.13674	3.73916	2.29377	1.06927	3.70184	-1.73218	-1.12567	1.35268	0.684489	0.2048	-0.573073	0.391949	0.766326	1.09157	0.668691	-0.622854	0.0947595	-1.58308	-0.696341	2.43515	1.30923	0.985348	0.530123	-0.603946	-0.249397	1.42864	0.408383	2.09447	2.99165
	7.5	-0.962551	1.23214	0.285777	-0.522461	1.27731	1.29696	-0.849898	-0.0633577	0.340116	1.70543	-0.00764203	4.14424	0.552365	0.0573222	0.406901	0.149329	1.13122	1.45942	0.214629	2.60205	1.44488	2.10678	0.885083	4.17563	-1.38328	-0.299244	-0.100356	0.421478	-0.0143904	-0.618269	0.414626	0.585992	0.83218	0.872932	-0.980207	0.11523	-1.30702	-0.870907	-0.98798	2.12089	0.952608	0.848529	-1.16132	-0.749797	1.57138	0.268121	1.91649	2.18717
	7.6	-0.968314	1.19515	0.250834	-0.56216	1.55389	1.14426	-0.969577	-0.0359929	0.298155	1.5957	0.125173	4.04291	0.506532	0.277886	0.895843	-2.15495	1.85853	1.52907	-0.100427	1.33337	2.60484	2.33711	0.941085	3.78279	-1.15972	-1.41726	-0.211945	1.05465	-0.123573	-0.491675	-0.789388	-0.416922	0.946633	1.0312	-0.581864	0.272995	-1.54438	-1.00188	1.09368	1.41465	0.892647	0.575911	-1.03541	-0.687363	1.4311	0.379745	1.47783	2.20862
	7.7	-1.01069	1.10491	0.218197	-0.567844	1.76112	0.998807	-0.912321	-0.0449118	0.250442	1.53647	0.303512	3.81161	0.457376	0.19168	0.428938	-0.153294	1.20398	1.549	0.0105159	2.01924	3.87365	2.07532	0.842502	3.82352	-1.27571	-0.421419	1.58308	-0.192147	-0.24471	-0.187953	0.832639	0.338785	0.788194	0.864599	-0.591587	0.372238	-1.59802	0.0243364	0.356574	1.73265	0.895677	0.270938	-0.641708	0.50198	1.0909	0.279041	1.97045	1.79419
	7.8	-0.999204	1.07601	0.1953	-0.586231	1.69161	0.90816	-0.938715	-0.0685253	0.202618	1.84544	0.346714	3.59345	0.437187	-0.00979775	0.465474	0.461959	2.09517	1.4399	0.272494	2.43711	2.06977	1.91023	0.760156	4.08498	-1.31195	-0.958433	0.388519	0.633492	-0.404477	-0.0902364	0.69778	0.524953	1.18993	0.911271	-0.598742	0.346927	-1.58536	-0.741338	0.816341	1.15269	0.79221	0.230613	-1.23799	-0.496819	1.55192	0.190369	0.957318	1.48826
	7.9	-1.00426	1.0928	0.185551	-0.590306	1.51562	0.824048	-0.867014	-0.069508	0.15259	2.15966	0.438959	3.37053	0.448488	-0.0817644	-0.730181	0.31528	0.266953	1.4889	0.00279625	2.98678	3.37199	2.00905	0.616083	3.96016	-1.60776	-0.279642	2.39204	0.350053	-0.476158	-0.115888	-0.546529	-1.20316	0.808944	0.886362	-0.559903	0.246212	-1.68027	0.865783	-0.976251	0.988171	0.763775	0.196621	0.017817	0.144518	1.46233	0.209179	1.58453	1.31436
	8	-0.985577	1.01098	0.136461	-0.599702	1.43393	0.81636	-0.840829	-0.0694959	0.0917032	2.26996	0.623544	3.11127	0.405768	-0.157859	-0.0928652	1.93358	1.05014	1.30976	0.333438	1.91561	3.26975	1.84874	0.378745	3.40499	-1.52916	-0.695184	-1.36231	-0.972575	-0.632942	0.349243	-1.11936	-0.0210898	0.789915	0.849213	-0.691776	0.143203	-1.27393	0.56958	-2.06558	2.25778	0.664373	0.21645	-0.208616	0.322608	1.33779	0.0712144	1.35749	2.0715
	8.1	-1.0506	0.999955	0.192634	-0.599128	1.25197	0.897562	-1.01865	-0.0595384	0.0353952	2.53673	0.769391	2.89299	0.393805	0.00294581	0.95895	-1.53732	0.536238	1.19264	0.0192418	2.43722	5.07553	1.83606	0.612791	3.16114	-1.57738	-1.03196	0.353176	0.391214	-0.811917	0.383928	-0.523654	0.066117	0.573076	0.541074	-0.875407	0.0591426	-1.28024	-0.13981	0.0299447	0.709644	0.733024	0.0427777	0.160421	-0.873119	1.01804	0.204913	1.03943	2.47407
	8.2	-1.0366	0.924365	0.172573	-0.630021	1.18903	1.00463	-0.995223	-0.0549746	-0.0183448	2.5648	0.804068	2.80374	0.357618	-0.104766	-0.101505	-1.2637	2.00747	1.18097	0.212171	2.27719	1.38765	1.7595	0.397519	3.15253	-1.74768	-0.96086	-2.61328	-0.357053	-0.821387	-0.191505	-0.445729	-1.02326	0.351785	0.542586	-0.980471	0.056916	-1.28936	0.274957	-0.209153	0.715696	0.700437	0.233522	-0.506689	-0.235298	1.12252	-0.047363	1.3556	2.19486
	8.3	-1.03214	0.898172	0.157777	-0.643642	1.09344	1.03834	-0.833472	-0.0411426	-0.073037	2.8263	0.887014	2.97451	0.267035	-0.166255	0.73905	1.29119	0.523672	1.08524	0.0318014	3.45666	2.37245	1.34591	0.535498	3.01454	-1.84736	-0.39512	-0.926784	-0.572043	-0.996772	0.678752	0.448106	-0.119293	0.595603	0.464614	-0.869273	0.0766204	-0.654702	-0.80956	-0.661643	0.582577	0.298784	-0.0928886	0.00180483	-0.827614	1.41906	0.100323	1.12523	2.03245
	8.4	-1.15988	0.80258	0.13085	-0.66984	1.05801	0.998642	-0.838639	-0.052581	-0.08047	2.90863	0.936707	3.07253	0.193333	-0.249576	0.43216	-0.305436	0.36623	1.02547	-0.00665198	2.1054	1.63942	1.45843	0.288847	2.61927	-1.82075	-0.92507	-0.727739	0.551226	-0.96983	0.167845	-0.794375	-0.897118	0.597327	0.562114	-0.978576	0.0478369	-0.93804	-0.376412	-0.017151	0.583809	0.0412135	0.0194594	-0.477441	0.00584592	1.28945	-0.00993793	0.788153	1.77053
	8.5	-1.16307	0.736819	0.0596945	-0.693619	1.01289	0.93145	-0.848855	-0.0330001	-0.0857001	2.9569	0.957484	3.01106	0.322602	-0.492462	0.571027	0.499254	1.57718	0.89154	-0.00838161	1.33909	2.16713	1.97275	0.326342	2.69485	-1.96663	-0.645606	0.957798	-0.200418	-1.04506	0.273492	-0.715559	-0.923771	0.434418	0.43508	-0.850544	0.055063	-0.595867	0.59413	0.352678	0.8687	0.021435	0.289497	-2.05166	-0.747966	1.10461	-0.0407439	0.713351	1.81311
	8.6	-1.23201	0.654963	0.0695881	-0.702782	1.01545	0.788561	-0.823816	0.0584446	-0.133602	2.89427	1.04945	3.04041	0.480496	-0.302627	0.211351	0.0442221	1.83253	0.907407	0.189803	1.44504	3.40804	2.02588	0.28928	2.75835	-1.80263	-0.889363	0.0170826	0.276605	-1.14203	0.62633	-0.592553	-0.378838	0.377105	0.424298	-0.684875	0.233534	-0.218604	-0.498372	1.06552	0.0586976	0.00498522	0.0172928	-0.0648264	-0.735808	1.20619	-0.0109004	0.41913	0.946776
	8.7	-1.28839	0.587477	0.0521988	-0.7286	1.0396	0.741234	-0.780303	0.153711	-0.162104	2.78589	1.14022	3.28913	0.714483	-0.18544	0.75394	-0.776112	0.994021	1.03773	-0.182396	2.77435	1.34149	1.6637	0.297441	2.80389	-1.76286	-1.3619	0.0859619	-0.345675	-1.13476	0.574843	2.4572	-0.73578	0.424932	0.299539	-0.438241	0.390412	-0.614966	0.205238	-1.60052	0.790324	0.0361126	-0.0442756	-0.968239	-0.903965	1.51927	-0.0425466	0.965281	1.14263
	8.8	-1.32101	0.521575	0.0542996	-0.735789	1.08033	0.767124	-0.721849	0.224033	-0.202195	2.64741	1.30219	3.32441	0.99795	0.00763015	0.565314	0.798161	0.802081	1.01288	0.14953	0.998727	1.69018	1.99724	0.519909	2.66098	-1.65982	-0.868396	-0.293469	0.316083	-1.16348	1.20519	-0.252943	-0.255251	0.400711	0.29988	-0.57201	0.346843	0.0443475	0.10734	0.952117	1.49878	0.435342	0.0234196	-0.993071	-0.76444	1.11432	-0.0848559	0.337239	0.907741
	8.9	-1.25525	0.493341	0.0307732	-0.7787	1.17334	0.686897	-0.637855	0.297283	-0.216706	2.86282	1.36441	3.35784	1.28564	0.111259	0.401519	0.166874	0.660829	1.03675	-0.158391	3.13726	2.63262	1.45659	0.333472	3.04279	-1.74672	-0.53413	0.71039	-0.142134	-1.20899	0.658943	-0.124748	-0.399808	0.255001	0.363424	-0.810535	0.301697	-0.312671	-0.680362	-0.14044	0.174378	0.440685	-0.196388	-0.456434	-0.133535	1.4315	0.125021	0.285882	0.727616
	9	-1.04948	0.381661	0.00072021	-0.784955	1.11007	0.565211	-0.609344	0.327036	-0.237353	2.949	1.52662	3.45286	1.35244	0.943766	1.42991	0.53231	1.29869	0.916775	-0.112556	2.38562	2.09177	2.15341	0.352644	2.27912	-1.89026	-1.17111	-0.656751	0.284787	-1.19423	0.785967	-0.159792	-1.01623	0.204784	0.227091	-0.919455	0.28757	0.113608	-0.44688	-1.44145	0.848939	0.415213	0.113196	0.524708	-0.647802	1.80237	0.207	0.136841	0.866163
	9.1	-1.0529	0.280329	0.0515311	-0.813896	1.07499	0.462749	-0.542402	0.28989	-0.27891	2.88094	1.66946	3.3281	1.22886	0.882945	2.07597	-0.115208	0.749649	0.857935	0.494997	2.07637	2.00957	1.93993	0.400585	2.13717	-1.49921	-0.80572	0.416822	0.823641	-1.28288	0.741554	-0.651258	-0.956643	0.0793688	0.361709	-0.643445	0.172144	-0.186447	-0.754765	0.705347	1.00881	0.459854	0.0224294	-1.28966	-1.198	1.96065	0.256772	0.285191	0.75138
	9.2	-1.01588	0.213548	0.0589487	-0.828593	1.0491	0.396991	-0.546671	0.23177	-0.302925	2.74153	1.59105	3.21905	1.05016	1.40961	0.681061	0.58918	0.624042	0.733041	0.350536	2.06007	1.32013	2.22788	0.238285	1.61532	-0.69368	-0.977133	0.198101	-0.244331	-1.35234	0.898272	1.48554	-0.866535	-0.0692846	0.339381	-0.956259	0.085538	0.418661	-1.10127	0.359288	1.2539	0.810132	0.048909	0.05108	-1.42802	2.01932	0.484785	0.34166	0.739445
	9.3	-1.05322	0.125585	0.0929265	-0.872318	1.01529	0.415335	-0.646686	0.16548	-0.281167	2.56077	1.53793	3.00474	0.890032	1.15581	1.29157	0.0711632	0.335843	0.743633	0.422419	1.49524	1.10204	2.24751	0.378407	2.38588	-0.0859505	-0.840671	-0.238221	-0.977234	-1.37394	0.69941	-1.13683	-0.599681	0.0646225	0.47824	-0.995621	0.00246851	0.333321	-0.301118	-1.36852	0.933591	0.6757	-0.0864116	-1.52286	-1.27823	1.36608	0.424853	0.00957435	0.892955
	9.4	-1.028	0.121893	0.0723985	-0.891076	0.982009	0.429891	-0.579631	0.0715764	-0.225088	2.4523	1.53396	2.8296	0.774736	1.06701	1.93438	0.691876	0.317772	0.776747	0.261567	1.73717	1.02021	1.77116	0.323645	1.9592	-0.634894	-1.38983	2.49822	-0.764265	-1.26761	0.158532	-0.687495	-0.133345	0.439282	0.287537	-1.09677	-0.0232407	0.461899	-1.48566	0.82307	1.08884	0.607442	0.078374	0.42725	-1.14592	1.37268	0.598719	0.347762	1.31588
	9.5	-1.00613	0.270425	0.0404662	-0.90851	0.97016	0.605728	-0.566196	0.0161042	-0.107067	2.47778	1.48716	2.764	0.693773	0.774118	0.479436	-0.598409	0.0980247	0.735889	0.307138	0.926054	0.817142	2.3176	0.311953	2.37116	-0.490623	-0.745433	-0.641625	-0.894743	-1.08747	0.57351	-1.12304	-1.52137	0.107426	0.271847	-0.894677	-0.00545142	0.362808	-0.244498	-1.45554	1.23809	0.572308	0.0217771	0.567509	-0.346966	1.31634	0.734989	0.467166	1.57269
	9.6	-0.848439	0.418196	-0.00316131	-0.92343	1.00351	0.877308	-0.539081	-0.0171954	0.0451277	2.41786	1.36833	2.59988	0.628276	0.636152	0.896023	1.53318	0.37605	0.711884	0.154793	2.17384	2.07441	1.8841	0.387712	2.31528	-0.759366	-1.54417	-0.333441	-0.653205	-1.18249	0.222995	-0.653103	0.169781	-0.0136253	0.244789	-0.996448	-0.0742481	0.235667	-0.162416	1.2998	2.19624	0.34887	-0.189556	-0.681147	-0.925003	1.27667	0.773555	0.523652	2.02646
	9.7	-0.677739	0.499999	0.00510746	-0.905437	1.06409	1.02404	-0.554105	-0.0275332	0.0265464	2.41894	1.22921	2.37565	0.626702	0.262112	1.11828	-1.17621	1.19271	0.727328	0.337056	1.39871	0.683529	1.9106	0.328822	2.23752	-0.639335	-0.595888	-1.83227	-1.13652	-0.993667	1.10978	0.492011	-0.595354	0.11943	0.241932	-0.842666	-0.108271	0.208053	-0.160605	-0.411419	1.50736	0.129947	-0.208654	-1.21597	-1.56535	1.26738	0.744188	0.626544	1.60848
	9.8	-0.574324	0.587928	-0.00969165	-0.886401	1.03303	1.03178	-0.504931	-0.0277475	0.0398398	2.45366	1.16326	2.22981	0.499312	0.145587	0.075451	0.727693	0.367765	0.701884	0.3311	2.71598	1.22586	2.22995	0.21723	2.75997	-0.626045	-1.2685	-0.666712	-1.39092	-0.953565	1.25885	-0.0365134	-1.43196	0.0149137	0.137575	-1.24614	-0.149184	-0.106423	-0.49827	-0.493334	1.88821	0.0335412	-0.325558	-0.0577919	-0.446828	0.967201	0.910086	0.325314	1.46806
	9.9	-0.68081	0.529975	0.0356942	-0.898539	0.977991	0.968745	-0.529246	-0.0196453	0.0725916	2.32503	1.07285	2.03386	0.398287	-0.0956078	0.101866	1.31104	0.83559	0.790411	0.879491	1.31238	0.643571	1.88275	0.243422	2.17029	-0.215147	-0.634697	-1.40347	-1.13054	-0.97498	0.897208	0.201968	-0.278664	0.337412	0.258772	-1.03977	-0.192321	-0.323694	-1.4029	0.577595	1.61799	-0.375141	-0.147396	-1.19496	-0.974156	1.03464	0.862505	0.357549	1.54613
	10	-0.774269	0.585748	0.0928811	-0.912442	0.950395	0.788539	-0.579009	-0.0315287	0.0799131	2.154	1.02173	2.00909	0.287639	-0.112621	1.27276	1.74216	1.21566	0.696189	0.333883	1.07729	1.51589	1.45305	0.209016	2.15248	-0.573127	-1.24366	-0.261633	-1.16127	-1.06122	1.19985	0.17021	-1.15001	0.0324322	0.178042	-1.12937	-0.200004	-0.326957	0.671332	0.109465	0.332872	-0.398857	-0.150232	-1.48999	-1.09798	1.09129	0.935012	0.268458	1.22426
	10.1	-0.785854	0.6735	0.157741	-0.901773	0.996189	0.678298	-0.596697	-0.0713958	0.00846975	1.98939	0.958735	2.01369	0.151991	-0.243889	1.37933	1.71112	0.268335	0.780105	0.429745	0.85795	1.69944	1.36961	0.290322	1.9455	-0.24022	-0.794131	0.137792	0.509822	-1.21655	0.788639	0.399491	0.299507	0.102099	0.159872	-0.905983	-0.234213	-0.576343	1.11259	0.406219	1.80477	-0.412569	-0.39024	0.361801	-0.620459	1.10375	0.958319	0.647646	1.40859
	10.2	-0.849217	1.04056	0.227526	-0.816825	1.05132	0.53317	-0.634649	-0.125881	-0.0424291	1.86316	0.920742	1.92695	0.120081	0.118786	1.34852	-0.108952	1.61278	0.715721	0.191345	1.9015	0.871007	2.03827	0.308589	1.68674	-0.609507	-0.671346	-0.572917	-1.25034	-1.1806	1.16523	-0.799628	-1.91969	0.35241	0.113715	-1.29057	-0.249096	-0.677319	-0.47768	0.497984	0.8714	-0.278524	-0.429605	-1.93858	-0.99561	0.708166	0.905119	-0.0376074	2.51034
	10.3	-0.921469	1.1763	0.251113	-0.639843	1.07524	0.401722	-0.598261	-0.173182	-0.11683	1.75488	0.907945	1.8196	0.0367604	-0.0978827	0.474825	1.52098	0.372116	0.841792	0.25272	1.23589	1.77318	1.74094	0.18501	1.87616	-0.444942	-1.02533	-0.0382485	0.153236	-1.32293	0.581844	0.0607389	-0.701752	0.110115	0.0412542	-1.19412	-0.257982	-0.879056	-0.402771	1.43109	0.781844	-0.458841	-0.522288	-0.731682	-1.34475	1.06845	0.985309	0.583151	2.50718
	10.4	-0.895367	1.32654	0.27816	-0.513802	1.29574	0.388139	-0.625624	-0.201797	-0.174942	1.70196	0.816312	1.67418	0.0135415	-0.145211	0.643213	1.38659	0.00461929	0.822504	0.504385	2.75988	2.00693	1.71282	0.218725	1.72913	-0.714521	-0.632116	0.89229	-1.12181	-1.31574	0.487852	-0.0203726	-0.600488	-0.0844251	0.215726	-1.05121	-0.262656	-1.17626	-0.0600013	0.697359	0.630062	-0.412375	-0.438126	-2.91089	-0.90979	0.819444	1.07528	-0.0129443	2.94784
	10.5	-0.727308	1.40064	0.264973	-0.396228	1.81667	0.363813	-0.598402	-0.231514	-0.237232	1.63062	0.805039	1.55059	-0.02009	-0.0781427	-0.193681	0.465897	0.787824	0.767498	0.649105	1.72019	0.172788	1.50371	0.0847927	2.02839	-0.744444	-0.696721	-0.869342	-0.793894	-1.39877	0.796456	-0.773272	-0.428087	0.368008	0.397523	-1.17433	-0.183241	-1.37719	-0.282591	-0.368619	1.96148	-0.47462	-0.583474	-0.732389	-1.13159	0.864115	1.08287	0.383446	3.52759
	10.6	-0.734641	1.36411	0.214543	-0.343726	2.09335	0.363266	-0.729102	-0.228505	-0.279018	1.70846	0.838697	1.40605	0.00311902	-0.6883	-0.536746	-1.72394	0.419024	1.02233	0.508091	0.367162	1.67709	1.55961	0.331154	1.60605	-0.698681	-0.599671	0.366063	-0.583125	-1.28382	0.194937	-0.943608	-1.0959	0.378229	0.420454	-1.06027	-0.169447	-0.802215	-1.00349	-1.24157	0.517111	-0.735965	-0.392948	-1.7827	-1.66058	0.492784	1.07915	0.847738	3.87362
	10.7	-0.671654	1.29091	0.213092	-0.393684	2.22172	0.393155	-0.736864	-0.137021	-0.320332	1.6451	0.836919	1.30488	0.0353422	-0.68509	0.793208	-1.19793	0.727835	0.87221	0.741978	0.827902	0.562891	1.36622	0.32371	1.87249	-1.08017	-0.647066	-0.672427	-1.19941	-1.28377	1.0274	0.577868	-1.07048	0.565084	0.587756	-1.02352	-0.141991	-1.18026	-0.921651	1.494	0.376776	-0.60626	-0.0172805	-0.879756	-1.25632	0.983798	1.01511	1.24304	4.39863
	10.8	-0.600131	1.19455	0.171284	-0.251752	2.61065	0.38831	-0.740359	0.0774196	-0.365845	1.56849	0.843446	1.2508	0.0459883	-0.834078	0.179892	0.736676	0.463525	0.91273	0.493547	1.6676	0.935396	1.85871	0.283831	1.52397	-1.50341	-0.742882	0.67384	-1.13569	-1.19854	0.34566	-0.202494	-1.49369	0.418296	0.385694	-0.985846	-0.132445	-0.937903	-0.135401	0.105978	1.18765	-0.558465	-0.135124	-1.08483	-0.391589	0.935318	1.06702	1.77138	4.28811
	10.9	-0.671729	1.09108	0.128734	-0.0430419	2.81585	0.30539	-0.781125	0.118421	-0.395852	1.5297	0.775015	1.26667	0.110745	-1.09032	0.108655	1.47177	1.2564	0.754258	0.457364	1.05314	0.506334	1.76668	0.164995	1.61287	-1.42101	-0.847837	-1.00432	-1.90357	-1.0568	1.00148	-0.663454	-1.13696	0.348636	0.328864	-1.02864	-0.0574971	-0.927824	0.0307677	0.967464	-0.012148	-0.651541	-0.0926973	-0.489036	0.203222	0.589816	0.947538	1.26316	4.59557
	11	-0.641493	0.994317	0.159352	0.202411	2.80887	0.280123	-0.842882	0.0846468	-0.435821	1.49219	0.706963	1.27574	0.106775	-0.84756	-0.0542096	0.312463	0.83135	0.718035	0.570096	0.78897	0.8867	1.52981	0.207695	1.76985	-1.12364	-1.31677	1.13026	-0.698099	-0.81163	0.961489	-0.421714	-1.15611	0.65265	0.449606	-1.05111	-0.0475705	-1.00986	-1.49919	-0.525757	1.07615	-0.633257	0.150033	-0.417363	0.0334552	0.972057	0.910214	1.27166	3.99793
	11.1	-0.63994	0.869138	0.159151	0.382539	2.76471	0.300258	-0.924524	0.0546252	-0.480672	1.49123	0.661508	1.12778	0.140313	-1.19027	1.16073	1.59187	0.648464	0.660981	0.417651	1.12915	1.82642	1.60501	0.324608	1.23065	-1.34201	-0.680736	-0.236052	-0.780737	-0.464432	0.674302	-0.0814679	-1.47668	0.573551	0.23967	-1.06065	-0.078409	-0.506209	0.369946	-0.0141143	1.14535	-0.53955	-0.0628577	0.337645	2.33362	0.621696	0.89019	1.28447	3.72754
	11.2	-0.718229	0.773429	0.182301	0.624984	2.89078	0.302584	-0.961424	0.0576076	-0.511852	1.44259	0.564745	1.11215	0.186774	-0.719943	0.173135	0.609061	0.0953184	0.640513	-0.0204608	2.71324	0.892766	1.78524	0.15474	1.19652	-1.01124	-0.837808	0.0851687	-0.134066	-0.375464	0.507249	-0.707875	-1.21122	0.78149	0.23919	-0.958152	-0.018357	-1.19511	-1.19948	-1.11732	0.808622	-0.74021	-0.245484	-0.993143	-0.77923	0.513728	0.776512	1.17342	3.90166
	11.3	-0.797928	0.741259	0.124804	0.891649	2.86155	0.323174	-1.01026	0.0368832	-0.557983	1.38942	0.482321	1.06674	0.202773	-1.13852	0.235768	-0.751551	0.950173	0.701372	0.096567	1.84257	1.42316	1.76242	0.267176	1.5178	-0.860891	-0.778107	-1.43174	-1.40525	-0.39193	0.671762	0.105527	-1.90198	0.185361	-0.00283142	-0.948551	-0.0176994	-0.766082	-0.501273	-0.0595211	0.428762	-0.771407	-0.237955	-0.927257	0.0526048	0.799791	0.772288	1.0749	3.77198
	11.4	-0.747004	0.661087	0.191169	1.03576	2.68379	0.244299	-1.01404	-0.00818685	-0.557083	1.3261	0.427417	1.06006	0.261326	-1.23364	0.273473	0.303834	0.312212	0.635763	0.0975591	1.79748	1.93784	1.52493	0.245563	0.946274	-0.782512	-0.145268	-1.29455	-0.657627	-0.494355	0.287951	0.134859	-1.59125	0.233966	0.0291039	-0.991806	-0.0137047	-1.27149	-0.573228	-0.167951	0.609605	-0.693989	-0.181986	-0.983185	0.957542	0.641509	0.659768	0.844567	3.64596
	11.5	-0.609269	0.55883	0.160375	1.26134	2.48845	0.217897	-1.06956	-0.0636872	-0.534573	1.25013	0.436764	1.06768	0.27281	-1.13547	0.577623	0.494689	0.184534	0.671537	0.232541	1.74291	2.63822	1.95654	0.23288	1.02518	-0.601128	-0.598419	-1.56768	-1.52428	-0.55371	0.0233445	0.545617	-0.632509	0.570537	-0.231336	-0.743445	-0.0690001	-1.1634	-0.673828	-0.860477	0.703618	-0.536471	0.229756	-2.08564	0.262712	0.705689	0.614716	0.787952	3.13741
	11.6	-0.453342	0.498866	0.126722	1.44919	2.21527	0.318143	-1.02309	-0.0989974	-0.547523	1.16849	0.357704	1.0743	0.218815	-1.49682	0.695088	-1.56027	0.875686	0.634296	0.0551688	1.70089	3.50772	1.69918	0.349435	0.957267	-0.69339	-1.02592	-0.547068	-0.468184	-0.714842	-0.0720308	-0.869253	-1.28949	0.239495	0.0479351	-1.06975	-0.145242	-0.661816	-0.966516	0.739589	0.813117	-0.683652	0.0391933	-1.09041	1.49281	0.485495	0.526877	0.746759	3.07475
	11.7	-0.277744	0.375455	0.141492	1.45434	2.07955	0.692757	-0.971088	-0.149738	-0.579008	1.06872	0.323673	1.1195	0.196624	-1.30327	0.551922	-2.92606	0.0140988	0.653368	0.458187	1.51682	2.61002	1.61985	0.40475	0.865974	-0.685769	-0.904865	-0.584562	-0.853813	-0.679128	0.265222	-0.546372	-1.02302	0.333027	-0.202734	-0.870792	-0.193583	-0.820637	-0.831077	-0.883236	0.399318	-0.555524	0.230614	-1.26029	1.08051	0.878508	0.551264	0.738988	3.26181
	11.8	-0.155832	0.30826	0.167304	1.40025	1.96153	0.745792	-1.0824	-0.203526	-0.580575	0.981884	0.266247	1.07143	0.159811	-1.24014	0.697565	-1.81497	1.47102	0.78142	0.485185	0.882196	1.98997	1.74533	0.321961	0.793968	-0.355485	-0.921653	0.749885	-0.91963	-0.774795	0.477014	-0.789019	-1.26514	0.31618	-0.00722922	-1.05945	-0.0998606	-1.66629	0.0147436	-0.860447	0.133162	-0.715741	0.737033	-0.825507	2.18472	0.821768	0.378359	0.462322	3.46954
	11.9	-0.209797	0.196211	0.162785	1.32904	1.80656	0.693731	-1.0529	-0.236968	-0.57294	0.884436	0.242987	1.02592	0.217833	-0.789033	-0.0578895	1.88958	1.06324	0.90735	0.489064	2.16572	1.23459	2.71833	0.298353	0.843838	-0.664677	-0.30584	-1.1656	-1.24426	-0.740115	0.126184	0.157523	-1.85405	0.0500261	0.0308904	-1.01125	-0.112996	-1.02758	-0.427879	0.221932	0.871104	-0.823838	0.632696	-0.671587	1.2838	0.546607	0.325713	0.290717	2.72748
	12	-0.29829	0.0979604	0.139801	1.25524	1.72043	0.566046	-1.00438	-0.287749	-0.489694	0.807062	0.212669	0.948952	0.287148	0.147117	0.624014	0.637118	1.49434	1.05474	0.0418677	2.83622	0.387306	2.56299	0.23057	1.40606	-0.515457	-0.917939	-0.104785	-0.861643	-0.849575	-0.0426597	1.05498	-1.54606	0.382178	0.273522	-0.981451	0.0513287	-1.08653	-1.63249	-0.132228	0.180585	-0.790578	0.921789	-1.44833	1.85863	0.870589	0.357952	0.437277	2.68374
	12.1	-0.43762	0.00874162	0.161223	1.16727	1.62706	0.45499	-1.1383	-0.316608	-0.460912	0.779095	0.217162	0.96928	0.48272	0.305708	-0.486466	0.883551	1.0284	1.17828	0.49862	0.880157	2.73233	2.76594	0.0931124	0.962754	-0.319501	-0.784898	-0.435135	0.271022	-0.903011	-0.197946	-0.244937	-1.19824	-0.234136	-0.00763988	-0.71002	0.130042	-1.22235	-0.985721	0.233818	1.17922	-0.610582	0.978608	-1.51891	0.527946	1.07194	0.31679	0.104076	2.23526
	12.2	-0.462025	-0.0128339	0.108313	1.05812	1.90894	0.311224	-1.17592	-0.350924	-0.473181	0.884041	0.140289	0.916518	0.7475	0.496776	1.16057	-0.141848	0.891555	1.13101	0.0485492	2.01725	0.606793	3.17107	0.0535288	0.983341	-0.457054	-1.38672	0.109944	-1.14592	-1.0377	-0.0417995	0.126273	-1.2285	0.192857	0.107692	-0.898239	0.070714	-1.09423	-0.894102	-1.38746	0.395866	-0.619855	1.15361	-1.52682	0.493209	0.954819	0.270442	0.222242	1.96251
	12.3	-0.532515	0.0347304	0.179383	0.997803	2.38992	0.255341	-1.24745	-0.371991	-0.496796	0.883754	0.0722777	0.810273	0.790785	0.507567	-0.567858	-0.182017	1.42913	1.19679	-0.0282429	1.88496	1.22995	2.96562	-0.047261	1.21039	-0.746789	-1.16409	-0.203874	-0.801666	-1.1155	-0.384635	-0.0369009	-0.697505	-0.323474	0.197824	-0.916921	-0.025103	-1.28515	-0.568344	0.209072	0.663034	-0.862948	0.818685	-0.849102	1.64344	0.535353	0.389911	0.212445	1.38614
	12.4	-0.591246	0.124826	0.169038	0.966917	3.13604	0.184912	-1.21622	-0.405508	-0.506051	0.940032	0.0141616	0.742028	0.684267	0.298785	0.538566	0.312914	0.930524	1.09871	-0.372414	2.09345	2.3389	2.59792	-0.0433109	1.43667	-0.42363	-0.745348	-0.681294	-1.3355	-1.14832	0.264181	-0.327364	-1.10453	0.076545	0.15452	-1.07639	-0.0824022	-1.19584	-1.12196	-1.58623	-0.182871	-0.811422	1.25482	-2.22611	1.29971	0.453781	0.48274	0.234187	1.29045
	12.5	-0.226023	0.118487	0.181824	0.871793	3.61393	0.155288	-1.24677	-0.370155	-0.553331	0.972466	-0.0131857	0.66026	0.600135	0.582322	-0.364875	-0.399072	1.59416	1.15051	-0.228566	1.80867	1.89836	2.67891	0.165788	1.22173	-1.07831	-1.02468	-1.25177	-1.4727	-1.35934	-0.355329	0.850509	-1.18254	-0.0577459	0.0592626	-1.092	-0.111244	-1.37942	-1.24535	-0.000314992	0.38707	-0.890948	1.25977	-0.216556	1.59831	0.574566	0.365729	0.108919	2.17315
	12.6	-0.174773	0.0765201	0.162904	0.755143	3.64952	0.124861	-1.25666	-0.369446	-0.592018	0.941608	-0.0324199	0.62923	0.560955	0.135774	0.291957	1.11293	1.63343	1.22827	-0.303217	1.5904	1.75169	2.6615	-0.0511152	1.3823	-0.75831	-0.301511	-1.99368	-1.61233	-1.32209	-0.247647	-0.743442	-1.3401	-0.0111459	-0.0347768	-1.04152	-0.0828972	-1.23745	-1.81755	-0.684766	0.625995	-0.935532	1.56267	-1.97082	0.875128	0.383399	0.490705	0.0835875	3.24366
	12.7	-0.215773	0.0281045	0.0867803	0.674022	3.73259	0.100544	-1.26745	-0.387711	-0.646596	0.896555	-0.0572323	0.664068	0.523167	0.376106	0.874985	-0.694967	0.184017	1.24152	-0.0578565	1.04765	2.96484	2.24683	0.101065	0.599208	-0.779605	-1.27249	-0.932614	-1.18785	-1.44816	-0.554492	0.595703	-1.15066	-0.315795	-0.0556233	-1.00048	-0.00988028	-1.6668	-0.546656	-1.09957	0.696626	-0.81191	1.20212	-0.314015	2.54746	0.388495	0.497316	0.267229	3.33111
	12.8	-0.208988	0.0379798	0.064622	0.573881	3.91175	0.0541053	-1.22175	-0.429072	-0.708024	0.829842	-0.0374881	0.632824	0.466881	0.194647	1.06873	1.23732	1.9175	1.52344	-0.224885	2.53131	4.41669	2.60462	0.0190688	0.677112	-1.09428	-0.950613	0.30526	-1.58161	-1.48898	-0.402951	0.81617	-0.891672	-0.183633	-0.0710825	-0.894299	0.037609	-0.976348	-0.861606	-0.403219	0.190673	-0.592685	1.31781	-0.238259	1.80602	0.241201	0.506762	0.108597	3.30844
	12.9	-0.291884	0.135111	0.15657	0.554357	3.85436	0.142419	-1.20826	-0.461108	-0.758242	0.745789	-0.106941	0.60269	0.368155	0.13239	0.860259	-0.407133	1.35209	1.62043	-0.397834	0.658621	1.90376	2.8345	0.159778	0.679341	-1.05435	-0.837906	-0.767844	-1.02718	-1.56154	-0.484744	0.684316	-1.14493	-0.32957	-0.233921	-0.697048	-0.00215569	-1.48384	-1.01865	-0.409775	1.66332	-0.462425	1.13329	-2.03643	2.34794	0.275143	0.573816	0.575581	3.13418
	13	-0.178158	0.148164	0.205766	0.568687	3.85063	0.0784428	-1.18322	-0.503637	-0.787314	0.677832	-0.121385	0.50505	0.284481	0.498194	0.435708	0.518812	0.641805	1.5462	0.113847	3.00415	3.95126	2.56814	0.0322633	0.478607	-1.11558	-1.01458	0.215574	-1.72266	-1.62724	-0.501089	-0.305255	-0.817568	0.151305	-0.280867	-0.80225	-0.0443829	-1.67926	-0.182206	-2.03592	0.581624	-0.455613	1.55657	-0.669438	1.10004	0.428286	0.627916	0.362959	3.16768
	13.1	-0.144243	0.0916452	0.229327	0.523797	3.78557	0.0339075	-1.21106	-0.511738	-0.816972	0.616488	-0.166267	0.467591	0.308718	0.30992	0.747827	-1.10192	0.533938	1.55919	-0.0116465	1.33236	4.0372	2.69858	-0.0548498	0.737022	-0.998076	-0.58522	-0.191261	0.0717791	-1.61994	-0.111357	1.06756	-1.06674	-0.0751753	-0.347885	-0.782279	-0.0649826	-1.63035	-2.06744	-0.800235	1.85997	-0.543839	1.2342	-2.5611	1.78408	0.263329	0.544796	-0.145926	3.33241
	13.2	-0.228	0.0333971	0.232447	0.48757	3.54024	-0.0404273	-1.24839	-0.503384	-0.851669	0.580158	-0.189096	0.402175	0.380625	0.186962	0.338486	0.31819	1.50753	1.56142	-0.320847	1.9272	2.65245	2.16875	-0.0428367	1.0457	-0.886539	-0.783299	0.322663	-1.20094	-1.61706	-0.783992	-0.540803	-0.494887	-0.169152	-0.332433	-0.937292	-0.0735386	-1.73734	-0.773557	0.480524	0.364308	-0.549455	0.796494	-0.0490957	2.01508	0.162094	0.643392	-0.0230843	3.31978
	13.3	-0.21867	-0.0327796	0.212631	0.488131	3.45948	-0.0669513	-1.32751	-0.483546	-0.873127	0.593211	-0.1979	0.455985	0.415241	0.711848	0.614756	-0.909225	1.06931	1.63698	0.0476198	0.63906	2.97362	2.34408	-0.119153	0.998169	-0.773607	-0.672801	-0.135165	-0.939278	-1.64037	-0.488	0.588133	-1.55392	-0.0917561	-0.390054	-1.0584	-0.166553	-1.715	-0.597008	1.13665	1.55198	-0.657947	0.593393	-0.404654	1.76681	0.156291	0.664487	0.00577712	3.38167
	13.4	-0.161569	-0.0683567	0.240391	0.398933	3.73981	-0.0710881	-1.32663	-0.338385	-0.903751	0.65681	-0.224963	0.55785	0.451685	0.371698	0.877775	0.00696184	0.949612	1.5253	-0.497603	1.57735	3.37672	2.22384	-0.125159	1.34149	-0.897985	-0.615025	-0.59217	-1.27475	-1.47155	-0.686588	-0.124663	-1.65612	-0.125007	-0.135809	-1.16747	-0.257686	-1.51473	-0.391277	0.244031	1.02419	-0.70312	1.04764	-0.133289	-0.118455	0.205949	0.719165	0.257166	3.61845
	13.5	-0.104522	-0.136752	0.238102	0.319717	3.82736	0.0210246	-1.42619	-0.133955	-0.934973	0.649622	-0.261002	0.618304	0.42866	-0.0233492	-0.0534071	-0.0200765	0.850171	1.46265	-0.202105	1.71037	2.01966	2.21141	-0.320532	0.879074	-0.79644	-0.659157	-0.466839	-0.726794	-1.52684	-0.647583	0.0979295	-1.17335	-0.205271	-0.383259	-1.21143	-0.263793	-1.5385	0.211117	0.396045	1.63554	-0.745574	0.810702	-1.2281	-0.120136	0.402417	0.704551	0.308912	3.24715
	13.6	-0.279946	-0.139063	0.166538	0.252411	3.66289	0.134095	-1.35731	0.125467	-0.949003	0.639012	-0.318275	0.622748	0.310981	0.357782	0.626201	0.230481	1.12187	1.54318	0.0170633	2.45526	2.06633	2.16439	-0.457638	1.22773	-0.563825	-1.14089	0.996177	-1.05879	-1.58553	-0.219644	-0.341784	-1.27283	-0.230484	-0.387284	-1.22124	-0.272504	-1.5388	-0.977577	1.57596	1.61031	-0.884974	0.744484	-2.29413	2.36454	0.182531	0.619716	-0.0572112	3.49627
	13.7	-0.319174	-0.161609	0.113916	0.191056	3.37971	0.283689	-1.31206	0.172241	-0.856465	0.633358	-0.330136	0.517042	0.193783	0.765805	0.414594	-0.129777	0.904577	1.54787	-0.460014	2.64655	2.7544	1.87441	-0.42466	0.778484	-0.433224	-0.584145	-0.186949	-1.26839	-1.55123	-0.701584	0.919037	-1.11335	-0.245552	-0.238701	-1.23498	-0.290205	-1.63894	-0.937223	-0.656909	1.93787	-0.968181	0.704068	-2.05538	2.18959	-0.364879	0.637229	0.162981	4.01205
	13.8	-0.334255	-0.21608	0.115357	0.1475	3.24796	0.199098	-1.12916	0.138092	-0.820097	0.632655	-0.3291	0.515482	0.130793	0.871151	1.25978	-1.35022	1.74078	1.45645	-0.326273	2.7643	3.88591	2.01215	-0.424165	0.726139	-1.02264	-1.42657	-0.27249	-1.23545	-1.65437	-1.02224	-0.445934	-1.3381	-0.0710564	-0.262565	-1.14431	-0.264064	-1.76029	-0.516802	-0.679924	1.25295	-0.97747	0.491486	-1.32783	0.745248	0.444316	0.649621	0.114522	3.92307
	13.9	-0.309295	-0.254539	0.0928382	0.100037	3.11152	0.175367	-1.03973	0.113435	-0.819158	0.584493	-0.335771	0.615816	0.0601218	0.489856	0.930638	-0.625744	0.791652	1.57915	-0.309065	2.19965	4.13966	1.94472	-0.3859	0.757771	-0.658914	-1.20399	0.351979	-1.75123	-1.65875	-0.724619	0.950569	-1.12723	-0.317372	-0.280653	-1.10309	-0.0795561	-1.87221	-0.196126	0.144376	1.89272	-0.99676	0.790231	0.804717	1.98877	-0.115277	0.690255	0.427612	4.20154
	14	-0.0620092	-0.281564	0.140828	0.0583129	2.83203	0.0850841	-0.977959	0.0810285	-0.700253	0.531387	-0.355234	0.867425	-0.00777635	0.680895	0.23064	0.0794881	1.07548	1.45096	0.0380909	2.09521	2.63086	2.26031	-0.289597	0.627332	-0.860468	-1.12303	-0.00316001	-2.19367	-1.72831	-0.96554	-1.29706	-1.15421	0.0852831	-0.460312	-0.748576	0.249233	-1.67484	-1.36026	-1.53519	0.446904	-0.842114	0.639276	0.0344378	1.19114	0.40953	0.511115	1.04417	4.36594
	14.1	-0.209911	-0.189774	0.0951659	0.047304	2.77359	0.118076	-0.897919	0.0518797	-0.611546	0.467305	-0.358853	1.11864	-0.0203614	0.158356	0.0188592	-1.16386	0.672629	1.68447	-0.339842	2.23542	4.24723	2.4255	-0.438284	0.699283	-0.601287	-0.643974	-1.4432	-1.34018	-1.65254	-0.809075	0.202989	-1.22721	0.143612	-0.450614	-0.0899744	0.48063	-1.63845	-0.751674	1.83366	0.758325	-0.883239	0.209916	-0.460755	2.8574	0.0763772	0.455816	1.07495	4.36585
	14.2	-0.372166	0.0540138	0.0943453	0.0563601	2.54627	0.0660212	-0.931783	0.0231253	-0.596708	0.447331	-0.360978	1.12521	-0.0351558	0.260853	0.521329	-0.129732	1.04251	1.50328	-0.221113	1.72342	4.40124	2.12514	-0.399781	0.50891	-0.530011	-0.941914	0.903729	-1.68437	-1.77942	-0.647686	-0.234493	-1.48042	0.432216	-0.50701	-0.11169	0.647223	-1.89664	-0.785912	-1.28902	1.41811	-0.844934	0.513614	0.0650157	3.14172	0.184699	0.467928	1.26539	4.9022
	14.3	-0.540338	0.0945653	0.12764	0.0946386	2.30981	0.0410267	-0.90121	-0.0189348	-0.531053	0.419432	-0.344252	1.08629	-0.103963	-0.220356	-0.0940639	0.474377	0.570632	1.72047	-0.447443	1.65566	3.95332	1.86735	-0.444901	0.79896	-0.381291	-0.701549	-0.856878	-1.64923	-1.70043	-0.88543	-0.387769	-1.753	0.587338	-0.5412	0.0954816	0.742235	-2.58385	-0.438923	0.253847	0.578567	-0.77737	0.415012	-0.810702	2.16034	0.444754	0.423374	1.42345	4.33227
	14.4	-0.734438	0.0992927	0.0838482	0.210167	2.11336	-0.0310471	-0.920224	-0.0908529	-0.469161	0.384855	-0.379561	1.32507	-0.106697	-0.204359	0.993649	0.100183	1.42774	1.69636	-0.36693	1.12448	2.8036	2.17739	-0.558966	0.350831	-0.57295	-0.538657	-1.24494	-0.166665	-1.82681	-0.883939	1.92058	-0.910132	0.412799	-0.65193	0.170638	0.986569	-1.92184	-1.3752	-0.959297	0.358008	-0.739498	0.702874	-1.35025	3.14591	-0.151081	0.213186	1.0935	4.27749
	14.5	-0.820613	0.144998	0.110426	0.297067	1.89125	-0.0408959	-0.949427	-0.156121	-0.410091	0.351434	-0.447497	1.54972	-0.138822	0.103659	0.0790531	-0.775185	1.97328	1.69226	0.00867451	1.83074	4.2504	1.96964	-0.492322	0.218029	-0.880747	-0.81008	-0.755823	-1.83099	-1.79313	-0.78213	-1.01293	-1.59531	0.509508	-0.494872	0.233598	1.1628	-1.92431	-0.231522	1.3449	0.822676	-0.853171	0.732321	-0.0541503	1.85747	0.215527	0.258216	1.32118	3.86683
	14.6	-0.874891	0.0995373	0.0934163	0.488342	1.75485	0.102489	-0.938302	-0.225103	-0.317729	0.333412	-0.462508	1.64186	-0.131294	-0.160821	0.833018	-1.70707	0.544243	1.75159	-0.323635	1.82531	4.01983	1.93289	-0.663161	0.754766	-1.10881	-1.04285	-1.33912	-1.583	-1.84891	-0.986541	-0.0429396	-1.04173	0.693824	-0.453214	0.282744	1.24252	-2.3396	-0.222038	-0.946287	0.798976	-0.832948	0.989251	-1.55589	2.2772	0.263969	0.210117	1.01928	3.34724
	14.7	-0.943898	0.0647143	0.0638662	0.649788	1.58706	0.128411	-0.965353	-0.273598	-0.233971	0.291103	-0.472815	1.62646	-0.13789	-0.102571	1.12347	-0.83505	1.81127	1.6508	-0.213145	3.02821	2.60033	2.19794	-0.640506	0.902768	-0.832516	-1.16733	-0.385683	-0.833211	-1.76867	-1.10349	-0.288821	-1.39458	0.484162	-0.234218	0.20907	1.12178	-2.3304	-1.19232	-0.308132	0.554677	-0.904474	0.658313	-1.53747	3.89601	0.638171	0.119222	1.33294	2.88905
	14.8	-0.993784	0.00902063	0.0717041	0.735327	1.49121	0.42621	-0.946029	-0.315855	-0.160294	0.279531	-0.517793	1.63006	-0.176389	0.115912	1.1986	-1.52749	0.670671	1.6376	-0.165949	1.75554	2.58529	2.06208	-0.540878	1.66079	-1.2437	-0.799527	-2.51832	-2.2142	-1.79495	-0.426861	0.568735	-1.61512	0.865406	-0.1555	-0.0538595	0.939848	-2.40522	-0.613502	-1.60464	1.14373	-0.593635	0.699868	-2.35728	2.00298	0.818905	0.00965992	1.02466	2.73366
	14.9	-1.06525	-0.037758	0.0709423	0.826333	1.4667	1.13251	-1.00942	-0.365088	-0.133287	0.227184	-0.523903	1.59935	-0.249668	0.0656564	-0.119401	1.03514	0.229477	1.73195	0.0486548	3.65088	2.94482	1.94128	-0.622689	1.69837	-0.988838	-1.04298	-0.65071	-1.49471	-1.7501	-0.649941	1.2588	-1.01475	0.770917	-0.13725	-0.117546	0.821189	-2.34721	-1.47534	-0.477011	0.0252135	-0.558063	0.468395	-1.00408	2.76801	0.942132	0.108145	1.34711	2.10395
	15	-1.05526	-0.0767983	0.0966897	0.872488	1.38222	1.74425	-0.976376	-0.397818	-0.139105	0.187251	-0.549986	1.52301	-0.302023	0.460142	0.607942	1.06815	0.843665	1.56245	-0.129507	2.96912	4.08613	2.34194	-0.4584	1.13404	-0.776311	-1.01992	0.448358	-1.24095	-1.58377	-0.378044	-0.39453	-1.17305	0.544068	-0.0665491	-0.3425	0.695709	-1.9683	0.823387	0.235159	0.868198	-0.417117	0.627045	-1.69736	2.29787	1.20901	0.104474	0.586243	2.29979
[truncated: 10 more columns]

## Sheet: A_GCaMP6s_Sniff_Objects_Heatmap
	Extended Figure 3 a) Object sniffing induced changes in MSVGLUT2 neuronal activity displayed as heatmap [zscore]
	NCD													Wood														Lid														Teaball
		Mice													Mice														Mice														Mice
	Time (s)	1	2	3	4	5	6	7	8	9	10	11		Time (s)	1	2	3	4	5	6	7	8	9	10	11	12		Time (s)	1	2	3	4	5	6	7	8	9	10	11	12		Time (s)	1	2	3	4	5	6	7
	-10	1.40846	0.64512	-0.0577247	1.56004	-1.08336	1.8311	-0.124926	-0.156501	-0.438639	0.627818	0.640456		-10	-0.441602	1.23593	-1.09291	-1.3419	-0.764193	0.877536	-0.724894	-1.1589	-1.06479	-0.573544	0.395587	-0.78893		-10	-1.84004	-0.862331	1.44546	-0.646954	-0.13089	-0.573309	-0.479472	0.209297	-0.0777521	-0.902938	-0.365236	0.469878		-10	2.22912	-0.500205	0.419206	1.78191	1.37175	-0.81359	-0.405374
	-9.9	1.17312	1.06964	-0.0703565	1.55962	-0.743409	1.62251	1.65149	0.613533	-0.144166	1.25691	0.268136		-9.9	-0.493161	0.703912	-0.391991	-1.07613	-0.749334	1.00345	-0.304103	-0.604262	0.243499	-0.571825	0.309224	-0.233538		-9.9	-1.82424	-0.176141	0.402864	-0.983903	-0.0880581	-0.130427	-0.362319	-0.0900669	0.200277	-0.780917	-0.532774	0.38706		-9.9	2.071	-1.3294	0.12264	1.04874	1.35609	-0.791616	-0.288264
	-9.8	1.04022	0.475692	0.335766	1.43779	-0.833005	2.34475	0.630354	0.155829	-0.274009	1.57159	0.0640578		-9.8	-0.386771	1.78828	0.273628	-1.43042	-0.789573	0.965637	0.37595	-1.60192	-0.0388568	-0.225262	0.326704	0.241656		-9.8	-1.73011	-0.529365	0.748118	-0.240827	-0.192486	-0.781794	-1.04097	0.437681	0.0547394	-0.586968	-0.333221	0.272494		-9.8	2.19719	-0.144912	0.873163	1.82369	1.14776	-0.652286	0.108963
	-9.7	0.414013	0.884463	0.18288	1.28151	-0.388842	1.24843	1.23169	-0.119058	-0.00689137	2.01519	0.71835		-9.7	-0.255929	1.43454	-0.733664	-1.10788	-0.776878	0.491229	-1.00124	-0.895506	-0.14217	-0.641364	0.412199	0.198412		-9.7	-2.11236	-0.00743335	0.223964	-0.124393	-0.241145	-0.573955	-1.12552	-0.359699	0.122881	-0.646353	-0.762208	0.160396		-9.7	1.26858	-1.09105	0.664172	0.424273	0.914249	-0.93127	0.41235
	-9.6	0.589539	0.300083	0.140108	1.21533	-0.131356	2.04013	1.48587	-0.712238	-0.446335	1.23125	0.732704		-9.6	0.210048	1.20603	0.654266	-0.982879	-0.723555	1.15127	-1.54215	0.289018	-0.307769	-0.568578	0.479533	0.216375		-9.6	-1.28174	-0.0859951	0.469101	-1.54869	-0.315973	-0.639327	-0.513515	0.362289	-0.141254	-0.70707	-1.00301	0.0917015		-9.6	1.09716	0.335917	1.25019	1.29497	0.751536	-0.38196	0.190661
	-9.5	0.263375	0.724763	0.0435848	1.14765	0.459874	2.5118	0.621309	0.518008	-0.171599	1.61936	-0.182241		-9.5	0.452412	0.502611	0.737841	-0.513399	-0.732131	1.58498	0.0768598	-0.314999	0.689421	-0.592646	0.515547	0.0343567		-9.5	-1.65668	0.425865	-0.0525339	-1.75637	-0.554775	-0.570982	-0.809015	-0.121588	0.0311296	-0.734024	-0.787644	0.0317214		-9.5	1.18982	0.227855	0.0164584	0.751107	0.588391	-0.181411	0.384312
	-9.4	0.272436	0.649475	0.447597	0.950898	-0.0115419	0.309713	0.497184	-1.19809	0.02296	1.55816	0.739298		-9.4	0.54931	0.782106	0.713492	-1.40775	-0.815227	1.78764	-0.643297	-0.0553274	-0.957733	-0.434206	0.631368	-0.461279		-9.4	-0.473142	1.04404	-1.03782	-0.192438	-0.426915	-0.971814	-0.376239	1.68186	0.0946591	-0.575377	-0.804769	-0.0175598		-9.4	1.69989	1.10064	-0.754847	1.34781	0.209824	-0.513795	-0.409012
	-9.3	-0.00278049	-0.660149	-0.118385	0.946985	0.484276	2.15021	0.457596	0.678456	0.00462812	1.84562	-0.503619		-9.3	0.452494	0.314535	-2.40058	-0.450086	-0.85678	1.8134	-0.872251	-0.312813	0.825076	-1.05912	0.62795	-0.804286		-9.3	-0.262478	1.21926	-0.0517622	-0.860357	-0.428451	-0.681967	-1.26503	0.543028	0.0743456	-0.0531584	-1.18723	-0.0526113		-9.3	0.856762	1.15099	0.431444	1.85835	0.310824	-0.479899	0.438072
	-9.2	0.214523	0.129676	-0.13216	0.784175	0.078718	1.74086	-0.19489	-0.734127	0.181519	1.76843	0.558872		-9.2	0.309015	0.794221	1.20553	-0.683273	-0.832721	1.89351	-0.0520106	-0.260785	-0.624405	-0.43392	0.625909	-0.457104		-9.2	-0.352312	1.23842	-0.625443	0.0441717	-0.406642	-0.69395	-0.78898	1.58206	-0.111561	0.427467	-1.17129	-0.106785		-9.2	0.941767	1.41193	0.348271	2.61991	-0.00974515	-0.451864	0.625547
	-9.1	0.758185	0.0581122	1.06449	0.633265	0.196574	1.62314	0.0706468	-0.816088	0.0607097	1.44221	0.730803		-9.1	1.00007	0.955618	0.691566	-0.534942	-0.724241	2.1516	0.501674	0.839446	-1.16609	-0.606198	0.68221	-0.332325		-9.1	0.883845	0.477593	-0.497449	-0.526748	-0.319877	-0.639591	0.265089	1.17285	0.0952404	0.655746	-0.846796	-0.183588		-9.1	1.29017	3.77753	1.94828	1.76508	-0.124043	-0.375986	-0.246398
	-9	0.535785	0.225082	1.09099	0.672805	1.05671	0.575339	1.32707	0.0224904	-0.154382	1.34547	0.217905		-9	1.12404	0.64221	-0.761496	-1.13951	-0.689826	1.46048	-0.565978	-0.400228	-1.18946	-0.707082	0.757653	-0.230017		-9	1.19701	1.2093	0.675045	-0.80522	-0.215339	-0.454571	-1.12307	0.715282	0.240965	0.912289	-1.12245	-0.280572		-9	1.20256	1.25699	-0.326509	1.68151	-0.247388	-0.448533	-0.776366
	-8.9	1.19931	0.746813	0.34897	0.558404	0.644757	1.8168	1.65835	0.217743	0.162414	1.2577	0.560942		-8.9	1.50019	0.286105	0.491398	-1.09474	-0.58847	2.26079	0.470461	-0.483657	-0.369819	-0.851834	0.733014	-0.254548		-8.9	1.00836	1.18349	1.35922	0.715706	-0.189165	-0.854896	-1.30931	0.714161	0.434506	0.812333	-1.35193	-0.339573		-8.9	0.882533	1.31386	1.22258	2.59781	-0.223983	-0.357282	-1.36538
	-8.8	0.539064	0.630577	0.00906101	0.499444	0.496621	1.4462	1.29021	-0.903607	-0.0742699	0.942549	0.429517		-8.8	1.77529	1.67384	0.131429	-1.12528	-0.239284	2.52458	-0.513879	0.984127	-0.362438	-0.83018	0.749203	-0.149849		-8.8	1.8031	1.14357	0.056432	-0.347976	-0.121861	-0.768526	-0.99308	1.6247	0.649087	0.777301	-1.24559	-0.381944		-8.8	0.7281	2.07125	0.597172	1.06802	-0.263481	-0.769467	-0.537245
	-8.7	0.640604	0.980986	0.232113	0.629093	0.715883	2.68191	2.06746	-0.159483	0.550347	0.796911	0.441245		-8.7	2.50086	0.218616	-0.141718	-1.13486	0.0731158	2.22023	-0.758037	-0.128091	-1.12495	-0.575753	0.58291	-0.0407071		-8.7	1.04086	1.41379	-1.47979	-1.04273	0.0112254	-0.413448	-1.54562	0.772628	0.796674	1.16796	-1.51691	-0.36649		-8.7	0.286885	0.948864	1.41604	0.722384	-0.561594	-0.41786	-0.367616
	-8.6	0.175007	0.848914	1.26977	0.58085	0.28583	0.280649	1.13987	-0.530534	-0.0184831	0.717877	1.84344		-8.6	1.93596	0.442802	1.08949	-1.15824	0.273876	1.9684	0.258636	0.764398	0.797151	-0.91563	0.61665	0.0330906		-8.6	0.677939	0.713717	-1.46902	-0.152711	0.186146	-1.30504	-1.55303	1.15633	0.884391	1.35323	-1.20458	-0.28582		-8.6	1.18955	1.32495	0.42769	2.55047	-0.47335	-0.738874	-1.13663
	-8.5	0.117248	0.567691	0.131855	0.681907	0.537214	1.26241	0.586492	-0.143403	0.24719	0.730165	0.332437		-8.5	1.78461	0.505168	-0.426845	-1.55405	0.243332	2.09803	-0.243338	-0.100011	-0.038198	-0.429005	0.709189	-0.115533		-8.5	0.722606	1.31911	-0.42747	-1.46872	0.712813	-0.949184	-0.926395	0.810941	0.626335	1.44813	-1.23569	-0.164261		-8.5	0.430774	1.83477	0.182417	1.0849	-0.510207	-0.59126	-0.854868
	-8.4	-0.141058	0.915538	0.892938	0.530072	0.847109	1.69952	1.54381	0.488834	0.10091	0.59403	1.57443		-8.4	1.62305	0.0543152	-0.517094	-0.877034	0.381514	2.01634	-0.0299581	0.00665948	-0.442785	-0.536315	1.00692	0.101817		-8.4	0.965767	2.14839	-0.323109	-0.283321	1.05417	-0.498785	-0.363322	1.15694	0.693837	1.56264	-1.11046	-0.120992		-8.4	0.843107	1.47781	0.787609	2.72534	-0.625261	-0.54993	-2.37951
	-8.3	0.117453	0.952962	0.806087	0.575382	1.00818	0.62546	1.27497	0.405632	-0.0393304	0.733891	1.59416		-8.3	1.05915	0.555206	-0.598653	-1.57911	0.523873	1.44381	-0.456961	0.0689772	-0.421752	-0.595389	1.14635	-0.424047		-8.3	1.20351	1.74606	-0.0983646	-0.96795	1.21309	-0.559819	-0.172264	2.2274	0.898767	1.40485	-0.936982	-0.0493056		-8.3	0.909517	0.709655	-0.580218	1.92845	-0.727364	-0.803215	-1.19055
	-8.2	-0.471972	0.781255	0.286225	0.496799	1.11504	1.27611	1.42389	-1.12516	-0.0438575	0.498595	1.09788		-8.2	0.991307	-0.0198891	1.19439	-1.22144	0.634054	1.07657	0.124574	0.0702153	-0.229013	-0.748199	1.13362	-0.140868		-8.2	1.26633	1.46607	0.477822	-1.03647	1.42927	-0.671059	-0.138191	2.02028	1.31296	1.45469	-1.03404	-0.179443		-8.2	0.718825	-0.613672	1.83545	2.43596	-0.731047	-0.45819	-0.809229
	-8.1	-0.344212	1.29979	0.351195	0.639997	1.39185	-0.0574395	0.838354	-0.753192	0.00298217	0.317824	1.07617		-8.1	1.16249	1.27628	-1.18935	-0.844686	0.766122	0.661279	-0.908061	0.609993	-0.204392	-0.710738	1.03211	-0.565471		-8.1	1.15262	1.48179	-2.43141	-0.25596	1.74986	-0.664481	0.28725	1.46444	1.35215	1.46198	-1.14929	-0.297095		-8.1	1.00699	-0.349209	0.265592	1.76527	-0.860824	-0.36242	-1.12846
	-8	-0.354858	1.11028	-0.102833	0.475671	1.71105	1.07991	1.51482	-0.959651	-0.0124503	0.368888	1.25643		-8	0.928167	-0.0877021	-0.416787	-1.32447	0.718682	0.943616	-1.27805	-0.161755	-0.459294	-0.41542	1.02198	-0.50115		-8	1.59733	1.91526	0.126923	-0.156856	1.93866	-1.20034	-0.166626	2.08706	1.68307	1.36743	-1.17584	-0.362059		-8	0.6319	0.63764	0.290746	2.43684	-0.767084	-0.558281	-1.70704
	-7.9	-0.477542	0.338035	0.364738	0.590142	2.17425	0.723727	0.883819	-0.170785	-0.25638	0.300199	0.699671		-7.9	0.904732	0.0930356	-0.57772	-0.58295	0.680814	0.651971	-1.29165	0.993889	-0.592769	-0.441239	1.0378	-0.182305		-7.9	1.83471	1.71018	-1.70434	-1.60355	2.00222	-0.960652	-1.74058	1.54661	1.55835	1.30709	-1.36734	-0.46859		-7.9	1.02438	0.271381	0.762846	2.09477	-0.798463	-0.34522	-0.501568
	-7.8	-0.093649	1.38081	1.24148	0.533907	3.01681	0.565902	1.71388	-0.423835	-0.346609	0.352479	2.14594		-7.8	0.917303	0.260476	-1.62433	-0.68568	0.729775	0.869298	0.572491	0.212602	0.0132144	-0.681952	1.002	-0.310662		-7.8	1.02951	2.12586	-0.342907	0.229277	1.86832	-0.917641	-0.0675577	1.79226	1.92184	1.39713	-1.51028	-0.530773		-7.8	0.885151	0.0982449	-1.12548	2.38103	-1.05705	-0.285241	-1.13049
	-7.7	0.0865492	-0.173793	1.53947	0.658338	3.39495	0.933676	0.150228	-0.597908	-0.0339571	0.278668	1.40792		-7.7	0.534946	0.752695	-0.467836	-1.64573	0.783711	1.12033	-0.761655	0.441344	0.214914	-0.498345	0.984379	-0.0887386		-7.7	0.957921	1.88872	1.61697	-0.128172	1.94964	-1.77437	-1.00409	2.08431	1.8812	1.47511	-1.26712	-0.586404		-7.7	1.14013	1.17797	1.72082	2.21469	-0.679891	-0.257572	0.383977
	-7.6	-0.101256	0.787291	1.96607	0.968311	3.15309	1.06192	1.05501	0.184008	-0.612548	0.416726	1.68273		-7.6	0.55099	0.05173	0.0272258	-0.448202	0.834977	1.23731	1.04441	0.436097	-1.26983	-0.683967	0.88944	0.424254		-7.6	0.434291	3.019	-0.24677	-0.558778	2.00246	-0.851997	-0.88516	0.73844	1.91032	1.73626	-1.46426	-0.680855		-7.6	1.01944	1.44087	-0.615827	1.89398	-0.917492	-0.456463	-0.888613
	-7.5	-0.277511	0.00819522	2.14563	1.21122	3.52259	-0.136623	2.23795	0.296596	-0.266289	0.264136	1.73228		-7.5	0.414017	0.027134	1.11706	-1.27641	0.895037	0.778988	0.0392528	1.17043	-0.984075	-0.426192	0.80087	0.531538		-7.5	0.0963112	2.43043	0.952976	0.33795	2.26138	-1.07358	-2.24797	1.1803	1.80862	1.77907	-1.60091	-0.671094		-7.5	1.43758	-0.522869	-1.39017	1.41961	-0.861998	0.0341337	-0.862168
	-7.4	0.27443	1.28052	3.27932	1.22567	3.02096	0.122143	0.455123	0.820076	-0.428408	0.23059	2.15715		-7.4	0.408108	0.786744	-0.0148193	-0.654466	1.3174	0.647832	0.291962	1.27586	-0.680045	-0.533742	0.884635	1.27242		-7.4	0.252836	2.0534	1.76361	0.401828	2.1109	-0.732907	-0.751447	0.775971	1.6425	1.67467	-1.42969	-0.625328		-7.4	1.70794	0.535887	1.08027	1.48461	-0.919881	-0.156764	-0.372983
	-7.3	-0.272606	-0.153926	2.23157	1.13272	2.84202	1.73763	0.531293	-0.815453	0.273353	0.102307	2.28838		-7.3	0.00611181	0.140124	-0.76177	-0.913892	1.64407	0.902462	-0.62356	1.44257	-0.379872	-0.072154	0.925955	1.9026		-7.3	-0.41428	1.27456	0.809509	0.129057	2.02178	-0.292056	-2.54994	0.584609	1.96345	1.61291	-1.37604	-0.587537		-7.3	1.26767	0.176938	-0.100395	1.55837	-0.943212	0.576166	-1.2512
	-7.2	-0.304522	0.653026	3.26043	1.0504	2.61817	-0.775602	3.24948	1.37717	0.320334	-0.0651699	1.84604		-7.2	0.227486	0.687622	0.645932	-0.9535	1.7213	0.945452	0.16163	2.98607	-1.11826	-0.392381	0.882214	1.79715		-7.2	0.23938	1.56153	-1.01091	-0.274642	1.99797	-0.157267	0.681391	1.21235	1.96992	1.52747	-1.67227	-0.621683		-7.2	1.31646	1.86529	0.656518	1.7819	-0.696274	0.485046	-0.404967
	-7.1	-0.679402	0.353513	1.20558	1.03584	2.56959	0.885165	0.942323	0.0981222	0.786666	-0.154107	0.957217		-7.1	0.196545	1.58223	-2.09771	-0.860533	1.86579	0.979389	0.198608	1.33598	0.147813	-0.612939	0.900817	2.28883		-7.1	0.600695	2.674	-0.530905	-1.17855	1.71222	-0.146277	-1.50268	1.53719	2.05607	1.51728	-1.34848	-0.559737		-7.1	1.50943	1.79128	1.10349	1.36033	-0.482479	0.50011	-1.50665
	-7	-0.0284888	0.568568	1.61999	1.0151	1.69444	1.59518	2.86264	-0.449637	1.27233	-0.160893	1.26261		-7	0.554523	0.326434	0.818441	-0.797822	1.87497	0.794561	1.05525	0.713149	-0.938668	-0.459093	1.00879	2.27897		-7	0.143159	2.16358	1.35261	-0.371996	1.58607	0.184976	-0.910549	0.882606	2.55677	1.39814	-1.422	-0.512407		-7	1.20284	1.64747	-0.781791	0.935633	-0.558106	0.654512	-1.06878
	-6.9	-0.503813	0.0723695	2.34879	0.793384	1.67465	0.42254	0.838593	0.691722	1.28727	-0.141355	1.04929		-6.9	0.381649	0.652555	-0.951413	-0.957209	1.74487	0.759755	-0.779544	0.738344	-0.549973	-0.224675	1.43711	2.13539		-6.9	1.15224	1.54138	-0.871916	0.14053	1.45435	-0.322064	-1.61548	0.99232	2.57969	1.34668	-1.4272	-0.514408		-6.9	1.10027	3.16019	0.572514	1.57836	-0.54962	0.92054	-1.89598
	-6.8	0.0424859	-0.269169	1.4788	0.773727	1.47718	0.283982	1.22434	0.0932808	1.51882	-0.74868	2.08379		-6.8	0.185624	-1.0329	0.0126249	-0.233293	1.70108	0.438815	-1.16668	0.483423	-0.158369	-0.359292	1.6695	2.28059		-6.8	2.02035	1.19495	-1.11938	-0.843307	1.37707	-0.118876	-0.218191	0.784459	2.1985	1.18325	-1.42352	-0.551876		-6.8	0.781376	1.90109	1.71099	0.66124	-0.497789	1.04521	-1.42609
	-6.7	0.750227	-0.561589	1.78555	0.711988	1.98688	0.598033	1.12934	1.53149	1.2251	-0.621144	1.19712		-6.7	0.135606	-0.0445935	-0.79485	-0.205307	1.54005	0.702839	0.143959	0.200946	-0.878909	-0.52274	1.79375	2.20542		-6.7	2.44207	2.14614	-0.465399	0.709082	1.57176	-0.277437	-1.19941	1.92374	2.81081	1.08162	-1.12506	-0.493477		-6.7	1.2722	1.90383	-2.25135	1.1551	-0.533869	1.43692	-2.45702
	-6.6	0.874491	0.439915	1.78736	0.724765	2.2109	0.357453	1.40965	0.404175	1.13259	-0.631142	1.14741		-6.6	-0.157234	-0.713923	0.395514	-0.487975	1.44575	0.473674	-0.0134764	0.213059	-0.527264	-0.395629	1.86146	2.05699		-6.6	2.78658	2.06086	-1.26564	-1.15596	1.72005	0.0702279	-0.378751	0.381207	2.42275	1.10101	-0.925981	-0.343133		-6.6	1.47633	2.12965	0.870026	0.501822	-0.535771	1.10298	-0.452474
	-6.5	1.8196	-0.482521	2.99609	0.86104	2.02889	0.600556	0.869237	1.1283	1.06961	-0.71961	1.42176		-6.5	-0.62885	0.547986	0.914995	0.151692	1.39624	0.654665	0.245766	1.30937	0.0989215	-0.725498	2.01681	1.89612		-6.5	2.49483	1.65922	0.4275	-0.752214	1.64438	-0.966823	-1.45087	1.83305	2.3558	0.726546	-1.43742	-0.411007		-6.5	1.12627	0.707789	-1.19999	0.940424	-0.379415	1.27139	-1.0729
	-6.4	1.74695	0.440563	2.14097	0.768751	1.99116	2.25246	0.122458	0.617957	0.82966	-0.526756	1.43776		-6.4	-0.0812836	0.322188	-1.02499	-0.592827	1.31478	0.566237	-0.00146635	1.07798	-0.580457	-0.650688	1.96042	2.49478		-6.4	2.98183	1.76783	-0.070011	0.479362	1.59368	-0.343296	-0.98022	0.983027	1.81601	0.981114	-1.36639	-0.521507		-6.4	1.28983	2.58405	0.0103682	0.609225	-0.354393	1.47189	-0.604759
	-6.3	1.01199	-0.76691	2.61485	0.715462	1.96158	0.638041	0.267446	0.670781	0.952542	-0.407374	1.0779		-6.3	-0.500902	-0.237107	0.879526	-0.403721	1.46315	0.387361	0.659053	1.139	-0.208647	-0.473825	1.99253	2.21497		-6.3	2.68685	1.26711	0.781877	-0.274074	1.40391	-0.356914	-0.667694	0.348063	1.99296	1.07233	-1.60342	-0.574295		-6.3	1.24077	0.7425	-0.147202	0.533491	-0.414316	1.51737	-2.2249
	-6.2	1.15453	-0.026593	1.84858	0.897608	1.96758	0.531642	0.243169	1.19146	0.523429	-0.44311	1.65896		-6.2	0.17703	-0.0836738	-0.226508	-0.162117	1.30142	0.132438	-0.260932	1.40935	-0.287922	-0.350669	2.04001	2.77056		-6.2	3.10423	1.15863	0.792629	-0.329811	1.22827	-0.753581	-0.800978	1.23246	1.44358	1.31534	-1.65245	-0.625932		-6.2	1.21878	1.82549	-0.53238	1.28607	-0.325403	1.48421	-0.391484
	-6.1	1.06847	-0.810165	1.93426	0.867482	2.01885	0.914872	2.37117	0.368755	1.19884	-0.26082	1.04035		-6.1	-0.233218	-0.193482	1.69429	-0.0320643	1.55323	0.286732	0.318022	0.511289	-1.4092	-0.190809	1.78735	2.22063		-6.1	2.73481	1.0711	0.805133	0.125088	1.02958	-0.178395	-0.171659	0.459177	1.85992	1.49074	-1.36951	-0.697489		-6.1	1.09709	2.88615	-0.634153	-0.494421	-0.290165	1.09445	-1.45377
	-6	1.07139	-0.655822	1.94352	0.848221	1.78477	1.34442	-0.0260436	2.25511	0.655281	-0.323571	0.88601		-6	-0.496089	-0.116836	1.16161	0.977639	1.78652	0.32251	0.324434	2.02471	-0.212305	-0.556441	1.54018	1.87527		-6	2.9865	1.47317	0.0496196	-1.48627	0.954442	-0.674851	-1.32471	0.729743	1.17316	1.38734	-1.60368	-0.698277		-6	1.52739	1.1778	1.49866	0.83062	-0.238619	1.29326	-0.905921
	-5.9	0.939358	-0.11072	2.82194	0.766473	1.54295	-0.0893632	0.840653	0.83739	0.966536	-0.431265	1.82359		-5.9	-0.631926	-0.168209	0.612914	-0.362158	1.87911	0.272226	0.342521	1.51398	-0.865446	-0.201817	1.57414	2.14625		-5.9	2.37551	2.24846	-0.640184	-0.768003	0.655046	-0.548271	-1.72232	1.30177	1.35976	1.24815	-1.39475	-0.691821		-5.9	1.14336	0.697812	1.02122	0.323489	-0.133831	1.1756	-1.94927
	-5.8	0.605501	-0.897353	0.980119	0.850087	0.718868	-0.335665	1.36381	0.0652741	1.27791	-0.109265	0.717168		-5.8	-0.917751	0.215693	0.946738	0.32668	1.9029	0.172285	1.722	1.26227	-0.010597	-0.497221	1.46082	2.70673		-5.8	1.99985	1.37013	-1.77931	-1.2129	0.802777	-0.289693	-1.63985	1.7377	0.988133	1.29882	-1.38423	-0.692914		-5.8	1.08825	0.955809	-0.592519	-0.000837099	-0.222417	1.5279	-0.789575
	-5.7	0.704061	-0.665461	0.946792	0.752476	1.33463	1.69423	0.550093	1.94329	0.998187	-0.360784	0.895814		-5.7	-0.885827	0.275211	0.356036	-0.131256	1.84892	0.184001	0.0746285	0.325797	-0.625706	-0.526102	1.4496	3.04616		-5.7	1.8313	1.25679	0.312103	-0.117607	1.04185	-0.446519	-1.3706	1.54564	1.44177	1.12895	-1.36426	-0.592677		-5.7	0.658308	2.16849	1.82739	0.587388	0.105226	1.39372	-0.340369
	-5.6	0.292779	-1.17468	0.492919	0.625848	1.18949	0.878467	1.07199	1.5689	0.962809	-0.62471	0.556904		-5.6	-1.13574	-1.05459	0.829027	-0.364301	1.64481	0.341377	0.681594	0.869733	1.25051	-0.658431	1.41021	2.66475		-5.6	1.45561	1.69366	1.4256	0.102167	1.32766	-0.7366	-1.19688	0.494048	1.32708	0.89608	-1.41977	-0.543		-5.6	0.761156	1.59108	0.680128	0.966038	0.280477	1.11784	-0.362344
	-5.5	0.320821	-0.295333	1.71742	0.590798	0.834521	0.244046	1.20496	1.7989	1.10706	-0.886015	0.349857		-5.5	-0.971778	-0.110644	-1.05941	-0.201011	1.60137	0.0612497	0.846459	1.2324	0.610513	-0.681173	1.51353	2.31502		-5.5	1.06349	1.07513	-0.0050183	-1.71805	1.29953	-0.521332	-0.628125	0.727885	1.07777	1.03452	-1.26786	-0.50148		-5.5	1.10445	1.94941	0.205951	0.0541176	0.326936	1.06525	-0.909565
	-5.4	0.310224	0.285241	0.440937	0.536281	1.2256	0.130316	0.546254	1.53409	0.648452	-0.488135	0.803626		-5.4	-1.16181	0.875105	2.11514	0.594261	1.44785	0.110197	-0.269814	0.707085	0.964102	-0.370278	1.41606	2.31703		-5.4	0.679583	1.22915	0.717981	-0.966111	1.27143	-0.437116	-1.33659	0.135383	0.744603	0.923973	-1.32289	-0.447619		-5.4	0.694599	0.925429	0.202354	1.23252	0.372565	1.22262	-1.12274
	-5.3	1.0724	-0.779665	1.15895	0.511077	1.32278	0.432676	1.12391	2.42349	0.559449	-0.487522	1.60638		-5.3	-1.06178	-0.173974	0.245162	0.976577	1.33652	0.0802514	1.73419	1.36839	1.7474	-0.559321	1.25833	2.38621		-5.3	1.24954	1.50717	0.91339	-0.672509	1.14224	-0.656266	-0.609807	0.0107315	0.918371	0.930402	-1.15616	-0.27743		-5.3	0.479208	1.40666	0.427919	0.0655523	0.35456	1.18029	-1.46541
	-5.2	0.235507	-0.290669	2.68545	0.41011	1.20897	0.753138	0.332724	1.09735	0.314797	-0.474341	0.300249		-5.2	-1.29258	0.0699308	1.71067	-0.25982	1.15601	0.234197	0.82893	1.06185	-0.103935	-0.697671	1.31531	2.02516		-5.2	1.37504	1.34337	-0.0103709	-1.70844	0.904765	-1.3109	0.629842	-0.538985	0.983812	0.92962	-1.03299	-0.162793		-5.2	0.567642	1.76515	0.370209	0.84806	0.318628	1.15028	-1.95426
	-5.1	0.253374	-0.069301	1.65875	0.426775	1.41472	-0.37687	0.873378	1.22862	0.730172	-0.626522	1.39131		-5.1	-0.914829	0.133518	0.369868	0.823926	1.3704	0.415625	0.65218	-0.304779	1.3359	-0.617864	1.36337	2.27343		-5.1	1.19306	1.03753	-1.5808	0.238262	0.721335	-0.673201	0.68166	0.0692107	1.00242	0.809267	-1.11823	-0.0963279		-5.1	0.297383	1.26853	0.299912	0.181726	0.27822	0.949737	0.357687
	-5	-0.0863697	0.145648	0.475186	0.528605	1.06938	0.716717	0.676455	1.27164	0.397777	-0.535109	0.546463		-5	-1.41721	0.654935	-0.593755	-0.12408	1.27629	0.187334	0.754122	2.16214	0.868795	-0.545336	1.27093	2.36901		-5	0.873018	0.741967	0.616471	-0.70664	0.668008	-0.631489	-1.22625	0.0601897	1.46606	0.847374	-0.900367	-0.109016		-5	0.0767401	0.463717	0.744317	0.40928	0.263033	1.13709	-1.74319
	-4.9	0.301675	0.276205	0.783448	0.575447	1.30145	0.939454	1.08231	0.394569	0.599578	-0.54788	1.26047		-4.9	-1.19108	0.0658224	1.70084	-0.269558	1.28682	0.137146	0.754506	0.136926	1.41372	-0.594396	1.22392	2.30259		-4.9	0.592418	0.757156	1.05408	0.29121	0.475507	-0.971501	0.401203	0.313043	0.917898	0.910813	-1.0676	-0.167797		-4.9	0.436536	0.770928	1.81651	-0.169825	0.33982	1.26781	-1.2993
	-4.8	-0.424342	-0.655685	1.18219	0.626927	0.925021	1.05954	2.05023	1.58947	0.536319	-0.952687	1.20767		-4.8	-1.19434	-0.404748	0.394044	0.324492	1.10524	0.376895	0.720424	0.374977	1.44504	-0.585202	1.00592	2.34727		-4.8	0.339949	1.36267	1.21189	0.0819336	0.483632	-0.881724	1.93844	0.708654	1.24709	0.944337	-1.13514	-0.163208		-4.8	0.814657	-0.490835	-1.81713	0.960937	0.386586	1.35186	0.0178583
	-4.7	-0.207905	-0.189836	1.27335	0.818439	0.923002	0.612479	2.10745	0.54486	0.220107	-0.64906	0.921571		-4.7	-1.00705	0.309037	0.113767	-0.443204	1.07594	0.64699	1.44662	1.31919	1.00748	-0.671698	1.02581	2.33903		-4.7	0.181045	0.569585	-0.65549	0.369691	0.406899	-0.520358	-0.626745	0.314453	1.16376	1.006	-0.981684	-0.107174		-4.7	1.11595	1.01657	-0.919193	-0.108965	0.543393	1.30016	-1.02185
	-4.6	-0.898673	-0.287875	-0.358368	0.81067	0.679347	0.626691	0.307016	1.57831	0.799054	-0.507637	0.938452		-4.6	-1.08086	-0.514893	0.0687437	-0.26379	0.986608	0.557972	0.0414802	0.535902	-0.179856	-0.615194	0.839974	1.73924		-4.6	0.0628582	0.779931	-1.84094	1.00285	0.352945	-0.746263	1.19389	0.842821	1.02127	1.15527	-1.024	-0.0794251		-4.6	0.74772	-0.302286	0.736764	0.0433852	0.45911	1.30041	-0.595723
	-4.5	-0.233443	-0.0789198	0.341952	0.852116	0.764831	0.674433	0.957511	1.8746	0.364253	-0.667635	0.849587		-4.5	-1.06117	-0.105754	-0.379818	-0.575587	1.14516	0.256569	1.75359	-0.0345878	-0.155936	-0.938516	0.857719	1.82475		-4.5	-0.0204857	0.266238	1.47963	0.91501	0.373213	-0.432777	-1.14427	1.11575	1.27961	1.31587	-1.01555	-0.0107303		-4.5	0.937422	0.00779553	1.18214	-0.28108	0.210257	1.12031	-1.13006
	-4.4	-0.804103	-0.689103	1.50743	0.824196	0.795031	0.755185	2.16643	2.37313	0.8075	-0.571781	0.544122		-4.4	-0.832383	-0.573793	-1.3582	-0.212158	1.19235	0.259052	2.02524	0.973087	1.20346	-0.247922	0.807363	1.78281		-4.4	-0.384177	0.314335	-1.01716	0.849368	0.193993	-0.271852	-0.110521	0.670669	1.01051	1.17573	-0.899203	0.0704867		-4.4	0.406303	-1.50234	0.303592	-0.11921	0.361204	1.62179	-1.00508
	-4.3	0.0895263	0.367188	-0.0367326	0.67606	0.561416	0.509355	0.966398	0.561626	0.543297	-0.704216	0.86841		-4.3	-0.904415	-0.622139	0.270588	-0.25856	1.24548	0.350191	0.228162	0.217745	0.207227	-0.77246	0.673245	1.40539		-4.3	0.0771963	0.925777	0.175872	1.77533	0.136967	-0.462273	-1.00793	1.67986	0.770343	1.08445	-0.552845	0.143716		-4.3	0.133573	-0.106165	-0.276402	-0.0129385	0.0824681	1.19721	-1.30876
	-4.2	-0.368085	0.0957998	0.980921	0.509921	0.765114	1.24613	0.67607	1.48247	0.80767	-0.74802	1.87556		-4.2	-1.09967	0.340071	0.67475	-0.428526	1.26974	0.117429	-0.00985263	1.42997	0.144827	-0.360252	0.698241	1.41471		-4.2	0.0333397	0.619557	0.386067	0.765623	0.187546	0.128216	-0.0293159	0.127914	1.05852	1.11631	-0.837322	0.124895		-4.2	0.584019	-1.3137	0.289166	0.712058	0.164196	1.25471	-0.556642
	-4.1	-0.0402921	-0.0849669	1.62703	0.493024	0.36195	1.10293	-0.0126339	1.7162	0.661277	-0.767614	0.441258		-4.1	-1.18053	0.181888	1.91508	-0.290014	1.02056	0.00263035	0.556742	1.11366	0.836212	-0.687298	0.656157	1.21293		-4.1	-0.154293	1.21312	1.3653	1.25496	0.112369	-0.130196	0.532159	0.575726	1.15175	1.1149	-0.925267	0.0425609		-4.1	0.754097	0.533496	1.55356	0.73505	0.195605	0.968436	-0.611607
	-4	-0.681394	-0.0508405	0.488028	0.250942	0.184453	1.10165	0.960222	1.0577	1.0412	-0.804286	0.773124		-4	-1.20179	0.0421163	-0.913088	0.202057	0.939639	0.154825	2.32783	0.0517926	1.61755	-0.454329	0.839585	0.9561		-4	0.0312019	1.25989	-0.57768	2.65284	0.0468542	0.824899	-0.882804	-0.271441	0.956885	0.928767	-0.831826	0.00862373		-4	0.256648	-0.490747	0.72469	-0.0391369	0.0547426	0.863845	1.02572
	-3.9	-0.727821	-0.379695	1.19271	0.179812	0.512174	0.585174	0.0504699	1.63446	0.972327	-0.570296	0.344685		-3.9	-1.03697	-0.929673	0.235906	0.458879	0.985349	-0.0199207	-0.183354	0.172488	0.858079	-0.767145	1.07893	1.06238		-3.9	-0.066495	0.706981	1.30905	1.85656	0.145818	0.672349	-0.04433	-0.0766449	0.963333	1.02258	-0.970698	-0.0280584		-3.9	0.547036	-1.44429	-0.137388	0.897992	0.149555	0.785561	-0.549066
	-3.8	-0.291083	-0.51452	2.38585	0.350496	0.547698	0.582259	0.95973	1.25955	1.03248	-0.445189	1.22518		-3.8	-1.25303	-0.427455	1.1924	0.884631	0.936293	0.277829	0.163135	0.34055	0.508385	-0.459348	1.06243	1.41192		-3.8	-0.162629	0.942794	-0.108964	1.99897	-0.0118253	1.22837	0.641207	-0.54496	1.12361	1.11175	-0.909576	-0.0226645		-3.8	0.881609	-1.49844	-0.105925	0.841549	0.00666018	0.963506	-0.366838
	-3.7	0.214657	0.612572	-0.0383856	0.344239	0.618388	1.85266	1.79538	0.769412	1.69586	-0.561093	0.676416		-3.7	-1.40741	-0.875033	0.184348	2.03427	0.81379	-0.14135	-0.510854	0.929106	0.503442	-0.762557	0.970313	1.66596		-3.7	-0.400683	0.985036	-0.52003	1.27711	0.312601	0.896903	0.123802	-0.0739456	0.928772	1.1714	-0.977071	0.00828033		-3.7	0.406561	-1.25599	0.0791961	1.04113	0.178857	1.05097	-0.936608
	-3.6	0.128814	-0.0753826	1.85193	0.434643	0.50925	0.960992	0.0875328	1.18012	1.87214	-0.25558	0.703725		-3.6	-1.01375	0.134347	0.378794	1.65586	0.75033	0.37148	0.80604	-0.76221	0.670256	-0.444757	0.778349	1.62492		-3.6	-0.428278	0.240802	-0.757802	1.69862	0.995854	1.1154	0.763631	0.0198683	0.672565	1.30344	-1.01115	-0.0381371		-3.6	0.249039	-1.33345	0.536398	-0.220398	0.129875	0.523251	-0.855294
	-3.5	0.177214	-0.525547	-0.088615	0.552688	0.414379	1.97439	1.83598	1.52971	2.11654	-0.455421	1.15516		-3.5	-1.48367	-0.433496	-1.94353	2.10408	0.749028	-0.276602	-0.0187795	0.617134	-0.798572	-0.844903	0.629647	1.5193		-3.5	-0.366554	1.12536	-0.22239	1.42604	1.12574	0.697959	-0.580417	-0.0861061	0.976747	1.04368	-0.64015	-0.0378142		-3.5	0.379969	-1.01605	-0.256223	0.0829454	0.00350235	0.554565	1.01888
	-3.4	1.05149	-0.965376	-0.0861003	0.387065	0.581161	1.19684	0.92475	2.01116	2.16234	-0.592152	0.797997		-3.4	-1.18746	-0.0242515	0.578201	1.50141	0.662099	0.453897	0.549643	1.46851	-0.109364	-0.529968	0.606661	1.44163		-3.4	-0.416257	0.387479	-1.50895	2.57622	1.31829	0.839932	-1.28581	0.510683	0.637383	1.14625	-0.951028	-0.0549158		-3.4	0.711135	-1.52167	-0.35768	0.801493	-0.0615266	0.548166	1.75986
	-3.3	1.32916	0.0978881	-0.23447	0.363214	-0.0252752	1.44649	1.68329	0.539372	2.13735	-0.542826	0.515246		-3.3	-1.37257	-0.455187	-1.02369	1.2613	0.607516	-0.310522	0.143415	0.682956	1.0153	-0.74391	0.316806	1.09162		-3.3	-0.077187	0.476745	0.511253	2.77736	1.5592	0.733511	1.06398	0.147869	0.56576	0.993022	-1.02084	-0.0882668		-3.3	1.05438	-1.16192	0.779291	-0.662823	0.0721174	0.634979	1.03234
	-3.2	1.06091	-0.38119	0.181871	0.230057	0.00543367	1.03222	1.1255	2.0199	2.2932	-0.273675	0.739631		-3.2	-1.60015	-0.37542	1.57076	1.46306	0.734604	-0.192963	0.210961	0.463321	1.15142	-0.835922	0.412489	0.523387		-3.2	-0.0743093	0.605155	0.473621	2.75742	1.49986	1.02362	-0.329368	0.0719629	0.582778	1.17485	-0.951685	-0.05		-3.2	1.0083	-1.40295	-0.514809	-0.0100982	-0.0347192	0.31809	2.31567
	-3.1	0.782674	-1.00139	0.946096	0.271771	0.0846159	1.65654	0.366511	2.49629	2.27862	-0.676277	0.0312132		-3.1	-1.36519	-0.92537	1.26565	0.532204	0.689356	-0.228924	-0.167114	1.72252	0.675803	-0.576724	0.139379	0.0652227		-3.1	-0.0540939	0.759971	0.827111	2.22424	1.29697	1.30169	0.142775	-0.269977	0.723154	1.43521	-0.986129	-0.028073		-3.1	1.26664	-0.54524	0.327591	0.319482	-0.140155	0.522787	1.7522
	-3	0.639794	-0.136292	0.0651005	0.311723	0.358943	-0.175707	1.21683	1.25162	1.90988	-0.503413	-0.333859		-3	-1.42485	-0.204683	-0.186548	1.67161	0.602251	-0.0632256	0.225792	0.295514	0.0659431	-0.987466	0.406335	0.284824		-3	-0.0586772	0.894138	-0.525513	1.08253	1.23863	2.13261	-0.320821	-0.051686	0.564058	1.30579	-0.635274	0.0326537		-3	1.13401	0.313043	-1.37528	-0.133415	-0.353908	0.45386	1.21074
	-2.9	0.342135	1.02276	1.25306	0.493568	0.378787	1.02583	1.40214	1.04551	2.09553	-0.293116	0.699702		-2.9	-1.22279	-0.281821	1.55563	0.283182	0.547494	-0.0988793	-0.142801	0.671705	0.567642	-0.650493	0.735706	0.012307		-2.9	0.59548	0.82857	2.53264	1.24374	1.03043	1.59691	-1.45412	0.7664	0.595679	1.43936	-0.727159	0.0824352		-2.9	1.30606	0.269071	-0.048315	-0.59835	-0.274521	0.557594	0.968054
	-2.8	0.400311	-0.616459	0.565489	0.576403	0.113095	1.55445	0.699504	1.38651	2.32785	-0.181354	0.00619199		-2.8	-1.16168	-1.01704	0.418749	0.621687	0.557094	-0.308238	-0.35041	0.547142	1.16939	-0.716986	1.25421	0.327695		-2.8	0.322085	0.976206	0.880733	2.80751	1.11043	1.86714	-0.00140882	-0.529803	0.966686	1.49426	-0.780118	0.151039		-2.8	0.917269	-0.291527	1.71084	-0.574186	-0.208535	-0.0289185	0.597691
	-2.7	0.462588	0.588236	2.11105	0.575771	0.35381	0.718779	0.59314	-0.033951	1.97027	0.157703	-0.676388		-2.7	-1.03823	-0.725397	1.05309	0.384362	0.498414	-0.379202	-0.863277	1.03199	1.89687	-0.237234	1.42737	-0.0961621		-2.7	0.874972	1.00505	-0.0270788	0.817676	1.00183	2.22574	-1.37649	-0.302825	0.599806	1.49806	-0.523468	0.209223		-2.7	0.800469	0.0196426	-0.369989	-0.819268	0.0910776	0.508526	2.31786
	-2.6	0.705684	-0.870403	1.9769	0.825428	0.322444	1.00638	0.173675	1.16681	2.22191	0.173877	0.245779		-2.6	-0.949557	-0.748791	-0.160179	0.38817	0.583499	-0.224245	-0.345083	0.378351	-0.13379	-0.715896	1.64153	-0.145186		-2.6	0.763006	0.842398	0.487002	2.52091	1.20057	1.64409	0.399664	-0.445765	0.452846	1.2992	-0.689245	0.177932		-2.6	0.964047	-0.176592	0.0207458	-0.406175	-0.035122	0.19937	0.242254
	-2.5	1.05188	-0.486592	1.23236	0.714389	-0.134621	1.08277	0.725898	0.734488	2.42978	0.573737	0.421051		-2.5	-0.401224	-1.25929	2.11993	0.474206	0.440538	-0.072807	-0.689358	0.816025	0.725581	-0.509792	1.69306	-0.46894		-2.5	0.885959	0.799962	-0.157632	0.343895	1.19365	1.96096	-1.06743	-0.49029	0.396666	1.11746	-0.502626	0.224866		-2.5	0.882118	0.170393	0.436792	-0.390056	-0.0347882	0.34193	0.252308
	-2.4	1.60356	-0.474814	0.627258	0.646957	0.432447	2.30933	0.363425	0.993227	2.31944	0.089489	-0.0622664		-2.4	-0.562235	-0.167461	1.6369	1.62598	0.512543	-0.458571	0.156309	0.757107	0.932542	-0.320339	1.70054	-0.455393		-2.4	0.791059	0.426791	0.490621	1.35536	0.988161	0.961427	0.0740208	0.298299	0.744456	1.03617	-0.436599	0.267119		-2.4	0.541428	0.0574565	-0.481844	0.048843	0.0274112	0.0870265	0.240909
	-2.3	0.521353	-1.05476	0.932196	0.59764	0.257602	0.00169116	0.109924	1.85003	2.28786	0.322664	-0.162197		-2.3	-0.641312	-0.978006	-1.15132	0.661273	0.494507	-0.182148	-1.15326	0.827375	1.41082	-0.19119	1.82875	-0.146332		-2.3	0.838302	0.24011	-0.835978	1.4676	0.991372	1.03918	-1.31791	0.0598537	0.849373	1.15365	-0.690474	0.290611		-2.3	0.366311	0.516164	0.416618	0.302195	-0.167152	0.343125	1.71884
	-2.2	0.982587	-0.765342	0.921643	0.658036	1.00559	0.698001	0.308382	1.35746	2.30732	0.312497	-0.572396		-2.2	-0.355027	-0.57345	-0.738449	2.5155	0.711155	-0.501618	-1.01892	-0.161868	1.47693	0.227771	2.04098	0.806323		-2.2	0.110539	1.07039	0.573997	1.49067	0.898427	0.91667	-0.606427	1.11879	0.490535	1.34331	-0.55727	0.304249		-2.2	0.598694	-0.245511	0.201338	0.363858	-0.248523	0.46318	-0.355641
	-2.1	0.340579	-0.636319	1.09528	0.626199	0.668232	0.683181	0.563023	1.02006	2.59525	0.375135	-0.273463		-2.1	0.377533	-1.42941	-0.507107	0.408135	0.797106	-0.287207	-0.659434	-0.85032	2.47259	0.753068	1.7044	0.533299		-2.1	0.424755	0.0419065	-0.18084	0.208554	0.758028	0.814441	-0.107966	1.5126	0.901362	1.75273	-0.569659	0.316439		-2.1	0.460225	0.262358	-0.432117	0.406416	-0.202426	0.274787	2.55956
	-2	0.554765	-5.65949e-05	0.765815	0.633882	0.757221	-0.0405749	1.13082	1.71239	2.51205	0.178889	-0.45313		-2	0.890303	-1.07904	-0.740182	1.42086	0.742917	-0.48301	0.0995698	2.20828	0.612253	1.25907	1.72929	1.24162		-2	0.213298	0.548504	-0.60684	0.58357	0.872182	0.98379	-0.445299	0.0794769	0.249426	2.03474	-0.452867	0.369399		-2	0.274251	-0.628377	-0.620449	-0.149558	-0.34022	0.160424	-0.652518
	-1.9	0.251468	-1.33675	0.255372	0.808282	0.981573	0.101949	1.29202	0.930082	2.28015	-0.117419	-0.911103		-1.9	1.29071	-0.824588	1.20467	1.70604	0.650831	-0.301716	-1.52226	1.76745	1.78026	1.10254	1.68222	0.840548		-1.9	0.00569582	0.0212287	0.611644	0.528373	0.990327	0.811698	-0.971521	0.996173	0.341299	2.1964	-0.684696	0.273441		-1.9	0.267561	-0.692208	0.284034	0.423869	-0.304889	0.156523	-1.08621
	-1.8	-0.312966	-0.983307	-0.0931679	1.21585	0.639453	0.755029	1.522	0.570503	1.98166	0.043853	-1.03902		-1.8	1.18476	-0.909334	1.49537	1.86151	0.843029	-0.481351	-1.90235	0.375127	2.36088	1.41101	1.4752	1.07251		-1.8	-0.140433	-0.0394278	-1.32899	0.9557	0.972492	0.27817	-0.811253	2.18752	0.423607	2.62548	-0.493335	0.259954		-1.8	-0.387855	-1.29888	0.511596	0.136673	-0.135764	-0.260375	-0.0160234
	-1.7	0.220446	-0.96779	0.311752	1.46858	0.841237	0.249119	0.507858	0.64608	2.4563	0.0476425	-0.244614		-1.7	0.949428	-0.377409	-0.0650637	0.954385	0.712743	-0.0718714	0.17337	0.44363	2.15424	2.1547	1.5358	0.804935		-1.7	-0.242057	0.289921	1.93728	0.520303	1.078	0.380325	-0.153398	1.4368	0.398564	2.83571	-0.599937	0.225102		-1.7	-0.143379	-0.366566	-0.0589816	0.297674	-0.221689	0.203366	-0.204117
	-1.6	0.0363356	-0.982648	1.49023	1.59163	1.01229	0.087622	0.338988	1.19807	2.4454	-0.146499	-0.443377		-1.6	1.58735	-0.469268	1.35988	1.72022	0.925714	-0.69028	-1.01427	0.186127	3.31248	2.00502	1.3994	-0.13627		-1.6	-0.485034	0.0818254	-0.375993	1.41082	1.01244	0.28752	-1.57825	0.896008	0.00585528	2.75757	-0.755093	0.198217		-1.6	-0.167642	-0.472522	-1.34857	-0.163638	-0.361213	-0.13165	1.09967
	-1.5	-0.0767942	-0.661666	0.459209	1.52695	0.767119	0.0427974	-0.532557	1.77243	2.34298	-0.566444	-0.940588		-1.5	1.2339	0.0790254	0.154358	0.547409	1.20403	-0.726107	-0.555745	0.525552	2.24408	2.12114	1.28855	0.280951		-1.5	-0.458726	-0.156373	1.89234	0.468239	0.903991	0.796553	-0.847152	0.821501	0.317935	2.66115	-0.411693	0.187073		-1.5	-0.151819	-0.0108284	0.0926366	0.918946	-0.440282	0.166402	-0.00992604
	-1.4	-0.0320244	-0.843988	1.42096	1.34049	0.713964	-0.45236	0.139732	1.78773	2.05854	-0.339883	-0.471716		-1.4	0.795652	-1.23897	-0.305197	0.872897	1.25351	-0.566616	-0.0192592	-1.00083	1.77366	1.66348	1.20394	0.0374504		-1.4	-0.555705	0.16795	1.12012	0.471792	0.865536	1.52961	-0.723654	1.04839	0.138761	2.54805	-0.926285	0.118834		-1.4	-0.0482471	-0.339613	-1.39546	-0.4634	-0.433766	0.194799	0.149874
	-1.3	-0.388153	-1.21969	1.15455	1.3055	0.376774	0.067142	0.148645	0.644393	2.10883	-0.495138	-0.416975		-1.3	0.514106	-0.0458937	2.93548	1.29774	1.26903	-1.07437	-0.658058	0.409271	2.93425	1.88709	1.09139	-0.35834		-1.3	-1.07173	-0.090106	-1.53001	-0.291289	0.725391	1.72799	-0.28412	2.08909	0.174681	2.33022	-0.45293	0.179619		-1.3	-0.279415	-0.855717	0.181962	-0.194717	-0.303201	0.332326	-0.321054
	-1.2	-0.218441	-0.215496	1.12661	1.22832	0.640663	-0.765175	-0.654123	0.774833	2.43442	-0.364598	-0.628962		-1.2	0.574558	-1.55719	1.4511	0.725512	1.20922	-0.503334	-0.716684	0.450751	1.9712	2.2053	1.1271	-0.558834		-1.2	-0.938887	0.496538	2.23194	1.02728	0.560357	2.23544	-0.355962	1.21372	0.124644	2.21224	-0.618173	0.398132		-1.2	-0.215004	0.794716	-0.72369	0.467992	0.00919208	0.505009	1.43362
	-1.1	-0.666769	-1.04798	0.686721	1.13718	0.474382	0.416567	1.17451	1.31859	2.17659	-0.76355	-0.916105		-1.1	0.816676	-1.43493	-0.986266	0.319766	1.37219	-0.454225	-0.814872	0.486007	1.46735	1.86629	1.30985	-1.22548		-1.1	-1.04475	0.0635154	0.900227	-0.501522	0.587547	2.30856	-0.53743	1.64978	0.0730962	1.95828	-0.345205	0.640426		-1.1	-0.584419	0.528696	-0.345931	-0.204475	-0.147131	0.276669	0.803421
	-1	-0.560727	-0.969849	1.22434	1.15251	0.108724	-0.883481	-0.467636	0.811017	2.16869	-0.835428	-0.433939		-1	0.800979	-0.469354	-0.336195	0.538644	1.41608	-0.684831	-1.17097	-0.228327	0.703805	1.92716	1.20436	-0.591941		-1	-0.920874	0.18655	1.51456	-0.548941	0.377276	1.86056	-0.322114	1.78552	0.22485	1.75488	-0.0654515	0.903102		-1	0.073859	0.683146	-1.31151	0.66507	-0.15373	0.7166	-0.377044
	-0.9	-0.946036	-1.61655	0.928329	1.23756	0.0310183	0.785565	-0.107603	1.63083	1.93652	-0.720883	-0.776096		-0.9	0.808432	-1.74553	1.53438	0.966711	1.57178	-0.258499	0.00753047	0.284166	1.64052	1.8435	1.05669	-1.15316		-0.9	-1.13761	-0.0793508	0.878198	0.142152	0.472369	1.8532	-1.38609	1.78954	-0.00793238	1.6202	0.0565708	1.01475		-0.9	0.0872279	1.02358	-1.37275	1.41279	-0.273543	0.591868	-0.291179
	-0.8	-0.658524	-1.02324	0.945194	1.30416	0.145075	1.13959	0.469533	1.31355	2.30062	-0.924654	-0.458063		-0.8	0.507635	-0.96933	1.48799	0.470176	1.9763	-0.265135	-0.206596	0.615932	1.41074	2.10197	0.912421	-0.831764		-0.8	-0.888255	0.269884	-0.0611778	-0.623082	0.413559	1.55032	0.498769	1.46976	-0.063463	1.39317	0.00248624	0.943956		-0.8	0.521085	0.792025	1.41001	0.692273	-0.190416	1.0858	0.0454432
	-0.7	-0.275092	-1.44794	0.723116	1.42289	0.0851095	-0.829295	0.421701	0.600144	1.59883	-0.882305	-0.53892		-0.7	1.1796	-1.34949	1.08817	0.515028	2.1712	-0.175075	-0.111592	0.592769	1.71118	2.38724	0.711415	-1.23672		-0.7	-0.999165	0.683756	-0.394697	0.937744	0.348419	1.4398	-0.815541	3.22324	0.362689	1.2166	-0.0168252	0.840049		-0.7	0.815891	1.21713	-1.08143	0.998161	-0.336703	1.24441	1.75474
	-0.6	-0.211252	-0.734205	1.40923	1.34069	0.208457	1.27238	-0.531024	3.36311	1.92676	-1.09252	-0.808703		-0.6	0.59664	-0.0933949	-0.531107	1.11537	2.51562	0.716577	-0.906161	-0.0373405	1.81149	2.11731	0.525361	-1.39487		-0.6	-0.970789	-0.688747	-0.458531	-0.0821783	0.448533	1.34001	0.26518	2.17326	0.654274	1.09568	-0.0876868	0.837343		-0.6	1.21125	-0.175628	0.368411	0.907348	-0.472175	1.07707	-1.58447
	-0.5	-0.895702	-1.61645	1.71112	1.32172	-0.0899569	-0.853133	-0.428654	0.16716	1.80537	-1.17788	-1.16958		-0.5	0.523288	-1.58643	-0.0375214	0.281402	2.64048	0.579869	-0.903844	1.06872	-0.588737	2.78817	0.570478	-1.72925		-0.5	-1.0911	-0.221167	0.491993	0.0889138	0.355828	1.20308	0.249092	2.16088	0.561145	1.11358	0.384243	1.02699		-0.5	1.1976	0.992054	0.995437	0.395677	-0.560683	1.51658	0.707623
	-0.4	-0.930548	-0.84973	1.14761	1.1899	0.145648	0.449256	0.0752464	2.37243	1.76109	-1.23792	-0.711916		-0.4	0.423127	-0.599586	0.571253	0.879246	2.63408	0.969654	-1.199	0.625776	1.75609	2.52722	0.198384	-0.687892		-0.4	-1.06579	-0.561907	0.894386	-0.300749	0.3194	1.33964	-0.24106	2.50297	0.296594	0.945275	0.264432	1.23691		-0.4	1.20365	1.17361	0.361063	-0.0745418	-0.472549	1.60302	-0.602231
	-0.3	-0.939305	-1.09113	1.03363	1.21652	0.421656	-1.0351	0.625495	1.95385	1.87545	-1.57668	-0.389777		-0.3	0.515766	-1.26059	-1.60675	1.20266	2.32237	1.17772	-2.23302	1.82522	0.597854	2.49793	0.452464	-0.749485		-0.3	-1.02785	0.257902	0.258143	-0.943749	0.354549	1.2955	0.293123	0.732929	0.737481	0.830966	0.387324	1.23596		-0.3	0.90514	1.05954	0.495303	0.296264	-0.231936	2.08562	-0.0665587
	-0.2	-1.13819	-0.884251	1.84594	1.05489	1.64942	-0.142724	1.78044	2.93357	1.44065	-1.52426	-0.652625		-0.2	0.911677	-1.52099	-1.90749	0.583371	2.27704	0.45704	-0.970693	1.02369	0.800851	2.55398	0.36544	-0.24373		-0.2	-0.896527	-0.77011	-0.890811	-0.0459431	0.169997	1.67693	-0.715693	2.38515	0.596416	0.727329	0.613477	1.43826		-0.2	0.900804	0.36025	0.97431	0.125382	-0.314868	2.27038	-0.324137
	-0.1	-0.968952	0.185112	1.81515	1.05905	1.92292	-0.237524	-0.469059	1.86222	1.89772	-1.38231	-1.18803		-0.1	0.543154	-1.0469	-0.404243	0.650435	2.10918	0.591053	-1.63329	0.756409	0.724644	2.55256	0.686361	0.0212173		-0.1	-0.748803	-0.364212	0.996759	-0.797013	0.105798	0.990934	0.469425	0.79167	0.415499	0.535439	0.799859	1.64753		-0.1	0.378831	-0.189983	-0.966307	-0.154554	-0.403213	2.53165	0.265245
	0	-1.44425	-0.663805	1.53606	1.13495	1.85833	-0.48626	-0.264898	2.23813	2.05377	-1.22988	-1.03843		0	0.493392	-1.33045	-0.823692	0.702129	2.11683	0.416097	-2.09813	0.306394	0.523721	1.90676	0.835705	0.694193		0	-0.994088	-0.138037	-0.581356	2.00158	0.0844182	1.0472	1.68282	1.33318	1.0972	0.723802	0.865148	1.61183		0	-0.172947	0.300398	-0.932286	-0.533321	-0.320115	2.68268	-1.59871
	0.1	-0.731101	-0.285154	1.65584	1.27091	2.8201	-0.309234	0.274835	1.23331	1.67175	-0.861021	-0.525109		0.1	0.119352	-1.36226	-0.0622947	0.311554	2.19446	0.679694	-1.57055	1.14902	0.156948	2.69693	0.837631	1.24955		0.1	-0.73836	-0.712178	1.60553	0.62449	0.100503	1.46776	0.141128	2.89327	0.666136	0.502197	0.913438	1.69309		0.1	0.00433701	1.11259	0.378226	0.0815268	-0.445212	2.58544	1.38106
	0.2	-0.473392	-1.17402	2.10419	1.5635	3.34604	0.228372	0.0395306	2.79556	1.94465	-1.05597	0.00429292		0.2	0.0953769	-1.12732	-0.118728	0.403869	2.19241	0.203386	-0.958431	0.0953747	0.531518	1.81803	0.699323	1.37723		0.2	-0.684867	0.46354	0.576724	1.34296	0.0558679	1.34682	1.04201	2.76433	1.40799	0.500246	1.11621	1.87344		0.2	-0.411894	0.387477	-0.436514	-0.311686	-0.513879	2.52064	-1.02731
	0.3	-0.568597	-0.895232	0.0760712	1.85643	4.04017	0.327319	-0.0829652	2.13093	2.19933	-1.0571	-1.00998		0.3	-0.0866057	-1.31002	-0.487822	-0.0447422	2.26389	0.543485	-1.12679	1.42755	0.14935	2.17066	0.827801	1.3644		0.3	-0.479491	0.468308	1.41251	1.23442	0.0302437	1.8423	1.28941	2.01859	1.31402	0.632717	1.10723	1.86115		0.3	-0.248264	1.07216	0.872688	-0.138805	-0.456322	2.60148	0.552816
	0.4	-0.366218	-0.40078	1.9183	1.9702	3.82211	0.151305	0.523401	4.07671	2.33724	-0.984233	-0.472987		0.4	0.136995	-1.24106	-0.660169	-0.167131	1.99874	0.227501	-1.37038	0.386568	0.685269	2.10506	0.71586	1.36864		0.4	0.0393761	-0.230421	-0.774737	2.42272	0.125939	1.74242	0.219283	1.31894	1.59359	0.65294	0.893391	1.79677		0.4	-0.712008	1.26447	-0.000402998	0.361856	-0.497747	2.17502	0.501872
	0.5	0.713875	-0.338015	1.8583	2.08927	3.87608	0.68739	0.473218	4.16847	2.62163	-0.626476	-0.718604		0.5	-0.141363	-1.74061	0.18545	0.150063	1.92439	0.00296392	0.131756	0.566984	0.426302	2.24923	0.706324	1.47186		0.5	0.147098	0.437741	-0.511555	0.13664	0.0191038	1.16615	1.48876	2.2308	1.79098	1.22852	0.79989	1.72287		0.5	-0.460279	1.49657	-2.11697	0.196489	-0.328701	2.1892	-0.743727
	0.6	2.30604	-0.256872	1.57948	2.7646	3.76536	1.92072	0.11251	2.48864	2.35199	-0.204228	-0.461185		0.6	0.262168	-1.41282	-0.807093	0.0359882	1.60074	0.102652	-1.28703	2.06051	0.148926	1.9207	0.645735	1.72173		0.6	1.19628	0.111332	-1.65903	0.818551	0.0864125	1.09982	0.911411	1.63981	1.79051	1.46705	0.75485	1.57317		0.6	-0.371901	0.7729	0.804075	0.125676	-0.215936	2.30769	-1.63672
	0.7	2.35069	0.0574535	3.02072	3.40985	4.24242	3.09081	0.603069	4.05221	2.72304	-0.826904	0.00519093		0.7	-0.0934763	-1.12493	0.770716	0.99367	1.46519	0.0668079	-0.425278	1.19547	-0.304322	1.49501	0.542784	1.25514		0.7	0.780193	-0.0889556	-0.793565	1.30633	0.175528	1.20133	1.98632	1.62262	1.93003	1.31751	0.630105	1.61728		0.7	-0.185591	0.445031	-0.0755309	-0.055723	-0.198802	1.57982	1.12555
	0.8	2.66125	0.53914	2.75212	3.82578	3.41076	1.75472	0.809577	4.32019	2.92452	-0.146647	0.6204		0.8	0.186083	-0.831837	0.645266	2.83725	1.20786	0.152537	-1.22292	0.119354	2.10875	2.27001	0.539605	1.09365		0.8	0.775308	-0.0195462	-0.276407	1.24261	0.0501802	1.16117	0.624352	1.98104	2.02649	1.52763	0.689775	1.68997		0.8	-0.783028	0.298707	-0.356819	1.02757	-0.438279	1.9804	-0.698891
	0.9	3.57647	1.07428	3.25239	3.84586	3.97201	2.97059	1.05385	4.14213	3.44509	-0.543035	1.08614		0.9	0.219618	-0.985545	-1.25028	-0.0597466	1.14858	0.239282	-0.15622	0.443084	1.00681	1.66553	0.504978	0.613041		0.9	0.183266	0.584509	0.0498105	0.243296	0.0160432	1.13761	0.987887	2.24236	2.04788	1.19004	0.67965	1.65625		0.9	-0.148817	-0.154995	1.33888	-0.674684	-0.605991	1.49243	0.189904
	1	4.11791	1.2596	3.01612	3.79721	3.54695	2.35632	1.13826	4.81105	3.26075	-0.198499	0.942143		1	0.182921	-0.823917	-0.417668	0.278076	0.992945	-0.235483	-0.614399	-0.626097	0.796788	1.78889	0.448893	0.285804		1	0.268258	0.00515884	1.16544	0.273159	0.0154148	1.15155	2.34522	1.55103	1.81306	1.4764	0.581775	1.60015		1	0.68978	-0.66057	-0.43887	-0.0024648	-0.64976	1.44106	-0.10164
	1.1	4.12987	1.63426	4.19897	3.86183	3.315	2.28723	1.70872	4.27706	3.37421	-0.551092	1.40238		1.1	0.236576	0.203212	1.34625	1.34969	0.969689	-0.160399	-1.50553	1.342	0.636958	1.66221	0.332727	0.277079		1.1	0.118102	0.40196	0.141232	0.953359	-0.0815905	1.34335	2.10948	1.03145	1.99376	1.58392	0.862312	1.66381		1.1	0.491991	1.02514	0.728059	0.0147722	-0.490236	1.13725	0.473736
	1.2	4.85061	2.28558	3.83341	4.02424	4.19629	3.61691	1.09619	4.38737	3.66879	-0.35229	1.97832		1.2	0.550839	0.176987	-1.00868	0.398684	0.771694	0.224806	0.552478	0.845477	0.76913	1.76293	0.371624	0.385705		1.2	-0.115648	-0.274457	-1.39475	0.375677	-0.217648	0.972411	1.97042	2.61643	2.11821	1.81073	1.09446	1.83827		1.2	0.574581	0.0201808	1.2225	0.0833026	-0.356093	0.85603	-0.156478
	1.3	5.05768	2.25175	3.23771	3.83637	3.61679	2.27899	1.84728	5.86423	3.38579	-0.682845	2.39737		1.3	0.0422924	-0.454326	-0.60722	0.712609	0.832605	-0.360571	-1.027	0.897215	-0.612149	1.29276	0.26494	0.0948467		1.3	-0.417588	1.05433	-0.977589	0.347093	-0.155599	1.22837	1.68332	2.63309	1.57457	2.01678	0.840135	1.81329		1.3	0.0289344	-0.177709	-0.515145	0.438686	-0.551839	0.794401	0.95311
	1.4	4.74693	2.21724	3.90713	3.61972	4.2007	4.18907	1.14634	4.28462	4.04301	-0.643966	2.78345		1.4	0.41022	-0.790126	-0.913136	-0.331473	0.868006	-0.222285	-1.02947	0.0992748	1.35242	1.27213	0.190883	0.255381		1.4	-0.676792	0.537981	0.902535	0.118354	-0.353141	1.31744	1.4971	1.75093	2.4699	1.80155	0.829049	1.74359		1.4	-0.208133	0.567281	-0.00536408	-0.18003	-0.470486	0.77916	0.627147
	1.5	4.84411	2.93637	3.2773	3.56437	3.68992	4.08244	2.8968	4.04945	4.04529	-0.785302	2.59487		1.5	-0.228434	-1.40479	1.28724	0.0573106	0.991419	0.131223	-2.0082	1.11297	0.192916	1.30439	0.349209	-0.0151778		1.5	-0.939027	-0.0553044	-0.794231	0.0452361	-0.26811	1.23462	2.43242	2.42704	1.79623	1.5191	0.64833	1.72883		1.5	-0.00240893	-0.485698	1.01197	0.951841	-0.580068	0.913442	0.836013
	1.6	4.66619	2.94425	4.10274	3.50349	4.38943	2.47489	1.94186	3.90895	3.46584	-1.00427	3.6713		1.6	0.243891	-0.66687	0.948395	-0.393709	1.13339	0.636426	-0.938393	0.926085	1.0247	1.35976	0.550408	-0.611446		1.6	-0.501136	-0.135426	-0.31667	-0.935373	-0.411199	1.6178	3.71525	2.25501	1.84921	1.52333	1.13806	1.79164		1.6	-0.769488	-0.0794341	0.620941	0.148993	-0.716075	0.507452	-0.34104
	1.7	4.19929	1.48016	3.045	3.34785	4.17371	3.62834	1.50301	3.88888	3.82292	-0.709119	3.10796		1.7	0.0722443	-0.925451	-1.26991	0.90143	1.04902	0.697331	-0.471047	0.559419	0.780992	1.37217	0.673953	-0.578746		1.7	-0.970073	0.0373579	-0.578458	-0.234137	-0.536523	1.52609	1.9269	1.88356	2.00279	1.70834	1.33654	1.77589		1.7	-0.390116	1.11823	1.10823	0.611699	-0.753308	0.688477	1.02506
	1.8	4.03739	2.6249	4.85142	3.19882	3.50279	3.58287	1.28282	3.57829	3.91044	-0.475755	3.69272		1.8	0.193882	-1.00662	-0.782985	0.590791	0.863946	0.884293	-0.257535	1.66468	0.516974	1.45795	0.688648	-0.609919		1.8	-0.982411	0.528141	0.242731	-0.678751	-0.480661	1.5244	2.11065	1.57082	2.41439	1.73107	0.782641	1.70696		1.8	-0.818364	0.675454	1.53668	0.611279	-0.768169	0.396403	0.593602
	1.9	4.06912	4.48272	2.56588	3.11127	3.11983	3.20059	2.24602	4.27119	3.98921	-0.647756	3.49025		1.9	0.610498	-0.496168	-1.69374	0.458539	0.688102	1.33862	-1.22452	1.20266	-0.478774	1.20382	0.6796	-0.697086		1.9	-1.25137	0.116611	-1.15721	-1.13976	-0.501129	2.07849	1.32556	0.756235	2.01533	1.81741	0.683483	1.58036		1.9	-0.372659	-0.659167	-0.398995	0.561859	-0.826195	0.304846	-0.0689252
	2	4.5145	3.54459	4.44001	3.15658	3.11629	4.60182	2.28662	5.28158	3.50265	-0.507307	3.72154		2	0.508432	-0.335936	-0.318592	0.722922	0.574711	1.22937	-1.47473	0.456578	0.935295	1.12863	0.695194	-0.31717		2	-1.06863	0.157714	-1.3693	-0.441716	-0.515504	1.47257	2.87409	0.835067	2.19972	1.95259	0.586569	1.50271		2	-1.18834	-0.217846	-0.327958	0.185487	-0.863223	0.16145	1.30152
	2.1	4.58362	3.65904	3.73858	3.33741	3.44057	7.22679	1.53811	4.82876	3.42216	-0.541143	3.83758		2.1	0.996113	0.189741	0.5011	0.166284	0.487236	1.32919	-1.79937	2.5743	0.0306405	0.979203	0.61636	-0.725239		2.1	-0.915987	-0.613597	0.519912	-1.31964	-0.538878	1.56883	1.11227	-0.162057	2.19515	2.29564	0.558429	1.41228		2.1	-1.10946	-0.00506236	1.04096	1.7402	-0.612309	0.044962	1.63202
	2.2	4.96692	3.80934	4.19112	3.26577	3.34032	5.42372	1.6664	4.1077	3.55399	-0.627035	3.24806		2.2	1.6358	-0.974993	0.326546	-0.0435753	0.404305	1.71213	-1.51966	1.91132	0.448216	0.953315	0.574039	-0.388269		2.2	-1.04421	0.288061	0.683876	-0.914931	-0.433335	1.47398	0.728915	1.84037	1.70203	2.40766	0.464505	1.38345		2.2	-1.05009	-0.0821589	-0.717277	0.443102	-0.965993	0.2588	0.0735698
	2.3	5.45363	3.66915	5.24894	3.02156	3.25385	3.71719	2.33671	4.22054	3.87592	-0.938258	3.16007		2.3	1.94584	0.707053	-0.738618	0.201502	0.363081	1.77233	-1.13155	0.201545	0.954634	0.495821	0.859335	-1.07301		2.3	-1.21889	-0.355268	-1.15093	-1.01288	-0.45886	1.54775	0.872001	0.343015	2.10652	2.47346	0.37223	1.31327		2.3	-1.33293	-1.30173	1.39371	1.53244	-0.699341	0.0462941	0.133214
	2.4	5.53727	3.24661	4.23101	3.18529	2.73988	5.08891	0.846696	3.94456	3.57893	-0.630653	3.92831		2.4	2.22137	0.160511	-0.141555	1.65195	0.275527	1.47971	-1.10115	0.130239	-0.391257	1.24411	0.941152	-1.13781		2.4	-1.12684	-0.685321	0.86647	-1.36057	-0.403793	1.79826	1.75172	0.716165	1.82862	2.5852	0.416388	1.36197		2.4	-0.53742	-0.596219	2.54883	1.24502	-1.00345	0.0616657	-0.706237
	2.5	5.36494	3.27769	4.88989	3.62106	2.59296	4.02614	1.71731	4.67726	3.18198	-0.727798	3.12046		2.5	2.3194	0.0271977	1.41156	0.7141	0.316295	1.46241	-1.41972	0.527204	0.834218	0.893836	1.00881	-1.01075		2.5	-1.38267	0.0212845	0.0366099	-1.53455	-0.528556	2.04768	0.838648	0.330202	1.78719	2.64946	0.370949	1.32982		2.5	-1.68648	0.460208	0.209128	1.60163	-0.775657	0.209225	0.546554
	2.6	6.00137	4.01815	4.16224	4.10514	2.61022	6.33521	2.89611	4.69153	3.22869	-0.263126	2.8514		2.6	1.79223	0.0927692	-1.30275	0.970049	0.198465	1.33719	-1.08683	1.60866	1.91492	1.44183	1.13893	-0.57757		2.6	-1.60217	-0.735946	-0.0634409	0.658959	-0.503051	2.53388	1.48969	0.87086	1.96572	2.45271	0.633617	1.28784		2.6	-0.691961	-0.951659	-1.31362	1.79094	-0.766666	-0.10735	-0.643685
	2.7	6.09791	3.55139	4.17958	4.36563	2.81822	5.20259	1.9398	4.60059	3.86254	0.575244	3.69743		2.7	1.92985	0.510019	0.47284	1.30056	0.155531	0.912622	-1.81668	0.539789	0.839339	1.34408	1.12445	-0.580567		2.7	-1.70628	-0.0532157	-0.796849	0.22402	-0.577801	2.92099	1.21867	0.444134	1.57725	2.59143	0.285467	1.27031		2.7	-0.31149	0.0144723	-0.625133	1.9438	-0.679605	0.322603	-0.701097
	2.8	6.03214	2.94272	3.62905	4.06314	3.08759	4.13662	2.41658	3.43312	3.58037	1.45123	3.18767		2.8	1.44826	-0.342096	-0.437668	1.64013	0.146047	1.36285	0.246109	0.788798	0.0546696	1.71783	0.962054	-0.47511		2.8	-1.39527	-0.182301	1.43105	-0.0321923	-0.586925	2.51498	1.16146	0.14666	1.64941	2.33639	0.516524	1.25384		2.8	-0.488175	-0.812163	3.01168	1.63013	-0.762359	0.481172	-0.49307
	2.9	6.90731	3.64318	4.93013	3.86932	2.59616	6.04057	2.45996	4.94199	3.46761	1.72319	3.17722		2.9	1.48549	-0.61648	-0.49556	0.773492	0.10466	1.59056	-0.869191	-0.611194	1.05886	1.57388	0.97714	-0.533482		2.9	-1.46778	-0.103571	-1.55294	-0.827793	-0.571235	2.06531	0.565558	0.568361	1.78248	2.36682	0.177111	1.16427		2.9	-0.573845	-0.797162	0.160917	0.994699	-0.711449	0.609578	-0.81321
	3	7.25101	2.80352	4.43998	3.63835	2.59482	6.36717	2.04093	5.80692	3.97802	2.17245	3.27994		3	1.4479	-0.201502	0.83707	0.730739	0.0789775	2.1236	-0.469707	1.22322	1.48861	1.65483	0.776305	-0.361369		3	-1.40355	-0.279669	2.29058	-1.23839	-0.681899	2.52781	0.753021	0.221606	1.54453	1.90736	0.277783	1.01674		3	-0.61114	-0.737874	-0.703629	1.08914	-0.729311	1.34949	0.882937
	3.1	6.85056	2.61875	4.12741	3.72503	3.23244	6.25643	2.80067	3.5774	3.47594	2.39962	3.70281		3.1	1.94882	-0.379752	-0.714597	1.8955	0.0343056	2.12471	-0.176801	1.09797	0.610663	1.33273	0.706647	-0.761306		3.1	-1.50295	-0.292916	-0.616283	-1.73052	-0.44042	2.08317	1.45575	0.0578905	1.64258	1.94279	-0.108686	0.895543		3.1	-0.509519	0.375014	-1.3156	1.18276	-0.783788	0.862809	0.00445098
	3.2	6.75487	3.78407	5.06936	4.08115	2.74126	4.37948	2.30975	4.46754	3.21969	2.62788	3.03735		3.2	2.48218	-0.215559	0.0985926	2.13917	-0.0925377	2.26273	1.25315	-0.117864	-0.336519	1.54482	0.706843	-0.687953		3.2	-1.39727	-0.328297	-1.15435	-0.426928	-0.616333	2.06545	1.12823	-0.590503	1.84174	1.811	-0.107242	0.754928		3.2	-0.788647	-1.71989	-1.38521	1.40156	-1.03117	1.26551	-0.565926
	3.3	5.64001	3.7254	3.96704	4.59061	2.3769	4.50947	2.04482	4.20581	3.61497	2.84925	3.8029		3.3	2.502	-0.086816	-2.56236	2.92757	-0.0741425	2.39363	-0.193252	-0.0587522	1.4132	1.40433	0.552801	-0.633909		3.3	-1.10792	-0.867164	1.03148	-0.623059	-0.491787	2.26288	0.73705	0.016245	1.32513	1.9296	-0.281599	0.70983		3.3	-0.305028	-1.23081	0.150974	1.09494	-0.831165	1.31074	0.551064
	3.4	5.78502	3.68937	3.8182	4.9883	3.06061	5.5525	2.66243	3.36953	3.29629	2.78081	3.87497		3.4	2.28816	-0.162297	-0.228856	2.9011	-0.0821744	2.72832	0.195846	0.996401	1.08489	1.38538	0.385267	-0.595962		3.4	-1.60473	-0.0741429	1.41305	-1.03112	-0.313834	2.09495	-0.182153	-0.0753232	1.29872	2.18753	-0.0736289	0.771753		3.4	0.0558266	-1.75649	1.16298	-0.0541458	-0.848838	1.65549	-0.0584004
	3.5	4.83358	4.15744	5.02361	4.90596	3.29277	5.00685	2.40655	5.30157	3.42684	2.5248	2.94677		3.5	2.29945	-0.0454351	-0.377864	3.00984	-0.0112305	2.23004	0.478828	-0.258266	0.313719	1.63975	0.21625	-0.501964		3.5	-1.20547	-0.702136	1.34172	-1.58811	-0.0808637	1.66974	1.36223	0.0915503	1.10071	2.50628	0.190781	0.929015		3.5	0.160951	-1.77899	0.912745	0.781229	-0.796826	1.50411	-0.875664
	3.6	4.87322	3.75755	4.55485	4.6361	2.89182	7.98897	3.18987	4.23473	2.47576	2.56957	3.55863		3.6	2.06654	-0.0182361	1.20196	2.53335	-0.0424279	2.25781	-0.313137	2.29194	0.571159	1.45481	0.244176	-0.509809		3.6	-1.43	0.134292	-0.834081	-1.21501	0.30712	1.26551	0.349955	1.02787	0.97296	2.73556	0.263118	0.989743		3.6	0.326602	-0.358728	1.45635	0.789349	-0.719169	1.82873	0.212521
	3.7	5.01441	4.96899	5.10477	4.61006	3.07292	4.37979	3.46821	5.30247	3.13253	2.70499	3.79339		3.7	1.73729	-0.759623	-0.833826	1.84029	-0.160113	1.70007	-0.894071	0.596639	0.160774	1.74875	0.356201	-0.286997		3.7	-1.39598	-0.593082	-0.407008	-1.36854	0.480218	1.2854	1.36979	0.0674983	0.899221	2.92989	0.252136	0.9231		3.7	0.589581	-1.45985	-0.369376	1.46432	-0.812813	1.62172	0.499946
	3.8	5.68589	5.13437	4.16502	4.81029	3.29895	7.72346	2.29861	5.79151	2.52299	2.99217	3.52935		3.8	1.68547	-0.607242	0.0616697	2.58747	-0.242991	1.82318	0.666873	1.51137	0.0344255	1.62448	0.507641	0.321834		3.8	-1.34663	-0.546056	-0.618982	-1.19781	0.479807	0.913396	0.263647	-0.560813	0.901757	3.22267	-0.165431	0.809446		3.8	0.662558	-1.39249	0.524776	0.987173	-0.619916	1.31586	-0.356636
	3.9	5.3827	4.44647	4.62184	4.87847	2.73917	6.84684	3.25141	4.5319	3.31188	3.06835	3.97801		3.9	1.56326	-1.36026	-0.159517	2.65158	-0.231904	1.65793	-0.465895	0.687268	1.18631	1.45804	0.491479	0.27141		3.9	-1.48529	-0.372469	1.07109	-0.696899	0.50866	1.4723	0.635445	0.393325	0.538128	2.86852	-0.326227	0.704721		3.9	0.729751	-1.59073	0.114847	1.03722	-0.77781	1.35197	0.119412
	4	5.91753	3.85859	4.28914	4.71519	3.15176	5.97759	3.10582	5.58593	3.5362	2.76871	4.39193		4	0.94633	0.0579471	0.230203	1.0322	-0.257414	1.35836	0.817466	0.0910613	0.285987	1.5603	0.511711	-0.00434034		4	-1.50108	-0.290608	0.0539265	-1.26137	0.359381	1.33747	1.0363	0.933193	0.817834	2.97103	-0.229372	0.608277		4	0.120628	-0.581276	-0.300377	1.02968	-0.740976	1.47789	-0.786722
	4.1	5.75548	4.14635	4.20865	4.37607	2.72031	6.63887	1.97079	4.80958	3.64463	2.9262	4.02187		4.1	1.00876	-0.943902	-1.05708	2.63479	-0.148921	1.13033	0.367897	0.718609	1.53188	1.48668	0.331721	0.266874		4.1	-1.47776	-0.727103	-0.533521	-0.939775	0.28288	1.0205	0.865884	0.815289	0.196757	3.12456	-0.267858	0.551709		4.1	0.0989478	-1.47875	1.66647	0.929817	-0.603491	1.32543	-1.04905
	4.2	5.71126	3.48637	5.26451	4.38291	2.50553	4.36746	3.81891	3.11528	3.29481	3.73179	3.92133		4.2	0.791761	-0.397915	0.122047	1.59972	-0.0886969	1.0975	1.32864	0.463916	0.826986	1.27919	0.426988	0.348641		4.2	-1.42209	-0.63158	0.0877957	-0.787875	0.221126	1.61057	1.50247	0.74061	0.805965	2.81321	-0.389547	0.505416		4.2	0.0325842	-0.0573077	-0.923419	1.00935	-0.642731	1.41549	1.17371
	4.3	5.20056	3.63132	3.84727	4.8273	2.37166	6.4811	1.28009	1.76613	3.92645	3.70778	4.66427		4.3	0.740693	-0.373428	-1.13993	1.94224	-0.0848064	1.4262	0.800962	0.241313	3.50861	1.50707	0.190969	-0.265872		4.3	-1.71296	-0.726378	-0.330776	-1.02615	0.321498	0.9193	-0.231415	0.998838	0.613892	2.67776	-0.458287	0.483845		4.3	-0.308677	-1.87804	0.631319	1.08575	-0.226019	1.38602	-0.804422
	4.4	4.75286	3.56835	3.8918	4.58785	2.364	6.86314	2.56847	4.41027	2.91704	3.87219	3.67508		4.4	0.711514	-0.46181	-1.49702	1.34628	-0.0611835	1.40874	1.56354	1.95669	0.551591	1.38495	0.206103	0.178822		4.4	-1.68509	-1.02543	-0.555457	-0.319569	0.207143	1.01112	2.51534	0.230677	0.477316	2.55573	-0.385799	0.462937		4.4	-0.329905	-0.861725	0.282242	1.88677	-0.366883	1.88929	0.158558
	4.5	4.27973	2.77298	4.71714	4.51449	2.64596	6.81773	2.15751	3.63115	3.57562	3.93648	3.92315		4.5	0.714467	-1.23089	-0.300728	2.42475	-0.0741119	1.06301	0.843212	0.50696	0.735147	1.75519	0.0747658	-0.408109		4.5	-1.63881	-1.03693	-2.21071	-1.92131	0.320473	0.708682	-0.724361	0.988658	0.345115	2.53028	-0.277839	0.45121		4.5	-0.712364	-0.838963	0.688362	1.23824	-0.23775	1.6948	0.886795
	4.6	3.77703	3.51951	3.40239	4.30041	2.12475	7.65467	3.57241	3.71638	3.82269	4.17385	2.65533		4.6	0.742283	-0.710634	-0.650805	2.18024	-0.146449	1.08279	2.00184	1.55299	1.92033	2.03067	0.0994084	0.282523		4.6	-1.51252	-0.717019	-0.249259	-1.22649	0.211306	0.2204	1.39012	1.29899	0.401435	2.51801	-0.685826	0.454732		4.6	-0.180426	-2.21707	-0.38481	0.629615	0.0129278	1.66596	-0.361013
	4.7	3.79597	3.24624	3.93805	4.30465	2.24713	6.08538	3.46777	1.50731	3.70423	3.76011	3.25681		4.7	0.568364	-0.177301	1.57882	3.1218	-0.0660896	0.844506	1.79969	0.705752	-0.426799	2.28353	-0.051832	-0.413368		4.7	-1.22393	-0.725517	-0.904335	-1.31131	0.144307	-0.0827711	0.954042	-0.00858469	0.682015	2.39099	-0.704026	0.465515		4.7	-0.821238	-0.65552	-0.580877	0.88445	-0.0127555	1.83494	-0.090706
	4.8	2.9428	3.75701	3.75963	4.3331	2.16067	5.72663	2.12737	2.9921	4.44972	4.06759	3.35679		4.8	0.49155	0.0231807	-0.260334	2.09464	-0.070609	0.94037	1.25467	2.1458	1.37149	1.98032	-0.153346	-0.0470736		4.8	-1.54592	0.208245	0.990414	-0.969149	0.367852	0.198407	1.10384	1.35415	0.149272	2.21937	-0.486519	0.453992		4.8	-0.916637	-1.86229	-1.33032	0.656512	0.0181027	1.93001	-0.209799
	4.9	3.62659	2.64949	2.81513	4.17968	2.6436	6.21047	3.15682	2.85893	4.34077	3.54386	4.29647		4.9	0.346143	0.713194	-0.976943	3.05614	-0.154543	0.837655	0.159287	-0.583089	0.615611	2.16526	-0.230186	-0.545014		4.9	-1.52979	-0.456455	0.0718243	-1.72966	0.513602	0.0322022	0.140613	1.46709	0.119111	2.06486	-0.550419	0.392961		4.9	-0.489891	-0.517717	-1.86377	0.356733	0.134322	1.85563	0.350237
	5	2.73412	3.14567	3.94641	4.49624	3.09664	5.3467	1.70817	1.7173	4.58163	4.04905	4.34887		5	0.248105	-0.454118	0.908094	2.66119	-0.165165	0.2603	1.31469	0.392516	1.53847	1.86143	-0.0830292	0.102626		5	-2.01281	0.160894	0.0886581	-1.12105	0.677409	0.210705	1.05598	0.423762	0.499601	1.98146	-0.624438	0.39763		5	-1.16149	-1.09763	0.331481	1.03589	0.126039	2.40978	1.26469
	5.1	2.75695	2.87688	3.42641	4.27489	2.09943	7.12751	2.62326	2.31939	4.28545	3.23438	4.28704		5.1	0.421726	0.214823	-0.292537	4.20756	-0.0961368	0.544874	-0.00327045	1.92499	1.46937	1.80735	-0.166037	-0.0704493		5.1	-1.67538	-0.652643	0.304626	-1.11973	0.560992	-0.106375	0.683168	0.0577678	0.781689	1.88293	-0.485831	0.439248		5.1	-0.531332	-1.86588	1.35922	1.36905	0.395458	1.87457	0.147827
	5.2	2.52248	2.59561	3.23432	4.09957	2.1613	7.39272	1.38404	2.29355	4.38715	3.78051	3.82877		5.2	0.597347	0.412007	-0.156044	1.50532	-0.00397181	0.380519	1.57957	0.397304	1.32482	1.77241	-0.253084	0.00939391		5.2	-1.87541	-1.12938	-0.727732	-1.48332	0.798173	-0.393208	1.20532	0.51925	0.133175	1.93041	-0.577212	0.529054		5.2	-0.944548	-0.0564414	-1.91911	0.162124	0.427888	1.84265	-0.49639
	5.3	3.32813	5.26436	3.08326	3.77368	3.05606	6.76765	1.59601	3.02922	4.85986	3.31269	4.13177		5.3	0.685417	-0.398713	-2.1294	1.86974	0.41604	0.559081	1.20159	1.2593	2.14731	1.98901	-0.135251	-0.0114902		5.3	-1.4445	-1.03904	0.558284	0.0738464	1.10487	-0.087836	0.691384	1.05066	0.484707	1.76146	-0.0542123	0.723798		5.3	-0.427385	-0.525775	0.0463916	1.0969	0.517737	1.96376	-0.0953542
	5.4	3.39642	3.69087	2.8172	3.61801	2.4259	7.256	2.25861	0.945254	5.07107	3.37213	4.06749		5.4	0.976504	-0.221055	-0.807898	3.13404	0.800268	1.14136	1.56043	1.71479	3.28713	2.31193	-0.0216571	0.275157		5.4	-1.69417	-1.06703	0.772903	-1.71311	1.28412	-0.14251	0.0436599	1.77214	0.980229	1.76266	0.112348	0.938029		5.4	-0.596359	0.305992	-1.2118	0.441248	0.520556	1.79516	0.860538
	5.5	3.04101	3.89311	2.43551	3.485	2.26435	6.63255	1.45519	2.43995	4.70888	3.33318	3.51478		5.5	1.03377	0.678067	-1.20786	3.5251	1.09591	0.990456	1.20584	-0.253337	1.83233	1.86488	0.051694	0.354783		5.5	-1.63711	-0.52833	-0.82674	-1.59316	1.04952	-0.259779	-0.104356	0.607357	0.577917	1.68354	0.0655527	0.973795		5.5	-0.37098	0.25446	0.974351	0.393938	0.347441	2.17587	0.387795
	5.6	3.20606	4.10772	3.27044	3.49772	2.33456	5.97763	1.42476	1.67481	4.43758	2.87348	2.96498		5.6	0.605564	-0.0884658	-0.7621	1.19099	1.08071	0.721838	1.77265	1.19963	2.48142	2.32662	-0.0241049	0.81545		5.6	-1.53991	-1.13201	0.172368	-1.55819	0.83467	0.148711	1.90561	1.43364	0.553304	1.60697	-0.0378162	0.900723		5.6	-0.137547	0.373921	-0.188491	1.37796	0.372965	1.95355	1.1296
	5.7	2.43388	3.97184	1.57476	3.39334	2.36565	6.70513	2.54468	1.78777	4.43275	3.37969	3.3016		5.7	0.598447	0.900547	0.697391	1.96492	1.18159	1.206	0.0864558	1.12662	2.77545	2.04375	-0.028888	1.44387		5.7	-1.01607	-1.12077	-2.48907	-2.00803	0.648681	-0.458363	-0.224278	0.16677	0.537929	1.43438	-0.242676	0.77929		5.7	0.230453	0.153243	0.154732	0.170218	0.514582	1.85533	-0.474378
	5.8	2.3732	4.49589	3.08276	3.14396	2.19204	5.64032	3.69653	1.35774	5.48176	3.03071	3.63394		5.8	0.57508	0.297212	-0.499281	1.75732	1.06152	1.13071	0.748553	0.145118	3.99475	2.0232	0.0403568	2.17606		5.8	-1.46251	-1.01358	0.707017	-1.49613	0.489377	-0.642955	0.0140264	0.0493841	0.600222	1.51225	-0.067749	0.662839		5.8	0.226222	0.557376	0.698494	1.11473	0.59602	1.43201	0.232894
	5.9	2.83541	3.28043	5.1917	2.93626	1.96896	6.67171	1.2632	1.76565	5.09302	2.82134	2.88145		5.9	0.481917	0.680802	0.671155	3.34015	1.10252	1.14211	0.570679	0.0860344	3.64617	2.23435	0.144937	2.38031		5.9	-1.4531	-0.234379	-0.166097	-1.39634	0.412469	-0.741249	0.482793	0.323986	0.747359	1.4856	-0.276061	0.528525		5.9	-0.0158098	0.732302	1.89406	0.552277	0.792724	1.57876	-1.58881
	6	2.71524	4.72912	3.28149	2.7286	1.66871	6.10882	2.30123	2.61327	4.75284	2.65885	3.21902		6	0.263585	1.31047	0.939696	1.8969	1.18156	0.683115	1.07508	0.626124	2.68303	2.33146	0.419148	2.99507		6	-1.13537	-1.16763	0.409032	-1.20303	0.241167	-0.691637	-0.601252	1.03873	0.483522	1.31469	-0.448985	0.431488		6	0.0165017	-0.458852	-0.355682	0.485714	0.896311	1.47283	-1.0004
	6.1	2.87603	2.97918	3.9944	2.73043	1.76972	5.88159	2.0463	0.365642	4.95543	2.69088	2.70588		6.1	0.323554	1.30717	-0.565038	2.55683	1.34599	1.04373	0.360554	1.76237	3.711	2.38918	0.801348	3.64534		6.1	-1.55606	-1.0566	-1.41423	-1.13349	0.155244	-0.371893	0.197851	0.996571	0.774564	1.33152	-0.280814	0.381748		6.1	0.326887	-0.0809208	0.611202	0.687297	0.987389	1.30983	-1.1454
	6.2	3.39064	3.89433	3.52285	2.59926	1.95977	6.21965	1.44516	1.39892	5.02279	2.44753	3.0308		6.2	0.500347	0.615237	0.316929	2.74685	1.317	0.973452	1.74706	1.20587	2.57458	2.01153	0.81961	4.12494		6.2	-1.10632	-1.72338	0.0398219	-2.53386	0.0367805	-0.691283	-0.769359	0.551995	0.743563	1.09551	-0.593431	0.334809		6.2	0.0414089	0.627513	0.92071	1.20373	1.14128	1.34251	-1.088
	6.3	3.65207	3.7343	4.44557	2.86592	2.0234	6.18818	1.10986	0.987799	4.49794	2.26522	2.86513		6.3	0.561337	2.2711	-0.291401	1.47726	1.32113	1.12354	1.58186	1.91669	1.26464	2.41378	0.920342	3.96058		6.3	-1.52884	-1.08323	0.975352	-1.0556	0.42026	-0.322432	-0.247832	0.678867	0.686865	0.948855	-0.555332	0.364402		6.3	0.11119	0.405922	1.04985	2.00226	1.23229	1.60875	-0.684936
	6.4	4.07466	3.07096	5.34723	2.88104	1.79792	5.31155	1.47452	1.18735	4.588	2.64239	2.87068		6.4	0.264153	0.597608	-0.611874	2.23224	1.2678	0.892267	-0.106452	-0.0469506	3.17235	1.87735	0.895629	4.03054		6.4	-1.25702	-1.64522	-0.82915	-0.856769	0.698609	-0.471532	0.667564	-0.14833	1.0771	1.01196	-0.454686	0.476001		6.4	0.0874101	-0.433275	0.520579	1.23852	1.58026	2.01093	-0.407357
	6.5	4.28795	1.92632	3.52012	2.79161	2.5367	5.131	2.3277	0.530023	4.47772	2.6663	2.9123		6.5	0.238317	1.75633	0.485894	2.43023	1.29703	0.761024	0.239452	0.934378	2.43262	2.62945	1.02592	3.89071		6.5	-1.45534	-0.933848	0.872229	-1.32388	0.685495	-0.459633	0.197054	1.63629	0.602496	0.861254	-0.454076	0.515053		6.5	-0.24407	-0.107005	0.312323	1.9404	1.60967	1.27195	-0.233081
	6.6	3.86288	3.67892	4.22542	2.7458	1.74376	6.24594	1.62953	1.53833	4.77524	3.25869	3.14614		6.6	0.381893	1.19616	-0.823536	2.15681	1.22862	0.967292	0.634633	3.01266	3.29109	2.38507	0.927947	4.29066		6.6	-1.48343	-0.848883	-0.957331	-0.970024	0.386843	-0.342131	0.181677	1.11526	0.649125	0.884919	-0.522186	0.456624		6.6	-0.0548634	-0.453451	1.35117	2.3912	1.7204	1.44823	-1.14982
	6.7	3.42754	1.74111	2.81508	3.09378	2.14444	4.04572	1.25263	0.730929	4.7357	3.87378	3.36479		6.7	-0.063744	1.15875	0.510411	2.89666	1.28545	1.02735	0.498461	1.23183	4.00217	2.17881	0.965538	4.14031		6.7	-1.35107	-1.08895	-0.509817	-1.44696	0.279769	-0.212532	0.331204	0.592749	1.08918	0.888937	-0.60171	0.352771		6.7	-0.378786	-0.358624	-0.360036	2.05722	1.60887	1.35523	0.729353
	6.8	3.42158	2.00054	2.76233	3.07436	1.97866	6.16513	0.940816	1.35635	4.47884	3.98961	3.10083		6.8	0.323863	1.17507	2.04495	2.41178	1.35565	1.12447	0.194612	0.994597	2.32203	2.08321	0.8943	3.93644		6.8	-1.26318	-0.897713	1.26328	-2.30567	0.0364456	-0.434665	-0.0695076	1.46492	1.08681	0.837809	-0.644651	0.242685		6.8	-0.414958	0.192356	-2.01294	2.27146	1.54199	0.738696	2.00057
	6.9	3.68498	1.67102	3.44666	3.12705	1.90168	4.45119	1.8444	1.24442	4.76156	4.17451	2.75094		6.9	0.294925	1.00017	-0.403372	1.9738	1.41322	0.541887	0.702019	1.10804	3.06304	2.37766	0.950379	4.12124		6.9	-1.44196	-0.744826	-0.83268	-1.83052	0.156612	-0.405777	0.411894	0.265399	0.978966	0.873602	-0.583525	0.217264		6.9	-0.666054	-0.0721688	0.806789	1.82743	1.46418	0.920208	2.46476
	7	3.87508	2.19406	3.05457	3.06038	1.30132	7.30241	2.48819	0.784009	5.10169	4.34817	3.24529		7	0.534807	1.36904	0.491819	1.91734	1.35271	0.765152	0.286308	3.08058	3.48686	2.27704	1.04426	3.95413		7	-1.09598	-0.640818	-0.367297	-1.67924	0.16074	-0.567385	0.169465	-0.126814	0.765798	0.710144	-0.509693	0.209301		7	-0.91115	-0.722051	-0.13822	1.42422	1.24284	0.466133	-0.539286
	7.1	3.82798	2.16815	3.21387	3.0278	1.36899	4.54017	2.55874	1.12888	4.6694	4.51976	2.66425		7.1	0.540455	-0.251682	0.328953	1.83772	1.38734	0.791736	0.964896	0.914482	2.35922	2.40423	0.933116	3.76909		7.1	-1.48553	-1.01251	-1.20729	-0.262752	0.0842472	-0.482969	-1.18447	0.198373	1.57243	0.477166	-0.685352	0.216959		7.1	-0.777154	1.24856	-1.53408	2.06924	1.1903	0.631326	1.45454
	7.2	3.74705	4.35822	3.46777	3.3879	1.97464	5.23262	1.33066	2.99913	4.69466	4.32592	3.17032		7.2	0.263263	1.40639	-1.05022	1.72793	1.39582	0.92878	-0.332581	1.10158	3.60157	2.07147	0.991715	3.98231		7.2	-1.52593	-1.07442	-0.363337	-0.765959	-0.0125898	-0.554923	-0.466773	0.0880588	1.12286	0.573555	-0.759829	0.201496		7.2	-1.05758	-2.55979	1.02269	1.72133	1.27145	0.547373	0.218055
	7.3	3.5812	3.54096	3.27958	3.34607	2.08394	6.06449	1.98167	1.02882	5.26943	4.23404	2.41585		7.3	0.66261	1.59391	0.826377	1.73687	1.46034	0.52713	0.465017	1.77607	1.44187	1.91642	0.935315	3.74662		7.3	-1.28806	-0.834379	-0.271374	-0.54034	0.205263	-0.789694	-0.128629	0.601987	1.22845	0.503904	-0.813508	0.139731		7.3	-1.15209	-0.717744	-0.461148	2.44058	1.25032	0.808935	-0.461274
	7.4	2.99165	4.50917	3.09624	3.02502	1.67019	5.34638	1.81369	1.64454	4.52876	4.39699	3.02435		7.4	0.0668545	1.12526	-0.72881	1.34539	1.43815	0.670291	-0.216028	2.13674	3.73916	2.29377	1.06927	3.70184		7.4	-1.73218	-1.12567	1.35268	0.684489	0.2048	-0.573073	0.391949	0.766326	1.09157	0.668691	-0.622854	0.0947595		7.4	-1.58308	-0.696341	2.43515	1.30923	0.985348	0.530123	-0.603946
	7.5	2.18717	3.43755	3.50334	2.96837	1.93061	5.00886	2.08974	1.29232	4.65944	4.27669	2.56127		7.5	0.0573222	0.406901	0.149329	1.13122	1.45942	0.214629	-0.127831	2.60205	1.44488	2.10678	0.885083	4.17563		7.5	-1.38328	-0.299244	-0.100356	0.421478	-0.0143904	-0.618269	0.414626	0.585992	0.83218	0.872932	-0.980207	0.11523		7.5	-1.30702	-0.870907	-0.98798	2.12089	0.952608	0.848529	-1.16132
	7.6	2.20862	2.81758	3.70748	2.82121	1.60997	7.17795	2.97655	0.717986	5.05775	4.06484	2.26747		7.6	0.277886	0.895843	-2.15495	1.85853	1.52907	-0.100427	-0.229187	1.33337	2.60484	2.33711	0.941085	3.78279		7.6	-1.15972	-1.41726	-0.211945	1.05465	-0.123573	-0.491675	-0.789388	-0.416922	0.946633	1.0312	-0.581864	0.272995		7.6	-1.54438	-1.00188	1.09368	1.41465	0.892647	0.575911	-1.03541
	7.7	1.79419	3.53934	3.06049	2.82061	1.843	6.48764	1.59734	0.553482	4.3188	4.12827	2.08852		7.7	0.19168	0.428938	-0.153294	1.20398	1.549	0.0105159	0.500903	2.01924	3.87365	2.07532	0.842502	3.82352		7.7	-1.27571	-0.421419	1.58308	-0.192147	-0.24471	-0.187953	0.832639	0.338785	0.788194	0.864599	-0.591587	0.372238		7.7	-1.59802	0.0243364	0.356574	1.73265	0.895677	0.270938	-0.641708
	7.8	1.48826	2.71303	3.58929	2.98689	1.8684	6.57167	3.19343	0.0883679	4.94962	4.1579	2.98895		7.8	-0.00979775	0.465474	0.461959	2.09517	1.4399	0.272494	0.240699	2.43711	2.06977	1.91023	0.760156	4.08498		7.8	-1.31195	-0.958433	0.388519	0.633492	-0.404477	-0.0902364	0.69778	0.524953	1.18993	0.911271	-0.598742	0.346927		7.8	-1.58536	-0.741338	0.816341	1.15269	0.79221	0.230613	-1.23799
	7.9	1.31436	3.28259	3.17408	2.73082	1.40532	5.49407	1.78145	2.91425	4.64294	4.31028	2.22519		7.9	-0.0817644	-0.730181	0.31528	0.266953	1.4889	0.00279625	0.45671	2.98678	3.37199	2.00905	0.616083	3.96016		7.9	-1.60776	-0.279642	2.39204	0.350053	-0.476158	-0.115888	-0.546529	-1.20316	0.808944	0.886362	-0.559903	0.246212		7.9	-1.68027	0.865783	-0.976251	0.988171	0.763775	0.196621	0.017817
	8	2.0715	3.08853	2.55633	2.84488	1.77275	5.75747	2.19563	1.20302	3.69789	4.14448	1.81174		8	-0.157859	-0.0928652	1.93358	1.05014	1.30976	0.333438	1.39631	1.91561	3.26975	1.84874	0.378745	3.40499		8	-1.52916	-0.695184	-1.36231	-0.972575	-0.632942	0.349243	-1.11936	-0.0210898	0.789915	0.849213	-0.691776	0.143203		8	-1.27393	0.56958	-2.06558	2.25778	0.664373	0.21645	-0.208616
	8.1	2.47407	4.29626	3.89425	2.73798	1.37017	7.52789	1.94329	2.75091	4.28244	3.81779	1.77774		8.1	0.00294581	0.95895	-1.53732	0.536238	1.19264	0.0192418	-0.570569	2.43722	5.07553	1.83606	0.612791	3.16114		8.1	-1.57738	-1.03196	0.353176	0.391214	-0.811917	0.383928	-0.523654	0.066117	0.573076	0.541074	-0.875407	0.0591426		8.1	-1.28024	-0.13981	0.0299447	0.709644	0.733024	0.0427777	0.160421
	8.2	2.19486	2.94473	2.36356	2.62457	1.63805	5.28614	1.31897	1.25154	3.66667	3.58554	3.08848		8.2	-0.104766	-0.101505	-1.2637	2.00747	1.18097	0.212171	-0.216893	2.27719	1.38765	1.7595	0.397519	3.15253		8.2	-1.74768	-0.96086	-2.61328	-0.357053	-0.821387	-0.191505	-0.445729	-1.02326	0.351785	0.542586	-0.980471	0.056916		8.2	-1.28936	0.274957	-0.209153	0.715696	0.700437	0.233522	-0.506689
	8.3	2.03245	3.35251	4.5112	2.68459	1.93309	6.47667	3.02881	2.49301	4.12547	2.83329	2.4445		8.3	-0.166255	0.73905	1.29119	0.523672	1.08524	0.0318014	-0.481897	3.45666	2.37245	1.34591	0.535498	3.01454		8.3	-1.84736	-0.39512	-0.926784	-0.572043	-0.996772	0.678752	0.448106	-0.119293	0.595603	0.464614	-0.869273	0.0766204		8.3	-0.654702	-0.80956	-0.661643	0.582577	0.298784	-0.0928886	0.00180483
	8.4	1.77053	3.55306	4.15398	2.48956	1.5361	3.61897	1.74453	2.80127	3.44772	3.01799	3.20491		8.4	-0.249576	0.43216	-0.305436	0.36623	1.02547	-0.00665198	0.548062	2.1054	1.63942	1.45843	0.288847	2.61927		8.4	-1.82075	-0.92507	-0.727739	0.551226	-0.96983	0.167845	-0.794375	-0.897118	0.597327	0.562114	-0.978576	0.0478369		8.4	-0.93804	-0.376412	-0.017151	0.583809	0.0412135	0.0194594	-0.477441
	8.5	1.81311	2.87428	4.3693	2.40377	1.68635	3.76206	1.82406	2.38821	3.73168	3.0816	2.10333		8.5	-0.492462	0.571027	0.499254	1.57718	0.89154	-0.00838161	-0.575108	1.33909	2.16713	1.97275	0.326342	2.69485		8.5	-1.96663	-0.645606	0.957798	-0.200418	-1.04506	0.273492	-0.715559	-0.923771	0.434418	0.43508	-0.850544	0.055063		8.5	-0.595867	0.59413	0.352678	0.8687	0.021435	0.289497	-2.05166
	8.6	0.946776	2.87902	4.17312	2.16313	1.11374	4.97802	1.47897	2.59598	3.68448	3.19546	2.03474		8.6	-0.302627	0.211351	0.0442221	1.83253	0.907407	0.189803	1.09778	1.44504	3.40804	2.02588	0.28928	2.75835		8.6	-1.80263	-0.889363	0.0170826	0.276605	-1.14203	0.62633	-0.592553	-0.378838	0.377105	0.424298	-0.684875	0.233534		8.6	-0.218604	-0.498372	1.06552	0.0586976	0.00498522	0.0172928	-0.0648264
	8.7	1.14263	3.45931	3.62204	1.96384	1.6813	4.88597	1.6512	3.42526	3.51528	2.75902	2.55447		8.7	-0.18544	0.75394	-0.776112	0.994021	1.03773	-0.182396	-0.349765	2.77435	1.34149	1.6637	0.297441	2.80389		8.7	-1.76286	-1.3619	0.0859619	-0.345675	-1.13476	0.574843	2.4572	-0.73578	0.424932	0.299539	-0.438241	0.390412		8.7	-0.614966	0.205238	-1.60052	0.790324	0.0361126	-0.0442756	-0.968239
	8.8	0.907741	2.95775	5.78365	1.77367	1.04279	4.39367	3.84356	2.42412	3.315	2.46623	3.03301		8.8	0.00763015	0.565314	0.798161	0.802081	1.01288	0.14953	0.823788	0.998727	1.69018	1.99724	0.519909	2.66098		8.8	-1.65982	-0.868396	-0.293469	0.316083	-1.16348	1.20519	-0.252943	-0.255251	0.400711	0.29988	-0.57201	0.346843		8.8	0.0443475	0.10734	0.952117	1.49878	0.435342	0.0234196	-0.993071
	8.9	0.727616	2.55191	3.46114	1.63074	1.00353	4.79022	2.79624	2.21785	3.13334	2.39097	2.42377		8.9	0.111259	0.401519	0.166874	0.660829	1.03675	-0.158391	-0.617082	3.13726	2.63262	1.45659	0.333472	3.04279		8.9	-1.74672	-0.53413	0.71039	-0.142134	-1.20899	0.658943	-0.124748	-0.399808	0.255001	0.363424	-0.810535	0.301697		8.9	-0.312671	-0.680362	-0.14044	0.174378	0.440685	-0.196388	-0.456434
	9	0.866163	1.60958	4.63103	1.33539	1.18459	7.67257	0.782513	3.05434	3.01644	2.12619	2.36065		9	0.943766	1.42991	0.53231	1.29869	0.916775	-0.112556	-0.169601	2.38562	2.09177	2.15341	0.352644	2.27912		9	-1.89026	-1.17111	-0.656751	0.284787	-1.19423	0.785967	-0.159792	-1.01623	0.204784	0.227091	-0.919455	0.28757		9	0.113608	-0.44688	-1.44145	0.848939	0.415213	0.113196	0.524708
	9.1	0.75138	2.00342	4.54581	1.2189	0.911161	6.80793	1.82076	3.0737	3.57435	2.52868	3.1558		9.1	0.882945	2.07597	-0.115208	0.749649	0.857935	0.494997	-0.685703	2.07637	2.00957	1.93993	0.400585	2.13717		9.1	-1.49921	-0.80572	0.416822	0.823641	-1.28288	0.741554	-0.651258	-0.956643	0.0793688	0.361709	-0.643445	0.172144		9.1	-0.186447	-0.754765	0.705347	1.00881	0.459854	0.0224294	-1.28966
	9.2	0.739445	1.36942	4.23155	1.03889	0.913236	4.88438	2.9357	3.91603	3.66296	2.5253	2.60769		9.2	1.40961	0.681061	0.58918	0.624042	0.733041	0.350536	0.476913	2.06007	1.32013	2.22788	0.238285	1.61532		9.2	-0.69368	-0.977133	0.198101	-0.244331	-1.35234	0.898272	1.48554	-0.866535	-0.0692846	0.339381	-0.956259	0.085538		9.2	0.418661	-1.10127	0.359288	1.2539	0.810132	0.048909	0.05108
	9.3	0.892955	1.81828	4.74687	0.896549	1.0098	6.12339	2.5995	2.93051	3.24218	2.38801	1.97364		9.3	1.15581	1.29157	0.0711632	0.335843	0.743633	0.422419	-0.282932	1.49524	1.10204	2.24751	0.378407	2.38588		9.3	-0.0859505	-0.840671	-0.238221	-0.977234	-1.37394	0.69941	-1.13683	-0.599681	0.0646225	0.47824	-0.995621	0.00246851		9.3	0.333321	-0.301118	-1.36852	0.933591	0.6757	-0.0864116	-1.52286
	9.4	1.31588	0.947003	3.79569	0.844594	0.980873	3.69647	1.56472	1.35418	3.0256	2.62004	2.47635		9.4	1.06701	1.93438	0.691876	0.317772	0.776747	0.261567	0.319169	1.73717	1.02021	1.77116	0.323645	1.9592		9.4	-0.634894	-1.38983	2.49822	-0.764265	-1.26761	0.158532	-0.687495	-0.133345	0.439282	0.287537	-1.09677	-0.0232407		9.4	0.461899	-1.48566	0.82307	1.08884	0.607442	0.078374	0.42725
	9.5	1.57269	2.18852	3.11352	0.675477	0.697768	5.73419	2.74556	2.04735	3.31656	2.38641	2.50711		9.5	0.774118	0.479436	-0.598409	0.0980247	0.735889	0.307138	0.426723	0.926054	0.817142	2.3176	0.311953	2.37116		9.5	-0.490623	-0.745433	-0.641625	-0.894743	-1.08747	0.57351	-1.12304	-1.52137	0.107426	0.271847	-0.894677	-0.00545142		9.5	0.362808	-0.244498	-1.45554	1.23809	0.572308	0.0217771	0.567509
	9.6	2.02646	2.2912	2.81489	0.550203	0.924153	5.14542	0.535321	2.30583	2.47809	2.78423	4.01555		9.6	0.636152	0.896023	1.53318	0.37605	0.711884	0.154793	-0.466826	2.17384	2.07441	1.8841	0.387712	2.31528		9.6	-0.759366	-1.54417	-0.333441	-0.653205	-1.18249	0.222995	-0.653103	0.169781	-0.0136253	0.244789	-0.996448	-0.0742481		9.6	0.235667	-0.162416	1.2998	2.19624	0.34887	-0.189556	-0.681147
	9.7	1.60848	1.96955	4.08613	0.580355	1.31996	6.19341	1.58187	4.28792	3.73308	3.24784	3.78828		9.7	0.262112	1.11828	-1.17621	1.19271	0.727328	0.337056	-1.38155	1.39871	0.683529	1.9106	0.328822	2.23752		9.7	-0.639335	-0.595888	-1.83227	-1.13652	-0.993667	1.10978	0.492011	-0.595354	0.11943	0.241932	-0.842666	-0.108271		9.7	0.208053	-0.160605	-0.411419	1.50736	0.129947	-0.208654	-1.21597
	9.8	1.46806	3.11701	3.21167	0.620793	0.784629	3.76744	1.54831	2.33048	2.94669	3.12561	2.9831		9.8	0.145587	0.075451	0.727693	0.367765	0.701884	0.3311	1.03137	2.71598	1.22586	2.22995	0.21723	2.75997		9.8	-0.626045	-1.2685	-0.666712	-1.39092	-0.953565	1.25885	-0.0365134	-1.43196	0.0149137	0.137575	-1.24614	-0.149184		9.8	-0.106423	-0.49827	-0.493334	1.88821	0.0335412	-0.325558	-0.0577919
	9.9	1.54613	3.15567	4.98597	0.952601	1.09598	4.49656	0.865681	2.44858	3.09545	4.15609	2.60654		9.9	-0.0956078	0.101866	1.31104	0.83559	0.790411	0.879491	-0.582919	1.31238	0.643571	1.88275	0.243422	2.17029		9.9	-0.215147	-0.634697	-1.40347	-1.13054	-0.97498	0.897208	0.201968	-0.278664	0.337412	0.258772	-1.03977	-0.192321		9.9	-0.323694	-1.4029	0.577595	1.61799	-0.375141	-0.147396	-1.19496
	10	1.22426	2.37052	3.74991	1.00418	0.960779	3.83473	2.18897	2.02799	3.00201	3.33982	3.02187		10	-0.112621	1.27276	1.74216	1.21566	0.696189	0.333883	-0.117971	1.07729	1.51589	1.45305	0.209016	2.15248		10	-0.573127	-1.24366	-0.261633	-1.16127	-1.06122	1.19985	0.17021	-1.15001	0.0324322	0.178042	-1.12937	-0.200004		10	-0.326957	0.671332	0.109465	0.332872	-0.398857	-0.150232	-1.48999
	10.1	1.40859	2.18186	2.95445	1.02429	0.923764	3.68493	2.47864	2.05276	2.91727	3.48464	4.32319		10.1	-0.243889	1.37933	1.71112	0.268335	0.780105	0.429745	1.53974	0.85795	1.69944	1.36961	0.290322	1.9455		10.1	-0.24022	-0.794131	0.137792	0.509822	-1.21655	0.788639	0.399491	0.299507	0.102099	0.159872	-0.905983	-0.234213		10.1	-0.576343	1.11259	0.406219	1.80477	-0.412569	-0.39024	0.361801
	10.2	2.51034	2.23738	3.9282	0.938256	0.456736	5.85176	2.0063	2.8703	2.52455	2.6872	2.08547		10.2	0.118786	1.34852	-0.108952	1.61278	0.715721	0.191345	-0.972797	1.9015	0.871007	2.03827	0.308589	1.68674		10.2	-0.609507	-0.671346	-0.572917	-1.25034	-1.1806	1.16523	-0.799628	-1.91969	0.35241	0.113715	-1.29057	-0.249096		10.2	-0.677319	-0.47768	0.497984	0.8714	-0.278524	-0.429605	-1.93858
	10.3	2.50718	3.25739	3.53565	1.00757	0.776058	4.94022	2.24591	2.68558	3.51092	2.92948	3.16723		10.3	-0.0978827	0.474825	1.52098	0.372116	0.841792	0.25272	0.283942	1.23589	1.77318	1.74094	0.18501	1.87616		10.3	-0.444942	-1.02533	-0.0382485	0.153236	-1.32293	0.581844	0.0607389	-0.701752	0.110115	0.0412542	-1.19412	-0.257982		10.3	-0.879056	-0.402771	1.43109	0.781844	-0.458841	-0.522288	-0.731682
	10.4	2.94784	2.89253	3.90115	0.782096	0.250214	4.25806	0.488937	2.06964	3.46742	2.64526	3.4734		10.4	-0.145211	0.643213	1.38659	0.00461929	0.822504	0.504385	-0.247878	2.75988	2.00693	1.71282	0.218725	1.72913		10.4	-0.714521	-0.632116	0.89229	-1.12181	-1.31574	0.487852	-0.0203726	-0.600488	-0.0844251	0.215726	-1.05121	-0.262656		10.4	-1.17626	-0.0600013	0.697359	0.630062	-0.412375	-0.438126	-2.91089
	10.5	3.52759	2.93774	4.58871	0.725578	-0.0143632	5.15741	2.9033	3.35201	2.91716	2.3642	3.4587		10.5	-0.0781427	-0.193681	0.465897	0.787824	0.767498	0.649105	0.479568	1.72019	0.172788	1.50371	0.0847927	2.02839		10.5	-0.744444	-0.696721	-0.869342	-0.793894	-1.39877	0.796456	-0.773272	-0.428087	0.368008	0.397523	-1.17433	-0.183241		10.5	-1.37719	-0.282591	-0.368619	1.96148	-0.47462	-0.583474	-0.732389
	10.6	3.87362	2.58526	3.89395	0.684695	0.442367	6.32055	3.09521	1.74328	3.78833	2.57102	3.4014		10.6	-0.6883	-0.536746	-1.72394	0.419024	1.02233	0.508091	-0.0136935	0.367162	1.67709	1.55961	0.331154	1.60605		10.6	-0.698681	-0.599671	0.366063	-0.583125	-1.28382	0.194937	-0.943608	-1.0959	0.378229	0.420454	-1.06027	-0.169447		10.6	-0.802215	-1.00349	-1.24157	0.517111	-0.735965	-0.392948	-1.7827
	10.7	4.39863	4.05783	3.08563	0.785156	0.37512	6.77892	1.85874	1.74724	3.13742	2.77117	2.28623		10.7	-0.68509	0.793208	-1.19793	0.727835	0.87221	0.741978	-0.803348	0.827902	0.562891	1.36622	0.32371	1.87249		10.7	-1.08017	-0.647066	-0.672427	-1.19941	-1.28377	1.0274	0.577868	-1.07048	0.565084	0.587756	-1.02352	-0.141991		10.7	-1.18026	-0.921651	1.494	0.376776	-0.60626	-0.0172805	-0.879756
	10.8	4.28811	2.87686	4.30257	0.621031	-0.19039	2.84423	1.7417	2.62108	3.81699	2.60093	2.66274		10.8	-0.834078	0.179892	0.736676	0.463525	0.91273	0.493547	-0.613114	1.6676	0.935396	1.85871	0.283831	1.52397		10.8	-1.50341	-0.742882	0.67384	-1.13569	-1.19854	0.34566	-0.202494	-1.49369	0.418296	0.385694	-0.985846	-0.132445		10.8	-0.937903	-0.135401	0.105978	1.18765	-0.558465	-0.135124	-1.08483
	10.9	4.59557	2.71222	4.07523	0.921547	0.149153	6.29097	2.30348	1.59222	3.59956	2.5622	3.74162		10.9	-1.09032	0.108655	1.47177	1.2564	0.754258	0.457364	0.105633	1.05314	0.506334	1.76668	0.164995	1.61287		10.9	-1.42101	-0.847837	-1.00432	-1.90357	-1.0568	1.00148	-0.663454	-1.13696	0.348636	0.328864	-1.02864	-0.0574971		10.9	-0.927824	0.0307677	0.967464	-0.012148	-0.651541	-0.0926973	-0.489036
	11	3.99793	2.18339	3.81935	1.18697	-0.0598001	4.90787	1.30594	2.63903	3.83559	2.0971	1.95621		11	-0.84756	-0.0542096	0.312463	0.83135	0.718035	0.570096	-0.744256	0.78897	0.8867	1.52981	0.207695	1.76985		11	-1.12364	-1.31677	1.13026	-0.698099	-0.81163	0.961489	-0.421714	-1.15611	0.65265	0.449606	-1.05111	-0.0475705		11	-1.00986	-1.49919	-0.525757	1.07615	-0.633257	0.150033	-0.417363
	11.1	3.72754	1.69989	4.19332	1.24174	-0.0334385	4.34068	1.91706	2.5312	3.17825	2.04788	2.84468		11.1	-1.19027	1.16073	1.59187	0.648464	0.660981	0.417651	0.734223	1.12915	1.82642	1.60501	0.324608	1.23065		11.1	-1.34201	-0.680736	-0.236052	-0.780737	-0.464432	0.674302	-0.0814679	-1.47668	0.573551	0.23967	-1.06065	-0.078409		11.1	-0.506209	0.369946	-0.0141143	1.14535	-0.53955	-0.0628577	0.337645
	11.2	3.90166	2.02384	2.63043	1.21961	0.308608	5.00368	1.45046	2.65372	3.28176	2.2748	1.65052		11.2	-0.719943	0.173135	0.609061	0.0953184	0.640513	-0.0204608	-1.4366	2.71324	0.892766	1.78524	0.15474	1.19652		11.2	-1.01124	-0.837808	0.0851687	-0.134066	-0.375464	0.507249	-0.707875	-1.21122	0.78149	0.23919	-0.958152	-0.018357		11.2	-1.19511	-1.19948	-1.11732	0.808622	-0.74021	-0.245484	-0.993143
	11.3	3.77198	2.06115	3.45333	1.37135	0.43213	4.7245	0.97227	2.22744	3.39778	2.21743	1.44414		11.3	-1.13852	0.235768	-0.751551	0.950173	0.701372	0.096567	-0.282813	1.84257	1.42316	1.76242	0.267176	1.5178		11.3	-0.860891	-0.778107	-1.43174	-1.40525	-0.39193	0.671762	0.105527	-1.90198	0.185361	-0.00283142	-0.948551	-0.0176994		11.3	-0.766082	-0.501273	-0.0595211	0.428762	-0.771407	-0.237955	-0.927257
	11.4	3.64596	1.40008	3.83901	1.70657	0.391463	4.53691	1.04551	2.81842	3.10003	2.30369	1.62286		11.4	-1.23364	0.273473	0.303834	0.312212	0.635763	0.0975591	-1.86598	1.79748	1.93784	1.52493	0.245563	0.946274		11.4	-0.782512	-0.145268	-1.29455	-0.657627	-0.494355	0.287951	0.134859	-1.59125	0.233966	0.0291039	-0.991806	-0.0137047		11.4	-1.27149	-0.573228	-0.167951	0.609605	-0.693989	-0.181986	-0.983185
	11.5	3.13741	0.965612	3.61053	1.68364	0.747421	5.26523	1.06753	3.33674	3.18822	2.75557	2.10547		11.5	-1.13547	0.577623	0.494689	0.184534	0.671537	0.232541	-0.0426287	1.74291	2.63822	1.95654	0.23288	1.02518		11.5	-0.601128	-0.598419	-1.56768	-1.52428	-0.55371	0.0233445	0.545617	-0.632509	0.570537	-0.231336	-0.743445	-0.0690001		11.5	-1.1634	-0.673828	-0.860477	0.703618	-0.536471	0.229756	-2.08564
	11.6	3.07475	1.69276	2.39475	1.64268	0.380955	4.90901	1.71844	2.32774	3.13851	2.8942	1.78245		11.6	-1.49682	0.695088	-1.56027	0.875686	0.634296	0.0551688	-0.755376	1.70089	3.50772	1.69918	0.349435	0.957267		11.6	-0.69339	-1.02592	-0.547068	-0.468184	-0.714842	-0.0720308	-0.869253	-1.28949	0.239495	0.0479351	-1.06975	-0.145242		11.6	-0.661816	-0.966516	0.739589	0.813117	-0.683652	0.0391933	-1.09041
	11.7	3.26181	1.15692	2.8281	1.51029	0.472771	3.82213	1.94618	2.41907	3.40959	2.92445	2.93828		11.7	-1.30327	0.551922	-2.92606	0.0140988	0.653368	0.458187	-0.932243	1.51682	2.61002	1.61985	0.40475	0.865974		11.7	-0.685769	-0.904865	-0.584562	-0.853813	-0.679128	0.265222	-0.546372	-1.02302	0.333027	-0.202734	-0.870792	-0.193583		11.7	-0.820637	-0.831077	-0.883236	0.399318	-0.555524	0.230614	-1.26029
	11.8	3.46954	0.923004	2.82571	1.43262	0.27633	6.10858	1.46894	1.67192	3.31174	2.99087	2.26312		11.8	-1.24014	0.697565	-1.81497	1.47102	0.78142	0.485185	-0.939124	0.882196	1.98997	1.74533	0.321961	0.793968		11.8	-0.355485	-0.921653	0.749885	-0.91963	-0.774795	0.477014	-0.789019	-1.26514	0.31618	-0.00722922	-1.05945	-0.0998606		11.8	-1.66629	0.0147436	-0.860447	0.133162	-0.715741	0.737033	-0.825507
	11.9	2.72748	1.9585	2.12136	1.2342	0.703824	5.37724	1.12006	2.31755	3.09796	2.88576	2.04195		11.9	-0.789033	-0.0578895	1.88958	1.06324	0.90735	0.489064	0.159198	2.16572	1.23459	2.71833	0.298353	0.843838		11.9	-0.664677	-0.30584	-1.1656	-1.24426	-0.740115	0.126184	0.157523	-1.85405	0.0500261	0.0308904	-1.01125	-0.112996		11.9	-1.02758	-0.427879	0.221932	0.871104	-0.823838	0.632696	-0.671587
	12	2.68374	1.12075	4.96262	0.939636	0.593209	7.16194	1.2072	3.29743	3.50483	3.04074	1.94046		12	0.147117	0.624014	0.637118	1.49434	1.05474	0.0418677	-0.862838	2.83622	0.387306	2.56299	0.23057	1.40606		12	-0.515457	-0.917939	-0.104785	-0.861643	-0.849575	-0.0426597	1.05498	-1.54606	0.382178	0.273522	-0.981451	0.0513287		12	-1.08653	-1.63249	-0.132228	0.180585	-0.790578	0.921789	-1.44833
	12.1	2.23526	1.64616	3.23784	0.886728	0.887738	5.52123	1.1756	2.82519	2.93537	2.94	2.25824		12.1	0.305708	-0.486466	0.883551	1.0284	1.17828	0.49862	-0.647872	0.880157	2.73233	2.76594	0.0931124	0.962754		12.1	-0.319501	-0.784898	-0.435135	0.271022	-0.903011	-0.197946	-0.244937	-1.19824	-0.234136	-0.00763988	-0.71002	0.130042		12.1	-1.22235	-0.985721	0.233818	1.17922	-0.610582	0.978608	-1.51891
	12.2	1.96251	1.65615	2.67041	0.668576	0.571239	5.26268	1.36463	2.46335	3.1495	2.88489	1.4195		12.2	0.496776	1.16057	-0.141848	0.891555	1.13101	0.0485492	-1.18114	2.01725	0.606793	3.17107	0.0535288	0.983341		12.2	-0.457054	-1.38672	0.109944	-1.14592	-1.0377	-0.0417995	0.126273	-1.2285	0.192857	0.107692	-0.898239	0.070714		12.2	-1.09423	-0.894102	-1.38746	0.395866	-0.619855	1.15361	-1.52682
	12.3	1.38614	1.62074	3.02785	0.501163	0.705066	5.66869	0.330602	3.5724	3.06215	2.54786	2.19837		12.3	0.507567	-0.567858	-0.182017	1.42913	1.19679	-0.0282429	-0.557313	1.88496	1.22995	2.96562	-0.047261	1.21039		12.3	-0.746789	-1.16409	-0.203874	-0.801666	-1.1155	-0.384635	-0.0369009	-0.697505	-0.323474	0.197824	-0.916921	-0.025103		12.3	-1.28515	-0.568344	0.209072	0.663034	-0.862948	0.818685	-0.849102
	12.4	1.29045	1.31488	2.32168	0.286546	0.298951	4.23056	1.70531	2.68495	2.93294	2.49847	1.59141		12.4	0.298785	0.538566	0.312914	0.930524	1.09871	-0.372414	-1.95909	2.09345	2.3389	2.59792	-0.0433109	1.43667		12.4	-0.42363	-0.745348	-0.681294	-1.3355	-1.14832	0.264181	-0.327364	-1.10453	0.076545	0.15452	-1.07639	-0.0824022		12.4	-1.19584	-1.12196	-1.58623	-0.182871	-0.811422	1.25482	-2.22611
	12.5	2.17315	0.851193	3.90336	0.331695	0.58944	4.72418	0.201847	2.41791	2.26218	2.46472	0.983021		12.5	0.582322	-0.364875	-0.399072	1.59416	1.15051	-0.228566	-1.05672	1.80867	1.89836	2.67891	0.165788	1.22173		12.5	-1.07831	-1.02468	-1.25177	-1.4727	-1.35934	-0.355329	0.850509	-1.18254	-0.0577459	0.0592626	-1.092	-0.111244		12.5	-1.37942	-1.24535	-0.000314992	0.38707	-0.890948	1.25977	-0.216556
	12.6	3.24366	1.36959	2.70383	0.154799	0.183495	3.96773	1.19809	2.2227	2.57563	2.03068	1.49244		12.6	0.135774	0.291957	1.11293	1.63343	1.22827	-0.303217	-1.61159	1.5904	1.75169	2.6615	-0.0511152	1.3823		12.6	-0.75831	-0.301511	-1.99368	-1.61233	-1.32209	-0.247647	-0.743442	-1.3401	-0.0111459	-0.0347768	-1.04152	-0.0828972		12.6	-1.23745	-1.81755	-0.684766	0.625995	-0.935532	1.56267	-1.97082
	12.7	3.33111	1.45667	2.69081	0.135284	0.199651	5.71989	0.922775	2.11975	2.45123	1.72977	1.6299		12.7	0.376106	0.874985	-0.694967	0.184017	1.24152	-0.0578565	-0.389975	1.04765	2.96484	2.24683	0.101065	0.599208		12.7	-0.779605	-1.27249	-0.932614	-1.18785	-1.44816	-0.554492	0.595703	-1.15066	-0.315795	-0.0556233	-1.00048	-0.00988028		12.7	-1.6668	-0.546656	-1.09957	0.696626	-0.81191	1.20212	-0.314015
	12.8	3.30844	0.820751	1.81608	0.213003	0.374813	3.94941	0.737787	3.4371	2.48216	1.6715	1.51343		12.8	0.194647	1.06873	1.23732	1.9175	1.52344	-0.224885	0.38036	2.53131	4.41669	2.60462	0.0190688	0.677112		12.8	-1.09428	-0.950613	0.30526	-1.58161	-1.48898	-0.402951	0.81617	-0.891672	-0.183633	-0.0710825	-0.894299	0.037609		12.8	-0.976348	-0.861606	-0.403219	0.190673	-0.592685	1.31781	-0.238259
	12.9	3.13418	0.864995	1.66934	0.316907	0.275875	5.48488	0.768155	1.49052	2.37854	2.37397	1.65064		12.9	0.13239	0.860259	-0.407133	1.35209	1.62043	-0.397834	-1.61124	0.658621	1.90376	2.8345	0.159778	0.679341		12.9	-1.05435	-0.837906	-0.767844	-1.02718	-1.56154	-0.484744	0.684316	-1.14493	-0.32957	-0.233921	-0.697048	-0.00215569		12.9	-1.48384	-1.01865	-0.409775	1.66332	-0.462425	1.13329	-2.03643
	13	3.16768	1.31607	2.45889	0.566883	0.253187	4.68295	0.685269	4.05026	2.58315	1.92971	2.32955		13	0.498194	0.435708	0.518812	0.641805	1.5462	0.113847	-0.841944	3.00415	3.95126	2.56814	0.0322633	0.478607		13	-1.11558	-1.01458	0.215574	-1.72266	-1.62724	-0.501089	-0.305255	-0.817568	0.151305	-0.280867	-0.80225	-0.0443829		13	-1.67926	-0.182206	-2.03592	0.581624	-0.455613	1.55657	-0.669438
	13.1	3.33241	1.11751	1.60609	0.54333	0.970369	4.12115	1.85461	3.29954	2.31768	2.53431	2.13186		13.1	0.30992	0.747827	-1.10192	0.533938	1.55919	-0.0116465	-1.4313	1.33236	4.0372	2.69858	-0.0548498	0.737022		13.1	-0.998076	-0.58522	-0.191261	0.0717791	-1.61994	-0.111357	1.06756	-1.06674	-0.0751753	-0.347885	-0.782279	-0.0649826		13.1	-1.63035	-2.06744	-0.800235	1.85997	-0.543839	1.2342	-2.5611
	13.2	3.31978	0.331955	2.05963	0.478877	0.311257	5.78832	0.557895	3.9038	2.44089	2.0669	1.34982		13.2	0.186962	0.338486	0.31819	1.50753	1.56142	-0.320847	-0.874996	1.9272	2.65245	2.16875	-0.0428367	1.0457		13.2	-0.886539	-0.783299	0.322663	-1.20094	-1.61706	-0.783992	-0.540803	-0.494887	-0.169152	-0.332433	-0.937292	-0.0735386		13.2	-1.73734	-0.773557	0.480524	0.364308	-0.549455	0.796494	-0.0490957
	13.3	3.38167	1.0608	1.62483	0.421325	0.828501	6.86273	0.613393	3.87282	2.56516	2.49493	1.68873		13.3	0.711848	0.614756	-0.909225	1.06931	1.63698	0.0476198	-1.88305	0.63906	2.97362	2.34408	-0.119153	0.998169		13.3	-0.773607	-0.672801	-0.135165	-0.939278	-1.64037	-0.488	0.588133	-1.55392	-0.0917561	-0.390054	-1.0584	-0.166553		13.3	-1.715	-0.597008	1.13665	1.55198	-0.657947	0.593393	-0.404654
	13.4	3.61845	1.22008	1.04201	0.356028	0.475237	5.08755	1.20286	5.00732	2.31334	2.16418	2.13188		13.4	0.371698	0.877775	0.00696184	0.949612	1.5253	-0.497603	-0.748933	1.57735	3.37672	2.22384	-0.125159	1.34149		13.4	-0.897985	-0.615025	-0.59217	-1.27475	-1.47155	-0.686588	-0.124663	-1.65612	-0.125007	-0.135809	-1.16747	-0.257686		13.4	-1.51473	-0.391277	0.244031	1.02419	-0.70312	1.04764	-0.133289
	13.5	3.24715	0.396272	2.35617	0.618077	0.369274	5.5194	0.621102	3.81603	2.39389	1.90537	2.10964		13.5	-0.0233492	-0.0534071	-0.0200765	0.850171	1.46265	-0.202105	-1.61067	1.71037	2.01966	2.21141	-0.320532	0.879074		13.5	-0.79644	-0.659157	-0.466839	-0.726794	-1.52684	-0.647583	0.0979295	-1.17335	-0.205271	-0.383259	-1.21143	-0.263793		13.5	-1.5385	0.211117	0.396045	1.63554	-0.745574	0.810702	-1.2281
	13.6	3.49627	0.543338	2.73869	0.840915	0.653545	5.45963	1.28278	1.71154	2.53544	1.60516	1.76717		13.6	0.357782	0.626201	0.230481	1.12187	1.54318	0.0170633	-1.10266	2.45526	2.06633	2.16439	-0.457638	1.22773		13.6	-0.563825	-1.14089	0.996177	-1.05879	-1.58553	-0.219644	-0.341784	-1.27283	-0.230484	-0.387284	-1.22124	-0.272504		13.6	-1.5388	-0.977577	1.57596	1.61031	-0.884974	0.744484	-2.29413
	13.7	4.01205	-0.302515	2.72351	1.07482	0.510063	4.34829	1.28077	3.10537	2.22957	1.46736	1.64138		13.7	0.765805	0.414594	-0.129777	0.904577	1.54787	-0.460014	-0.166798	2.64655	2.7544	1.87441	-0.42466	0.778484		13.7	-0.433224	-0.584145	-0.186949	-1.26839	-1.55123	-0.701584	0.919037	-1.11335	-0.245552	-0.238701	-1.23498	-0.290205		13.7	-1.63894	-0.937223	-0.656909	1.93787	-0.968181	0.704068	-2.05538
	13.8	3.92307	0.841858	2.01726	0.973555	0.373681	6.02086	1.37032	2.28782	2.05473	1.56735	2.68537		13.8	0.871151	1.25978	-1.35022	1.74078	1.45645	-0.326273	-0.735213	2.7643	3.88591	2.01215	-0.424165	0.726139		13.8	-1.02264	-1.42657	-0.27249	-1.23545	-1.65437	-1.02224	-0.445934	-1.3381	-0.0710564	-0.262565	-1.14431	-0.264064		13.8	-1.76029	-0.516802	-0.679924	1.25295	-0.97747	0.491486	-1.32783
	13.9	4.20154	-0.327813	2.60958	0.961424	0.330543	5.12325	0.189856	3.56375	1.95061	1.92179	1.81988		13.9	0.489856	0.930638	-0.625744	0.791652	1.57915	-0.309065	0.122563	2.19965	4.13966	1.94472	-0.3859	0.757771		13.9	-0.658914	-1.20399	0.351979	-1.75123	-1.65875	-0.724619	0.950569	-1.12723	-0.317372	-0.280653	-1.10309	-0.0795561		13.9	-1.87221	-0.196126	0.144376	1.89272	-0.99676	0.790231	0.804717
	14	4.36594	1.21749	2.85266	0.838915	0.0398111	6.21465	1.55094	2.41246	1.76919	1.5225	1.64746		14	0.680895	0.23064	0.0794881	1.07548	1.45096	0.0380909	0.17072	2.09521	2.63086	2.26031	-0.289597	0.627332		14	-0.860468	-1.12303	-0.00316001	-2.19367	-1.72831	-0.96554	-1.29706	-1.15421	0.0852831	-0.460312	-0.748576	0.249233		14	-1.67484	-1.36026	-1.53519	0.446904	-0.842114	0.639276	0.0344378
	14.1	4.36585	0.978419	2.0123	0.858942	0.511475	4.98743	0.908764	3.51302	1.71032	1.88693	1.04565		14.1	0.158356	0.0188592	-1.16386	0.672629	1.68447	-0.339842	-0.588268	2.23542	4.24723	2.4255	-0.438284	0.699283		14.1	-0.601287	-0.643974	-1.4432	-1.34018	-1.65254	-0.809075	0.202989	-1.22721	0.143612	-0.450614	-0.0899744	0.48063		14.1	-1.63845	-0.751674	1.83366	0.758325	-0.883239	0.209916	-0.460755
	14.2	4.9022	0.401127	3.57763	0.720414	1.56027	5.63638	1.11535	2.4555	1.99359	1.85946	1.44088		14.2	0.260853	0.521329	-0.129732	1.04251	1.50328	-0.221113	-0.867441	1.72342	4.40124	2.12514	-0.399781	0.50891		14.2	-0.530011	-0.941914	0.903729	-1.68437	-1.77942	-0.647686	-0.234493	-1.48042	0.432216	-0.50701	-0.11169	0.647223		14.2	-1.89664	-0.785912	-1.28902	1.41811	-0.844934	0.513614	0.0650157
	14.3	4.33227	0.580723	2.37537	0.657273	1.53584	6.76853	2.18751	3.92576	2.11576	1.63285	0.893158		14.3	-0.220356	-0.0940639	0.474377	0.570632	1.72047	-0.447443	-0.23837	1.65566	3.95332	1.86735	-0.444901	0.79896		14.3	-0.381291	-0.701549	-0.856878	-1.64923	-1.70043	-0.88543	-0.387769	-1.753	0.587338	-0.5412	0.0954816	0.742235		14.3	-2.58385	-0.438923	0.253847	0.578567	-0.77737	0.415012	-0.810702
	14.4	4.27749	1.62709	1.50763	0.638015	1.96687	5.68638	0.879986	3.48499	2.4009	1.45901	1.27041		14.4	-0.204359	0.993649	0.100183	1.42774	1.69636	-0.36693	-0.604088	1.12448	2.8036	2.17739	-0.558966	0.350831		14.4	-0.57295	-0.538657	-1.24494	-0.166665	-1.82681	-0.883939	1.92058	-0.910132	0.412799	-0.65193	0.170638	0.986569		14.4	-1.92184	-1.3752	-0.959297	0.358008	-0.739498	0.702874	-1.35025
	14.5	3.86683	1.33132	1.98166	0.402999	1.91962	5.1916	1.78775	3.97156	2.33046	1.46728	0.655045		14.5	0.103659	0.0790531	-0.775185	1.97328	1.69226	0.00867451	-0.433573	1.83074	4.2504	1.96964	-0.492322	0.218029		14.5	-0.880747	-0.81008	-0.755823	-1.83099	-1.79313	-0.78213	-1.01293	-1.59531	0.509508	-0.494872	0.233598	1.1628		14.5	-1.92431	-0.231522	1.3449	0.822676	-0.853171	0.732321	-0.0541503
	14.6	3.34724	1.23417	1.63697	0.392031	2.22287	5.32874	0.991143	3.65851	2.27708	1.74646	0.500444		14.6	-0.160821	0.833018	-1.70707	0.544243	1.75159	-0.323635	-1.03504	1.82531	4.01983	1.93289	-0.663161	0.754766		14.6	-1.10881	-1.04285	-1.33912	-1.583	-1.84891	-0.986541	-0.0429396	-1.04173	0.693824	-0.453214	0.282744	1.24252		14.6	-2.3396	-0.222038	-0.946287	0.798976	-0.832948	0.989251	-1.55589
	14.7	2.88905	0.941499	1.46299	0.418792	2.40794	4.64318	1.38295	3.96171	1.55356	2.02786	0.00361771		14.7	-0.102571	1.12347	-0.83505	1.81127	1.6508	-0.213145	-1.24262	3.02821	2.60033	2.19794	-0.640506	0.902768		14.7	-0.832516	-1.16733	-0.385683	-0.833211	-1.76867	-1.10349	-0.288821	-1.39458	0.484162	-0.234218	0.20907	1.12178		14.7	-2.3304	-1.19232	-0.308132	0.554677	-0.904474	0.658313	-1.53747
	14.8	2.73366	1.3178	2.0729	0.419113	2.04609	4.95193	1.64668	2.75915	2.17852	2.36018	1.37539		14.8	0.115912	1.1986	-1.52749	0.670671	1.6376	-0.165949	-1.29331	1.75554	2.58529	2.06208	-0.540878	1.66079		14.8	-1.2437	-0.799527	-2.51832	-2.2142	-1.79495	-0.426861	0.568735	-1.61512	0.865406	-0.1555	-0.0538595	0.939848		14.8	-2.40522	-0.613502	-1.60464	1.14373	-0.593635	0.699868	-2.35728
	14.9	2.10395	1.85372	2.53928	0.46828	1.989	4.82887	0.938487	3.88684	1.57786	2.24217	1.46462		14.9	0.0656564	-0.119401	1.03514	0.229477	1.73195	0.0486548	-0.453731	3.65088	2.94482	1.94128	-0.622689	1.69837		14.9	-0.988838	-1.04298	-0.65071	-1.49471	-1.7501	-0.649941	1.2588	-1.01475	0.770917	-0.13725	-0.117546	0.821189		14.9	-2.34721	-1.47534	-0.477011	0.0252135	-0.558063	0.468395	-1.00408
	15	2.29979	0.833301	0.548044	0.769908	2.2145	5.56145	1.44173	3.05595	1.66692	2.02703	1.48917		15	0.460142	0.607942	1.06815	0.843665	1.56245	-0.129507	-1.23757	2.96912	4.08613	2.34194	-0.4584	1.13404		15	-0.776311	-1.01992	0.448358	-1.24095	-1.58377	-0.378044	-0.39453	-1.17305	0.544068	-0.0665491	-0.3425	0.695709		15	-1.9683	0.823387	0.235159	0.868198	-0.417117	0.627045	-1.69736
[truncated: 4 more columns]

## Sheet: A_GCaMP6s_Sniff_Objects_AUC05
	Extended Figure 3 a) Object sniffing induced changes in MSVGLUT2 neuronal activity displayed as area under the curve [AUC]
		Control	Wooden Stick	Falcon Lid	Empty Teaball	NCD
	Mouse 1	101.2	1.72819	-4.78869	-2.32502	21.419
	Mouse 2	128.7	3.61369	-0.91518	-1.31158	13.2464
	Mouse 3	5.128	0.10568	-0.483998	0.318932
	Mouse 4	30.1	7.88101	-1.94748	6.19093	18.532
	Mouse 5	37.58	5.28061	-0.496316	3.53654	18.6688
	Mouse 6	-4.96	2.52984	7.1362	3.59799	15.7315
	Mouse 7		1.81865	0.559869		13.4094
	Mouse 8	64.54	8.13969	6.05388	-1.44847	21.9735
	Mouse 9	48.3	11.9366	5.38651	-0.0350746	9.57316
	Mouse 10	83.47	10.195	7.08385	8.72689	20.0635
	Mouse 11	83.47	2.44579	10.1353	2.6214	16.7469
	Mouse 12	24.54	13.8053	1.63611	4.79838
	Mixed-effects model (REML)	Matching: Across row					Number of families	1
	Assume sphericity?	No					Number of comparisons per family	6
	Alpha	0.05					Alpha	0.05
	Fixed effect (type III)	P value	P value summary	Statistically significant (P < 0,05)?	F (DFn, DFd)	Geisser-Greenhouse's epsilon	Tukey's multiple comparisons test	Mean Diff,	95,00% CI of diff,	Below threshold?	Summary	Adjusted P Value
	Treatment (between columns)	<0,0001	****	Yes	F (2,608, 26,08) = 33,50	0.8694	Wooden Stick vs. Falcon Lid	3.343	-1,530 to 8,217	No	ns	0.2236	B-C
							Wooden Stick vs. Empty Teaball	3.908	-0,1996 to 8,016	No	ns	0.0633	B-D
	Random effects	SD	Variance				Wooden Stick vs. Distance NCD	-11.38	-16,94 to -5,817	Yes	***	0.0006	B-E
	Individual (between rows)	1.696	2.876				Falcon Lid vs. Empty Teaball	0.3754	-4,284 to 5,035	No	ns	0.9944	C-D
	Residual	3.83	14.67				Falcon Lid vs. Distance NCD	-14.12	-20,73 to -7,504	Yes	***	0.0004	C-E
							Empty Teaball vs. Distance NCD	-15.16	-20,57 to -9,740	Yes	****	<0,0001	D-E
	Was the matching effective?
	Chi-square, df	1,240, 1					Test details	Mean 1	Mean 2	Mean Diff,	SE of diff,	n1	n2	q	DF
	P value	0.2654					Wooden Stick vs. Falcon Lid	5.79	2.447	3.343	1.619	12	12	2.92	11
	P value summary	ns					Wooden Stick vs. Empty Teaball	6.151	2.243	3.908	1.343	11	11	4.116	10
	Is there significant matching (P < 0.05)?	No					Wooden Stick vs. Distance NCD	5.557	16.94	-11.38	1.782	10	10	9.031	9
							Falcon Lid vs. Empty Teaball	2.618	2.243	0.3754	1.523	11	11	0.3486	10
	Data summary						Falcon Lid vs. Distance NCD	2.821	16.94	-14.12	2.118	10	10	9.425	9
	Number of treatments (columns)	4					Empty Teaball vs. Distance NCD	2.173	17.33	-15.16	1.691	9	9	12.67	8
	Number of subjects (rows)	12
	Number of missing values	3					Compact letter display
							Distance NCD	A
							Wooden Stick	B
							Falcon Lid	B
							Empty Teaball	B

## Sheet: B_GCaMP6s_Drop_Objects
	Extended Data Figure 3 b) Object introduction induced changes in MSVGLUT2 activity [zscore]
		Wooden Stick													Teaball													Falcon Lid													NCD
		Mouse 1	Mouse 2	Mouse 3	Mouse 4	Mouse 5	Mouse 6	Mouse 7	Mouse 8	Mouse 9	Mouse 10	Mouse 11	Mouse 12	Mouse 12	Mouse 1	Mouse 2	Mouse 3	Mouse 4	Mouse 5	Mouse 6	Mouse 7	Mouse 8	Mouse 9	Mouse 10	Mouse 11	Mouse 12	Mouse 12	Mouse 1	Mouse 2	Mouse 3	Mouse 4	Mouse 5	Mouse 6	Mouse 7	Mouse 8	Mouse 9	Mouse 10	Mouse 11	Mouse 12	Mouse 12	Mouse 1	Mouse 2	Mouse 3	Mouse 4	Mouse 5	Mouse 6	Mouse 7	Mouse 8	Mouse 9
	-30	-0.898776	1.03146	-0.739406	-0.276395	-0.621375	-0.878641	-1.0195	-1.08573	0.957389	-0.868031	-0.377251	-0.329691	-1.30503	-0.353321	-1.17752	-1.04287	-1.43636	-1.08261	-0.511533	-0.728888	-1.59085	-0.0966443	-1.01294	-0.224931	0.322777	-1.36657	-1.72819	-0.756924	1.15341	-0.0673322	-0.972188	-0.581408	-0.508353	-0.161728	-1.20157	-0.668722	-0.184916	-0.324611	-0.87737	-1.80352	-1.97704	-0.295917	-0.124209	-1.1908	-0.371549	0.00090143	-0.852875	-0.162554
	-29.9	-1.17657	1.01511	0.733775	-0.23829	-0.5355	-0.732439	-0.863829	0.749117	1.22745	-0.498657	-0.314445	-0.133086	-0.918347	-0.297738	-0.383691	-0.625136	-1.13246	-0.999237	-0.702496	-0.612827	-1.40594	-1.20608	-0.705088	-0.142731	0.445566	-2.63597	-1.20244	-0.376179	0.271442	-1.38353	-0.983524	-0.448131	-0.488763	-1.07065	-1.91411	-0.825467	0.126265	-0.355008	-1.61916	-1.55462	-0.866726	0.239424	-0.661358	-1.09668	-0.754275	-0.696692	-0.278679	-1.04195
	-29.8	-1.38087	0.204772	-1.12636	-0.763527	-0.622988	-1.03593	-0.235592	-1.30807	1.54712	-0.98275	-0.360095	0.535092	-1.02208	-0.311482	-1.38573	0.220278	0.546267	-1.0642	-0.102438	0.0839291	-0.486019	-1.20718	-0.594412	-0.193969	0.317267	-1.47007	-1.32733	-0.771487	-0.22831	-0.575018	-0.863908	-0.482446	-0.464795	-1.36716	-1.34444	-0.8129	-0.108227	-0.346317	-0.283766	-1.78065	-0.80822	1.15795	-0.193715	-1.15392	-0.504113	-1.3064	-0.156128	-0.207984
	-29.7	-0.995934	1.15021	-0.08582	-0.171907	-0.591117	-0.872952	-0.670797	0.370667	0.614286	-0.776266	-0.311791	0.646567	-1.04471	-0.232195	-1.83501	-1.27379	-0.697546	-0.978396	-0.683801	0.118234	-1.52822	-1.24633	-0.814259	-0.298619	0.921694	-1.42092	-1.28713	-0.92456	-1.22279	-1.10511	-0.86383	-0.768227	-0.198348	-1.28834	-2.19752	-0.840931	-0.0591252	-0.449369	-0.258896	-1.77099	-0.812525	-1.88498	-0.234442	-1.18862	-0.996128	-0.171852	-1.1517	-1.49724
	-29.6	-1.44853	0.212665	-0.741436	-1.02743	-0.638236	-1.36598	-0.818817	-0.427082	1.39292	-0.594415	-0.291347	1.20789	-1.41284	-0.537011	-1.0912	0.302147	-1.44163	-1.16254	-0.59258	-0.937368	-0.875811	-0.51389	-1.1284	-0.240167	0.528325	-1.79655	-1.59682	-0.76065	-0.500733	-0.9137	-0.868218	-0.964929	-0.569761	-1.02811	-1.38855	-0.99679	-0.108818	-0.684097	-0.769537	-2.00539	-1.08519	-0.0163197	-0.79746	-1.24541	-0.901998	-0.835621	-0.888133	-0.486382
	-29.5	-1.12005	1.3475	-0.736652	-0.477069	-0.598094	-0.864522	-1.50165	-0.823591	0.696116	-0.579516	-0.446873	1.31015	-1.62911	-0.535232	-0.556918	-1.54566	-0.4098	-1.04453	-1.13445	-0.0101067	0.0319588	-1.38778	-0.649166	-0.30659	0.403588	-0.71131	-0.814462	-0.416094	0.614021	-0.823734	-0.803212	-0.962927	0.127476	-0.777921	-0.198901	-0.988673	-0.215341	-0.557973	-0.530156	-1.54631	-1.75519	0.256587	-0.363337	-1.1834	-0.689741	-0.531432	-1.50333	-0.659448
	-29.4	-1.45448	0.106843	-1.27586	-0.179755	-0.670476	-1.09117	0.863716	0.547672	2.50759	-0.299032	-0.347489	1.36608	-0.884117	-0.693647	-0.598977	0.103675	-0.521326	-1.18557	-0.799848	-0.27861	0.599207	-0.577692	-0.877093	0.108932	0.633401	-1.46537	-0.768922	-1.19337	-1.56454	-0.0804735	-0.888385	-1.10208	-1.44802	-1.21582	-1.11923	-0.762169	-0.127253	-0.734224	-0.724389	-1.7131	-0.513756	0.117386	-0.851766	-1.16533	-0.246968	-0.210932	0.341576	-0.889549
	-29.3	-1.27661	0.185524	0.881666	0.989539	-0.623071	-0.84067	-1.56399	-0.851565	1.75395	-0.75532	-0.386704	1.23796	-0.966108	-0.693495	-0.704162	-0.590084	-0.911854	-1.13482	-0.83908	-1.19791	-1.15928	-1.92061	-0.655377	0.0887423	0.44772	-1.73974	-0.508708	-1.00916	-0.367247	-0.548876	-1.00933	-1.32003	-0.738057	-0.86663	-0.105555	-0.846008	-0.200386	-0.446947	-0.685625	-1.65614	-0.665137	0.626637	0.0122129	-1.20213	-0.699231	-0.142079	-0.580639	-1.12174
	-29.2	-1.41671	0.366153	0.212792	-0.19823	-0.645114	-0.865189	-0.345952	0.469289	1.86324	-0.811239	-0.453567	1.19624	-1.02532	-0.449313	-0.874224	1.24612	-0.475589	-1.20511	-0.512308	-1.33012	-0.0553249	-0.634715	-0.71344	0.322273	0.338609	-1.45525	-0.631537	-1.55797	-0.638057	-1.25378	-0.891938	-0.692394	-1.05229	-0.310817	-1.17479	-0.593937	-0.251784	-0.666902	-1.34782	-1.7906	-0.224525	-0.0921315	-0.896309	-1.17984	-0.534088	-0.192256	0.0129063	-0.521217
	-29.1	-1.32534	0.400406	-0.00296528	-0.731007	-0.580711	-1.01156	-1.63911	-0.916847	1.17793	-0.709204	-0.50451	0.791013	-1.07917	-0.722705	-1.3497	-0.929998	-0.0680492	-1.13361	-0.929745	-0.791015	0.32919	-0.826406	-0.754874	0.135982	0.455391	-1.79005	-0.860486	-0.879791	-0.559135	-0.830506	-1.00826	-0.961598	-0.139498	-1.10499	-1.01927	-0.806829	-0.311285	-0.194517	-0.521145	-1.86753	-1.07323	-0.540942	-0.675167	-1.16786	-0.903024	-1.01821	-1.20547	-0.612526
	-29	-1.1781	0.366757	-1.12147	1.32221	-0.604596	-1.06847	-0.810618	0.961903	1.31324	-0.450954	-0.533374	0.785866	-1.15592	-0.806897	-0.0974957	0.230669	-0.697212	-1.16456	-0.894844	-0.66579	1.19814	-1.90492	-0.504577	0.229805	0.6323	-2.48706	-0.568909	-0.508749	-2.40982	-0.583938	-0.96466	-0.672669	-1.13481	-0.697314	-1.42325	-0.723112	-0.348039	-0.627432	-1.06371	-1.80153	-0.758595	-0.41939	-1.34831	-1.07261	-0.777028	-0.0510179	-0.289884	-0.825248
	-28.9	-1.35462	0.217681	-1.17305	-0.984474	-0.694595	-0.921067	-0.899355	-1.31573	0.829949	-0.482226	-0.554568	0.541468	-0.80721	-0.563924	-1.35578	0.139686	-0.6194	-1.2178	-0.650094	0.0328975	-0.736526	-1.31655	-0.375141	0.251312	0.338566	-1.24501	-0.961503	-0.665093	0.458735	-0.606866	-0.937908	-0.266147	-0.0919904	-0.5743	0.144691	-0.562969	-0.679271	-0.389901	-0.241854	-1.81014	-0.324047	0.641641	-1.09605	-1.05585	-0.604507	-0.994307	0.269476	-0.611116
	-28.8	-1.41511	-0.184021	0.115925	0.183647	-0.537111	-0.999062	0.0326385	0.254238	0.659852	-0.500046	-0.753434	0.272263	-1.19316	-0.046677	-0.73829	-0.972025	-1.41769	-1.15781	-0.753323	-0.641082	-1.35333	-0.767485	-0.68463	0.0538232	0.278859	-0.680177	-0.726493	-1.32947	0.279227	-1.76976	-0.975149	-0.815768	-0.620349	-0.873566	0.306881	-0.718187	-0.579184	-0.56961	-1.35859	-1.59897	-0.632071	0.94254	-0.386103	-0.971863	-1.12727	0.80309	-1.24487	-0.861919
	-28.7	-1.1423	0.452007	-0.0450073	-0.48096	-0.70635	-0.662913	-0.912501	-0.771031	0.842095	-0.421866	-0.534239	0.532627	-1.3949	0.583036	-1.11973	-0.0196621	-0.474928	-1.14091	-0.789638	-0.111901	-0.962295	-1.72819	-0.77518	-0.00409177	0.310467	-2.1247	-0.857432	-0.702336	2.6501	-0.863591	-0.868264	-0.518912	0.0153593	-0.416487	0.115465	-0.60841	-0.465679	-0.482434	-0.621656	-1.80389	-1.03098	-0.0753437	-0.397803	-0.826342	-0.74291	-1.86994	-0.0554285	-0.547941
	-28.6	-1.20753	-0.737205	0.198913	-0.147996	-0.640738	-1.00412	-0.979699	0.317295	0.563901	-0.511516	-0.711385	0.15127	-1.6362	0.427124	-1.26926	-0.246442	-0.464188	-1.20741	-0.831243	-0.610379	-0.188598	-0.998456	-1.19537	-0.0813446	0.729038	-2.19172	-0.950565	-1.0005	-0.539699	-0.952491	-0.912817	-1.00677	-0.808768	-0.822606	0.107514	-0.817915	-0.594195	-0.16287	-1.27482	-1.77261	-0.392953	1.55175	-0.145989	-0.67638	-0.868457	-1.31117	-0.0914288	-1.10038
	-28.5	-1.46076	-0.104666	0.27881	0.734334	-0.694974	-1.11781	0.491215	0.468624	0.20918	-0.56365	-0.67258	-0.0638886	-0.0963318	0.323635	-0.93711	1.30774	0.216135	-1.17923	-0.897787	-0.690628	-1.83326	-0.967642	-0.824689	-0.178828	0.518898	-0.907114	-0.626312	-0.506086	-0.940267	-0.475691	-0.969429	-0.910364	0.465067	0.396946	-0.786584	-0.684295	-0.26808	-0.3508	-1.30663	-1.70207	-1.3758	0.135841	0.0642721	-0.681558	-0.670544	-1.5857	-0.62646	-0.787381
	-28.4	-1.2774	0.442142	-2.23178	-0.382852	-0.64804	-0.760141	-1.34658	1.7155	0.285863	-0.50637	-0.628818	0.271156	-0.832506	0.224236	0.287939	-0.150707	0.00371326	-1.24873	-1.00174	1.07024	-0.803655	-0.248054	-1.05758	-0.271213	0.404989	-2.57373	-0.725272	-1.00581	-1.51642	-1.23984	-0.964721	-0.450056	-0.285718	-1.2177	-0.929611	-0.48824	-0.306714	-0.474324	-0.588887	-1.41356	-1.23702	-0.732754	-0.748155	-0.547356	-0.470551	-1.0912	0.116524	-0.119435
	-28.3	-1.32068	0.0318977	0.477944	-0.368692	-0.650598	-1.13516	0.0795199	0.0725422	1.69537	-0.498077	-0.39678	-0.444602	-1.66088	0.356883	-0.552839	-1.0549	-0.93782	-1.14145	-0.908782	-0.126009	-0.214328	-0.505024	-0.79561	-0.376696	0.737878	-1.7245	-0.377856	-1.09257	0.0644682	-0.822306	-1.04605	-0.904523	-1.0892	0.259599	-1.38628	-0.966007	-0.355969	-0.425945	-1.37212	-1.43989	-1.29726	-0.0225515	-1.04185	-0.570759	-0.852659	-0.77926	-0.821708	-0.426534
	-28.2	-1.55386	-0.840029	1.1401	-0.194045	-0.571728	-0.985228	0.11774	1.88289	1.62934	-0.559135	-0.479899	-0.204485	-0.644934	-0.291079	-0.923363	-0.0622225	-0.736678	-1.20602	-1.01429	-0.803588	-1.18365	-0.333362	-0.863002	-0.479761	0.711315	-0.564296	-0.495941	-0.501457	-1.23123	-1.12747	-1.0015	-0.381986	-0.976753	-0.856026	0.351169	-0.605316	-0.623423	-0.750701	-0.460602	-1.80328	-0.419612	-0.246681	-0.581495	-0.576492	-0.627225	-1.42942	0.0249187	-0.444764
	-28.1	-1.6968	0.825573	0.416505	-0.455218	-0.576274	-1.10574	-0.586029	0.541325	0.89256	-0.664766	-0.487944	-0.00531403	-1.23113	-0.528923	-0.860902	-0.0568561	-1.62693	-1.18361	-0.681271	-0.661118	-1.0003	0.061485	-0.811671	-0.519436	0.675113	-1.70801	-0.602349	-0.850129	-0.85573	-1.13717	-1.15386	-0.801414	-0.488267	-0.802043	-0.160875	-1.06185	-0.400317	-0.603067	-0.272338	-1.47224	-1.45127	-0.902056	-0.615265	-0.543687	-0.815929	-0.876818	-1.12377	0.205001
	-28	-1.45925	-0.647256	0.688239	0.0940833	-0.659531	-1.23852	-0.283682	0.0382517	1.17377	-0.471949	-0.433019	-0.762554	-1.63845	-0.773075	-1.18755	1.14631	-0.968254	-1.22504	-0.7712	-0.660451	-0.168992	-1.17298	-0.778604	-0.590568	1.27218	0.390545	-0.464996	-0.511176	1.04987	-0.803956	-1.09005	-0.815643	-0.260209	-0.946771	-1.28707	-0.54498	-0.406129	-0.401637	-0.232993	-1.89974	-1.47858	0.364412	-0.216611	-0.386363	-0.623595	-0.662732	0.6656	-0.412248
	-27.9	-1.59794	-0.366426	0.36475	0.106173	-0.642524	-1.20091	-0.591897	0.794489	0.900754	-0.719432	-0.439608	-0.279679	-0.420451	-0.937035	-0.880437	-0.169561	-2.04203	-1.28477	-0.954003	-0.7546	0.090336	-1.06066	-0.790175	-0.559454	0.650922	-1.1841	-1.04298	-0.237216	0.487999	0.0723757	-1.06164	-0.765598	-0.572155	-0.841822	-0.791141	-0.834919	-0.527556	-0.259789	-0.762815	-1.73402	-0.917799	0.167716	-0.759709	-0.390573	-0.672285	-2.11887	0.322283	0.120439
	-27.8	-1.23235	0.0905716	-1.30027	-0.538137	-0.690312	-0.989011	-0.0830027	1.39477	0.421054	-0.359164	-0.54024	0.166893	-1.40634	-0.748706	-1.0937	1.07979	-0.250347	-1.20632	-1.08494	-0.3477	-0.775433	0.398461	-0.387865	-0.396614	0.933834	-0.225005	-0.818138	-0.77836	0.565823	-0.481761	-1.14314	-0.864394	-0.836991	-0.420195	0.450247	-0.798	-0.409784	-0.532335	-0.360409	-1.38115	-0.937478	-0.733613	-0.246417	-0.445079	-0.421677	-0.330116	-0.288639	-0.671133
	-27.7	-1.9941	-0.00695882	0.608149	-1.30908	-0.712613	-0.995399	-1.31993	1.77504	0.527798	-1.00307	-0.635812	0.199135	-0.718169	-0.9408	-0.87476	-1.23344	-0.916254	-1.25646	-0.768092	0.0582643	-1.52923	-0.0320954	-0.868608	-0.490219	0.598742	-0.28275	-1.16312	-0.69121	0.440453	0.19263	-1.03829	-0.915367	0.538942	-0.417278	-0.456397	-0.570091	-0.271351	-0.366697	-0.32237	-1.9115	-1.10692	0.0710929	-1.04617	-0.497465	-0.676861	-1.4826	-0.358212	-0.956372
	-27.6	-1.29235	-0.724052	-0.967278	-0.222799	-0.705414	-0.947271	-1.30009	-0.090957	0.808901	-0.797205	-0.729139	0.403503	-1.1207	-1.28071	0.272945	0.975259	-0.45764	-1.26686	-0.303501	-0.481425	-0.850877	0.38009	-0.245162	-0.59224	0.362956	-0.731282	-1.32415	-0.819223	0.481151	-0.902084	-1.05379	-0.746856	-1.16779	0.733406	-0.629779	-0.475914	0.0727144	-0.192211	-1.17313	-1.81551	-1.68183	-1.68865	-0.971983	-0.384536	-0.596543	-0.546142	-0.432044	-0.332971
	-27.5	-1.55753	0.017189	1.77033	-0.418083	-0.563027	-0.803217	-1.16304	0.0329482	0.87278	-0.34895	-0.753449	0.599526	-1.08418	-1.31378	-0.66311	-0.982892	-1.49111	-1.29315	-0.754294	-1.0613	-1.41129	-0.00710005	-0.662867	-0.547265	0.383713	-0.261386	-0.710864	-1.1278	0.437522	-1.15332	-1.07042	-0.548996	0.4309	-0.552425	-0.928841	-0.957695	0.108969	-0.364639	-0.55715	-1.85644	-0.687033	0.686652	-0.832364	-0.421147	-0.665727	-0.467112	-1.06945	-0.984535
	-27.4	-1.63437	-0.292981	0.978702	-0.380163	-0.729927	-1.22391	-0.909663	-0.111064	0.323792	-0.167631	-0.774457	0.498872	-1.0297	-1.07174	-1.40336	-0.133855	-0.540177	-1.20027	-0.947948	-0.650075	-1.01271	0.523255	-1.16005	-0.516152	0.637578	0.550313	-0.809483	-0.534844	-0.0303881	-0.935519	-1.04823	-0.800493	-0.888058	0.173799	-1.42861	-0.608337	0.332566	-0.420457	-0.916749	-1.60368	-1.29958	-1.20984	-1.0532	-0.372498	-0.545213	-0.523409	-0.825891	-1.27893
	-27.3	-1.17203	-0.921341	0.667844	0.307574	-0.676278	-0.917305	-0.83854	2.67332	1.42848	-0.359273	-0.724464	0.619373	-0.850997	-1.20082	0.227854	-0.302615	-0.742789	-1.12965	-0.920032	-0.0650063	-0.493187	0.574697	-0.952554	-0.641996	0.0129786	0.355464	-1.09916	-0.686475	-2.40738	-0.981221	-1.03265	-0.853815	-0.347971	-1.16092	0.670874	-0.980934	0.647345	-0.412069	-0.933786	-1.67236	-1.05902	2.00017	-0.562099	-0.330514	-0.724004	-0.205962	-0.0884864	-0.9236
	-27.2	-0.865546	-0.55974	-0.0206564	0.366747	-0.673978	-1.20044	-1.54311	0.629496	1.10006	-0.410962	-0.65831	0.39034	-0.409954	-1.02573	-0.660014	1.33956	0.0482024	-1.20782	-1.05238	-0.848058	-1.53687	-0.102479	-0.523218	-0.593193	0.600572	1.03988	-1.19137	-0.89452	-0.966135	-0.636417	-0.974342	-0.997395	-0.569217	0.0814472	-1.31533	-0.685866	0.7391	-0.548135	-0.917857	-1.45544	-1.79432	-0.985919	-1.28943	-0.232248	-0.678911	-1.21273	-1.13063	-0.737402
	-27.1	-0.131675	-0.620657	-0.593797	1.04681	-0.628206	-1.24946	0.737966	0.826187	1.34743	-0.621018	-0.815311	0.534972	-1.11525	-1.04318	0.561588	-0.109597	-0.535937	-1.19475	-1.17663	-0.227066	-1.17101	0.619352	-0.661842	-0.716414	0.205742	0.876551	-0.644936	-0.807214	0.420044	-0.284021	-0.92952	-0.835216	-1.01874	0.471269	-0.960691	-0.553739	0.836337	-0.558221	-1.27778	-0.927591	-0.788043	-0.642642	-0.377002	-0.046903	-0.400179	-0.600385	0.840538	-0.371576
	-27	0.0248508	0.0456479	0.521126	0.757044	-0.689011	-0.890416	-0.965073	2.80639	0.955945	-0.573474	-0.871415	0.264195	-1.21879	-1.01404	-1.14599	0.459722	-1.01051	-1.20963	-0.853165	-0.617732	-0.690265	-0.0320631	-0.549391	-0.783965	0.0443119	1.13181	-0.780001	-0.989396	0.950062	-1.14882	-0.868746	-0.97941	-0.632203	-0.206884	-0.442048	-0.592868	0.75065	-0.720728	-1.1137	-0.841982	-1.59204	-0.99425	-1.6211	-0.14925	-0.48067	-0.715977	0.132969	-1.48587
	-26.9	0.161247	-0.766057	0.20827	-0.739021	-0.639412	-1.31621	-0.541962	1.87873	2.19082	-0.0959413	-0.840536	0.113339	-1.26145	-1.10771	-1.20668	0.304501	-1.37103	-1.20778	-0.974934	-1.65648	-1.9003	1.16225	-0.924595	-0.689229	-0.074229	1.43404	-0.946105	-1.15963	-0.799293	0.817256	-0.906543	-0.584573	-0.59023	0.859626	-1.43801	-0.621811	0.818862	-0.376248	-0.39198	-1.18164	-0.0704453	0.823026	-1.36358	-0.148746	-0.232764	-0.908811	-1.22579	-0.0341286
	-26.8	0.588339	-0.522988	-1.25911	1.05971	-0.61919	-1.12523	-0.389027	0.52463	0.322989	-0.410028	-0.844721	0.494824	-0.598324	-1.44167	-1.19155	-1.05131	-1.15367	-1.23285	-1.20878	-0.802019	-1.45861	1.41625	-0.81088	-0.681582	-0.279633	1.87926	-0.622287	-0.624299	-1.6927	-0.845654	-0.938334	-0.958412	-0.845009	1.08906	0.358996	-0.511638	0.896881	-0.317119	-0.875163	-0.849961	-1.53157	1.13741	-0.939466	-0.21356	-0.165397	0.0941132	1.44878	-1.21687
	-26.7	0.370813	-0.29746	-0.393056	1.46274	-0.651256	-0.662383	-0.294668	0.865876	1.47865	-0.905405	-0.847678	0.752049	-0.785737	-0.995502	-0.681953	0.858155	-0.954033	-1.2471	-1.4196	-1.57451	-1.02851	-0.573539	-0.778345	-0.85681	-0.0567438	0.97054	-0.645169	-1.00763	0.617573	-0.92662	-0.860207	-0.809764	0.541568	-0.252239	-1.18267	-0.430966	0.693225	-0.491862	-1.14263	-1.44038	-0.651799	-0.0469822	-0.331062	-0.157983	-0.418585	-0.840478	1.00131	-1.09974
	-26.6	-0.00737817	-0.897465	-0.316083	0.969403	-0.643091	-0.914408	-0.354242	2.04719	0.975447	-0.661249	-0.85818	0.803475	-1.87966	-1.34022	-0.690842	0.0118655	-0.586055	-1.21609	-1.20022	-0.302619	-0.150176	0.564704	-1.06181	-0.741335	-0.26981	1.18373	-0.692163	-0.918897	-1.90817	-0.768358	-0.94107	-0.406911	0.233663	-0.0128326	0.390054	-0.559478	0.805922	-0.194306	-1.53537	-1.12898	-0.148346	0.113293	0.340079	-0.231459	-0.486073	-0.409036	-0.331419	-1.31088
	-26.5	0.125403	-0.802335	2.28906	0.525914	-0.678204	-0.886652	-0.610227	0.524975	1.32628	-0.788927	-0.740863	1.41543	-0.881556	-1.06435	-0.69625	-1.02632	-1.09195	-1.19955	-0.942454	-0.217174	-0.282469	0.442508	-0.66872	-0.811963	-0.216507	1.96328	-1.04209	-1.174	-0.00606233	-0.559723	-0.89573	-0.282773	-0.598887	-0.477928	-0.302352	-0.259385	1.03783	-0.529702	-0.740471	-1.50711	-0.85093	-1.19555	-0.739237	-0.334158	-0.495335	-0.11871	-0.109681	-0.933937
	-26.4	-0.180614	-0.396991	-0.506586	0.772139	-0.574535	-1.02546	-0.86163	1.23473	1.11289	-0.503802	-0.735048	1.09894	-1.52147	-1.09658	-0.871159	0.861571	-1.2626	-1.21765	-0.952093	-1.34743	-0.596633	0.683111	-0.310596	-0.854044	0.0696505	1.0048	-0.679026	-0.986106	-2.77816	-0.897028	-0.839823	-0.617873	-0.181839	-0.36072	-0.148017	-0.681915	0.91925	-0.190316	-1.69452	-1.23863	-0.0277107	0.0581889	-1.23774	-0.362004	-0.370128	0.029257	-0.335846	-0.124469
	-26.3	-0.206646	-0.530873	-0.638891	1.27223	-0.707901	-1.33315	-1.56997	0.358162	1.15433	-0.828873	-0.643929	1.82757	-0.583	-1.08744	-1.62552	-1.10213	0.648768	-1.21505	-1.17924	0.345815	-1.2054	0.741591	-0.79341	-0.853206	-0.344748	1.0455	-0.979829	-1.29467	0.933783	-0.541716	-0.842287	-0.718643	0.462921	-1.07815	-0.28764	-0.504862	0.862683	-0.542844	-0.541173	-0.90795	-0.262761	-0.00898253	-1.12818	-0.430939	-0.56786	0.283696	-1.07083	-0.696817
	-26.2	-0.257686	-0.483511	0.0438644	1.08847	-0.68046	-0.993257	-0.302923	0.826554	1.3758	-0.769706	-0.723098	1.88158	-0.869222	-0.828643	-0.298239	1.09198	0.0290208	-1.21039	-0.692823	-1.99567	-1.04593	0.944578	-0.695484	-0.836867	-0.470413	0.676439	-1.15121	-0.619459	0.313869	-0.939969	-0.902347	-0.871441	-1.11687	-0.0231397	-0.532968	-0.449677	0.72902	-0.392321	-0.694309	-0.632095	0.430306	0.314144	-0.726485	-0.483061	-0.583891	1.00211	0.961511	-0.843004
	-26.1	-0.40169	-1.08308	-0.282381	-0.113151	-0.606109	-1.07607	-1.20468	0.0995514	1.76922	-0.477654	-0.647044	1.6615	-1.00216	-1.08657	-1.55398	0.0769519	-0.997215	-1.14866	-0.931857	0.551271	-0.539424	1.86917	-0.902015	-0.84918	-0.587207	1.02752	-1.05381	-0.756367	1.99804	-0.869014	-0.850053	-0.0522932	0.191975	-1.29882	-0.553877	-1.1024	0.581602	-0.51194	-1.21776	-0.317421	-0.5224	-0.656472	-0.454337	-0.407297	-0.228137	0.612463	-1.5551	-0.78438
	-26	-0.719464	-0.551817	-0.635546	1.15306	-0.634567	-0.894213	-1.14437	1.20961	1.02721	-0.685136	-0.761948	1.92013	-0.431481	-1.07182	-0.860314	-1.466	-0.772302	-1.18359	-1.10433	-0.449755	-1.64898	1.56552	-0.669841	-0.823622	-0.425374	-0.220302	-1.39004	-1.05448	-0.20563	0.32663	-0.938829	-0.388311	0.230102	-0.229348	-0.675845	-0.636178	0.489994	-0.317557	-1.04184	0.0449433	0.208568	-0.450105	-0.73587	-0.377171	-0.0704786	1.46033	-1.78983	-0.622301
	-25.9	-0.673977	-0.783821	0.499138	-0.0542211	-0.658227	-1.14688	-1.23262	1.15245	2.31844	-0.59672	-0.672904	1.72269	-0.912899	-1.57975	-0.801133	-1.89106	-0.789561	-1.22964	-0.776073	-0.131638	-0.377011	1.53877	-0.641159	-0.860883	-0.64483	1.20572	-1.20413	-0.121156	-1.04775	-0.303415	-0.888698	-0.427015	-0.615156	-0.296411	-1.16381	-0.624534	0.335017	-0.466085	-1.63206	0.30168	-0.585719	-1.11067	0.192708	-0.39131	-0.124188	-0.0348208	-0.923403	-0.156869
	-25.8	-0.537384	0.0970437	-0.822612	-0.0140109	-0.548592	-0.991572	-0.720476	0.694322	2.04308	-0.712621	-0.636657	1.64117	-1.18493	-1.06465	-0.960376	0.213302	1.12073	-1.21204	-1.17326	0.889457	-1.07116	1.15162	-0.533789	-0.84659	-0.313429	0.0226554	-1.55457	-1.15736	0.479189	-0.424916	-0.875627	-0.68651	-0.206873	-0.822943	-1.36823	-0.478724	0.341704	-0.723143	-0.225517	0.157276	-0.140289	-0.275874	-0.890132	-0.27924	-0.00825424	0.810701	0.232177	-1.13689
	-25.7	-0.845499	-0.331626	-2.54781	0.838975	-0.624683	-1.02506	-1.11809	0.700416	1.45435	-0.565902	-0.557274	1.72182	-0.782845	-1.10175	-0.903394	0.142793	-1.46061	-1.1541	-1.01562	0.256898	-1.90004	0.992896	-0.54073	-0.6397	-0.109105	0.814176	-1.68499	-1.08023	-0.237221	-1.15452	-0.893344	-0.484856	0.116457	-0.297573	-1.04817	-0.66619	0.479358	-0.701207	-0.252291	0.023883	0.29452	-0.469871	-0.762647	-0.324528	-0.718191	0.550869	-0.713522	-0.0591557
	-25.6	-0.74437	-0.0566401	0.15769	-0.110589	-0.655639	-0.876399	0.1797	1.50728	0.960246	-0.534034	-0.463278	1.53488	-0.78638	-0.481263	-0.455471	0.335146	-0.0242221	-1.24633	-0.736499	0.253471	-1.2233	0.0538467	-0.861037	-0.550331	-0.0256907	1.16926	-1.50112	-0.902816	0.339965	-0.828524	-0.943234	-0.511947	-1.38308	-0.920401	-1.76017	-0.466115	0.068993	-0.778765	-0.53166	-0.369252	0.345519	0.844352	-0.298697	-0.344308	-0.586266	0.382678	-0.395202	0.165664
	-25.5	-0.492448	-0.374321	-1.29007	0.457418	-0.498913	-1.0992	-0.391911	-0.241466	1.46754	-0.606384	-0.329831	1.64492	-0.993331	-1.39326	-0.606484	-0.689812	-1.22609	-1.14037	-0.181079	-0.976039	-0.52502	0.864462	-0.592601	-0.449742	-0.287861	1.32937	-1.40606	-0.691465	0.301742	-0.658461	-1.04192	-0.716584	0.944828	-0.121292	-0.958571	-0.501281	-0.0476933	-0.556247	-0.402978	-0.0341798	-0.015472	-0.631427	-0.00151241	-0.351436	-0.123569	0.27117	-0.731476	-1.25511
	-25.4	0.331685	-0.57465	0.0891479	1.63658	-0.633666	-0.897843	-1.18626	0.904517	1.14477	-0.480058	-0.53201	1.25242	-0.921252	-0.498287	-0.0579495	0.442393	-1.33416	-1.21475	-0.301364	-0.610873	-0.725756	1.56242	-0.604269	-0.583835	-0.602799	0.890762	-1.29234	-1.12805	-0.346851	-1.22914	-1.04182	-1.08612	-1.19113	-0.674765	-0.460501	-0.302671	-0.201906	-0.858458	-1.239	-0.1403	-0.318704	0.612951	0.361927	-0.362813	-0.559679	-0.149923	-0.409421	-0.502541
	-25.3	1.18182	-0.0867582	0.576404	1.51722	-0.644377	-1.05125	-0.388474	0.273797	1.00584	-0.841801	-0.422048	1.27497	-0.927389	-0.716865	-0.5418	-0.356591	-0.340292	-1.19803	0.0942266	-0.807052	-0.257777	0.786161	-0.651637	-0.471362	-0.42152	0.722239	-1.59309	-0.730373	0.313697	-1.44123	-0.953307	-0.757588	-0.856684	-0.137393	-1.21014	-0.371647	-0.307235	-0.696367	0.189987	-0.108953	-0.0570675	-0.138669	0.0351378	-0.385994	-0.373253	-0.0773657	1.01625	-0.833073
	-25.2	0.630716	0.424098	0.625467	0.395965	-0.614249	-0.955913	-1.8659	1.56382	1.32098	-0.70908	-0.310348	1.0203	-0.982691	-0.66558	-0.137394	-0.29416	-1.09381	-1.22095	0.549595	-0.528138	-0.748071	0.454998	-0.158947	-0.345191	-0.627895	0.856172	-1.65509	-1.54621	-1.44103	-0.552364	-0.972623	-0.798622	-1.4917	0.31541	-0.160864	-0.457123	-0.28789	-0.709464	-1.41193	0.465717	-0.697569	-0.914767	-0.865781	-0.48184	-0.925401	0.361415	-0.442709	0.13682
	-25.1	0.994207	-0.40979	0.00950577	0.807122	-0.730526	-1.09408	-0.927543	0.173848	1.54557	-0.621081	-0.464598	0.970698	-1.14492	-0.077566	-0.355907	-0.778142	-1.09168	-1.2014	0.685615	-1.37838	-0.381998	0.958242	-0.473584	-0.423161	-0.943267	-1.2229	-1.64264	-1.15647	0.695779	-1.00447	-0.850057	-0.642237	-1.00154	-1.08545	-1.90234	-0.245613	-0.330137	-0.413327	-0.784394	0.0882576	-0.691571	-0.156942	-0.438258	-0.505062	-0.756016	0.379402	0.538511	-0.803018
	-25	0.765321	-0.119573	-0.241236	0.786083	-0.62777	-0.796263	-0.315031	0.033604	0.785023	-0.728175	-0.530094	0.656735	-1.55966	-0.471692	-0.102123	-0.832748	-0.495673	-1.20279	0.805912	-1.22587	-0.348688	0.222082	-0.375203	-0.517574	-0.644655	1.62318	-1.87918	-1.47286	0.222643	-0.544043	-0.898389	-0.789172	-0.408596	0.489595	0.685457	-0.53742	-0.454479	-0.547407	-0.741166	0.525834	-0.49342	1.86784	-0.0688293	-0.595109	-0.835105	-0.25244	-0.525416	-0.067249
	-24.9	0.197403	0.780949	-1.22654	0.794609	-0.622464	-0.899405	-0.857815	0.00681073	1.24646	-0.457439	-0.493997	0.51374	-0.660197	0.132571	-0.359103	-0.47904	-0.509629	-1.22467	1.21725	-0.82638	-0.841537	1.28003	-0.545028	-0.677612	-0.828647	0.348368	-1.61239	-1.25097	0.164622	-0.296164	-0.908009	-0.782441	-0.678368	-0.83712	1.1355	-0.352884	-0.375228	-0.583502	-0.69998	0.399715	-0.844487	0.962302	0.268766	-0.605424	-0.630519	-0.313493	-0.534556	-0.31389
	-24.8	0.620902	-0.612363	0.468197	1.07395	-0.600439	-1.2131	0.588037	0.345507	0.813136	-0.961671	-0.460842	0.350514	-0.229827	-0.0901206	-0.183292	0.957992	-0.943346	-1.25036	1.44452	-0.503357	-0.219073	-0.201955	-0.488746	-0.475159	-0.944832	1.2317	-1.98241	-0.87684	1.21322	-0.379124	-0.966491	-0.280882	0.0542845	-0.743591	-0.214048	-0.600408	-0.47654	-0.751787	-0.439779	0.509958	-0.626552	-0.430311	1.06609	-0.506304	-0.791819	0.123892	-0.532624	0.383158
	-24.7	0.52574	0.553085	-0.0691306	-0.123191	-0.537919	-0.748405	-0.592937	2.37798	0.203391	-0.860935	-0.353629	0.0447021	-1.11343	-0.299899	-0.599313	0.90256	0.502536	-1.24794	1.80994	-0.0213464	-0.856135	0.381761	-0.618532	-0.664213	-0.705627	0.623231	-1.80817	-0.149734	-1.2381	-1.40768	-0.979425	0.107345	0.507128	-1.3129	0.245071	-0.361762	-0.0499693	-0.46821	-0.0753584	0.604865	-0.571338	-0.22139	-0.283652	-0.670604	-0.700368	1.1487	-1.93037	-0.295042
	-24.6	0.0753421	0.115464	-1.17622	0.52474	-0.56186	-0.872251	0.0315372	0.292543	1.00542	-0.765855	-0.503329	0.0613003	-0.364989	0.375375	-1.14457	0.438771	0.385552	-1.2924	1.81347	-1.17841	-0.352926	0.908395	-0.44095	-0.746747	-1.12331	0.248113	-1.77383	-1.18763	1.22274	0.578714	-0.918271	-0.286241	0.255813	-1.56428	-0.722813	-0.424548	-0.00459055	-0.886446	-0.248513	0.21307	-1.23674	-0.845921	0.646098	-0.695725	-0.889371	0.426738	-0.274479	-0.00346478
	-24.5	0.137988	0.326738	-0.351534	0.609859	-0.613967	-0.292421	-1.53366	1.58873	0.668782	-0.459141	-0.557624	0.338343	-1.01161	0.533546	-1.69562	-0.15583	-0.562635	-1.30889	1.86044	-1.12443	-0.634166	0.767574	-0.314196	-0.811307	-0.86967	-0.0571264	-1.92433	-0.246139	0.772241	-1.17148	-0.941519	-0.478998	-0.135559	-0.474427	0.165045	-0.585804	-0.179231	-0.667283	-0.208119	0.116225	-0.801369	1.23891	-0.651844	-0.714952	-0.557093	0.686843	-0.773503	-0.0668281
	-24.4	0.0386896	0.32118	-1.38192	0.605609	-0.583549	-0.720575	-0.997075	-0.421152	0.277391	-0.771158	-0.629811	0.290143	-1.15736	0.799065	-0.889822	1.10265	-1.67827	-1.30727	2.37588	-1.23101	-1.7412	-0.601733	-0.760012	-0.998776	-0.929664	0.503075	-1.73654	-0.890552	0.642638	-0.812143	-0.928283	-0.489457	1.31638	-1.54239	0.45678	-0.337785	-0.0768699	-1.0957	0.0156167	-0.0544861	-0.698839	-2.09631	0.264708	-0.7357	-0.73998	-0.0792763	-0.209074	-0.227598
	-24.3	0.401236	0.714903	2.07066	1.26577	-0.594988	-0.183104	-0.364285	0.958241	0.692388	-0.605693	-0.714783	-0.138355	-1.12201	0.20577	-0.47557	0.818927	-1.49505	-1.28217	1.5606	-0.0414876	-0.229169	1.09754	-0.344993	-0.963684	-0.577696	0.0514611	-1.64222	-1.18374	-1.83202	-1.45643	-1.07029	-0.615213	-1.18342	-0.217414	0.433079	-0.427004	-0.140046	-1.14358	0.625741	-0.115556	0.46015	-0.487571	-0.269734	-0.700357	-0.804465	0.353009	-0.735935	-0.452949
	-24.2	0.564464	-0.0455684	-2.24052	0.690556	-0.590461	-0.862808	0.376019	0.0493237	-1.13061	-0.349981	-0.544937	-0.241299	-1.40566	0.422258	-1.51808	-0.0419603	-0.166229	-1.31997	1.91119	-0.37464	-0.965863	1.7831	-0.663161	-0.897123	-0.682823	0.267222	-1.71128	-1.34596	-1.11611	-0.395726	-1.02514	-0.521147	-0.395097	-0.629706	1.16437	-0.729384	0.0235701	-1.32687	-0.823101	-0.106421	-0.120476	1.92326	0.589173	-0.81693	-1.29363	0.627716	1.31237	-0.335833
	-24.1	0.286033	0.495704	-0.614159	0.487058	-0.564717	-0.427399	-1.22366	0.529232	0.538839	-0.208992	-0.615978	-0.156673	-1.01065	0.189435	-0.98514	0.331959	-0.881493	-1.30575	1.61263	-0.35725	-1.3568	-0.2929	-0.617409	-0.946262	0.0131809	0.860876	-1.53321	-0.646185	-0.92054	-0.882703	-0.930636	-0.490313	-0.619027	-0.992779	-0.118279	-0.654414	-0.198194	-1.30712	-0.181247	-0.163886	0.51862	-1.31871	-0.549797	-0.693059	-0.939528	0.318686	0.471111	-1.41758
	-24	0.0275142	0.878814	0.0839936	0.298684	-0.552771	-0.545339	-0.541313	0.592266	0.0735977	-0.439523	-0.534409	-0.80725	-1.02938	-0.225304	-0.708874	-1.11778	0.824102	-1.29662	1.72137	-0.477289	-0.4438	0.374935	-0.524612	-0.892322	0.438923	-0.291529	-1.75024	-0.925556	-1.0334	-0.471379	-0.960731	-0.78966	0.369934	-0.211521	0.0571371	-0.742881	-0.208903	-1.11468	-0.219649	-0.417663	0.321969	0.292206	-0.399409	-0.808648	-0.991127	-0.306831	1.41076	0.0680975
	-23.9	0.0800449	-0.285716	0.0430098	0.0888897	-0.630114	-0.643777	-0.581615	-0.61309	-0.114109	-0.0234231	-0.632125	-0.475428	-0.95856	-0.335489	-0.187236	-1.33345	-1.09491	-1.17581	0.779403	-0.762124	-1.55645	-0.10033	-0.498678	-0.895198	0.235488	0.882495	-1.63281	-0.806382	-0.173876	-1.39864	-0.967967	-0.461362	-0.841646	0.450745	1.6547	-0.621056	-0.259224	-1.22512	0.00888674	-0.515293	1.01051	-0.566485	0.477926	-0.736933	-1.21201	0.220961	1.43635	-0.688334
	-23.8	0.351442	0.143321	-0.919902	1.38348	-0.541633	-0.61905	-0.405574	-0.615817	0.839425	-0.20592	-0.670541	-0.296528	-0.770166	0.120946	-0.975947	0.249085	-0.10957	-1.3077	1.18228	-0.0104646	-0.786155	-0.487695	-0.43121	-0.870335	0.596384	-1.32085	-1.03527	-0.845883	-0.0286663	-0.443561	-0.993798	-0.771607	-0.522595	-1.46118	1.61251	-0.451817	-0.393974	-1.20089	-1.00959	-0.494215	0.359359	0.668759	0.197507	-0.700308	-0.479712	0.750167	0.974873	-0.83997
	-23.7	0.0970832	0.72354	1.17782	-0.571169	-0.60961	-0.694017	-0.46814	-0.797931	1.14713	-0.159369	-0.709352	-0.735289	-0.893952	-0.76956	-0.593029	-0.154317	-1.22533	-1.23565	0.646497	0.181001	-0.679536	0.439348	-0.804516	-0.921067	0.214457	1.13129	-1.61189	-0.544918	-1.15097	-1.0782	-1.06354	-0.288513	-0.437607	-0.379082	1.57746	-0.511167	-0.353641	-0.988106	-0.370066	-0.708102	0.791856	0.192951	-0.288849	-0.811271	-0.887681	0.818344	0.606598	-0.859665
	-23.6	-0.0398995	0.248741	0.384883	0.790444	-0.484014	-0.72963	-0.695559	-1.32445	1.47047	-0.300598	-0.520049	-0.37134	-0.72742	0.285204	-1.04773	0.228545	-0.119977	-1.20968	0.846456	-0.995393	-1.83639	-0.189534	-0.494934	-0.990841	0.257358	-0.52511	-1.59915	-0.880387	1.33205	-0.147653	-1.04376	-0.467556	0.129157	-1.75684	1.36021	-0.629957	-0.0587292	-1.12451	0.175584	-0.830974	0.974693	0.0973652	-0.994898	-0.730646	-0.608715	-0.149132	0.230006	0.394539
	-23.5	0.0738833	0.462089	0.0551789	0.228444	-0.556283	-0.797624	-1.01843	-0.524225	1.94786	-0.29483	-0.697419	-0.495255	-1.39977	-0.236421	-1.0694	0.0609348	-0.589259	-1.17329	0.657541	-0.172059	0.735079	0.334788	-0.350783	-0.919404	-0.0836791	-0.029419	-1.56717	-0.904123	0.739817	-1.45659	-0.915265	-0.937984	0.106056	-1.66171	1.64238	-0.835458	-0.187554	-0.925361	-0.402927	-0.892104	-0.393906	0.315161	-0.397244	-0.725491	-0.861295	0.0216874	0.308373	-1.03783
	-23.4	-0.0613507	0.126245	-0.870154	-0.0810796	-0.529921	-0.802676	-0.431145	1.79411	1.16809	0.13669	-0.702193	-0.660336	0.0264048	-0.162599	-1.03397	-0.0002532	-0.272883	-1.24261	0.384982	-1.10544	-0.478807	-1.01021	-0.983367	-0.985345	-0.368897	-0.322975	-1.19914	-0.86504	-0.771175	-1.74438	-0.715338	-0.326004	0.28368	-0.675002	1.30581	-0.875685	-0.106097	-1.07181	0.559687	-0.692129	-0.0352347	0.81942	-0.787208	-0.756574	-0.514516	0.723546	1.43168	-0.0216455
	-23.3	-0.250403	0.931977	0.0359671	0.357401	-0.568029	-0.871921	-0.447307	-2.04561	1.39597	-0.0776281	-0.762643	-0.619201	-1.65834	-0.10531	-0.972641	0.292489	-1.10903	-1.13088	0.590303	-0.209325	0.334436	-0.285137	-0.785614	-0.941918	-0.673228	0.630928	-0.871304	-0.840673	0.770844	-0.0822297	-0.618604	-0.903467	0.625403	-0.519279	0.398457	-0.656931	-0.239177	-1.07638	-0.252919	-0.702219	1.05054	0.0737152	-0.534075	-0.759402	-0.556073	0.413442	-0.108043	-0.765669
	-23.2	-0.0155845	1.68697	1.53248	0.117021	-0.597463	-0.639081	-1.58729	-0.604421	0.787075	0.075645	-0.743736	-0.71889	-0.7109	-0.683705	-0.449909	-0.811223	-1.46806	-1.27571	0.470058	-0.605087	-0.77471	-0.758758	-0.42294	-0.994643	-0.192595	-1.0548	-0.560693	-0.928297	-1.28314	-0.698562	-0.366696	-0.489376	-0.0539574	0.815609	0.348255	-1.00657	-0.157839	-1.00128	-0.180303	-0.838744	0.138037	-0.212073	0.0226164	-0.774462	-0.840414	0.568787	-0.0914474	-0.90474
	-23.1	-0.553017	-0.616777	-0.0245153	0.724479	-0.576352	-1.21377	-1.28484	-0.80386	0.893608	0.254237	-0.772198	-0.306045	-0.980952	-0.567079	-0.828389	-0.11233	-0.514761	-1.22017	0.158375	-0.478125	-0.288139	-1.23736	-0.967953	-0.950856	-0.750201	-0.30614	-0.0767005	-1.44945	-0.206994	0.0610701	-0.115601	-0.740124	-0.942282	-0.912334	0.057867	-0.800757	-0.0886714	-1.33829	0.143231	-0.955846	0.304884	0.319611	-0.687836	-0.694709	-0.815069	0.197234	-1.35238	-1.11813
	-23	-0.14705	0.479206	0.838104	0.0889982	-0.530486	-1.11897	-1.26331	0.169121	1.72546	-0.0442469	-0.7771	-0.347376	-0.784414	-0.836589	0.476695	1.19785	-0.709515	-1.26718	0.558903	-0.760714	-0.303465	1.00307	-0.224026	-0.915362	-0.378767	0.419116	0.0642175	-0.429361	-0.720327	-0.391492	-0.124514	-0.740542	-0.0730714	0.323568	-0.158283	-0.605595	-0.484803	-1.13024	0.0235542	-0.555392	0.633307	1.80562	-0.715409	-0.622233	-1.02534	-0.490818	1.00688	-0.293714
	-22.9	-0.727586	0.0852476	0.0303244	0.319123	-0.498675	-0.837228	-0.956804	1.24634	1.23764	0.0302922	-0.703585	-0.764579	-0.913712	-0.499033	-1.43352	0.115099	1.1031	-1.20898	0.33964	-0.0522074	-2.27124	-0.965796	-0.494539	-0.903218	-0.770455	-0.740387	-0.0485971	-0.511751	-0.252852	-0.644948	0.208717	-0.826364	-0.300925	-0.898146	0.126642	-0.856953	-0.266012	-1.41401	0.463552	-0.512441	0.809647	-0.362989	-0.254744	-0.749976	-0.760808	0.249129	0.368102	-0.716687
	-22.8	-0.35419	-0.275912	-0.269777	-0.058348	-0.549234	-1.01358	-0.79237	1.10576	1.18943	-0.13619	-0.793812	-0.992335	-0.616777	-0.886718	-0.52879	1.32404	-0.787859	-1.30332	0.370901	-1.09065	-0.795425	-1.09927	-0.769829	-0.90213	-0.772907	-1.09065	-0.0748357	-0.901772	-1.69841	-0.13039	0.303796	-0.675328	-0.735749	0.0972008	0.418889	-0.837225	-0.500275	-1.18898	0.416884	-0.58266	1.09767	0.132902	0.209665	-0.650473	-0.777813	0.0955242	-0.481022	-0.682076
	-22.7	-0.674415	-0.300046	0.652623	-0.0671135	-0.571605	-1.00371	-1.04939	0.560052	0.798184	-0.210616	-0.830968	-0.800413	-1.59874	-0.867627	-1.07071	1.59608	-0.486161	-1.26476	0.617408	-0.658328	-0.560872	-1.13989	-0.453773	-0.817703	-0.855604	-0.405104	0.23948	-0.778218	0.291716	-0.6777	0.327519	-0.140868	-0.661347	-1.26274	-0.290597	-0.852922	-0.363176	-1.39381	-0.498806	-0.498328	0.65446	-0.300553	-0.176337	-0.764431	-0.815355	0.0561121	-0.305665	-0.506551
	-22.6	-0.372385	-0.0397365	1.33631	-0.671484	-0.568489	-0.836464	-0.246199	0.390257	0.542484	0.278499	-0.869714	-1.19453	-1.05298	-0.780205	-0.466222	-0.192263	-0.641785	-1.25528	0.412671	-0.804728	-0.59577	-1.12638	-0.713359	-0.790212	-1.13796	-1.22546	0.392105	-0.754991	-0.472348	-0.046228	0.4169	-0.593715	-0.648959	-0.237822	0.0939059	-0.539074	-0.432298	-1.0603	0.153011	-0.584099	0.353378	-0.743395	-1.4487	-0.679514	-0.895639	-0.062537	1.41902	-0.665361
	-22.5	0.190073	-0.735275	0.0849015	-0.27661	-0.528038	-0.604501	-1.16247	1.63739	1.2893	-0.274887	-0.806915	-1.00573	-1.46438	-1.08624	-1.38767	0.157996	-0.138893	-1.17942	0.126072	-0.188244	-1.23194	0.854017	-0.42603	-0.885395	-0.862398	-0.520274	0.190472	-0.727814	-1.11163	-1.10544	0.452895	-0.494229	0.21517	-0.749147	0.401979	-0.937964	-0.341643	-1.1473	0.00816302	-0.824355	0.581176	-1.44788	0.517529	-0.655935	-0.976516	-0.469678	0.00576315	-0.863721
	-22.4	0.658793	-0.548045	-0.977594	0.29248	-0.58018	-1.01698	-0.361564	-1.16061	1.08771	0.0473707	-0.797958	-1.15482	-0.938153	-0.652339	-0.973678	-1.94279	-0.483964	-1.11363	0.177774	-0.62587	-0.625723	-0.815952	-0.636463	-0.782207	-1.01548	0.0198465	0.32136	-0.989874	0.911663	-1.25654	0.507047	-0.308011	-0.313694	-1.48278	0.212179	-0.564187	-0.429374	-1.21313	-0.173518	-0.778588	1.13568	0.50531	-0.721586	-0.642857	-0.998129	-0.358781	1.11253	-0.566278
	-22.3	0.596727	-0.822539	-1.72146	1.52354	-0.544691	-0.73941	-1.06717	1.011	1.35899	0.126998	-0.88678	-0.782265	-1.06859	-0.805835	-0.514707	1.06402	-0.656641	-1.09174	0.40809	-0.816413	-1.78988	-0.659878	-0.587287	-0.78619	-0.883608	-0.902672	0.309216	-1.20207	-0.0694217	0.478069	0.764334	-0.853155	-0.550059	-0.335171	-0.347951	-0.853007	-0.37594	-1.12063	0.420745	-0.738886	0.563326	-1.90818	-0.185072	-0.656779	-0.953518	-0.814057	0.713756	-0.973994
	-22.2	0.197268	-1.36552	-0.343198	0.592981	-0.579107	-1.1497	-1.40024	-0.69362	-0.189118	0.477588	-0.853225	-1.07614	-0.724854	-0.506959	-0.381556	-0.26727	0.238118	-1.19647	0.152269	-0.971062	-0.84016	0.227774	-0.903057	-0.82173	-1.14717	-1.54623	0.51663	-1.25902	0.0468717	-1.4213	0.865096	-0.363842	0.613586	-1.76515	0.150406	-0.388989	-0.605114	-1.45567	0.397696	-1.16588	1.18418	0.458788	-0.537065	-0.651374	-1.31617	-0.321532	0.489668	-0.231089
	-22.1	0.603969	0.642588	-1.51793	-0.0587345	-0.534476	-1.10318	-0.834203	-0.792084	1.20193	0.543991	-0.849536	-0.891305	-1.04022	-0.284115	-0.270878	1.52115	-0.896917	-1.19251	0.35147	-1.00444	-0.488623	-0.134307	-0.511329	-0.836439	-1.19072	-0.816291	0.608209	-0.846406	-0.41891	-0.0216996	0.937482	-0.601649	-0.14382	-0.0301905	0.562177	-0.873168	-0.592493	-1.13691	-0.255785	-0.705047	-0.0302246	-0.904201	-0.393077	-0.775052	-0.870314	-0.346684	-0.40392	-0.849838
	-22	0.0445299	-0.6214	0.922421	-0.102365	-0.635849	-1.2719	-0.520453	0.229556	0.155235	0.585544	-0.992777	-1.1466	-1.16178	-0.606639	-1.0683	-0.202012	-0.886472	-1.20138	0.110426	0.133856	-0.951398	-1.00486	-0.49509	-0.920168	-1.22052	-1.2251	0.581267	-1.42784	0.860454	-0.785225	1.04812	-0.641633	1.56591	-0.865783	1.04265	-0.911435	-0.624518	-1.43979	0.148256	-0.82395	0.380621	-1.24622	-0.441452	-0.750176	-0.871211	1.57787	-0.790831	-1.10169
	-21.9	-0.146077	-0.3985	-0.546513	0.245466	-0.616262	-1.02194	-0.787242	-0.227695	-0.11887	0.645562	-1.05451	-0.9232	-0.830913	-0.340935	-0.554932	0.424665	-1.44433	-1.23557	0.236384	-0.530254	0.753106	-0.213101	-0.917861	-0.951771	-1.25251	-1.73428	0.703756	-0.862383	-0.929549	-1.00446	0.840825	-0.621842	-0.0716148	0.0195333	1.5003	-0.722295	-0.606342	-1.3667	-0.749741	-1.05539	0.866461	0.0291102	-0.875625	-0.806481	-1.01371	-1.44331	0.042513	-0.998453
	-21.8	-0.329281	-0.871299	-1.2768	-0.0534943	-0.694722	-0.965935	-0.148691	0.530586	-0.0692249	0.442606	-1.14275	-1.61394	-0.915641	-0.698525	0.0883415	-1.67161	-0.639805	-1.23805	0.158519	-0.566561	-1.53055	-0.20828	-0.952116	-0.802627	-0.89336	0.0261897	0.023866	-1.19524	-0.868509	-1.34026	0.736117	-0.863656	-0.48768	-1.4351	-0.0481596	-0.768603	-0.712551	-0.913444	0.355398	-0.968164	0.37124	-0.542438	-0.730924	-0.856222	-0.948399	0.103562	-1.57008	-1.06476
	-21.7	-0.163442	-0.333083	2.04525	1.61279	-0.659234	-1.26903	-0.120391	-0.449089	0.688043	0.701858	-1.04573	-1.1768	-1.68568	-1.08942	-0.637958	0.551942	-2.08285	-1.20614	0.315791	0.369969	-1.48484	-0.391607	-0.962686	-0.935658	-0.711291	-0.472221	0.585905	-0.770213	0.214509	-1.06799	0.698729	-0.864409	0.372122	-0.100555	0.911398	-0.790694	-0.71584	-1.39946	-0.329943	-1.12977	0.690498	-1.08761	0.246837	-0.840027	-0.490151	-1.27186	-0.661429	-0.608267
	-21.6	-0.467973	-0.636317	-1.88421	0.565665	-0.669824	-1.24745	0.075915	1.30176	0.413571	0.806971	-1.07959	-1.34215	-1.09776	-0.792585	0.189756	-0.217727	0.471038	-1.17288	0.184014	-0.533005	-1.12907	-1.12008	-0.770126	-0.836684	-0.172176	-0.58677	0.872525	-1.46903	-1.53949	-1.52527	0.636459	-0.595859	-0.357423	-0.987347	0.150738	-0.682102	-0.70714	-1.34286	-0.264825	-1.1044	0.653751	0.664327	0.232199	-0.920973	-0.223401	-0.740793	0.296839	-0.741188
	-21.5	-0.476579	0.36951	0.279375	-0.395538	-0.673992	-0.958777	-0.390489	0.017755	0.002518	0.628366	-0.909707	-1.03081	-1.333	-0.657778	-0.268544	0.724263	-1.17168	-1.13318	-0.213845	-0.206679	-0.985213	-0.78279	-0.942421	-1.01654	-0.194641	-1.58878	0.83676	-0.792557	-0.322001	-1.19066	0.444621	-0.821061	0.439943	-1.16081	0.0923856	-0.805857	-0.854477	-1.37335	0.276448	-0.871067	0.371468	-0.911897	-0.229376	-0.911212	0.3325	-1.0549	-0.316686	-0.501823
	-21.4	-0.630769	-0.0721695	-0.357242	0.0410288	-0.595052	-1.26164	-1.33733	1.03482	1.43258	0.911191	-0.986928	-0.684405	-0.992264	-0.686193	-0.333307	-0.188956	-1.29724	-1.17237	-0.147235	0.55828	-1.29069	-1.28891	-0.627924	-1.01928	0.311515	-0.340987	0.643213	-0.830687	0.596545	-1.16383	0.27669	-1.07256	-0.553837	-1.22494	-0.83541	-0.835577	-0.911054	-1.35312	-0.793914	-1.22284	-0.137486	-1.04813	-0.143758	-0.903355	0.807967	-0.657933	-0.763296	-0.772538
	-21.3	-0.877539	1.6706	-0.807754	-0.326823	-0.776299	-1.22686	-0.560984	-0.277787	-0.543516	0.125818	-1.09901	-1.44354	-0.866697	-0.225072	-0.848326	-0.156382	-0.570481	-1.15084	-0.152279	-0.404198	-1.71208	-0.410727	-0.82937	-1.01443	-0.0457204	-0.676502	0.340098	-1.5771	1.47439	-1.57716	0.197058	-0.701199	-0.808209	-0.791762	-0.12422	-0.436732	-0.870698	-1.09867	-0.224293	-1.01683	0.494332	-0.230999	-0.140513	-0.780731	1.08211	-1.59148	-0.777374	-0.582788
	-21.2	-0.378862	1.16572	-0.337472	-0.233058	-0.631172	-1.05603	-0.5857	0.415182	0.278544	0.550319	-0.945757	-1.15085	-0.839563	-0.150371	-1.03022	0.87794	0.600159	-1.12565	-0.0772024	0.159555	0.739431	-0.624226	-1.05395	-0.945038	-0.087463	-0.769406	0.51353	-0.080758	0.532939	-0.0700279	0.0964137	-0.825956	0.159724	-0.861316	-1.56358	-0.816334	-0.84208	-1.29863	-0.62331	-1.35058	0.186924	0.551519	-1.10507	-0.82473	1.35761	0.527283	-1.19254	-0.990688
	-21.1	-0.779672	1.40591	-0.443321	0.809778	-0.721788	-1.05145	-0.118446	-0.631122	0.386399	0.530743	-0.869948	-1.45439	-0.851206	-0.304392	-0.556922	0.368212	-0.501181	-1.17032	-0.216264	-0.511311	-1.03039	-1.16916	-0.979564	-0.939593	0.163115	-1.54304	0.469452	-0.928367	1.07626	-1.31792	0.0311672	-0.797041	-0.685493	-0.73004	-0.342713	-0.774091	-0.762063	-1.36422	-0.63878	-0.575285	0.0735166	1.6029	1.17317	-0.715206	0.769467	-1.21577	0.172932	-1.18066
	-21	-0.788302	2.34992	0.102378	0.53975	-0.772806	-0.993112	-0.310993	-0.198119	-0.701296	0.606352	-0.890928	-1.72058	-0.720841	-0.332987	-0.964533	0.404449	-0.263035	-1.05702	-0.414825	-0.0959722	0.459625	-0.937965	-0.815829	-1.10065	-0.459155	-1.4161	0.183732	-0.941587	-1.19435	-0.875694	-0.0588458	-0.823556	0.111702	-1.11072	-0.127753	-0.988188	-0.62583	-1.2784	0.0459124	-0.914496	0.0472665	0.216668	-0.725084	-0.861851	1.01521	-0.312678	0.930669	0.182221
	-20.9	-0.800416	1.96634	-0.250368	-0.241386	-0.762025	-0.951492	-1.68262	-0.833609	1.26718	0.157822	-0.636964	-1.11324	-0.8841	-0.108314	-0.0303728	-0.307391	-0.418884	-1.09139	-0.107644	-0.654537	0.06209	-1.69925	-0.808183	-0.873803	0.0783953	-1.37937	0.232815	-0.418653	0.224042	-0.996291	-0.109124	-1.03535	-0.594926	-0.605368	0.0200175	-0.506409	-0.512744	-1.17616	-0.0718873	-0.575822	0.568733	-1.13379	-0.188288	-0.674939	0.271296	0.0322133	0.0484691	-0.603223
	-20.8	-0.716841	2.78941	0.456901	-0.381188	-0.725699	-0.770591	-0.900572	-0.90006	0.212404	0.281938	-0.503133	-1.27194	-0.691152	-0.337539	-0.99101	0.707677	-0.682633	-1.19601	-0.200874	0.773883	0.628771	-1.27862	-0.948792	-0.97002	-0.530678	-1.13957	-0.470641	-0.706353	0.354928	-0.347754	-0.22864	-0.806387	-0.833742	-0.716765	-1.08045	-0.808001	-0.490004	-1.33306	-0.108951	-1.01489	0.175034	0.457986	-0.444351	-0.773793	0.416268	-1.14111	0.608513	-0.752632
	-20.7	-0.83713	3.20417	0.121221	1.13919	-0.784845	-0.73161	-1.20569	-0.763356	-0.932333	0.538186	-0.537194	-0.796141	-0.31587	-0.433236	0.560026	-0.174723	-0.837087	-1.18382	-0.379808	-1.81784	-0.694109	-0.339799	-0.94203	-0.850992	-0.0829891	-1.04457	0.0729761	-0.452309	-0.626808	-1.21553	-0.286704	-0.829518	0.441743	-1.30147	-0.543735	-0.886236	-0.259988	-1.44972	-0.337856	-1.10005	-0.159667	-0.719891	-0.594518	-0.649722	0.0154014	-0.369865	-1.05182	-0.499338
	-20.6	-0.999673	2.96207	-0.113801	-0.207453	-0.779911	-0.898699	-0.922268	-1.28694	-0.652445	0.190301	-0.50634	-0.474517	-0.980563	-0.525669	-0.857159	-1.18288	-0.784131	-1.15486	-0.448989	-0.196518	-0.762182	-1.48328	-1.0434	-0.879417	0.15608	-2.42661	-0.503816	-1.05663	0.423482	-1.2295	-0.298094	-0.804553	-0.744326	0.0432769	-0.417604	-0.866253	-0.340526	-1.217	-0.192294	-0.620088	-0.326094	0.485311	-0.331798	-0.67771	0.482943	-0.657014	-0.994814	-0.906858
	-20.5	-0.921188	2.09078	-2.34741	0.715819	-0.780541	-0.900529	-0.364138	0.860589	-0.415002	-0.0320344	-0.593876	-0.704177	-0.931917	-1.0248	-0.631413	-0.691155	0.322542	-1.15603	-0.540816	-0.893537	-0.432225	-1.47602	-0.790861	-0.911844	0.172727	-1.39839	-0.171855	-1.1294	0.89168	-0.285762	-0.329428	-0.713375	0.328782	-0.507172	0.16273	-0.690815	-0.28392	-1.29164	-0.462875	-0.984246	-0.841682	1.11446	-1.11089	-0.664231	0.23323	-1.01822	-0.484631	-1.10498
	-20.4	-0.988806	3.37563	0.267675	-0.692533	-0.715655	-0.932335	-0.3826	-0.0890431	1.51549	0.129592	-0.657814	-0.203332	-1.16613	-0.348294	-0.414114	-0.964475	-0.620871	-1.19786	-0.305466	-1.08484	-1.28616	0.240908	-0.751411	-1.00192	0.1452	-1.37249	-0.552671	-0.929888	0.0811486	-1.55241	-0.417389	-0.922003	0.106338	-1.45598	-1.67853	-0.902192	-0.156014	-1.31098	-1.59151	-0.387262	0.0370822	-0.905064	-1.17413	-0.676473	0.109018	-1.31748	-0.660716	-0.392821
	-20.3	-0.581007	3.01297	-0.0614013	0.822506	-0.700903	-0.888587	-0.159276	-0.868632	-0.791463	-0.0249533	-0.670324	-0.199901	-1.32474	-1.09424	-0.717521	-0.119616	-1.15239	-1.17001	-0.343924	-0.913715	-0.272249	-1.6139	-1.20315	-0.941597	-0.0478412	-1.75223	0.140531	-0.779732	-0.688901	-1.46546	-0.430289	-0.903122	-0.693534	-1.14869	-0.175675	-1.07657	-0.332156	-1.22522	-0.730352	-0.986892	-0.773027	1.74455	-1.29514	-0.707519	0.479916	-1.60734	-0.363163	-0.842731
	-20.2	-0.752781	2.45901	-0.10172	-0.747541	-0.712598	-0.846632	-1.11978	-0.028835	0.0991307	0.43909	-0.633447	0.442501	-0.843181	-1.15023	-0.386779	-0.120533	-0.942317	-1.1428	-0.469365	-0.33082	-0.555913	-0.501913	-0.513074	-0.865966	0.223732	-1.21631	-0.075453	-0.759958	0.345391	-1.02467	-0.448807	-0.948212	-1.08869	-1.08211	0.223851	-0.978793	-0.450424	-1.32721	-0.91396	-1.08653	-0.376669	-0.0100471	-0.744964	-0.65162	0.595111	-1.77283	0.600232	-0.758214
	-20.1	-0.25729	2.39109	1.21296	-0.0831545	-0.650034	-0.953557	-0.922732	-0.00277836	0.282282	-0.0120097	-0.593937	0.560528	-1.07282	-0.710719	-1.39215	0.19383	-0.51341	-1.13762	-0.82479	-2.16484	0.0239582	-0.589083	-0.75397	-0.716123	0.0110919	-1.30067	0.204091	-0.583209	0.133909	-0.437053	-0.439012	-1.18844	-0.162632	-0.894866	0.193278	-0.473158	-0.43286	-1.33916	-1.04518	-0.679909	-0.0573428	-1.21577	-1.28646	-0.678238	0.76126	-1.26738	0.940044	-0.271731
	-20	-1.12053	2.41979	0.349817	-0.500827	-0.643551	-1.03476	-0.156219	-0.15889	0.702729	-0.119707	-0.585569	0.440101	0.087582	-1.07995	-0.590349	1.53378	-0.29754	-1.11763	-0.504612	-0.69823	-0.46895	-1.82619	-0.970631	-0.696731	-0.460364	-0.706319	0.329444	-0.667925	1.04484	-1.33723	-0.433297	-1.09859	-1.15505	-1.27695	-0.263457	-0.809135	-0.811194	-1.3106	-0.212966	-1.0345	-0.88948	-0.104905	-0.565516	-0.748164	0.756812	-0.999165	0.397086	-0.963336
	-19.9	-0.785142	3.36214	-1.2318	0.330675	-0.711172	-0.79791	-1.34735	0.348719	-0.35172	0.191808	-0.683544	0.590794	-0.959318	-1.0376	-0.605539	-0.261899	-1.69216	-1.1306	-0.536937	-0.772381	-0.537877	-1.29166	-0.447507	-0.40282	-0.171663	-2.28004	0.37997	-0.207344	-2.01549	-1.59616	-0.425729	-1.31216	-0.46221	-0.117107	-0.916127	-0.728188	-0.361081	-1.61804	-0.925393	-0.632687	0.380664	-0.29356	-0.654576	-0.74827	0.267419	0.425529	0.184834	-0.243103
	-19.8	-0.808671	1.94989	-0.257898	-1.03136	-0.55382	-0.882733	-0.0938183	0.314164	-0.853471	0.17827	-0.734281	0.489127	-0.931677	-0.709289	0.360587	-1.50918	-0.401331	-1.01534	-0.451917	-1.27564	0.103197	-0.145733	-0.386877	-0.293378	-0.570027	-1.49714	0.572028	-0.944468	0.537576	-0.785313	-0.535127	-1.09224	-0.875033	-1.11206	-1.23881	-0.635377	-0.0553965	-1.18186	-0.0952801	-0.931339	-1.39241	-0.0861902	-0.287537	-0.823147	0.324509	-1.11873	-0.512044	-0.336119
	-19.7	-0.84676	2.49969	-1.06567	0.357573	-0.700572	-1.04856	-1.16967	0.50168	0.343419	0.092489	-0.87391	0.33144	-0.568518	-0.831717	-1.09555	2.82866	-0.064569	-0.97807	-0.169006	-0.560676	1.02176	-1.61233	-0.48436	-0.0367562	-0.536744	-1.15034	0.868532	-1.19306	-1.85882	-0.717054	-0.578902	-1.18525	-0.1348	-0.64183	-0.832742	-0.403837	-0.0721345	-1.37894	-0.992584	-0.627054	-0.0673004	-0.44434	-1.26798	-0.815277	0.414211	1.1869	-0.16545	-0.561439
	-19.6	-0.899573	1.1576	-0.758217	0.0755117	-0.619005	-1.05726	-0.812454	-1.00773	-0.322311	-0.298956	-0.918482	0.113539	-0.596798	-0.0428752	-1.15216	-0.0769665	-1.19116	-0.908706	-0.390801	-0.444207	1.24203	-0.465875	-0.628039	0.060011	-0.530985	-1.77535	1.2053	-1.04873	-0.376428	-1.10447	-0.547459	-1.29693	0.183191	-1.31077	-0.598801	-0.724913	-0.269998	-1.2443	-0.263705	-0.795153	-0.519724	1.1111	0.224016	-0.841395	0.840884	-0.19423	-0.985894	-1.35571
	-19.5	-0.852479	0.655358	-0.331745	-1.12881	-0.672345	-1.15248	-2.22164	-0.0763821	-0.311659	-0.383009	-0.893685	0.438724	-0.268121	-0.32833	-0.65939	0.323876	-0.761121	-0.908592	-0.33535	-0.0220419	-0.015814	-0.316345	-0.90503	0.0294469	-0.559012	-0.951241	0.952865	-0.641645	0.498137	-0.9319	-0.493341	-1.32818	1.12836	-0.792384	-0.431337	-0.562469	-0.491923	-1.35533	0.0235935	-0.722303	0.248955	-0.272121	-0.107317	-0.913704	1.09492	0.0346851	-0.70095	-0.871008
	-19.4	-1.04333	0.678672	-2.00388	-0.110086	-0.617071	-0.711847	-0.715646	-0.817193	-1.02061	-0.234104	-0.941699	0.352989	-0.261722	0.0605979	-1.51777	0.385567	-0.674293	-0.766085	-0.57004	-0.389925	0.357814	-0.359464	-0.441537	0.0500137	-0.522837	-1.08348	0.909108	-0.493653	1.17889	-0.752913	-0.520303	-1.37998	-1.14117	-1.28676	-2.10057	-0.596808	-0.357148	-0.918345	-1.32665	-1.21744	-0.678977	-1.33275	-0.404295	-0.828366	1.11276	-0.82768	0.519495	-0.927699
	-19.3	-1.11075	1.13628	-2.201	0.196831	-0.562655	-0.889415	-1.77382	0.106111	-0.915321	-0.240953	-0.809526	-0.382949	-0.516496	-0.324542	-0.567178	-1.07821	-0.391189	-0.688591	-0.553168	-0.805731	0.844802	-1.03686	-0.894984	0.283715	-0.420317	-1.9879	0.988311	-0.887486	-0.547922	-1.52197	-0.41749	-1.61759	1.01461	-1.29481	0.06221	-0.926497	-0.551498	-0.978635	-0.926623	-0.742413	-0.938873	-1.72368	-0.909987	-0.802023	1.48796	-0.486006	-1.11256	-0.532331
	-19.2	-1.15809	0.522483	1.25173	0.522994	-0.519654	-1.07268	-0.304886	-1.3388	-0.23775	-0.0736993	-0.914983	0.298954	-1.03253	-0.277169	-0.649827	-0.25306	-0.925149	-0.75043	-0.35021	-0.829006	0.187315	0.426427	-0.682705	0.173392	-0.504083	-1.23121	0.516697	-0.661575	-0.209429	-0.604537	-0.427802	-1.13731	-0.787966	-0.229184	-0.729549	-0.90788	-0.579366	-0.762876	-0.646997	-1.06301	-0.458417	-0.486189	-0.476225	-0.859582	1.55336	-0.0206054	-0.0134546	-0.316723
	-19.1	-0.638222	0.747768	-0.611712	0.3989	-0.53064	-0.93143	-0.692841	0.0712593	0.143364	-0.302605	-0.800242	-0.301289	-0.569321	-0.172902	-1.34951	-0.235885	-0.248327	-0.773258	-0.774041	0.289238	1.825	-0.555734	-1.20481	0.516139	-0.544666	-0.178759	0.822415	-1.1015	-0.403617	-0.846799	-0.436993	-1.07502	-0.129765	-0.801224	-0.436429	-0.577384	-0.360087	-0.353837	-0.447671	-1.47554	-0.842276	-0.584013	-0.436905	-0.890607	1.15329	-1.16227	0.417338	-0.278461
	-19	-0.384826	0.343783	0.878508	0.446745	-0.390051	-1.03757	-1.00251	-0.705483	-0.625504	-0.550937	-0.771165	-0.0200215	-0.892945	-0.284479	-1.37427	-0.0941361	-1.66483	-0.668395	-0.715164	-0.923389	0.621008	0.548114	-0.485782	0.774422	-0.47191	-1.48273	0.724318	-0.986496	-0.353849	-0.648183	-0.354398	-0.984691	-0.477264	-0.391437	-0.867168	-0.55141	-0.568471	-0.210308	-0.363251	-1.03301	-0.551925	-0.0575603	-0.482779	-0.955295	1.54368	-1.15325	0.951908	-0.631872
	-18.9	-0.0481818	0.1276	0.587806	-0.58612	-0.33657	-0.946987	-0.81619	1.3898	0.361634	-0.123515	-0.571215	-0.335219	-1.18807	-0.241953	-1.23821	-1.98421	-1.44285	-0.635504	-0.492036	-0.78274	0.770765	-0.824604	-0.641707	0.901389	-0.782529	-0.565051	0.892066	-0.262413	0.208394	-0.560471	-0.350946	-1.36198	-0.407007	-0.551749	-1.79985	-1.18173	-0.427925	-0.186982	0.600264	-0.970152	-1.11675	0.096951	-1.1095	-1.00266	0.922971	-1.00328	0.377274	-0.291725
	-18.8	-0.349321	1.50341	-1.41211	-0.780745	-0.347391	-0.864927	-0.0556925	-0.391167	-0.0672778	0.0514718	-0.580864	-0.492055	-0.943215	-0.365804	-1.20206	-0.622811	-0.398515	-0.609653	-0.506738	-1.03899	-0.155334	0.151672	-0.626701	0.996155	-0.551536	-0.365548	0.369557	-0.982394	-1.80713	-1.35187	-0.281919	-1.05682	-0.64841	-0.345825	-0.536025	-0.760017	-0.26409	-0.241597	-0.0222106	-1.55594	-0.501046	-0.527494	-0.295843	-0.958563	1.18121	-1.68146	0.122651	0.0168834
	-18.7	-0.362356	0.245238	0.246499	-0.740814	-0.278687	-1.11904	-1.32253	0.135959	-0.603591	-0.0516631	-0.606422	-0.60602	-1.0216	-0.487009	-0.188035	-0.548729	-0.892064	-0.673074	-0.718691	0.547289	-0.0436236	-1.36932	-0.58318	0.932219	-0.913233	-0.442149	1.24826	-0.937094	-0.505488	-0.280246	-0.144165	-1.18003	-0.384121	0.29406	-0.750785	-0.813321	-0.214735	-0.243782	-0.167793	-0.930774	-0.961096	-1.7301	0.554426	-0.944994	0.740103	0.491862	-0.0601859	-0.842308
	-18.6	-0.689412	-0.0682094	0.192647	-0.913761	-0.291814	-0.582021	0.0680204	0.179538	-0.570195	-0.413715	-0.607721	-0.146617	-0.914344	-0.82261	-0.741715	0.445389	-0.244393	-0.587379	-0.445585	-1.48803	0.690745	0.145306	-0.891871	0.81993	-0.446499	-0.367665	1.32221	-0.547745	0.90352	-1.53189	-0.293482	-1.1338	-1.02999	-0.895111	-0.722258	-0.655611	-0.359994	-0.295582	0.165885	-0.817096	-0.870767	1.2427	-0.991956	-0.954149	1.42359	-1.00538	0.736235	-0.575909
	-18.5	-0.750565	0.604267	-1.21189	0.208093	-0.343263	-0.469232	-1.38927	1.50773	-0.705179	-0.229814	-0.652581	-0.189437	-1.03194	-0.235197	-0.501774	0.47908	-1.19814	-0.586645	-0.450514	-0.49086	-0.246386	-0.39224	-0.796641	0.649624	-0.469247	-0.610741	1.89724	-1.16886	-0.854002	-1.85597	-0.262746	-0.647743	-0.933536	-0.345799	0.0563493	-0.654924	-0.315539	-0.208259	-1.13418	-0.608148	-1.00475	-1.50409	0.562714	-0.980293	0.579152	-0.742126	-1.43701	-0.29709
	-18.4	-0.51145	-0.68211	-1.02067	-0.745394	-0.320106	-0.612258	-1.32888	-1.83098	-0.125119	-0.281876	-0.744537	-0.535368	-1.27492	-0.601142	-1.33366	-0.247475	-0.615666	-0.52805	-0.542161	-0.303988	-0.0656079	-1.18525	-0.702883	0.726171	-0.860769	-0.283153	2.29402	-1.01195	-1.10526	-1.27115	-0.333772	-0.611883	0.0491563	-0.342598	-0.592791	-0.503004	-0.461877	-0.491905	-0.236991	0.0132336	-0.495834	1.80697	-0.720325	-1.00025	0.825602	-0.707412	-0.789989	-0.718948
	-18.3	-1.02526	-0.0558415	0.822733	-0.583657	-0.333035	-0.152606	-0.240931	0.404811	-1.23078	-0.166155	-0.616875	-0.439434	-0.473547	-0.448494	-1.31214	-0.131636	-1.11423	-0.422547	-0.515568	-0.245647	0.306767	-0.526538	-0.606539	0.582122	-0.631228	-0.702428	2.17114	-0.118454	-0.486818	-1.75185	-0.306999	-0.403965	0.248838	0.975502	-0.851235	-0.734447	-0.341704	-0.491481	0.114728	0.444077	-0.352603	-1.35981	-0.365326	-0.944667	0.446445	-0.955348	-0.508746	-0.297533
	-18.2	-0.693352	-0.0580681	0.343472	0.0108812	-0.343702	0.0297122	-0.565547	-1.14763	-0.422285	-0.349385	-0.663338	-0.694202	-1.14522	-1.14424	-0.220659	-0.716573	-0.420174	-0.442338	-0.361451	-1.64129	-0.226011	1.15722	-0.515376	0.486465	-0.392395	-0.183718	1.86568	-0.933338	0.514366	-1.11936	-0.232591	-0.0652635	-1.12072	0.138572	-0.974771	-0.800581	-0.442253	-0.324609	0.178046	1.16577	0.0282965	0.899703	0.469931	-0.916104	0.652476	-0.319195	-1.1696	-1.2307
	-18.1	-0.885346	0.30563	-1.52647	-0.0855716	-0.404575	0.167726	0.356923	-0.00781972	-1.55253	-0.298366	-0.74854	-0.778735	-0.605426	-0.528515	-1.52518	0.331318	-1.02492	-0.410746	-0.544368	-0.610645	0.456888	-0.526471	-0.532062	0.366736	-1.14547	-0.274281	1.99651	-0.434216	-1.00553	-1.0004	-0.347575	-0.0650395	0.15451	0.286641	-0.277952	-0.658987	-0.506785	-0.456834	-0.11272	1.31131	0.32614	1.22294	-0.619462	-1.01214	-0.204947	0.624999	1.06474	0.209687
	-18	-0.801975	0.363742	0.665278	-1.07647	-0.354023	0.0496152	-1.27681	-1.16903	-0.572087	-0.515062	-0.578328	-0.575097	-0.561111	-0.541294	-1.09448	0.0509453	-0.162483	-0.373792	-0.593466	-1.82419	-0.197824	0.860875	-0.788672	0.405789	-0.917943	0.321638	1.59128	-1.00994	0.992417	-1.5119	-0.418163	-0.270767	-0.922286	0.195768	-1.60358	-0.795493	-0.718638	-0.21814	-0.148386	1.55677	-0.330303	-1.05545	-0.505542	-0.823547	0.517594	-0.50497	-1.06843	0.242188
	-17.9	-0.876573	-0.166304	-1.30705	-0.710514	-0.462773	-0.220156	-0.735838	-0.0711456	-0.816716	-0.286626	-0.58795	-0.340896	-0.840886	-0.386587	-1.46283	-2.32328	-2.26769	-0.236777	-0.334533	-0.660255	2.02119	-0.499763	-0.0459648	0.517226	-0.908553	-0.193346	1.4061	-0.83515	-0.369045	-0.678933	-0.326452	-0.138504	0.394017	0.567065	-1.1273	-0.707317	-0.562432	-0.0992105	0.109986	1.35418	-0.190052	2.28114	-0.502104	-1.02558	0.107757	-0.642151	-1.28717	-0.693838
	-17.8	-1.14648	0.350343	-0.444933	-0.62089	-0.457813	-0.122678	-0.485275	-0.542268	-0.397751	-0.544331	-0.556241	-0.561225	-0.673962	-1.09027	-1.57782	-0.346571	-0.806027	-0.088103	-0.411438	-0.667503	1.91532	0.0365626	-0.93371	0.915911	-0.657933	-0.356976	0.675349	-0.539572	0.253187	-0.955705	-0.412402	0.297426	0.13361	-0.328946	-0.172699	-0.802804	-0.778076	-0.188882	-1.19865	1.29327	0.1347	-0.65818	-0.84699	-0.963858	0.662987	-0.277225	-1.05427	-0.123812
	-17.7	-1.00548	-0.482278	-0.241524	-0.247905	-0.457699	0.151441	-1.04826	-0.892692	-1.03023	-0.385357	-0.573563	-0.27518	-0.54629	-0.79523	-0.331094	-1.05152	-0.758976	-0.00144373	-0.900016	-0.0758688	-0.205957	0.501437	-0.846364	0.893838	-1.08794	-0.702253	1.05899	-1.16033	-1.28828	-0.450996	-0.515297	0.891516	0.258691	-0.0984861	-1.80604	-0.809981	-0.806786	0.211953	-0.215897	1.16697	-1.01439	-0.427336	-1.21517	-1.08646	0.0451027	-0.281939	-0.261551	-1.13854
	-17.6	-1.09915	0.0191704	-0.0366761	-0.0108612	-0.481729	-0.276612	-0.543743	-0.0085991	-0.828895	-0.35904	-0.498197	-0.36916	-0.966898	-1.05826	-1.71447	1.14981	-0.617495	-0.00557961	-0.516678	-0.641202	2.79352	-0.736939	-0.615043	0.838111	-0.802523	0.140447	0.333259	-0.732451	1.73171	-0.907584	-0.548363	0.912462	-0.382885	0.44428	0.316782	-0.638199	-0.946329	0.292192	-0.0575803	1.07807	-0.726218	-0.334607	-0.370825	-1.03305	0.174893	-0.671032	-0.055831	-0.714676
	-17.5	-1.19021	-0.141307	-0.159322	-0.737781	-0.480717	-0.497664	-0.199941	1.56082	-1.08756	-0.100027	-0.486431	-0.246793	-0.845402	-0.92657	-0.693427	-1.53925	-0.619755	0.0941902	-0.585138	-0.828017	0.170307	0.559704	-0.759723	0.852968	-0.586469	-0.501897	0.625768	-1.17559	0.0486332	0.0293584	-0.43246	0.897149	0.346085	2.41031	-1.07249	-0.865495	-0.780104	0.53045	-0.0448208	1.0664	-0.748367	0.252147	-1.00603	-1.02353	0.0510137	0.376978	-1.1428	-0.396262
	-17.4	-1.23071	-0.330538	-0.49376	-0.974397	-0.49468	-0.168651	-0.210388	-0.250276	-0.755679	-0.525534	-0.5158	-0.1542	-0.300437	-1.32428	-0.691101	1.29512	-1.29611	0.111349	-0.555168	-0.622031	1.16773	-0.738383	-0.285879	0.864836	-0.508706	0.21105	0.452374	-0.93639	-1.03112	-0.362901	-0.466212	0.615649	-0.971153	0.356653	-1.30586	-0.720386	-0.70589	0.655048	-0.221423	0.813203	-0.399608	-0.754422	-0.413865	-1.1025	-0.198968	-1.37781	-0.423215	-0.11781
	-17.3	-1.39326	-0.00324007	1.69531	-0.329058	-0.481283	-0.582733	-0.661682	-0.31545	-0.791515	-0.636047	-0.458298	-0.0538187	-0.285268	-0.782364	-1.11279	-0.94248	-1.82806	0.0943093	-0.880682	-0.312604	2.38186	-0.239996	-1.09858	0.566538	-0.609855	-0.253601	0.111667	-0.986223	2.45041	-0.669971	-0.331351	0.768018	0.162151	1.70588	-1.24735	-0.337729	-0.841392	0.35975	-0.277987	0.45212	-0.950444	-0.603525	0.449571	-1.10118	-0.0163666	-0.982429	-0.196299	-0.855171
	-17.2	-1.11276	-1.01016	-0.230008	-0.508209	-0.499965	-0.543246	-0.164613	0.904667	-1.2523	-0.428218	-0.601137	-0.0386257	-0.0741135	-1.35137	-0.789128	0.87341	0.832134	0.109169	-0.491381	-0.24633	2.38316	1.00736	-0.761437	0.569065	-0.744038	-0.609394	0.375239	-0.541898	-2.25368	0.0620323	-0.308628	1.06065	0.216828	0.197901	-1.07262	-0.890711	-0.651727	0.618101	-0.223352	0.585599	-0.807866	-0.0591973	-0.494717	-1.08283	-0.109859	-0.850433	-1.41331	-0.686559
	-17.1	-1.05096	-0.057779	-0.180424	-0.806052	-0.529632	-0.297832	-0.973441	-0.475749	-1.55103	-0.302081	-0.380964	-0.1423	-0.411743	-1.1957	-1.00783	-0.647033	-1.81795	0.0728984	-1.05381	-0.148642	1.76249	0.200661	-1.04089	0.511007	-0.441175	-0.389655	-0.105433	-1.21167	-0.0878249	-0.283039	-0.404663	2.02776	-0.730347	0.0738198	-0.490789	-0.691092	-0.725503	0.718287	-1.01699	0.471738	-1.19929	0.0138195	-1.10121	-1.16741	-0.0396398	-1.41805	-0.643349	0.0681096
	-17	-0.870767	-0.923367	-1.46914	0.0794563	-0.637669	-0.511445	0.00257343	-1.34452	-1.37425	-0.743678	-0.260587	0.181814	-0.789834	-0.568231	-1.34691	0.515854	-0.132942	0.155126	-0.817598	-1.0168	0.670063	-0.752519	-0.461692	0.380948	-0.655403	-0.967498	0.0733018	-1.1679	-0.0598092	0.818598	-0.471827	1.33292	-0.201923	0.873628	-0.948106	-0.798645	-0.496126	1.01119	-0.500436	0.861582	-0.291809	0.583066	0.426229	-1.1854	-0.355698	-0.68125	-0.985381	0.04834
	-16.9	-0.922359	0.623611	-0.112654	-1.21895	-0.580107	-0.571575	-0.489321	-0.481521	-0.209286	-0.24263	-0.0729793	0.202655	-0.908483	-0.808231	-1.30491	-0.131987	-0.70372	0.177469	-0.912803	0.283937	0.3149	-0.0755859	-1.03989	0.309969	-0.766598	-1.23098	0.372994	-0.827795	1.27915	-0.10054	-0.527932	1.88858	0.382265	0.0239133	-0.660745	-0.483141	-0.544414	0.971315	0.12335	0.592928	-1.21345	-0.0888145	-1.5543	-1.19549	-0.174793	-0.991052	-0.837518	-0.183025
	-16.8	-0.730016	-1.03975	-0.750112	-0.873232	-0.638385	-0.175823	-0.787421	0.233036	-1.02597	-0.491276	0.121196	-0.209885	-0.405351	-1.01341	-0.994402	1.03449	-0.234361	0.123426	-0.730548	-1.3305	1.71494	0.0356793	-0.980123	0.0626194	-1.00528	-1.15288	-0.12182	-1.11355	0.433075	0.300519	-0.553672	1.80755	-0.941678	-0.130678	-1.28889	-1.03687	-0.384758	1.17629	-0.373025	0.888929	-1.06797	-0.62903	-0.483149	-1.15244	-0.102482	-0.0308907	0.358905	-0.290188
	-16.7	-1.02342	-0.0531093	-1.68165	-0.582224	-0.503975	-0.590448	-0.876895	-1.21507	-1.87904	-0.450197	0.0465852	-0.032569	0.29778	-1.14035	-0.791607	-1.11637	0.0772543	0.17308	-0.748279	-0.896457	0.517327	-0.221932	-0.855315	0.134432	-1.07118	0.72164	0.0762647	-1.10059	0.457154	0.660918	-0.554991	2.19186	-1.41383	0.0873168	-0.938288	-0.623513	-0.573154	1.4967	-0.462119	0.836526	-0.275628	0.576923	-0.428509	-1.19687	-0.112618	-0.354587	-0.720145	-0.740312
	-16.6	-1.05776	-0.672147	0.780216	-0.547021	-0.496158	-0.596223	-0.790287	-1.16295	-0.122537	-0.415813	0.00191298	0.146263	-0.305969	-1.76659	-1.06017	0.752609	0.686348	0.183932	-0.892237	0.270534	-0.230088	-0.400661	-0.558859	0.0427165	-1.28657	0.0394868	-0.321294	-0.495727	-0.654364	1.50025	-0.666261	1.45956	-0.0880374	0.277194	-1.38433	-1.03594	-0.416929	1.37339	-0.633319	0.556932	-0.776693	-0.388044	-0.872781	-1.20537	-0.253066	0.751382	-0.95892	-0.875954
	-16.5	-1.10477	-0.756381	1.80049	-0.690747	-0.428468	-0.0830604	-0.0865758	-0.4623	-1.698	-0.771258	-0.0191934	0.106005	-0.272363	-1.26863	-0.913676	0.961353	0.678228	0.191654	-1.09592	-1.4796	1.53473	-0.598893	-0.85641	0.137999	-1.28632	-0.343968	-0.196875	-0.606588	-0.288217	1.01981	-0.625475	1.30223	-0.151281	0.704715	-0.854647	-0.553299	-0.465893	1.14274	-0.1664	1.10473	-1.11166	0.0931217	-0.9101	-1.20273	-0.337327	0.17269	-0.88731	0.671897
	-16.4	-1.28913	-0.196847	-0.0536327	-0.697217	-0.522839	-0.782273	-1.31545	-0.779727	-0.788382	-0.676701	-0.192515	0.100508	-0.723383	-1.57022	-0.815614	-0.546632	1.68166	0.291749	-0.581374	0.170212	1.89733	-0.555728	-1.10418	0.0993091	-1.77647	-0.0804942	-0.0188266	-0.978383	-0.311747	0.432487	-0.727963	1.41929	-0.932307	0.531518	-1.71662	-0.850817	-0.387278	1.20337	-0.951513	1.08834	-0.387226	0.98985	-0.298659	-1.2209	-0.496439	-0.515514	-0.095849	-0.316145
	-16.3	-1.08592	-0.581497	0.128974	-0.955142	-0.584742	-0.300225	-0.398212	-1.1003	-0.969525	-0.209153	-0.0701321	-0.0723728	-0.70832	-1.28364	-0.99383	-1.71006	0.0234993	0.325244	-0.845172	-1.23057	0.462519	-0.333246	-0.664748	0.138896	-1.11226	-1.11187	-0.347709	-0.142264	1.73972	0.398914	-0.598698	1.39654	0.0530993	1.82569	-1.12758	-1.24105	-0.546417	1.15557	-0.249479	0.771089	-1.01961	0.00875052	-0.6722	-1.21989	-0.654704	0.239418	-0.910868	-0.282709
	-16.2	-1.09667	-1.02496	-0.488907	-0.76936	-0.586315	-0.508706	-0.814069	0.191198	-0.882264	-0.779679	-0.296581	-0.406856	0.326617	-1.54535	-0.50617	0.0557035	1.25283	0.335718	-0.939781	-0.111983	0.888591	-0.981193	-0.892368	0.102344	-1.12869	-0.531767	-0.203201	0.301458	0.136774	0.262994	-0.729971	1.10527	-0.258516	-0.42024	0.485347	-0.788578	-0.500792	0.757586	-0.214322	1.09553	-1.09448	-0.000673456	-0.702909	-1.19485	-1.0748	-1.25788	-1.29531	0.551705
	-16.1	-1.18457	-0.688741	-0.691307	-1.15926	-0.487583	-0.481685	-0.933805	-0.347042	-1.25051	-0.569959	-0.211101	-0.255065	-0.368566	-1.21442	-1.18788	-0.827513	1.08529	0.69345	-0.321806	-1.27426	1.16966	0.340172	-0.558611	0.00922649	-0.726925	-0.115095	0.185189	0.627238	0.979664	1.45901	-0.687218	0.920303	-0.390658	1.6836	-1.88287	-0.577594	-0.504957	0.512546	-0.154071	1.31457	-1.06046	0.699938	0.391493	-1.23164	-0.922412	-1.34992	-0.154452	-0.0413193
	-16	-1.33532	-0.894594	0.862617	-1.12199	-0.465107	-0.617618	-0.722744	-0.54553	-1.32994	-0.533939	-0.38558	-0.857802	-0.555457	-1.1039	-0.0323592	-0.90815	0.935236	0.796035	-0.977445	-0.66838	1.67846	-0.887491	-0.999204	-0.0390376	-0.417366	-1.05194	0.389866	0.938331	-0.521651	0.662823	-0.856026	0.776802	0.0924802	2.29151	-1.02894	-0.742172	-0.50705	0.277098	-0.886034	1.37263	-0.280422	-0.932694	-1.01882	-1.19924	-0.735619	-1.53002	-0.835298	-1.37079
	-15.9	-1.23272	-0.639486	-1.6836	0.0782139	-0.503682	-0.495673	-0.495461	-1.56678	-0.871375	-0.529836	-0.411029	-0.824271	-0.679205	-1.15646	-0.777352	-1.64335	2.76779	1.07512	-0.830881	-1.08854	1.59311	0.746833	-0.412804	-0.161144	-0.445911	-1.55055	0.0928426	1.6259	0.14026	1.0227	-0.779605	1.07124	0.294385	0.205847	-1.61192	-1.01002	-0.555891	0.300876	-0.508018	1.10153	-1.68889	1.36074	-0.520554	-1.22192	-0.989147	-0.442134	-1.41656	0.274328
	-15.8	-1.08231	-0.235416	1.04129	-0.848767	-0.513312	-0.427559	0.0260694	-0.542577	-0.706598	-0.392186	-0.326459	-1.26975	-0.650161	-0.80316	-0.944209	-1.20931	0.165348	1.10092	-1.16201	-1.14709	2.23376	-0.690115	-0.605716	-0.0259108	-0.0893338	-0.800661	0.0992854	1.06261	-1.54523	0.326523	-0.807967	0.856215	-0.754211	0.853457	-0.992573	-0.373157	-0.564837	0.0211138	-0.749002	1.15645	-1.28096	-0.713842	-0.885172	-1.28693	-0.692078	-0.714206	-0.270789	0.807016
	-15.7	-0.935444	-0.534242	1.06104	-0.780019	-0.540669	-0.0491359	-0.719365	-1.21601	-0.536444	-0.512012	-0.331527	-0.593279	-0.867693	-0.935773	-0.689357	1.99162	0.0792119	1.19652	-0.796344	0.20436	2.21604	-0.242076	-0.390733	-0.279115	0.814145	0.355271	0.0377766	1.25509	-0.266832	1.13257	-0.824116	1.47796	-0.316198	0.0317144	-2.06244	-0.931288	-0.57273	-0.0126778	-0.521274	1.04102	-1.14735	-0.316094	0.0297416	-1.17936	-0.681927	-0.0306953	-0.251059	0.380929
	-15.6	-0.930143	0.428611	0.397207	-0.680355	-0.532784	-0.355685	-1.26096	-0.456317	-1.38	-0.503533	-0.316236	-0.673538	-0.224627	-0.27177	-0.378628	-2.2411	0.349904	1.08567	-1.28989	-0.352985	1.54494	-0.512077	-0.75546	-0.12493	1.01954	-0.922198	-0.186489	2.19396	0.297624	1.10277	-0.853023	1.70951	-0.563066	-0.0931411	0.628748	-0.956956	-0.607033	-0.310356	-0.570956	1.59391	-0.869152	0.443622	-0.601831	-1.2784	-0.384859	-0.390917	-1.40229	-0.741189
	-15.5	-0.551278	-1.25217	0.788999	-0.741094	-0.65935	-0.534602	-1.07623	-1.76011	-1.50927	-0.590873	-0.391403	-0.939118	-0.838615	0.535607	-1.10477	-0.764741	0.993809	1.04722	-0.994271	-0.792484	0.891232	-0.835355	-0.672773	-0.253137	1.89396	0.187234	-0.702985	1.3199	1.11003	1.02297	-0.88719	1.61801	-0.360993	-0.543866	0.243794	-0.599395	-0.617162	-0.195604	-0.798217	0.973862	-0.612055	0.528804	0.231712	-1.13099	-0.815351	-0.536534	0.829351	-1.05868
	-15.4	-0.672815	-1.06525	0.628355	-1.29068	-0.636654	-0.398247	-1.56019	-0.776852	-0.959214	-0.380685	-0.53692	-0.965146	-0.156295	1.96252	-1.03157	-0.202783	1.02491	1.01068	-0.918813	0.67136	1.13919	-0.411408	-0.96737	-0.246036	1.55374	0.313829	-0.801226	2.08755	1.10655	0.471214	-0.901976	2.50565	-0.449719	-0.858244	0.0674953	-0.978836	-0.771226	-0.46947	-0.338565	1.09312	-1.20096	-0.429942	-1.234	-1.16775	-0.831744	-0.988571	-0.438343	0.097935
	-15.3	-0.239516	-0.529267	-0.930325	-1.21909	-0.586605	-0.0708358	-0.258847	-0.00203629	-1.11159	-0.67015	-0.543272	-1.01905	-0.174213	1.92694	-0.56287	0.705193	0.0768527	0.955951	-1.1953	0.983944	1.42505	-1.07283	-1.0344	-0.435023	1.77045	-1.07936	-0.145088	1.93047	1.02128	0.808329	-0.969697	2.5299	-0.340224	0.782196	-1.53764	-0.654928	-0.827767	0.0548177	-0.544628	1.0942	-0.897707	0.767929	-0.598391	-1.17447	-0.846695	0.420689	-0.848898	-0.395785
	-15.2	-0.00621075	-0.685325	0.668662	-1.10909	-0.691654	-0.43677	-0.548881	-0.0470217	-0.403569	-0.2735	-0.469369	-1.5087	-0.474993	1.66184	0.257333	0.425936	0.171183	1.01713	-0.957892	-0.528763	1.9161	-0.720141	-0.67962	-0.351493	1.70443	0.251125	-0.949187	1.7336	0.822702	0.226499	-0.960902	3.30089	-0.738021	-0.940888	-0.840394	-0.84292	-0.840632	-0.107714	-0.9187	0.409502	-1.37875	0.769891	-1.04693	-1.17006	-1.088	-0.600721	-0.643167	-0.744308
	-15.1	0.571298	-0.290604	0.311096	-0.733423	-0.672996	-0.575926	0.991869	-1.07302	-0.148233	-0.819477	-0.598808	-0.74513	0.343859	1.27575	-0.0290157	-1.9321	0.388372	0.967609	-0.766736	-0.372789	1.68121	-1.05308	-0.720905	-0.311167	1.26124	-0.744346	-0.808766	2.68915	-0.837296	0.306965	-0.907541	2.19646	-0.992974	0.693723	-1.13313	-0.7503	-0.676694	-0.286511	-0.549145	0.85164	-0.964795	-0.105514	-0.426892	-1.00259	-0.603588	0.990016	-0.218709	-0.74948
	-15	-0.0163378	-1.03468	-0.0336424	-1.14681	-0.692546	-0.423154	0.554257	-0.4546	-1.26796	-0.812038	-0.562543	-1.04664	-0.266536	0.641653	-0.257835	-0.387965	-0.00635301	1.00197	-0.753816	0.264491	1.12564	-0.402328	-0.59287	-0.491486	1.28254	-0.308315	-0.600479	1.76728	1.13556	-0.106055	-0.891304	2.10526	-0.357274	-1.1292	0.537898	-0.877055	-0.590596	-0.196835	-0.361466	0.436508	-0.224987	-0.0569616	-0.332928	-1.11265	-1.04817	-0.720933	-0.752697	-0.147914
	-14.9	-0.319208	-0.733861	0.0981331	-0.47225	-0.612866	-0.47218	-0.937814	-0.283678	-0.884536	-0.579296	-0.587067	-0.965178	-0.295231	0.649108	-0.134066	-1.24003	-1.07731	1.08006	-0.441345	-0.359109	0.791547	0.320807	-0.556518	-0.27558	0.680107	-0.411185	-0.594697	1.47544	-1.32099	0.826621	-0.968047	2.17721	-0.4454	0.415686	-1.4588	-0.769963	-0.162069	-0.308395	-0.262651	0.444213	-0.851499	-0.934084	-1.49909	-0.979271	-0.537821	-0.649155	-0.767692	0.435189
	-14.8	0.0862279	-1.03914	-1.93291	-0.909962	-0.65148	-0.114412	0.605983	-0.914229	-0.803482	-0.482415	-0.723874	-0.894208	-0.0912485	0.651943	-0.264413	-0.7961	-0.71554	0.91659	-0.257163	-0.293784	0.699138	-0.612703	-0.697882	-0.370117	0.711813	0.66026	-0.747126	1.5414	-0.133506	0.707791	-0.713979	1.89724	-0.70319	-0.0449381	-0.133116	-0.806363	-0.112612	-0.640832	-0.380286	0.395172	0.0160053	-0.776222	-0.0766539	-1.04854	-0.47042	-1.03074	-0.870528	1.05139
	-14.7	-0.394671	0.0808463	1.5793	-1.30612	-0.669377	0.42134	1.15235	-0.598597	-1.48336	-0.755114	-0.762626	-0.297166	-0.934951	0.280759	-0.337286	1.25492	-0.477894	0.940916	-0.290379	-1.28425	1.70597	-0.73136	-0.486982	-0.319749	0.0272898	0.813164	-0.685632	2.95086	-1.29456	-0.179786	-0.717715	1.62973	-0.114468	-0.998014	-1.2717	-0.802874	-0.088578	-0.48161	0.239677	0.124655	-0.86402	-0.497034	-1.05779	-1.02902	-0.442682	-0.801454	-0.950758	-0.467168
	-14.6	-0.467243	-1.32285	0.360044	-0.451754	-0.61175	0.257483	1.36296	0.593672	-0.246341	-0.631829	-0.647035	-0.474737	-0.165235	1.14083	-0.539564	0.67582	-0.621534	1.00719	-0.450493	-0.416561	1.5157	-0.267718	-1.06022	-0.425922	0.317837	0.30832	-0.987576	1.16413	-0.431288	-0.0144425	-0.64049	1.49422	-0.875809	0.0520593	0.148047	-0.720163	0.193855	-0.688443	-1.22185	0.348895	-0.658968	-1.56973	-0.107703	-1.01952	-0.440551	-0.545203	0.132206	-0.533563
	-14.5	-0.165683	-0.917876	0.885584	-0.591821	-0.554061	0.780134	0.0100682	0.181831	-0.0270394	-0.389554	-0.708671	-0.731113	-0.163672	0.415745	-0.207222	-0.347459	-0.373803	0.855436	-0.177878	-0.636956	1.51411	-1.525	-0.439965	-0.507448	0.678365	0.911852	-0.879366	1.79106	-0.680111	0.140403	-0.625819	1.72351	0.319905	-0.0614677	-0.548096	-0.684133	0.016872	-0.478863	-0.457079	-0.0844128	-1.13722	-0.618725	-0.375925	-0.965916	-0.369968	-1.36777	-2.01355	-0.154543
	-14.4	0.0123858	-0.970307	1.94079	-0.500893	-0.64657	1.05624	2.40155	-0.628874	-1.2009	-0.550586	-0.708926	-0.868491	-0.198636	0.336236	0.457045	-1.24738	-0.354836	1.14305	-0.632982	0.492014	2.09888	-0.804694	-0.668303	-0.431986	0.15519	0.775425	-0.711601	1.2338	-0.921507	-0.326349	-0.718818	0.938752	-1.32571	0.260288	-1.31238	-0.769958	0.0208871	-0.506362	-0.887184	0.110179	-1.21843	-0.425332	-1.15468	-1.0448	-0.438742	-0.917742	-0.651981	-0.676754
	-14.3	0.36798	-1.11704	-0.262278	-0.306673	-0.656579	1.10875	0.0397843	-1.9534	-0.93892	-0.449465	-0.668677	-1.01931	-0.396999	0.115782	-0.465528	-0.564525	-0.454155	1.26664	-0.604272	0.665361	0.41017	-1.16378	-0.781651	-0.449215	0.444786	0.740478	-0.61599	1.07449	-0.0238569	0.761634	-0.740473	1.16113	0.316608	-0.517205	-0.555832	-0.385953	-0.259829	-0.432714	-0.394539	0.0494796	-1.21489	0.54606	-1.25665	-1.04815	-0.552244	-1.13514	-0.43292	-1.03828
	-14.2	-0.0227761	-1.18188	0.95525	-1.0045	-0.580928	0.802567	1.05784	0.329307	-1.50679	-0.588534	-0.769864	-1.00287	-0.169092	0.347904	-0.14203	0.095099	0.146085	1.3912	-0.546945	-1.20301	1.2186	-0.686953	-0.333405	-0.447204	0.190236	0.0849261	-0.498585	1.65238	-0.829257	0.000689596	-0.848292	0.982221	-1.35347	-0.490924	-0.560024	-0.926542	-0.188727	-0.490599	-0.556469	0.157069	-1.09228	-2.05059	-0.0889239	-1.07601	-0.63606	-0.781983	-0.793616	-0.335612
	-14.1	0.0454799	-0.612707	0.735759	-0.267238	-0.694745	0.729889	0.556648	-0.779479	-0.767757	-0.833884	-0.739665	-1.15971	-0.417793	-0.106206	0.43829	-0.0732101	0.662811	1.38101	-0.655639	0.686311	0.669315	-1.08874	-0.508787	-0.511723	0.159934	2.07107	-0.218619	0.756013	0.303111	-0.277474	-0.771047	0.752329	0.823932	-0.92426	-0.934991	-0.876286	-0.394671	-0.476545	-0.586245	-0.247367	-1.08223	0.100118	-0.955146	-1.03029	-0.761685	-1.11456	0.0664321	-1.1038
	-14	-0.0221687	-0.990809	-1.38815	-1.71732	-0.598326	0.753436	0.0277548	-0.261555	-0.982305	-0.731562	-0.84511	-1.1352	-0.531101	-0.261658	0.378373	0.20967	0.119778	1.48001	-0.712353	-0.715474	0.0455301	-1.26641	0.258201	-0.417388	0.309599	0.874241	-0.269414	1.32869	0.292654	-0.613069	-0.803811	0.720574	0.676063	-0.375762	0.0949784	-0.897947	-0.614478	-0.453248	0.0931596	-0.101883	-0.917883	-0.682237	-0.627994	-1.04836	-0.86903	-0.384529	-1.60741	0.518074
	-13.9	0.252248	-0.844067	1.26362	0.421196	-0.680627	0.772936	-0.210613	-0.933232	-0.21547	-0.643016	-0.957761	-0.856483	-0.288804	-0.249931	0.23529	0.57143	0.480638	1.51152	-0.707427	-0.179263	1.34989	0.227995	0.0806749	-0.465455	0.0161101	1.06645	-0.351913	0.588564	-2.4613	-0.688085	-0.699421	0.278705	-0.662759	-0.110552	-0.302675	-0.970248	-0.579292	-0.804726	-0.488381	-0.192446	-1.34062	-1.60818	-0.421506	-0.895043	-1.00132	-1.16599	0.0421543	-0.142137
	-13.8	-0.0795986	-0.256686	0.649574	-0.945018	-0.666895	0.330027	0.598494	-1.20743	-0.992764	-0.561135	-0.971047	-0.870842	0.632782	-0.553515	0.764706	0.871808	0.257003	1.41321	-0.662348	-0.393737	0.497088	-0.554289	0.625581	-0.406504	0.263348	1.1917	0.309048	0.563325	-1.25826	0.547219	-0.729616	0.788018	-0.301381	0.109181	-1.04202	-0.821986	-0.718813	-0.839272	0.297994	-0.0976094	-1.12521	-1.49716	-0.678397	-0.865375	-0.743474	-0.0187958	-1.53934	0.0155907
	-13.7	0.550988	-0.903153	-0.243436	-0.371618	-0.678717	0.381422	1.04642	-0.680755	-1.73022	-0.63181	-0.827947	-0.72272	0.282658	-0.722162	0.687635	-1.52727	-0.0245543	1.43231	-0.558371	0.33866	0.934312	-0.619588	0.442203	-0.591856	0.37445	0.342556	0.318542	0.735134	-1.15015	0.204043	-0.831683	0.194562	-0.806113	0.974279	0.00309737	-1.11062	-0.761036	-0.487028	-0.653135	-0.450755	-0.322848	-1.46708	-1.27673	-0.92593	-1.00554	-1.10897	-0.516888	-0.550611
	-13.6	0.113919	-0.74503	-2.17196	-0.655505	-0.684324	0.078369	0.447972	-1.52928	-1.8456	-0.491766	-0.938131	-0.641366	-0.344051	-0.419252	-0.66896	0.0562471	1.01894	1.33459	-0.833541	-0.655351	-0.179599	-0.920934	0.505992	-0.687736	0.169257	0.0834783	0.443131	0.944138	-2.54293	0.606106	-0.810445	0.670033	0.158363	1.09609	-1.17202	-0.771407	-0.828359	-0.273531	-1.0781	-0.376403	-0.857294	-0.566883	-0.612012	-0.895267	-0.761873	-0.463569	0.429441	-0.811231
	-13.5	0.41361	-0.75853	0.616525	-1.03936	-0.665771	0.0192325	0.906749	-0.830668	-1.09625	-0.628259	-0.779913	-0.789469	0.586605	-0.660953	-0.0533032	0.274597	0.85336	1.25653	-1.02531	0.362031	2.06951	-0.85525	0.327697	-0.583911	-0.375879	0.695627	0.150949	0.463815	0.548784	-0.498854	-0.840256	0.629074	0.080348	1.24125	-0.82198	-0.986371	-0.728742	-0.542635	-0.64045	-0.715359	-0.985476	-1.03338	-1.19125	-0.772702	-1.10071	0.181615	-0.25581	0.194589
	-13.4	0.564195	-1.68014	0.573737	-1.07293	-0.716438	-0.125495	1.53348	0.135941	-0.215829	-0.751006	-0.814978	-1.23448	0.0342356	-0.841487	-0.245997	-1.40873	0.873239	1.23542	-0.663778	-0.460134	0.853348	-1.27867	0.491663	-0.785792	0.220781	1.29548	-0.17061	0.434983	-0.774325	-0.0662696	-0.681201	1.27143	-1.52017	0.417395	0.16038	-0.996391	-0.835648	-0.337327	-0.400745	-0.0512213	-0.385502	1.34626	0.321344	-0.725002	-0.836037	-1.17299	-0.293314	-0.656935
	-13.3	0.209513	-1.2722	0.0377544	-0.212849	-0.733586	0.220946	0.702923	-0.865287	-1.46329	-0.824993	-0.692046	-1.007	0.636394	-0.442593	0.184981	-1.14556	-1.04932	1.27067	-1.21015	-1.03116	-0.310294	0.791263	0.7396	-0.810189	0.00386362	-0.105458	-0.522438	0.881534	1.70752	-0.339947	-0.789688	1.32312	-0.548947	0.936539	0.607562	-0.388758	-0.894124	-0.739711	-0.145556	-0.449731	-0.725239	0.775421	-0.886149	-0.56247	-0.838578	-0.331887	-0.507677	1.53163
	-13.2	0.668698	-1.0166	-1.46499	-1.4741	-0.720618	-0.230449	1.40915	0.606552	-0.607215	-0.379456	-0.693168	-0.981313	0.563302	-0.700399	0.0850263	-2.5464	0.606801	1.21652	-0.613781	1.10924	-0.490185	-1.00454	0.817512	-0.811817	0.315814	1.90923	-0.593858	0.825548	-1.41062	-0.509513	-0.839054	0.838106	-0.654896	0.868206	-0.368366	-1.0761	-0.943152	-0.501675	-0.725194	0.130047	-1.17539	-0.604986	-1.59509	-0.534322	-1.2121	-1.49914	0.0405197	-0.710905
	-13.1	0.684548	-0.748163	0.794663	0.122431	-0.671347	-0.0526484	-0.126722	-0.181869	-0.952402	-0.55218	-0.662381	-0.776373	1.19015	-0.379645	0.60614	0.514545	-0.51895	1.0421	-1.14525	0.775007	-0.130644	-0.885505	0.588259	-0.754462	-0.210333	0.774365	-0.803389	-0.391678	-0.00237014	-0.579693	-0.829967	1.09645	-0.644853	0.713562	-0.204408	-0.758843	-1.03153	-0.449321	-0.458361	-0.542246	-0.0211526	0.723165	-0.782846	-0.357045	-0.916381	-1.34647	-0.198557	-0.479325
	-13	0.663196	-1.17041	-0.753793	-0.854893	-0.731718	-0.335257	2.25903	-1.04785	-0.364432	-0.428514	-0.543824	-0.48677	1.07756	-0.842491	0.604238	-0.143294	0.920404	1.08914	-0.833392	-0.390678	0.313022	0.392045	0.100078	-0.870817	0.372825	1.44264	-0.806818	0.0419088	-1.48748	0.0618308	-0.889008	0.908079	0.184239	-0.495337	0.526529	-0.492979	-1.04532	-0.808538	0.133855	-0.216983	-0.602546	1.19025	-1.40444	-0.0746654	-1.05276	-0.314468	1.45294	-1.24294
	-12.9	1.17047	-0.737062	-0.124859	-1.00825	-0.714205	-0.251719	0.555531	-0.415037	-1.22255	-0.589697	-0.370605	-0.0150217	0.974055	-0.693006	1.54618	0.258464	-0.191609	1.08892	-0.841329	-0.797666	1.38187	-0.957868	0.594805	-0.784944	0.160133	-0.045099	-0.404293	0.970815	0.317392	0.555131	-0.920334	1.11998	-0.72357	0.83624	-1.27635	-0.941535	-1.10847	-0.343989	-0.923033	-0.55369	-0.20509	-1.3846	-0.97075	0.0430104	-0.906865	-2.12813	-0.637072	-0.551897
	-12.8	1.4087	-0.799101	-0.98199	0.570667	-0.711569	-0.354044	0.731248	-1.01929	-1.4331	-0.702045	-0.505192	-0.32861	1.43959	-0.840959	0.41677	0.959903	-1.00844	1.13624	-0.710227	-0.409891	2.80736	-0.0471226	0.273017	-0.811711	-0.210777	0.623164	-0.705994	-0.186756	-1.21355	-0.351902	-0.832459	1.12285	-0.078668	-0.996617	0.517761	-0.571328	-1.15209	-0.701637	-0.653786	-0.177297	-0.654861	0.71987	-1.38302	0.0005402	-0.991331	-1.81851	-0.255628	-0.547377
	-12.7	1.58592	-0.683657	-1.50252	-0.339638	-0.67766	-0.281975	0.501293	-0.181928	-1.15111	-0.425664	-0.485398	0.100971	0.734214	-0.523231	0.943158	0.7756	-0.754596	1.01296	-0.500215	-0.190326	0.707265	-1.49506	1.23325	-0.519482	-0.252597	1.27352	-0.695335	-0.331215	0.0896611	0.0896271	-0.989012	0.706854	-0.498404	0.216976	-1.74106	-0.540778	-1.09782	-0.301881	-0.585909	-0.287322	-0.13324	0.351323	-0.518768	0.17019	-0.597031	-1.66264	-0.817442	-0.389451
	-12.6	1.57135	-1.37356	-0.589934	-1.47188	-0.702595	-0.627532	0.665146	-1.00408	-0.573632	-0.358994	-0.504049	-0.580357	1.06658	-0.685869	-0.636515	-0.873906	-0.855701	0.962473	-0.568538	-0.180967	1.3481	-0.879398	0.906243	-0.538874	-0.196503	1.05116	-0.835523	0.111489	-0.251428	0.695445	-0.893892	0.570209	-1.044	0.425027	-0.519179	-0.992842	-0.863199	-0.34016	-0.565013	-0.227587	-0.108197	0.102155	-1.1974	0.396317	-1.48245	-0.517463	1.24265	-1.03217
	-12.5	1.85343	-1.44544	-0.340491	-0.629247	-0.723825	-0.419198	1.37607	-0.914663	-1.08088	-0.53786	-0.237804	-0.706367	1.23153	-0.712567	-0.0173038	-0.671838	-0.790315	0.826367	-0.409323	-1.04649	-0.0318811	-0.817487	0.766119	-0.479276	-0.220053	1.06538	-0.615406	-0.333609	1.44867	0.266423	-0.944476	0.561775	0.429757	-0.0877668	-0.64521	-0.75655	-0.936033	-0.452784	-0.745068	-0.215067	-0.27937	-1.48174	-0.703075	0.702851	-0.620251	-0.606031	0.240677	0.105137
	-12.4	1.73391	-1.16385	0.014743	-1.18032	-0.68749	-0.360216	0.912791	-0.723938	-1.14846	-0.542436	-0.481116	-0.828868	1.10241	-0.824148	0.176784	-0.316928	-0.2086	0.853506	-0.441984	-0.648824	0.988733	-1.29852	0.586936	-0.356932	-0.446735	1.27446	-0.831852	-0.295489	-1.18021	-1.27297	-0.892076	0.0855401	0.0591514	-0.389518	-0.902411	-0.670512	-0.980777	-0.489095	-0.666741	-0.308338	-0.601111	1.11657	-1.22655	0.893759	-0.62675	-0.477615	-1.03387	-0.618889
	-12.3	1.52463	-1.70817	0.399573	-0.747582	-0.649296	-0.546367	1.2283	0.0874838	0.277827	-0.696771	-0.553576	-0.527208	0.45908	-0.857163	-0.20527	2.36231	0.381931	0.81069	-0.291939	-0.66858	0.648178	-1.99972	0.835135	-0.365531	-0.373946	0.920702	-0.409961	0.532676	-1.37155	-0.468491	-0.961499	0.692097	-0.191571	0.501295	-0.0387663	-1.25476	-0.97981	-0.971457	-1.49639	-0.215988	-0.237622	-1.45165	-0.948529	0.96874	-0.66698	-0.614312	-1.66447	-0.175903
	-12.2	1.35113	-0.574954	0.219577	-1.37722	-0.690489	-0.0664163	1.26338	-1.53374	-2.03861	-0.553089	-0.580227	-0.173513	0.15494	-0.79827	-0.887631	-1.31763	0.256172	0.626333	-0.470518	-0.407037	0.674687	-1.22091	1.18006	-0.521767	-0.269157	1.38195	-0.185954	-0.146831	-1.64966	-0.511021	-1.05448	0.546261	-1.41129	0.981348	0.193808	-0.591922	-0.92491	-0.802434	-0.976041	-0.528001	-0.266086	-1.58434	-1.10226	1.09263	-0.857682	0.0932301	-1.21867	0.422737
	-12.1	1.72263	-0.49719	0.40386	-0.622068	-0.719465	-0.401539	0.789433	-0.631363	-1.45665	-0.355588	-0.567205	-0.431139	1.56026	-1.24292	-0.0940733	-0.689304	-0.20263	0.595251	-0.495743	-0.210089	0.658955	-1.64754	1.10401	-0.393368	-0.303092	0.69469	-0.476993	0.106884	-0.462143	1.15646	-1.05572	0.234262	0.206169	-0.114265	0.0994829	-0.800736	-0.803911	-0.824906	0.319637	-0.345088	-0.198863	1.23963	-1.14149	1.14611	-1.02253	-0.922532	-1.90356	-1.18017
	-12	1.13897	-1.03793	-0.245886	-0.159695	-0.759463	-0.272236	2.05627	-0.422809	-1.07335	-0.500394	-0.69107	-0.390775	0.748198	-0.729628	0.109002	-0.841665	0.896171	0.538681	-0.39921	-1.65544	1.49966	-0.718721	0.962288	-0.594434	-0.0748171	1.00514	-0.681554	0.832652	-0.441313	-0.500525	-1.06995	-0.00950306	-1.42156	-0.647381	-0.0670252	-0.962327	-0.892452	-0.585985	-1.31181	-0.356702	0.0479095	-0.175219	-1.39364	1.29249	-1.2823	-1.2818	-0.552864	-0.323386
	-11.9	1.14227	-1.58114	1.72009	-1.17988	-0.738141	-0.353569	0.479127	-0.702781	-0.758331	-0.576115	-0.611612	-0.0362631	1.76852	-0.959582	0.558745	-0.332012	-0.792143	0.444491	-0.329034	-0.191284	0.461412	-1.33059	0.692099	-0.430781	-0.389778	0.586286	-0.627563	-0.35292	0.72468	0.0986321	-1.01074	-0.288969	-1.22794	0.462759	-1.18026	-0.659538	-0.940348	-0.745904	-0.0254103	-0.118038	-1.33365	0.359972	-0.744566	1.39111	-0.928448	-0.928216	-1.68374	0.229396
	-11.8	1.53085	-0.765055	1.21752	-0.547397	-0.706813	-0.357296	0.834652	0.192174	-0.641122	-0.531923	-0.755326	-0.183881	1.13254	-0.789185	0.397274	0.0878748	-0.624823	0.375778	-0.644788	-1.06209	0.0958012	-1.19482	0.49976	-0.623264	-0.236389	-0.331746	-0.696578	0.217096	-1.10772	-1.05915	-1.06732	-0.101549	-0.762739	-0.37059	-0.355327	-0.882197	-1.02602	-0.845892	-1.40977	-0.172099	0.0234153	-0.32988	-0.485786	1.34002	-1.21631	-2.18865	-0.787921	-0.0991749
	-11.7	1.17349	-2.07237	-0.763051	-0.445658	-0.725324	-0.385184	0.683444	0.395842	-1.34724	-0.282755	-0.598919	-0.45355	1.69853	-1.1351	-0.196313	0.154383	-0.0817369	0.517176	-0.544534	-0.950509	-0.0199265	0.0880964	0.690646	-0.562155	-0.586306	-0.377419	-1.0765	-0.0422059	-0.972608	0.69149	-0.94433	-0.3424	-0.868737	-0.592538	-1.27282	-1.09153	-1.02635	-0.981774	-0.413915	0.230166	-0.762024	-0.133243	-0.955286	1.45906	-1.11482	-2.12767	-0.117283	-0.296507
	-11.6	1.65797	-1.27181	-0.899795	-0.132672	-0.737535	-0.0714126	0.663018	-1.15591	-0.814837	-1.03739	-0.748197	-0.0982336	1.81597	-1.0005	0.502051	0.156509	-1.16058	0.576881	-0.700719	-1.44542	0.476207	-0.719836	-0.298275	-0.497095	-0.325525	-0.140584	-0.913688	0.498756	0.050812	-0.47439	-0.985107	-0.149523	-1.10762	-0.617546	-0.633633	-0.920791	-1.15285	-0.958012	-0.527668	0.321687	0.121522	0.0889959	-0.584629	1.62121	-1.00208	-1.20944	-0.598498	-0.722332
	-11.5	1.62458	-1.43511	0.370544	-0.862816	-0.72447	-0.464937	1.26989	0.14726	-1.09834	-0.537139	-0.723111	-0.191367	2.13837	-0.568056	0.666933	-0.890625	-0.161411	0.742772	-0.54025	-0.85203	-0.771575	-1.13256	0.553014	-0.481018	-0.375103	0.667454	-0.805209	0.0381876	0.241252	0.978279	-0.820936	-0.0349249	-0.973241	1.24211	-0.822922	-0.636281	-1.40411	-0.991223	-1.1441	0.494149	-0.522033	-0.345304	0.205421	1.66508	-0.873307	-1.36646	-0.523517	0.160822
	-11.4	1.87865	-1.17646	0.00552706	-0.556741	-0.713701	-0.0977932	-0.373185	0.167818	0.503529	-0.409688	-0.703024	-0.3684	1.18467	-1.18548	0.365124	-0.519445	1.21428	0.598565	-0.573923	-0.924943	0.266913	-1.37546	0.069713	-0.514457	-0.485662	-0.309984	-0.956731	0.559793	0.638363	-0.267602	-0.887831	0.0674763	-0.705562	-0.780881	-0.527221	-0.785786	-1.49358	-0.882072	-0.56551	0.445129	-0.135944	-0.278029	0.205497	1.6433	-1.01391	-0.916543	-0.320922	-1.07111
	-11.3	2.49901	-1.67663	0.611925	-1.20104	-0.682699	-0.0874968	0.885027	0.384286	-1.8495	-0.732482	-0.619746	-0.691699	1.11495	-1.30088	0.903305	-0.236122	-0.897826	0.447139	-0.41041	-1.15966	0.299501	0.271815	0.198992	-0.614091	-0.443438	0.962848	-0.923068	0.114087	-0.86499	-0.438825	-0.834088	-0.115436	-0.982164	0.0148597	-1.02252	-0.560057	-1.37787	-0.685657	-0.916792	0.863049	-0.910519	-0.391956	-0.844866	1.48064	-0.787561	-0.989515	-0.721227	0.276002
	-11.2	2.36	-1.06821	-0.614989	-0.390885	-0.642065	-0.00822861	0.490168	-0.922176	0.609105	-0.679261	-0.829233	-0.866212	1.61521	-1.21635	0.792748	1.4445	-0.531355	0.564956	-0.651773	-0.577862	0.343563	-0.616275	0.546738	-0.646796	-0.250599	0.790364	-0.649478	0.576122	-0.639361	-0.120964	-0.89579	-0.373508	-0.805272	-0.581825	-1.06454	-0.0843031	-1.27634	-0.369114	-0.810604	0.700831	-1.17147	2.76567	-0.665948	1.4548	-0.816039	-0.152286	-0.358902	-0.738045
	-11.1	1.99489	-0.556226	-0.0600449	-1.26764	-0.655449	0.197106	0.712461	0.151578	-0.649077	-0.760624	-0.565666	-0.892629	1.57404	-0.950939	0.563232	0.525194	-0.396869	0.507887	-0.0601103	-1.01294	-0.301894	-0.776486	-0.00633126	-0.626381	-0.185471	-0.136473	-0.699992	-0.115403	1.06827	0.0778787	-0.872964	-0.56851	-0.752451	-0.672412	-1.1227	0.0307422	-1.20137	-0.187626	-0.922197	0.41815	-0.413966	-0.181334	-0.725324	1.34068	-0.744095	-0.233148	-1.75455	-0.796882
	-11	2.04344	-0.948502	0.391158	-0.551312	-0.715571	0.100864	0.980538	-1.33179	-0.951452	-0.792015	-0.642977	-1.07651	0.966744	-0.649228	0.246127	1.55626	-1.43499	0.688457	-0.707149	-0.319687	-0.379279	-1.23426	0.161941	-0.54459	-0.0723497	0.888948	-0.72383	0.509253	1.09723	0.166968	-0.937801	-0.617936	-0.585802	-1.09892	-0.543956	-0.100479	-1.3005	0.18228	-0.399252	0.625268	-0.198773	-0.241222	0.438921	1.56207	-0.915484	-0.467941	0.650428	-0.194894
	-10.9	1.70203	-1.92334	1.65936	-0.937089	-0.651648	0.534215	0.717616	-0.570932	-1.59694	-0.574024	-0.608708	-1.39218	1.53294	-1.01877	1.19854	-1.5049	-0.486745	0.791051	-0.384332	1.73121	1.51143	-0.990035	-0.132079	-0.48706	0.314488	-0.902743	-0.618517	0.129335	-0.574215	0.0830232	-0.992706	-0.185573	-0.334297	-0.456346	-1.28638	-0.0571695	-1.04342	0.423636	-1.03535	0.793836	-0.696686	-0.802443	-1.00659	1.72364	-1.33124	-0.521096	-1.13519	-0.0547289
	-10.8	1.97146	-1.24104	-0.0661584	0.129204	-0.583908	0.200388	-0.1656	-0.00877268	-1.00216	-0.657744	-0.494759	-0.550212	1.27567	-1.1525	1.10232	-1.2479	-0.20958	0.782395	-0.566647	-0.37149	-0.105125	-1.22164	-0.206542	-0.386667	1.04405	0.524513	-1.03685	-0.16579	-0.518114	-0.589392	-0.823111	-0.82147	-0.823437	1.73547	1.23401	0.249906	-1.24733	0.584809	-0.40032	0.607574	-0.702267	0.523292	0.265502	1.91305	-1.2249	-0.5578	-1.53657	-0.859709
	-10.7	1.47282	-1.15542	1.02975	-0.727477	-0.663112	0.54423	1.63904	-0.375934	-0.67645	-0.562831	-0.450355	-0.853793	1.9594	-1.11588	1.26786	1.43103	-0.862363	0.917416	-0.373292	-0.379071	0.303646	-0.559384	-0.128997	-0.360987	1.07945	-0.528325	-1.12038	-0.196344	1.19827	1.41582	-0.549681	-0.618567	-0.0111564	0.170404	-0.643069	-0.384114	-1.08827	0.435463	-0.260986	0.119338	-0.499783	0.34764	-0.999774	1.96078	-0.608581	-0.21985	-1.51379	-0.325527
	-10.6	1.65901	-1.86991	-0.409832	-0.882297	-0.645482	0.44805	-0.229244	1.46469	-0.57808	-0.594194	-0.452928	-0.343453	1.41849	-0.677277	1.15783	1.59437	0.0675044	0.888818	-0.0234203	0.906668	0.838793	-1.00529	-0.314984	-0.276173	0.624224	0.227436	-0.580234	0.0969525	1.25232	0.853985	-0.462169	-0.682387	-1.04269	0.240781	0.30738	0.041433	-1.32599	0.126745	-0.880782	0.360293	-1.39253	1.72645	-0.146077	1.98137	-0.890959	-0.412289	-0.685036	-0.591892
	-10.5	1.29635	-1.14542	-0.140239	-0.836401	-0.711931	1.07424	1.15619	0.252882	-1.61828	-0.981534	-0.244742	-1.08375	1.9845	-0.923063	0.614657	-0.832058	0.569183	0.820886	0.233384	0.272413	-0.76473	-0.365367	-0.39782	-0.374743	0.49039	-0.229928	-0.806288	0.799016	-1.24825	0.79626	-0.372529	-0.615664	-0.13128	0.478735	0.340623	0.38791	-1.19929	0.287307	-0.487413	0.4576	-0.938238	-0.364625	0.248053	1.81354	-0.977391	-0.96128	-2.04282	-0.313984
	-10.4	1.1811	-1.26963	1.27941	-1.40919	-0.705065	0.913165	0.466677	1.84814	-1.27918	-0.398955	-0.144259	-0.741922	0.935004	-1.02463	0.13898	0.0774989	-0.827107	0.908878	-0.352858	1.1709	1.00338	-1.16812	0.175995	-0.223678	0.429894	0.799369	-0.0105359	0.58314	-0.281445	0.787393	-0.194537	-1.00698	-0.309414	-0.383238	1.38366	0.0867971	-1.21848	0.140848	-0.27031	0.437952	-0.623191	2.86111	-0.612508	1.86023	-0.656068	-0.0656895	0.917318	0.139879
	-10.3	1.01427	-1.11884	1.714	-0.0503782	-0.649542	1.14578	0.175449	-0.482136	-0.439439	-0.609259	0.0931319	-0.429161	2.13828	-0.256156	1.04097	1.06117	-0.49205	0.749814	0.257408	-0.755692	-0.14477	-1.67828	-0.252252	-0.161647	-0.35602	1.6168	-0.846317	-0.0205069	-1.29378	-0.158209	-0.164955	-0.724014	-1.08078	-0.599812	2.19443	0.570412	-1.47128	0.587201	-0.857843	0.532989	-0.410051	-0.363165	-1.1408	1.83819	-0.762319	0.166078	-1.18626	0.0801506
	-10.2	1.01726	-1.14078	0.0871241	-1.24068	-0.618213	1.12433	0.294699	1.63573	-0.104737	-0.592073	-0.124703	-0.816935	1.53308	-0.708291	0.799131	-0.475657	-0.0352669	0.701106	-0.505691	0.175795	-1.2604	0.938967	0.123387	-0.21703	-0.0307045	0.789396	0.00754125	0.500919	1.52781	0.0161957	-0.123586	-0.735712	-0.632263	-0.40007	1.01946	0.198282	-1.34627	0.581556	-0.451294	0.35305	-0.12434	0.114232	-0.664157	1.75329	-0.817625	0.203848	-1.38324	-1.01875
	-10.1	0.532964	-0.866161	0.858866	-0.972643	-0.63224	1.21825	0.945591	-0.0215922	-1.08699	-0.451496	-0.105885	-0.735645	1.52805	-0.36439	2.48843	0.662276	-0.934898	0.584616	-0.299996	0.913611	0.329135	-0.898596	-0.359076	-0.0663352	0.0982133	0.849204	0.0975796	-0.140509	-0.569317	0.133552	-0.143926	-0.682644	-0.752588	-0.770058	1.51056	0.333645	-1.5963	1.3604	-1.43752	0.345611	-0.63594	-0.61259	-0.58504	1.56675	-0.781513	0.721215	-0.902167	-0.751731
	-10	1.0921	-1.51554	-1.08984	-1.50929	-0.555319	1.03908	0.936303	0.054584	-0.831002	-0.92045	-0.107009	-0.408826	1.99798	-0.338738	0.608056	-0.314587	-1.4086	0.619161	-0.614622	0.239293	0.0675819	-0.88396	-0.113495	0.0568764	-0.62601	0.75642	0.837478	0.063919	-0.890725	-0.566326	-0.107623	-0.502018	-0.73524	-0.0865554	0.831142	0.518294	-1.51289	1.55406	0.118875	0.191769	0.18824	-1.78605	-0.0577247	1.65614	-0.58817	-0.613252	-0.844634	-0.899941
	-9.9	1.10971	-1.33366	0.49328	-1.1502	-0.539904	1.31335	0.139973	-0.506987	-1.26443	-0.862953	-0.225526	-0.278822	0.888753	-0.0878048	1.19202	-0.880926	-0.973851	0.626289	-0.492192	-0.0435202	0.812462	-1.3934	-0.51265	0.0288584	-0.527175	1.22752	0.85807	0.197977	0.550358	1.41242	-0.0535243	-0.892836	-1.26	-0.598829	-0.238836	0.352785	-1.46924	1.3903	-0.101419	0.11759	-0.103979	0.257785	-0.0703565	1.89275	-0.845723	-0.0582467	-1.86982	-0.33364
	-9.8	0.747712	-1.13916	0.581295	-1.62889	-0.581647	0.758681	0.820622	-0.689551	-1.07298	-0.87633	-0.356873	-0.738541	1.19064	-0.307905	0.503653	0.0853696	0.61284	0.495584	-0.583414	0.935784	-0.179576	-0.883146	-0.215339	0.133047	-0.468543	1.9562	1.74424	-0.112379	-2.09983	0.274044	-0.0645849	-0.808517	-0.760304	-0.226322	0.618454	1.14877	-1.50571	1.607	-0.25937	0.0535112	1.66161	-1.11925	0.335766	2.37648	-1.13497	-0.851579	-1.38843	-0.515297
	-9.7	0.967373	-1.21196	-1.73639	-1.1931	-0.568479	0.663302	1.81476	-0.725188	-0.557303	-0.507285	-0.280231	-0.552335	1.55188	0.0546218	0.902474	-1.0251	-0.254124	0.348533	-0.708473	0.759455	-0.327959	-0.292729	0.147808	0.148446	-0.915468	0.547064	1.95026	0.370196	-0.835408	-0.127044	-0.217453	-0.461872	-0.689069	-0.859243	0.781144	0.610076	-1.4594	2.14406	-1.28097	-0.178627	0.861029	0.812486	0.18288	2.40558	-0.715961	0.931683	-0.875468	-0.640258
	-9.6	0.911785	-1.39954	0.507473	-1.02421	-0.513161	0.853226	0.228144	1.43991	-1.35204	-0.564477	-0.4073	-0.794993	0.477952	0.282889	0.436523	1.37778	2.16784	0.34629	-0.475891	1.19268	0.364761	-0.721123	-0.0979242	0.297356	-0.746933	0.600944	1.88582	0.727604	-0.797538	-0.0002356	0.0719848	-1.33229	-1.05211	1.18894	0.476018	0.509931	-1.38716	2.16905	0.194698	-0.123083	2.26588	2.13409	0.140108	2.40416	-0.95271	-0.90051	-0.904693	-0.0789461
	-9.5	0.925462	-0.417228	0.875982	-0.389889	-0.522059	0.584764	2.07384	0.301232	-1.11316	-0.754952	-0.454658	-0.795714	1.38725	1.19102	1.06182	0.0609291	0.171267	0.268653	-0.424577	0.888874	-0.468059	-0.26615	-0.280759	0.112628	-0.91458	0.309106	1.66892	1.38669	1.01577	-0.188274	0.41789	-0.984884	-0.659168	-0.742035	0.812352	0.556789	-1.28308	2.35403	-0.139976	0.211789	1.51636	-0.950739	0.0435848	2.17579	-0.811084	-0.69813	-1.57644	0.00187764
	-9.4	1.01108	-0.876258	-0.00195722	-1.59826	-0.608261	1.0174	0.179626	2.069	-0.267326	-0.579832	-0.619003	-0.901229	0.608485	0.734635	1.76681	0.789251	1.12854	0.246274	-0.90482	0.052976	0.277763	-0.471026	-0.117354	0.0999823	-1.08864	1.43907	1.55223	1.51574	-0.3645	0.621137	0.695199	-0.545183	-0.70644	-0.666729	0.0224658	0.829948	-1.20308	2.7545	-0.731214	-0.439662	1.71669	1.60088	0.447597	2.01578	-1.09661	0.0738123	0.99066	0.377667
	-9.3	1.20567	0.201228	0.413982	-0.304345	-0.651367	0.513615	1.55386	1.19658	-1.07721	-1.05377	-0.379574	-1.10686	1.63359	0.520913	0.513601	-0.986663	0.561264	0.169453	-0.439472	1.57493	-0.600972	0.558353	-0.0589212	0.0467754	-0.899071	1.06255	2.30481	1.58492	-0.457431	0.273535	0.908181	-0.604767	-0.448334	-1.27071	-0.281988	0.7368	-1.44764	3.0219	-0.109861	-0.0380322	1.61473	-0.608188	-0.118385	1.81252	-0.895944	-0.646142	-0.85292	-0.796426
	-9.2	1.14299	-0.265595	-2.16476	-0.619407	-0.626409	0.828448	1.24306	0.0883911	-1.16671	-0.312382	-0.255066	-1.26487	0.995196	1.27297	1.60864	-2.26354	1.20411	0.173837	-0.562643	1.41093	-0.880438	-0.0584316	-0.0316856	-0.0157465	-0.901092	1.06413	1.83016	1.20692	2.24535	1.22133	0.941898	-0.713364	-0.722552	-0.243388	0.560197	0.965053	-1.19054	3.315	0.272584	-0.233713	2.11668	-0.564625	-0.13216	1.66025	-0.713835	0.509323	-0.354161	0.777588
	-9.1	1.3964	0.0518523	0.327911	-0.418996	-0.513874	0.633691	0.506299	0.71912	-1.15324	-0.72804	-0.00174423	-0.855006	0.427833	1.09179	0.806205	-0.608832	0.898926	0.152591	-0.699408	1.84982	-0.742452	0.860367	-0.00413088	-0.00055498	-0.926692	1.64777	1.94974	1.48723	-2.1758	1.49382	0.903799	-0.706943	-1.3742	-0.218156	0.0335485	1.05923	-1.32447	2.56716	-0.606143	-0.509522	1.92927	-0.248286	1.06449	1.77992	-0.195783	0.530842	-2.36269	-0.1406
	-9	1.38835	-1.32169	-1.08179	-1.23584	-0.478172	0.609646	1.34109	0.514453	-1.93468	-0.690856	0.142328	-0.989331	0.939258	0.573753	2.14144	-0.844776	0.289627	0.247689	-0.641474	1.18234	-1.54694	0.000816267	0.0933172	-0.25646	-0.464977	1.0963	2.34581	1.36813	-0.561536	1.73837	0.670136	-1.23008	-0.0734767	0.74236	1.08668	1.10988	-1.05567	3.03232	-0.0618166	0.0715108	1.57361	-1.2223	1.09099	1.6467	-1.04753	-0.509241	-1.19226	-0.533819
	-8.9	1.44541	-0.601941	-0.390969	-1.17535	-0.373027	0.343544	0.432246	-0.0308331	-0.138188	-1.10255	0.0974153	-0.663643	0.970751	1.55558	2.66717	0.636785	0.449462	0.415115	-0.613138	1.62005	-1.04847	0.38476	-0.327838	-0.157942	-0.795292	0.295754	3.00049	2.35327	1.69483	0.648088	0.798367	-0.99608	-1.2171	-0.971514	-0.610394	0.764469	-0.990499	2.74016	-0.173663	-0.192434	2.12844	1.91961	0.34897	1.64628	-0.704857	-0.243049	-0.373124	0.285526
	-8.8	0.740003	-1.33032	0.265059	-1.21661	-0.0107876	0.497957	-0.257542	-0.67484	-0.879417	-0.906297	0.239399	-0.76666	1.21727	1.44608	1.25727	-0.0142721	0.229452	0.49787	-0.303441	0.365685	-1.26814	0.276087	0.000437847	-0.256915	-1.13292	1.52068	2.98025	1.53997	-0.779936	1.06787	0.772645	-0.954091	-0.2941	-0.995617	0.143091	0.689207	-0.855124	2.57766	-0.979716	-0.0756782	2.35237	-2.39846	0.00906101	1.52415	-0.79517	1.66659	0.581668	-0.144076
	-8.7	1.07866	-0.872499	-0.727718	-1.22955	0.31329	0.0763838	-0.284928	0.316919	-0.415262	-0.855234	0.354763	-0.995965	0.0182059	2.16859	1.31148	1.96531	0.269403	0.65561	-0.823693	1.35042	-1.73802	0.904865	-0.371666	-0.166556	-1.19146	2.13627	2.81023	2.54934	1.406	0.0660275	0.549415	-1.79047	-0.56463	-1.14639	-0.102966	0.984538	-0.735879	2.41266	0.266314	0.0109038	1.19732	-0.0230085	0.232113	1.36748	-0.347455	0.0295766	-0.776436	0.888369
	-8.6	0.892703	0.230285	0.640212	-1.26115	0.521555	0.386841	1.20483	-1.17909	-0.943503	-0.729691	0.836692	-0.985256	1.20913	2.31219	2.57444	0.0335627	0.256951	0.872772	-1.03706	0.682955	-0.886044	-0.295979	-0.479334	-0.323753	-1.22468	0.904924	3.36699	2.54127	1.85321	0.605969	0.623606	-0.890005	-0.0990901	-0.285273	-0.316557	0.890504	-0.846808	2.1628	0.20987	0.115934	2.48738	-0.50745	1.26977	1.30114	-0.0879108	1.40681	-1.0217	0.0791048
	-8.5	0.755589	-0.781282	0.722583	-1.79593	0.489869	0.0152675	0.594392	0.964424	-0.045946	-0.941895	0.905624	-1.23508	0.288268	2.24691	1.69566	0.396897	-0.578649	1.01533	-0.970006	-0.190235	-1.26857	0.711817	-0.124006	-0.28459	-1.39584	0.92246	2.59698	2.01931	2.53296	0.203446	0.590833	-1.10632	-1.48126	-1.17725	0.0571312	1.28489	-0.620836	1.74582	-0.132362	-0.0162017	1.66509	1.90897	0.131855	1.23329	0.508048	0.621414	-0.113161	0.598933
	-8.4	0.555796	-0.944962	0.698584	-0.881201	0.633217	0.683349	1.03924	-0.723151	-0.753947	-0.421858	0.721166	-0.791016	1.19354	2.9625	1.58026	0.489569	-0.790255	0.93259	-0.568995	0.403018	-0.651073	-0.504916	0.456177	-0.34056	-1.61916	1.0011	2.72801	1.73267	0.570264	1.5449	0.720336	-0.773744	-0.34953	-0.618792	0.755007	1.07797	-0.514953	1.76611	-0.432222	0.417201	1.70926	-1.69333	0.892938	1.03605	0.0328618	1.30532	0.228995	0.232572
	-8.3	0.580746	-0.446275	-2.37061	-1.82978	0.780897	0.436817	0.156	0.644161	-1.64414	-0.709412	0.811998	-0.0159219	0.591802	3.61664	2.47537	1.90669	0.262712	1.13304	-0.343778	0.0482355	-0.911901	-0.213395	-0.103808	-0.373922	-1.52294	1.01086	2.44245	2.72512	-0.525042	0.422449	0.976368	-0.343363	-1.4225	-0.78787	-0.166038	1.52034	-0.705082	1.5265	-0.0488734	0.962885	1.76699	0.745843	0.806087	1.03213	0.532645	1.16154	-0.46068	0.270492
	-8.2	0.384053	-0.986317	1.18353	-1.34653	0.895197	0.359605	0.760638	0.688721	-0.0813319	-0.482683	0.786127	-0.148801	1.10983	3.29134	1.71183	-0.176678	-0.00867168	1.32935	-0.642834	1.55856	-0.701611	-0.382493	0.430732	-0.381553	-1.47951	0.774355	1.94576	2.09723	-0.337935	1.42032	1.14376	-0.211776	-0.152656	-0.693035	0.0257928	0.998454	-0.898331	1.48355	0.368066	1.43366	1.15791	-1.51884	0.286225	0.868918	0.123843	2.18378	0.556709	0.644273
	-8.1	0.43925	-0.385574	0.676974	-0.837495	1.0322	0.518782	0.148519	-1.29753	-1.43346	-0.66063	0.64806	-0.246887	0.759895	2.86738	3.11111	0.866269	0.25863	1.16611	-0.667638	0.612968	0.0256715	1.17863	-0.235644	-0.41002	-1.35574	0.555547	1.6911	2.33037	-1.31706	0.620154	1.14576	-0.201046	-0.476988	0.133873	0.464023	1.68508	-0.818621	1.67572	0.183597	2.07654	1.29366	1.17956	0.351195	0.717635	0.242642	2.02516	0.725708	0.053678
	-8	-0.148455	-1.42254	-0.755149	-1.48574	0.982989	1.07451	0.368003	-0.759205	-1.15996	-0.609387	0.715986	-0.562353	1.37243	2.26191	1.5641	-1.20752	1.89799	1.38505	-0.539792	-0.18687	-0.644783	-0.173294	0.0685994	-0.388644	-1.39382	1.04382	1.66549	2.1874	1.23748	1.28128	1.26471	0.122339	-1.06866	-0.702524	0.342693	1.34614	-0.87443	1.60802	0.0822307	2.36847	2.40396	-1.60861	-0.102833	0.757273	1.10965	0.646533	-0.367198	1.40783
	-7.9	-0.284636	-0.381658	0.479691	-0.48386	0.943706	0.684627	0.804933	0.422141	-1.67766	-0.563792	0.653483	-0.424115	0.64109	2.10918	1.59866	0.691798	2.67981	1.23557	-0.511281	-0.156917	-1.67734	0.396637	-0.225052	-0.364522	-1.39548	0.00438072	1.14669	1.31699	1.11753	0.0946994	1.17023	-0.372659	-0.300434	-0.242995	0.793264	1.59572	-0.734287	1.17927	-0.0599094	2.43556	2.79975	-0.176475	0.364738	0.642589	0.694409	1.73277	1.01385	0.390096
	-7.8	0.342984	-0.572125	0.124909	-0.62266	0.994496	0.63234	-0.32504	0.564001	-1.1465	-0.49603	0.546662	-0.881678	0.397596	2.23106	1.78879	0.910299	2.52577	0.919985	-0.330504	0.49536	-0.522856	0.319444	-0.228986	-0.457058	-1.5511	1.59372	1.37217	1.61483	0.305554	0.219989	1.43807	-0.174296	-0.50692	-0.113742	0.358821	1.54137	-0.511533	1.24614	-0.0960232	2.3493	1.95599	0.109598	1.24148	0.583483	0.545088	1.15862	0.572598	-0.164181
	-7.7	-0.156125	-0.61639	-0.144302	-1.9198	1.05045	0.638534	1.25813	0.341592	-0.629905	-0.81545	0.712286	-1.12549	0.401085	1.33413	1.49069	0.65887	1.93867	1.06871	-0.69248	-1.04044	-1.06421	1.41161	-0.237757	-0.464147	-1.02755	1.22594	0.85459	1.12442	0.0215637	-0.0309156	1.46495	-0.329092	-1.29423	-0.210943	0.457448	1.70759	-0.579738	0.723395	-0.140336	2.61464	2.46327	-0.277243	1.53947	0.713453	0.766103	2.79736	1.3854	1.18399
	-7.6	0.0304829	-0.367035	1.06916	-0.301799	1.10363	0.670952	-0.30404	-0.404995	-0.740117	-0.365003	0.352339	-0.992162	0.724337	1.16855	2.37303	-0.637278	1.23169	1.1947	0.020238	-0.0190612	-0.887596	1.71752	0.0454948	-0.657995	-1.47636	1.23587	0.871375	0.805629	0.400975	1.07022	1.67876	0.0103162	-0.455241	-0.947336	1.06176	1.64668	-0.649472	0.779451	0.590395	2.27277	2.87941	-0.234931	1.96607	0.66509	0.332611	0.617779	-0.176236	0.915221
	-7.5	0.271526	0.123512	-0.42532	-1.4208	1.16594	0.669038	-0.000870305	0.789798	-1.04203	-0.489277	0.611334	-0.998748	1.21632	1.25806	1.50445	0.537335	1.90033	1.30539	0.280446	0.140716	-0.0913164	0.407954	-0.649569	-0.700752	-1.35208	0.730718	0.515459	1.35698	0.349792	1.51177	1.75189	-1.0021	-1.79284	-1.59682	-0.729957	1.36505	-0.680429	0.791027	-0.248899	2.47654	2.61984	-0.483083	2.14563	0.766397	0.586006	1.68475	0.913218	1.08033
	-7.4	-0.473547	-0.364121	-0.514269	-0.580486	1.60409	1.19947	-0.187026	1.07503	-1.03644	-0.489286	0.569163	-1.30839	0.246857	1.75072	2.10048	-0.083096	0.74015	1.45366	-0.150814	1.79167	-1.05587	1.02737	0.128192	-0.677882	-1.40112	0.4502	0.638249	1.07218	0.926096	-0.117404	1.64877	-0.393386	-0.572683	-0.544818	-0.0466075	1.4924	-0.498221	0.441381	-0.379717	2.10296	2.01516	-1.66011	3.27932	0.614186	0.898379	0.553603	0.883657	0.890235
	-7.3	-0.265554	-0.99621	-0.594652	-0.930999	1.94297	1.02357	-0.483803	-1.73991	-0.917809	-0.337403	0.408893	-1.66542	0.801374	0.93636	0.868914	-0.958341	2.42496	1.44484	-0.106835	0.709873	0.174227	1.44616	-0.25048	-0.671344	-1.39597	1.17743	0.618693	0.4974	-0.495552	0.534356	1.69532	-0.406681	-1.20653	-0.677667	0.145718	1.20218	0.101556	0.471131	-0.0792121	2.00807	1.96634	0.470247	2.23157	0.659609	1.06074	0.832811	0.7731	1.5287
	-7.2	-0.0673241	-0.828794	1.17255	-0.984515	2.02309	1.18741	0.0339787	-0.727566	-0.552602	-0.527772	0.337772	-1.47242	0.55965	1.01847	2.17342	0.301746	1.43633	1.46322	-0.0704609	0.655087	-0.522609	1.25091	-0.0520862	-0.679918	-1.2879	0.996056	0.727297	0.576278	-1.62509	0.828078	1.55129	-0.793927	-0.648469	-1.38568	-0.0129105	1.43711	0.653562	0.278167	0.110761	1.56787	1.63659	0.296639	3.26043	0.580831	1.16846	0.535966	0.390968	0.576712
	-7.1	-0.261373	-0.146347	-1.17684	-0.858907	2.17298	1.64342	-0.856561	-1.08466	-0.222864	-0.591753	0.3519	-1.1549	1.07861	1.35498	1.56834	0.410901	2.66212	1.21138	0.0279891	-0.274043	-0.169651	1.31767	-0.44769	-0.559663	-1.87652	1.02885	1.02783	1.28789	2.74464	-0.129113	1.57764	-0.232401	-1.05906	-0.537508	0.820199	1.72595	0.915745	0.370248	0.0771425	1.96878	1.03999	-0.554822	1.20558	0.724384	1.44747	0.739534	0.338413	0.67095
	-7	-0.417638	0.247929	-0.415408	-0.774177	2.1825	1.44807	0.564703	0.23114	-1.32514	-0.53379	0.244598	-0.890383	0.74589	1.27037	1.33079	-0.460509	0.647699	1.2814	-0.0661389	-0.190347	-1.11344	1.95332	-0.0579117	-0.741721	-1.68143	2.11597	0.877893	1.7215	1.06503	0.166074	1.68816	-0.717067	-0.00683574	0.692377	-0.530239	1.84633	1.21039	-0.123369	0.71619	2.12335	1.80013	1.74904	1.61999	0.559651	1.76923	1.92029	-0.0393363	0.701833
	-6.9	-0.38964	-0.263579	-0.574021	-0.989526	2.04753	1.57585	0.194167	-0.159943	-0.682366	-0.400989	0.322444	-0.359875	0.777874	0.961252	1.08906	-0.947494	1.21361	1.54732	0.0522571	-0.76099	-0.366407	2.37952	-0.347047	-0.654103	-1.87516	-0.0164287	0.336568	1.28019	-0.0624434	0.637691	1.4427	-0.593493	-0.639579	-0.789452	0.636074	1.9461	1.09559	0.344966	-0.104352	2.86785	1.3844	0.737896	2.34879	0.674405	2.23613	1.715	1.73556	0.0722087
	-6.8	-0.234933	0.0633418	-1.60555	-0.0114334	2.00211	1.53747	-0.345881	-0.62933	-1.79701	-0.461492	0.205454	0.0940292	0.52841	0.812087	0.526033	0.0170752	0.429457	1.69286	-0.482544	-0.287869	-0.666697	-0.122837	-0.287918	-0.534267	-1.39258	1.82012	0.187025	0.834383	0.656285	0.0724427	1.70613	-0.341056	-0.953853	-0.974321	0.800042	2.01394	1.05535	0.101095	0.0378792	2.11183	1.72575	-0.559985	1.4788	0.618031	3.08543	2.42582	0.715298	0.929986
	-6.7	-0.674449	0.599888	-0.46572	0.0263795	1.83506	1.05605	-0.405779	0.547868	-0.897152	-0.663815	0.337383	0.0527232	0.508657	0.385922	0.525749	-0.537135	0.0351216	1.7202	-0.0263414	0.739882	-0.935689	1.8281	-0.147274	-0.690553	-1.02067	0.899067	0.567047	1.76319	0.00802899	0.232967	1.63461	-0.494158	-0.506234	-0.375986	0.992322	1.93407	1.50403	-0.000129948	1.27702	1.40985	1.61471	0.293709	1.78555	0.742769	3.46659	1.34683	1.31612	0.180098
	-6.6	-0.560755	0.572842	0.0222072	-0.355538	1.73723	1.72585	0.0241585	0.708775	-0.703499	-0.330093	0.551007	0.0698806	0.191626	1.2578	1.18074	-1.40832	1.88921	1.71458	-0.44285	1.18422	-0.9385	0.752162	0.0545766	-0.650112	-1.50695	0.737455	0.401718	1.34143	0.50786	0.629862	1.73614	-0.777349	1.24911	0.268933	1.74091	2.00223	1.71681	0.269679	0.631509	1.7198	1.33599	0.121784	1.78736	1.05351	3.2228	2.12601	1.57008	0.921977
	-6.5	0.0490501	-0.131118	1.09634	0.508725	1.68588	2.16598	-0.119934	-0.369164	-0.316124	-0.528578	0.559921	-0.103982	0.776168	0.524903	1.39663	-0.0795549	0.383425	1.77682	-0.251324	0.0973108	-0.824116	0.265124	0.171359	-0.560344	-0.674342	0.933516	0.163023	1.16137	-0.355745	0.818622	1.80645	-0.567194	-0.412688	-0.258973	1.77578	1.08718	1.82581	0.288033	1.13762	1.38226	1.34943	-0.0223545	2.99609	1.29702	3.59525	2.59022	0.706261	1.13468
	-6.4	0.343142	0.994469	-0.0192321	-0.497205	1.60137	2.37164	0.0763779	-0.557555	-0.265228	-0.536257	0.62409	-0.577412	-0.373265	0.923171	1.13152	-1.13033	0.218532	1.66444	-0.197699	-1.02742	-1.40496	0.610193	-0.0109209	-0.410233	-0.951252	1.10088	0.184647	1.47343	1.16728	-0.243375	2.02822	-0.484978	0.153347	-0.762018	0.987804	2.10199	1.95733	0.175434	1.39846	0.970506	1.99753	-0.852271	2.14097	1.3115	3.08961	0.422954	0.582242	1.49255
	-6.3	-0.293237	0.604617	-0.755419	-0.241702	1.75529	2.39778	-1.06221	-1.00404	0.275439	-0.424037	0.69273	-0.905051	0.792633	0.987316	0.616445	-0.435206	1.34782	1.48311	-0.52633	-0.029935	-1.2258	0.265246	0.290564	-0.278411	-0.819758	2.03977	0.673005	1.12588	-0.700852	-0.0279417	2.09329	-0.698923	0.61621	-0.126749	2.25933	1.19482	1.77611	0.590225	0.77148	0.688954	1.19111	-0.524465	2.61485	1.21833	2.90925	2.23435	0.542688	0.192134
	-6.2	0.368419	0.535098	0.631998	0.0847331	1.58751	2.47907	-0.729651	-1.10799	-0.643911	-0.338175	0.664872	-0.573424	0.155509	0.803128	0.0515642	0.940464	0.818974	1.30221	-0.078668	0.0996517	-0.657519	0.767128	0.478088	-0.201285	-0.747413	1.46551	0.422512	1.60354	1.17171	-0.408834	2.04312	-1.33801	0.440268	-0.45749	0.386981	1.6478	1.83335	0.308084	1.03552	0.90016	1.97867	0.310839	1.84858	1.1358	2.68361	1.83148	-0.109241	0.85318
	-6.1	0.0447354	0.342749	-2.07211	0.26045	1.84873	2.74098	-0.550203	-0.763814	0.149447	0.131886	0.976797	-0.454235	0.147389	1.08147	0.114155	-1.34928	0.709461	1.39834	0.0455908	0.108588	-0.194028	0.902804	0.341584	-0.0961003	-1.11853	0.457792	0.632321	0.588273	1.88416	1.51545	2.04847	-0.715456	1.26887	-0.811049	1.30447	1.44554	1.84171	0.319116	1.04865	0.952841	0.578397	-0.494534	1.93426	1.1212	2.63463	1.71562	0.156069	1.02096
	-6	-0.0719681	0.744792	0.802021	1.62467	2.09075	2.03964	-1.37626	-1.7892	0.631103	-0.151381	1.05754	-0.356511	0.0535139	0.719169	-0.128264	0.469984	2.68335	1.47009	-0.208534	0.145315	0.89487	1.30786	0.186487	-0.0292665	-0.983833	1.08747	0.33849	1.00663	0.247453	-0.283139	2.16686	-0.674734	1.14691	0.608423	0.433036	1.70078	1.73313	0.436665	0.895924	1.39721	1.5387	-1.44622	1.94352	1.10041	1.75249	0.684381	1.41142	0.548249
	-5.9	-0.130638	0.528807	-0.94233	-0.185545	2.1868	2.85178	0.511877	-0.661798	-0.0279997	-0.0892713	0.964289	-0.379943	0.861047	1.09826	0.0640915	0.165428	1.37118	1.3521	0.0679077	0.0195195	0.147658	1.84176	0.37329	0.10937	-0.754052	0.0558322	0.727725	0.835702	-0.00747123	0.848589	2.2613	-1.00667	1.86086	-0.477236	1.82736	1.1919	1.66383	1.14117	1.66829	1.2029	1.71599	0.27398	2.82194	0.878149	1.73253	1.90622	1.74242	0.962286
	-5.8	-0.00957492	0.776878	0.0078167	0.745154	2.21148	3.11948	-1.43374	-0.965359	0.221195	-0.0704465	0.983163	-0.279935	-0.511522	0.963781	0.821509	0.936172	0.419112	1.52699	0.145729	-1.42676	-0.656682	1.61963	0.296606	0.182745	-0.861016	1.39508	0.241673	0.814688	0.836143	-0.0199797	2.28718	-0.919027	1.69045	0.600014	1.0624	2.03176	1.76724	1.40932	1.2098	1.09317	1.95923	-0.886499	0.980119	0.858444	1.53348	1.54147	1.37459	0.69315
	-5.7	0.139312	0.731302	-0.788023	0.12643	2.15548	2.81063	-0.157907	-0.766473	0.939053	-0.360253	1.07547	-0.175683	0.22561	1.21006	0.208601	0.721551	1.1814	1.56178	0.181629	1.09701	-0.71839	0.629929	0.238814	0.167675	-0.260198	1.62297	0.484373	0.566009	0.571621	0.507665	2.37245	-0.566243	2.49672	-0.155994	1.0827	1.56056	1.8568	1.674	0.92296	0.576121	0.503048	-1.65921	0.946792	0.796552	2.04727	2.75764	2.15117	0.341296
	-5.6	0.669554	1.47449	0.385188	-0.188441	1.94373	2.55507	-0.52955	-1.22449	0.34956	-0.00426001	1.14818	-0.105192	-0.196207	1.09349	0.0707438	1.32335	0.252757	1.49187	-0.076427	-0.280876	-0.357106	1.25633	1.28378	0.223885	-0.558371	1.22077	0.416885	1.47809	0.689149	0.848358	2.213	-0.786783	1.08717	0.365084	1.61421	1.70711	2.15673	1.99301	0.214329	0.72105	1.1781	-0.772007	0.492919	0.80936	2.27307	0.39435	1.22438	0.636132
	-5.5	0.945343	1.24227	0.897183	0.0321831	1.89868	2.68662	-0.304749	-0.692445	1.6968	-0.220916	1.18706	-0.247156	0.584973	1.49736	0.40165	0.0563855	1.02662	1.50537	0.560111	0.321387	-0.0579052	1.91978	0.65457	0.417605	-0.18664	0.817201	0.396858	-0.220929	-0.572312	0.496196	2.26173	-0.480742	1.84993	-0.2569	0.158436	1.5507	2.2059	2.06491	0.826471	0.451742	0.847875	-0.658485	1.71742	0.945973	2.08961	1.36059	0.671473	0.887091
	-5.4	1.0556	2.56629	-1.01484	1.10669	1.73942	2.60372	-0.195053	-1.68864	0.288327	0.26754	1.31212	-0.0395448	-0.331553	1.7585	0.794728	-0.735702	1.28956	1.49004	0.312425	0.838158	0.0346012	1.77156	0.369238	0.382772	-0.488369	-0.0206405	0.735711	0.889702	0.669667	0.217805	1.98404	-0.323639	1.70126	1.79075	0.180603	1.76472	2.086	1.93437	0.564309	0.459225	1.08564	0.259654	0.440937	0.853456	2.05158	1.79079	1.62797	1.2327
	-5.3	0.945436	1.2765	0.862226	1.62324	1.62392	2.02272	-0.736227	-0.553805	1.35368	-0.0233652	1.30843	-0.541848	1.20232	1.33325	0.416448	0.482552	0.996635	1.51066	1.26339	0.123358	-0.841055	1.01934	1.07781	0.409494	0.338107	0.981338	0.256174	0.525258	-0.587058	-0.715194	1.87505	-0.509538	1.93389	0.882466	0.748242	1.66055	2.01506	1.67933	1.59893	0.231983	0.659568	0.810088	1.15895	0.800035	2.02176	0.733709	1.35936	0.176159
	-5.2	0.782169	1.68647	-0.227871	-0.0472747	1.43667	1.65005	-0.802172	-1.78905	1.32332	-0.143761	1.30623	-0.271357	1.22515	1.38038	0.281647	0.397139	1.52986	1.44773	1.14516	0.735892	0.855032	2.07853	0.412204	0.372071	0.501008	0.617243	0.0840092	0.815302	1.22748	0.509568	1.86873	0.0669271	1.30295	-0.0794656	0.752813	1.44959	1.91693	1.48237	0.220061	0.411407	1.30699	-0.576007	2.68545	0.982631	2.02781	1.37407	1.50816	1.23898
	-5.1	1.56853	1.10693	1.66525	1.41699	1.65907	1.22861	0.0779332	-1.86832	0.130578	0.398011	1.36701	-0.676936	1.23051	1.56677	0.682441	2.04026	1.09545	1.38975	1.1647	1.60307	-0.384869	2.69673	0.703834	0.3475	0.314137	-0.139068	0.364673	0.710129	-0.808146	-0.489071	1.82534	-0.185348	1.97363	-0.259625	0.388509	1.87627	1.90523	1.18749	1.32237	0.860297	1.4458	0.128011	1.65875	0.952431	2.07949	0.0616067	0.92312	1.58096
	-5	1.70959	1.23584	1.14024	0.136125	1.56144	1.51513	0.0238758	-1.52852	1.67478	0.132372	1.44847	-0.615497	0.899916	1.27063	0.231583	-0.295822	1.64663	1.27392	1.36504	0.601854	-0.154944	1.09815	0.453236	0.14738	0.579415	0.01334	0.726011	0.889141	0.245993	-0.0319445	1.69202	0.747064	3.03009	0.0684536	1.53174	1.71929	1.7684	1.11414	1.09585	0.676667	0.67328	0.809493	0.475186	0.933121	1.84354	1.18097	1.59901	0.687457
	-4.9	2.13762	1.13924	0.599455	-0.0604316	1.57237	1.21917	-0.564724	-1.55364	0.167462	0.139856	1.42187	-0.310937	0.993073	1.17156	1.06367	1.29501	2.36151	1.26514	1.7102	0.998981	0.0431895	0.116797	1.12081	0.135792	0.479373	0.0434454	0.412205	0.365579	0.885365	0.664211	1.6927	0.598137	0.840042	0.703947	1.23789	1.41408	1.70929	1.05578	1.56457	1.22452	1.0854	-0.483144	0.783448	0.851172	1.59978	0.830423	0.968547	0.539496
	-4.8	2.45067	1.59036	0.928469	0.742198	1.38399	1.43971	-0.297885	-2.25714	0.242252	0.664712	1.43935	-0.433543	1.2779	0.863546	1.08906	0.652746	0.963117	1.1483	1.87196	0.915522	0.256762	1.2345	1.30848	0.17609	0.517414	0.406123	0.872267	0.198309	2.29101	0.904183	1.49093	1.14095	1.45364	2.25419	1.40453	1.3033	1.5216	1.00878	1.52459	0.679374	0.508801	1.19454	1.18219	0.934992	0.769112	0.675093	1.7979	0.784288
	-4.7	3.2763	2.03731	0.346279	-0.295047	1.35361	1.69446	0.429557	-0.881004	1.2001	0.811638	1.2598	-0.221562	1.44401	1.33762	0.79824	1.49368	-0.0344043	1.01735	2.38019	0.94874	0.375667	0.643414	1.0076	0.171836	0.869548	0.625694	0.579492	0.0825009	-0.374502	0.581555	1.56152	0.817358	1.21056	1.97603	1.6738	1.59189	1.40486	0.662151	1.64835	0.763213	0.905632	0.675958	1.27335	0.83714	1.38979	1.03705	0.235582	-0.235411
	-4.6	2.6335	1.10151	0.812455	-0.052638	1.26093	1.81317	0.180335	-1.25013	1.33911	0.854217	1.29623	0.268447	0.621841	1.53479	0.744985	0.478697	0.162814	0.926093	1.94691	0.811829	-0.996433	1.45704	1.19137	0.321658	1.47111	0.520899	0.907563	-0.00942847	0.553021	0.558329	1.46022	1.03066	1.81322	0.587681	0.156321	1.46485	1.42714	0.58921	1.40942	0.378779	0.338323	0.900949	-0.358368	0.710199	1.2435	1.16327	1.1396	0.626578
	-4.5	2.46127	0.791392	-1.04877	-0.473911	1.42541	1.34806	-0.264088	-1.92308	0.403439	0.742341	1.39615	0.370923	1.45542	1.19668	1.22454	0.226815	1.00195	0.834599	2.16543	1.45256	0.741333	-0.139183	1.26957	0.20465	1.80079	0.352816	0.566071	0.492848	0.16057	-0.895886	1.40387	0.623138	2.30072	2.0263	1.66691	1.61401	0.99706	0.506172	1.69187	0.331089	0.750597	-0.478293	0.341952	0.675063	0.885691	-0.0163246	2.32152	0.316226
	-4.4	2.27742	-0.211951	2.08003	0.0171226	1.47436	1.21497	0.118677	-0.746832	1.39779	1.04277	1.71761	1.07861	0.768011	1.35465	-0.0622634	0.848314	-0.0405243	0.622291	2.42557	1.78538	0.388313	0.557882	1.59819	0.200151	1.6876	-0.421335	0.395529	0.0673215	1.13139	1.13616	1.45047	0.761739	1.17901	1.02568	0.960495	1.48465	1.28944	0.848235	1.01393	0.11781	0.677508	-2.28374	1.50743	0.620411	1.2799	0.23835	0.540217	0.501966
	-4.3	1.63576	1.53511	0.237003	-0.0455719	1.52948	1.47336	0.0591426	-1.49526	1.48225	0.790992	1.86816	1.68056	1.09768	1.30727	0.946664	-0.556368	1.24784	0.678933	2.48458	1.17654	0.422653	0.485961	0.721744	0.419337	1.8173	0.248126	0.018036	0.384112	1.97729	0.147333	1.33703	0.657846	1.59429	2.33184	0.648139	1.47945	1.39419	0.771708	2.13276	0.331258	-0.593858	-0.78492	-0.0367326	0.595145	1.37785	1.8283	0.616322	1.11704
	-4.2	1.55856	1.12525	1.68139	-0.275216	1.55465	1.51699	-0.0555006	-0.44137	0.995206	1.53057	1.85442	1.57984	1.11374	1.28603	0.104541	1.92439	0.819828	0.499152	2.44155	0.670236	-0.158243	0.816402	1.41139	0.256831	1.42024	-0.224017	-0.0284375	-0.317994	-0.229409	0.534643	1.20511	0.941065	2.3049	1.25594	1.06252	1.85688	1.6733	0.854484	2.2993	-0.155418	0.172894	1.24603	0.980921	0.493928	1.26314	-0.645202	3.33219	0.76344
	-4.1	1.75335	0.633026	0.359912	-0.0880696	1.29615	1.55143	0.86019	-1.29641	0.78355	1.49158	1.74481	2.04949	0.537142	1.16849	0.373139	0.312231	0.842378	0.435052	1.93585	0.32744	-0.0612404	1.0804	0.983383	0.20989	1.01137	0.653333	-0.0309161	0.0436008	0.85851	0.676617	1.26181	1.21254	1.5607	0.687184	0.622119	1.42668	1.87475	1.06822	0.947631	-0.0499296	0.10342	0.703661	1.62703	0.510634	1.47053	0.989309	1.027	0.521232
	-4	1.48671	0.698071	-0.589825	0.576774	1.21221	1.36387	0.587456	-0.981954	0.203518	1.55125	1.73388	2.04006	1.37473	1.58411	0.347575	0.338063	0.493986	0.365877	2.19379	1.80608	-0.0661736	0.250484	1.44443	0.50926	0.999663	0.568621	0.218818	-0.391963	0.580979	0.250784	1.30301	2.02372	1.17971	2.49858	0.494279	1.7165	1.75599	1.1545	1.96771	-0.0587198	0.265513	-1.10092	0.488028	0.612717	1.12243	1.6881	2.94567	1.01823
	-3.9	1.46004	0.824276	1.6717	0.923769	1.25962	1.32854	0.379558	-0.354171	1.12481	1.04746	1.75096	1.90291	1.64945	1.21318	1.02174	0.822883	-0.00596102	0.379003	2.04113	0.362367	0.824475	0.607118	1.51302	0.416537	1.55093	-0.140956	-0.0728314	0.0294578	1.94262	-0.275876	1.08327	1.50074	1.62626	2.27612	0.970552	1.52827	1.59613	1.13417	1.77937	-0.160018	0.772003	0.230234	1.19271	0.659674	1.35635	0.533997	0.923359	0.456636
	-3.8	1.47435	0.25458	0.383739	1.49901	1.20873	1.00286	1.44269	-1.48341	0.709982	1.78193	1.7123	2.04161	0.526872	1.15995	-0.512261	-1.11632	0.870994	0.356852	2.49824	3.48011	-0.221942	1.2862	0.960177	0.684361	1.985	-0.405885	-0.17975	-0.29982	0.592417	1.41792	1.11974	1.76455	1.13517	1.67906	0.577176	1.68479	1.65432	1.10873	2.31196	0.156955	0.659162	-0.445712	2.38585	0.711281	0.976914	0.39763	1.30878	0.198506
	-3.7	1.03926	0.210741	0.107502	3.05231	1.08165	1.27079	1.35835	-0.683825	0.921805	1.70847	1.69328	1.96981	0.768908	0.744675	0.186818	1.80666	0.841197	0.189665	2.32414	1.16495	0.508708	0.74521	1.88941	1.05277	1.98824	-0.611907	-0.524631	-0.655965	-0.541533	0.987323	1.0908	2.11464	1.93303	1.52477	0.537982	1.47032	1.45923	1.21021	1.81571	0.305741	0.999335	1.45336	-0.0383856	0.903267	0.974879	0.706716	1.21386	0.252761
	-3.6	1.05752	0.300791	0.0631268	2.54103	1.01582	1.03823	1.61964	0.656921	0.48657	1.84912	1.59077	1.82803	1.31033	0.844016	-0.136106	-0.592936	2.18684	0.239153	1.9662	2.03434	0.178212	0.0676226	1.08539	0.909658	2.24313	-0.268295	-0.0780525	-0.450051	0.767803	0.900845	1.09103	1.5468	2.39239	1.19495	0.62774	1.47558	1.19177	1.23639	2.17634	0.150674	0.871121	0.689546	1.85193	0.895478	0.729275	0.46994	1.49393	0.649015
	-3.5	0.901653	0.705606	-0.378971	3.14663	1.01447	1.2219	0.92934	-0.0267575	1.35394	2.38183	1.49514	1.67437	0.839034	1.1756	1.03512	-1.38814	1.19124	0.218483	1.89796	0.220084	0.49979	0.654733	1.99503	1.06191	2.58141	-0.445461	-0.458477	-0.210581	0.457134	1.985	1.10422	1.85614	1.46515	1.77187	0.870855	1.22676	1.35078	1.01888	2.38565	0.00514386	0.598114	0.691527	-0.088615	0.937026	0.815443	0.7092	0.953977	1.06133
	-3.4	0.894929	0.00468927	-1.34326	2.33234	0.92429	1.13216	1.20753	0.267161	0.149339	2.10302	1.58558	2.24621	1.18342	0.779729	-0.627751	1.14886	1.31218	0.153959	2.10214	1.99179	1.10181	0.245256	2.09354	0.968726	2.46496	-1.12262	-0.0485916	-0.154559	0.973467	1.62397	1.32128	0.880349	1.19933	0.194592	0.531619	1.5141	1.22381	0.859016	2.0354	0.46087	0.935799	0.214384	-0.0861003	0.909037	0.845885	2.33498	0.207836	1.07231
	-3.3	0.437492	-0.148078	0.262063	2.00793	0.867668	0.950641	1.22223	-0.0242831	0.665294	2.45396	1.63019	1.97893	1.77914	0.571685	0.207622	-0.0636167	1.38922	0.0966975	2.04722	1.75552	0.0586737	-0.105826	2.07251	1.11759	3.03841	-0.497057	0.0879262	-0.156805	0.266352	2.89771	1.3804	0.956254	2.24924	2.10686	1.62428	0.996041	1.23119	0.804312	2.02782	0.00919365	0.972129	1.53893	-0.23447	0.760535	0.610402	0.746092	0.3527	0.251549
	-3.2	0.689397	0.729397	0.660401	2.28054	0.999506	0.691946	0.581897	0.0346057	0.0612747	2.38685	1.58297	2.50963	0.980805	0.657102	0.356661	0.713691	0.626163	0.0946321	2.00828	3.1395	0.659394	-0.00373416	1.50393	0.886316	2.64246	0.780462	0.473323	-0.401377	1.50776	1.73305	1.42118	0.836655	0.460455	1.68744	1.31804	1.72907	1.23029	0.655063	2.35497	-0.0171584	0.805439	0.275003	0.181871	0.593986	0.815728	0.641375	0.328444	0.345188
	-3.1	0.654189	-0.263869	1.88285	1.02284	0.952566	0.848523	1.47583	1.27994	-0.380485	2.86071	1.60305	1.98434	0.804125	0.396062	-0.0824076	1.1727	0.948664	0.0218506	1.74809	0.839726	1.57884	2.14933	1.33024	1.02625	2.82157	-0.841194	0.515748	-0.306537	0.0333365	3.17686	1.20241	0.736854	0.768377	1.38204	1.93587	1.29312	1.09207	0.645964	3.73926	-0.32669	1.30883	-0.372052	0.946096	0.577048	0.40934	1.01855	2.45463	0.735531
	-3	1.06154	0.933796	-0.904557	2.56231	0.862205	0.88483	1.88385	-0.123227	-0.218881	2.81288	1.71964	1.65445	1.36355	0.182946	0.79825	-0.763371	2.38954	0.0744216	1.99117	1.48145	0.109278	-0.138304	1.91082	1.21566	2.88936	0.0175273	0.730119	0.210683	1.37389	2.29304	1.20591	0.902181	0.782963	2.40655	1.54781	1.25967	1.13583	0.88151	2.83579	0.210757	1.12485	0.399222	0.0651005	0.334367	0.230424	1.4413	0.0594613	0.371163
	-2.9	0.864821	1.20462	0.227881	0.686383	0.805401	0.833802	1.3992	-0.217659	0.199092	2.53085	2.18211	1.91329	1.81031	0.530469	-0.331196	0.627424	1.44518	0.0568236	2.16078	1.39331	1.07414	0.559127	1.56304	1.32063	3.11295	-0.378926	0.760382	0.582274	0.418313	2.19429	1.24494	0.734176	0.660468	1.25813	0.727777	0.926609	1.20869	0.886374	2.1631	-0.181709	0.375166	0.536298	1.25306	0.263062	0.560766	0.0301878	0.925417	0.959684
	-2.8	0.641762	1.05577	1.17059	1.14374	0.81536	0.732383	0.49377	1.4437	1.44308	2.76707	2.43303	2.44866	0.825132	0.895692	0.993552	1.79658	1.93247	-0.0881977	2.26983	1.72735	-0.160421	0.071588	2.14515	1.38238	2.66672	-0.732506	0.857716	-0.0937683	0.95104	1.21143	1.26101	0.213319	1.54754	1.18427	1.67443	1.3502	1.2472	1.05125	2.04148	0.269359	1.38748	0.696351	0.565489	0.434167	0.596573	-0.21222	1.44812	0.731913
	-2.7	0.584846	1.57008	0.177065	0.823089	0.754486	0.744272	2.11431	0.184801	0.0606416	2.69365	2.56719	2.77288	1.00287	1.18671	0.278116	-2.27252	1.40208	0.123321	2.20276	2.42075	0.153797	1.58657	2.45629	1.39829	3.08144	-0.0859598	-0.0792999	0.47934	-0.0137267	1.67809	1.27132	0.313048	1.10731	1.42719	1.39998	1.29783	1.31802	0.97256	2.079	0.853726	-0.12171	-0.209356	2.11105	0.427895	0.667829	1.78558	0.635105	0.219784
	-2.6	0.251619	0.711666	0.36871	0.828234	0.842753	0.903976	2.0512	1.195	0.587612	2.22192	2.64029	2.40856	1.0872	0.831038	1.35849	0.932951	0.467992	-0.00993026	2.20307	1.42777	0.672218	0.630097	2.25763	1.83037	2.44501	-0.376796	-0.0904055	-0.346515	0.658225	1.3853	1.22458	0.222448	2.16921	0.453786	1.08881	1.6999	1.48946	0.624352	3.3146	0.956329	0.811298	-0.30692	1.9769	0.518522	0.557818	0.982716	1.15656	2.20323
	-2.5	-0.285039	0.485521	-1.92015	0.944478	0.694447	0.619704	1.67597	0.216583	-0.10897	2.66071	2.80803	2.0745	1.19345	1.01427	0.503322	-1.19283	1.59676	0.0211922	1.9694	2.08391	1.78362	1.13577	2.26358	2.27476	2.34611	-0.277526	-0.206874	-0.0619447	0.39042	2.07757	1.18248	0.719391	1.19913	0.110913	1.18026	1.39009	1.67391	1.04412	2.2282	1.73669	0.0549616	1.52239	1.23236	0.636858	0.462189	0.358326	1.28942	-0.0910406
	-2.4	0.338044	1.36938	0.565243	2.50065	0.769144	0.669376	1.73994	0.337323	0.205366	3.25391	2.74714	2.07642	0.76296	0.501267	0.144168	0.0501312	1.0555	-0.0112699	2.62006	0.279507	0.301469	1.88816	2.63751	2.49326	1.99559	-0.686716	0.293243	0.417214	2.88326	1.098	1.01655	1.43504	1.62179	1.90261	0.646642	1.73899	1.51295	1.00968	2.22533	1.6767	1.29012	-2.45107	0.627258	0.470827	0.630304	0.246393	0.63127	1.49205
	-2.3	-0.139446	0.426124	-1.01357	1.19723	0.750434	0.638987	1.45335	0.407859	0.831865	2.82795	2.78181	2.1425	0.684081	0.23784	1.14972	-0.111685	1.64976	-0.0243545	2.06918	1.05629	0.978612	2.46953	1.63293	2.3697	2.19645	-0.778602	0.0130635	0.0284662	0.736749	1.50215	1.08297	1.62871	1.88398	1.11161	2.38187	1.40117	1.40812	0.97029	1.7697	1.06986	-0.102423	-0.289848	0.932196	0.446916	0.0190187	0.543974	1.20843	1.19157
	-2.2	0.631982	-0.11732	1.5435	3.70251	0.97518	0.795211	1.87271	0.40926	-0.373355	3.01146	2.83308	1.79762	0.619085	0.67292	0.411613	-0.507241	0.870799	0.114133	2.14378	-0.0605641	0.0420002	0.787696	2.91126	2.24489	2.05257	-0.96707	0.26335	0.325715	0.485729	2.04934	1.10944	2.1241	1.01297	1.06556	-0.453196	1.73653	1.44471	0.970685	2.49284	1.18756	0.680955	0.961899	0.921643	0.313431	0.0499731	0.859369	0.417922	1.89487
	-2.1	0.165155	-0.58821	1.24279	0.85521	1.06434	0.979323	2.46613	1.02023	-0.772562	2.90337	2.56027	2.03477	1.02681	0.837197	0.868393	-0.611755	0.714171	0.234034	1.77235	0.564459	0.577989	0.478254	2.02427	2.20384	1.55713	-0.402412	0.24587	0.855795	-1.54445	1.68124	1.19341	2.19549	1.0857	0.52427	1.68833	1.34273	1.44309	1.07986	1.46045	1.1165	0.390192	1.56187	1.09528	0.355247	0.129788	-0.252774	0.958114	1.12579
	-2	-0.13397	-0.238335	-0.188486	2.22351	1.00813	0.747654	1.78297	0.146697	-0.113199	2.83806	2.2934	2.12607	1.52929	0.356717	0.713785	1.57852	1.33022	0.191621	1.63664	2.12673	0.988166	1.70528	2.37992	2.01746	1.42568	-1.27521	0.170252	0.218262	1.57604	0.794111	1.06982	1.75812	1.54838	1.60855	0.874362	1.33287	1.22931	1.35765	2.21492	1.1189	0.598965	0.206686	0.765815	0.395299	0.406309	0.823524	0.76136	1.39564
	-1.9	-0.28854	-0.581504	1.52859	2.60882	0.912602	0.696724	1.94366	1.45475	-0.134909	3.06231	2.33006	2.06263	1.37287	0.637199	2.05556	1.08822	2.08988	0.19638	1.53507	1.17232	0.151111	1.16989	2.19011	2.0187	1.49119	-0.466276	-0.00542816	0.361808	0.538196	0.557125	1.12044	1.75094	1.08707	1.17309	2.12665	0.890523	1.33706	0.568638	2.5464	1.00989	0.117261	2.36958	0.255372	0.577592	0.426312	1.04274	1.16686	0.674312
	-1.8	-0.613784	0.900854	0.408089	2.81888	1.11198	0.94002	1.48095	0.570426	0.184092	2.79947	2.2077	2.1053	1.44799	0.960359	0.959657	-0.569	0.0796533	0.225447	1.76595	1.54994	0.148887	0.513755	2.42488	2.02031	1.01023	-0.593068	-0.185802	-0.229242	0.881876	1.53305	0.993947	1.45525	0.849781	1.81867	0.801018	0.996157	1.43947	0.905454	1.14423	0.734229	-0.2143	0.5228	-0.0931679	0.660633	0.158496	1.16093	2.13396	1.7958
	-1.7	-0.577457	-0.49476	1.03329	1.59325	0.976828	1.21411	2.54331	0.829335	0.397077	2.23495	2.19559	2.09743	1.0379	0.501517	0.707686	1.91611	-0.209504	0.205213	1.87943	1.21633	1.78089	1.50127	2.44026	1.92173	1.02112	-0.15849	0.248785	-0.152904	0.360111	0.405279	0.939303	1.34736	1.21146	1.95783	2.57055	1.3825	1.50798	0.481695	2.14447	0.815608	-0.498178	0.763351	0.311752	0.659999	0.401135	0.720934	2.19113	1.31869
	-1.6	-0.861838	0.537533	-0.162497	2.62799	1.19776	1.12378	1.41155	0.823396	-0.0235564	2.28519	2.15307	1.52452	1.36549	0.349368	0.825688	0.737937	1.03507	0.204147	1.19473	1.96502	1.09823	0.701771	2.86592	2.21011	1.05351	-0.0385386	0.264262	0.110377	0.604131	0.566905	0.890764	1.24994	1.00177	1.23983	1.19454	1.13968	1.65964	0.479493	1.21917	0.476021	0.47407	1.70654	1.49023	0.910272	0.369518	0.734921	0.392237	2.7155
	-1.5	-0.675262	0.705297	2.08476	1.04338	1.48648	0.817913	2.21509	1.65457	0.446373	2.17434	2.26462	1.60619	0.82868	0.475831	0.58966	0.250984	0.188186	0.291834	1.23536	1.14382	1.69705	0.315165	2.38742	2.42905	0.791789	-0.511382	0.56195	-0.0259972	0.0848739	0.738464	1.00388	1.11626	1.37349	1.76199	0.6774	1.50417	1.3613	0.625151	1.73567	0.499175	-0.421419	1.82734	0.459209	0.798959	-0.0912012	0.781909	1.04218	2.78137
	-1.4	-0.891498	0.540136	1.60869	1.48316	1.53781	0.820434	1.30573	1.77391	0.687005	2.38158	2.15937	1.56613	1.51712	0.7957	1.4136	0.247289	1.18816	0.305867	1.22706	2.8596	1.58001	-0.00282723	2.40307	2.75389	0.328191	0.146993	1.15917	-0.267014	-0.895923	0.738407	0.820406	1.24958	1.71082	2.0723	0.958314	1.52435	1.47909	0.251971	1.61042	0.490425	0.474699	0.604663	1.42096	0.73136	0.480401	0.861384	2.25006	1.57547
	-1.3	-0.777678	0.429721	-1.13936	2.05717	1.55391	0.912921	1.28327	1.9626	0.0559201	2.07665	1.98907	1.20562	1.21979	1.12723	0.399496	0.478933	1.181	0.272261	1.3397	1.6835	0.810303	1.31207	2.15231	3.02668	0.737029	0.35269	0.703685	0.817731	0.0856421	1.15386	0.788919	1.20649	0.989706	0.836655	1.34421	1.33795	1.30311	0.442648	1.80163	1.11974	-0.697501	0.904237	1.15455	0.681922	0.304158	0.61944	1.05105	2.69791
	-1.2	-1.04031	0.834883	-0.732434	1.28402	1.49187	0.676715	1.86602	3.70967	0.24926	1.67892	2.05059	1.21453	1.59855	1.08273	1.01405	0.419667	1.51413	0.322125	0.928538	1.741	0.862312	-0.305085	2.33476	3.19171	0.448901	-0.380749	0.933261	0.385399	-0.485424	1.72046	0.799134	1.57886	3.69833	0.614552	2.69054	1.22099	1.51195	-0.108323	1.66836	0.428732	0.0211896	1.91446	1.12661	0.742467	1.05813	1.34457	0.760975	2.89028
	-1.1	-0.610459	0.228755	-0.504426	0.735812	1.66093	0.560218	2.1226	1.84197	1.17428	1.91662	2.10249	1.02178	0.55205	1.33226	1.77636	0.347476	1.3711	0.341887	1.19413	1.35883	0.0212366	1.5295	1.89777	3.30201	0.532509	-0.292059	0.768649	0.445	-0.358013	0.961273	0.858894	0.909156	2.32573	1.37912	0.978552	1.40912	1.81098	0.337326	1.33622	0.443485	-0.739493	2.53697	0.686721	0.710551	0.718072	1.20363	0.0728596	2.76246
	-1	-1.18213	0.565622	-0.734142	1.03154	1.70645	0.714665	1.3949	1.13699	-0.435319	1.91321	2.00267	0.776464	0.965486	1.20415	0.715274	0.803855	1.14069	0.370795	1.1047	2.16094	0.217472	0.383597	2.05377	3.09312	0.741694	-0.309549	0.250009	0.505811	0.809136	2.10877	0.833002	0.964084	1.42398	0.495879	0.22845	0.949035	1.66233	0.209923	1.36773	0.162966	-0.589658	-0.52227	1.22434	0.718253	0.807772	1.20237	1.04488	3.24266
	-0.9	-0.924811	0.11744	1.18269	1.60991	1.86798	0.537333	1.1344	1.16551	0.330364	2.01594	1.95192	0.877982	0.789743	1.37033	0.60651	1.90494	0.0611462	0.429563	1.23929	2.1266	1.55319	-0.544925	2.07684	3.28342	0.712937	-0.0931533	0.442212	0.0717485	1.49019	3.16387	0.872347	1.37466	2.54623	1.87228	1.3022	1.20263	1.81573	-0.00814834	1.12732	0.483366	-0.0604799	0.71003	0.928329	0.893084	1.03392	0.69406	0.135909	2.85932
	-0.8	-0.928515	1.03093	1.46919	0.939034	2.28762	0.839489	1.87855	0.876965	1.39836	2.02865	1.71654	1.21186	0.691825	0.994804	0.634744	-1.8266	0.376592	0.379882	0.478302	1.53413	0.116713	0.343264	1.94805	3.2429	0.818037	0.223684	0.138596	0.881524	0.193343	1.84886	0.907429	1.25659	1.21391	1.93622	0.137697	1.1543	1.87879	0.0742184	1.01664	-0.116091	-0.824133	0.0394956	0.945194	1.30166	0.689062	0.691191	1.04439	2.93851
	-0.7	-0.715401	0.73293	-0.0687524	0.999634	2.4898	0.414107	0.0651204	0.557232	0.0457693	2.17912	1.73801	1.45452	0.577431	0.881987	0.941448	-0.904475	-0.45717	0.56363	1.17562	1.64694	-0.0536954	1.74848	2.15624	3.30644	1.20491	0.313344	0.192562	0.692186	-1.33588	1.12944	0.976966	1.74031	3.10125	2.49715	0.610985	1.10543	1.88316	-0.14603	0.74155	0.0626161	-0.599015	0.676839	0.723116	1.55501	0.89246	1.94151	1.87933	3.9987
	-0.6	-0.799388	0.540429	1.33565	1.81077	2.8471	0.934525	1.26379	0.570943	0.699979	2.11734	1.53736	1.41532	1.30621	1.03999	1.91397	0.796099	0.859843	0.661915	0.774501	1.61356	0.671581	0.339603	2.0941	3.28405	1.409	-0.31877	-0.257268	1.40985	-1.32516	2.27554	0.974971	1.6428	1.29813	1.68773	1.28112	0.995516	1.65477	-0.0476653	1.52737	-0.507737	-1.09335	-0.116982	1.40923	1.67837	1.06488	1.06394	0.172941	2.86475
	-0.5	-0.776979	-0.052138	0.147507	0.683979	2.97662	0.276854	0.726573	1.81184	0.384347	1.98543	1.55652	1.31443	1.29318	0.960851	1.78352	1.25347	-0.232618	0.687969	0.95947	1.33317	-0.292806	2.46316	1.97576	3.14813	1.43456	-0.328083	0.33762	0.78235	-0.288353	1.86118	0.979788	1.08021	2.85159	1.29964	0.798041	0.680071	1.44603	-0.0115499	0.647028	0.0415299	-0.2397	2.12202	1.71112	1.61353	0.81775	2.06131	1.9199	2.69593
	-0.4	-0.516642	0.183312	-0.305426	1.49173	2.96999	1.01816	0.857577	1.54993	-0.150829	1.90692	1.50215	1.24024	1.12135	0.631783	1.46588	0.351255	-0.131655	0.713559	0.628738	1.31638	0.542791	0.930765	2.17223	2.92114	0.814922	-0.621808	0.106442	1.41701	-0.184468	2.23734	1.04475	1.01546	1.65731	3.19645	1.90568	0.915664	1.35267	-0.217039	1.23459	-0.429653	0.323914	2.73833	1.14761	1.4266	0.764169	1.29606	1.00944	2.59507
	-0.3	-0.598608	-0.210576	2.88855	1.92871	2.64663	0.242432	1.64009	1.619	1.1476	1.69111	1.35733	0.905914	0.958255	0.462639	1.47702	-0.244366	0.160701	0.703461	0.961021	2.07282	0.133459	2.15893	1.7111	2.87719	0.928558	0.250967	0.281625	0.837836	0.0392521	0.270567	1.03586	1.11455	1.15672	1.50943	0.350522	0.831905	1.4876	-0.143142	1.06252	0.308199	-0.709883	0.547422	1.03363	1.39153	0.424283	1.54176	1.76733	2.58066
	-0.2	-0.82079	0.193518	1.42556	1.09197	2.5996	0.361731	2.01983	1.925	0.512474	1.87638	1.38432	0.363138	0.568922	0.687095	1.09142	0.336441	0.055611	0.68331	1.11679	0.897504	-0.419143	1.49554	2.31992	2.89864	0.843113	0.292879	0.374641	1.05169	0.612812	1.24268	0.958744	1.07535	2.26006	2.77755	0.735532	0.80178	1.70543	-0.0133359	0.681477	-0.0696408	-0.235172	0.682397	1.84594	1.31415	0.690282	1.13404	1.21002	2.3577
	-0.1	-0.912805	0.32948	-0.97668	1.18258	2.42547	0.325237	1.4572	0.908505	-0.759128	1.64752	1.33888	-0.0744991	0.371349	0.553349	1.50804	1.6349	0.219101	0.660648	0.872354	1.22711	1.93863	1.26788	2.47604	2.69254	0.576303	-0.963228	0.0276782	0.668084	-2.28316	1.60996	0.861497	1.05235	0.660277	2.32442	1.07885	0.969902	2.17565	0.154838	0.89823	0.201011	-0.0202707	-0.37167	1.81515	1.22279	0.522671	1.74849	0.451681	2.85511
	0	-0.936992	0.0654623	-0.335977	1.25243	2.4334	0.493388	1.86189	2.62153	1.03714	1.71363	1.53694	0.135263	0.708123	0.373719	1.55391	0.783699	0.273756	0.652131	0.72397	0.964461	0.050417	2.01503	2.20337	2.74959	0.723632	-0.63851	0.368787	0.126646	0.263513	0.854028	0.905508	1.06596	1.94523	1.51638	0.983177	1.05508	2.49954	-0.106877	-0.0138852	-0.328334	0.188399	0.110187	1.53606	1.23816	0.154089	-0.0547908	1.30127	3.58044
	0.1	-0.749446	-0.234525	1.50765	0.724717	2.51394	0.457206	2.0046	2.04344	-0.439993	1.62269	1.79537	-0.125044	1.14862	0.367257	1.12547	-0.101606	0.285273	0.695195	0.718909	2.95083	0.465968	0.280308	2.08114	2.81114	0.67156	-1.50405	0.441937	1.27817	-1.55941	1.16481	0.882058	1.2532	1.50475	1.55558	0.583582	0.938911	2.68522	-0.311127	0.720599	-0.366668	0.315142	0.922014	1.65584	1.32342	0.0757624	1.12775	1.48643	3.25537
	0.2	-0.9953	0.934523	1.46192	0.849445	2.51181	0.24475	1.60343	1.75853	1.2904	1.87396	1.77755	0.176214	0.62467	-0.265801	0.521044	-0.0692959	1.06744	0.721422	0.177993	1.22933	0.153508	0.247813	2.25845	2.51177	0.310144	-0.483557	0.301901	0.637585	-0.204176	2.28079	0.816863	0.891072	1.71887	1.31062	1.28803	0.900838	3.17801	-0.184494	0.80638	-0.00606179	-0.589525	-0.00791764	2.10419	1.39018	0.190731	1.64801	0.784389	2.73774
	0.3	-1.17098	-0.291379	1.06787	0.24332	2.58596	0.172736	0.557078	0.69855	0.492083	1.55186	1.67809	-0.228653	0.621193	-0.0296648	0.182355	0.120814	1.66784	0.809362	0.779687	0.193129	1.15886	1.17274	2.43321	2.83385	1.19072	-1.4399	0.525789	0.413936	1.74677	0.474017	0.895512	1.14095	4.16745	1.31134	0.223674	0.641385	3.41947	-0.710143	0.279706	0.411517	-0.137284	4.22067	0.0760712	1.50921	0.130286	0.825553	0.678116	2.81875
	0.4	-0.72302	-0.102522	-0.52808	0.0779595	2.3109	0.329986	1.54644	1.31422	0.617557	1.4563	1.47082	-0.275481	0.53273	-0.0531004	-0.295253	0.590334	-0.444001	0.762095	0.345011	2.1671	0.864784	1.44698	2.04347	3.08632	0.558977	-1.55135	0.224916	0.38474	-0.108477	1.28097	0.840891	1.22791	2.01302	3.3651	1.18739	0.814302	3.32972	-0.309952	0.727808	0.340638	-0.23246	0.843431	1.9183	1.42681	0.254619	1.1086	0.259009	2.62063
	0.5	-1.25775	-0.0499837	-0.041607	0.506524	2.23377	0.483664	0.325212	1.72472	0.423857	1.02362	1.31026	-0.584729	0.503637	-0.0378169	1.08466	-0.223643	3.21043	0.622533	0.731727	1.96252	0.69376	0.295852	2.62716	3.20146	0.417082	-0.444916	0.083619	0.648305	1.0858	1.34155	0.928207	1.14705	2.27922	2.60999	0.541507	0.884174	3.21899	-0.370774	0.483598	0.380601	-0.0296085	1.32813	1.8583	1.40779	-0.0461802	1.18379	0.81076	3.14661
	0.6	-0.920694	-0.429788	0.558395	0.352396	1.89802	0.0921926	1.69586	1.13012	0.435448	1.463	1.28544	-0.57179	0.302428	0.0622221	-0.694564	-0.327833	0.157683	0.707188	0.768572	0.933637	0.0661667	0.812528	2.07882	3.39949	0.458726	-1.43457	-0.0399784	-0.180255	1.89274	0.828791	1.09408	1.52113	1.80228	1.3438	2.94877	0.568555	3.08908	-0.321401	0.428089	1.10247	-0.621967	1.00926	1.57948	1.27564	0.191309	2.39096	0.448597	3.15686
	0.7	-1.13133	-0.00783154	-1.58822	1.64633	1.7574	0.372706	1.12102	1.87865	-0.136545	1.22194	0.972476	-0.276576	0.377312	-0.16106	1.10385	0.839771	1.00041	0.550867	0.947009	3.01931	0.598397	1.37102	2.78707	3.58798	0.247671	-1.08727	0.312991	-0.112211	0.942987	0.688641	1.08098	1.4316	1.39256	1.49104	1.42864	0.861605	2.83891	-0.203601	0.647331	1.33174	0.403467	1.34133	3.02072	1.30233	0.469524	0.119803	0.195313	3.09157
	0.8	-1.3903	-0.492299	-1.88463	4.13722	1.49045	0.0485084	0.849195	1.53168	-0.662102	0.979531	1.07579	0.633397	0.537745	-0.0988462	0.126862	-0.489196	0.265816	0.596702	1.17106	2.57956	-0.109603	2.26751	2.01879	3.80369	0.529948	-1.17023	0.116185	-0.00666938	-0.869134	1.88278	1.13865	1.42995	1.77942	1.91297	2.81556	0.560194	2.7034	-0.22767	-0.246152	1.11025	0.140007	1.57313	2.75212	1.1403	1.7071	0.805104	0.393601	2.25348
	0.9	-1.12293	0.599613	-0.403044	0.223048	1.42896	0.266092	-0.0690202	-0.0151904	0.117424	1.43673	0.780902	0.372605	0.1727	-0.45566	0.244391	0.375901	2.02823	0.614316	0.874795	0.700142	0.632119	1.91648	2.90122	3.98381	0.0794766	-1.01028	-0.00817595	0.506008	-0.391317	0.988082	0.987781	1.97089	1.7363	1.93109	2.26934	0.86288	2.41173	-0.255982	0.422533	0.880518	-0.035479	2.3633	3.25239	1.14447	1.98279	0.790518	0.648024	3.33665
	1	-1.19082	-0.549425	-0.816449	0.679485	1.2675	0.0673923	1.21821	2.77708	0.679959	1.23101	1.06914	1.04919	0.329172	0.180163	-0.980103	-1.37285	1.19106	0.535318	1.4456	2.07672	-0.0398339	1.79124	3.08503	4.07667	-0.151567	-1.05874	-0.00267855	0.55363	1.48361	0.873522	0.79355	1.37936	1.58243	1.49661	1.65857	1.06646	2.17812	-0.375937	0.287326	0.762544	-0.00234954	1.30093	3.01612	1.22056	1.91769	0.0782047	1.21533	3.95756
	1.1	-0.96089	-0.39717	-0.0660233	2.12735	1.24338	0.251369	1.11492	0.484769	0.860167	0.95546	1.42478	0.666089	0.494635	0.193076	0.636312	-0.0101331	0.333789	0.588491	1.28376	2.14491	-0.159684	2.29468	2.37953	3.91648	-0.032091	-0.872603	-0.57892	1.26053	-0.730773	1.22576	0.702262	1.47333	1.56836	1.18145	1.65707	0.921575	2.02344	-0.547907	1.25538	0.516774	-0.321597	0.930905	4.19897	1.35686	2.88714	0.218475	1.3764	2.35706
	1.2	-0.891349	-0.256116	-0.121643	0.842439	1.03798	0.0690762	1.40904	0.754216	-0.567355	0.87896	1.98462	0.88766	0.473927	0.612133	-0.550675	1.79642	2.14793	0.508352	1.92463	1.40248	0.112867	0.965119	3.22493	3.8645	-0.474475	-2.04816	-0.175132	0.986079	-0.977107	0.859967	0.66891	1.38073	1.83151	1.45734	2.87247	1.04978	1.76269	-0.343074	0.110742	0.564808	-0.452484	1.06193	3.83341	1.65016	3.41729	0.86123	1.60618	2.99606
	1.3	-0.750882	0.158536	-0.485419	1.26659	1.10117	0.484614	0.831051	1.82296	0.847181	1.07936	2.17159	0.632071	-0.156407	0.896883	0.0372921	-0.340474	0.335865	0.604924	2.13042	2.42305	-0.495944	2.71394	3.33573	3.77551	-0.421851	-1.13325	-0.165148	0.900775	-0.326109	-0.269662	0.781323	1.45275	1.75767	1.07691	1.73512	1.12998	1.5599	-0.783412	0.983433	0.616229	0.641683	0.436519	3.23771	1.94382	4.11697	0.363318	0.592906	2.80817
	1.4	-0.649977	-0.431966	-0.655282	-0.144086	1.13789	-0.142945	0.864024	0.936364	0.948333	0.926823	2.40282	-0.266964	0.622023	1.27876	0.33154	0.0607884	1.0185	0.577454	1.9133	0.980907	0.662432	0.202658	3.27702	3.73532	-0.581206	-0.177752	0.464463	1.38297	-1.12271	0.274634	0.873849	1.6973	1.42835	2.06075	2.24729	0.967643	1.42102	-1.03059	-0.743541	0.816948	-0.0261747	2.78149	3.90713	2.05787	3.89717	0.204375	0.424181	2.20784
	1.5	-0.0260213	-0.452686	0.178151	0.381205	1.26592	-0.179301	1.79503	0.290635	-0.211691	0.787706	2.45847	0.131564	0.28201	1.26557	0.423359	0.488044	0.576309	0.506582	2.48355	0.849997	0.875375	2.96989	3.30928	3.61391	-1.15458	-1.1985	0.103689	0.981285	0.56272	0.498608	0.762195	1.9408	1.93844	1.7325	1.78626	1.24314	1.44158	-0.809521	0.177432	1.1028	-0.463189	0.000239412	3.2773	2.17724	3.95157	0.160259	-0.446619	3.59478
	1.6	-0.209238	0.18722	-0.800089	-0.228174	1.4132	-0.0174513	1.86715	1.43121	-0.359934	0.841725	2.46654	-0.101027	0.921834	1.27141	0.763771	-0.455343	0.775288	0.470112	2.5957	1.21731	-0.724836	0.170232	2.67466	3.31419	-0.858079	-0.546124	0.270226	1.38075	0.0674764	0.551381	0.876815	2.41546	0.220161	0.886137	2.2481	0.936014	1.24827	-0.827099	-0.256255	1.55831	-0.89017	0.469525	4.10274	2.85423	3.83997	-0.32707	0.225095	2.82894
	1.7	-0.29922	-0.357502	0.754984	1.52171	1.32568	-0.532717	1.95432	0.576247	-0.021268	1.00481	2.60497	-0.479085	0.457055	0.983088	0.948658	0.467326	1.70572	0.545062	3.22187	2.44946	-0.0459655	1.089	2.68243	3.20942	-1.4854	-1.06555	0.394174	1.13391	0.915482	0.685367	0.760086	2.79337	1.82085	1.92239	3.67696	1.28091	1.11699	-1.21968	-0.28423	0.66475	0.142034	-1.65664	3.045	3.50108	4.32084	0.184219	0.234001	3.59543
	1.8	0.0265478	0.103717	0.631341	1.102	1.13368	0.0467674	0.822185	1.94835	-0.391133	0.818542	2.83413	-0.670596	1.06928	0.9789	0.268585	0.246246	0.711635	0.485146	3.46159	1.888	0.236425	2.0246	2.53862	3.21425	-1.25101	-0.684136	-0.076184	1.20046	0.926184	0.815503	0.858973	2.39701	1.88712	2.03139	3.40049	1.27403	0.997959	-1.20331	0.554655	1.04558	-0.323048	1.95538	4.85142	3.91804	3.48253	-0.634939	-0.568081	3.94649
	1.9	0.860138	0.857348	-1.23689	0.92331	0.951266	0.0966033	1.39576	1.59032	-0.694627	0.653479	2.47071	-1.30737	-0.032131	0.474732	0.481491	-0.404276	1.39883	0.426016	3.80059	0.814525	-0.0471486	1.29576	2.49794	3.13531	-1.40626	-1.18421	-0.436466	0.649539	0.938631	1.83146	0.734716	1.95801	1.14035	2.45928	2.65855	1.69564	0.77757	-0.870238	0.592375	0.515488	-0.925135	-0.34758	2.56588	3.93816	4.04827	0.528119	1.25899	3.04227
	2	1.44363	-0.200551	-0.416276	1.28052	0.833635	-0.137414	1.30157	0.388408	1.04915	0.598844	2.49758	-0.70222	0.256522	-0.0582244	0.286798	-0.597682	1.34903	0.306139	3.99655	2.79967	-0.415869	2.00961	2.27406	3.01214	-1.18634	-0.346973	-0.296724	0.113494	0.186562	-0.376806	0.613728	2.40953	1.66649	1.65824	3.48963	1.7126	0.993908	-1.15319	0.0562613	0.692338	-0.0853043	1.30717	4.44001	3.88939	3.61981	-0.751374	-0.381754	3.79892
	2.1	1.89925	0.0741766	1.32223	0.528441	0.742891	0.295225	0.793761	0.525022	0.267571	1.06441	2.44676	-1.23829	0.0266453	0.113013	0.118091	0.33117	0.877068	0.350661	3.87038	2.09226	0.403566	0.713275	2.47907	2.89355	-1.51538	-0.606788	-0.495403	0.899766	-0.500098	0.797573	0.581438	1.97545	1.03258	1.95147	2.76824	1.66013	0.739391	-1.38873	-0.0471522	0.441911	1.03988	0.284093	3.73858	3.95418	3.38601	0.891283	-0.0220281	3.2416
	2.2	1.77869	-1.34567	-0.998768	0.244897	0.656859	0.288491	0.879075	0.715248	-0.755246	0.917741	2.22324	-0.931298	0.2964	-0.28902	-0.0317886	0.564864	0.59084	0.387667	3.7863	1.38883	0.0837157	2.7939	2.83101	2.62469	-1.37671	-1.69131	-0.316137	0.495024	-1.63403	-0.205906	0.526097	1.95815	-0.29193	1.60182	3.09613	1.87739	0.73715	-1.27958	-0.797677	-0.0241304	-0.551445	1.1072	4.19112	4.11699	4.27435	1.23971	0.554614	2.02532
	2.3	1.5109	-0.51311	-0.603096	0.576024	0.614095	0.379884	1.55072	1.38143	0.654953	1.75731	2.28866	-1.31811	0.227856	-0.130972	0.382572	-0.0210872	0.646252	0.555695	3.89119	1.7134	-0.567515	0.762673	2.59787	2.64946	-1.28857	-1.62198	-0.701092	1.09308	0.447849	0.848366	0.617647	2.1509	1.18595	1.75493	3.48597	1.5028	0.889295	-1.55809	0.364993	0.416297	0.618058	-0.505465	5.24894	3.92865	3.6902	-0.698045	0.506823	1.05681
	2.4	2.23681	-1.07696	-0.904604	2.53574	0.523268	1.28473	1.67107	-0.53295	-0.33635	1.13791	2.14139	-1.46918	-0.509872	-0.578897	-0.31288	-1.34542	0.23554	0.48492	3.33786	0.903061	-0.451786	0.121488	2.32301	2.56249	-1.25715	-0.912156	-0.619293	1.00306	1.55627	-0.236464	0.566028	1.98695	0.530709	0.768914	1.68948	1.34581	0.912522	-1.23749	-0.0521137	0.264281	-0.797971	2.30356	4.23101	3.71146	4.27879	1.3704	-0.445087	2.95495
	2.5	1.8346	-0.0139134	1.26406	1.2686	0.56556	1.146	2.61994	1.02831	-0.444444	1.3859	2.0217	-1.78858	0.996048	-0.335755	0.0986489	0.134616	0.394791	0.485107	3.35627	1.49296	0.191015	1.15841	2.66975	2.4667	-1.06214	-1.57605	-0.935138	1.58957	0.132173	1.21134	0.581553	1.57184	0.482339	2.10691	2.27928	1.48385	1.57359	-1.26943	-0.314776	0.170872	-0.425371	-0.23781	4.88989	3.65598	3.76392	-0.721507	-0.342805	2.39565
	2.6	1.33592	-0.204128	0.930103	1.61442	0.443325	1.54155	1.53722	1.99197	0.0616436	1.61038	1.93034	-0.793871	0.515535	-0.250392	-0.607579	-1.39358	1.35067	0.51999	3.51001	1.06651	1.44904	0.938763	2.95313	2.4644	-0.710999	-1.37928	-0.729818	2.29791	0.851876	0.656933	0.652247	1.17721	0.57413	1.40328	1.73958	1.30435	1.84754	-1.14087	-0.52892	0.207837	-0.413938	1.96656	4.16224	3.59496	4.46903	0.560292	0.160665	2.45683
	2.7	1.01555	-0.675286	-1.25624	2.06097	0.398786	1.75269	2.16423	1.10281	-0.632329	1.35092	1.80882	-0.852706	0.747197	-0.0704365	-0.759592	0.226349	0.324046	0.410875	2.56561	0.948529	0.261542	0.872722	2.81653	2.26789	-0.925097	-0.992198	-0.978752	2.49869	1.04639	0.485371	0.623075	1.19662	-0.0572565	1.87148	1.48415	1.70665	1.6758	-0.962811	-0.940459	-0.0862105	-0.976946	1.26146	4.17958	3.43892	4.25159	-0.900595	0.710443	0.871007
	2.8	1.08434	-0.546032	-0.776328	2.51977	0.388948	1.02135	2.63774	0.85421	0.345067	1.31335	1.84738	-0.36961	0.694876	-0.647494	0.998187	-0.703705	-0.328273	0.365241	3.08535	0.0707684	0.0836111	0.6975	2.56571	2.58823	-0.772435	-0.473694	-1.03641	2.52064	0.126845	0.466328	0.585118	0.833458	1.04499	1.09667	2.32206	1.17484	1.91712	-1.06244	-0.93816	0.0539168	-0.695978	0.472739	3.62905	3.28953	3.5753	-0.0223293	1.8644	1.93689
	2.9	1.35984	-0.638535	-1.67396	1.34885	0.346013	1.15735	2.19143	2.27948	-0.302166	1.18355	2.0447	-0.116533	0.40408	-0.0349172	-0.0442643	-0.315768	1.03259	0.391093	2.45222	-0.345406	1.59735	0.396624	2.17154	2.48799	-0.954676	-0.719241	-1.58613	1.64885	-1.43642	0.761832	0.429909	1.37909	1.33026	1.95625	2.75566	1.21976	1.52939	-1.18074	-0.995081	-0.316258	-0.570725	1.05647	4.93013	3.20176	3.18927	-0.115631	-0.383175	1.84129
	3	1.34198	-0.573968	-0.318628	1.29108	0.319371	0.979802	2.24743	0.664273	-0.453973	0.810624	1.93079	0.526291	0.60472	0.775074	0.526839	-1.30736	-0.407502	0.313815	2.38557	0.250199	-0.44925	2.43126	2.55964	2.418	-0.994501	-1.57958	-1.5319	2.48727	0.75083	-0.0894104	0.556284	1.24746	1.42504	1.66699	1.88192	1.10729	1.85828	-1.20799	0.211865	-0.228702	0.0469509	0.910514	4.43998	3.24718	3.18571	-0.360434	-0.179189	1.02175
	3.1	1.35046	-0.617245	0.489253	2.86481	0.273029	1.2473	2.69106	1.09008	-1.40913	1.14965	1.77135	1.05677	0.0894427	0.584032	0.220012	-1.37025	-1.16577	0.33363	1.99138	1.01254	0.812611	-0.218693	2.69052	2.34313	-1.45798	-0.783244	-1.51556	2.4577	1.18644	0.560787	0.509771	0.938019	0.501185	2.80543	2.02836	1.4606	1.98177	-1.40455	-0.0684635	-0.546844	-1.25069	-0.350402	4.12741	3.42846	3.51258	-0.186207	0.360083	1.45398
	3.2	1.00818	-0.293841	0.317214	3.19404	0.141444	0.763944	2.51012	0.949087	-0.773144	1.06936	1.61558	1.17873	0.603242	0.663805	1.00463	1.48748	-0.838685	0.428478	1.6265	-0.326673	-0.0562327	1.0326	2.2003	2.13014	-1.00556	-1.94487	-1.41817	2.41196	1.34354	1.51521	0.504097	1.51408	0.716796	1.03836	1.75091	1.27566	2.24226	-1.55128	-0.0179715	-0.309451	-0.907577	1.52282	5.06936	3.35664	3.41153	0.3429	0.124979	1.43543
	3.3	1.77282	-0.243703	-0.732601	4.25926	0.160527	1.10908	2.05394	1.49788	-1.02251	1.0715	1.39855	1.16647	-0.22254	0.136771	0.343231	-1.07108	-0.125275	0.38029	1.54654	1.00309	0.558307	0.392276	2.25754	1.99754	-1.27972	-0.928773	-1.81366	2.72159	-0.515334	0.476122	0.695912	0.839222	1.17765	1.72668	3.27163	1.36225	2.47891	-1.30168	0.224088	0.00714133	-0.892513	0.500127	3.96704	3.11183	3.32436	0.440282	0.00258834	1.96354
	3.4	1.10946	-1.36395	-0.144141	4.22349	0.152195	0.788416	2.71041	0.758035	-0.286001	0.897755	1.19766	1.17052	0.442594	-0.0922097	0.828679	0.417821	0.546033	0.302042	1.52677	-0.334496	-0.505447	0.842131	2.79545	1.75843	-1.40277	-0.950086	-0.954271	1.91941	-1.69538	-0.216698	0.906434	0.928863	0.224856	0.899456	1.21264	1.0266	2.23172	-1.50404	0.710473	0.0598524	-0.906937	-0.0154965	3.8182	3.27597	2.80629	0.267051	0.608436	0.467528
	3.5	1.02599	-0.568752	1.38659	4.3704	0.225791	0.560556	2.85761	1.25343	-0.209082	0.730919	1.24637	1.26912	-0.248585	0.106497	1.0018	1.06174	0.13183	0.257699	1.701	0.122948	0.275739	0.303822	2.33032	1.74819	-0.572186	-1.02798	-1.34219	2.61311	1.61005	0.292392	1.09869	0.633607	0.130938	1.41851	3.15059	1.24566	1.90732	-1.6443	0.267087	-0.505284	-0.595332	0.0177266	5.02361	3.71281	2.65819	0.79466	0.558296	1.54052
	3.6	0.912019	0.261655	-1.2886	3.72662	0.193427	0.66172	2.74478	1.18674	-0.697004	0.667847	0.844611	1.50779	0.854843	-0.634416	1.48787	0.410275	1.16158	0.261353	1.17423	1.73844	0.454857	0.398651	2.02665	1.62914	-1.05315	-1.33726	-0.117655	3.56334	-0.875358	0.154394	0.935794	0.156922	1.35731	1.31165	2.01596	1.32639	1.91218	-1.46855	0.869859	-0.534056	-0.772327	1.42622	4.55485	4.19808	2.67559	2.00849	0.197897	0.991252
	3.7	1.01743	-0.622102	0.4614	2.79022	0.0713428	0.625345	2.46641	1.26628	-0.073478	0.685744	1.11895	1.06211	0.852843	-0.267985	1.35612	0.548132	0.114006	0.334577	1.40911	0.196808	0.3908	1.37727	2.1262	1.67539	-1.17499	-1.01509	0.100306	3.10232	0.312238	0.0996739	1.12385	-0.139049	-0.198864	0.594283	1.1684	1.30057	2.12467	-1.41349	0.0548924	-0.541286	-1.13706	-1.40828	5.10477	4.45922	2.88525	3.16008	0.688036	1.07234
	3.8	1.46795	-0.416633	-0.435987	3.79974	-0.0146334	0.712343	2.38399	0.146569	-0.487986	0.919509	1.02499	0.907852	0.166165	-0.681625	2.29315	1.04004	0.444277	0.509772	1.03015	-0.045831	-0.329644	1.03021	1.90616	1.65409	-1.3561	0.111923	0.00736062	2.78149	0.521476	-0.602646	1.06739	0.135451	0.459558	0.99841	2.34891	1.06433	2.15078	-1.71756	0.736807	-0.705499	-0.162195	0.765977	4.16502	4.15598	3.15677	1.84511	0.894368	0.763639
	3.9	1.0486	-0.363067	-0.493045	3.88636	-0.00313247	0.800371	1.91391	-0.63268	0.0386982	0.577823	1.3715	0.448775	0.01094	-0.251123	0.45526	-0.952859	1.41077	0.422104	0.911354	0.278764	0.607829	1.44278	1.96145	1.61308	-1.26518	-0.509569	1.28634	2.7995	1.49624	0.890993	0.94054	-0.0268063	0.20798	0.576245	1.31672	1.32712	2.24994	-1.38519	0.691083	-0.565765	-0.970359	-0.424346	4.62184	3.96168	2.66142	3.04177	1.13844	1.05646
	4	0.991975	0.0761817	0.820381	1.69839	-0.0295958	0.318582	1.96989	2.82931	-0.876718	0.621006	1.53275	0.136199	-0.284016	-1.03898	1.74297	-0.917922	0.615204	0.418402	0.725301	0.104452	0.867318	2.67751	1.65114	1.64515	-1.52933	-0.238615	1.61035	3.29621	-0.437879	0.134862	0.951405	0.147457	0.429389	0.494109	1.67787	1.5123	2.4052	-1.46066	0.893221	-0.958209	-0.894511	1.57108	4.28914	3.73014	2.66006	2.4372	1.22277	1.66494
	4.1	0.56635	-0.420094	-0.708926	3.86367	0.0829528	0.394776	2.41317	2.33034	-0.701556	0.813547	1.53483	0.127865	-0.0623846	-0.962795	1.26849	0.4279	0.0594605	0.351209	0.574161	1.20297	-0.311922	0.0767739	1.47219	1.58238	-1.05614	-0.375397	1.41518	3.06121	1.44025	-0.159377	1.0204	-0.162093	-0.757	1.28244	2.44143	1.75825	2.79919	-1.466	1.1616	-0.369376	-1.52232	0.0583455	4.20865	3.81703	3.30278	2.36921	1.79274	0.0514437
	4.2	0.539068	-0.816509	0.0925456	2.46517	0.145428	0.785681	2.17383	0.754385	-0.834615	0.595786	1.38549	0.231625	0.0912979	-0.905451	0.218882	-0.408792	0.342197	0.397829	0.851611	2.19355	0.898722	0.670098	1.95953	1.43926	-0.751136	-0.438736	2.23745	3.53752	0.0287007	0.489509	1.00584	-0.442113	0.189858	1.43519	3.02331	2.03093	2.92785	-1.46222	1.19694	-0.156591	-0.94634	-0.284347	5.26451	4.17404	2.80767	3.67786	1.18074	0.793199
	4.3	0.331988	-0.215208	-2.53006	2.92795	0.149464	0.191642	2.97534	0.831922	-0.272994	0.708067	1.52421	-0.0462024	-0.110669	-1.17864	0.635991	0.935685	0.706714	0.315788	0.575889	3.84427	0.210248	1.3257	1.47704	1.31969	-0.52152	-0.357143	1.44879	3.26579	-0.380491	0.591184	1.1483	-0.143994	-0.3509	0.516017	2.76694	2.21848	3.00342	-1.15587	1.14235	-0.2352	-1.35864	0.991993	3.84727	4.68475	2.4404	2.3611	1.93118	0.49807
	4.4	0.586426	-0.909296	-0.230184	2.12275	0.17397	0.331975	1.303	0.540459	-1.35089	0.428157	1.40335	0.107139	0.244469	-0.410265	0.657202	0.0390698	-0.178264	0.239813	0.595833	1.61642	0.930417	-0.100742	1.71362	1.31838	-0.413997	-0.604777	1.0733	4.56092	-0.61718	-0.652576	0.984278	-0.197369	0.843532	1.63732	1.36327	2.32994	3.13176	-0.951519	0.570001	-0.0680994	-0.665751	0.663351	3.8918	5.08342	3.12958	4.24098	1.23084	0.641322
	4.5	0.269679	-0.564633	-0.377045	3.57988	0.160559	0.690713	1.7921	0.924649	-0.510456	0.407077	1.39305	-0.151297	0.0291821	-1.52013	1.07512	-2.13453	0.226679	0.190175	0.787288	1.77057	0.0823832	2.21228	1.75351	1.31451	-0.381201	-0.150531	1.11952	3.88651	-0.0842078	-0.833925	1.04711	-0.311853	1.49614	2.00673	1.67539	2.00202	3.20556	-1.47649	1.37115	0.823711	-1.52222	1.19512	4.71714	5.00088	3.3636	4.13603	2.97981	0.169447
	4.6	0.728862	-0.958915	1.18001	3.24952	0.0855173	1.20339	1.6188	-0.803038	-1.02724	0.644298	1.32763	-0.720851	-0.440832	-0.559534	0.120905	0.865223	-0.102404	0.239603	0.37654	1.68073	1.20199	1.22759	2.33717	1.38347	-0.923722	-0.362512	1.3711	3.45449	-1.3649	0.531764	1.03054	0.0869349	1.58268	1.14558	0.884515	2.08779	2.97959	-1.40358	0.978418	2.13833	-0.777902	0.284822	3.40239	4.73036	2.95944	2.5539	2.02568	0.893278
	4.7	0.324169	-0.999641	-0.826436	4.52168	0.168881	1.2652	1.64961	0.793033	0.0858868	0.559663	1.21647	-0.689616	0.354379	-0.192042	1.35463	-0.0380824	-1.49544	0.374543	0.934393	2.10052	0.312944	0.501086	1.36128	1.31483	-0.537566	-1.05587	1.61708	2.56205	0.646091	-0.051491	0.873621	-0.505721	1.52009	0.659385	0.718129	2.34821	3.13891	-1.64689	1.36767	2.1752	-1.01225	0.169314	3.93805	4.70425	3.14199	3.68912	1.58721	0.313671
	4.8	0.642283	-0.189064	0.0561547	3.13388	0.164192	1.45492	0.668105	0.839984	-1.31869	0.826086	1.21304	-0.719393	-0.369804	-0.362699	0.526178	-0.326949	0.0239292	0.328033	1.14013	2.18549	0.22654	0.7064	1.34059	1.37526	-0.589122	-0.630362	1.68208	2.89087	0.60863	0.738382	1.02346	-0.685928	1.73756	0.216263	-0.0156386	2.87455	2.846	-1.69721	1.42974	2.43162	-0.811415	0.525848	3.75963	4.90498	3.36983	3.64436	1.36721	0.76264
	4.9	0.680444	-0.322319	-0.161845	4.43296	0.0771204	1.91597	1.0127	0.879889	-1.75911	0.891165	1.17565	-0.802654	-0.0541863	-0.445447	0.406277	1.41443	0.00259005	0.278488	1.30674	1.88741	-0.0627036	-0.0339324	1.2484	1.16067	-0.572094	-1.16038	1.56443	4.1656	0.960509	0.239831	0.991924	-0.781887	1.90983	0.622882	0.796188	2.92435	2.88095	-1.40678	1.60889	3.1873	0.22671	1.18947	2.81513	4.97332	2.80557	3.26812	2.32958	0.682287
	5	0.638686	-0.440065	0.222259	3.89934	0.066102	1.80511	0.480145	0.0713454	-0.615671	0.506461	1.11509	-0.439759	-0.0560247	-0.48147	0.853542	-0.411211	-0.734361	0.32509	2.26676	1.87481	-0.457325	1.00817	1.84128	1.3219	-0.847989	0.00197205	2.02454	3.58074	-0.385949	-0.00334263	0.92208	-0.733454	1.95102	1.20973	0.784146	3.34487	2.35324	-1.64715	1.12554	3.63436	-0.597408	-0.86707	3.94641	4.80965	3.22146	4.6472	2.37014	0.351776
	5.1	0.699741	-1.25871	-1.04648	5.98866	0.13771	1.9064	0.619594	0.651428	-0.348665	0.78795	0.989666	-0.829545	-0.171087	-0.383315	-0.103798	0.787159	0.046603	0.254934	1.6353	1.46889	0.274894	0.583144	1.0627	1.37166	-0.901966	-1.26903	2.27014	2.86779	2.65826	1.32479	0.967216	-0.421305	3.21226	1.00608	1.12166	3.18638	2.39394	-1.43269	1.47805	3.64423	-0.229818	1.18152	3.42641	4.46969	2.78656	7.23067	1.62227	0.599344
	5.2	1.05734	-0.835638	0.115662	2.33762	0.233321	2.29501	1.86925	1.02695	-1.43044	0.750339	1.03166	-0.507673	1.13601	-0.652922	0.230793	1.29492	0.663143	0.216424	2.15779	2.63936	0.121379	0.903119	1.08188	1.38156	-0.843257	0.0687609	1.43705	2.47084	1.01389	0.395942	0.857171	-0.733109	2.64947	0.236006	1.64972	3.64829	2.24257	-1.42189	0.582329	4.23933	-1.09272	0.693901	3.23432	4.47655	2.57007	5.4561	1.75046	1.94194
	5.3	0.478662	-1.21268	-1.12813	2.83001	0.669034	2.3561	1.02116	1.00073	-0.933581	1.33222	0.916474	-1.16173	-0.831392	-0.1858	0.379112	-0.489542	-0.245506	0.248703	2.21648	2.08335	0.278893	1.29646	0.992216	1.35689	-0.475585	-0.566668	1.36298	3.56076	0.110213	-0.210744	0.805896	-0.373018	3.97743	0.249237	1.12354	3.59665	2.37879	-1.4014	0.819314	4.4103	-0.822074	-1.40155	3.08326	4.92203	2.43512	3.77656	2.4202	0.527518
	5.4	0.897332	-0.362368	-1.48007	4.53822	1.06762	2.05915	0.836221	0.28752	-0.955917	0.764791	0.836513	-1.22363	-0.0287323	0.162746	-0.548882	0.033975	-0.92997	0.225471	2.66379	2.83051	0.630207	0.341251	1.73418	1.4273	-0.258161	-1.11234	0.821214	3.46304	0.621951	0.566455	0.727043	-0.518577	3.45623	1.10089	1.82881	3.63364	2.67503	-1.45837	1.0012	4.15372	-0.342066	-0.104932	2.8172	4.68198	2.4274	5.12659	0.931455	0.969524
	5.5	0.1706	-0.840726	-0.30102	5.06658	1.37431	2.0416	0.231471	1.53945	-0.711879	0.670489	1.00746	-1.10226	0.295017	0.264285	0.393853	1.07872	-0.290386	0.320275	2.46737	1.50152	-0.348079	2.44242	1.56325	1.2634	-0.794569	-0.226791	0.471525	3.00281	-0.019745	-0.582738	0.475398	-0.506961	3.42875	0.322131	2.19312	3.50442	3.04112	-1.30245	0.14208	4.23396	-0.281135	-0.0574057	2.43551	4.60845	2.71161	4.08062	1.80133	0.716677
	5.6	0.708064	-0.495974	-0.646053	1.91294	1.35856	1.91452	0.728482	1.03809	-1.59594	0.581512	1.2247	-0.688492	-0.106553	0.424285	0.0280227	0.677155	-0.0942789	0.383516	2.88856	1.85368	0.520347	0.567164	1.39837	1.11572	-0.288539	-1.22227	0.633472	3.12727	0.625553	0.452402	0.610135	-0.392249	3.77093	1.37633	1.59902	3.29332	3.30444	-1.35893	1.35239	4.08706	-0.202363	1.00278	3.27044	4.39384	2.18624	6.35319	2.97912	0.30438
	5.7	0.512745	-0.859	1.55144	2.95861	1.4632	1.48367	0.901104	2.39572	-0.611687	0.535293	1.3581	-0.691355	0.00242039	0.678293	-0.0437487	1.17757	0.203322	0.393125	2.61997	1.95674	0.275935	2.12121	1.89268	0.931185	0.428038	-0.925287	-0.0567547	2.55351	-0.694999	-0.145445	0.608516	-0.265728	3.28154	0.560619	2.94609	3.70116	3.52764	-1.18778	0.336159	3.70155	0.102781	0.36327	1.57476	4.39809	2.3096	5.23847	2.02362	0.186287
	5.8	0.651158	-0.791803	-0.261209	2.67811	1.33864	1.94056	1.32646	1.48849	-0.800272	0.699319	1.37397	-0.590623	-0.00669459	0.74878	0.0479445	1.61756	-0.876131	0.258822	2.22312	2.40096	0.567747	1.75282	1.21513	0.930824	0.398437	-0.974253	0.619551	2.42921	0.708549	-0.205284	0.631498	-0.482585	2.58537	1.27815	0.874546	3.70938	3.8639	-1.06136	0.683395	3.56787	0.570396	-1.05972	3.08276	4.42661	2.22245	4.18936	2.5	-0.147603
	5.9	1.12523	-1.25509	-0.967492	4.81669	1.38118	2.17164	0.679192	1.18595	-0.502793	0.144529	1.3642	-0.646379	0.270905	0.813682	-0.52017	-0.370262	0.085262	0.164766	2.26997	1.36204	0.182181	1.024	1.78868	0.985261	0.474241	-0.175617	0.993382	2.32891	-0.0428471	0.476294	0.722929	-0.454383	4.28583	1.69751	1.47229	3.81886	3.45715	-1.14885	0.29788	3.59407	1.0899	0.201862	5.1917	4.27281	2.70924	6.06321	2.54334	1.881
	6	1.00909	-0.647972	0.890382	2.8667	1.46317	2.71257	0.764784	0.676588	-0.0959399	0.673643	1.38103	-0.481978	0.510783	0.225336	0.922286	-0.297311	-0.597382	0.140219	2.43336	0.859306	0.420138	1.85623	1.17821	1.13652	0.848089	-0.0620386	0.519996	2.78963	-0.466906	0.562836	0.83309	-0.612153	5.47961	1.67393	0.341482	4.45512	3.57489	-0.925226	0.464947	3.96181	1.26981	1.16409	3.28149	4.59015	3.1659	6.38464	2.12467	0.65257
	6.1	1.56403	-0.712954	-0.292947	3.75834	1.63374	2.7137	0.19579	1.63034	0.384509	0.502944	1.29591	-0.863997	0.0939597	0.204396	0.395534	1.10849	0.212675	0.229683	2.23553	1.3329	0.666797	0.455058	1.56117	1.36781	1.1148	-0.0642339	1.56404	3.678	0.746025	-0.700477	0.860671	-0.529742	3.17334	0.533255	0.601498	4.48425	3.75122	-1.09689	1.03656	4.01888	1.63353	-1.83184	3.9944	4.36826	2.16071	6.27565	2.88376	1.76375
	6.2	2.29194	-1.33231	-0.158422	4.01508	1.60368	2.85375	0.895063	0.437738	-0.193063	0.492784	1.25022	-0.79393	-0.0091688	0.140296	-0.353374	-0.69712	-0.899047	0.304914	2.35239	1.79474	0.100747	0.921814	1.44442	1.51746	1.31174	-0.0748634	2.46221	2.67157	-1.18577	0.900024	0.931595	-0.599987	6.02946	2.12793	-0.0236148	3.99986	3.39363	-1.16621	0.313595	4.33536	2.26582	0.843819	3.52285	4.1925	2.22308	4.42838	2.39326	0.687402
	6.3	2.64474	-1.08663	-2.10334	2.29971	1.60796	2.98659	-0.0871835	1.94561	-0.372501	0.489607	1.55826	-0.742307	-0.180036	-0.189324	0.255949	1.47075	0.103721	0.195135	2.31415	-0.118165	0.23364	1.39323	1.02511	1.50666	0.843722	0.561257	2.89855	2.54169	2.06561	0.587884	1.07184	-0.829182	3.86765	0.701698	0.605101	4.77795	3.23807	-1.0087	0.663557	4.73723	2.23298	1.16913	4.44557	3.8658	3.12499	4.55632	2.12855	1.57861
	6.4	2.95827	-1.10634	-0.800882	3.31978	1.55264	3.32624	0.86242	0.767335	0.0407887	0.737694	1.6466	-0.706061	0.29124	-0.209828	-0.456307	2.65699	0.304981	0.24076	2.96714	1.24132	0.580634	0.244726	1.78081	1.63315	1.71654	-0.680781	3.255	3.04228	-0.23711	0.211861	1.25617	-0.617706	4.05053	1.53886	0.730325	4.28482	3.09791	-1.05214	0.196334	4.80629	2.19947	-0.40279	5.34723	3.70975	2.48979	5.58285	2.74564	1.7999
	6.5	3.06981	-1.53639	-1.19508	3.58729	1.58296	2.82058	1.34407	0.971546	-0.585732	0.502277	1.71966	-0.616274	0.145008	-0.579241	0.686726	0.254246	-0.485531	0.179304	2.7148	1.35787	0.260567	1.47319	2.00403	1.58738	1.46082	1.45047	2.95314	2.33354	2.02088	0.994922	1.81116	-0.661829	3.3921	1.25503	0.588869	4.19974	3.06868	-1.04346	0.314935	4.66401	2.8976	1.14783	3.52012	3.57641	2.32696	5.04583	2.48998	1.50338
	6.6	2.46994	-0.616616	-0.755744	3.21787	1.51199	2.84877	1.49836	2.66205	-0.437088	0.528283	1.86015	-0.623767	-0.0424387	-0.0654484	-0.412363	-1.30953	2.20083	0.103028	2.67737	0.376062	0.606	1.45881	1.51809	1.70323	1.62693	-0.261704	3.457	2.51002	1.25219	1.0507	2.17087	-0.538241	4.17851	2.09266	1.38547	3.5138	3.05459	-0.924032	0.0220718	5.18949	2.90525	-0.0254101	4.22542	3.58917	2.39772	7.9808	3.27263	1.65253
	6.7	2.62654	-1.29943	0.682715	4.21749	1.57094	2.28277	0.709345	1.68292	-0.62169	1.0883	1.84452	-0.410938	-0.105006	-0.684401	-0.379942	-0.602492	0.713172	0.0821474	2.89662	-0.0674765	0.523624	0.559686	1.4572	1.6172	2.24487	-1.09769	3.15181	2.82858	-1.38587	0.812507	2.33835	-0.241733	4.48277	1.51808	0.901182	3.73866	2.90871	-0.56851	-0.125794	5.2692	1.48393	0.997085	2.81508	3.48452	2.42906	4.42868	3.55073	2.24784
	6.8	2.07853	-0.958626	-0.496713	3.56236	1.64377	2.40771	0.732202	0.46488	-0.984502	0.91805	1.66917	0.170615	0.0824027	-0.776546	0.768727	3.1323	0.524128	0.0738132	3.01996	0.622184	1.49279	1.78364	1.60145	1.82583	2.76751	0.0657388	3.58364	2.6409	2.35894	0.45998	2.56615	-0.146337	4.49899	1.34397	0.799861	3.04054	2.71159	-0.860514	0.056966	5.21489	2.59522	0.619392	2.76233	3.23453	2.25406	7.71949	2.38213	1.52916
	6.9	2.1209	-1.6797	0.656857	2.9706	1.70349	2.24	-0.179274	0.831305	-1.18156	0.929888	1.68546	0.12245	0.0309509	-0.364357	0.304919	0.204736	0.497936	0.0412713	2.92346	0.570264	0.0643218	0.0504683	1.41382	1.6897	2.24206	-0.628193	3.20143	2.29045	1.03329	-0.329352	2.90398	-0.171379	3.34694	1.59339	0.343436	3.5696	2.53413	-0.950786	0.288377	5.93751	4.39877	0.660149	3.44666	3.02632	2.0292	6.85673	3.33411	1.38108
	7	2.07812	-1.38454	0.921529	2.89432	1.64072	1.93601	1.53623	-0.378885	-0.985255	0.620131	1.46861	-0.140945	0.258586	-1.01304	-0.790841	-0.683104	0.307467	0.020505	3.64246	0.649606	0.007794	1.14626	1.33401	1.83483	2.54794	-0.65937	3.46184	1.95178	1.64483	0.374967	3.10294	0.282704	3.70634	1.05134	0.634813	2.6969	2.43835	-0.854872	-0.334159	6.22129	3.48805	-0.45066	3.05457	2.81815	1.72655	6.00122	3.18865	1.98157
	7.1	2.64813	-1.17019	-0.561522	2.78674	1.67664	1.7046	0.357809	1.84877	-1.00455	0.34118	1.3934	0.118117	0.409791	-0.404384	0.125139	-1.31156	0.163295	0.161222	2.94804	1.26483	-0.182611	-0.568221	1.34807	1.96834	3.06361	-0.976716	2.82968	1.96919	1.01136	0.822526	3.16991	0.316566	3.87921	1.61909	1.7268	2.93403	2.32519	-0.997419	-0.116673	5.89065	3.59915	1.53505	3.21387	2.81998	1.82837	6.65205	2.05459	1.99547
	7.2	3.25505	-1.24158	0.307736	2.63841	1.68544	1.67129	1.26405	1.28677	-0.72896	0.433117	1.39361	0.196221	0.463275	-0.803504	-0.69856	-1.38305	1.1213	-0.0371304	2.90662	0.93693	-0.34414	0.144825	2.11068	1.93522	2.34354	-0.818331	2.44101	2.66302	0.0762694	-0.0366021	3.02882	-0.245201	3.27732	0.866752	-0.00338248	2.46177	2.37972	-0.93468	0.29862	5.81164	3.74506	-0.0222896	3.46777	2.68849	2.01993	4.41654	3.90113	2.60015
	7.3	3.27759	-0.793478	-0.291828	2.65049	1.75237	2.00485	0.533011	1.34533	-0.662869	0.758694	1.22729	-0.39076	0.51794	-0.303983	-0.720713	0.194526	0.0609578	0.112414	3.06376	0.461877	0.242685	-0.450539	1.16745	1.90842	2.36409	-1.02222	2.26662	1.75426	-0.255729	1.31901	3.11451	0.604388	4.25963	1.80191	0.29959	3.03823	2.18567	-1.00396	0.0191269	4.89112	3.60897	0.318932	3.27958	2.9558	2.08408	6.49677	1.36448	1.89268
	7.4	3.03427	-0.870861	-0.607683	2.12154	1.72935	1.98713	0.48344	0.442152	-0.474215	0.891942	1.0464	0.0340101	0.574275	-0.467193	-0.539112	1.23379	1.71165	-0.0581364	2.84501	0.181733	-0.0534481	1.60764	2.05648	1.81175	2.03845	-1.59255	1.87792	1.99528	-0.319273	-0.309624	3.17017	0.105615	5.23102	1.69114	0.108792	2.8925	2.18706	-1.03894	0.208617	5.01085	3.19877	-0.262155	3.09624	2.97096	1.85679	6.87277	2.65176	0.761083
	7.5	3.04711	-0.408972	0.474266	1.83218	1.75142	1.63629	-0.18603	1.58954	0.0676964	0.579026	0.863901	-0.526624	-0.264182	-0.249502	0.219698	0.976822	0.255279	0.0696139	3.33897	1.23092	-0.431272	-0.369535	1.43903	1.67034	1.85318	-0.0543494	1.47221	1.40667	0.626919	0.0429445	3.44301	0.208753	2.76352	1.28692	0.0493593	2.57567	2.09619	-0.658124	0.542752	4.22527	3.22895	-0.283289	3.50334	2.88132	2.60148	6.82807	2.24115	1.25868
	7.6	2.78208	-1.51926	-0.816295	2.81486	1.82367	1.65636	0.193884	1.37801	0.133317	0.554117	0.894055	0.133066	0.082336	-0.0240312	-0.200831	1.53507	1.8148	0.074656	3.05051	1.27882	0.650894	2.27447	1.87626	1.59284	1.39652	-1.96692	1.075	1.46178	1.02748	1.11841	3.28444	0.55321	4.14491	1.65329	1.10198	2.15231	2.00825	-0.977228	0.0574185	4.258	3.94777	-0.296714	3.70748	2.83539	1.8022	7.65179	3.65484	1.44424
	7.7	2.40742	-0.514205	0.49843	1.93049	1.84435	1.41455	0.186059	0.962983	-1.11829	0.99169	1.01501	-0.531647	0.330124	0.331415	-0.0481438	-0.339845	0.256319	0.123482	2.92307	1.02751	0.252505	0.444242	2.44702	1.48979	1.90935	-0.576969	1.6647	2.1624	0.394134	0.460477	3.19052	0.502947	3.91124	2.18559	0.783698	2.37312	1.81002	-1.04889	0.471221	4.37458	3.49465	-1.00647	3.06049	3.18422	2.20609	6.10731	3.55029	2.86712
	7.8	2.34845	-1.78734	2.01086	3.13459	1.73117	1.51183	1.94184	2.21401	-0.871851	0.437663	1.17853	-0.181764	0.887942	0.327329	0.0691145	0.578399	0.347452	0.0770718	2.37382	-0.682151	-0.0370871	1.42804	2.40827	1.5654	0.85464	-0.779789	1.79455	1.81152	-0.749582	0.411805	3.16544	1.11833	5.30269	2.06858	2.19718	2.45628	1.89946	-0.977903	0.271784	4.929	2.90376	0.34857	3.58929	3.16476	2.03898	5.75423	2.21103	1.46194
	7.9	2.20939	-1.68435	-0.402185	0.664456	1.782	1.4076	0.627814	1.69106	0.408086	1.03807	1.16108	-0.657395	0.716876	0.093553	-0.272213	0.157425	0.617809	0.105623	2.56424	0.595094	0.0854193	0.118826	2.35095	1.3832	1.50759	-1.11217	1.60627	2.49166	1.12938	0.809042	2.86432	0.585049	4.12169	2.10591	2.72284	2.47993	1.86885	-1.01326	0.0516706	4.67867	3.58376	1.65921	3.17408	3.21758	1.96138	6.23042	3.2396	1.54672
	8	1.50738	-0.870934	0.480106	1.72264	1.59617	0.8217	0.526574	0.846578	-0.573197	0.691048	1.18292	-0.0387712	0.382468	0.124762	0.231234	-0.268986	0.209712	0.0956053	2.42679	0.110313	0.180433	0.124855	2.07495	1.27448	1.27123	-0.788938	1.27514	2.54525	-0.441537	-0.598066	2.73138	0.709056	4.77705	1.77308	0.809891	3.0691	1.67256	-0.653119	0.0717989	5.12026	2.76863	0.312077	2.55633	3.15074	1.35622	5.38031	1.79219	1.24479
	8.1	1.57842	-1.946	0.319587	1.02829	1.47466	1.11048	0.469972	3.2436	0.570108	0.742151	0.98858	-0.204093	-0.476305	0.42456	-0.443678	1.75085	1.46848	0.0650535	2.2153	-0.515807	0.460919	0.543476	2.2018	1.21673	0.940119	-0.575663	0.984818	1.91169	1.73538	0.0291568	2.59258	0.665698	3.2652	0.418414	2.03351	2.37252	1.69189	-0.747436	0.0359482	4.98646	2.58925	1.01045	3.89425	3.11808	1.42443	7.13296	2.7065	1.26257
	8.2	1.33149	-1.29212	-1.03972	3.01609	1.46256	0.943698	0.525775	2.49318	-0.902506	0.875674	1.09144	-0.127827	0.10308	0.14882	0.52042	-0.908816	-0.161369	-0.0736803	2.2577	-0.30385	1.13713	0.23078	2.89019	1.31505	1.26927	-0.350968	0.723603	2.1819	0.711263	-0.359348	2.51114	0.818694	3.96967	0.891218	3.62373	2.79085	1.42083	-0.801796	0.00109319	4.94995	3.72053	-1.24046	2.36356	3.47908	2.03492	7.39398	1.46834	1.84945
	8.3	1.27338	-1.61237	0.809843	1.01131	1.36325	1.1249	1.05782	0.557911	-0.528808	0.669976	0.836605	-0.147775	-0.0717422	0.21622	-0.249675	0.687813	0.402688	0.038484	2.60314	-0.417994	0.113557	0.896947	3.17888	1.19568	1.02944	0.0129792	0.559194	2.2303	1.54324	0.59711	2.7163	0.624555	3.6951	1.92133	2.62166	2.68495	1.25239	-0.538355	0.293531	4.52828	3.66358	0.206022	4.5112	3.43715	2.1451	6.77879	1.68012	1.71685
	8.4	1.24018	-0.554221	-0.722934	0.798591	1.30125	1.7158	0.250608	0.4772	-1.91651	0.867626	0.852946	0.12603	0.137457	0.193252	0.911784	0.32933	0.991197	0.0285727	3.12497	-0.177972	-0.307087	-0.240821	3.62605	1.11091	0.678533	-0.517615	0.436913	1.37752	-0.634037	0.789025	2.87257	0.0965229	3.86531	1.22894	1.89981	2.50389	1.32487	-0.708518	0.0219707	4.15862	3.6286	1.60855	4.15398	3.11529	1.72804	7.25942	2.34216	1.27469
	8.5	1.24354	-1.81197	0.142551	2.43472	1.16231	1.56266	-0.409782	0.926519	-0.54825	0.618156	0.711136	0.202088	-0.350653	-0.12692	0.823828	0.746392	-0.911907	0.0577419	2.16615	0.298335	-0.345024	1.1146	3.25618	0.920237	0.600661	-0.373647	0.350682	2.39109	-0.372055	-0.800464	2.79283	0.501645	3.15746	0.441611	1.80035	2.83217	1.15177	-0.516962	0.589553	3.76797	4.08299	-0.104328	4.3693	3.05851	1.99055	6.64582	1.53943	2.19526
	8.6	1.27519	-0.980643	-2.12852	2.77973	1.17877	1.29007	0.860866	2.1506	-1.6729	1.13429	0.737744	0.642115	-0.0622187	0.0558316	1.53422	-0.355694	-0.667047	0.101293	2.39487	1.06253	0.446412	0.0913901	3.29447	1.07197	0.294367	-0.534919	-0.0256085	1.54559	-1.5143	-0.14384	2.7394	0.159455	4.06406	1.46522	2.10321	2.49021	1.17895	-0.449188	0.119885	3.3529	3.69479	-0.384497	4.17312	2.91098	1.66734	6.00126	1.50903	1.0404
	8.7	1.07729	-1.53748	-0.155711	1.64681	1.31396	1.78139	0.899695	0.940763	-0.588123	1.14963	0.574445	1.24238	-0.268359	-0.257041	1.5752	-0.557044	-0.505268	0.0487762	2.2742	1.08863	0.402336	0.649238	4.07439	0.935081	0.86293	-0.782928	0.451748	1.64788	-0.65278	0.112546	2.53943	1.02518	3.70535	1.19959	3.49234	2.18501	1.18357	-0.70978	0.44801	3.36854	4.87084	-1.56673	3.62204	2.91039	1.90224	6.71726	2.62799	1.04325
	8.8	0.989879	-1.75685	0.450676	1.38747	1.28818	1.70499	-0.393684	1.22261	-1.37564	1.11129	0.464836	1.94176	-0.0223126	-0.29198	1.78759	-1.32668	-0.916472	0.156957	1.47427	0.744683	-0.780776	1.40711	3.18404	0.814544	0.209116	-0.460269	0.406372	1.79501	-0.137979	-0.792069	2.35433	1.1707	3.45019	0.827779	2.32389	2.55122	1.12485	-0.573051	-0.145408	2.66409	5.03139	-0.00740939	5.78365	3.07707	1.92783	5.66928	3.77886	1.67055
	8.9	0.824418	-1.35747	0.306111	1.19663	1.31294	1.71656	0.697321	-0.362017	-0.74524	1.23574	0.38187	2.13686	-0.209578	-0.53451	3.71304	-1.8745	-0.602108	0.0684062	1.70977	0.830702	-0.557323	1.16947	3.60318	0.840113	0.155651	-0.508686	0.212239	1.97241	0.186752	0.907869	2.14496	0.817655	3.60045	1.02801	2.90595	2.66969	1.16596	-0.585768	-0.0234976	3.22868	4.36359	0.339185	3.46114	2.82037	1.46106	6.68436	1.3476	0.93196
	9	0.71286	-1.59633	1.90109	2.05845	1.18849	1.25077	0.221697	1.71433	-0.596742	1.45193	0.54076	2.72408	-0.591083	-0.771246	1.66148	0.379896	-1.32789	0.0890633	1.12062	0.282661	0.625403	-0.249671	3.62126	0.652568	0.000493652	-0.604814	0.40416	2.12615	1.2973	0.0827409	2.06578	1.11311	2.7928	2.12869	3.08714	2.42206	0.978222	-0.465886	0.377897	2.49179	3.79288	0.806279	4.63103	2.93472	1.83142	6.13037	2.38474	1.68343
	9.1	0.910425	-1.62313	-1.5198	1.31663	1.12745	1.61672	0.68441	1.57256	-0.677096	1.07757	0.451133	3.34522	-0.429195	-0.64182	1.70777	1.43532	-0.783255	0.166168	1.33496	1.01913	1.04603	1.243	3.17791	0.834314	0.154931	-0.560933	0.303079	2.05102	0.277757	0.954106	1.75028	0.711664	3.30891	1.94082	3.0925	2.43026	0.710643	-0.703849	-0.525552	2.51063	4.07223	-0.76578	4.54581	2.82755	1.42562	5.90674	2.13003	1.60603
	9.2	1.11027	-1.42521	-1.25012	1.14692	0.997884	1.5454	0.539757	0.196377	-0.783468	1.05241	0.357146	3.80333	0.189641	-0.912678	2.32424	-1.93133	-0.314592	0.144161	1.22603	0.407031	-0.704569	1.78738	4.08461	0.491378	0.213718	-0.653815	0.203614	2.22018	-1.25123	0.771357	1.90596	1.07931	4.60086	1.73178	2.66566	2.63393	0.821347	-0.507425	1.13533	2.31704	3.43153	0.493533	4.23155	2.71386	1.69564	6.23945	1.52941	1.69398
	9.3	1.21048	-1.57913	1.26796	0.757534	1.00887	1.69771	0.187861	0.263284	-0.882233	1.09147	0.484374	3.64633	-0.579223	-1.00397	1.41068	0.0871252	0.29056	0.377861	1.5654	0.566944	0.375361	1.25987	3.27325	0.692137	-0.131995	0.13498	-0.0426869	2.25323	-0.835965	1.02264	2.1579	0.509781	1.94361	2.23957	5.00623	2.38634	0.741351	-0.616847	0.520888	2.98225	3.57225	0.499088	4.74687	2.77403	1.99304	6.20848	1.1944	1.38796
	9.4	1.54171	-1.52103	-0.305661	0.733118	1.04322	1.46302	-0.375207	1.4576	-1.39917	1.28621	0.607025	3.71316	0.001707	-1.42025	1.71679	-1.20496	-0.845062	0.298862	1.20365	0.0129461	0.0382226	1.82529	3.91391	0.542252	0.22007	-0.834262	-0.0712372	2.06686	1.03559	1.57554	2.45907	0.418021	2.5433	2.13013	3.6047	2.06076	0.930612	-0.776108	0.438293	3.03863	3.51112	0.353737	3.79569	2.57852	1.59288	5.34572	1.55875	1.81221
	9.5	1.60688	-1.94185	0.487433	0.436215	1.00084	1.32983	-0.709372	0.0374577	-0.810917	1.30241	0.686225	3.5796	-0.492804	-1.15362	2.13175	1.04009	-0.977713	0.371283	1.61677	1.09157	0.0835121	1.89156	3.77162	0.500376	0.344374	-1.05169	-0.00737554	2.01823	-0.653442	1.49884	2.42943	0.719296	2.93386	1.53855	3.58817	2.4473	1.16519	-0.423622	0.125734	2.74518	2.73898	-0.407153	3.11352	2.49251	1.74433	5.16801	2.41119	2.1843
	9.6	1.11962	-1.66572	0.0389586	0.811859	0.975936	1.53915	-0.0322511	2.924	-0.478014	1.2818	0.604382	3.96162	-0.142074	-1.38288	1.84121	-0.154086	0.954027	0.511868	1.26306	1.98412	-0.0649955	1.69053	4.44951	0.540944	0.403178	-1.02785	-0.0588002	1.59064	-0.178059	1.44151	2.39982	0.132063	1.97961	1.54922	4.04479	2.01606	1.34696	-0.951831	0.468052	2.88146	3.4637	0.996201	2.81489	2.25128	1.16715	6.26532	1.71362	1.45997
	9.7	1.11152	-1.4232	-0.769554	1.91526	0.991958	1.60009	-0.615079	1.00511	-0.357989	1.1117	0.599218	3.81801	-0.179259	-1.43469	1.21598	0.198385	0.30807	0.497464	0.867359	1.26917	-0.289194	0.0301631	3.87099	0.497925	0.510293	-1.2175	0.292016	1.37673	-0.438653	2.2501	2.26368	0.94476	1.72313	0.966679	1.68213	1.92504	1.15562	-0.465951	-0.429597	2.24388	3.19841	-0.41395	4.08613	2.0515	1.73924	4.0999	1.33704	1.52553
	9.8	1.08493	-1.17629	0.782033	0.800664	0.965563	1.69865	0.565936	2.04049	-0.0459172	1.39585	0.673984	3.62328	-0.121636	-1.42246	0.138879	0.756797	-0.0491528	0.51477	0.815039	2.04708	0.39737	2.68078	4.18823	0.440411	0.196702	-0.560158	0.294994	2.3281	0.378793	1.36838	2.01343	0.279206	2.47749	1.40618	3.88753	1.94667	1.20922	-0.635566	-0.029326	2.19378	3.69426	-1.20722	3.21167	1.86085	1.09563	6.18579	1.02549	0.989177
	9.9	0.978917	-1.30578	0.159843	1.43275	1.0574	1.10745	-0.355957	1.10769	-1.39996	0.971907	0.786903	3.79979	-0.560801	-1.51413	0.354135	1.98458	-1.08885	0.579948	0.770935	0.0715514	1.30529	1.59741	3.91484	0.725711	0.230259	-1.18104	0.315909	1.14962	-1.01477	1.79569	1.82014	0.919449	2.32261	2.36691	1.76053	2.12505	1.18061	-0.355375	-0.0182429	2.57542	2.6191	1.89304	4.98597	1.71757	1.05605	4.49895	1.92831	1.45266
	10	0.730475	-1.16962	0.520014	1.94626	0.959655	1.33402	-0.242834	0.432856	-0.560468	0.947532	1.08298	3.64017	0.354239	-1.12166	1.15737	-0.325781	-0.576171	0.575302	0.796663	0.430443	-0.0240519	1.75235	3.79528	0.837152	0.137512	-1.61422	0.311167	1.7301	-1.22589	3.01638	1.76394	0.88041	1.98016	1.28741	2.48335	1.92288	1.13794	-0.0682194	0.101033	2.4762	3.10078	0.989596	3.74991	1.42149	1.23856	7.30509	2.57155	2.15608
	10.1	0.798714	-0.304355	-0.118174	0.666323	1.04671	1.361	0.377308	1.14317	-0.377289	0.662886	1.49565	3.46342	-0.292792	-1.12775	0.859256	0.667153	-0.657187	0.726398	0.571327	0.289687	-0.655053	2.10251	4.26855	0.90481	0.532261	-0.667048	0.987987	1.12592	0.654711	2.32103	1.56109	0.600044	3.39023	2.10077	4.56578	1.96306	0.784042	0.0570316	0.623229	2.60896	2.83984	0.416931	2.95445	1.30472	0.962943	4.58653	2.64203	1.81707
	10.2	0.999889	-0.326448	0.576064	2.48282	0.979917	1.50007	0.112623	0.854884	-0.16582	0.895315	1.51537	3.66709	0.0842095	-1.13655	0.718334	0.985	0.0467358	0.744585	0.818814	1.21807	-0.206148	0.56944	3.91218	1.21476	-0.181113	-1.22357	0.70512	1.05642	0.817927	2.4454	1.56965	0.436958	2.62339	2.39624	4.39367	2.43452	0.785779	0.00151602	0.299971	3.03386	2.56679	-0.966543	3.9282	1.12426	0.965035	5.26803	1.41501	1.55732
	10.3	1.06929	-0.858274	0.0655115	0.806544	1.1107	1.09248	1.38887	0.602923	-0.951091	1.10792	1.62413	3.44195	-0.288107	-0.523546	1.59716	1.11762	-0.791058	0.794974	0.395302	0.39337	0.314292	0.760767	4.57462	1.13329	0.465119	-1.89526	1.27716	1.4338	-1.00852	1.81503	1.48879	0.597563	2.48948	2.43603	3.39825	1.9683	0.696226	-0.0183064	-0.164634	3.24972	5.15758	-0.00534251	3.53565	0.981569	1.06237	6.08675	2.06546	2.35347
	10.4	0.731121	-1.14116	0.677279	0.310013	1.09069	1.23776	0.414548	2.54453	-0.44887	1.12493	1.59745	3.39918	-0.366114	-0.797219	1.81114	0.574088	-0.888945	0.796555	0.541072	0.238744	0.738931	1.87885	3.59408	1.36964	-0.155438	-1.50892	1.16132	1.19536	0.999689	2.18311	1.43194	0.222868	1.59715	2.08961	2.46434	1.78155	0.808207	-0.091043	-0.0706401	3.59865	3.63005	0.820555	3.90115	0.929485	1.03321	5.37999	1.89762	1.7164
	10.5	0.701721	-1.65895	-0.594412	1.36821	1.03363	0.775353	0.496686	0.903605	-1.43252	1.12318	1.73813	3.85175	-0.658841	-0.466718	0.212787	0.360221	-2.5014	0.699469	0.89144	0.0664119	0.15986	-0.226929	3.99904	1.55488	0.257219	-0.901133	1.28853	0.922417	0.173611	1.94509	1.45329	-0.0354537	2.37439	2.21649	3.6815	1.71016	0.662306	0.393374	0.157566	3.77475	3.82639	0.0628782	4.58871	0.759951	0.747844	5.04781	2.17343	1.5247
	10.6	0.865099	-1.03732	1.50646	0.869921	1.29799	0.455636	-0.238401	2.08759	-0.926522	1.01972	1.63235	3.47651	-0.497922	-0.102323	1.07455	1.42706	0.4695	0.713784	0.538261	1.25383	0.368229	0.82013	3.7886	1.60731	0.740564	-1.08637	1.19034	1.29404	0.0740166	2.94947	1.26444	-0.128564	1.98498	1.92064	2.89264	2.15212	0.649923	0.270393	0.68238	3.42378	4.03473	0.248902	3.89395	0.634367	0.976039	7.18261	3.05949	1.38457
	10.7	0.358002	-1.25516	-1.16389	1.28716	1.14226	0.56822	0.686586	1.12861	-1.04101	0.821516	1.67293	3.51541	-0.015318	-0.485165	0.782385	-0.330253	-1.03555	0.793205	0.458377	0.622849	-0.508367	1.2274	3.70723	1.56739	1.15209	-0.932634	1.23922	0.998349	-0.656049	3.12512	1.20434	0.200679	2.25374	2.83855	2.86969	2.28544	0.506636	0.396537	-0.0801081	3.06433	3.90282	-0.886198	3.08563	0.664594	1.37501	6.50321	1.68146	1.31066
	10.8	0.799066	-1.32353	0.712581	0.930048	1.18429	0.834074	0.0800879	2.75858	0.56105	0.760743	1.59602	3.76516	0.0323229	0.151658	2.1566	-2.02769	0.210591	0.838877	0.54621	0.521321	0.364458	0.316624	3.25763	1.79291	1.7021	-1.25647	0.486246	1.67056	1.5617	3.10771	1.25764	0.407441	2.13055	3.26218	3.34812	1.82945	0.507026	0.628674	-0.137656	3.05941	4.41156	2.68932	4.30257	0.705132	0.8354	6.58591	3.27619	2.25634
	10.9	0.766136	-0.893522	1.28753	2.00131	1.01989	0.560386	0.0210613	-0.330204	-0.8573	0.475662	1.65657	3.64593	-0.320024	-0.193182	2.09635	0.868011	-0.0290123	0.949192	0.261014	-0.167422	-0.391226	2.16837	2.92007	1.72822	1.17303	-2.33572	0.811347	1.17438	-1.4087	2.64211	1.17842	0.0649437	2.07411	2.44082	3.69693	2.35151	0.580009	0.819987	-0.586231	3.27689	3.23161	-0.528357	4.07523	1.03776	1.14924	5.52534	1.86541	0.858956
	11	1.0391	-0.758541	1.71243	1.42702	0.982318	0.89592	-0.0713603	0.774068	-0.122486	0.563107	1.75794	3.11563	-0.818151	0.218556	1.97931	-0.102461	-0.824634	1.00729	0.662693	-1.1874	-0.288045	0.722308	3.16153	1.82679	1.18188	-1.4778	0.592564	1.31536	2.41731	1.64512	1.10938	-0.0998903	1.21975	2.13295	2.77413	1.52306	0.423428	0.887004	0.239316	3.43385	4.63797	1.23793	3.81935	1.08947	1.01296	5.78458	2.27924	2.69651
	11.1	1.04553	-0.315704	1.68183	1.17992	0.923131	0.577075	-0.667582	2.50866	-1.16959	0.22029	1.63793	2.88271	-0.648397	-0.0712639	3.21056	-1.53593	-0.321485	1.05836	0.544925	1.02096	0.167228	0.476312	2.98522	1.85847	1.19522	-2.06932	0.37777	1.01067	-0.476306	1.7859	1.21367	-0.251489	0.838515	2.2675	2.08059	1.6398	0.578039	0.936572	0.373495	3.39496	2.93916	-1.00043	4.19332	1.10962	0.975647	7.52701	2.02711	2.1576
	11.2	0.730109	-1.29689	-0.112009	0.432558	0.901898	0.772859	0.323807	0.779487	-0.783727	0.383742	1.7012	2.87448	-0.615707	0.513203	2.18573	1.08973	-0.95122	1.14467	0.579282	1.08269	-0.180494	0.314961	3.38088	1.78615	1.07961	-0.0408403	0.226579	1.41084	-1.01192	3.15144	1.04755	-0.0990505	1.79338	3.2039	4.19625	1.7444	0.552394	1.14471	0.992604	3.32814	3.82757	0.866196	2.63043	1.02338	0.504884	5.3207	1.40332	2.59137
	11.3	1.18453	0.120087	1.49443	1.58756	0.965032	0.58982	-0.0584788	1.75517	-0.923605	0.474705	1.6403	2.74268	-0.493608	0.430775	2.18797	-0.434089	-0.0571518	1.19571	0.403706	-0.00777217	0.654236	0.833132	2.98705	1.89516	0.977051	-1.7036	0.121435	1.88508	1.16395	1.41384	1.38942	-0.433743	1.00575	1.31827	4.21848	1.71258	0.711877	1.13549	0.0359861	3.1912	3.67222	-0.599226	3.45333	1.09286	0.82676	6.49241	3.1117	2.56914
	11.4	0.506612	-0.340328	1.36199	0.725606	0.896971	0.550798	0.604749	2.27073	-1.13657	0.424266	1.78494	2.36512	-0.688181	0.554966	2.37177	2.54024	0.26174	1.39086	0.617512	0.726949	0.0635036	0.619339	2.71808	2.01747	0.737263	-2.50627	-0.12996	0.312396	1.54378	2.90117	2.10942	0.199663	3.06484	2.14847	3.04097	1.21354	0.49285	0.915994	-0.0555333	2.70442	3.02826	0.502274	3.83901	0.866833	0.296711	3.6799	1.82852	3.38355
[truncated: 1,086 more rows]
[truncated: 4 more columns]

## Sheet: B_Drop_Objects_Heatmap
	Extended Data Figure 3 b) Object introduction induced changes in MSVGLUT2 activity displayed as heatmap [zscore]
[truncated: 904 more rows]
[truncated: 10 more columns]

[truncated: 3 more sheets: B_GCaMP6s_Drop_Objects_AUC060, C_GCaMP6s_BehaviourAnalysis, C_GCaMP6s_BehaviourAnalysis_AUC]
