# Supplementary material for: A food-sensitive olfactory circuit drives anticipatory satiety
Source: Nat Metab. 2025 Jun 11;7(6):1246–65. doi: 10.1038/s42255-025-01301-1 (PMC12198014; doi:10.1038/s42255-025-01301-1)
Supplement: Supplementary file 13 — Raw data, n numbers and statistical summary. [file 42255_2025_1301_MOESM13_ESM.xlsx]

## Sheet: B_OSC_GCaMP6s_NCD
	Extended Data Figure 4 b) Changes in MSVGLUT2 neuronal activity induced by start of odour exposure (NCD) [zscore]
		Washout													NCD 1
	Time [s]	Mouse 1	Mouse 2	Mouse 3	Mouse 4	Mouse 6	Mouse 7	Mouse 8	Mouse 9	Mouse 10	Mouse 11	Mouse 12	Mouse 12	Mouse 13	Mouse 1	Mouse 2	Mouse 3	Mouse 4	Mouse 6	Mouse 7	Mouse 8	Mouse 9	Mouse 10	Mouse 11	Mouse 12	Mouse 12	Mouse 13
	-10	-0.202671	-0.907726	0.310813	0.307094	-0.685469	-0.0957068	-0.277916	0.158478	-0.0471258	-0.0511207	0.491048	0.339731	-0.397495	0.464658	-1.10971	-0.605878	-1.93375	-0.829485	-0.399624	0.919117	-0.510654	0.955438	0.1723	-0.691035	-0.747933	0.900575
	-9.9	0.123634	-0.6573	-0.661392	-0.210914	-0.75154	-0.110702	0.0238062	-0.196985	-0.706351	-0.0768509	0.461656	0.352408	-0.295283	-0.845552	-0.184236	-2.02714	-0.504653	-1.40709	0.647945	-0.122272	-0.512948	0.500332	0.231383	-0.787588	-0.701484	0.840021
	-9.8	-0.29147	0.00788907	0.0996239	-0.333933	-0.60726	-0.517991	-0.359193	-0.173047	-0.216118	-0.46804	0.410293	0.348458	-0.207973	-1.14469	-0.843441	-1.05747	-0.954473	-0.685521	0.816331	-0.27261	-1.00344	0.428759	-0.100753	-0.612646	-0.621106	0.956798
	-9.7	-0.376231	0.791387	0.189771	0.106522	-0.596139	-0.520299	-0.455154	0.857693	-0.553863	-0.273205	0.376443	0.211853	-0.128317	-0.00121278	-0.482767	0.0938909	-0.721322	-0.762163	0.296498	-0.134015	-0.617745	1.0417	0.777629	-0.852546	-0.535605	1.1685
	-9.6	-0.357819	0.0426969	-0.609276	0.0951544	-0.398734	-0.318944	0.0153277	-0.0716884	0.0024003	-0.234624	0.370823	0.243602	-0.0274251	-1.67348	-0.829245	-0.349667	-0.625991	-1.44988	-0.189103	-0.40501	-0.329647	1.2556	-0.00145971	-0.691012	-0.425754	1.29672
	-9.5	-0.401294	0.0601875	0.17555	0.201124	-0.186992	-0.344261	0.171327	0.34775	-0.276352	-0.178307	0.33047	0.236612	-0.0598468	-0.246297	-0.781097	-0.663923	-0.523838	-0.60634	0.172755	0.396315	0.18004	2.68301	0.817415	-0.867552	-0.664908	1.03997
	-9.4	-0.224229	0.340938	0.0321921	0.409031	-0.353666	-0.426145	-0.125272	0.306566	-0.41839	-0.468121	0.336002	0.30502	-0.0603849	-0.957595	-0.906364	-0.538961	-0.917232	-1.03381	-0.137857	0.250863	-0.299755	1.88705	-0.0894787	-0.903921	-0.3694	0.895948
	-9.3	-0.210778	0.0399086	-0.406868	-0.206046	-0.514781	-0.429457	-0.187753	0.526566	-0.299778	-0.116499	0.314634	0.131945	-0.0819598	-1.35472	-0.923219	0.698274	0.161984	-0.924434	0.252162	0.279128	0.946503	0.492382	0.278733	-0.905842	-0.631817	0.772128
	-9.2	0.148142	-0.106557	-0.242702	-0.0316586	-1.02407	-0.814105	-0.302372	0.38976	-0.372398	-0.339576	0.353601	0.19856	-0.100701	-0.751652	-1.27497	1.05522	0.437691	-1.02902	0.153679	-0.0488249	0.255204	1.28114	-0.220601	-0.768517	-0.586519	0.707582
	-9.1	0.0588087	0.192681	-0.556908	0.115642	-0.632473	-0.181354	0.0794331	0.344468	-0.677208	-0.276824	0.325798	0.212475	-0.138007	-0.239795	-1.22313	1.37585	-0.727559	-1.52584	-0.394081	0.578204	0.393247	1.11386	0.0528309	-0.610103	-0.683191	0.631658
	-9	0.255674	-0.216417	-0.330949	0.756303	-1.02443	-0.486193	-0.429998	0.223187	0.0437317	0.0630045	0.306446	0.114393	-0.136839	-0.82976	-0.834326	-0.766655	-0.437703	-0.904098	-0.572754	0.0373609	0.368509	-0.525643	0.00246436	-0.84035	-0.641306	0.687808
	-8.9	0.427712	0.108105	-0.554915	-0.223087	-0.597772	-0.197725	-0.41864	0.513395	-0.0011473	-0.356264	0.318198	0.0380034	-0.206688	-0.176049	-1.30715	0.908411	0.521088	-1.07673	-0.37915	0.174789	0.126463	0.614154	-0.680442	-0.766904	-0.590946	0.758686
	-8.8	0.518553	0.568409	-0.234742	0.0756068	-0.918837	-0.774437	0.290252	0.625516	-0.130582	-0.612625	0.239491	0.0360428	-0.14458	-0.308866	-0.622638	0.472134	-1.46406	-1.34701	-0.823723	0.245155	1.1522	0.294929	-0.160482	-0.652174	-0.463716	0.971967
	-8.7	0.389875	0.929733	-0.136702	-0.453202	-0.583753	-0.282639	-0.0972583	0.600112	0.0406396	-0.130542	0.210543	-0.0779008	-0.183512	-0.921813	-1.28961	-0.388847	-1.29171	-0.906779	0.41901	0.497045	-0.562461	0.698016	-0.629583	-0.639526	-0.468519	0.921289
	-8.6	0.369047	0.775519	-0.773828	0.085576	-0.92659	-0.580332	0.263087	0.538199	-0.263875	-0.394769	0.147875	-0.160822	-0.102401	-0.501697	-0.367347	0.153669	-0.258476	-1.1913	-0.159194	-0.401818	0.748116	0.437033	-0.377483	-0.442229	-0.637872	0.688771
	-8.5	0.164711	-0.169728	-0.610095	-0.156484	-0.735556	0.232009	0.178966	-0.48403	-0.55665	-0.397265	0.147466	-0.0867165	-0.0774345	-0.700605	-0.971862	-0.464028	-1.25352	-1.32066	-0.442939	-0.223378	1.01327	-0.494773	-0.632099	-0.27345	-0.655795	0.618374
	-8.4	0.620152	1.01997	-0.74045	0.463933	-0.37715	-0.229174	0.472378	0.298133	0.313074	0.165464	0.134075	-0.158606	-0.163135	0.419302	-1.08204	-1.80685	-0.0137094	-0.897567	-0.344802	-0.633532	0.837506	0.857611	0.206747	-0.239158	-0.588182	0.463337
	-8.3	0.487353	-0.299341	-0.56563	-0.127964	-0.246883	-0.916729	1.18738	0.171711	0.149081	-0.281181	0.0747618	-0.184892	-0.213845	-1.04994	-1.43121	-0.0143326	-1.19906	-1.25028	-0.810408	-0.785033	0.963983	1.43035	0.53308	-0.13271	-0.577624	0.373451
	-8.2	0.13917	0.537392	-0.237838	0.0731828	-0.747446	-0.111942	1.28117	0.358122	0.433571	-0.160219	0.0204377	-0.00637214	-0.303138	-0.279164	-0.707847	-0.297903	0.238098	-1.60439	0.139586	-0.483494	1.5097	1.19942	0.0945165	-0.285634	-0.503607	0.365746
	-8.1	0.102466	1.39753	-0.0553792	-0.00727011	-0.487474	-0.147818	0.896134	0.224354	-0.213202	-0.274181	0.0730072	0.0385783	-0.245885	-1.24724	-0.922074	-0.15665	-1.24786	-1.30709	-0.454642	-0.600166	1.27293	0.239051	0.877948	-0.282783	-0.636391	0.288767
	-8	0.485361	0.305066	-0.875763	0.454091	-0.506972	-0.397496	0.955922	-0.442418	-0.179768	-0.0361707	-0.0584407	-0.0110267	-0.0242933	-0.312549	-0.592775	-0.86052	1.00126	-0.945486	-0.504796	-0.624455	1.58333	0.0686534	0.347692	-0.184155	-0.631023	0.232584
	-7.9	0.670705	0.356905	-0.393873	0.239901	-0.466025	-0.316808	1.00982	-0.166955	0.248678	-0.335359	-0.0337591	-0.0701204	0.200176	-1.16366	-0.88276	-0.446081	-0.257127	-1.34088	-0.954755	-1.38597	1.8679	0.555968	-0.230807	-0.366244	-0.654033	0.247223
	-7.8	-0.0576169	0.643547	0.21109	0.882683	-0.693609	-0.22813	0.0716859	-0.127719	0.12293	-0.155957	-0.0172924	-0.132213	0.442036	-0.331688	-0.460934	-1.08726	-0.00430137	-0.789023	-0.549467	-0.670311	1.82326	0.339809	-1.07725	-0.435908	-0.740517	0.184309
	-7.7	0.169104	0.241949	0.219636	0.535316	-0.320937	-0.257499	0.62553	-0.263982	0.317745	0.0174963	-0.0380205	-0.139106	0.55442	-0.666215	-0.374256	-0.964114	-0.982366	-1.10771	-0.631509	-0.884315	0.940253	0.706796	-0.801112	-0.311754	-0.788134	0.0345535
	-7.6	0.353708	0.0352691	-0.716895	-0.197126	-0.440669	-0.980176	0.493059	0.23784	-0.486855	0.239413	-0.0648585	-0.177103	0.503012	-0.39769	-0.897033	0.311643	0.784198	-1.02669	-1.04099	0.0572702	1.44221	-0.68913	0.181949	-0.522023	-0.745256	0.115123
	-7.5	0.16684	-0.0807726	0.158854	0.634126	-0.448904	-0.193364	0.962327	-0.358434	0.366365	-0.401192	-0.0371758	-0.139575	0.46406	-1.17821	-0.985304	-1.80578	-0.050369	-0.727301	-0.44952	-0.24656	0.843454	-0.721254	0.253758	-0.558228	-0.762432	0.111702
	-7.4	-0.0570609	0.494152	-0.898196	0.29991	0.0483352	-0.173899	-0.123172	-0.0919282	-0.267569	-0.237184	-0.112367	-0.188263	0.32669	-0.529822	-1.54874	0.634461	0.219604	-0.826135	-0.810566	-0.580942	0.140454	0.441955	-0.768933	-0.485348	-0.873371	0.0971163
	-7.3	0.411049	1.07078	-0.635191	0.997706	-0.279208	-0.183709	0.308837	0.182631	-0.457415	-0.128082	-0.136218	-0.473503	0.288558	-0.0439569	-0.36758	-1.30719	0.858619	-0.726011	-0.885698	-0.871757	-0.0976054	-0.00458915	0.0942893	-0.483117	-0.758689	0.00236178
	-7.2	0.140766	0.0505424	-1.03168	0.282901	-0.211167	-0.123009	0.5367	-0.272576	0.219742	-0.279128	-0.174014	-0.232335	0.324834	-1.16464	-1.03074	-0.962779	-0.48149	0.663886	-0.296445	-1.07671	0.617246	-0.0960178	-0.250742	-0.480246	-0.809386	0.0405432
	-7.1	0.240919	0.524658	-0.36104	0.6834	-0.420909	-0.506254	0.26929	0.743785	0.0742285	-0.0468179	-0.173754	-0.522656	0.561085	0.268005	-0.850697	0.142936	-0.599871	0.00717538	-1.14025	-0.332632	0.991536	-0.550479	-0.0741345	-0.552163	-0.757471	0.214662
	-7	-0.0842825	0.0861109	-1.73133	0.0288057	-0.0577753	-0.407466	-0.0619187	-0.417928	0.338066	0.177471	-0.260339	-0.248243	0.664422	-0.962428	-1.05515	-0.168212	1.38944	0.433917	-1.07774	-0.215606	-0.103723	-0.684656	-0.247008	-0.676225	-0.821904	0.283711
	-6.9	0.146873	0.835349	-0.0699496	0.324134	-0.504692	0.173426	0.0116496	-0.199845	0.448256	0.11869	-0.241593	-0.311118	0.778621	-0.565279	-0.554258	-1.90176	0.873865	0.317188	-0.768146	-0.059921	0.722327	0.593486	0.565483	-0.827695	-0.71897	0.162775
	-6.8	0.173876	1.13832	-0.405089	0.307574	-0.333417	-0.0748447	0.0927631	0.430511	0.316573	-0.0150956	-0.226734	-0.239025	0.88814	-0.196103	-0.536296	-0.544342	0.346395	0.0719727	-0.328521	-0.361767	0.955273	-0.458038	-0.727607	-0.899955	-0.909347	0.0333372
	-6.7	0.171832	0.699281	-0.571913	0.404362	-0.0411487	0.0863437	0.357632	-0.34733	0.7372	-0.18738	-0.230439	-0.237184	0.945988	-0.0570647	-0.78251	-0.597481	0.190452	0.378382	-0.630976	0.378003	0.216452	-0.914966	0.382917	-0.690215	-0.794046	-0.0247556
	-6.6	0.37714	0.0779157	-1.0825	-0.243958	-0.198054	0.0754921	0.725659	-0.219961	-0.226015	-0.271985	-0.192314	-0.218604	0.857066	-0.481314	-1.18322	-0.50258	0.954079	0.356789	-1.01872	-0.186118	0.313718	0.607199	0.1643	-0.877305	-0.87997	-0.0172025
	-6.5	0.574762	0.0294045	-0.781096	0.00322165	-0.554808	-0.317496	0.198144	0.0014065	0.154398	0.1785	-0.223522	-0.239442	0.657599	-0.932898	-1.47797	-1.22856	2.78921	0.207465	-0.165078	-0.334131	0.161566	0.272825	0.71292	-0.77071	-1.00415	0.00298965
	-6.4	0.234227	-0.0424207	-0.742355	0.200552	-0.384938	-0.199625	0.742376	0.660657	-0.260147	-0.306735	-0.232866	-0.394411	0.477423	-0.493562	-1.42638	0.781097	0.29081	0.162699	-0.610153	0.347972	0.0576925	-0.0957894	-0.146501	-0.889002	-1.00706	0.038725
	-6.3	0.424471	-0.429496	0.0505857	0.132822	-0.345255	0.188844	0.950848	0.238078	0.0616558	-0.236787	-0.27206	-0.402324	0.295985	-1.04009	-0.712597	0.25494	0.491706	0.119414	-0.639446	-0.0715483	0.496425	-0.578545	0.366237	-0.831744	-1.13413	0.159739
	-6.2	-0.0402961	0.463336	-0.0622441	0.0616969	-0.686978	-0.357367	0.816749	-0.202098	0.011596	-0.392161	-0.239468	-0.456309	0.175338	-1.42256	-0.696293	1.60491	0.0604262	0.512941	-0.19713	-0.00583227	0.123126	0.403817	-0.882485	-0.904932	-1.0899	-0.00250826
	-6.1	0.247513	-0.20713	0.490823	0.360324	-0.187576	-0.00562817	1.05547	0.244667	-0.442761	0.0214409	-0.214579	-0.608733	0.0125217	-0.575402	-1.40855	-0.729419	1.44695	-0.3396	-1.39603	0.37596	-0.00303426	-0.937337	0.0719438	-0.90049	-1.16255	-0.131856
	-6	-0.0403313	-0.229574	-0.245443	-0.352994	-0.0589625	-0.374891	0.969082	0.0282777	-0.47012	-0.386006	-0.272541	-0.454852	-0.0970585	-1.17962	-0.470944	1.3351	0.339764	-0.236449	-0.810829	-1.29816	0.353659	-0.466987	0.0694567	-0.793317	-1.35222	-0.354442
	-5.9	0.299442	-0.559868	0.149473	0.19529	-0.277995	-0.328695	0.484518	0.0689225	0.471319	-0.571352	-0.272339	-0.457716	-0.160973	-1.7002	-0.473118	0.173954	0.480338	0.53915	-0.956302	-0.41219	0.043507	-0.487372	0.0505885	-0.882877	-1.06125	-0.454515
	-5.8	-0.154229	-0.088187	0.230516	0.00769001	-0.140252	0.0392286	0.712439	0.0662015	0.321516	-0.161722	-0.269548	-0.367647	-0.151228	-0.319393	-0.752454	-1.07858	1.42288	0.0262441	-1.21832	-0.440689	0.199257	-0.0607101	-0.734009	-0.806344	-1.10455	-0.485473
	-5.7	0.0533444	-0.663294	-0.319699	-0.164265	0.063129	-0.207672	0.784638	0.110308	-0.0154081	-0.0414168	-0.299869	-0.633811	-0.220722	-0.993425	-1.36736	1.47147	1.22849	0.209902	-0.931087	-0.0455289	0.441377	-0.0989654	-0.0424926	-0.927493	-1.08677	-0.454873
	-5.6	0.106351	0.0215354	-0.317765	-0.100201	-0.122193	-0.48588	0.656421	0.167172	0.178771	0.305596	-0.323753	-0.494434	-0.25414	-0.621726	-1.16196	-0.4163	0.428905	-0.132536	-0.438527	0.955889	-0.0513726	-0.0616812	-0.306526	-0.970217	-1.13931	-0.368088
	-5.5	-0.217559	0.0381128	-0.0560431	-0.0302884	-0.0125275	0.0564505	0.675228	-0.0863342	-0.582439	0.292598	-0.359909	-0.429542	-0.160686	-1.09759	-0.971669	-0.360935	1.4606	0.266744	-0.750185	1.53294	-0.442861	0.524269	0.321065	-0.812783	-1.01812	-0.14681
	-5.4	-0.0238593	0.0424035	-0.104694	-0.466306	-0.023614	-0.344394	0.032077	0.334201	-0.576687	-0.238369	-0.395566	-0.415414	-0.0354739	-0.466777	-1.76681	0.408675	0.869278	-0.289031	-1.1186	1.1368	0.7347	-0.554406	0.00714493	-0.931797	-1.15971	-0.153198
	-5.3	-0.237989	-0.229396	-0.538685	0.379188	0.00256252	-0.15176	0.431565	0.119528	-0.107097	2.68381	-0.388215	-0.412211	-0.0097365	-0.531975	-0.915624	-0.535487	3.05727	-0.683153	-0.809923	1.58277	0.55546	-0.433602	0.922879	-0.909536	-1.04051	-0.177851
	-5.2	-0.213875	-0.340478	-0.335708	-0.126047	0.303491	-0.286035	0.898995	-0.398379	-0.277327	-0.424117	-0.369251	-0.321281	0.0573814	-1.15154	-1.14742	-0.370975	0.206785	-0.470376	-1.56027	1.57099	-0.0336978	-0.88396	-0.695875	-0.839931	-1.18188	-0.227292
	-5.1	0.0393947	0.835144	0.296316	-0.0847889	0.168586	0.00775201	0.280044	0.0165437	-0.347596	0.0859363	-0.419572	-0.286383	0.0369399	-0.0336827	-0.0668028	-0.710194	1.33981	-0.472586	-1.3616	1.45922	-0.162634	-0.361801	0.348246	-1.07966	-1.18097	-0.23871
	-5	-0.0970528	-0.0630274	-0.271799	-0.270388	0.264333	-0.245315	0.365489	-0.449325	0.109575	-0.524212	-0.352221	-0.30359	-0.068696	-0.530064	-0.779135	-1.16883	-0.744505	-0.07207	-1.19983	1.2179	0.34132	-0.247271	-0.39064	-0.960583	-1.13552	-0.0739241
	-4.9	-0.317364	-0.321546	-0.053062	-0.343513	0.472633	0.108926	0.747604	0.527643	-0.742265	-0.0857703	-0.292329	-0.264097	-0.148778	-0.920945	-0.80107	0.160124	-1.09885	-0.0957231	-1.08938	1.39187	0.467824	0.0736639	1.02388	-1.12854	-1.20314	0.510361
	-4.8	-0.122904	-0.612263	-0.200214	-0.292569	-0.234115	0.102152	0.679214	-0.0506938	-0.41098	0.423031	-0.265849	-0.10067	-0.260046	-1.02264	-1.26085	-1.4187	-0.195902	-0.218239	-0.762161	0.845973	0.279419	-0.390303	0.14025	-0.953727	-1.34003	0.897486
	-4.7	-0.185484	0.717842	-0.135474	-0.406185	0.393809	-0.0519117	0.365485	0.161792	-0.270981	0.00319175	-0.253621	-0.233368	-0.320229	-0.788839	-1.84289	-0.475889	0.219086	-0.383731	-1.11908	0.717155	-0.189555	-1.29664	0.395314	-1.15508	-1.27871	1.06283
	-4.6	0.0414462	-0.60598	-0.43174	-0.452016	-0.0123337	-0.198446	0.787393	-0.323547	-0.360085	-0.33975	-0.286457	-0.266544	-0.370459	-0.293963	-0.492404	-1.37445	-0.0595267	-0.533735	-1.73102	0.660659	0.782472	0.0489775	-0.835737	-0.893837	-1.28652	1.09465
	-4.5	-0.143111	-0.448102	0.247186	-0.412351	0.440438	-0.409614	0.563155	0.401981	-0.498864	-0.10783	-0.301113	-0.240155	-0.490283	-1.00596	-1.44372	-1.54482	0.438394	-0.636465	-1.19245	0.901407	0.862732	-1.13812	-0.612603	-0.930147	-1.19832	1.4497
	-4.4	0.0583428	-0.142264	-0.494955	-0.324227	0.11659	0.281056	0.770731	0.135656	-0.198078	-0.0712368	-0.256609	-0.548429	-0.599885	-0.36764	-1.56717	0.0659233	0.30232	-0.843845	-1.20418	1.15392	0.903639	-0.817421	-0.575973	-0.977793	-1.14631	1.91588
	-4.3	0.012228	-0.112983	0.252331	-0.342691	0.100835	0.40822	-0.02051	0.187516	-0.644133	-0.563515	-0.300985	-0.409019	-0.722347	-0.45689	-1.76125	-2.01721	0.056787	-0.210655	-1.89357	1.18267	0.626819	-0.417576	0.344952	-0.950368	-1.21089	2.4345
	-4.2	-0.326479	0.128685	-0.463983	-0.543166	0.401216	-0.344636	0.146928	0.0379015	-0.16873	0.135493	-0.277734	-0.456127	-0.816113	-0.0299352	-0.927942	-1.08486	0.826118	-0.55914	-0.958848	0.991527	2.09101	-0.281163	-0.385895	-1.04609	-1.07321	2.70226
	-4.1	-0.0544952	-0.00732152	-0.308548	0.101337	0.357131	-0.330658	0.597436	0.532668	-0.00783283	-0.0733139	-0.317843	-0.494435	-0.853574	-0.199697	-1.1513	-0.72692	-0.431701	-0.934998	-1.84675	1.42484	1.30709	-1.35257	0.151395	-1.00148	-1.40703	2.57506
	-4	-0.228944	0.715605	-0.332723	-0.37832	-0.0264263	0.389027	0.179054	0.370495	-0.83779	-0.368881	-0.28288	-0.546229	-0.870237	-0.595114	-0.496618	-0.199437	-0.936945	-0.222389	-0.990271	1.19204	2.18085	-0.722052	0.130634	-1.04604	-1.31398	2.38118
	-3.9	-0.146155	-0.187658	-0.558052	0.464565	-0.0289135	-0.0460193	0.587378	-0.16905	-0.464778	-0.350348	-0.21096	-0.51467	-0.745011	0.101387	-0.723815	-0.185551	-0.874008	-0.532498	-1.2603	1.07929	2.16246	-1.35494	-0.561336	-0.956636	-1.18082	2.02535
	-3.8	-0.479581	-0.00399433	-0.548989	0.0874644	0.303189	-0.366289	0.0605734	0.157415	-0.405828	-0.113057	-0.229748	-0.487005	-0.638555	-0.0863843	-1.58527	0.475655	-0.52451	-0.308678	-0.446855	0.610741	0.764103	-0.181061	0.27362	-1.06027	-1.15864	1.91888
	-3.7	-0.450725	0.270474	0.250215	0.212013	0.218013	-0.0889468	0.190975	0.00437579	-0.983528	0.0911832	-0.211984	-0.211611	-0.696238	-0.717394	-0.875552	-0.266424	-1.48765	-0.506847	-0.635366	0.765812	2.50951	-0.985083	-1.11383	-1.10361	-1.29936	2.35937
	-3.6	-0.617498	0.213685	-0.090034	-0.355173	-0.14591	0.0808173	0.321979	0.492738	-0.738486	-0.242456	-0.158835	-0.202386	-0.864656	-0.589283	-0.988422	0.175828	-0.365144	-0.395036	-0.836864	0.897032	1.18673	0.288433	0.503714	-1.26667	-1.23267	2.89626
	-3.5	-0.0994728	0.481258	0.0255616	0.187089	-0.014648	-0.664156	0.264142	0.444535	-0.718305	0.125488	-0.103145	0.0274641	-0.985775	-0.692277	-0.703879	-1.06152	-0.531388	-1.26199	-1.16851	0.289787	0.747818	-1.31625	-0.424875	-1.06472	-1.29309	3.1532
	-3.4	-0.133136	0.175201	1.11814	0.220579	-0.0244222	0.668719	0.588306	0.255068	-0.34228	0.242606	-0.0341846	-0.202718	-1.04494	-0.714479	-1.18006	-0.038827	0.408232	0.0471894	-0.215646	0.278254	1.48282	0.0799122	1.03671	-1.29866	-1.26508	3.09013
	-3.3	-0.442299	0.771504	0.55392	0.222273	-0.0419531	-0.384291	0.843189	0.393842	-0.529952	0.548113	-0.0483625	-0.083295	-0.903502	-1.0282	-0.789906	-1.14714	1.08297	-0.564815	-1.12929	-0.203358	2.15248	-0.641947	-0.265034	-1.15355	-1.3072	3.12945
	-3.2	-0.621344	0.0833386	0.227007	-0.161587	0.0638601	0.0110355	1.18024	0.582471	-0.0950905	0.635284	0.0194014	-0.185263	-0.910736	-0.700591	-0.974223	-0.799638	0.688299	-0.488154	-0.995599	0.300074	1.4972	-0.888517	0.48147	-1.14765	-1.34256	2.91263
	-3.1	-0.570753	-0.137295	0.502051	-0.0870407	-0.0426667	0.484192	0.485888	0.263015	-0.611803	0.659177	-0.00436248	-0.062954	-0.880715	-1.11455	-0.893993	-0.67441	-0.157832	-0.543857	-0.525829	0.406507	2.0116	-0.186007	-0.713588	-1.27326	-1.20969	2.66597
	-3	-0.479218	0.100836	0.0954278	0.216621	0.48633	-0.633467	0.825946	0.501211	-0.748099	0.224053	-0.0356689	-0.0282469	-1.02482	-1.38744	-0.199649	-1.08708	-0.501676	-0.42961	-0.421693	0.804874	1.70539	-1.31818	0.367128	-1.07618	-1.37493	2.42629
	-2.9	-0.150446	0.881469	0.661011	-0.0174109	0.508944	0.110924	0.814001	-0.0366427	-0.582994	0.190923	-0.0483877	-0.0386652	-1.05134	-0.262892	-0.969635	0.0732912	0.27424	-0.40233	-1.15791	0.0770582	2.35626	1.03347	-0.459188	-1.19273	-1.28773	2.09191
	-2.8	-0.434861	1.42871	0.440269	0.585462	0.179594	0.268357	0.550942	0.454532	-0.48709	-0.0500876	-0.112823	-0.0217753	-1.08783	-0.700879	-0.345406	0.446875	-1.4229	-0.895592	-0.643188	0.151903	2.73798	-0.590731	-0.373188	-1.18484	-1.28939	1.74244
	-2.7	-0.681408	0.0705569	0.505223	-0.165975	0.348529	-0.063046	0.335101	0.0271626	-0.742803	-0.522306	-0.175649	-0.0752825	-1.20156	-0.311215	0.0159388	0.060447	0.300365	0.146403	-0.771776	0.23479	2.31825	0.407826	-0.204991	-1.1648	-1.37131	1.57778
	-2.6	-0.388642	0.265989	0.38375	-0.141993	0.176531	-0.349814	0.802874	0.938677	-0.547447	0.191102	-0.196075	-0.175332	-1.22115	-0.583483	-0.888989	1.30421	-1.60097	-0.7518	-0.668182	-0.14142	1.80801	-1.66554	-0.355574	-1.28789	-1.29513	1.27797
	-2.5	-0.445452	0.612486	-0.0671158	-0.167024	-0.272893	-0.664107	0.342438	0.960048	-0.437742	0.0962498	-0.207504	-0.195581	-1.23087	-0.12262	-0.576783	0.400536	-0.758408	-0.565395	-0.691005	-0.264901	1.61172	-0.367017	-0.974152	-1.20428	-1.34098	1.08525
	-2.4	-0.440252	1.46868	0.416163	-0.355401	-0.0543939	0.0125917	0.79036	-0.330405	-1.00025	-0.244482	-0.247153	-0.307363	-1.30934	-0.488309	-0.389209	3.76522	0.707203	-0.605618	-1.08368	-0.647003	2.51703	0.0651071	0.161694	-1.17135	-1.48785	0.988997
	-2.3	-0.0805257	0.324106	0.185686	0.0914235	-0.249982	-0.903824	0.23945	0.455471	-0.473645	0.180794	-0.261432	-0.320307	-1.36818	-0.154266	-0.646924	2.8702	-1.66135	-0.256433	-0.984187	-0.574322	1.86755	-1.3837	-0.565486	-1.36822	-1.53458	0.894438
	-2.2	-0.71759	0.742135	0.515928	-0.0329897	-0.222873	-0.425091	0.542647	0.541972	-0.368678	-0.0460886	-0.260095	-0.436041	-1.34433	-0.340345	-1.67339	2.15164	-0.136126	-0.609085	-0.890464	-0.607758	2.09395	-0.219985	1.02547	-1.37496	-1.47856	0.73367
	-2.1	-0.0887662	-0.0336547	0.33757	0.0387667	-0.689855	-0.148497	-0.185007	0.542833	-0.500695	-0.222039	-0.300784	-0.483472	-1.34254	-0.81366	-0.747053	2.62987	-0.119338	-1.02114	-0.670686	-0.673311	0.503335	-1.35723	-0.0790182	-1.38055	-1.47917	0.740545
	-2	-0.829317	0.703677	0.275131	0.27874	-0.529254	-0.682552	0.632089	0.743075	-0.2097	0.424865	-0.306514	-0.324931	-1.41734	0.213163	-1.45388	3.40299	-1.60991	-1.27914	-1.59989	-0.122642	2.39078	-0.0592132	0.934352	-1.38623	-1.50922	0.781394
	-1.9	-0.727124	0.409281	0.450573	0.024212	-0.813864	0.00301722	-0.0651379	0.36879	-0.767609	0.0641886	-0.336379	-0.254887	-1.34817	0.403035	-0.0433384	2.12631	-0.0888354	-0.883756	-0.912695	0.262438	1.31148	-0.540137	0.715237	-1.41689	-1.46918	0.98139
	-1.8	-0.728262	1.12004	-0.353446	-0.202652	-0.115835	-0.0059728	0.243288	0.405678	-0.398844	-0.0644463	-0.392195	0.00166449	-1.21491	0.144465	-0.747458	1.24546	-0.627903	-0.531792	-1.24384	-0.218263	0.997377	-0.507626	1.16587	-1.51836	-1.18938	1.06889
	-1.7	-0.590322	0.428625	0.302383	0.328319	-0.586003	-0.19684	0.000860789	0.0902883	-1.0435	-0.235213	-0.378594	-0.199805	-1.19733	-0.189617	0.154231	3.16671	-0.796084	-0.789314	-1.22226	0.484257	2.26447	0.0105394	0.513066	-1.21649	-1.25871	0.880637
	-1.6	-0.0671874	0.17248	-0.076607	-0.0342466	0.0158162	-0.897357	-0.16745	0.63142	-0.733542	-0.360535	-0.363611	-0.301657	-1.34817	0.117374	-1.07383	0.0435204	-1.29451	-0.559484	-0.833387	0.712369	1.38659	0.411737	2.59251	-1.38111	-1.37435	0.702982
	-1.5	-0.519802	0.324468	0.473979	0.221951	-0.316936	-0.331149	0.144822	-0.0275889	-0.442158	-0.175875	-0.413455	-0.265303	-1.38063	-0.543764	-0.0292724	1.94606	-0.364238	-0.610636	-0.986176	1.7021	1.60618	-0.897555	2.08756	-1.17154	-1.19739	0.420745
	-1.4	-0.335713	0.774723	0.183986	-0.197531	-0.415428	-0.259977	-0.434379	0.0485127	-0.763824	-0.311885	-0.416313	-0.365361	-1.44318	-0.62556	-0.961269	0.802074	-1.64902	-0.326928	-0.949432	2.13816	0.906751	-1.28672	1.57855	-1.51812	-1.27292	0.214585
	-1.3	-0.374133	0.125273	1.01616	-0.034688	-0.37069	0.0175807	-0.0469897	0.123111	-0.924464	-0.729361	-0.431252	-0.490963	-1.52965	-0.054425	-0.523504	0.884723	0.558189	-0.395073	-0.578446	1.68817	0.437089	-1.20888	1.07717	-1.50451	-1.25486	0.0969948
	-1.2	-0.487794	0.661627	0.0414928	0.307243	-0.428677	-0.830962	-0.4977	-0.0624355	-0.320354	-0.11957	-0.384931	-0.385132	-1.53039	-0.277821	-0.666023	1.1068	-2.42428	-0.563907	-1.51642	2.1017	0.983518	-0.902794	1.88815	-1.40878	-1.29303	0.0532001
	-1.1	-0.496482	0.623755	-0.0929298	0.459045	-0.347428	-0.301244	0.128769	0.884718	-0.878878	-0.156391	-0.414307	-0.195382	-1.48349	-0.262538	0.0785854	1.51549	-0.832761	-0.470224	-0.822022	2.28297	0.171039	-0.0517024	2.68572	-1.31967	-1.36933	-0.0913919
	-1	-0.505578	0.601867	0.403209	0.0912894	-0.151312	-0.275706	-0.14567	0.447027	-0.611244	-0.325077	-0.43268	0.00593721	-1.53895	-0.0394945	0.0167123	1.28968	-0.102026	-0.864286	-1.37202	3.17699	0.946309	-0.118717	2.66608	-1.32147	-1.47364	-0.0499678
	-0.9	-0.632843	0.276926	-0.296802	0.0606297	0.345188	-0.235263	0.0377163	0.533588	-0.946772	-0.856012	-0.401917	-0.257432	-1.54678	-1.15411	0.628267	0.75477	-0.0847248	-1.25699	-1.03215	3.3672	1.80099	-0.589442	2.81596	-1.34702	-1.47628	-0.147989
	-0.8	-0.47108	0.00550937	0.603982	-0.0877581	0.348658	-0.5468	-0.80333	0.27926	-0.753882	-0.107055	-0.448816	-0.239643	-1.58021	-1.03865	0.568567	0.355623	-0.738431	-0.998755	-1.41727	3.48377	0.244039	0.497104	4.04053	-1.32864	-1.39651	-0.0553245
	-0.7	-0.528858	-0.0925365	0.277627	0.0620602	0.59264	-0.407061	-0.421819	0.183451	-0.941244	-0.319446	-0.413291	-0.169733	-1.55969	-0.76991	1.09698	0.646355	-0.827983	-1.10346	-1.2482	3.9973	2.45507	0.739934	3.75314	-1.20351	-1.48186	0.363219
	-0.6	-0.695109	0.649063	0.544975	0.714685	0.724331	-1.02697	-0.298842	1.11071	-0.45105	-0.248078	-0.453031	-0.403613	-1.54739	0.00463158	0.461129	0.104234	-0.296224	-0.237901	-0.926641	3.90936	1.37683	0.768032	4.89024	-1.2601	-1.25139	0.275902
	-0.5	-0.396172	0.0514239	1.17486	-0.0513499	0.399546	-0.520812	-0.414213	0.501496	-0.129295	-0.613959	-0.398312	-0.122924	-1.32696	0.64796	1.89007	0.427642	-0.800529	-1.22785	-0.791776	3.14534	1.99415	1.09023	5.10083	-1.26314	-1.41992	0.366999
	-0.4	-0.833035	0.138669	0.0343697	0.581583	0.487388	-0.288319	-0.434696	1.17826	-0.446281	-0.420496	-0.458144	-0.169855	-1.23902	1.1052	0.96628	-0.310153	-1.54928	-1.24901	-1.33009	3.40247	1.0941	2.46004	5.11442	-1.10928	-1.39613	0.112317
	-0.3	-0.77822	-0.0360504	1.36052	0.0688753	0.622581	-0.156356	-0.550262	-0.25607	-0.75331	-0.691018	-0.414728	-0.121969	-1.0754	2.09216	1.87051	0.895529	-2.01287	-1.17515	-1.32201	2.96187	2.32489	1.77382	4.51471	-1.2176	-1.53854	0.228581
	-0.2	-0.551158	0.686176	0.885234	-0.281644	0.82076	-0.686761	-0.845934	0.729257	-0.42155	-0.145601	-0.343337	-0.127068	-0.922771	3.4926	1.92199	0.503303	0.59175	-1.14653	-1.07808	3.55497	2.82387	1.89346	4.9584	-1.11855	-1.01851	0.850197
	-0.1	-0.739007	0.447192	1.5724	0.212372	0.30628	-0.425865	-0.0255217	0.0502652	-0.781488	-0.626982	-0.356752	-0.0488454	-0.806661	3.88032	1.93244	-0.410999	-1.10117	-0.980936	-0.761344	3.36613	3.01533	1.03845	4.77891	-0.749385	-0.551602	1.62939
	0	-0.302635	0.466036	1.04143	-0.300963	0.359663	-0.830328	-0.325907	0.065788	-0.155927	-0.425301	-0.304243	0.0399582	-0.918786	4.9822	2.17577	-0.412189	-0.0635911	-0.634729	-1.15445	3.46643	2.95709	1.52151	4.44053	0.0176928	0.0239122	2.21984
	0.1	-0.187649	0.330138	0.134216	-0.0429912	0.909043	-0.534882	-0.441296	0.391834	-0.898883	-0.644481	-0.307582	-0.0567764	-0.929341	4.5824	2.6941	1.34433	-1.29768	-1.33298	-1.61827	3.68102	3.17305	1.16813	5.30969	0.643726	0.58261	2.78628
	0.2	-0.169294	0.555662	1.31519	0.152409	0.558478	-0.857327	-0.565707	0.253131	-0.750965	-0.449943	-0.301154	-0.132438	-0.843459	4.81214	2.80146	-0.67434	-1.42697	-0.474526	-1.60116	3.77733	3.72837	1.91993	4.45391	2.08759	0.940083	3.00239
	0.3	-0.143738	0.703713	0.268428	-0.158024	0.0504101	-0.245142	-0.310946	0.347405	-1.17286	-0.390989	-0.290073	-0.123929	-0.84677	5.31226	1.66817	1.82669	0.5716	-0.273903	-0.973185	4.98607	4.88797	1.30711	4.49608	2.67908	1.42081	3.3874
	0.4	0.0554368	0.804472	0.636351	-0.689337	0.412148	-1.10217	-0.118197	0.899548	-0.285191	-0.383361	-0.24654	-0.0736589	-0.80744	3.67058	2.44806	-0.850641	-0.61151	0.316444	-0.789149	4.67597	4.23281	1.43508	4.25013	3.65145	1.63524	3.99624
	0.5	-0.378531	0.0382765	0.316015	0.0884531	0.119375	0.175554	0.0482079	0.385429	-0.39365	-0.531371	-0.258419	0.099645	-0.885995	4.95911	2.50903	1.89381	0.703539	1.12467	-1.08708	4.84189	4.35462	2.53784	5.00591	3.8346	1.75583	4.32691
	0.6	0.0484089	0.683963	0.438256	-0.355427	0.375743	-0.898321	0.482532	0.0934757	0.2718	-0.138453	-0.235104	0.184728	-0.800529	4.35521	2.27267	-0.451549	1.8231	2.06042	-1.5861	5.09004	3.58337	2.15555	4.73752	4.50304	2.36534	4.65164
	0.7	0.193824	0.570701	0.693119	-0.159625	-0.161592	-0.823169	0.123278	0.230684	-0.281853	-0.427823	-0.29677	0.143968	-0.655402	4.84221	2.79774	-1.52153	2.86978	1.88463	-0.982299	5.78562	5.41593	3.17993	5.53977	5.22516	2.39304	4.7292
	0.8	0.428876	0.460725	0.892732	0.197593	0.0804117	-0.543282	0.484335	-0.00807338	-0.738344	-0.312669	-0.24265	0.0698547	-0.698186	4.93725	2.6922	1.43587	3.70487	2.12164	-0.77629	4.4845	4.27457	3.58458	7.70468	5.60296	2.37156	4.64111
	0.9	0.25466	0.54537	0.350675	-0.519797	0.0683207	-0.876674	0.0761575	1.00958	-0.57778	-0.364917	-0.267202	0.333058	-0.65424	3.84785	2.42849	-1.43664	2.36385	1.35593	0.470952	4.4872	5.14454	2.34145	6.75204	6.15022	2.51832	4.76084
	1	0.177173	0.019889	0.416094	0.353475	0.0279879	-0.64585	0.115967	-0.126809	-0.469783	-0.00526705	-0.227096	0.35157	-0.657445	5.28592	2.66311	-0.246615	3.89243	3.30371	0.439311	4.49642	3.30362	1.82201	7.28134	6.83099	2.78933	4.9602
	1.1	0.00714151	0.465605	1.2473	-0.316859	0.373828	-0.146323	0.257142	0.427763	-0.470894	-0.318478	-0.136895	0.327355	-0.669175	4.04866	2.33219	0.204314	5.09375	2.81301	1.06938	3.63331	4.97719	3.20648	6.4362	7.04671	3.23527	4.97764
	1.2	0.0696312	0.776405	0.788159	0.0217751	-0.590765	-0.749718	0.87923	-0.222809	-0.191447	-0.673502	0.0497797	0.333565	-0.716352	4.80849	1.63364	0.365464	4.58962	3.44119	2.09465	4.38107	4.20611	3.96557	6.41059	7.52704	3.13763	5.14962
	1.3	0.394938	1.06131	0.109784	-0.500633	-0.0514985	-0.645449	0.157319	0.0753407	0.108517	-0.531224	0.137543	0.179006	-0.705776	4.68802	3.12817	1.62042	5.70323	3.32985	2.21536	4.15857	4.09403	4.90922	7.06258	7.84171	3.51502	4.9998
	1.4	0.195832	1.08912	1.35951	-0.204679	0.0499626	-0.632244	1.05152	0.130818	-0.456059	-0.311023	0.353888	0.248857	-0.770626	6.09944	2.81043	-0.371133	4.82392	3.11046	1.67525	4.48383	6.5929	3.68159	8.74922	8.09131	3.75359	4.86231
	1.5	-0.298585	1.10576	0.757948	0.152185	-0.313915	-0.728281	0.371686	0.146042	-0.648569	-0.380258	0.493803	0.143312	-0.844907	6.83631	2.51606	-0.294288	5.56136	2.91676	1.53007	3.96267	6.11239	1.98753	7.87643	8.51213	3.80362	4.72225
	1.6	-0.0199538	0.795446	0.149433	-0.464171	-0.565129	-0.796489	1.01712	0.0299527	-0.63985	-0.635243	0.607713	-0.0620432	-0.80514	5.92915	1.90586	-0.661035	5.55545	2.96096	2.3366	4.2962	6.38714	4.76215	7.34458	8.91085	4.08059	5.0155
	1.7	0.409461	0.414476	0.962988	-0.171591	-0.242187	-0.421094	0.374856	-0.0499944	-0.241749	-0.676496	0.641513	-0.0427674	-0.752331	6.53621	2.37554	0.519308	6.10654	3.41037	2.73387	4.55864	4.87704	4.38971	8.1358	8.88838	4.19579	5.25836
	1.8	-0.00152724	-0.17132	1.07053	-0.472556	-0.0265645	-0.735798	0.487568	0.336902	-0.343086	-0.850128	0.64646	-0.0474057	-0.681033	6.62551	2.17807	0.175814	7.89082	2.22431	2.66952	4.29397	4.74338	4.07036	8.2482	9.26206	4.56302	5.42827
	1.9	-0.112235	1.38659	0.202879	-0.651871	0.0103426	-1.25462	0.58987	0.0670854	-0.713531	-0.42525	0.677996	-0.0968619	-0.566075	6.91719	3.43569	0.132706	4.69761	3.40345	2.52845	4.40049	6.54906	3.78781	7.62966	9.47213	4.71678	5.31893
	2	0.290171	0.960185	0.265124	-0.652497	0.194471	-0.975903	0.83843	0.491734	-1.30803	-0.0264853	0.655463	-0.0923738	-0.213041	7.16167	3.21946	0.634863	4.93706	3.47404	3.72851	4.21105	5.11555	3.68354	7.48578	9.74017	4.78266	5.17421
	2.1	-0.141338	0.900606	0.949142	-0.771586	0.162101	-0.782054	0.609675	0.287892	-0.530451	-0.190204	0.747756	-0.0580134	0.0689822	7.60918	3.26576	0.0211998	7.48997	3.32822	2.69837	3.37594	6.2316	4.42222	6.05685	9.93166	4.84257	5.1468
	2.2	0.185321	0.46924	0.489267	-0.48149	0.411385	-0.861152	0.0835467	0.0845637	-0.782333	-0.574323	0.708572	0.0399228	0.300551	7.74909	3.4927	0.361407	5.05765	3.72352	4.1207	4.24757	5.75344	4.78544	6.0765	9.46457	5.21762	4.94177
	2.3	0.297319	1.24482	0.075639	-0.0504648	0.546013	-0.994473	0.501107	-0.111614	-0.149952	-0.220645	0.81075	0.0300998	0.45877	8.52948	3.4539	1.25881	7.83238	3.82368	3.73307	4.02033	4.3348	3.27739	7.37448	9.52257	4.71445	4.87799
	2.4	0.469725	1.15984	-0.542258	-0.753271	0.648464	-1.44574	-0.056838	0.095633	-0.618267	-0.303546	0.878535	0.134358	0.590316	5.40216	4.01311	2.4186	5.52236	3.8852	4.04492	5.17362	5.49607	4.16789	7.20419	10.2689	4.57529	4.64897
	2.5	0.906643	0.459805	0.0043181	-1.17178	0.419341	-1.06013	0.199166	-0.503092	-0.736718	-0.261757	0.934788	0.099885	0.71916	7.43993	4.83399	3.74054	7.37338	4.42925	4.01577	4.52407	6.4872	4.53543	8.2456	10.3059	4.69512	4.42072
	2.6	0.932948	0.760804	0.399277	-0.408389	0.527689	-0.772633	0.326417	-0.313276	-0.624542	-0.0718518	1.05152	0.103237	0.690777	6.02871	4.71923	3.47313	6.53131	3.27844	3.84259	5.30297	4.87147	4.1042	7.01398	10.2413	5.46276	4.08107
	2.7	0.642804	0.64881	0.26502	-0.519386	0.640054	-0.978895	0.167601	0.519557	-0.722719	-0.569048	1.07443	0.338765	0.640194	6.18	4.6073	3.97866	5.50006	3.44071	3.76145	4.13473	4.96553	5.28771	7.50619	10.291	5.76336	4.06997
	2.8	1.37828	0.310298	0.291783	-0.317146	0.867501	-0.793049	0.349154	-0.187497	-0.703819	-0.401063	1.1505	0.178369	0.464398	6.13926	3.76769	5.07746	9.29461	3.31866	4.29399	4.03015	7.23115	5.08204	7.67582	10.0091	5.77233	4.35114
	2.9	1.26748	0.723473	-0.181946	-0.896244	0.853345	-1.19009	0.521835	0.188383	-0.529192	-0.450584	1.15066	0.18778	0.360347	8.43088	3.82756	5.99282	6.44433	3.48801	4.32243	4.03818	6.24769	5.46065	8.89482	9.95547	5.73525	4.50321
	3	1.48429	0.877205	1.05779	-0.708861	0.436225	-0.699703	0.105695	0.0990751	-0.827057	-0.452258	1.14935	0.450525	0.267473	7.2156	2.99413	5.9727	7.58301	3.67698	4.97738	4.19816	5.1157	4.7948	7.18699	10.1139	5.68935	4.53694
	3.1	0.998313	1.03056	0.7128	-0.980592	0.769007	-1.03128	-0.123966	-0.0114827	-0.421124	-0.498419	1.18861	0.501321	0.1659	7.67302	4.74272	5.841	8.24267	3.45046	5.05043	4.36582	4.58031	5.48866	6.9927	10.1747	5.2192	4.58521
	3.2	1.2253	0.282921	0.577678	-0.35107	0.244323	-0.3819	0.324241	-0.171306	-0.458431	-0.594617	1.22866	0.555504	0.112504	6.66822	2.93531	5.54685	6.31212	3.42666	4.60506	3.37903	6.47082	3.83619	7.21682	10.0107	5.19219	4.50379
	3.3	1.35302	0.683945	0.372022	-0.338589	0.535368	-0.377667	-0.248596	0.243387	-0.239768	-0.577851	1.22591	0.626658	-0.00783646	6.20302	3.05709	6.50574	5.6293	4.68411	4.3958	3.4671	5.98197	5.90577	7.86274	9.87645	4.74943	4.57806
	3.4	0.676492	0.283908	0.445008	-0.998162	0.454961	-0.820326	-0.181037	-0.439725	-0.417562	-0.73217	1.2806	0.544529	-0.0941999	5.96413	3.74221	6.3043	5.83347	3.90032	5.01164	4.22818	6.71303	4.38149	7.39106	9.86552	4.43212	4.57287
	3.5	1.02947	0.631906	0.459449	-0.855348	0.513888	-0.82467	0.178066	-0.425306	-0.495326	-0.584039	1.22868	0.624897	-0.260182	6.22028	4.01568	5.15201	7.43218	3.94629	4.26182	3.98402	6.53473	5.31122	9.43674	10.1748	4.21593	4.37272
	3.6	1.0884	1.03263	0.62445	-0.524871	0.226119	-0.625289	-0.239032	-0.183902	-0.352243	-0.732803	1.24207	0.648821	-0.404989	7.35001	2.72654	7.33397	7.43924	4.4459	4.3178	3.90631	6.08912	4.72557	7.33189	10.0947	4.28521	4.38145
	3.7	1.73637	1.04864	0.45586	-1.22454	0.362459	-0.27502	-0.469243	-0.755086	-0.773086	-0.676675	1.25026	0.661943	-0.486311	7.35419	3.73676	6.29383	7.66231	4.68542	4.48502	3.58046	6.02326	4.68826	7.80683	10.0279	4.07261	4.57611
	3.8	1.28048	0.836588	1.0337	-0.424562	0.199948	-0.259396	-0.283142	-0.310246	-0.277436	-0.530537	1.24098	0.612213	-0.35584	7.30477	4.20523	6.48865	5.88923	4.52834	3.44073	4.35689	8.00208	5.69622	7.48901	9.55389	4.45976	4.41555
	3.9	1.23497	1.63774	1.0507	-0.612038	0.178652	-0.0269424	0.0156457	-0.048935	-0.282799	-0.806419	1.1258	0.551348	-0.287274	7.10065	3.81265	4.95807	6.8451	5.54101	3.92297	3.93553	7.36314	5.45646	7.02633	9.31888	4.35879	4.31082
	4	1.56843	1.4971	0.456168	-1.19399	-0.0198797	-0.661441	0.594282	0.611538	0.161559	-0.513538	1.12042	0.453945	-0.304322	8.27701	4.02494	7.51149	6.80144	4.3315	3.75934	4.29311	6.06189	6.33081	6.35221	9.46626	4.42776	4.2032
	4.1	1.51851	0.541395	1.16366	-0.898912	-0.145117	-0.393335	0.256437	-0.855138	-0.790833	-0.0360507	1.19648	0.53259	-0.326986	7.98688	3.56676	6.44362	6.26017	4.27607	4.60198	4.60166	6.1962	6.48126	8.13266	9.56346	4.0522	3.90233
	4.2	1.57624	0.712724	1.01346	-0.580486	-0.180554	-0.138522	0.825138	0.193727	-0.096197	-0.42236	1.20078	0.443181	-0.287686	7.24129	3.38532	8.19193	6.81725	3.67723	3.11565	3.77359	7.21792	4.01739	6.62012	9.52714	4.65283	3.65627
	4.3	1.10768	0.764243	0.733033	-0.494236	-0.0832226	0.303145	0.832985	0.129293	0.229627	-0.432344	1.21639	0.276293	-0.116481	7.69043	4.02395	6.88828	5.04061	3.01918	3.44534	3.64445	7.0389	5.48117	7.24646	10.2085	4.4282	3.3382
	4.4	1.41255	0.0161767	1.25489	-0.936092	-0.301962	-0.745937	0.888071	-0.206514	-0.18814	-0.196862	1.21923	0.14288	0.10392	8.65653	2.54971	9.90366	6.47573	3.93586	3.4008	3.74787	6.5764	4.5517	5.83321	10.6511	4.77503	3.06003
	4.5	1.29179	1.00898	0.839982	-0.669027	-0.432564	-0.53524	1.24772	-0.245752	-0.0533531	-0.042321	1.17215	-0.11323	0.254291	7.45656	3.53902	6.8557	6.00299	3.02142	3.5667	2.84984	6.41082	4.01844	5.17811	10.5067	4.274	2.73783
	4.6	0.468259	0.380184	1.81254	-0.679352	-0.463733	-0.322355	1.58363	-0.165787	0.439522	-0.193683	1.10915	-0.0961378	0.490591	7.52358	2.7231	7.85909	6.90874	3.30913	3.98609	3.16945	8.2248	6.37847	5.90802	10.2427	4.53005	2.56039
	4.7	0.483636	0.548154	0.448496	-0.836573	-0.341134	-0.668576	1.39679	0.10205	-0.243902	-0.248751	1.09894	-0.307506	0.725518	7.24156	2.94251	6.8889	3.88276	4.07796	3.16313	2.74949	5.35914	3.4126	6.20541	9.72627	4.43416	2.69873
	4.8	0.49689	0.660619	1.1561	-0.804721	0.289845	-0.15123	1.52325	0.150433	0.366757	-0.400883	1.03864	-0.158622	0.812121	7.68977	2.56343	8.49423	5.0892	2.45923	3.47004	2.59839	4.68803	3.73565	5.81362	9.39949	4.60312	3.19834
	4.9	0.528146	-0.0175096	0.997157	-0.638476	-0.38087	-0.291077	1.17471	-0.135356	-0.0396716	0.0541726	0.996073	-0.405889	0.892447	6.88295	2.43229	6.82856	8.36997	3.51528	3.67241	3.41922	7.40494	4.33026	6.26834	8.95979	5.11467	3.61206
	5	0.412566	0.492513	1.44548	-0.555495	-0.152435	-0.0438672	1.48533	-0.572456	0.516298	-0.269176	0.883157	-0.258801	0.765728	6.56591	3.71873	7.92179	5.74015	3.37019	4.13305	3.1327	6.33595	4.88487	7.10831	8.82063	5.56419	3.92266
	5.1	1.07253	0.489364	1.2338	-0.257339	-0.524513	0.0311685	1.01652	-0.697529	0.127126	-0.312143	0.880197	-0.0640482	0.726033	6.66785	3.50163	8.768	6.8952	3.08399	4.25306	3.00064	5.5064	4.59917	7.43521	8.54301	6.10175	3.74495
	5.2	1.02931	0.113765	0.95784	0.0294829	-0.331377	-0.47754	1.25566	-0.608253	0.693764	-0.138151	0.872144	0.0126577	0.827368	7.7352	3.69207	8.48017	6.59221	3.0188	3.44642	3.88036	6.73115	6.98675	6.50699	8.77476	5.7621	3.60284
	5.3	0.674035	0.246827	0.624937	-0.443548	-0.812681	-0.0789485	1.92413	0.493521	-0.0155643	-0.0500992	0.952674	-0.125472	0.90261	7.07161	4.63065	11.5436	5.22474	2.64672	3.91974	3.63627	5.85985	6.26637	5.9703	8.83305	6.01834	3.98884
	5.4	0.850795	0.326814	1.7443	-0.540013	-0.675574	-0.369189	1.3527	-0.267282	0.348671	-0.0516531	0.968763	-0.0982098	0.952123	7.72249	3.08863	8.15447	6.70653	2.80438	3.87254	3.48845	7.45587	4.73424	6.71325	8.46524	6.17026	4.17665
	5.5	1.16355	0.228275	0.967285	0.0951095	-0.650274	-0.00719929	1.87098	0.0542687	-0.323789	0.0663459	1.0136	-0.315422	0.95531	8.60401	3.0113	7.67879	6.18556	3.06639	3.60667	3.18459	6.08305	5.82889	5.18454	8.54874	5.97654	4.74629
	5.6	1.21224	0.317619	1.19085	-0.146291	-0.473096	-0.727575	1.80812	-0.509037	0.807859	-0.250577	1.08169	-0.119569	1.01817	7.04441	3.09597	7.93437	8.39198	2.4602	4.31505	2.68238	6.6301	5.95799	6.30623	8.79215	6.18744	5.16761
	5.7	0.99033	0.88886	1.74223	-0.0873363	-0.693931	-0.397364	1.89947	-0.577733	0.211781	0.0240669	1.06346	-0.26514	1.02546	6.58406	2.44434	8.88124	7.9823	3.45841	3.99656	3.1192	4.97058	5.54345	5.46939	8.867	6.14558	5.21845
	5.8	1.16639	0.139829	0.906476	0.252129	-0.683159	0.134157	1.53591	-0.322319	0.893065	0.293479	1.04948	-0.218023	0.924781	6.67735	2.23783	9.84618	8.65241	3.28478	3.80007	3.05361	5.92704	4.7925	5.89211	9.66684	5.94906	5.03735
	5.9	0.829911	0.617729	0.853713	0.323415	-0.80431	-0.49448	1.69069	-0.458514	0.470169	-0.172101	1.01247	-0.290837	0.889948	6.11695	3.53124	9.038	8.17078	3.82516	4.04823	2.42874	4.24649	4.09015	5.28184	9.13912	5.01755	4.71059
	6	1.16239	-0.121871	0.311952	0.196569	-0.640566	-0.585666	1.78563	-0.122982	0.146551	-0.35532	0.88866	-0.503415	0.874689	6.31303	3.14829	9.12664	8.34583	4.26393	3.22226	3.93465	6.61312	4.49091	4.57564	9.17902	5.06848	4.54692
	6.1	1.10046	0.47452	1.59587	0.383452	-0.635502	-1.04135	1.98866	-0.448331	0.733105	-0.288313	0.880095	-0.41978	0.781514	5.32601	2.52538	7.26361	5.60519	3.20049	3.78753	2.95696	6.89121	4.23109	5.5832	9.74143	4.63595	4.60884
	6.2	1.30892	-0.0335256	0.962992	0.536504	-0.760298	-0.775368	1.71827	-0.618817	0.728602	-0.231445	0.805052	-0.51152	0.701128	6.48457	3.81779	6.02955	7.90688	4.90805	3.63804	3.02361	6.51075	5.01209	5.12465	9.75645	4.37176	4.71539
	6.3	1.44389	0.304134	1.17342	0.205311	-0.622528	-0.681361	1.5584	-0.517727	0.276965	-0.452682	0.760407	-0.666081	0.526566	6.32341	2.71413	7.05337	6.92682	4.77537	3.20167	2.25061	6.56333	5.37575	6.95981	9.93498	4.47994	4.94849
	6.4	1.10823	-0.0798741	0.270127	0.383506	-0.572389	-0.324687	1.62286	-0.429913	0.56582	-0.389934	0.738534	-0.633316	0.451849	6.49474	3.81288	7.53383	9.07612	4.56594	2.93574	2.42573	7.88775	4.90975	5.64925	9.77195	4.71407	4.94654
	6.5	1.17585	-0.33082	0.805647	0.52634	-1.37632	0.104807	2.09449	0.153478	0.353491	-0.468791	0.674271	-0.688785	0.360617	6.00823	3.07153	7.47404	8.16909	3.19242	3.31013	3.36161	6.56706	7.1339	6.04688	9.97272	5.056	5.26019
	6.6	1.42791	-0.076005	1.22445	0.390912	-0.870685	-1.08044	1.91454	-0.642587	0.152075	-0.478846	0.658063	-0.751911	0.238199	5.54974	3.81754	9.0992	8.27086	3.50444	2.67241	2.38005	7.92036	4.62899	6.31914	10.3238	5.73099	5.41758
	6.7	0.987238	-0.264844	2.29994	0.350694	-0.90275	-0.191778	2.10103	-0.605391	0.444538	-0.387657	0.694816	-0.727968	0.1076	5.60983	2.27447	7.69078	7.96712	2.50509	2.15631	1.58575	6.14358	5.67156	5.99	10.1103	6.16699	5.59557
	6.8	0.939777	-0.294542	1.00905	0.604359	-0.913512	-0.242164	1.72838	-0.824606	0.491948	-0.781371	0.681242	-0.753701	0.105575	7.45899	3.94595	7.06212	8.89037	2.59056	2.68855	1.81997	7.57911	3.64265	6.02576	9.92169	6.11022	5.6471
	6.9	0.73109	-0.410148	1.04758	1.03763	-0.935834	-0.437732	2.04105	-0.365571	0.694915	0.065665	0.646619	-0.64817	0.128878	6.12851	4.70082	8.18712	11.885	2.83527	3.18077	2.87946	6.18155	6.31696	6.18052	9.95202	6.27868	5.56841
	7	0.874862	0.635464	1.0012	0.995549	-0.726876	-0.832013	2.75365	-0.459424	0.253962	-0.488487	0.650087	-0.771565	0.258243	5.90042	3.69824	8.12022	8.00534	1.85414	2.70593	2.6426	5.37523	3.9066	5.71343	9.29148	6.14644	5.83857
	7.1	0.69338	0.305844	0.936592	1.2357	-0.229013	-0.48325	2.33388	-0.228697	0.358348	-0.494707	0.756234	-0.746017	0.494676	6.751	2.92402	8.7705	9.60272	2.02641	2.45628	2.31766	8.03219	3.75033	4.78516	9.11297	6.24073	6.05501
	7.2	0.801416	0.41934	1.12929	0.363232	-0.732913	0.111636	2.15091	-0.301824	0.271491	-0.33483	0.853041	-0.750693	0.793508	5.48286	3.49987	7.10698	5.47963	3.1384	2.7082	3.30864	7.0407	3.70404	5.4156	8.70404	6.43543	6.09918
	7.3	0.827092	0.191232	0.749544	0.306046	-0.536497	-0.276537	1.88003	-0.422991	0.387509	-0.746661	0.771303	-0.600208	1.03643	5.49147	3.46074	9.54583	8.22146	3.1231	2.34081	2.25048	6.86039	4.30727	5.03929	8.4234	6.57566	5.94437
	7.4	0.767998	0.609582	1.50062	1.02383	-0.715459	-0.60208	2.62418	-0.49831	0.813663	-0.596558	0.736602	-0.363547	1.16128	5.60154	4.54821	8.95203	7.72474	2.33205	2.91968	1.8856	7.40202	4.09621	3.95518	7.89814	6.57064	5.80066
	7.5	0.687483	-0.332728	0.540779	1.02562	-0.798445	-0.326144	2.13974	-0.120446	0.961853	-0.172339	0.659679	-0.100938	1.12277	5.46518	3.30359	8.63068	8.70529	2.75866	2.23214	2.01457	6.6136	4.83643	4.54416	8.12516	6.62691	5.91777
	7.6	0.815532	-0.426496	0.323181	1.28856	-0.890658	-0.0591851	2.6288	-0.477898	0.965965	-0.329702	0.61498	0.0704777	1.06048	3.59776	4.31578	8.36476	7.28629	1.80845	2.33564	1.96925	6.95783	4.3924	4.49053	7.82928	6.64734	6.03445
	7.7	0.684991	0.61914	0.871393	0.888068	-1.09654	0.0502993	2.38545	-0.480584	0.585743	-0.295517	0.451259	0.363134	1.05397	3.44534	3.36143	6.74103	9.96974	1.78335	2.93557	1.63067	6.16079	5.43095	5.66122	7.82373	7.17516	6.09021
	7.8	0.495636	-0.369431	0.60299	0.928792	-0.356947	-0.432462	2.57376	0.314508	0.788241	-0.306604	0.487084	0.581181	0.937662	3.00368	2.84793	8.81738	6.5772	1.33452	3.18876	1.17891	7.84114	3.70044	5.56611	7.27737	7.38181	5.8539
	7.9	0.286748	-0.596378	0.885863	0.91032	-0.903349	0.319624	2.04569	-0.551551	0.404838	0.197658	0.447197	0.602943	0.866467	4.26578	4.16809	8.95703	7.22664	1.40422	2.25047	1.62437	5.85348	4.1725	4.74211	7.0866	7.15359	5.58807
	8	0.301208	0.471153	0.717101	1.29455	-0.486032	-0.342036	2.36953	-0.375098	0.750919	-0.00397386	0.462161	0.561163	0.761552	4.89699	2.22485	7.97541	6.34752	1.51467	3.51474	1.78344	6.83044	5.77175	4.78143	6.97855	7.31491	5.33769
	8.1	0.460233	-0.109309	0.251949	1.06332	-0.808566	-0.348334	2.30263	-0.769789	1.23888	0.404627	0.455301	0.674184	0.632401	3.64915	3.488	7.70075	6.56163	2.30302	2.66433	1.87216	4.45093	4.08078	4.67172	6.5821	7.16397	5.1382
	8.2	0.277613	-0.000403975	0.39987	1.03336	-0.990407	-0.337537	2.46748	-0.619629	0.455071	0.583389	0.384173	0.859257	0.589807	4.48092	2.14682	9.05835	6.74845	2.97654	3.37953	2.41137	9.17393	1.45909	4.90604	6.21579	6.77841	5.12628
	8.3	0.327616	-0.163878	0.928782	1.19809	-0.986341	-0.37986	2.59932	-0.64345	0.84597	0.501415	0.389958	1.24201	0.373228	3.83111	2.99819	9.62041	5.7833	1.99147	2.29797	2.29251	5.80192	3.97815	4.32057	5.97788	6.75579	5.7392
	8.4	0.37128	-0.247485	0.90719	1.00092	-0.971315	-0.106639	2.7245	0.0607616	1.13734	0.882951	0.397403	1.4875	0.415074	3.06831	3.02336	7.27143	6.4092	2.68003	3.22974	2.86219	7.06931	2.52122	6.05573	6.01764	6.21837	6.41616
	8.5	0.68221	-0.031604	0.0593268	0.618427	-1.06799	0.204808	3.22625	-0.435339	1.02275	0.511525	0.355222	1.38216	0.497793	3.43545	2.64334	7.87819	8.09808	3.34858	3.49897	2.51301	5.83132	1.74214	3.89007	5.75616	6.41904	6.89992
	8.6	0.674292	-0.176401	0.197724	0.424893	-0.374695	-0.136626	2.14997	-0.0516956	1.37813	0.568094	0.347218	1.51605	0.314665	3.13949	3.71459	5.93384	3.71695	2.48309	3.65606	2.615	5.87617	2.708	4.28268	5.51372	6.63324	7.3768
	8.7	1.1092	0.498155	1.13182	1.04342	-0.677025	0.0568402	2.72473	0.171611	1.25442	0.516934	0.296614	1.43706	0.273409	6.27503	3.60425	7.69944	3.99935	2.81892	4.09971	1.78938	7.0427	2.52786	4.25817	5.00603	6.63618	7.49303
	8.8	0.980571	-0.00784083	0.201428	0.375124	-0.813081	-0.0808738	3.31177	0.504973	0.899079	0.777561	0.316936	1.45919	0.416925	4.88066	3.13842	7.36089	5.61237	2.61763	3.61691	1.9661	6.9081	3.25861	3.72012	4.95604	6.66229	7.73435
	8.9	0.747164	-0.471451	1.09232	0.364766	-0.725899	0.0643464	3.50753	1.08574	0.895082	0.682373	0.315735	1.47475	0.618235	5.73558	2.69071	7.16735	5.47318	2.24836	4.11722	1.53241	6.55396	3.60186	4.54607	5.00368	6.62006	7.684
	9	0.864741	0.261593	0.380859	1.39212	-0.701327	0.0436179	3.43236	0.504119	1.36447	0.896407	0.310734	1.63545	0.967607	4.68875	2.98193	8.85305	6.41768	2.01644	3.29111	1.17025	6.38983	3.36937	4.50755	4.54293	6.24282	7.27012
	9.1	0.705908	-0.598844	1.22739	0.878725	-0.656434	-0.464564	3.0753	1.40444	0.473273	1.02395	0.295696	1.77935	1.13443	5.14901	3.25037	6.35659	5.8105	2.59368	2.7445	2.24194	5.65857	3.42953	4.55205	4.26428	5.99901	6.87569
	9.2	0.740327	0.272196	0.756222	0.18943	-0.545689	0.275039	3.08325	1.31491	2.26445	0.664914	0.275793	1.66647	1.30934	5.01674	3.79557	8.39011	5.65745	1.74651	3.28851	2.35989	6.20224	3.00452	4.41671	4.1204	5.90644	6.843
	9.3	0.366236	-0.637809	1.12064	0.868581	-0.857962	-0.0257565	3.4973	0.940577	1.13962	1.01309	0.33539	1.66735	1.51631	4.71479	4.0515	7.8874	6.00309	1.25396	2.36017	2.6267	6.12008	2.72767	4.0049	4.12557	5.76232	7.04995
	9.4	0.16514	-0.298634	0.526339	0.667201	-0.597364	-0.271449	3.29933	1.74915	1.86433	0.946481	0.344752	1.45198	1.53751	4.16128	3.07466	6.59028	5.55769	1.90223	3.40187	2.30684	5.82629	1.81709	4.05413	4.10673	5.91187	7.41293
	9.5	0.369662	-0.540901	0.578954	0.497343	-1.03475	-0.415503	3.21623	1.92269	1.11553	1.16965	0.350945	1.5441	1.48692	3.91407	3.07145	6.62271	6.74096	1.4691	2.43449	2.96495	6.37508	1.8518	3.41133	4.05493	5.83386	7.36439
	9.6	0.569833	-0.35282	0.612055	0.513968	-0.680318	-0.0998759	2.98638	2.22039	1.25082	0.940384	0.373821	1.43163	1.4082	3.18682	2.23599	5.37941	6.23162	1.90911	3.00212	3.12767	5.64496	2.68174	3.76434	4.09757	5.62519	7.21987
	9.7	0.237899	0.213947	0.162019	0.295093	-1.04977	-0.0363242	2.79119	1.13275	1.51511	1.07778	0.388578	1.10743	1.28281	3.70666	2.19082	6.66934	5.80897	1.47216	3.25171	3.05065	5.63657	1.51641	3.28556	4.48849	5.09986	6.86326
	9.8	0.615221	-0.572183	0.960638	0.76443	-0.392839	0.35503	3.02073	1.51965	1.42101	1.2722	0.386855	1.01639	1.15936	3.47816	2.08647	6.50789	7.5624	0.880968	3.35034	2.7714	5.21392	3.80589	3.07216	4.53539	4.78187	6.39979
	9.9	1.06807	0.16214	0.832844	0.337965	-0.906002	-0.0399132	3.5528	1.4959	1.21244	1.66985	0.421319	1.03375	0.993897	3.07352	3.95447	6.18321	5.34132	1.57877	2.47005	2.51423	5.09034	3.05129	4.06941	4.57834	4.45968	5.82614
	10	0.607845	-0.125154	0.474919	0.477516	-0.62235	0.265868	3.66112	1.43806	1.07881	1.582	0.344534	0.860944	0.891839	3.49828	2.24612	7.326	5.37953	1.28037	2.20936	1.70936	6.46423	1.3102	2.86953	4.28565	4.3673	5.47472
	10.1	0.590297	-0.618504	0.856975	0.61815	-0.57115	0.290627	3.62321	1.09276	2.09155	1.54026	0.337862	1.03648	0.770526	2.68759	3.07379	5.34082	7.02967	2.57858	2.57905	2.35872	5.7514	4.08811	3.26663	4.48891	4.20521	5.11604
	10.2	0.601637	-0.107274	1.10301	-0.17271	-0.572671	0.231594	3.64581	2.73056	1.55692	1.2802	0.312543	1.02635	0.566286	3.38082	3.20418	5.7615	9.16746	2.06111	2.41059	1.30795	6.31485	1.32321	2.85114	4.37758	4.16983	4.90976
	10.3	1.07431	-0.63751	0.562783	0.403373	-0.701388	-0.393954	3.30929	1.60414	1.20149	1.25777	0.30157	0.877122	0.535593	4.81762	2.98803	4.56774	4.03652	2.57506	2.62019	0.874956	6.02525	2.04739	3.42738	4.18489	3.95645	4.88632
	10.4	0.54194	-0.801791	0.16725	0.250985	-0.704142	0.535921	3.44708	0.869122	1.44385	1.59093	0.222575	0.883311	0.708642	4.11265	2.48975	4.65066	8.35861	2.75598	2.90453	1.36864	5.53425	2.23108	3.38577	3.85133	3.72546	5.0042
	10.5	0.603082	-0.514555	1.18466	0.0525553	-0.766283	0.0967732	3.40067	1.90404	1.79096	1.15349	0.202025	0.792741	0.980253	4.22135	2.3801	4.57683	6.85131	2.70268	2.71273	1.30657	4.55651	2.20427	2.71424	3.78412	3.35872	5.13736
	10.6	0.608835	-0.904137	0.475385	0.334175	-1.06243	0.682665	2.96034	1.45737	1.11256	0.955951	0.0885383	0.862886	1.0464	3.48975	2.68875	4.24667	6.32925	1.9512	3.37658	2.20392	4.7486	1.46566	3.60362	3.58785	3.30306	5.02143
	10.7	-0.0476473	0.200649	0.331952	0.413346	-0.648759	0.460766	2.8404	1.89516	1.38561	1.32988	0.0513213	0.878203	1.22026	3.58193	2.98973	3.6677	5.86734	2.86014	2.83402	2.09434	6.50079	3.20346	2.69791	3.61626	3.28789	4.84464
	10.8	-0.0320692	-0.746292	0.288154	0.6541	-0.944934	0.950419	2.52941	2.10509	1.26127	0.971063	-0.0086741	0.754794	1.43484	4.02999	2.59659	4.0942	4.13633	1.91899	2.5036	2.20046	4.9392	3.06498	2.95283	3.61601	3.70421	5.04726
	10.9	-0.0907751	0.117091	-0.171855	0.469315	-0.980905	1.38043	2.95633	2.26719	0.629623	1.00478	-0.0632602	0.667179	1.56891	2.65079	2.08785	2.67221	4.64591	2.47516	3.5482	1.5943	6.21706	1.58191	2.77232	3.97758	3.84475	5.67898
	11	-0.37836	-0.576089	0.388646	0.601162	-0.858984	1.78644	2.57013	1.48368	1.90041	1.03274	-0.105673	0.525959	1.46938	3.48324	2.40176	5.02315	3.71883	2.46853	2.147	1.27279	4.89142	1.65232	2.55157	4.2797	3.94499	5.8578
	11.1	-0.261425	-0.0855131	0.343708	0.377803	-1.44714	2.38627	2.91089	1.70735	1.29278	1.26961	-0.153434	0.414829	1.34565	2.96934	1.76564	3.69328	2.67143	2.239	2.80994	2.18303	5.86382	1.9618	3.5701	4.33066	4.1404	5.75228
	11.2	-0.476885	0.460712	-0.0239929	0.16314	-0.897037	2.15856	2.3469	2.01053	1.07703	0.931071	-0.157234	0.38779	1.15088	2.79437	1.23788	3.43886	3.67129	2.83052	1.44565	1.11538	4.84134	3.62425	2.86373	4.95032	4.27554	6.04857
	11.3	-0.372714	0.0648861	0.60686	0.143063	-1.19229	3.0128	2.78891	1.19718	1.22284	0.779196	-0.18074	0.363586	1.06486	2.80363	1.14139	4.14317	4.74626	2.56931	2.27157	1.28737	5.44781	1.65022	2.34907	5.85685	4.30311	6.35802
	11.4	-0.00676531	0.0107638	0.254086	0.775139	-0.490973	3.10438	2.04228	1.94228	1.33116	1.37423	-0.142819	0.290559	1.09205	3.09453	1.98367	3.31091	5.93016	2.19773	2.15125	0.672066	3.54427	2.6011	4.48565	6.74564	3.8686	6.52384
	11.5	-0.576639	0.0159787	1.26326	-0.212275	-0.818454	3.09671	2.59077	1.74199	1.47531	1.04001	-0.126414	0.019576	1.12658	2.60644	1.68002	5.16311	4.98711	2.05507	3.09651	0.579087	5.56404	2.33961	3.9897	7.32886	3.80197	6.36594
	11.6	-0.757941	-0.535378	0.0180712	0.0502611	-0.688546	3.25454	2.68015	1.21381	2.11662	1.12188	-0.0253044	0.179542	1.03606	3.29634	1.2409	3.91545	5.46202	1.63117	2.45647	0.480041	5.34077	2.50518	3.10106	7.77445	3.39812	6.0955
	11.7	-0.442632	0.262913	0.985689	-0.216188	-0.886117	3.24469	3.04789	2.81715	1.23242	0.830577	0.00556645	0.0445131	1.05653	3.73234	1.51355	4.02848	4.46345	2.90437	2.18165	0.525587	5.46441	3.88957	2.35709	8.17512	3.25046	6.1192
	11.8	-0.544592	-0.0926703	0.911595	0.268205	-0.532547	3.7578	3.35733	2.45758	0.897834	1.73452	0.144585	0.295903	1.04219	4.81516	1.19179	3.58503	4.97936	1.75116	1.58116	0.0402565	6.37731	2.49237	1.51601	8.76055	2.62744	5.96574
	11.9	-0.296276	0.139253	0.224056	0.192848	-0.341427	3.65674	3.48171	2.17841	1.34455	1.15549	0.172618	0.289238	1.01175	4.59056	1.25914	3.24395	5.00566	1.36925	2.52145	0.435195	5.45029	3.7677	2.75072	8.71542	3.01838	5.69105
	12	-0.391413	-0.463335	0.540294	-0.1681	-0.285994	3.47609	3.0178	2.58954	1.10793	1.02931	0.223691	0.531698	1.00174	5.17144	1.56585	2.91204	5.89914	2.30436	1.67219	1.06535	5.50816	2.65041	2.38162	9.09237	2.7086	5.43801
	12.1	-0.648214	0.118896	0.446623	0.683418	-0.568575	3.76864	2.8197	2.46511	0.94165	0.72304	0.258813	0.750396	0.95414	5.87096	0.622133	3.04983	5.24369	1.38097	2.34993	1.77268	5.40903	2.9587	2.02797	8.63315	2.46759	5.13088
	12.2	-0.454098	-0.373884	0.834584	0.407176	-0.423409	3.74107	2.86937	2.89684	0.860645	0.869271	0.307138	0.838041	0.83906	6.08022	2.14339	4.54319	6.16073	1.36789	2.53599	1.30825	5.78758	3.11039	3.07253	8.71707	2.38994	4.86246
	12.3	-0.362577	-0.74979	0.891001	0.535854	-0.269853	2.97798	2.50968	2.21127	1.01085	1.43199	0.390495	1.10589	0.739831	5.37303	-0.19443	3.51716	4.23641	1.92734	2.02358	1.34412	4.46447	3.13994	2.06837	8.4122	2.12521	4.4923
	12.4	-0.0740591	-0.210906	1.52328	0.491127	-0.453605	3.45799	2.37326	2.11885	0.979726	0.819944	0.507238	1.1583	0.653869	5.12558	1.05991	1.99903	6.35897	1.51792	2.22844	0.765977	5.41334	2.13515	2.53289	8.24448	2.18799	4.06273
	12.5	-0.176877	-0.593919	0.617984	0.0263915	-0.458765	4.02052	2.63232	2.83847	0.120111	1.23266	0.601937	1.31614	0.67801	5.516	0.464573	4.24199	5.05539	1.4365	1.94666	0.75459	4.71921	2.82442	1.84115	7.8707	1.82985	3.88461
	12.6	-0.00400555	-0.290925	1.98778	0.08016	-0.647354	3.36747	3.08576	1.51898	0.877463	0.574645	0.787424	1.20918	0.695208	4.75848	0.613281	3.38495	4.5793	0.631912	2.81065	1.05115	7.11662	4.26748	2.10024	7.98703	1.94059	3.81444
	12.7	-0.0346004	-0.627467	1.70337	0.0688335	-0.211055	3.87507	2.97628	3.24475	0.878918	0.879442	0.723347	1.16573	0.722593	5.91879	1.73829	5.22238	5.31866	0.935775	2.08264	0.236895	4.98135	3.43333	1.94024	8.78688	1.70889	3.5509
	12.8	0.125807	0.0387964	1.82107	0.253288	-0.0959914	4.61735	3.03912	1.9472	0.147161	1.19842	0.833452	1.14677	0.824947	5.18179	1.02808	4.29708	5.28752	2.17568	2.14506	0.122705	6.32686	4.32103	1.69395	8.87772	1.57353	3.33695
	12.9	-0.316522	-0.00672396	1.01827	-0.0064608	-0.118678	4.49224	2.99976	2.4651	1.11325	0.577167	0.795475	1.06991	0.95798	5.10699	-0.17176	4.4888	5.86067	1.26621	2.03335	0.403545	5.50966	3.21531	1.73145	8.93891	1.48466	3.11681
	13	-0.103444	0.39786	1.70059	0.214178	-0.0552174	4.98433	2.33718	3.40215	0.707517	1.10734	0.899204	1.02503	0.984789	4.96059	1.31584	4.60496	5.65705	1.56152	1.79919	0.344642	4.98227	3.73949	1.9894	8.90516	1.55505	2.85728
	13.1	-0.328161	-0.573393	2.04742	0.203294	-0.201683	4.83063	3.07214	1.94973	0.778156	0.834745	1.02971	0.679167	1.04788	6.39483	-0.0554504	3.58548	7.58581	1.45083	1.52401	0.525356	7.37835	3.40845	2.61143	8.72971	1.78159	2.69942
	13.2	-0.0484452	0.10011	1.66824	0.0283937	-0.337545	4.74469	2.18605	2.70754	1.15976	0.616699	1.00908	0.829007	1.19791	5.79803	0.997447	2.57032	5.62267	1.32908	1.14678	0.329276	5.43813	4.09819	2.22075	8.37334	2.38033	2.74287
	13.3	-0.36525	-0.324598	1.45125	-0.0359378	-0.458778	4.88911	2.31483	2.07584	0.476722	0.796766	1.04478	0.715162	1.35598	5.84557	1.27894	2.73624	6.09612	1.067	1.8923	-0.447684	5.19713	3.04402	2.04562	7.96868	3.12116	3.01026
	13.4	-0.024357	0.177524	2.15647	0.0963769	-0.0939119	4.39769	2.1554	2.89509	0.541101	0.510324	1.08242	0.696069	1.43442	5.20665	0.823159	3.49849	4.46491	0.941222	1.68444	0.149991	5.52222	3.4626	2.39882	7.77161	3.70248	3.66335
	13.5	0.352566	0.329172	1.78431	-0.156022	-0.508662	4.20809	2.1144	1.76803	0.227042	0.80331	1.06489	0.84048	1.44607	5.74781	0.208813	3.72216	5.47412	1.76929	1.99915	0.487103	5.14641	3.09844	2.82651	7.08112	3.61391	4.3513
	13.6	0.228871	-0.333039	2.28323	0.634979	0.556753	4.71769	2.01608	2.43615	0.754614	1.102	1.01475	1.04514	1.52923	4.60455	1.04782	4.68482	5.02302	1.37403	1.46165	1.05388	5.89058	3.28915	3.6749	6.86895	3.41931	4.59612
	13.7	0.386631	-0.637865	1.85898	0.323199	-0.166082	4.90365	2.57612	1.70257	0.388418	0.466432	1.00342	1.14936	1.49145	4.39377	1.11943	1.58868	4.39765	1.40444	0.829338	0.957084	5.24858	4.14806	3.85643	6.59976	3.52656	4.61229
	13.8	0.76478	0.50015	2.67524	-0.241353	-0.19845	4.63206	2.16698	2.64871	0.315552	1.00443	0.969859	1.17554	1.40877	4.56739	1.80087	3.56432	3.92938	1.18788	2.00711	0.86567	4.58133	4.57536	3.732	6.42295	3.72754	4.37668
	13.9	0.287421	0.0583219	1.4055	0.494195	0.00985503	3.66911	2.5751	3.20413	0.458098	0.21441	0.992999	1.60695	1.29475	2.91641	2.58664	2.89206	3.11295	1.02335	1.54433	1.16785	5.60905	3.74832	5.27167	6.217	3.89018	4.14541
	14	0.157398	0.780901	1.81227	-0.288289	0.210841	4.2068	2.37995	2.63552	0.163913	0.912458	0.970645	1.65908	1.1312	3.14783	2.58859	2.28766	5.70498	1.30373	2.23524	1.6987	4.51623	3.78579	5.09573	6.36756	3.67947	4.02306
	14.1	0.436413	0.306521	2.01389	0.0358723	0.0892149	4.2353	1.99252	2.54554	0.405766	0.933465	0.979254	1.76573	0.95608	3.34939	2.52981	2.13559	4.09339	1.41486	2.17973	1.48116	4.93716	3.18924	4.30407	6.48375	3.30834	3.71784
	14.2	0.391448	0.00677079	2.03972	0.195719	-0.330522	4.0343	2.05216	3.3378	0.195376	0.28593	0.909124	1.73449	0.707067	2.38731	2.66943	2.17022	5.82663	2.38828	1.90069	2.5126	6.02585	3.28212	4.91211	6.45586	3.25852	3.46821
	14.3	0.452991	0.172485	1.93638	-0.407487	-0.0605326	4.15146	1.71346	2.14667	-0.0103735	1.09815	0.825053	1.45463	0.462102	2.49213	2.15122	2.73608	3.66018	2.92553	2.04961	2.35772	6.35751	2.95516	6.00069	6.49571	2.97481	3.34681
	14.4	0.598373	0.405187	2.35099	0.167724	-0.351901	3.90356	2.03859	2.58387	-0.0891696	0.386918	0.855276	1.32598	0.292396	2.11941	3.05853	2.71285	5.49776	3.14854	2.22245	2.65996	5.77408	3.23693	3.55107	6.5092	3.04478	3.61293
	14.5	0.477156	0.991002	2.93291	-0.450182	-0.420495	3.8129	1.82563	2.72546	0.538963	0.552925	0.85879	1.30119	0.239546	2.37901	2.19365	2.04908	3.6537	2.65368	1.96558	2.24795	5.18829	3.34804	4.71466	7.01283	2.79373	3.94002
	14.6	0.778975	0.261877	1.92458	-0.463156	-0.400717	3.24434	1.67864	2.63791	0.511152	0.437366	0.786514	1.10338	0.0634278	3.87778	3.62423	2.91294	5.17303	3.787	1.57039	2.84331	5.8375	3.27231	6.50529	7.25631	2.62984	4.05905
	14.7	0.470296	1.11875	2.78415	-0.561613	-0.151323	4.08956	1.94949	1.18479	0.69127	0.622256	0.76713	1.10598	-0.0984312	3.58924	1.79011	2.53849	6.10149	3.46731	1.85122	2.82487	5.17207	3.69658	4.12799	7.38903	2.44172	4.34088
	14.8	0.388012	0.583385	1.50114	-0.0636302	-0.211708	3.66189	1.53543	2.28459	0.556182	0.613555	0.728951	1.1261	-0.134143	4.24466	1.8172	2.8329	7.14679	3.86859	1.82434	2.16104	5.0754	1.22121	4.96374	7.36283	2.89776	4.65016
	14.9	0.144885	0.278282	1.97268	-0.338279	-0.246604	3.57934	1.9854	2.27516	0.100132	0.359723	0.664919	0.960083	-0.150467	2.85071	2.31493	2.82131	7.11695	3.4912	1.43111	1.78476	6.37854	2.59271	4.883	6.99307	3.4744	4.54375
	15	0.362953	0.631478	1.48498	-0.0593094	-0.0592022	4.32496	2.0033	2.46811	0.080718	0.861518	0.678808	1.17649	-0.127691	3.99867	1.8562	1.92781	5.21868	3.50621	1.86349	2.41118	4.91376	2.09187	5.15236	7.07042	3.95436	4.36013
	15.1	0.281392	-0.294486	2.70214	-0.0192105	-0.393955	4.31006	2.19759	1.8846	-0.113511	0.592879	0.586907	1.03399	-0.0945794	3.20412	2.98442	2.40673	7.6598	3.07808	1.18179	2.34296	5.27871	2.70821	4.79229	6.81446	4.20075	4.09306
	15.2	-0.132721	0.766646	2.3599	-0.500243	-0.543431	4.21852	2.04879	2.8816	0.588406	0.780258	0.562723	0.950675	0.153873	3.39082	2.79392	2.09557	6.25243	3.86049	1.83478	1.32547	6.04799	1.40009	4.08302	7.1955	4.29048	3.8191
	15.3	0.25426	0.564594	2.82364	0.0520662	-0.719493	4.31696	2.3033	1.49682	0.051963	0.5977	0.579919	0.881377	0.585391	2.04516	3.04271	3.19732	8.58497	3.3914	1.24045	1.63708	6.04541	3.21697	3.6376	7.374	4.2877	3.74449
	15.4	0.865532	1.04707	2.44582	-0.100806	-0.256635	4.11974	1.61775	2.62329	0.571558	0.860629	0.581573	0.928359	0.934515	2.95648	2.75518	2.76687	7.70805	3.23243	2.14122	1.48314	5.39036	4.46065	3.75221	7.87611	4.07181	4.08088
	15.5	1.0668	0.114542	1.90877	-0.159081	-0.799387	4.26608	2.50216	2.31044	0.0521164	0.436246	0.553242	0.803921	1.25626	1.8526	2.82272	2.47104	7.74069	2.61191	1.87506	1.59581	5.72025	3.50966	5.09805	8.26566	4.59151	4.52948
	15.6	1.1801	1.51291	2.9059	0.0756256	-0.431461	4.71858	1.82055	2.69725	-0.431975	1.26155	0.564767	0.773391	1.8052	2.2723	2.87833	3.95671	7.24054	3.2861	1.24958	0.978809	6.11164	3.28616	3.90385	8.44453	4.35469	4.81401
	15.7	0.702441	0.665188	1.44553	-0.008536	-0.380945	3.90548	2.42383	2.08811	0.0715541	1.17186	0.601465	0.703375	2.45123	2.3807	3.0688	2.82927	5.5057	2.89389	1.65813	0.758465	4.14043	2.38622	4.12299	8.29132	4.2721	4.86123
	15.8	1.13662	0.857202	1.61885	-0.549433	-1.01335	4.1941	1.97154	2.1578	0.759208	1.14764	0.539173	0.816976	2.88555	2.27698	4.03122	5.45522	5.0677	3.16574	1.21495	1.74794	5.43232	3.33425	3.55744	8.09355	4.28681	5.09675
	15.9	1.47129	0.44145	1.63792	-0.0602807	-0.39704	3.83291	1.81945	1.91294	0.994173	1.42241	0.613933	0.689157	2.99021	3.59543	3.02417	3.58682	4.42519	2.70378	2.35764	0.493869	5.12154	2.0748	3.07468	8.06441	4.06815	5.35036
	16	1.12858	1.08023	1.84744	-0.289837	-0.462229	4.14339	1.39825	2.26223	0.632155	2.00314	0.627564	0.617908	2.93758	4.07804	2.7252	4.21155	6.05114	2.68813	1.9842	1.26786	5.73397	2.05931	3.36332	7.43594	3.96946	5.37386
	16.1	1.46574	0.865378	1.96224	0.624007	-0.201074	3.44376	1.78513	1.96019	0.681235	2.25684	0.609467	0.529599	2.85496	3.7584	2.25439	4.15142	4.22902	2.21081	1.79296	1.78193	4.62248	1.40225	3.52702	7.16023	3.77534	5.1192
	16.2	1.14284	0.519835	1.96311	-0.052269	-0.595677	3.63638	1.97314	2.28897	0.717722	1.86447	0.573618	0.455032	2.83341	4.39789	4.18804	4.28634	4.48625	2.74273	2.27021	0.865171	4.83832	2.39406	2.47681	7.10908	3.40544	4.88271
	16.3	1.15965	0.774321	1.64475	0.0309198	-0.645635	3.95201	2.49867	1.99371	0.518675	1.74817	0.580402	0.559802	2.87643	4.12022	4.29545	4.23454	5.49102	2.47819	1.9079	0.662986	5.14602	0.993692	3.17209	6.73717	3.14987	4.55438
	16.4	0.629993	0.509836	2.08199	0.612684	-0.827834	3.49782	2.31417	2.53768	0.147075	2.25318	0.523811	0.659027	2.7499	3.99074	3.86765	3.84224	7.00963	1.90296	2.25757	-0.469015	5.14512	3.34285	1.96038	6.49958	3.583	4.24596
	16.5	1.02153	0.752992	2.40215	0.652311	-0.416839	3.15595	1.99538	2.53418	0.594418	1.74788	0.533343	0.626703	2.90853	4.14797	3.03518	3.8332	6.12897	1.94758	2.49518	0.386718	4.65138	3.31801	4.34178	6.41644	3.47055	3.99634
	16.6	0.360672	0.491052	2.3815	0.346925	-0.95784	3.28835	2.04523	2.59092	0.553735	2.00304	0.605752	0.822173	2.89605	4.20719	4.43096	3.76097	8.20164	2.59306	3.05657	-0.141118	3.90496	2.41758	2.9881	5.99934	3.56131	3.78806
	16.7	1.02531	0.501952	0.608423	0.436111	-0.864567	3.53298	1.9358	2.75736	0.87058	1.7609	0.6872	1.04907	2.89129	3.06433	2.85425	3.16174	8.74239	1.58248	2.11544	0.129581	4.90622	4.02074	2.30195	5.7363	3.30422	3.48433
	16.8	0.394877	0.783154	2.17314	0.500478	-0.786951	3.12428	1.99481	2.4309	0.379187	2.23212	0.671434	1.24456	3.06105	3.06654	3.00743	4.92919	6.32919	0.841288	2.21521	-0.797027	4.38279	3.48724	2.03915	5.30855	3.5465	3.29648
	16.9	0.680432	0.858466	1.47567	0.385805	-1.03972	3.33525	2.21094	2.66583	0.011249	2.03554	0.660621	1.49439	3.08417	3.04297	4.50043	3.70882	5.42692	1.17799	2.25339	0.24079	6.09918	2.77059	2.82802	5.25295	3.39139	3.022
	17	0.662363	0.641355	1.45261	0.509352	-0.9404	3.02953	1.93147	1.95398	0.237805	2.31103	0.649562	1.43541	3.11623	2.70713	2.49043	4.52021	6.44134	1.64256	1.91685	0.0810982	5.78336	3.54414	2.14114	5.20618	3.62163	2.90495
	17.1	0.431246	1.02667	1.44672	-0.0946336	-1.10701	2.94652	1.68752	2.20764	0.173888	2.0791	0.66021	1.63385	3.03623	2.7349	4.84897	2.91478	5.71552	0.745322	2.50351	0.879907	4.04109	2.77225	1.91346	5.37595	3.24858	2.72213
	17.2	0.814716	0.988202	2.14117	0.467673	-1.01732	2.86256	1.63545	2.69891	0.120137	2.24222	0.628683	1.83305	2.88136	2.10703	3.57699	2.22892	4.58663	0.696079	2.12124	0.428628	5.47724	2.02343	2.22674	5.76867	3.80798	2.61917
	17.3	0.401165	0.699575	1.43423	0.142916	-1.00332	2.72099	1.29968	2.02092	0.488491	2.50191	0.684959	1.74495	2.61378	2.79828	4.39201	2.61566	7.33974	1.13952	2.02859	0.872636	4.39209	1.76252	2.66669	5.55853	3.87844	2.34381
	17.4	0.734063	1.29734	2.15909	0.278659	-1.28276	3.11571	1.41358	1.85596	0.756763	2.56909	0.630869	2.06432	2.35527	2.44971	2.93434	3.23939	6.13718	1.42982	2.21357	1.5242	5.67668	0.950431	2.32374	5.3517	4.62631	2.29669
	17.5	0.826801	0.942066	1.44453	0.0292	-0.629128	2.35277	1.2948	2.06998	1.10012	2.31921	0.63581	2.07692	2.14885	1.48584	3.60977	3.2855	6.39915	0.817914	2.27565	1.01046	5.74734	1.55427	3.30603	5.08851	5.11999	2.18572
	17.6	0.966572	1.22906	1.28563	0.347736	-1.08442	2.92795	1.53602	1.4062	0.309672	2.53087	0.625226	1.98787	1.84924	1.01406	2.52406	2.53178	5.48746	1.23057	2.14489	1.37093	4.94224	1.40813	2.05313	5.18253	5.23751	1.96945
	17.7	1.04954	1.05455	1.27636	0.00766404	-0.663709	2.85069	1.02407	1.78179	0.425416	2.10046	0.622357	1.91024	1.56788	1.19142	3.16118	1.84271	4.84897	1.03183	1.86848	0.801885	6.22432	1.58331	1.99557	5.5001	5.0293	1.74147
	17.8	0.6458	0.262404	2.4652	0.609606	-0.846679	2.4112	0.783493	1.6657	1.01644	2.11453	0.636777	1.85623	1.34733	1.23342	2.4094	1.22487	3.98477	1.03882	2.20324	0.909895	4.70648	2.16926	2.25426	5.50161	4.77614	1.61985
	17.9	0.742112	0.795961	1.06368	0.259754	-0.849586	2.36025	0.943118	2.21089	0.387279	2.1116	0.570326	1.78909	1.20951	1.35916	2.43906	2.38519	6.50561	0.280689	1.92249	0.432753	5.09946	1.24573	2.26851	5.93765	4.4132	1.65089
	18	0.485494	0.586979	2.41927	-0.263844	-0.840425	2.94887	0.826996	0.918193	0.472573	2.06801	0.592897	1.58377	0.966165	1.85999	2.50917	1.82886	4.50925	0.13773	1.20948	0.803668	5.18077	2.35218	1.65289	6.59106	3.97851	1.7286
	18.1	0.460837	0.766795	1.28151	0.0415539	-1.06264	1.89687	0.475078	1.87249	-0.0215574	1.75402	0.569276	1.48776	0.844556	1.15423	2.91628	2.8877	3.19197	0.15217	2.29524	1.09808	3.91402	1.71221	2.49795	6.97547	3.73254	2.09114
	18.2	1.01637	0.644889	1.65236	0.0268067	-0.739672	2.51522	0.669512	1.66557	0.257988	2.39275	0.660429	1.52195	0.738349	2.12578	2.75608	3.6606	2.74025	0.310234	1.96484	1.25371	5.75817	1.40783	1.81999	7.62497	3.59083	2.58486
	18.3	0.466784	0.605587	1.39321	0.337714	-1.13892	2.17632	0.902357	1.68544	0.461334	1.98093	0.756202	1.52687	0.698065	1.69461	2.83515	2.46644	2.76427	0.42219	2.29544	1.19995	4.76687	2.81511	1.85824	8.41371	3.37414	3.03704
	18.4	0.721797	0.854926	1.17392	0.406852	-0.513221	2.86267	0.926989	1.39828	0.627835	2.00118	0.805039	1.5056	0.708123	1.25765	1.89479	3.29642	5.24674	0.131926	1.88995	0.781282	4.40038	2.28006	1.63763	8.61303	3.53465	2.8986
	18.5	0.366341	0.46402	0.712786	0.275365	-1.16089	2.47453	0.817091	1.42323	0.72691	2.06523	0.81757	1.52697	0.731449	2.41426	1.72794	2.27959	3.09065	0.733054	2.20892	1.9363	3.93068	3.36435	1.0561	9.02612	3.52461	2.83822
	18.6	0.255304	0.0236825	1.32815	0.138157	-0.81245	2.61259	0.882201	1.31699	0.578849	1.604	0.824196	1.39637	0.695408	3.59642	2.20336	3.68107	4.66619	1.72581	2.60835	1.61803	3.54451	1.6509	1.82987	9.29673	2.98651	2.70254
	18.7	0.297816	1.02289	1.48715	0.261138	-0.860653	2.66574	0.732504	1.10765	0.236318	2.1421	0.881025	1.38442	0.659748	3.19238	1.50665	1.00114	4.95179	1.66937	2.63319	1.3351	3.71819	2.27442	2.87491	9.05464	2.7865	2.79773
	18.8	0.624784	0.156028	1.0472	0.12376	-1.2108	2.568	1.00771	1.24792	0.517924	2.09024	0.873393	1.13367	0.65022	3.38622	1.75002	4.47512	5.34427	2.95613	2.46996	1.61022	5.06343	2.30366	1.69941	8.65523	2.91765	3.19346
	18.9	0.401585	-0.0461246	0.784219	0.379775	-0.534627	2.54913	0.917561	0.627664	-0.0725954	2.02862	0.868972	1.2172	0.613604	3.43351	2.0543	0.926713	4.18891	1.68864	1.63437	1.5252	4.0399	3.48135	2.28959	8.68354	2.53909	3.87758
	19	0.224872	0.708378	0.91478	0.25631	-0.841569	2.92729	0.271966	0.877906	0.833642	2.12014	0.816958	1.172	0.439872	2.87247	1.30316	3.42632	7.73172	2.2956	1.63989	1.14307	3.13304	1.75582	2.29366	8.20596	2.37639	4.43306
	19.1	0.438262	0.199951	0.911132	-0.341683	-0.994607	2.19589	0.813269	0.868443	-0.278547	2.02321	0.798761	0.892401	0.297014	2.60981	1.71962	1.75183	7.21939	1.77444	1.69939	0.940754	3.99459	1.33927	1.7946	8.10399	2.07902	4.64216
	19.2	0.208476	1.3526	1.02861	0.175039	-0.87082	2.92689	0.613172	1.12558	1.02955	2.71553	0.762148	0.875188	0.139276	2.48027	1.17292	2.10902	5.19977	1.78509	1.14902	0.567853	4.5791	2.66757	3.82575	7.70174	2.11788	4.72805
	19.3	0.128376	0.55588	1.37728	0.119743	-0.376559	2.67333	0.532864	1.35339	-0.151915	2.89316	0.706691	0.576471	-0.0132229	1.79451	1.0483	2.5602	5.35164	2.49236	1.34355	1.01566	4.11503	1.73273	3.26652	7.65446	1.99211	4.70003
	19.4	0.510024	0.807751	0.559346	-0.111871	-0.539777	2.6083	1.17459	1.89155	0.181784	2.66452	0.677086	0.667613	-0.023958	1.65684	1.43864	1.40841	6.48839	2.69616	2.14031	0.626049	3.97951	1.74929	3.34951	7.31432	2.91905	4.52274
	19.5	0.235604	0.191752	1.48935	-0.0709129	-0.52218	2.38733	0.829983	1.4759	-0.153812	3.31639	0.584126	0.463226	0.380494	1.6106	1.93189	1.51629	6.71166	2.55021	1.29661	0.401865	6.05672	2.69209	3.7327	7.01571	3.28959	4.16261
	19.6	0.461895	0.844302	1.17308	-0.126882	-0.427898	2.50792	1.02164	1.80893	0.363761	2.94919	0.557465	0.236412	0.712726	1.89777	1.57201	2.82918	5.82933	1.69323	1.72107	0.775947	3.96309	1.36657	2.86011	6.70648	3.94985	3.86757
	19.7	0.00458604	0.764659	0.650305	0.012274	-0.27685	2.14343	1.79775	1.88306	-0.141753	2.553	0.482153	0.472917	0.905649	2.24333	1.30872	1.27788	6.03669	1.99581	1.31428	0.0587221	4.27561	2.40075	3.45516	6.41917	4.41776	3.78679
	19.8	0.480375	0.130707	1.10269	-0.454708	-0.912616	2.38939	1.79392	1.91675	0.195991	2.16073	0.481458	0.34462	0.952687	1.23052	1.77265	1.82526	7.70016	3.16805	1.852	-0.336241	3.25534	0.894958	2.61674	6.03518	4.99483	3.71719
	19.9	0.442779	0.935373	1.6358	0.00560299	-0.723522	2.06408	1.26309	1.14078	-0.454812	3.06759	0.40058	0.146568	1.19046	1.73799	0.968866	2.31696	6.63996	2.56001	2.31923	0.0777679	5.08263	2.72525	2.78318	5.72663	4.78587	3.70141
	20	-0.165337	-0.192745	1.23306	-0.363584	-0.576015	1.94096	1.78619	1.64333	0.0187828	1.97575	0.387384	0.0660907	1.20139	1.53796	0.905065	2.25156	7.27828	2.50937	1.48272	0.219833	4.75543	1.13289	2.10981	5.6311	4.75645	3.45937
	20.1	0.395387	0.637213	0.394072	-0.121121	-0.65316	2.05436	1.72597	1.07721	0.240852	2.65262	0.365833	0.126061	1.13782	1.18066	1.10667	2.44249	7.76966	2.19405	1.29372	-0.177235	4.7441	2.91118	2.48777	5.39568	4.84143	3.29047
	20.2	-0.190709	0.157347	1.35755	-0.394195	-0.336902	2.29139	1.56363	1.88882	-0.153793	2.5087	0.295093	0.516459	0.999942	2.00001	0.733417	2.94767	8.55074	3.42623	2.15092	0.160691	4.96149	2.32664	3.02521	5.05674	4.81054	2.84297
	20.3	0.309516	1.19944	0.607022	0.165069	-0.555073	1.72699	1.58868	1.57738	-0.39141	2.87758	0.270149	0.501143	1.07448	1.88744	0.380074	0.639017	7.4585	3.37912	1.65994	-0.467944	5.07286	1.49651	2.59421	4.76245	4.58872	2.77793
	20.4	-0.522815	1.09943	0.74475	-0.334006	-0.343404	2.04836	1.26177	1.71398	-0.00332443	2.63137	0.21501	0.9412	1.0534	1.2061	1.06254	1.5039	6.44403	2.40922	1.45204	-0.472622	4.08759	2.71206	2.73404	4.66377	4.20368	2.66231
	20.5	-0.117922	0.862358	1.49434	-0.143844	-0.488012	1.36619	1.71729	1.13484	0.366356	2.68849	0.173106	0.874825	1.13213	1.03735	1.12543	3.64601	5.53472	3.33109	1.40934	-0.131943	4.42367	2.8247	2.12893	4.47811	3.96157	2.95607
	20.6	0.161456	1.03149	0.64473	-0.159483	-0.144769	1.89278	1.78977	0.832838	0.0204625	3.07249	0.181322	0.981902	1.4016	1.52615	0.621497	1.31103	3.52121	2.85136	1.65068	-0.98312	4.5211	2.65079	2.6707	4.44217	3.59781	3.7134
	20.7	0.0343523	0.613349	2.27381	0.144452	0.31595	1.93687	2.08601	1.60356	-0.123404	1.88852	0.19454	1.0377	1.54081	0.858908	1.11014	2.61451	4.86069	1.95847	0.982185	-0.499486	4.11785	3.13079	1.99537	4.13291	3.42562	4.51177
	20.8	-0.00483408	0.941154	1.83432	-0.081874	-0.018625	2.04979	1.98682	0.936761	0.00389172	2.58342	0.173256	1.14999	1.51762	0.593077	1.07246	2.29207	3.37443	1.98596	1.48611	-0.181335	3.54984	2.11975	2.17285	4.02897	3.48353	5.55565
	20.9	-0.0936004	0.785331	2.12974	-0.319553	0.00519438	2.10782	1.85513	1.20783	0.206662	2.57505	0.174268	1.08939	1.55165	1.19638	0.664632	1.73989	5.11866	1.21844	1.62849	0.344234	4.60508	2.62452	2.16689	3.98294	3.13773	6.06697
	21	-0.174604	1.37022	0.897477	-0.850878	0.104678	1.63536	1.57182	1.39294	-0.471031	2.40533	0.115626	0.917631	1.59995	0.712952	-0.0272739	1.22374	3.41187	1.71844	1.9731	-0.362747	3.66863	2.05848	2.14765	3.63475	3.16045	6.11379
	21.1	-0.558159	0.904228	2.28562	-0.628018	0.078671	1.94704	2.01263	1.68468	-0.0338103	2.15262	0.131033	0.989535	1.71193	1.40075	0.807201	3.40892	3.6144	1.14812	2.1994	-0.0441353	4.09015	3.46706	2.30564	3.66339	2.81294	6.32173
	21.2	-0.438829	1.45745	0.900379	-0.5308	0.189039	1.59086	1.43998	1.09299	-0.179885	2.15766	0.189682	0.788114	1.71573	2.96577	0.623878	0.505169	4.77493	1.4672	1.60767	-0.28024	3.41689	2.92363	2.36764	3.40244	2.82857	6.76186
	21.3	-0.534932	0.753807	1.39179	-0.497673	-0.415889	2.39017	1.75927	1.12648	-0.331551	2.15332	0.161587	0.737675	1.62501	4.24682	1.24504	3.54431	4.31461	2.28682	2.43087	-0.580525	5.14393	2.81552	1.70842	3.37566	2.62642	7.11463
	21.4	-0.852642	0.6205	0.545911	-0.34482	0.403437	2.01626	1.22189	0.337484	-0.0484309	1.6713	0.142753	0.862813	1.60471	4.44123	-0.030571	2.43479	3.9836	2.37624	2.28999	0.549255	4.83708	3.51047	2.09656	3.28403	2.27192	7.36869
	21.5	-0.196728	0.899199	1.07547	-0.614399	0.115922	2.54882	1.8791	1.06886	-0.291908	2.58365	0.133746	0.799261	1.60558	4.38582	1.28793	1.8397	3.72582	2.08904	2.31053	0.887647	4.33917	2.94848	2.09614	3.20928	2.19505	7.25132
	21.6	-0.550957	1.24814	0.788041	-0.766779	0.240315	2.24459	1.99385	1.29623	-0.0811085	1.73041	0.11311	0.923274	1.4376	5.97502	0.535186	1.89242	6.49947	1.93931	2.32898	0.485927	4.43798	4.135	1.41571	3.20041	2.42198	6.95432
	21.7	-0.427742	0.707152	1.28276	-0.669602	0.502817	2.26193	2.54025	0.467624	0.0761294	1.74353	0.115651	0.646637	1.35625	4.66725	0.292884	3.31402	6.39253	2.69719	2.12059	-0.148208	4.2284	3.02439	1.61545	3.12054	2.21749	6.64691
	21.8	-0.328351	0.90713	0.880597	-0.847687	0.829497	2.17315	1.76855	1.01799	0.123603	1.735	0.0195046	0.890444	1.22311	5.41607	0.558067	1.73162	6.50608	2.4312	2.29134	0.0935695	2.75901	2.94649	1.89752	2.94506	2.33767	6.54709
	21.9	0.186658	1.1824	-0.00203279	-0.22929	0.409399	2.95603	1.75602	1.26552	0.196809	1.28587	-0.0586577	0.814316	1.38014	4.61365	0.140712	2.82244	8.90927	2.19203	1.94003	-0.144145	5.12351	2.2797	1.65833	3.16704	2.4306	6.23379
	22	-0.211416	0.930432	0.782463	-0.0369049	0.894957	2.15929	1.59553	0.751071	0.197829	1.09349	-0.0710739	0.692575	1.48976	3.46167	0.284637	1.80409	7.16085	2.50178	2.12912	0.0178602	3.91121	2.68615	2.05318	3.35586	2.491	6.08589
	22.1	-0.213338	1.98015	1.00632	-0.308728	0.605137	2.75845	2.05707	0.484411	0.240411	1.4758	-0.0979484	0.72426	1.37108	3.56972	-0.521498	1.38283	4.92416	1.92055	1.88444	0.983182	4.54207	4.42983	1.64661	3.99263	2.20714	6.38241
	22.2	-0.0164745	0.277605	1.23847	-0.34571	0.154753	2.45469	1.69938	1.01177	0.0287481	1.68686	-0.135532	0.631941	1.15105	3.4354	0.252065	2.59928	4.815	1.44996	1.69828	0.1881	3.7345	4.09735	1.53162	4.14676	2.25852	6.78175
	22.3	-0.131302	1.92163	0.620092	-0.559067	0.217111	1.99291	1.547	1.12423	-0.161201	1.1842	-0.135461	0.498327	1.01539	3.14439	0.487644	1.54082	5.33606	1.50766	1.9701	0.480218	3.09701	5.67101	1.98801	4.26346	1.89302	6.78286
	22.4	-0.0501678	0.695446	0.730745	0.237331	0.385413	2.75136	1.77417	0.38252	0.3578	1.77034	-0.196386	0.393214	0.837949	2.35677	1.02895	0.370406	6.51316	2.13589	2.15568	0.741185	4.32308	3.79254	1.27317	4.9343	1.95875	6.58829
	22.5	-0.312379	0.625365	0.919178	-0.0586043	0.0975857	2.87531	1.7942	1.13747	0.319217	1.46916	-0.123177	0.321891	0.711875	2.33201	0.79121	3.39262	4.57847	1.80609	1.4557	-0.086734	2.88198	4.38335	2.43978	5.19991	2.01765	6.28378
	22.6	-0.438898	1.25979	0.759792	-0.280298	0.502314	2.06123	1.84039	0.947506	-0.128445	1.70336	-0.0254444	0.124233	0.492571	2.78716	0.911309	1.14335	5.89871	0.965466	1.23172	-0.224728	3.44817	4.2002	1.84914	5.54189	1.79699	6.48642
	22.7	-0.607023	0.924173	1.19398	-0.52924	0.521592	1.98782	1.73036	0.937764	-0.0161326	1.49222	0.0765854	0.143975	0.389096	3.09594	0.443841	1.75252	7.7967	0.916998	0.87998	-0.500971	3.00226	4.14635	0.722588	5.19369	1.97018	6.61875
	22.8	-0.405176	0.67225	0.808721	-0.400462	0.0515281	1.55521	1.56465	-0.0599931	0.0633954	1.431	0.126165	0.159219	0.344874	3.60983	1.22246	1.53903	5.7175	1.31858	1.765	0.169505	3.49202	2.42401	1.56283	5.3289	1.8592	6.70255
	22.9	-0.582834	1.35382	0.544452	-0.483231	0.428508	3.19076	1.91322	0.725962	0.835423	0.885867	0.160464	0.257813	0.633872	2.52823	1.75639	0.752742	7.07862	1.22238	1.911	-1.03806	2.96423	3.78135	1.95589	5.25687	1.54583	6.41017
	23	-0.541136	0.814584	1.45502	-0.144292	0.52538	2.12595	1.60763	0.147089	0.222335	0.615337	0.231988	0.36631	0.840874	3.2071	0.97398	1.68511	7.82079	0.988676	0.89713	-0.105592	2.23053	2.60234	1.93439	5.24987	1.82066	5.86836
	23.1	-0.759265	1.20794	0.794741	-0.245674	0.51543	2.87154	1.38616	0.343621	-0.0771141	0.952981	0.252176	0.560586	0.826478	3.07105	1.57197	1.22759	5.84431	1.3307	1.60261	-1.21906	4.13174	4.5431	2.51951	5.11175	2.11125	5.60252
	23.2	-0.557929	0.388507	1.38799	-0.170187	0.363036	2.46559	1.58553	0.940713	0.102699	1.00983	0.267407	0.739398	0.713983	4.19067	0.878086	2.1163	7.39629	0.748841	0.955778	0.234513	3.55405	4.28106	1.39229	4.96113	2.39543	5.36264
	23.3	-0.21543	1.70431	0.371072	-0.617939	0.132068	2.16387	0.797838	0.59085	0.830881	1.38508	0.314758	0.914151	0.822705	4.17377	2.12167	1.31444	10.8081	0.726649	1.92838	-0.0633311	3.5823	4.47427	1.77275	4.92739	2.48536	5.4115
	23.4	-0.360841	0.0454639	1.05991	-0.197306	0.176049	2.41753	1.09297	0.823863	0.0540049	0.924738	0.358684	1.01211	0.873832	3.85884	4.57575	2.11629	3.53355	0.492864	1.03554	0.185892	2.80492	4.96091	2.07082	4.72502	2.79782	5.54604
	23.5	0.58049	1.89812	1.06449	-0.502035	-0.0544667	2.33817	1.03458	0.15386	0.757738	0.64417	0.376245	0.995545	0.93031	2.90701	2.00013	0.497067	4.76884	-0.072126	1.56085	-0.250525	2.40638	4.5473	1.82761	4.712	2.792	5.50367
	23.6	0.385237	0.757606	0.66677	0.343065	-0.0817948	2.60903	1.08517	0.475032	0.879487	1.10674	0.419727	0.87545	0.904013	2.89365	2.67054	2.82553	6.36671	0.7683	1.67525	-0.30532	2.41829	6.96537	1.41467	4.37108	2.62399	5.31917
	23.7	0.379167	1.41379	0.716128	-0.701941	-0.0453935	2.10445	1.04072	1.05347	0.0772701	0.627076	0.423435	0.812173	0.933985	2.71665	1.10816	0.340255	4.93284	0.183014	1.06252	-0.28143	2.3718	3.38626	2.90738	4.48415	2.68007	4.97437
	23.8	0.906534	0.285222	0.400982	-0.283511	-0.0940118	2.8688	1.343	0.695909	0.541942	0.761341	0.536708	0.799057	0.887316	3.10565	0.909979	2.95953	4.28026	0.239908	1.613	-0.428913	2.87167	6.24253	0.634282	4.17071	2.3806	4.68862
	23.9	1.16214	1.27034	0.352909	0.175834	0.089732	2.02035	0.772718	0.952523	-0.0448648	0.998754	0.565323	0.918965	0.999959	1.9312	2.95271	2.45008	4.23641	0.372995	0.886596	-0.240549	2.12329	2.80222	1.26313	3.91729	2.40943	4.24698
	24	0.856779	0.72999	0.588058	-0.799972	-0.0216745	3.02339	1.12838	0.907828	0.430354	0.612584	0.572515	1.05728	1.0666	2.23473	1.74908	2.775	6.11784	0.741088	1.0018	-0.426607	1.8791	5.23667	1.641	4.14762	2.14387	4.00388
	24.1	1.13304	1.04732	0.39598	-0.596384	-0.533364	2.0976	0.558004	0.239594	0.35889	1.04228	0.504653	1.16017	1.06162	1.83645	1.21114	3.33764	4.68824	0.528136	0.425182	0.479495	2.91135	4.37381	1.10409	4.12693	1.99534	3.678
	24.2	0.732379	0.875311	0.36328	-0.62279	0.00884146	2.5458	0.696729	1.12667	0.0636508	0.700574	0.474583	1.04937	0.945363	3.03611	1.35907	1.81285	4.75868	0.263542	0.883844	0.881021	2.24714	3.02572	1.808	4.35373	1.85627	3.45513
	24.3	0.445361	0.925653	0.0497698	-0.508365	-0.247854	2.26873	0.679407	0.570971	0.308784	0.82398	0.446328	1.02059	0.920196	2.33813	1.56871	2.67298	5.49298	0.252188	0.931776	0.131492	2.51384	3.66495	0.714881	5.16419	1.75255	3.23156
	24.4	0.763485	1.05306	0.561118	-0.580981	-0.604469	2.83727	0.404448	1.32855	-0.23556	0.749558	0.509153	0.983949	1.02625	3.73037	1.87581	4.26866	5.68108	-0.446421	0.503556	0.0110062	1.67667	3.19891	1.04428	5.76425	1.54257	3.02869
	24.5	0.428572	0.117623	0.837497	-0.218424	-0.488277	3.01348	0.677438	1.48437	0.122169	0.485401	0.525977	0.994798	1.11296	3.79254	1.84241	3.52995	3.43606	0.159153	1.35923	0.313804	2.01334	4.05071	1.44449	6.53281	1.29484	3.04838
	24.6	0.780378	0.949326	0.500097	-1.06291	-0.629744	2.41119	1.11051	0.95447	-0.0889467	0.870586	0.543178	0.948198	1.19349	4.35152	1.45509	2.7593	3.99612	-0.70779	1.20546	0.0292158	1.58944	2.51333	0.222756	6.79421	1.32864	3.12676
	24.7	1.41671	0.755468	0.526726	0.21618	-0.560856	2.43001	1.10185	1.07632	0.272894	0.297101	0.610296	1.0479	1.25987	3.7568	0.288158	5.61275	4.00909	-0.521076	1.60818	-0.481416	2.05915	5.02736	1.03854	7.08179	1.26666	3.50903
	24.8	0.809201	-0.0453707	0.718248	-0.068423	-0.657489	3.0565	1.50184	0.864956	-0.0605078	0.551658	0.554463	1.10032	1.10446	4.58044	1.12224	5.64148	2.56023	-0.380686	1.40614	-0.632433	1.74767	3.61725	1.81436	7.01377	1.25496	3.83712
	24.9	1.20332	0.433709	0.94939	-0.675764	-0.906647	2.70772	1.32448	1.36052	-0.47805	0.77489	0.519734	1.01874	0.881298	4.27268	1.02041	5.89665	3.60512	-0.480696	2.06328	-0.33892	1.97125	3.89416	1.03664	7.26003	1.52258	3.7325
	25	0.699852	0.639632	1.2385	-0.692532	-0.571151	2.7155	1.5393	1.55292	0.287767	0.515452	0.484066	1.21737	0.603257	4.1464	0.263769	5.13979	2.89273	-0.125135	1.28495	-0.788984	1.87078	3.2138	0.614735	7.19967	2.26454	3.39187
	25.1	0.390802	1.3084	1.20935	-0.434091	-0.540836	2.49948	1.44527	1.49867	0.518902	0.795613	0.487589	1.12752	0.325783	4.03093	0.86848	5.95457	3.02828	0.0863571	1.47543	-0.315791	1.29186	8.35161	1.49009	7.45424	2.63951	3.23273
	25.2	0.688174	0.825592	0.451257	-0.222314	-0.6128	2.37139	1.46837	1.5192	0.135711	0.513669	0.470438	1.22876	0.120427	4.17208	1.67076	4.47606	2.77349	-0.338746	1.68327	-1.06097	1.74451	2.83227	0.77522	7.73873	3.05887	2.98765
	25.3	0.311286	0.804909	1.03979	-0.588119	-0.541899	2.60458	1.30016	1.23548	-0.0315052	1.01055	0.51551	1.34645	0.0622718	2.99834	1.20804	6.17832	2.35989	-0.470926	1.60291	-0.600849	3.15449	4.93616	0.0286363	7.41482	2.93185	2.91669
	25.4	-0.192036	0.498363	0.938463	-0.520888	-0.299463	2.54021	1.04912	1.5131	0.218189	0.367282	0.449744	1.2398	0.0205677	3.09571	1.48186	5.32095	1.18214	0.945224	2.06856	-0.981533	3.36751	4.41663	2.1281	7.59546	2.47894	3.23679
	25.5	0.365517	-0.547868	0.994906	-0.810376	-0.407654	2.55613	1.06491	0.768604	0.529859	0.539367	0.516333	1.15909	0.150004	3.17473	2.07841	5.411	3.30448	-0.381575	1.48772	-1.02579	3.27865	4.93627	1.18466	7.19563	2.56208	4.10392
	25.6	0.0614426	0.0782401	1.05176	-0.780976	-0.539715	2.81218	1.23494	0.916586	0.112018	0.843619	0.488584	1.09664	0.375272	3.6029	1.65919	5.61863	3.15818	-0.0966103	1.7442	-1.06825	2.80326	2.60957	0.738551	7.35191	2.67009	4.80787
	25.7	0.608964	1.08119	0.760147	-1.06825	-0.255794	2.17748	1.35069	1.41778	0.569567	0.914032	0.484274	0.982259	0.52663	4.55413	0.636845	6.56734	1.80561	-0.804366	1.96238	-1.11686	3.48246	2.90209	0.883673	7.16784	2.94007	5.18556
	25.8	0.502826	0.853298	1.35584	-0.580282	-0.572526	2.81336	1.37533	0.903223	0.164266	0.714624	0.398483	0.959142	0.395086	4.1443	1.23366	6.81887	0.969907	0.834622	1.81554	-0.394213	3.30797	3.92221	0.832111	6.94942	2.81498	5.00976
	25.9	0.298293	0.657901	0.759003	-0.803488	-0.180823	1.84061	1.23617	1.23397	1.02802	0.699429	0.423782	1.09877	0.451581	5.96809	0.13881	6.05103	1.67258	-0.394955	1.80114	-0.615296	4.59412	3.1892	0.800118	7.01109	2.92209	4.67511
	26	0.534638	0.804919	0.570042	-0.33934	0.141274	2.02985	1.00622	1.55584	-0.56434	0.878501	0.330015	0.810124	0.366723	4.81653	0.65695	5.51274	2.11334	-0.348857	1.77954	-0.796457	3.845	2.83898	-0.136802	6.74583	2.77682	4.24716
	26.1	0.03147	0.621018	0.849469	-0.618321	-0.298838	1.4918	1.19502	1.17019	0.192085	0.686357	0.329548	0.851978	0.263872	4.41894	-0.223958	8.12535	1.32045	-0.565945	1.87257	-0.52886	5.2193	1.58662	0.758029	6.77533	2.72215	3.99108
	26.2	-0.0776502	0.152276	0.812179	-0.114565	0.0878411	2.25831	0.720699	1.21866	-0.208015	0.882421	0.265273	0.852705	0.05121	4.74403	-0.0984113	4.40421	2.00867	-0.450668	1.31949	-0.643067	3.57661	2.50957	0.739688	7.07247	2.65423	3.62276
	26.3	0.723533	0.65979	1.19187	-0.0791736	-0.0609449	2.25502	1.18899	1.04199	-0.313111	-0.121706	0.273158	1.02426	0.0157663	4.22482	1.71933	6.08804	0.313578	-0.058093	1.7791	-1.06149	5.08096	2.5678	1.31077	7.4042	2.29151	3.35977
	26.4	0.803038	0.460547	1.80538	-0.351334	0.0910898	1.59959	0.863128	1.05254	-0.347007	0.407438	0.199217	0.662421	0.146776	3.19662	-0.0700411	4.02327	2.83486	-0.160228	1.16818	-0.50017	3.89838	2.95022	0.0564307	7.39122	2.20193	3.05173
	26.5	0.586263	0.856612	0.96569	-0.521214	-0.614645	1.55753	0.760472	1.36842	-0.137449	0.778835	0.175542	0.659928	0.313276	3.7643	0.229026	5.43452	0.450257	-0.288162	2.4629	-0.704573	5.47754	1.22157	1.07493	7.02313	2.09277	3.0948
	26.6	0.965091	0.104748	0.830196	-0.0589865	-0.0718075	1.63294	1.04918	0.583731	-0.975118	0.43164	0.182715	0.687236	0.385584	1.9359	0.0288935	5.50717	1.75904	-0.85713	1.05813	-0.871152	5.35922	3.30876	1.14769	6.94522	1.93976	3.16828
	26.7	0.403487	1.32312	0.849931	-0.986753	-0.341991	1.33172	0.606067	1.66564	-0.718397	0.714338	0.160542	0.672796	0.448712	2.99195	-0.410098	8.112	1.67451	-0.699931	1.36582	-0.982737	4.94577	1.60727	0.307628	7.0474	1.92236	3.06138
	26.8	0.883985	-0.377905	1.04169	-0.695421	-0.391818	1.66367	0.719836	0.369332	-0.0636526	0.682203	0.146777	0.636778	0.480133	2.28967	-0.533681	4.714	1.07945	-0.443543	1.59292	-1.13298	4.46537	3.14178	1.44685	6.53443	1.62075	2.84678
	26.9	0.865028	1.05163	0.453343	-0.819546	-0.503748	1.10415	0.742478	2.11445	-0.561681	0.810897	0.105566	0.807959	0.447071	1.56215	-0.49982	6.31398	1.98303	0.475572	0.688366	-0.954483	5.78906	2.2411	0.890539	6.13208	1.49934	2.60709
	27	0.513226	0.529603	1.28964	-0.895252	-0.184762	1.73753	1.00397	0.670721	-0.212163	0.561414	0.0942797	0.932934	0.440631	2.58627	0.825216	5.93512	0.32603	-0.526981	1.0034	-1.71411	5.62073	2.72673	0.572194	6.04397	1.43113	2.52877
	27.1	1.17777	0.628594	0.340541	-0.33427	-0.127468	1.69726	0.464966	2.02574	-0.248929	0.674931	0.0603399	1.2109	0.509613	2.78484	-0.995044	3.86111	2.25132	-0.767249	0.856799	-0.691885	4.57558	2.68425	0.840315	5.90659	1.10945	2.25411
	27.2	0.892678	-0.270407	0.737508	-0.600726	-0.544219	1.0738	1.02667	1.57954	0.0490616	0.363841	0.0170721	1.09038	0.554257	1.66453	0.546689	6.12999	2.31963	-0.250351	1.11634	-0.948779	5.5268	1.85935	1.28092	5.64869	1.12618	2.21408
	27.3	1.66129	0.426685	1.0314	-0.377499	-0.629464	0.849991	0.674674	1.11938	-0.348769	0.144144	0.0172814	1.11735	0.53849	2.83303	-0.0760313	5.75498	2.09909	-0.255205	1.18113	-1.19341	5.06447	1.14957	0.206944	5.56946	1.107	2.13226
	27.4	1.40394	-0.0804754	0.585724	-0.618574	-0.408877	1.22359	0.387737	2.03781	-0.0313997	0.45172	-0.034873	0.881171	0.449593	3.90804	0.480268	4.46093	1.2721	0.720916	0.776815	-1.39009	5.47288	2.2988	0.844388	5.7572	1.06539	2.48671
	27.5	1.62772	0.961421	0.713673	-1.16842	-0.527445	0.971354	0.615622	0.514853	0.0777624	0.449834	-0.0677023	0.819427	0.495801	3.62559	1.15683	4.04908	1.2412	0.79188	1.93455	-1.36655	5.46211	1.96487	0.724231	5.5262	1.04501	2.89699
	27.6	1.39307	-0.193254	1.17842	-0.503958	-0.449035	1.28604	0.503375	1.70647	-0.355055	-0.0206498	-0.121217	0.725024	0.64926	4.17454	-0.169906	4.93649	1.38232	0.307022	1.32365	-0.686552	6.40479	2.0685	1.16876	5.52173	1.11659	3.12162
	27.7	1.17805	0.499734	0.832252	-1.28811	-0.894539	1.31745	0.259362	1.38074	-0.0211638	0.133556	-0.157321	0.498864	0.798202	4.08753	0.570138	4.82724	1.6704	1.3033	1.49175	-1.09259	7.89229	3.06567	0.0453035	5.13765	1.5387	3.15411
	27.8	1.32068	0.590904	1.3182	-0.434037	-0.183952	1.07194	0.223364	1.65749	-0.940867	0.199227	-0.193759	0.444649	0.84843	4.30815	-0.0757635	4.46382	2.56255	1.69314	1.1138	-1.35503	5.4452	2.46714	0.549691	5.10276	1.60335	3.24386
	27.9	0.894552	1.10468	1.24746	-0.583219	-0.425208	1.09534	-0.0762357	0.835849	0.213501	0.258633	-0.224957	0.444016	0.856929	4.13848	0.546272	6.24435	0.106581	0.657401	1.45134	-0.275242	6.18098	2.39794	0.485103	4.61042	1.6754	3.2403
	28	1.54946	-0.0858388	0.186744	-0.351872	-0.525221	1.00725	1.20034	1.6723	-0.708832	-0.0719812	-0.273363	0.279512	0.707319	4.7884	-0.538995	4.36723	1.18815	1.4622	2.09457	-0.806492	6.37251	2.95795	0.305184	4.64291	1.8843	3.12333
	28.1	0.86113	1.09514	1.0465	-0.937778	-0.638283	1.3771	0.542988	1.61932	0.53462	-0.0253133	-0.278496	0.215142	0.487075	4.59994	-0.179205	5.49964	1.58051	2.29566	1.67908	-1.06207	6.57654	2.66182	0.624401	4.78562	1.75294	2.94695
	28.2	0.879327	0.571213	0.851629	-0.736307	-0.457049	0.857137	0.234588	1.70648	-0.167225	0.358551	-0.318272	0.262504	0.358116	3.47944	-0.935663	4.86876	-0.0128313	2.93587	1.89646	-0.589375	6.45078	2.19576	0.612893	5.30522	1.75872	2.75912
	28.3	0.245049	0.262086	0.914159	-1.00786	-0.824323	0.44625	1.00946	1.83224	-0.262803	0.155748	-0.341559	0.182814	0.127936	4.1109	-0.516566	4.28871	0.974052	2.54678	0.648393	-1.1657	6.3188	2.10103	0.651564	4.9669	1.39658	2.52664
	28.4	0.908452	1.81572	1.07947	-0.888419	-0.275518	1.56445	0.814564	2.92694	0.119083	-0.05627	-0.364633	0.301464	-0.0231472	4.25537	-0.215805	4.87568	0.929679	2.00698	0.895011	-1.62499	5.73129	3.55606	0.164287	5.04392	1.17645	2.23324
	28.5	0.670712	0.937688	0.993828	-1.10319	-0.45245	0.936007	0.7553	1.10603	-0.241155	0.25438	-0.37225	0.0753376	-0.0885708	2.9369	-0.284288	5.0746	0.903256	1.17396	1.68363	-0.924815	5.4995	3.08222	0.262937	5.62599	1.27794	2.13867
	28.6	0.654249	0.931747	0.719569	-0.66852	-0.18252	0.636685	0.830771	0.621844	0.100171	0.332255	-0.402697	0.23309	-0.156319	2.88742	-0.694232	5.8769	1.96409	1.99632	1.4572	-0.955415	6.21616	3.45492	-0.0407929	5.67764	1.08503	1.89666
	28.7	0.735386	0.947807	0.627177	-0.544468	-0.592771	0.599173	0.940103	0.539981	-0.0944999	-0.123097	-0.451367	0.174539	-0.230328	2.36385	0.14804	6.83407	2.25814	1.35356	1.50247	-1.31106	5.4651	2.28264	-0.0966144	5.67193	1.11006	1.67058
	28.8	0.471664	0.348598	1.02989	-0.792367	0.0672747	1.07875	0.515414	0.993867	-0.0983322	0.0791908	-0.409844	0.336013	-0.241796	1.90331	0.15879	3.66653	2.05334	1.82425	0.790087	-1.4225	5.18855	1.28439	0.216498	5.49292	0.925602	1.65633
	28.9	0.417233	0.691703	0.917342	-0.946936	-0.482195	1.16452	0.301844	0.515027	-0.217035	-0.127422	-0.480037	0.420722	-0.0890892	2.18064	-0.295747	6.73599	1.17588	2.00106	1.2268	-1.14757	4.91862	1.66185	0.311479	5.13789	0.804039	1.54711
	29	0.463674	0.456452	-0.0186854	-0.883484	-0.559309	0.276328	0.278835	0.756253	-1.06461	-0.105115	-0.527598	0.323445	0.0426528	2.08601	-0.40635	3.63077	1.52719	0.965513	1.05819	-1.54321	5.29919	2.66967	1.06115	5.21075	0.856897	1.55665
	29.1	0.330112	0.783022	0.862485	-0.553045	-0.64067	0.799596	0.570845	0.515495	0.994768	-0.0330395	-0.565024	0.346644	-0.0615835	3.27302	0.177269	3.92749	0.93544	1.24447	0.420652	-0.544048	4.68389	0.318252	0.387897	5.16858	0.72711	1.35648
	29.2	0.814401	1.61679	0.90928	-0.876052	-0.196204	0.56422	0.513805	0.798601	-1.19231	-0.118127	-0.580331	0.437891	-0.0334662	2.68947	-0.889529	4.32022	1.85013	1.50249	0.958987	-0.543765	4.3512	3.33312	0.949616	5.2987	0.964795	1.33167
	29.3	0.0476175	0.747191	0.0479987	-0.955706	-0.786092	1.11416	0.00339336	0.901152	-0.112435	0.244368	-0.589491	0.508117	0.0456561	3.66468	-0.256705	3.34104	2.85963	1.42596	1.22253	0.119925	6.05899	0.47555	0.40917	4.96712	1.0891	1.67685
	29.4	0.364097	0.366544	0.251623	-1.18011	-0.121755	0.378554	0.395404	0.594651	-0.587711	0.050002	-0.61373	0.436808	0.123076	3.13746	0.283519	6.27115	2.65977	2.01892	1.12639	0.0635054	5.57378	2.49157	0.258413	5.67004	1.27684	1.63785
	29.5	0.0964329	0.539227	0.456852	-0.204567	-0.898456	0.92954	0.345752	0.274661	-0.467209	0.0121104	-0.63352	0.694343	0.148458	2.65995	-0.371518	2.4175	1.35631	2.58817	1.0362	-0.0673731	3.56567	1.10579	0.404244	6.16006	1.83885	1.55906
	29.6	-0.038245	0.617769	1.09248	-0.319356	-0.421144	0.358899	0.983382	1.38112	-0.546988	0.365095	-0.643184	0.635343	0.14857	3.17633	0.439397	4.84483	1.7799	2.24069	1.6161	-0.140762	4.63631	2.21767	0.599403	6.56562	1.84253	1.41885
	29.7	0.0759555	0.113318	0.237089	-0.655866	-0.607219	1.01817	0.341753	-0.210586	0.0678609	-0.0213493	-0.684722	0.478088	0.182995	2.72769	-0.65346	3.67032	2.31692	3.7963	0.559776	-0.634376	5.13164	2.28229	-0.096935	7.24797	2.10386	1.94093
	29.8	-0.112811	0.9068	0.49664	-1.04239	-0.672407	0.772461	1.07712	1.03423	-0.539478	0.795596	-0.647675	0.59275	0.15788	1.62393	0.143622	2.17773	1.74751	2.50613	1.55407	-0.658294	5.20051	1.64359	0.401907	7.28422	1.88048	2.6293
	29.9	-0.139754	-0.431631	0.379222	-0.717607	-0.578397	0.723535	0.310977	0.829397	-0.381377	-0.0635607	-0.696494	0.453084	0.195115	3.0987	1.21918	3.91101	1.47547	2.61067	1.0265	-0.23494	5.16549	2.86048	0.797695	7.2577	1.3855	3.44713
	30	-0.10973	0.596381	0.393266	-0.763824	-0.420301	0.226679	0.391867	0.693239	-0.820171	0.970138	-0.742072	0.523163	0.193372	2.09236	-0.124315	2.95206	3.04859	1.91256	1.34297	0.361426	5.09768	1.31505	0.320418	7.45847	1.55456	4.11773
	30.1	-0.279504	0.7677	0.656496	-0.934706	-0.568111	1.09096	0.406094	0.454025	0.275165	0.212786	-0.715706	0.666269	0.00319468	1.9403	-0.244	3.26886	3.50201	2.6687	1.44488	0.838039	5.96848	1.64498	0.850415	7.36981	1.08053	4.63201
	30.2	-0.593114	0.00935824	0.357375	-0.848729	-0.418956	0.799584	0.466851	0.409705	-0.322599	1.07791	-0.705895	0.457365	-0.0856488	1.38379	0.188591	3.17413	1.53974	2.84207	1.86857	0.383225	6.95932	2.56666	0.344435	7.26141	1.16106	4.68351
	30.3	0.144855	0.302497	0.533237	-0.855825	-0.633547	0.674136	0.286441	0.22577	-0.151567	0.734951	-0.770405	0.342334	0.0739308	1.85543	0.297608	2.00168	2.52856	1.68753	0.736696	0.689073	6.02608	0.351146	1.24988	7.02652	0.996506	5.01029
	30.4	-0.0959092	0.603547	0.696819	-0.722225	-0.891569	1.10597	0.928873	0.781835	-0.401814	0.868674	-0.754959	0.344798	0.13215	1.22708	-0.543134	4.37501	1.53439	2.07676	1.56604	1.31739	6.23776	2.45608	0.404243	7.06912	1.03135	4.96154
	30.5	-0.241744	-0.319908	0.516519	-1.23052	-0.756709	0.809822	0.805176	0.0375456	-0.673476	1.28303	-0.771741	0.437869	0.312678	1.39236	0.874973	2.57182	1.58422	2.23206	1.5045	0.954461	7.2345	2.09741	0.841364	7.1094	0.86987	4.70162
	30.6	-0.254027	0.178409	0.29034	-0.501883	-0.833556	1.11921	0.669536	0.160739	-0.0712765	0.771918	-0.756293	0.351277	0.339469	0.46718	0.668588	2.10228	0.639992	1.70312	1.8038	1.37858	5.49468	4.37242	0.601576	7.59566	0.739895	4.37347
	30.7	0.0658185	0.258546	0.553925	-0.834845	-0.741627	0.956681	1.06876	0.820397	-0.619154	0.832362	-0.759908	0.372044	0.27832	1.73885	1.72731	3.35035	1.20263	1.25103	2.18619	0.937919	6.99009	1.69035	0.809195	7.72841	0.693249	3.94542
	30.8	-0.634677	-0.0747018	1.04663	-0.880832	-0.740344	0.205112	1.46971	0.200868	-0.00818218	0.817188	-0.750218	0.601084	0.228223	0.78906	2.66638	2.08646	1.27172	1.28336	2.1092	0.104374	3.80715	3.55611	0.99755	7.69105	0.548374	3.82706
	30.9	-0.196107	-0.0535004	0.558553	-0.788041	-0.708506	0.623901	1.86868	0.14619	-0.363419	1.00228	-0.747733	0.51091	0.14015	0.733749	1.67835	2.26483	0.464204	1.45177	2.36133	0.895608	6.27179	1.38813	0.870821	7.40159	0.451036	3.70843
	31	-0.0738637	0.207964	-0.209122	-0.893743	-0.821674	1.33628	1.64989	0.760416	-0.257024	0.737656	-0.733577	0.645085	-0.0174219	1.2263	1.12754	2.63389	0.402229	0.43232	1.9781	0.246591	4.88484	3.41591	0.212774	7.12581	0.498694	3.31471
	31.1	-0.781547	-0.159548	1.21504	-0.261595	-0.878668	0.900451	1.95872	0.705118	-0.867329	1.20437	-0.784038	0.578147	0.00364043	0.777839	2.21284	4.4484	1.40243	0.454916	1.75986	-0.387733	5.01114	2.1851	-0.0232591	6.75378	0.59505	3.06404
	31.2	-0.250111	0.30092	-0.119209	-0.984004	-0.915186	1.52447	2.18388	0.143796	-0.395787	0.644966	-0.772941	0.466623	-0.0443121	0.935911	1.69206	3.54785	0.496721	0.704756	2.4185	-0.23758	4.16401	0.93919	1.24537	6.81257	0.665017	2.68264
	31.3	-0.903525	-0.0785572	0.814772	-0.603554	-1.04369	0.864981	2.09831	0.610493	-0.740387	0.527476	-0.805833	0.336185	-0.00476643	1.35067	1.47093	5.0114	0.662862	1.08248	2.3216	0.0488535	6.32411	2.50569	0.481187	6.80788	0.524339	2.55568
	31.4	-0.654368	-0.230277	1.2141	-0.25929	-1.1045	1.28969	1.9957	-0.0886209	-0.595299	0.885983	-0.820726	0.374821	0.0244316	1.90289	0.931861	2.38252	1.018	1.01021	2.07317	-0.577019	5.64956	1.15848	1.03733	7.1378	0.662176	2.75466
	31.5	-0.782362	0.788696	0.206828	-0.111203	-0.658517	1.01092	2.36503	0.1255	-0.133363	0.687248	-0.80314	0.299606	-0.0931064	2.30988	1.80225	3.70614	-0.0849078	-0.0783675	1.62341	-0.556606	5.34384	1.54456	0.452018	7.27283	0.931219	3.01741
	31.6	-0.216624	0.348386	-0.245166	-0.634418	-1.13386	1.35521	2.87338	0.579753	-0.18514	0.78644	-0.865066	0.272797	-0.181029	2.73691	1.86752	3.02016	0.257336	0.449763	2.83969	-0.775608	4.16322	1.74486	0.695758	7.38256	1.16686	3.79018
	31.7	-0.282259	0.183672	0.348815	-0.77243	-0.809037	1.37177	1.90898	0.330921	-0.625705	0.813795	-0.843652	0.0964265	-0.16091	2.31122	1.11436	5.29237	1.85441	0.65998	2.46961	0.0909761	5.67579	1.12398	0.691427	7.32292	1.16451	4.57969
	31.8	-0.0593662	0.296173	0.325305	-0.518748	-1.06969	1.12524	2.30854	0.388133	0.0568025	0.847904	-0.756283	0.254849	-0.00862535	2.06969	0.669303	5.27853	0.579359	0.139476	3.22338	-0.4527	4.69646	2.62728	1.09081	6.82069	1.37484	5.33381
	31.9	0.289462	-0.229232	1.05073	-0.383224	-0.635305	1.05776	2.27947	-0.0170976	-0.378029	1.40807	-0.758178	0.354798	0.236083	3.17887	1.01152	4.7161	0.878401	-0.116059	2.65491	-0.641586	4.62915	3.05138	0.225818	6.56139	1.40473	6.17796
	32	0.388375	0.23805	0.196817	-0.447642	-0.314181	1.0794	2.19859	0.355186	-0.612874	1.32895	-0.706327	0.231183	0.670792	1.13811	0.975318	5.05773	-0.556268	0.521208	2.66443	-0.761374	4.72114	2.38163	0.380942	6.25825	1.44049	6.50289
	32.1	0.575525	0.614142	0.9162	-0.204899	-0.696542	0.768529	2.01114	-0.0651994	-0.566641	1.04983	-0.708578	0.388292	1.07003	1.5933	0.567992	4.0779	3.30931	0.147596	2.7467	-0.772111	3.99269	2.28952	0.566314	5.99392	1.61239	6.65782
	32.2	-0.154294	0.352915	0.33375	-0.427035	0.0135799	0.747623	2.7881	0.0462517	-0.227137	1.52828	-0.746915	0.240317	1.40808	1.48533	2.52935	5.46173	3.49349	-0.0504925	2.29692	-0.843303	4.93689	1.87547	0.225832	5.50178	1.95398	6.35608
	32.3	0.155204	0.471245	0.960519	-0.368413	-0.240669	1.33444	2.7722	-0.169061	-0.227401	0.442991	-0.73368	0.115764	1.51684	1.88137	0.520651	5.10127	4.43054	-0.436639	1.87912	-0.495867	3.02039	1.16661	-0.088682	5.47044	1.81604	6.1834
	32.4	0.0436707	0.0351694	0.964539	-0.334057	-0.493556	0.875329	2.57577	0.616843	-0.903223	1.70926	-0.723188	0.230883	1.69694	1.2194	0.0854756	4.31607	3.96926	0.102053	2.05359	-1.14252	6.11629	1.65443	0.321785	5.19712	1.56283	6.0826
	32.5	-0.0875196	0.291035	0.947397	-0.818459	-0.432558	0.591426	2.67595	0.127769	-0.620576	1.45632	-0.781593	0.207325	1.64831	1.32489	0.937239	4.72869	2.97907	-0.364476	2.54308	-0.868875	4.19153	1.31979	-0.0335573	4.90952	1.46159	6.30594
	32.6	-0.0821488	0.443877	0.59652	-0.0294753	-0.621025	1.23427	3.3979	-0.355682	-0.393391	1.49326	-0.770829	0.327443	1.76155	1.63569	-0.0714811	4.43225	3.17006	-0.264836	1.27439	-0.530872	4.48319	2.44001	-0.424503	4.92897	1.43687	6.03607
	32.7	-0.176951	0.246218	0.891298	-0.443296	-0.857252	1.03574	1.98942	-0.0107747	-0.40423	1.05884	-0.826632	0.325949	1.83406	1.77183	-0.0951584	4.02047	0.860059	-0.264541	1.67122	-1.33223	4.14827	1.01676	-0.0729799	4.33997	1.36942	5.80578
	32.8	-0.244689	0.361952	1.04546	-0.0474201	-0.288169	1.12621	2.94251	0.557247	-0.534265	1.46655	-0.843008	0.284408	1.84057	0.763939	0.768167	3.99924	2.26377	0.108859	1.79768	-0.780178	4.27108	1.80294	0.560736	4.38406	1.68349	5.71776
	32.9	0.0546013	0.189668	0.896432	-0.860535	-0.763721	0.130306	2.51379	-0.207783	-0.636191	1.3936	-0.816278	0.193896	1.8836	2.40424	0.962059	4.29513	1.28019	0.0782446	1.54468	-0.830666	6.29397	1.00569	0.202779	4.34742	1.67731	5.5169
	33	0.68378	0.222037	0.525249	-0.344915	-0.59273	1.43015	3.18063	0.468477	-0.793056	1.98276	-0.808459	-0.0162553	1.88469	1.25779	1.30642	5.47533	4.26562	-0.103618	0.985522	-1.56575	5.93665	1.39245	-0.442162	4.11731	1.53738	5.71206
	33.1	0.399251	-0.0845422	0.551754	-0.639344	-0.836249	0.622779	2.1162	0.0202119	-0.3587	1.49134	-0.848303	0.132208	1.66941	1.22045	1.61453	3.85768	1.88123	0.268097	1.76633	-0.811156	6.32595	1.93448	0.442588	3.82636	1.82651	5.90791
	33.2	0.764104	0.0619729	0.273779	-0.788563	-0.853216	0.92345	2.96098	-0.172926	-0.341947	1.94479	-0.789768	-0.0247853	1.42067	0.216708	2.31965	3.69557	2.06415	0.442098	1.01741	-1.48303	5.77946	3.39878	-0.297065	3.63029	2.24626	5.66373
	33.3	0.90021	0.791539	0.986067	-1.03511	-1.14478	0.234082	2.16781	0.169213	-0.530632	1.15306	-0.758537	0.116087	1.15939	1.05714	1.76403	5.4786	1.80635	-0.253478	0.942189	-1.13571	5.20818	0.490415	0.464342	3.74248	2.43441	5.42967
	33.4	0.821772	0.0926281	0.893654	-0.67785	-0.697758	0.639538	2.15893	0.114848	-0.28812	1.50881	-0.688637	0.0854111	0.949428	2.19597	2.49018	4.26989	1.76603	0.040194	1.96417	-1.14058	3.71275	1.7863	0.2251	3.33122	2.45545	5.08171
	33.5	0.66897	0.798228	1.2633	-1.0013	-1.13588	0.982935	2.18067	-0.0744768	-0.631691	1.17272	-0.629982	-0.0703882	0.795453	2.71117	2.39272	4.65306	0.59558	0.828172	1.49146	-1.58944	6.04642	0.969047	0.174728	3.31748	3.03383	4.70956
	33.6	0.791302	-0.305537	0.522339	-0.796593	-1.14574	0.409387	1.89484	0.215553	-0.826726	1.75788	-0.650817	0.0981099	0.612395	1.55356	1.74218	4.37121	1.74248	0.55119	2.05602	-1.42952	3.45732	2.96221	0.884669	3.12777	3.34707	4.30099
	33.7	0.432654	0.299597	0.766813	-0.554159	-1.1823	0.967675	1.59727	0.136844	-0.112935	1.10549	-0.617058	0.0849491	0.431961	2.37281	2.16967	4.10064	1.27993	0.0394119	1.82524	-1.44576	4.35685	3.32762	-0.0973547	2.97607	3.39122	3.91059
	33.8	0.69433	-0.103215	0.121333	-1.06164	-1.31967	0.859336	1.33765	1.13845	-0.700452	1.61356	-0.49188	0.153966	0.23366	1.25492	2.13448	3.18929	3.21915	-0.0711144	1.54931	-1.38192	3.57988	1.79517	0.448472	2.97991	3.1955	3.63126
	33.9	0.547036	0.166613	0.603966	-0.690761	-0.94902	0.572474	1.78796	0.0312957	-0.160813	1.46227	-0.414858	-0.0709449	0.133959	3.16798	1.92808	5.00695	1.41042	-0.370732	1.47764	-1.95862	3.58277	2.77389	0.288995	2.88791	2.88082	3.26281
	34	0.181767	0.248166	0.538459	-1.02561	-0.902633	0.622837	1.67259	0.775669	0.083148	1.42232	-0.251821	-0.0824342	0.0114628	1.66084	1.31673	1.81942	1.73937	0.20367	2.07501	-1.42451	4.1134	1.61168	-0.168763	2.92746	2.6178	3.11205
	34.1	0.910304	-0.144676	0.486422	-1.16491	-1.12593	0.696337	1.56219	0.778592	-0.0271668	1.33147	-0.201603	-0.0716606	0.0529803	2.65775	2.0822	3.88724	0.96783	-0.0240858	1.12839	-1.27527	5.26778	2.58946	-0.15134	3.28975	2.6126	2.79918
	34.2	0.460959	-0.0214618	1.26723	-0.121693	-1.15382	-0.369739	1.316	0.798645	-0.337519	1.05347	-0.148252	-0.194288	0.23943	2.24324	1.05483	1.0794	1.70833	-0.0322274	0.984727	-1.09925	2.55382	2.31036	1.27463	3.73201	2.36787	2.67262
	34.3	1.01484	0.154187	0.205202	-0.887516	-1.09108	0.168084	1.62108	0.0586667	-0.498621	1.21209	-0.0965228	0.0968809	0.232809	2.82731	2.07019	3.41589	0.908927	0.830567	1.3525	-0.903469	2.90069	1.23152	0.78187	4.14745	2.1802	2.41735
	34.4	0.539915	0.0244253	1.22624	-0.75463	-1.28242	0.409454	0.969408	0.224195	-0.296034	1.47989	-0.111267	0.328557	0.069021	2.57284	1.72884	1.76289	2.20568	0.0596656	1.52722	-1.77888	4.50972	1.39751	0.335255	4.63371	2.07544	2.38148
	34.5	0.862324	-0.303549	0.682356	-0.894535	-0.714514	0.852838	1.11387	0.376643	-0.659546	1.33442	-0.0967911	0.398442	-0.0941717	2.80705	1.56221	1.77896	-0.0833655	0.166047	0.936225	-1.8436	2.74138	1.55319	0.461098	4.61379	1.93825	2.31674
	34.6	0.971555	0.982667	0.909013	-0.970368	-1.28913	0.101259	1.53898	0.688241	-0.605246	1.69961	-0.0446481	0.469702	-0.15851	2.8466	1.82245	2.56726	0.438408	1.30785	1.2378	-1.09079	4.31953	2.01683	-0.382679	4.68185	1.68063	2.62713
	34.7	0.73981	-0.0399019	0.819685	-1.09315	-1.11068	0.222538	1.14815	0.671077	-0.563241	2.1548	-0.0409511	0.342922	-0.302921	3.51842	2.43923	3.77099	0.451137	1.30923	1.59259	-0.962249	4.26054	2.00434	0.418702	4.72572	1.75903	3.23211
	34.8	0.869291	0.320234	-0.0123656	-0.875097	-1.23507	0.800115	1.09825	1.29068	0.168304	1.66079	-0.00527076	0.302896	-0.402249	2.89814	1.19458	1.62902	2.04454	1.07201	0.939386	-1.16185	4.30052	1.82012	-0.0672851	4.35462	1.53136	3.70769
	34.9	0.359778	-0.39851	0.58722	-0.549681	-1.03064	0.23871	1.23606	1.48412	-0.26856	1.30552	0.00920193	0.405854	-0.426667	3.23795	1.49077	3.16804	0.107738	1.00572	1.52428	-1.11241	4.24402	2.4554	0.276403	4.14818	1.95404	3.76033
	35	0.998179	0.259878	0.622467	-0.776775	-0.835976	0.326505	0.835872	0.737137	-0.220936	2.22248	0.0402401	0.354693	-0.472473	3.00153	1.79939	2.35274	2.61206	1.28788	0.522251	-1.74884	5.38467	1.60851	0.532577	3.99261	2.26385	3.91595
	35.1	0.81634	-0.459108	0.148318	-0.494445	-0.727173	0.273747	1.17907	0.511717	0.0316467	0.533388	0.0186075	0.507869	-0.470741	2.39789	1.62833	2.84285	1.44499	0.417354	0.99494	-1.36867	3.57133	3.02503	-0.426972	4.19748	2.57534	3.85978
	35.2	0.727913	0.0945428	0.481126	-0.912387	-0.867423	0.0258584	1.10838	0.922839	0.599589	2.20566	0.0585256	0.640021	-0.472724	3.3071	2.89166	3.61088	1.88933	0.879325	1.01905	-1.16896	3.4159	0.620031	0.154765	3.94042	2.62693	3.9787
	35.3	0.231797	0.0960953	1.18493	-1.01582	-0.542824	0.0248218	0.605839	1.00925	-0.289292	0.999083	-0.0299083	0.574596	-0.420936	4.53255	2.34432	2.38517	0.0672852	0.530602	0.95344	-1.50882	4.744	0.976704	0.201993	3.86675	2.87943	4.02629
	35.4	0.603989	-0.340992	0.270641	-0.586929	-0.204866	-0.120874	1.13514	1.28833	-0.381652	1.23676	0.0127755	0.652469	-0.324812	4.0903	2.12476	1.50714	-0.588788	-0.00449647	0.0486469	-1.09694	3.08085	1.87246	0.0806718	3.4252	2.93717	3.8339
	35.5	0.304708	-0.0855335	0.574413	-1.38968	-0.205223	0.461585	1.28536	0.699118	-0.319681	0.755964	0.0162023	0.708535	-0.188625	3.45392	2.23711	2.4063	-0.494118	0.339143	0.534776	-1.09913	3.35269	1.07579	-0.636054	3.43827	2.96586	3.75576
	35.6	0.0588363	0.0416514	1.02353	-0.719037	0.405293	0.279137	0.786032	0.94267	-0.719596	1.27943	-0.011729	0.619924	-0.118155	3.53775	2.57275	1.86763	0.998228	0.593501	0.573456	-1.94848	5.24775	1.35316	1.36657	3.37247	2.61965	4.12161
	35.7	0.0483705	-0.227657	0.556378	-0.749919	-0.121959	-0.244521	0.722417	0.308573	-0.239933	1.09112	0.022428	0.472034	0.039009	3.76671	2.61894	1.7065	-0.018297	0.0155102	0.842284	-1.1143	3.04916	1.36325	0.624539	3.3103	2.30272	4.12277
	35.8	0.198625	-0.0503512	0.69059	-0.920678	-0.27722	0.392548	0.619578	0.821327	-0.559504	1.38297	0.0139613	0.551616	0.144427	2.02293	1.48197	0.774554	0.559868	0.979722	0.565994	-1.32573	3.48852	0.702794	-0.38216	2.96686	2.22676	4.11582
	35.9	-0.0421334	-0.18544	0.223269	-0.882197	0.00808906	-0.264492	1.30655	1.19294	0.166255	0.937739	0.105562	0.761409	0.301774	2.47524	2.06802	3.27787	0.232919	-0.183961	0.898834	-1.48477	4.41154	2.17854	0.0783136	2.9178	1.99465	4.05109
	36	0.132386	-0.00586307	0.261097	-0.707167	0.192289	0.222931	1.13416	0.581982	-0.579389	1.47106	0.0395902	1.05716	0.577858	2.86554	2.34243	-0.22959	0.821956	0.572107	1.14987	-1.39283	2.22783	2.59768	-0.319788	2.81624	1.97818	4.02431
	36.1	0.153724	-0.198185	-0.4305	-0.935975	-0.174897	0.77341	1.47568	0.613585	-0.165631	0.879138	0.0859239	1.0934	0.606632	2.13285	1.26454	3.17498	0.0442514	-0.57377	0.805954	-1.36114	3.86491	1.16223	0.0160377	2.75358	1.66558	3.76573
	36.2	0.279994	-0.368574	-0.0225547	-0.865516	-0.087749	0.203858	1.26559	0.97438	-0.420265	0.865101	0.198825	1.03796	0.433442	2.83092	1.87623	0.389402	0.825046	-0.424801	1.09553	-2.14326	4.36278	1.54785	0.409409	2.375	1.44327	3.50045
	36.3	-0.396734	0.348062	0.361671	-1.13506	-0.640864	0.828513	1.80949	0.496257	-0.678337	1.26197	0.161912	0.870652	0.294046	2.1607	0.881495	2.6292	0.911563	0.252736	0.434105	-2.13399	3.86767	0.934833	0.0343694	2.36322	1.45033	3.38039
	36.4	-0.0342548	-0.825507	0.000237334	-1.02751	-0.028094	0.290849	1.17888	0.777452	-0.0634041	0.934714	0.158264	1.04983	0.233977	2.47116	1.16467	1.98842	0.663498	-0.230789	0.829665	-1.86668	3.14644	2.49117	0.756555	2.17444	1.28652	3.1813
	36.5	0.341211	-0.427131	0.117264	-1.00611	-0.32657	1.02187	1.52353	0.682074	-0.582091	1.24075	0.150304	0.994146	0.0885206	1.24265	0.65171	0.633956	1.80984	-0.0329531	0.702384	-1.35601	4.08306	1.38143	0.277619	2.36354	1.26554	3.02031
	36.6	0.0780008	0.235039	-0.0433905	-0.531996	-0.454488	0.560369	1.72838	1.19283	-0.00850386	0.455446	0.150483	1.05896	0.0255658	0.848027	0.787123	1.76013	0.122281	-0.371286	1.48309	-1.89484	4.77015	1.22221	0.296151	2.33397	1.35963	2.75537
	36.7	0.592611	-0.43059	0.918388	-0.891733	-0.157351	0.544718	1.58232	0.356519	-0.562306	1.03103	0.0750915	0.986899	-0.0410597	0.637705	0.922557	2.21951	1.25193	0.993987	0.618973	-1.08761	3.14487	1.56823	0.0935406	2.40827	1.34505	2.56337
	36.8	0.0690342	-0.528941	-0.19742	-0.826632	0.196874	1.02705	2.21164	0.349576	-0.335824	0.729268	0.104874	0.831061	-0.133612	1.56294	1.21719	1.52776	2.4029	-0.607616	1.53404	-0.866131	4.16686	0.926022	1.04652	2.27234	1.44589	2.44248
	36.9	0.0818063	-0.377402	-0.109857	0.0102927	-0.0992761	0.928955	1.67457	0.427948	-0.59273	0.61102	0.0218948	1.1327	-0.180096	1.86295	2.34406	3.11899	1.73884	0.374187	0.809143	-0.59375	3.05858	0.872711	0.92994	2.2946	1.50234	2.25667
	37	0.0503261	-0.813389	-0.580844	-0.890487	-0.0645915	0.265448	1.98419	0.747177	-0.371088	1.11438	0.0606628	1.02234	-0.190123	2.03247	2.11953	2.13783	0.21714	-0.443075	1.371	0.0294423	2.89563	0.767666	2.40996	2.50302	1.25275	2.03089
	37.1	-0.341605	0.361361	0.23003	-0.29639	0.0487724	0.45791	1.98736	0.608871	-0.568057	0.698794	0.0340286	0.96652	-0.277647	2.29139	2.8148	3.72481	2.69811	-0.266433	1.20318	-0.278581	2.86751	1.18023	3.35017	2.32048	1.24554	1.7706
	37.2	-0.530867	-0.650205	0.120758	-0.624874	0.117924	0.388642	1.75399	0.371041	-0.669273	0.61726	0.0823722	1.17449	-0.241089	0.943109	2.16985	4.51876	0.609223	-0.0515875	1.96923	-0.512193	2.59811	0.463326	2.41018	2.5037	1.12016	1.67177
	37.3	-0.32759	-0.0944174	0.202838	-0.633761	0.0879255	0.742497	2.04114	0.493491	-0.213766	1.33302	0.110654	1.30728	-0.268111	1.95906	2.92844	3.70851	0.668124	-0.142937	2.01676	-0.413507	3.07774	0.732671	3.05618	2.34439	0.8909	1.50917
	37.4	-0.466693	-0.843162	0.424594	-0.583908	0.179842	0.724538	2.07696	0.374196	-0.604819	1.63475	0.113799	1.18864	-0.323409	1.50087	2.15453	4.79174	1.85466	0.0706252	1.75012	0.45385	3.37058	1.03021	2.78953	2.29988	0.658528	1.36014
	37.5	-0.348982	0.962772	0.0823047	-0.393662	0.0995897	0.712428	2.5096	0.750535	0.0543125	1.58265	0.0433885	1.25813	-0.495903	1.92593	1.75306	6.82091	1.75437	0.70613	2.45323	0.694143	2.09941	0.929929	2.86534	2.42656	0.63556	1.36316
	37.6	-0.474064	-0.726442	0.281704	-0.34983	-0.0492772	0.723275	1.79718	0.733292	-0.717377	2.19079	0.0882982	1.03337	-0.582635	1.24346	3.2813	3.79108	2.139	0.276403	2.5365	0.788455	3.40743	0.939164	3.3376	2.47344	0.634274	1.45872
	37.7	-0.73025	-0.0899949	0.295283	-0.242639	0.587697	1.32571	2.3125	1.83407	0.15843	1.0877	0.0129699	1.07631	-0.68575	1.75383	1.39395	3.83883	0.106673	1.0546	2.72485	1.54402	2.13017	0.908896	2.37215	2.07844	0.535971	1.74379
	37.8	-0.274105	-0.243916	-0.253928	-0.714714	0.274918	0.988102	2.38278	0.571888	-0.730203	1.53981	0.0465083	0.974869	-0.699277	1.5605	1.66863	5.03577	1.34377	0.612796	2.08091	1.97594	2.47238	2.24742	5.29785	2.17626	0.58868	2.53875
	37.9	-0.621554	-0.238637	-0.0609389	-0.694852	0.327283	0.87875	2.0542	0.507883	-0.568316	1.04886	0.0576943	0.950997	-0.639473	1.15745	0.802589	4.17816	3.44993	1.73048	2.46344	0.849148	2.81589	1.26749	2.14999	2.11602	0.376445	3.58943
	38	-0.404971	-0.363584	-0.165619	-0.0420101	0.396279	0.732816	2.01389	0.949489	-0.0596296	1.75426	0.0710398	0.875243	-0.63197	2.22754	1.28554	3.53703	3.82279	1.14592	2.18755	1.49754	2.08267	1.99235	3.89157	1.98593	0.27804	4.35428
	38.1	-0.47535	-0.613137	0.447729	-0.0591723	0.831622	0.840196	1.41618	0.460177	-0.431981	2.25608	0.0608627	0.875533	-0.431842	0.851779	1.56773	3.29353	2.18679	0.522298	1.89629	1.058	1.81903	1.16618	3.30147	1.82335	0.142328	4.90489
	38.2	-0.298689	-0.641333	0.746166	-0.198977	0.334075	0.399783	1.08128	1.07908	-0.852827	1.86911	0.134297	0.844582	-0.220476	1.03005	0.94939	2.77177	3.52221	0.717126	2.52788	1.19224	3.49274	1.56993	3.37826	2.08389	0.13746	5.21959
	38.3	-0.0860288	-0.400974	0.970146	-0.497764	0.521717	0.273465	1.37055	0.805083	-0.372351	1.68661	0.144042	0.830167	-0.218954	1.33423	2.34084	3.97915	2.28056	0.429903	1.31192	-0.0580856	3.24529	1.21889	3.34556	1.99917	-0.0555445	5.08374
	38.4	-0.102282	-0.407332	0.286089	-0.414508	0.322426	0.617843	1.39737	1.33351	-0.695183	1.29882	0.0638683	0.954938	-0.294025	2.53101	1.91824	2.23414	1.8009	0.693663	2.08628	0.61664	1.88838	0.762776	2.82462	1.91022	-0.174534	5.00964
	38.5	0.0938227	-0.678488	0.181895	-0.23025	0.272078	0.471957	1.57941	0.743746	-0.774252	1.06032	0.102038	1.04727	-0.348558	3.40409	3.23127	5.2004	1.78748	0.469415	1.78537	0.0282493	1.79921	1.94275	2.98112	2.14795	-0.226439	4.94574
	38.6	0.305319	-0.291517	0.782369	-0.370851	0.285257	0.320495	1.32848	0.669377	-0.177145	1.54406	0.0658437	1.01718	-0.403119	3.49195	2.43173	4.9844	1.77938	0.24449	2.27177	0.699218	2.74427	1.79852	2.57152	2.43907	-0.102931	4.84261
	38.7	-0.0468561	-0.253952	-0.140881	-0.650555	0.394108	0.803791	1.70061	0.351257	-0.610013	1.74287	0.0874344	1.02685	-0.466695	3.54036	3.31855	3.89711	1.71739	0.838648	1.70627	0.59079	1.73384	1.57666	2.88977	2.66046	-0.225062	4.51366
	38.8	-0.260639	-0.625785	0.611059	-0.428546	-0.102111	0.196147	1.49513	1.46553	-0.514787	1.19417	0.138198	0.963821	-0.448629	4.04851	1.56329	4.28078	1.80708	0.578725	2.52025	1.03818	1.98562	1.77454	2.85021	2.69584	-0.261195	4.41178
	38.9	-0.199848	-0.645954	0.356832	-1.30268	0.359179	0.861472	1.14448	0.24325	-0.475244	1.34304	0.08847	0.668414	-0.485169	2.80536	2.08186	4.53064	1.56798	1.06336	1.31433	0.771906	2.50868	0.741695	2.744	2.92823	-0.0628773	4.54982
	39	-0.107315	-0.692549	-0.228782	-0.499457	-0.0259642	0.21055	0.742014	0.996759	-0.412132	1.82711	0.181742	0.642543	-0.554492	3.5249	2.65339	2.39025	3.05131	1.05064	2.10969	0.841857	1.96961	0.398772	3.2365	3.0001	-0.328953	4.83898
	39.1	-0.307719	-0.916024	0.399103	-0.526227	0.557337	0.829101	0.912876	0.804076	-0.420999	1.99007	0.263447	0.599322	-0.667843	2.30318	1.31331	3.26974	1.93467	0.478418	1.40869	0.566869	1.74396	1.21786	3.12774	3.33745	-0.0238841	4.8129
	39.2	-0.143529	-0.672626	0.283413	-0.954912	-0.0684246	1.01618	1.00819	0.640438	-0.100113	1.74042	0.252184	0.230104	-0.63745	2.8862	2.80635	5.44002	3.46972	0.363702	1.15158	0.417646	3.74351	1.83182	2.65622	3.28767	-0.0769445	4.8171
	39.3	-0.00227784	-0.135091	-0.110792	-0.566037	0.531517	0.762973	1.24257	0.702777	0.0279122	1.65976	0.321958	0.561697	-0.704895	2.60101	2.0022	3.10026	2.3971	1.46486	1.32196	0.0431807	1.67301	1.42199	2.91193	3.35791	0.0679209	4.70697
	39.4	-0.135727	-0.0667903	0.408361	-0.489814	0.31054	0.599364	1.31528	1.19613	-0.821552	1.20072	0.306534	0.515659	-0.524386	1.74462	1.7192	5.54141	4.38471	0.660597	1.57992	-0.821912	2.71743	0.831062	2.30549	3.63594	0.52701	4.39623
	39.5	-0.286755	-0.619732	0.103004	-0.7241	0.22203	0.118483	1.14907	0.798171	-0.274619	1.60037	0.248364	0.833285	-0.528792	1.55014	2.12825	3.94128	3.04431	0.587936	0.996322	-0.597775	1.77108	-0.0431518	3.8335	3.38242	0.957427	4.03789
	39.6	-0.020704	0.00533283	0.592981	-0.735602	0.28686	0.0702241	1.24601	1.10472	0.144956	1.20674	0.227147	0.496775	-0.586816	2.26994	0.843323	4.23911	3.51629	0.528023	2.097	-0.659082	1.70259	1.25578	1.84254	3.28205	0.893666	3.7136
	39.7	-0.0408239	-0.665797	0.622995	-1.19275	-0.129059	0.496131	1.09592	0.711915	-0.578583	1.46276	0.188297	0.578099	-0.625095	0.675768	1.30375	3.37884	5.13766	0.521512	1.72341	-0.269424	1.60708	0.147921	2.34758	3.07576	0.87407	3.491
	39.8	0.113267	-0.3055	0.372706	-1.1061	0.553057	0.251702	1.26134	0.914714	-0.196928	0.965584	0.158759	0.410537	-0.560607	1.33619	1.13302	3.78733	2.04048	-0.0746859	1.21872	-0.861743	0.863865	0.608201	2.41277	2.90564	0.979931	3.11888
	39.9	-0.171863	-0.258631	-0.207042	-0.701898	0.242992	0.829471	1.24302	1.03433	0.194191	1.43654	0.155964	0.172369	-0.568009	0.880206	0.146455	3.41113	2.78318	0.303625	2.31248	-0.906653	1.54365	0.225888	1.66449	2.77085	0.687972	2.97133
	40	-0.0845199	-0.821144	1.27477	-0.758156	-0.0347993	0.200766	1.06913	0.199222	-0.19505	0.929564	0.155906	0.259311	-0.571919	1.36308	0.780455	4.91117	2.54038	0.484716	1.67797	-0.754411	2.24071	1.94927	1.76027	2.79399	0.307464	2.81423
	40.1	-0.584884	-0.60149	0.447944	-0.715173	0.360907	0.790285	0.600812	0.0903005	-0.202487	1.11418	0.158884	0.0200978	-0.560378	1.08067	1.38445	4.27195	2.53946	0.854065	2.25832	-0.710757	2.02383	0.225484	2.30233	2.54217	0.650775	2.59458
	40.2	0.290966	0.493078	0.0971352	-0.307562	-0.10974	-0.241263	0.903562	0.763888	0.609629	1.70623	0.162434	0.079903	-0.634141	0.861605	1.12903	5.35055	3.16875	-0.100188	1.14251	-1.07159	2.03521	1.85742	2.42038	2.33271	0.249844	2.37718
	40.3	-0.220374	-0.754775	0.657162	-0.699026	0.0385588	-0.250292	0.892162	0.62357	-0.0457053	0.763909	0.214715	0.0417474	-0.671329	1.08607	0.700642	3.16391	1.17492	0.0800809	1.87573	-0.922139	2.35636	2.07488	3.26995	2.39843	0.223031	2.39233
	40.4	-0.135975	-0.129829	0.873829	-0.785062	0.269911	-0.0706776	0.771921	1.62	0.358589	1.36064	0.207168	0.243479	-0.742953	1.15859	1.02791	3.4619	1.83191	0.525331	1.69338	-1.07469	2.15191	2.29723	1.85168	1.97576	0.059808	2.3431
	40.5	-0.0406149	-0.438161	0.884396	-1.03598	0.0747011	0.0691586	0.67089	0.40408	-0.219353	0.872933	0.224759	0.155741	-0.77684	1.65427	1.06802	4.34132	0.130327	0.329655	2.17475	-1.11267	3.36358	0.934233	1.56502	1.89633	0.207065	2.25553
	40.6	0.060016	-0.367658	0.54784	-0.948686	-0.0872686	-0.178566	0.728184	0.979355	-0.420085	1.04375	0.231368	0.222347	-0.820802	1.27588	0.253802	5.13589	1.77109	1.11102	1.6471	-1.19483	1.99479	0.310118	1.40222	1.88909	0.0892348	2.09471
	40.7	-0.0487396	-0.229071	0.861801	-0.662755	-0.440923	-0.241969	0.473048	1.28223	-0.523936	1.09455	0.189919	0.115691	-0.852524	1.0904	0.984598	2.93501	0.56746	1.5335	1.43941	-1.41591	2.61507	1.39603	1.91952	1.86047	-0.116177	1.83973
	40.8	-0.222291	0.162089	1.03528	-0.697104	0.0659308	0.116455	0.179302	0.755357	-0.499105	0.565489	0.163664	0.0890482	-0.889498	1.47088	0.447694	2.86992	1.05378	0.829174	1.22825	-1.81569	2.70015	1.05906	1.48183	2.08862	-0.0509241	1.67695
	40.9	0.0969695	-0.219526	0.632967	-0.984899	-0.283873	0.575219	0.30084	1.37809	-0.950911	0.897574	0.144476	0.240336	-0.891108	1.17023	1.20204	2.8009	1.62033	1.01696	1.06038	-1.24553	1.31047	1.54808	1.94679	2.01096	-0.204189	1.66847
	41	0.453034	-0.811564	0.752723	-0.706958	-0.353151	-0.123707	0.199968	0.335227	-0.390385	1.08926	0.175649	0.265402	-0.927166	1.31925	0.362504	3.37696	1.46714	2.05892	1.33244	-0.621657	2.80579	1.13473	1.00369	2.25386	-0.131678	1.63082
	41.1	0.162263	-0.0188438	0.485275	-0.666047	-0.152495	0.244028	0.314182	0.673285	0.0384812	0.776015	0.146913	0.259136	-0.888048	1.06328	1.30275	2.4506	1.82759	2.90576	0.729811	-0.961046	2.71057	0.909411	1.69001	2.05629	-0.262284	1.77855
	41.2	0.115356	-0.74557	0.504109	-0.998787	-0.468233	-0.117839	0.486694	0.357809	-0.674598	0.557407	0.165585	0.053617	-0.887912	2.01774	0.914219	3.97804	3.98519	2.34227	1.07075	-0.805892	1.47473	1.20992	0.269625	2.72055	-0.437213	2.40555
	41.3	0.113147	0.709704	0.768805	-0.418675	-0.429619	0.175659	0.390859	1.69011	-0.375694	0.947637	0.0744886	0.0744466	-0.821207	3.09786	0.755624	2.79425	2.26803	3.03979	0.715478	-1.00614	1.1954	1.0112	1.27632	2.55696	-0.198519	3.04185
	41.4	-0.282031	-0.49356	0.609261	-0.81284	-0.799803	0.618329	-0.254038	1.36134	-1.15719	0.744583	0.0369275	-0.113512	-0.759576	3.41603	1.17977	3.48983	2.89862	2.63081	1.13196	-0.444961	2.07883	1.23387	1.53154	2.78209	-0.370082	3.1494
	41.5	0.193952	-0.389407	0.377369	-0.275658	-0.0731677	1.18512	0.755474	0.591299	-0.105206	0.570631	0.00649448	-0.258297	-0.678754	3.53532	0.836643	3.4534	1.31159	2.20412	1.04878	-1.10455	1.38516	1.57258	0.774567	3.00423	-0.291501	3.03598
	41.6	-0.138532	-0.0837985	1.35268	-0.89503	-0.372968	1.49337	0.475844	0.588161	-0.558618	0.184596	-0.0411756	-0.213042	-0.678395	3.84138	0.285638	1.5137	1.14765	1.97862	0.666274	-0.831675	2.037	1.1232	1.24534	2.84667	-0.279004	2.80664
	41.7	-0.243924	0.0496058	0.886128	-0.77519	-0.833674	1.52765	0.439958	0.649166	-0.217287	0.85631	-0.0616256	-0.160275	-0.640259	2.32917	1.43005	2.89933	2.12347	2.2059	0.656849	-0.887664	1.39594	1.22214	0.343064	2.83755	-0.495201	2.58587
	41.8	0.317974	-0.0169966	1.04087	-1.11205	-0.584394	1.35085	0.410172	0.925516	-0.308077	0.653836	-0.134812	-0.0511711	-0.627571	2.90724	0.617208	1.11503	1.25025	1.57139	2.22436	-0.633753	2.47806	2.26303	0.205656	2.37535	-0.17252	2.46777
	41.9	-0.0225826	-0.0190536	0.304206	-0.677166	-0.501162	1.00781	0.347755	1.49278	-0.741137	0.449853	-0.223793	-0.047219	-0.666546	2.47065	0.266247	2.49751	1.95638	2.42498	1.20887	-1.44313	1.45063	1.36567	0.667584	2.30168	-0.0161539	2.30023
	42	0.668901	-0.556173	1.15175	-1.47931	-1.1264	1.56906	0.63501	0.59671	-0.745111	0.430119	-0.208582	-0.0856188	-0.600581	1.94848	0.378676	1.89134	1.82053	1.64729	2.29214	-1.578	1.9677	1.64684	1.12216	2.36472	0.347492	2.1051
	42.1	-0.0496489	-0.475001	-0.21518	-0.946679	-0.910965	1.25228	0.310567	0.811217	-0.987521	0.699117	-0.283622	-0.23056	-0.576082	2.86362	-0.298861	4.0344	1.25773	1.72366	1.55418	-1.3014	1.57084	1.38723	0.362214	2.03611	0.194207	2.09036
	42.2	0.171046	-0.557625	0.285864	-0.474416	-0.903735	2.31794	0.88897	0.592889	-0.661713	0.213378	-0.268735	-0.249368	-0.558221	2.52937	0.826126	1.35772	1.67842	2.19237	2.05284	-1.85737	0.61496	1.52116	0.650013	1.9478	0.165817	1.87716
	42.3	-0.0715535	0.19383	0.251079	-0.733666	-0.76771	1.76506	0.950292	0.26836	-0.833282	0.125298	-0.329718	-0.297121	-0.624917	1.65551	0.462802	2.07705	0.98019	1.34538	1.30491	-1.96446	1.55995	1.91736	-0.338472	2.22117	-0.0308808	1.85891
	42.4	-0.134594	-0.00805432	0.222302	-0.869076	-1.0175	1.84738	0.835198	0.573169	-0.607262	0.590463	-0.356955	-0.319687	-0.740784	1.51343	-0.297866	2.13184	1.5242	1.06385	0.910414	-1.29686	1.34494	1.51593	0.626323	2.34331	0.149204	1.91661
	42.5	0.0647765	-0.117294	0.396108	-0.440175	-0.584935	1.60747	1.01004	0.802505	-0.605699	0.154661	-0.359541	-0.326978	-0.758408	1.31927	0.0369301	1.99098	3.0433	1.15094	1.21016	-2.00857	1.10587	2.94038	-0.00714473	2.53528	-0.296611	1.82284
	42.6	-0.121496	-0.563842	0.280119	-0.988673	-0.819958	1.36386	1.05487	0.0536199	-0.339336	0.0492702	-0.437032	-0.124354	-0.797495	1.09243	-0.0285188	2.49903	2.09089	0.828709	1.1968	-1.60534	1.48882	1.81516	0.567749	2.39932	-0.0152187	1.68359
	42.7	-0.202999	-0.778744	-0.0994577	-0.967152	-0.861728	1.85237	0.950495	0.516142	-0.740092	0.185914	-0.428059	-0.121509	-0.835706	1.20522	-0.316685	1.7735	1.38523	1.33283	0.76245	-1.26374	0.705785	2.71676	0.21467	2.26261	-0.0243343	1.62005
	42.8	-0.286739	0.345479	0.199844	-0.417225	-0.682481	0.904978	1.18265	0.458569	-0.756373	0.035421	-0.447026	-0.0639996	-0.874889	0.59196	-0.314919	1.691	-0.451878	1.146	1.21907	-1.4733	1.12701	2.03776	0.154232	2.19281	-0.275367	1.5648
	42.9	-0.266844	-0.105636	0.168721	-0.796369	-0.6521	2.02998	1.44558	0.287496	-1.00448	-0.184245	-0.504993	-0.0651001	-0.930309	1.74409	-0.211854	0.700515	3.25409	0.263485	1.21092	-1.61336	0.35565	4.30751	0.638257	1.92105	-0.261352	1.52957
	43	-0.172902	-0.49758	0.775055	-0.795624	-0.749683	1.65187	0.883576	0.0799958	-0.667841	0.811855	-0.465135	-0.242509	-0.981157	0.463511	0.935129	2.36623	0.322903	0.366676	1.37922	-2.62496	1.23553	3.05459	0.204913	1.77402	-0.328734	1.70176
	43.1	-0.753929	-0.519369	0.155486	-1.20961	-0.894143	2.8557	1.07398	0.517841	-1.06386	0.2811	-0.567805	-0.143487	-1.09043	0.861147	-0.0291375	-0.00142554	0.574109	0.853017	1.16255	-1.70507	0.500502	2.04923	0.364225	1.67549	-0.420382	1.8671
	43.2	-0.311198	-0.651833	0.379842	-1.10687	-1.09064	2.2337	0.433874	0.313928	-1.1363	0.293744	-0.566375	-0.156193	-1.11743	0.311882	0.0812881	2.80807	1.04584	0.994447	0.92539	-2.38969	2.06081	1.58976	0.733864	1.60244	-0.497723	1.89395
	43.3	-0.157094	-0.417644	0.589717	-1.07758	-1.02501	2.05266	0.999292	0.0503171	-0.553861	0.0519891	-0.588435	-0.130696	-1.15734	0.0088114	-0.618326	0.0224477	-0.133086	1.03585	1.13242	-1.74157	0.743122	1.11212	1.20637	1.46324	-0.462141	1.8135
	43.4	-0.3722	-0.2853	-0.0743381	-0.433137	-0.569331	2.19535	0.806134	0.564711	-0.952846	-0.144951	-0.566283	-0.271643	-1.13602	1.92068	0.130211	1.69686	2.568	2.2954	0.760555	-1.82013	1.71327	2.40738	0.680511	1.32863	-0.0748401	1.85083
	43.5	-0.577133	-0.182409	0.790993	-0.892519	-0.860527	2.18986	0.780093	0.409465	-0.649897	0.734663	-0.583564	-0.208769	-1.15439	1.56617	-0.374775	0.974373	-0.565384	2.02617	1.03956	-1.7682	1.12552	2.28572	1.0887	1.46531	-0.0788055	1.91643
	43.6	-0.581158	-0.710335	-0.035721	-0.646073	-0.94145	2.08613	0.999109	0.424659	-0.995777	-0.0689149	-0.551963	-0.526368	-1.08368	2.4615	-0.0792941	1.44879	0.0428516	0.956133	0.777187	-1.59428	1.02288	4.19304	0.327341	1.30504	0.165007	2.06237
	43.7	-0.39972	-0.774788	0.137191	-0.286962	-0.559078	2.83504	0.875207	0.0784398	-0.499007	0.501635	-0.647923	-0.526847	-1.08003	2.97835	-0.0931955	2.41212	2.34635	2.12534	1.04821	-1.66315	2.10362	2.87537	-0.112939	1.25872	0.256144	2.03977
	43.8	-0.675935	-0.238328	0.0411511	-0.413393	-0.443538	2.38579	0.425295	0.146894	-1.06066	0.276389	-0.619794	-0.480893	-1.12927	4.18161	-0.469691	2.93521	0.484782	1.87496	0.786509	-1.34324	1.98954	3.01503	0.949017	1.27651	0.135965	1.86229
	43.9	-0.643721	0.013735	0.435658	-0.341164	-1.02447	2.58946	0.306809	-0.0803064	-0.3212	0.688958	-0.593842	-0.417962	-1.20516	3.28831	-0.510825	1.25369	1.19868	1.99317	1.83548	0.0841269	2.72243	5.95491	-0.298611	1.58285	0.19651	1.74031
	44	-0.527743	-0.0594273	-0.444857	-0.821361	-0.753546	2.45533	0.603383	0.0938469	-0.45854	0.588364	-0.539618	-0.526216	-1.28849	4.31812	-0.510077	2.50973	0.498892	1.94871	1.48381	-1.3245	2.75479	2.54113	0.368576	1.59317	0.202321	1.53037
	44.1	-0.324801	-0.242011	0.116113	-0.322256	-1.01869	3.10417	0.291075	-0.0105784	-0.535959	0.292317	-0.558558	-0.572808	-1.34083	4.11622	-0.644322	2.62321	-0.242692	1.76539	1.91527	-0.69516	2.72799	2.42012	0.0144024	1.77491	0.0480706	1.38176
	44.2	-0.373652	-0.379555	-0.360316	-0.530265	-0.742671	2.5472	0.496872	0.178183	-0.924073	0.597298	-0.521686	-0.64418	-1.45705	4.4367	-0.3187	2.30086	-0.0124919	1.21806	2.14894	-1.78621	3.0196	3.30755	-0.623056	2.20704	-0.0354215	1.22977
	44.3	-0.0893147	-0.707469	-0.0798909	-0.390277	-1.16891	2.85957	-0.0806645	-0.0276603	-0.0345605	0.47005	-0.507651	-0.69507	-1.47908	2.58882	-0.12981	3.10813	0.696344	1.11053	1.45331	-1.4915	2.78428	2.80479	0.552973	2.64116	0.0321164	0.946014
	44.4	0.286533	-0.446968	-0.471408	-0.24116	-1.29403	2.41838	-0.0379919	0.47823	-0.679669	0.0388862	-0.473535	-0.558616	-1.50096	2.9418	-0.0804051	1.68693	-0.157728	1.01987	1.60654	-1.20173	2.30682	3.72091	0.21994	2.89878	-0.118005	0.882819
	44.5	0.171661	-0.68736	0.610964	-0.647988	-0.813791	2.91571	-0.283209	-0.164181	-0.368938	0.175278	-0.49853	-0.554084	-1.50103	2.67851	0.482483	2.9715	-0.703453	0.433436	1.21994	-1.67672	2.86944	2.75654	-0.104159	2.84062	-0.262446	0.870673
	44.6	0.466007	-0.548678	0.402864	-0.741105	-0.872092	2.86355	-0.24074	0.773538	-1.06198	0.537772	-0.442241	-0.400329	-1.39289	3.19929	0.330168	1.30064	0.0653634	0.650972	1.7707	-1.35668	2.44083	3.6088	-0.208795	2.58562	-0.0866702	1.07464
	44.7	0.521934	-1.15896	-0.0359656	-0.170898	-0.547536	2.67144	0.385531	0.161587	-0.425486	0.0952667	-0.381947	-0.0644189	-1.36101	3.88894	1.79725	3.3717	-0.492931	0.734867	1.86885	-1.17297	2.02715	2.58729	0.270718	2.84523	-0.146243	1.36558
	44.8	-0.0803034	-0.252453	0.300799	-0.391858	-0.884648	2.47999	-0.0498414	0.0437534	-0.47894	0.213769	-0.353399	-0.00814139	-1.39945	4.21352	0.81327	1.50131	0.919094	0.481817	1.0589	-1.55359	2.34671	5.24876	0.36475	3.37279	0.0783987	1.51869
	44.9	0.220119	-0.539827	1.30451	-0.254733	-0.504413	2.39614	0.767772	0.203817	-0.491463	0.679187	-0.437259	0.484775	-1.38184	5.93976	0.488332	0.00677221	0.864031	0.764473	1.45456	-1.22091	1.61993	4.43321	-0.0314493	3.7776	0.278502	1.89313
	45	0.00972391	0.0119905	-0.0521217	-0.893883	-0.96339	2.21682	0.338681	0.496315	-0.510658	0.725695	-0.385267	0.287127	-1.46675	5.48618	1.20595	2.28475	0.742767	0.466345	1.17967	-1.2779	2.03402	4.05901	-0.128294	4.51928	0.316962	2.01734
	45.1	0.139073	0.119346	0.985333	-0.405005	-0.769969	2.3996	0.0979321	-0.0133061	-0.438722	0.417496	-0.486392	0.533801	-1.42632	6.76418	1.72384	0.262694	-0.564898	0.071911	1.88668	-1.28508	2.9556	4.24632	1.22088	4.40852	0.318171	1.88555
	45.2	0.0478038	-0.752027	0.270948	-0.471795	-0.789903	2.12925	-0.474269	0.378708	-0.904657	0.357239	-0.436455	0.572629	-1.47999	6.23345	1.26907	1.72006	-0.564003	-0.196864	0.533417	-2.23826	1.85649	2.89741	0.0904966	4.57808	0.00719696	1.68159
	45.3	-0.0548984	-0.356158	0.0948997	-0.571544	-0.797563	1.74537	-0.269971	0.469449	-0.703144	0.0336149	-0.466864	0.617903	-1.52354	5.978	0.607119	1.13881	-1.73831	-0.0857537	1.03487	-1.76197	2.18874	3.60882	-0.323043	4.64352	0.237503	1.56409
	45.4	-0.432758	-0.15222	0.358052	-0.829076	-1.00762	1.90185	0.137022	0.44616	-0.614189	0.447126	-0.518683	0.536355	-1.53726	5.03551	1.83579	2.14104	0.162598	-0.615471	1.28142	-2.42885	1.60212	3.9937	0.726768	4.54655	0.141192	1.34429
	45.5	-0.453963	-0.312091	-0.0919955	-0.644215	-1.07497	1.66993	-0.351872	0.739169	-0.292262	0.0123277	-0.451986	0.650813	-1.66465	5.36601	1.43305	2.29423	0.330719	0.433082	1.03314	-1.80472	1.26756	2.60594	0.0493941	4.53454	0.0468024	1.19436
	45.6	-0.46967	-0.468098	0.56676	-1.0659	-1.24501	1.73451	-0.151756	0.881157	-0.69903	-0.155002	-0.49175	0.395786	-1.70663	5.9566	1.80566	2.24047	-0.697355	-0.645502	0.726186	-1.71308	2.81655	4.50842	0.0232915	4.34383	0.0484137	1.03291
	45.7	-0.351224	-0.334927	0.493206	-0.786522	-0.627935	1.72454	-0.351422	0.39062	-0.558567	0.506698	-0.401047	0.427986	-1.82215	3.10545	1.43405	3.61403	-0.866149	-0.355679	0.944455	-1.97338	1.56448	2.93269	-0.32456	4.05114	-0.144565	0.943759
	45.8	-0.222023	0.150593	0.354467	-0.695351	-0.977267	1.44023	-0.18362	1.7791	-0.606565	0.417354	-0.398329	0.246951	-1.87573	4.42286	1.37201	2.13623	0.208987	-0.227277	1.78384	-0.979051	1.13587	2.3357	-0.235226	3.85319	-0.104394	0.941091
	45.9	-0.425461	-0.190766	-0.116418	-0.676276	-0.835623	2.04742	-0.438013	1.23343	-0.929251	0.816153	-0.364903	0.26695	-1.87015	3.18978	1.31618	1.60413	-1.74521	-0.308896	1.70179	-2.35618	1.60209	2.69125	-0.135826	3.77454	-0.215057	0.968464
	46	-0.261389	-0.267004	0.639643	-0.882561	-0.85587	1.45694	-0.387516	1.35961	-0.495304	-0.198742	-0.308012	0.455825	-1.88567	2.30456	1.67899	2.00668	-1.23701	-0.424223	2.2629	-1.63181	2.16484	5.08614	0.856136	3.47046	-0.311926	1.21145
	46.1	-0.317678	-0.414648	1.18679	-0.446393	-0.933922	1.65947	-0.614738	0.812142	-0.820252	0.434656	-0.307169	0.641366	-1.93561	3.64001	1.77073	1.90378	-0.460127	-0.486084	1.8472	-1.77859	1.24511	3.11978	-0.618685	3.5236	-0.212872	1.41907
	46.2	-0.238455	-0.0577164	0.308124	-1.35109	-1.38071	1.33361	-0.445483	1.35889	-0.67534	0.075457	-0.293828	0.645808	-2.00776	2.78034	1.59447	3.09054	-1.56772	-0.282797	3.05043	-1.57292	1.97412	3.96315	-0.438139	3.65566	-0.180687	1.90997
	46.3	-0.862684	0.0101763	0.918498	-0.589581	-0.755377	1.27272	-0.780847	0.618071	-0.682969	-0.211124	-0.313314	0.78194	-2.09528	3.01456	1.35359	1.65539	-1.43951	-0.495587	2.94353	-1.80257	1.01009	3.83828	-0.599212	3.61823	0.12311	2.02848
	46.4	-0.471362	0.294162	1.03419	-0.486601	-1.05746	1.54576	-0.607002	1.35278	-0.61757	0.0572935	-0.344371	0.654809	-2.11828	3.18037	1.25755	3.38333	-0.704914	-0.87079	2.85099	-1.76094	1.03521	3.39716	-0.388737	3.46993	0.172638	2.42655
	46.5	-0.285247	0.142236	1.41465	-0.214553	-1.13569	1.20858	-0.21892	0.785625	-0.653561	-0.432781	-0.349767	0.552075	-2.01283	2.51591	1.80843	3.70707	-0.410143	-0.365409	1.58606	-1.97363	0.920907	3.34526	0.156683	3.62844	0.219592	3.08815
	46.6	-0.333729	-0.300282	0.480223	-0.209108	-1.08283	0.852948	-0.697449	1.76877	0.0286132	0.0706132	-0.329905	0.458401	-1.94492	3.71229	1.9875	3.06461	-1.67826	-0.485502	2.74635	-1.79135	1.73084	4.10407	-0.459407	3.70358	0.273999	3.74856
	46.7	-0.513295	-0.137713	1.52993	-0.231817	-0.854141	1.25605	-0.479375	1.16884	-0.808455	0.0187866	-0.315218	0.288414	-1.97658	4.03447	0.0228331	2.06519	0.584474	-0.376619	2.12822	-1.78361	1.29173	3.68057	0.0531216	4.22766	-0.0138836	4.73191
	46.8	-0.461883	-0.289416	1.01485	-0.324291	-0.803693	0.942149	-0.132219	0.687569	-0.505678	0.23438	-0.201267	0.375208	-1.91043	4.01299	1.7958	2.44529	-1.83825	-0.696604	2.30971	-1.70839	1.27388	2.64887	-0.577725	4.46385	0.18495	5.54528
	46.9	-0.513455	-0.789187	0.690308	-1.07546	-0.601213	1.52848	-0.146127	1.24077	-0.698798	0.670216	-0.154541	0.649417	-1.81005	4.99913	0.722864	1.61779	1.35704	-0.773737	1.87561	-2.03231	2.33097	2.03687	-0.110378	4.57289	0.0409595	6.30647
	47	-0.272024	-0.281636	0.539404	-0.429779	-0.743176	0.984695	-0.521183	0.93514	-0.444032	-0.321799	-0.129664	0.517463	-1.75612	4.37211	1.08972	3.00844	-0.442041	-0.536654	2.31083	-1.92055	0.646915	3.03673	-0.108341	4.5613	0.0346913	6.80368
	47.1	0.0853801	-0.49679	0.319739	-0.432176	-1.05879	0.964159	-0.404837	0.970963	-0.00107468	-0.00207669	-0.1813	0.67388	-1.72059	5.85827	0.432303	2.25313	-0.00508853	-0.418989	1.72735	-1.93097	2.12974	2.52633	-0.0567462	4.41039	-0.00378638	6.94681
	47.2	-0.48019	-0.334689	0.292972	-0.532114	-0.710271	1.26512	-0.975933	1.14939	-0.854434	-0.0854183	-0.134485	0.885192	-1.75203	3.74879	1.10891	3.04853	-0.983166	-0.378614	1.98901	-2.34407	0.70937	2.53762	0.157909	4.66848	-0.124206	7.1474
	47.3	-0.470413	-0.2849	1.00772	-0.973062	-0.978861	0.586861	-0.215408	0.943374	-0.0636957	0.191256	-0.180004	0.650874	-1.80481	4.22648	0.408797	3.13573	-1.3245	-0.903751	1.89086	-1.93468	0.521554	2.50758	0.10147	4.51271	-0.309331	6.98173
	47.4	-0.606548	0.0136494	0.136711	-0.512337	-1.26307	0.660083	-0.51168	1.66171	-0.722179	-0.30722	-0.210011	0.958063	-1.89003	3.78298	1.82187	1.15807	-0.978014	0.426189	1.0947	-1.90778	1.21406	3.75632	-0.13551	4.95432	-0.471704	6.7982
	47.5	-0.757207	-0.315313	0.828263	-0.602645	-0.770096	0.523162	-0.903646	1.78054	-0.68942	0.0187712	-0.266543	0.973101	-1.94382	5.08126	0.193495	1.74281	-0.0473887	0.485571	0.870779	-1.97598	1.23149	2.75245	-0.185842	4.82944	-0.424381	6.86626
	47.6	-0.50886	-0.172725	0.211981	-0.140252	-0.931305	1.08827	-0.414893	0.965802	-0.97617	-0.0902015	-0.247598	1.01654	-2.02002	5.41082	0.988308	1.11612	-0.683747	0.231141	0.790174	-1.89984	0.738138	4.47688	-0.939107	5.03444	-0.63118	6.77064
	47.7	-0.796093	-0.223831	0.0842621	-0.655891	-0.922126	0.452102	-0.474181	0.956403	-0.130228	-0.312267	-0.350422	1.10845	-2.02685	6.28486	0.600193	3.32911	-0.938307	1.70858	0.565647	-2.34432	1.33079	3.27017	0.178431	5.31926	-0.720205	6.61281
	47.8	-0.781114	-0.618369	0.301072	-0.857212	-0.678548	0.304909	-0.842003	1.563	-0.258646	0.199556	-0.361436	0.774421	-1.87311	7.64041	0.924306	3.26344	-1.04306	0.832341	1.69288	-2.04286	1.87704	3.50392	0.248308	5.64235	-0.717911	6.47748
	47.9	-1.03534	-0.118021	0.615806	-0.756391	-0.839417	0.965818	-0.819645	1.30641	-0.502877	-0.236274	-0.416415	0.666681	-1.68012	7.77519	0.262398	1.46714	1.12582	0.429682	0.911808	-2.70013	0.751158	3.41189	-0.598219	5.90331	-0.828632	6.275
	48	-0.600544	-0.286607	0.320525	-0.778938	-1.06176	0.751285	-0.347922	0.941159	-0.192761	-0.71915	-0.419541	0.398084	-1.37417	7.22805	0.500703	1.12692	-1.41615	0.273774	1.09668	-1.94418	2.41285	3.79944	-0.254092	6.37938	-0.80525	5.98292
	48.1	-0.79345	-0.4452	-0.461942	-1.02908	-1.44463	0.252308	-0.0681117	1.39651	-0.454594	-0.277841	-0.470598	0.343156	-1.00015	7.35205	-0.117303	1.54971	0.113906	-0.304212	0.558091	-2.07178	2.60015	2.77139	-0.469546	6.49686	-0.78938	5.63742
	48.2	-0.746021	-0.12992	0.261733	-0.482692	-1.09694	0.801586	-0.717568	1.43078	-0.457574	-0.104252	-0.419983	0.328304	-0.682031	5.70572	0.696147	2.12719	-1.20425	0.00719915	1.55929	-2.28943	1.15768	3.0009	0.197334	6.5692	-0.762511	5.56684
	48.3	-0.363265	-0.0498551	-0.391266	-0.696831	-1.11442	0.803478	-0.498225	1.45712	-0.283296	0.196996	-0.464727	0.174266	-0.324525	5.71929	-0.195565	0.869519	2.1002	0.488629	0.829876	-2.30502	1.90738	2.38499	-0.0384229	6.29217	-0.915985	6.12084
	48.4	-0.794283	-0.442951	0.962685	-0.497821	-0.984326	0.21291	-0.759479	1.40346	-0.436432	-0.395437	-0.498551	0.0640639	-0.190861	5.3488	-0.0468292	0.995006	-0.690454	-0.834534	1.39964	-1.991	1.47988	3.64842	0.644372	6.64824	-0.825073	6.91733
	48.5	-0.669884	0.148385	0.458081	-1.07048	-0.869479	0.630414	0.00221285	1.94186	-0.0964363	-0.163134	-0.481707	0.0690767	-0.0749181	5.07575	0.482551	2.2653	-0.927485	0.417233	0.828958	-2.35592	2.09142	4.66059	-0.458858	6.52713	-0.875536	7.16892
	48.6	-1.23294	-0.358155	0.821462	-0.0671686	-1.16908	0.356715	-0.0777239	1.22087	0.0544217	0.0207111	-0.536919	0.112347	-0.0888325	5.78429	0.359931	0.874052	1.24803	0.306679	0.726379	-1.89366	2.61637	2.63189	0.180885	6.70349	-0.92158	6.83305
	48.7	-0.943402	-0.82946	0.753185	-0.702549	-0.703295	0.49084	0.208405	1.54435	-0.378575	-0.287819	-0.501667	0.0773436	-0.0793641	6.32221	0.271892	1.21066	0.43279	0.769742	0.517654	-2.25115	1.33547	3.89848	1.28856	6.54239	-0.85826	6.38655
	48.8	-0.904879	0.48426	0.000992232	-0.426683	-1.24909	0.369779	0.406378	1.77203	-0.713122	-0.111207	-0.568572	-0.0388646	-0.166183	7.25861	-0.0920004	1.12153	0.149652	0.528395	0.717862	-2.31234	2.57463	2.73086	0.423223	6.43448	-1.17164	5.85506
	48.9	-1.02968	-0.213752	0.710715	-0.376457	-0.998246	0.542115	1.12822	1.58062	-0.464265	0.118798	-0.565585	-0.0183339	-0.225674	5.72482	-0.000157051	1.74323	-0.478401	0.108403	0.96149	-1.98759	0.760687	2.67318	0.00746862	6.11042	-1.03157	5.59896
	49	-0.919688	-0.747335	0.836771	-0.820724	-0.952104	0.13969	0.562213	0.780414	-0.272326	-0.363543	-0.607316	0.0209065	-0.263813	5.91477	-0.591798	0.368597	-0.506807	0.2269	0.991923	-1.87073	2.12973	3.44771	0.217904	6.1813	-1.08067	5.17402
	49.1	-0.769372	0.430577	0.559738	-0.285363	-0.962205	0.92402	0.782634	1.19928	-0.696863	-0.00501797	-0.602005	-0.214471	-0.296384	4.84146	0.268633	-0.436287	3.00102	0.455281	1.48512	-1.97054	-0.356882	2.70182	0.882881	6.06026	-1.12339	4.79865
	49.2	-0.89935	-0.612758	0.442522	-0.934899	-1.41439	0.823792	1.01488	1.69219	-0.529935	-0.221349	-0.640356	-0.050467	-0.401378	5.2632	0.0110068	1.40426	2.04269	-0.0450024	1.1997	-2.08446	0.703854	3.15622	0.85385	6.08532	-1.01548	4.75243
	49.3	-0.895615	0.258259	0.0729495	-0.674244	-0.849775	1.48667	0.985687	0.561828	-0.324788	-0.51835	-0.620147	0.0410343	-0.48526	4.02466	-0.197725	1.99299	0.187657	-0.177098	0.897008	-1.67781	1.74622	0.477955	2.08918	6.09803	-1.11454	4.5095
	49.4	-0.981568	-0.521973	0.247131	-0.971929	-1.10964	0.816758	1.51943	1.11613	-0.444902	-0.450442	-0.611102	-0.17164	-0.562677	3.97761	-0.287098	0.852076	1.1908	0.0441245	1.39121	-2.23368	0.991446	2.66603	0.412741	6.6598	-0.946205	4.27218
	49.5	-0.805297	-0.607291	0.842613	-0.659272	-1.17764	1.41598	1.54492	1.19367	-0.377295	-0.117625	-0.636288	-0.27042	-0.634381	4.45973	0.275331	0.75553	1.34997	0.30971	0.954465	-2.18133	1.14958	1.43366	1.0099	7.21579	-1.1104	4.29917
	49.6	-0.980266	-0.654253	0.505777	-0.221473	-1.1137	0.784566	1.44064	0.583744	-0.295269	-0.414694	-0.663369	-0.189624	-0.723911	3.57838	1.13749	0.390773	0.473565	0.0209745	1.21578	-2.3172	1.23227	4.04703	2.82821	7.20907	-0.952764	4.31419
	49.7	-1.23372	-0.872998	0.858981	-0.951466	-1.25887	0.807191	1.7163	1.79834	-0.0217526	-0.223812	-0.646612	-0.1807	-0.800464	4.93201	-0.639154	1.29779	-0.767269	-0.189647	1.0713	-2.57384	1.13306	3.38109	2.32305	7.24795	-1.21476	4.37754
	49.8	-0.873023	-0.734498	0.473979	-0.378571	-1.16494	0.788134	1.58265	0.718796	-0.150978	-0.549901	-0.69205	-0.227781	-0.808775	3.99909	0.39844	1.39195	1.86239	0.580816	1.10284	-2.51716	1.25742	2.49469	2.07341	7.07839	-1.10007	4.40316
	49.9	-0.876971	-0.145264	0.577975	-0.217408	-1.11152	0.974256	1.91661	1.65636	-0.508035	-0.562042	-0.632748	-0.276274	-0.699172	4.52071	-0.787433	0.20115	2.324	0.413692	0.798288	-2.19189	0.378971	1.74158	3.14246	6.59515	-1.19044	4.18931
	50	-1.11693	-0.44511	1.44894	-0.738375	-1.06204	0.905512	2.55561	0.653657	-0.517167	-0.0713605	-0.652293	-0.289219	-0.570183	4.45061	-0.357123	1.47152	0.629313	-0.0212078	0.83884	-2.87231	0.830949	3.36427	3.54043	6.76199	-1.22162	4.05935
	50.1	-0.575734	0.375965	0.663021	-0.358372	-0.779907	0.344864	2.89365	1.13258	-0.468532	-0.295436	-0.647146	-0.43952	-0.458514	3.85207	0.101834	0.618051	0.962386	0.547646	0.186948	-1.77106	0.982678	2.35075	3.97388	6.26186	-1.15001	4.46273
	50.2	-0.905308	-0.229711	0.971542	-0.381144	-1.31523	0.710942	2.43681	1.32645	-0.0739841	-0.139175	-0.702713	-0.62286	-0.500904	3.9567	-0.61029	0.694849	1.54235	-0.218425	0.634736	-2.28527	1.21426	1.59727	4.62332	6.01654	-1.33271	5.23351
	50.3	-0.784023	0.191826	1.0363	-1.0222	-1.01795	0.128628	2.03782	1.00023	-0.999552	-0.231483	-0.697401	-0.522797	-0.533301	3.09103	-0.259001	1.82851	1.48679	0.00232464	0.4635	-2.45381	1.22988	3.00918	5.52677	5.54924	-1.30218	5.46973
	50.4	-0.926709	-0.783904	0.342533	-0.850296	-1.21341	0.596756	2.82729	1.97759	-0.351388	0.0934474	-0.714869	-0.607102	-0.672696	3.31602	-0.351973	0.854241	0.437456	0.0778656	-0.355656	-2.27463	0.908314	1.75155	4.36599	5.48028	-1.33307	5.45752
	50.5	-1.09894	-0.351359	0.302449	-0.340914	-1.0218	0.508391	2.42454	1.24275	-0.823099	-0.495926	-0.746248	-0.658206	-0.885855	3.0584	0.670217	1.97083	1.49382	0.151242	0.320544	-2.17941	2.3344	2.39025	4.93615	5.25803	-1.34547	5.13117
	50.6	-0.722592	-0.239987	0.337694	-0.410252	-0.959967	-0.0898789	2.36143	2.0404	-0.409749	-0.118152	-0.733479	-0.614689	-0.971769	2.03663	-0.38601	0.305883	1.0281	-0.455866	-0.340917	-2.2167	0.255268	2.33189	3.99977	4.9796	-1.41871	4.81136
	50.7	-0.86018	-0.392509	0.33701	-0.699175	-0.714966	-0.14384	1.99872	1.41236	-0.488044	-0.0874268	-0.752608	-0.702161	-0.98779	2.06977	0.106651	1.2067	-0.126417	-0.71947	-0.328053	-2.27447	1.53976	1.50643	5.00073	4.90051	-1.22683	4.58183
	50.8	-0.732143	-0.398381	0.181388	-0.644034	-0.92428	0.356525	2.33068	1.34785	-0.42434	-0.476367	-0.813987	-0.727112	-1.08242	1.95472	-0.643038	1.47329	0.834417	-0.446794	-0.127204	-1.66755	1.14272	1.87644	3.90498	4.68707	-1.2655	4.28287
	50.9	-0.899101	-0.00133061	1.05679	-0.945799	-1.59361	0.607343	2.03363	2.3751	-0.805814	-0.326229	-0.791391	-0.82446	-1.23733	1.66143	0.130396	1.49931	0.32527	-0.339112	0.216734	-2.35737	0.909519	2.24405	4.44275	4.63982	-1.16303	4.09262
	51	-1.03355	-0.5164	0.0866056	-0.304191	-1.19428	0.14162	1.7024	1.90377	-0.521623	-0.565586	-0.816181	-0.7463	-1.25778	1.52827	-0.177904	1.88305	0.0738341	-0.0871194	-0.0333217	-2.26661	-0.0167669	1.80614	5.02335	4.49421	-1.12673	3.93623
	51.1	-0.729482	-1.2008	0.445433	-0.985159	-1.10733	0.166333	1.8685	1.34623	-0.42328	-0.124615	-0.821591	-0.892606	-1.3972	1.73912	-0.0893821	0.552235	0.0156891	-0.0369242	-0.257616	-2.38022	0.627137	3.86439	3.93179	4.42239	-1.03797	3.867
	51.2	-0.616402	-0.195895	-0.323956	-0.891675	-0.495747	0.307272	1.36852	1.66207	-0.338542	0.320654	-0.831262	-0.750484	-1.30376	2.5254	-0.466074	1.33753	0.361159	-0.201333	-0.418459	-1.92788	0.00337375	2.79443	3.78704	4.18382	-1.18654	3.64474
	51.3	-0.750667	-0.644589	0.318802	-0.699004	-0.611318	0.389992	1.68434	2.21149	-0.727102	-0.185433	-0.830926	-0.730404	-1.23707	1.80649	0.242791	0.196164	1.52818	0.800862	-0.584034	-1.76234	0.269204	2.56329	4.41074	4.18557	-1.02317	3.43855
	51.4	-0.481345	-0.816058	-0.343165	-0.950831	-1.11063	0.647745	1.46806	1.86309	-0.402565	-0.146285	-0.87492	-0.690538	-1.02699	1.24078	-1.16216	0.62046	0.336209	-0.122035	0.491562	-1.0625	0.311482	2.97038	3.50391	3.89228	-1.1667	3.38758
	51.5	-0.00245022	-0.68202	0.539479	-0.186576	-1.08101	0.141587	1.4596	1.80032	-0.341946	-0.517475	-0.829981	-0.777416	-0.830301	2.10736	-0.0115628	1.58114	0.213801	0.478269	0.0327167	-1.20659	0.171322	3.3962	4.3378	3.86873	-1.15457	3.41007
	51.6	-0.468682	-0.307659	0.613304	-0.307328	-0.974799	0.199819	0.90533	2.05813	-0.542302	-0.48932	-0.843335	-0.565782	-0.753383	1.7425	-0.35374	0.95877	2.2263	-0.166914	-0.372883	-0.996774	0.470208	3.65364	3.38844	3.51548	-1.25161	3.39962
	51.7	0.142116	-0.665888	0.184623	-0.877095	-1.06425	-0.197498	1.14004	2.31483	-0.236304	-0.199762	-0.80903	-0.67032	-0.517181	0.996659	-0.579221	0.971866	1.33851	0.216392	0.0899971	-1.05371	-0.0765694	2.99238	2.88537	3.39509	-1.12405	3.48208
	51.8	-0.175955	-0.293954	0.375323	-0.650505	-1.06977	-0.0914733	1.30543	1.02666	-0.520383	-0.128361	-0.817567	-0.545244	-0.443593	2.65885	-0.0342638	1.51901	0.444204	1.3346	0.450309	-0.627104	0.68318	3.52363	2.98454	3.44186	-1.20277	3.35468
	51.9	-0.00863834	-0.233318	-0.363962	-0.545004	-1.05401	-0.702378	0.473127	1.6911	-0.381064	-0.320217	-0.78456	-0.77845	-0.55539	2.2096	-0.310506	1.17393	3.66305	1.13581	0.563926	-1.09842	0.903027	2.04776	2.1885	3.50908	-1.14164	3.10991
	52	-0.298643	-0.236695	0.0230209	-0.936164	-1.37422	0.597474	0.92189	1.38534	-0.456765	-0.0381924	-0.717704	-0.785622	-0.600263	1.51897	-0.78354	1.25576	1.61744	1.01373	0.146551	-0.937663	1.23188	2.20485	2.77907	3.37741	-0.948541	2.81554
	52.1	-0.276802	-0.561978	-0.0960529	-0.673976	-1.14693	-0.0802813	0.485448	1.13342	-0.688752	-0.39124	-0.836476	-0.731506	-0.635995	1.91912	-0.76539	-0.105285	2.28624	0.796783	-0.275775	-1.57231	0.359165	2.28101	2.95984	3.27706	-1.06719	2.68886
	52.2	-0.644354	-0.494878	0.189099	-1.14022	-1.06777	0.207694	0.564645	2.06234	-0.80141	-0.147952	-0.835237	-0.699435	-0.730131	2.15993	-0.254096	1.31979	3.94029	0.646955	0.858434	-1.74459	0.15995	2.33911	2.68297	3.42678	-0.84207	2.57677
	52.3	-1.00359	-0.613912	0.561396	-1.04235	-0.875388	-0.257815	0.409068	1.13224	-0.237233	-0.156849	-0.826599	-0.634593	-0.841937	0.984249	-0.00662194	0.00956011	3.78803	0.593332	0.58953	-1.95768	0.600788	2.1081	2.86958	3.42097	-1.0382	2.52382
	52.4	-0.885923	-1.08041	0.179711	-0.481061	-1.44073	-0.00444449	0.702391	2.81758	-0.818572	-0.0804079	-0.824165	-0.606961	-0.859215	2.55193	-0.989673	0.287337	1.29143	0.519842	-0.200586	-1.10533	0.483493	0.779362	3.6184	3.47318	-0.838534	2.88705
	52.5	-0.769781	-0.970251	-0.709844	-1.092	-1.08919	0.197976	0.783872	1.622	-0.830141	0.197293	-0.806965	-0.708497	-0.86073	1.304	-0.337222	0.0791495	1.98034	-0.110243	0.824092	-2.00151	1.03104	2.86747	2.46937	3.30965	-0.995095	3.18787
	52.6	-1.03439	-0.588583	0.420595	-0.711977	-1.20946	-0.112632	0.961962	1.41442	-0.652238	0.0789928	-0.805875	-0.59611	-0.813045	1.08377	-1.06194	0.625174	3.00768	0.251181	-0.117468	-2.01655	0.163863	3.43598	2.62855	3.16539	-0.868104	3.21228
	52.7	-0.672822	-0.587731	-0.45275	-0.566397	-0.430571	-0.39337	0.914329	1.27973	-0.905053	-0.671597	-0.794772	-0.820867	-0.836976	0.843154	-0.246786	1.13071	3.891	-0.0676813	0.137426	-1.82221	0.468857	4.12036	2.20364	3.33173	-1.01818	3.30434
	52.8	-0.830558	-1.36969	-0.0132939	-0.620486	-1.52766	-0.140297	0.816	1.74876	-0.711518	-0.348143	-0.8145	-0.799878	-0.939213	1.86944	-0.934231	0.459361	2.32071	0.0605586	0.570504	-1.49295	0.0357557	3.73695	3.20129	3.26068	-0.659104	3.20255
	52.9	-0.716193	-0.412925	-0.0150042	-0.924598	-0.720716	0.163049	1.48764	1.60525	-0.752136	-0.667951	-0.874546	-0.875915	-1.04	1.85634	-0.300211	1.35749	2.85223	0.400151	0.130334	-1.70994	0.929391	2.3154	2.43914	3.13395	-0.497786	3.04288
	53	-0.644127	-0.323523	-0.296639	-0.0746201	-1.18369	-0.58123	1.29111	2.08678	-0.747037	0.227295	-0.833825	-0.929318	-1.14649	0.950419	-0.68283	-0.26318	4.17169	1.15259	-0.272595	-2.14463	0.757008	1.74003	3.00059	3.0819	-0.568196	2.77313
	53.1	-0.78866	-0.772333	-0.123341	-0.980523	-1.20891	-0.177352	1.14731	1.76324	-0.724795	-0.0223951	-0.823956	-0.833482	-1.07161	0.783678	0.0525524	2.11607	3.10732	0.683268	-0.462646	-1.85262	0.296381	2.63044	4.02748	3.06839	-0.526273	2.5151
	53.2	-1.10926	-0.631617	0.165774	-0.601096	-1.38015	0.231829	1.44143	1.89667	-0.498687	-0.519359	-0.870519	-1.054	-1.04639	0.785207	-0.566843	1.54928	5.4722	0.579474	0.791667	-2.20366	0.0219837	3.27351	3.37682	3.10901	-0.714375	2.27806
	53.3	-0.744175	-0.813353	0.172824	-0.657122	-0.887089	-0.422508	1.19947	1.34518	-0.699377	-0.257939	-0.876621	-0.788538	-1.10081	0.678062	-0.988094	0.574266	1.45285	0.458787	-0.230598	-2.16015	-0.0716575	3.16704	4.8962	3.07859	-0.663358	2.05143
	53.4	-1.04584	-0.995543	-0.278773	-1.02039	-0.944421	-0.072605	1.28475	2.1572	-0.817	-0.543854	-0.879842	-0.914119	-1.11947	0.562756	0.170506	0.222519	3.82562	0.26232	0.43035	-2.01858	-0.0167471	3.32175	3.0362	2.99021	-0.869691	1.91859
	53.5	-0.842486	-0.00804076	0.18574	-1.13586	-0.919439	-0.167133	0.89068	1.70202	-1.08444	-0.407296	-0.90119	-0.898022	-1.10232	0.0899536	-0.340406	0.231855	3.73578	-0.674591	-0.261058	-2.37594	-0.101078	2.24274	4.59061	2.77173	-0.784219	2.00213
	53.6	-1.07148	0.097613	-0.286699	-0.280946	-0.776423	0.307063	0.893848	1.75699	-0.575703	-0.217701	-0.844251	-0.740184	-1.11615	-0.0580365	-0.0695394	3.00487	3.16483	0.381262	-0.510893	-1.81323	0.832194	2.02915	3.61327	2.48249	-1.00522	2.14277
	53.7	-0.835614	-0.603059	0.837253	-0.696232	-0.968351	-0.210281	0.808375	1.42587	-0.967427	-0.12266	-0.864034	-0.816518	-1.20356	0.501488	-1.3615	1.87727	5.00898	0.298287	-0.332134	-2.83953	0.555762	2.44004	2.96126	2.57633	-1.03323	2.3141
	53.8	-0.877126	0.188952	-0.234847	-0.353803	-1.16671	0.587072	0.364168	1.18696	-0.415604	-0.362044	-0.910322	-0.764772	-1.20868	1.19045	-0.320457	2.63187	5.48693	0.379771	0.0597787	-2.10477	-0.297814	2.02683	3.19301	2.43049	-0.865245	2.48868
	53.9	-0.468333	-0.692908	0.258624	-0.472918	-1.08798	-0.207799	0.98409	1.62314	-1.66976	-0.312898	-0.898637	-0.929187	-1.23052	1.9233	-1.31635	2.08975	6.75225	0.0185754	0.236633	-2.53924	0.483983	3.62942	2.6321	2.29053	-0.556827	2.76999
	54	-0.760101	-0.0380993	-0.231482	-1.02149	-1.24531	0.0917724	0.0655221	1.41216	-0.744113	-0.22806	-0.92636	-0.848364	-1.21596	2.0215	-0.991782	2.43054	4.69037	-0.0472886	-0.986292	-2.06687	0.0284112	2.6451	1.95487	2.38477	-0.0918289	2.9102
	54.1	-0.881642	-0.229482	-0.197952	-0.558297	-1.21196	0.0011754	0.352097	0.950635	-0.501373	-0.385739	-0.925358	-0.96758	-1.1748	2.41738	-0.920235	2.83291	4.09764	0.0152474	-0.402874	-2.44696	1.1829	3.06116	2.43298	2.18636	-0.00465541	2.80797
	54.2	-0.571272	-0.420344	-0.282437	-0.918329	-1.1886	-0.288842	0.591244	1.74692	-0.842267	-0.182475	-0.972187	-0.942255	-1.12517	3.10909	-0.502237	0.59001	4.99012	-0.199157	-0.00252128	-2.50233	0.799299	2.24376	2.58949	2.32959	0.00268627	2.75222
	54.3	-0.771916	-0.184209	-0.353853	-1.01139	-1.41822	0.310972	0.499183	1.45117	-0.763892	-0.243804	-1.01101	-0.965835	-1.17353	1.89302	-0.775422	1.95141	4.62199	-0.0823128	4.38136e-05	-2.37762	2.15747	2.49935	2.97713	2.31963	-0.114707	2.65225
	54.4	-0.674773	-0.238953	0.686402	-0.976462	-1.00539	-0.0358936	0.405743	1.37419	-0.449564	0.0163247	-0.982426	-0.922518	-1.27569	2.306	-1.14412	0.766199	2.81829	0.0603522	-0.261212	-2.72297	1.80255	2.16339	2.58725	2.01122	0.221382	2.36862
	54.5	-0.726136	-0.00893087	-0.0156399	-0.638468	-1.08887	-0.790303	0.0693679	0.406696	-0.79915	-0.337797	-1.03405	-0.910684	-1.37764	1.98043	-0.132	1.15892	2.81539	-0.488894	-0.0561335	-2.82512	2.18769	3.0805	1.67844	1.8997	0.527841	2.20375
	54.6	-0.834676	-0.648393	-0.148537	-0.831421	-0.965324	-0.217073	0.392702	1.43644	-0.831056	-0.313115	-1.01415	-0.834077	-1.49487	1.52499	-0.489851	1.45525	3.58796	-0.529452	-0.138842	-2.47118	1.68331	3.95433	1.88597	1.93264	0.46043	2.09816
	54.7	-0.476757	0.160057	0.16821	-1.14826	-0.845109	-0.313296	-0.0744877	0.26969	-0.935113	-0.254688	-1.0485	-0.989942	-1.50182	1.28479	-0.679158	0.262445	2.83339	-0.535353	0.277716	-2.7137	2.84026	2.23181	1.01071	1.59557	0.652795	2.07821
	54.8	-1.07693	-0.59786	0.166509	-0.348636	-1.02391	-0.453569	0.563632	0.870395	-0.710596	0.14402	-1.05262	-1.05091	-1.59137	0.543841	-0.698113	0.880382	2.8886	-0.56994	-0.49333	-2.50079	1.3356	2.43261	2.45288	1.65413	0.732546	2.00252
	54.9	-0.859116	-0.876826	0.15167	-0.326911	-0.797331	0.0326497	0.0904639	1.13598	-0.396699	0.275051	-1.06104	-0.953715	-1.6583	0.539423	-1.23205	-0.920971	1.77342	-0.440763	0.43049	-2.40185	1.23847	3.65839	1.81635	1.37126	0.637065	1.92819
	55	-0.793118	-0.653801	-0.143151	-0.686019	-0.791405	0.127636	0.692022	1.44148	-0.049771	0.0207386	-1.06042	-1.00982	-1.72604	0.22372	-1.11958	0.968347	2.61153	0.506664	-0.54981	-2.32596	2.06656	1.69281	1.83957	1.40387	0.751834	1.80743
	55.1	-0.736841	-0.00644435	0.04527	-0.974582	-0.94836	-0.372546	-0.217671	1.3594	-0.41617	-0.0476462	-1.07744	-1.08715	-1.71664	0.47601	-0.871744	0.651602	2.38738	-0.364756	0.324416	-2.06062	1.37496	3.35639	1.72607	1.32594	0.356321	1.71795
	55.2	-0.94154	-0.512943	0.192547	-0.130836	-0.84342	-0.236087	0.430437	0.968598	-0.578099	0.0241861	-1.09583	-1.16911	-1.7295	-0.619625	-1.02823	1.27664	2.09445	-0.131517	0.512083	-2.02803	0.771979	3.42118	1.52516	1.57389	0.444348	1.6646
	55.3	-0.424474	-0.274535	-0.60594	-0.847219	-0.457279	-0.229788	0.452405	0.638625	-1.14381	-0.124449	-1.14075	-1.27195	-1.79374	1.31746	-0.66689	0.222595	2.63172	0.0455645	-0.60102	-2.31981	2.16722	2.45961	1.08908	1.48927	0.297896	1.52678
	55.4	-0.699676	-0.215515	0.604881	-0.516851	0.267398	0.138986	0.436824	1.11629	-0.964144	-0.565268	-1.16331	-1.1826	-1.73106	-0.112171	0.00352505	0.205881	2.21771	0.426175	0.722148	-2.89238	0.980991	3.38189	2.36171	1.66959	0.247197	1.49797
	55.5	-0.394534	-0.018385	-0.0712216	-0.71675	-0.183393	0.504168	0.505977	0.695361	-0.441711	-0.347429	-1.11957	-1.2357	-1.69294	-0.0382198	-1.21211	1.49661	3.53298	0.156887	0.484168	-2.86365	0.546217	2.85971	1.57896	1.16279	0.108793	1.36693
	55.6	-0.696368	0.111943	0.0763481	-1.06925	0.205682	-0.121541	0.407377	0.787817	-0.820851	-0.111556	-1.13225	-1.12761	-1.54869	1.42992	-1.09332	2.31533	1.18958	0.0579576	0.620384	-2.61152	0.166997	2.95409	0.734953	1.35457	-0.0022897	1.38116
	55.7	-0.351612	-0.481063	-0.684592	-0.930216	-0.0565044	-0.185387	0.486504	1.00306	-0.657413	0.314157	-1.1185	-1.10635	-1.40535	0.00177622	-0.734053	1.07381	2.37695	0.721293	1.2511	-1.90145	1.34707	2.897	1.13359	1.33158	-0.0954056	1.31015
	55.8	-0.556994	-0.564886	1.23827	-0.638737	0.292191	0.704899	-0.378888	0.675837	-0.609575	-0.230224	-1.10749	-1.22025	-1.25259	0.268323	-0.242233	0.45704	0.863153	0.145863	0.639573	-2.49648	1.35103	3.46594	0.911152	1.07382	-0.219587	1.19481
	55.9	-0.663589	-0.634114	-0.0847241	-0.91178	-0.194987	-0.0765651	0.248231	0.334437	-0.900851	-0.31813	-1.12741	-1.11021	-1.24806	-0.381128	-0.48961	0.840981	0.547193	0.403068	0.722282	-2.16757	1.80945	2.32543	1.86413	1.30824	-0.488975	1.25193
	56	-0.861652	-0.387905	1.16025	-0.880843	0.516638	0.189927	-0.308934	1.15819	-0.812022	-0.187134	-1.07073	-1.10243	-1.09942	-0.336476	-0.523022	0.493644	2.77318	1.31758	0.262693	-2.86256	1.9746	3.38772	0.750386	1.06171	-0.790533	1.47038
	56.1	-0.288627	-0.29758	-0.134482	-0.879118	0.0674897	0.298071	-0.328036	1.09117	-0.851287	-0.222519	-1.12911	-1.17129	-0.935864	-0.493607	-1.39697	-0.138448	2.43069	0.558134	0.397293	-3.13805	1.18478	3.42047	1.37615	1.10597	-0.656844	1.81042
	56.2	-0.389968	-0.604035	0.625566	-1.10733	0.520085	0.193566	0.381166	1.12568	-0.980442	-0.0426235	-1.11346	-1.00346	-0.8333	-1.41569	0.0118884	0.835578	1.14613	0.692349	0.835252	-2.69313	0.736288	1.22825	0.862547	1.0313	-0.894365	2.2757
	56.3	-0.463727	-0.636098	0.478444	-0.696499	0.372863	0.157408	-0.0487443	0.577704	-0.854158	0.647928	-1.09181	-1.24682	-0.794046	-0.573863	-1.16157	0.40946	2.30434	0.504193	0.740237	-2.63605	1.87201	2.73699	0.516457	1.26095	-0.667908	3.11401
	56.4	-0.834168	0.165059	0.56691	-0.43851	0.67139	0.200703	-0.449202	0.825446	-0.501341	0.332813	-1.07115	-1.30124	-0.837678	-0.913097	-0.510819	0.923517	0.527982	0.528621	0.155698	-2.6168	0.171996	2.71272	1.0964	0.901598	-0.771354	3.23239
	56.5	-0.616483	-0.469323	0.420163	-0.783662	-0.190139	0.264896	0.245027	0.666741	-0.626929	0.250369	-1.01142	-1.0951	-0.936148	-0.523699	-0.510435	0.404213	2.50621	0.343784	0.0446549	-2.85998	0.593339	2.1087	-0.102386	0.896019	-0.732857	3.14674
	56.6	-0.34147	-0.0739412	0.474476	0.0815982	0.389412	0.585976	-0.498513	0.93328	-0.916752	0.629093	-0.933354	-1.2076	-0.942486	0.0786106	-1.62171	0.857582	0.657839	-0.171557	-0.0137697	-2.33825	1.44834	3.1683	1.29639	0.791635	-0.692485	2.96674
	56.7	-0.901573	-0.66277	0.155546	-0.846892	0.286947	0.292834	-0.0366034	0.611576	-1.10766	0.285034	-0.919941	-0.790342	-0.970712	-0.631504	-1.21251	1.19077	4.26757	-0.19776	-0.492988	-2.68833	1.21626	2.96845	0.449103	0.665937	-0.443722	2.8972
	56.8	-0.873977	-0.277722	0.38567	-0.77996	0.216809	0.0051153	0.0108402	2.05019	-0.991878	0.156504	-0.913976	-0.594848	-1.03927	0.378502	-0.951749	-0.231607	-0.514014	-0.162291	-0.278811	-3.07087	0.287903	2.64791	0.746318	0.687378	-0.341562	2.77139
	56.9	-0.716869	0.0915977	0.28314	-0.815765	-0.126714	0.342211	-0.354155	0.536581	-0.764391	0.358549	-0.952765	-0.0354333	-0.997854	0.298967	-0.517574	0.377054	1.59907	0.418134	0.0846792	-3.02685	1.21428	3.39683	0.766361	0.82719	0.0557873	2.70717
	57	-0.900435	-0.559391	0.321168	-0.22854	-0.270008	0.256528	-0.485003	1.52475	-0.663935	0.079418	-0.936137	0.213572	-1.00557	-0.315097	-0.652029	1.429	0.657411	-0.298419	0.511963	-2.68186	0.293862	1.96123	0.304411	0.494651	0.201617	2.58217
	57.1	-0.628332	-0.395646	0.791493	-1.03155	0.3514	0.307125	-0.372836	0.963282	-1.18108	0.413364	-0.952638	0.677966	-0.842541	0.411197	-1.03805	0.243278	0.507721	0.489864	-0.530945	-2.68307	0.936248	3.45774	0.594347	0.62317	0.173544	2.508
	57.2	-1.10377	-0.0784531	0.420999	-0.510723	-0.113181	-0.0298837	-0.267143	1.24635	-0.714681	-0.266827	-1.00527	0.802478	-0.897145	-1.15158	-1.20757	0.395799	1.32583	0.458542	-0.00636433	-2.83929	0.121382	1.31282	0.0884416	0.609775	-0.105141	2.48346
	57.3	-0.635835	-1.13347	0.720868	-0.726709	0.177111	1.11169	-0.470312	1.10068	-0.966064	0.336067	-0.985926	0.590266	-1.04318	-0.0120718	-0.943039	0.387953	1.4976	0.0488434	0.405174	-2.51376	0.856943	1.20539	0.68426	0.321123	0.181805	2.47494
	57.4	-0.946578	-0.413232	-0.30593	-0.765496	-0.0874581	0.468318	-0.43715	1.40989	-1.07457	0.255731	-1.00642	0.546088	-1.16556	-0.545587	-1.39934	1.78039	-1.5941	-0.223292	-0.337451	-2.66282	0.609548	0.857905	-0.103432	0.63181	-0.00459509	2.4803
	57.5	-1.36805	-0.968199	1.02973	-0.674427	-0.431027	0.592233	-0.108809	0.564855	-1.18168	0.180845	-1.04544	0.424931	-1.29979	-0.0883984	-0.858581	0.0993734	0.387315	-0.130678	0.420802	-2.68817	0.157892	1.20775	0.292239	0.407978	-0.157374	2.35022
	57.6	-1.27379	-0.711465	-0.126784	-0.546146	-0.32997	0.390845	-0.326913	1.64784	-0.918575	0.67168	-1.05341	0.361423	-1.30357	-0.6227	-1.13619	2.91341	1.15934	0.885221	-0.553589	-2.43631	-0.132436	1.18678	0.148828	0.382332	-0.248663	2.29787
	57.7	-1.17402	-0.577468	0.845971	-0.755174	-0.620849	0.437073	-0.213596	0.715539	-1.01775	0.0436514	-1.07523	0.298248	-1.3195	0.128454	-0.780695	-0.58504	1.11918	0.103874	-0.290149	-2.08141	0.303082	0.644668	0.0489349	0.172537	-0.357799	2.30588
	57.8	-1.10663	0.822435	0.86723	-0.34201	-0.355171	0.325482	-0.337118	1.31368	-0.973121	0.0597396	-1.04993	0.244476	-1.20817	0.775594	-0.917889	3.03368	0.342396	-0.218177	-0.578211	-2.69937	0.545254	1.27007	0.128866	0.201348	-0.535321	2.44678
	57.9	-0.847956	-1.22311	0.91344	-0.874378	-0.721067	0.59785	0.410644	0.847788	-1.13717	0.245492	-1.14704	0.285693	-1.23442	-0.923062	-0.287485	-0.782074	2.37767	0.39214	-0.801081	-2.5709	-0.934809	2.27276	0.855776	0.328867	-0.345418	2.37585
	58	-1.27558	-0.779039	1.00622	-0.680813	-0.393519	0.938803	-0.154205	0.916207	-1.09896	0.561078	-1.0952	0.265415	-1.31362	0.223216	-0.747265	1.31786	-0.28227	-0.465265	-0.146757	-2.33372	-0.0126441	0.136899	-0.31987	0.198027	-0.371808	2.33845
	58.1	-1.01476	-0.535236	0.8595	-0.691698	-0.329735	0.258651	0.579715	0.553961	-0.87576	0.19529	-1.13547	0.352722	-1.35428	0.685617	-1.15265	1.5195	1.0425	0.306505	-0.156518	-2.55775	-0.751799	1.47079	0.284908	0.275896	-0.667187	2.33218
	58.2	-1.37749	-0.0739173	0.602614	-0.288272	-0.450778	0.599571	0.0125533	0.509481	-1.02838	0.743512	-1.09514	0.444826	-1.29945	0.381991	-1.0129	-0.970469	-0.351331	-0.121377	-1.08867	-2.68807	0.310488	0.919798	0.29241	0.0880858	-0.828435	2.34622
	58.3	-0.641823	-0.462377	0.127259	-0.69042	-0.648417	0.845418	0.0733513	0.88678	-0.641666	0.472346	-1.09477	0.423539	-1.39391	-0.353733	-0.216744	1.0599	1.63408	-0.722072	-0.39725	-2.78139	0.351378	1.6672	-0.381082	0.17087	-0.818277	2.35887
	58.4	-1.17259	0.141063	0.373328	-0.859824	-0.821894	-0.021208	0.031416	0.656533	-1.03206	0.323018	-1.12008	0.567805	-1.51647	0.223861	-1.09201	0.577051	0.725951	-0.282954	-0.798749	-3.11109	0.720864	0.937684	0.00529718	-0.0621302	-0.948739	2.22182
	58.5	-0.953799	-0.686952	0.528144	-1.03664	-1.21849	1.05696	0.326919	0.61468	-0.756809	0.709697	-1.07992	0.582768	-1.60672	0.805488	-0.279835	1.25125	2.02822	-0.465496	-0.744673	-2.81854	-0.490676	1.4848	-0.324637	0.0512161	-1.10258	2.09872
	58.6	-0.967755	-0.969386	0.787281	-0.495199	-1.0421	0.673977	-0.00454901	0.344307	-0.942545	-0.0705019	-1.06817	0.504423	-1.63685	0.837558	-1.08774	0.29691	-0.0284881	0.183234	-0.439489	-2.92464	0.518907	1.66451	0.615809	0.0548766	-0.977101	2.15459
	58.7	-0.734824	-0.810766	-0.076987	-0.480279	-1.27319	0.524661	-0.169981	0.581751	-1.21211	0.244233	-1.06216	0.426347	-1.6765	0.181117	-0.999341	0.262427	1.56397	0.0561499	-1.34652	-2.47805	0.593692	2.16579	0.592651	-0.0475425	-1.07447	1.9966
	58.8	-0.73587	-1.04662	0.842961	-0.810781	-1.09357	0.766574	-0.537086	0.640544	-0.957187	0.518348	-1.03431	0.437347	-1.73242	0.54233	-0.716938	0.796556	0.086653	0.0400073	-0.657955	-2.75456	0.0436965	1.27857	-0.0627226	0.0754412	-1.23112	1.90694
	58.9	-0.36791	-0.522184	0.0552574	-0.229122	-1.10798	0.32114	-0.0204094	-0.248945	-1.14309	0.401391	-1.04242	0.250601	-1.61199	0.163441	-0.439714	0.404921	-0.559647	-0.306018	-0.661339	-2.64157	0.280922	2.70063	0.10118	-0.0101698	-0.970432	1.97464
	59	-0.629291	-0.572775	0.519435	-1.07617	-0.985266	0.45927	-0.437335	0.396007	-0.781752	0.663814	-1.02262	0.0483633	-1.54936	0.288275	-0.708586	1.28019	-0.186471	0.189342	-1.30527	-3.30666	1.18981	1.26092	0.122073	0.0424536	-1.18161	2.06738
	59.1	-0.742449	-0.389977	-0.131413	-0.617045	-1.05406	0.343574	0.0935405	0.865216	-1.30148	0.616103	-1.02535	0.0927083	-1.5869	0.597788	-0.576869	0.997685	-0.0487324	-1.16191	-0.650203	-2.77441	0.619816	0.604354	0.115299	-0.156868	-1.06226	2.08141
	59.2	-0.838433	-0.827207	0.376509	-1.13501	-0.822612	0.503583	-0.449389	0.281618	-0.574659	0.302476	-0.971763	0.0182805	-1.51513	0.279225	-1.2073	0.482376	0.971763	-0.347222	-1.21024	-2.81266	0.548951	1.16774	0.0992428	-0.123996	-1.22565	2.03968
	59.3	-0.736811	-0.496199	0.290628	-0.576061	-1.16305	0.104768	-0.224427	0.374859	-1.0703	0.276989	-0.946407	0.0197359	-1.48177	0.342174	-0.881229	1.56102	0.70734	-0.598371	-0.997005	-2.53398	0.227719	1.26686	-0.0723871	-0.280358	-1.07761	2.1148
	59.4	-0.624993	-1.01535	-0.073548	-0.622614	-1.15337	0.32696	-0.283123	0.46485	-0.704197	0.727134	-0.921393	-0.0797586	-1.29711	0.971643	-1.46905	-0.789542	-0.0263082	0.0600197	-0.885403	-2.72636	0.828756	0.583835	0.347898	-0.145463	-1.13874	2.33161
	59.5	-1.00358	-0.271709	0.396388	-0.918771	-1.45512	0.514658	-0.00596585	0.352474	-1.56637	1.08387	-0.906236	-0.102229	-1.33711	1.20724	-1.22832	0.00272509	0.823448	-0.528568	-0.860672	-2.56071	0.329541	-0.133658	0.642065	-0.280364	-1.30892	2.59173
	59.6	-0.380745	-0.254954	0.702728	-0.893579	-1.10523	0.448998	0.268375	0.523182	-0.633305	0.170535	-0.942749	-0.112375	-1.37108	0.344059	-1.69337	2.31087	0.748905	-0.768752	-0.561173	-2.76069	0.652744	0.245056	-0.575653	-0.287132	-1.05482	2.9548
	59.7	-0.534182	-0.140906	1.03346	-0.594734	-1.0561	-0.0990517	0.079842	0.798738	-1.15186	0.553277	-0.947342	-0.232688	-1.25313	0.568471	-0.642879	-0.253411	-0.485271	-0.404623	-0.911362	-2.52662	0.311784	0.444504	0.415551	-0.143764	-1.14701	3.14839
	59.8	-0.14078	-0.782011	-0.366929	-1.00546	-1.46814	0.791182	-0.0142648	0.361565	-0.943054	0.220763	-0.953123	-0.171119	-1.23174	0.806146	-0.240646	0.116537	0.280012	-0.549007	-1.03606	-2.74784	-0.20558	-0.412781	0.767509	-0.32051	-1.14544	3.16786
	59.9	-0.136145	-1.01252	0.266203	-0.586223	-0.943339	0.347639	0.262758	0.478174	-0.838675	0.311374	-0.987819	-0.321091	-1.21443	0.17875	0.676205	1.18273	-0.333312	-0.150405	-0.786144	-2.87866	0.217971	0.955595	0.417848	-0.358336	-1.17047	3.00403
	60	-0.161278	-0.709605	0.662903	-0.993248	-1.21896	0.816944	-0.387241	1.11233	-0.954783	0.32421	-0.939846	-0.315404	-1.20025	0.220936	-0.0150332	-0.722762	2.3611	0.42703	-1.02909	-2.95361	0.452162	0.591757	0.332973	-0.289512	-1.24512	2.71567

## Sheet: B_OSC_GCaMP6s_NCD_AUC060
	Extended Data Figure 4 b) Changes in MSVGLUT2 neuronal activity induced by start of odour exposure (NCD) displayed as area under the curve [AUC]
		Contro	NCD
	Mouse 1	3.61146	189.386
	Mouse 2	5.99356	75.3942
	Mouse 3	42.3826	191.326
	Mouse 4	-23.9298	193.236
	Mouse 6	-30.0146	71.0354
	Mouse 7	66.7507	92.9762
	Mouse 8	69.9735	-5.59579
	Mouse 9	57.1573	215.591
	Mouse 10	-8.77134	163.737
	Mouse 11	37.8398	137.966
	Mouse 12	-2.34882	299.168
	Mouse 12	21.2367	110.094
	Mouse 13	0.406017	229.655
	Paired t test
	P value	0.0003
	P value summary	***
	Significantly different (P < 0.05)?	Yes
	One- or two-tailed P value?	Two-tailed
	t, df	t=4,927, df=12
	Number of pairs	13
	How big is the difference?
	Mean of differences (B - A)	132.6
	SD of differences	97.03
	SEM of differences	26.91
	95% confidence interval	73,95 to 191,2
	R squared (partial eta squared)	0.6692
	How effective was the pairing?
	Correlation coefficient (r)	-0.3112
	P value (one tailed)	0.1503
	P value summary	ns
	Was the pairing significantly effective?	No

## Sheet: C_OSC_GCaMP6s_HFD
	Extended Data Figure 4 c) Changes in MSVGLUT2 neuronal activity induced by start of odour exposure (HFD) in male mice naive and not naive to HFD [zscore]
		Naive HFD													accl. HFD
	Time [s]	Mouse 1	Mouse 2	Mouse 3	Mouse 4	Mouse 5	Mouse 6	Mouse 7	Mouse 8	Mouse 9	Mouse 10	Mouse 11	Mouse 12	Mouse 13	Mouse 1	Mouse 2	Mouse 3	Mouse 4	Mouse 5	Mouse 6	Mouse 7	Mouse 8	Mouse 9	Mouse 11	Mouse 12	Mouse 12	Mouse 13
	-10	-0.671065	0.783021	0.455653	-0.887776	-0.32361	-0.229342	-0.20683	-0.0155291	-1.41354	-1.5119	-0.350211	0.366887	-0.188833	-0.578937	0.677884	-0.71973	-0.510105	-1.68326	0.755539	0.377394	0.755958	-0.935416	0.290536	0.574782	-1.35541	-0.867308
	-9.9	-0.879483	1.12481	-0.304911	-0.822856	-0.689391	0.851188	-1.46773	-0.767715	0.194731	-0.310223	-0.273983	0.302986	-0.194836	-0.41574	0.111006	-0.676536	0.327135	-1.23792	-0.877281	0.0239384	0.728662	-1.17834	-0.195085	0.609792	-1.72511	-0.934198
	-9.8	-1.17487	-0.945845	1.53203	-1.34767	-0.423066	1.41622	-0.332868	-0.900494	0.0841893	1.21531	-0.207192	0.217708	-0.367023	-0.59661	0.228724	-0.977863	0.23937	-0.824554	-0.873514	0.185901	1.19547	-1.31465	0.1349	0.292293	-1.43333	-0.892088
	-9.7	-1.391	0.166681	0.372157	-1.06023	-0.366901	0.842234	-1.59985	-0.762449	-1.33841	-0.553814	-0.441462	0.405149	-0.444971	-0.520831	-0.223819	-1.09869	-0.570038	-1.6019	-0.182738	0.494137	1.25247	-0.376876	-0.474949	0.512441	-1.50772	-0.992057
	-9.6	-1.77813	1.14825	0.302253	-0.712624	-0.18313	0.66241	-1.47474	-1.16904	0.272793	-0.889492	-0.00174589	0.101676	-0.540657	-0.450293	0.154147	0.62535	1.06525	-1.16725	-0.913656	-0.0414384	0.371169	0.554606	-0.4851	0.347124	-0.928582	-1.01827
	-9.5	-1.01771	-0.0477027	1.04668	-0.441097	-0.89363	0.206603	0.360711	-0.835382	-1.26126	-1.43808	0.00136511	0.12528	-0.554757	-0.678994	-0.131818	-0.132406	-0.0696401	-1.10996	-0.540704	0.0379933	0.429635	-0.802599	-0.725937	0.505962	-0.947019	-1.15412
	-9.4	-0.551728	-0.206825	1.32965	-0.863102	-0.620984	0.297221	0.18945	-0.60383	-0.696695	0.421724	-0.25833	0.101443	-0.664329	-0.732592	0.192104	2.06509	0.199149	-1.27595	-1.58386	0.0048705	0.288283	-0.0673845	-0.103171	0.562731	-0.403114	-0.978692
	-9.3	-1.41753	0.354808	0.174446	-0.00707676	-0.082511	1.18928	-0.175487	-0.906506	-0.68452	-0.981586	-0.0398203	-0.000531758	-0.61473	-0.533782	0.821462	-1.44917	-0.988991	-1.30947	0.0559225	0.490898	0.737873	-0.533233	-0.522478	0.559354	-0.762284	-0.827794
	-9.2	-0.819382	-0.974777	0.189724	-1.74915	-0.335928	0.0491639	0.792198	-1.13461	0.131723	-0.443287	-0.561593	0.320632	-0.406903	-0.709978	-0.88417	-2.18789	0.907469	-0.551979	-0.164012	0.897961	1.22054	-0.897627	0.696435	0.516291	-1.60409	-0.821885
	-9.1	-0.811933	0.145291	-0.289716	-0.262299	-0.575352	0.944834	1.63202	-0.0218105	-0.283224	0.301468	-0.368711	0.867508	-0.565161	-0.437684	0.0456195	1.45715	1.21159	-0.780472	-0.217405	0.0770054	0.390911	0.324914	-0.317505	0.692341	-0.822761	-0.662803
	-9	-0.612003	-0.474312	0.173687	-0.782154	-0.617602	1.1767	1.39261	-0.782051	0.725165	-1.14846	-0.663426	1.00506	-0.651339	-0.67161	0.696875	-0.467377	0.206758	-1.21022	-0.634223	0.413231	0.128268	-1.94832	0.502296	0.679055	-1.35911	-0.716046
	-8.9	-0.687616	-0.250184	0.196348	-0.751203	0.0327873	1.71912	1.6499	-0.915575	-0.592128	-0.17337	-0.453999	0.829196	-0.679627	-0.614317	-0.831587	-0.975223	-0.50244	-0.954341	0.0174827	0.737714	0.574706	-0.684303	-1.27052	0.485987	-1.13212	-0.723422
	-8.8	0.399793	1.11401	1.39393	-0.430716	-0.334954	-0.0342518	1.37495	-0.889897	-1.32353	-0.59922	0.351878	1.02066	-0.785283	-0.368512	-0.0150719	0.861847	-0.81834	-1.16232	-0.164269	0.901339	1.03333	0.323348	-0.603652	0.425445	-0.871566	-0.58325
	-8.7	-0.291598	0.896752	-1.16259	-2.02341	-0.771681	0.531201	2.70355	-0.931688	-0.442371	0.173445	-0.421425	1.21705	-0.864412	-0.316341	-0.0672841	-0.0544299	0.0780061	-0.85748	-0.710503	0.727143	1.90177	0.242302	-0.0143613	0.684408	-0.957938	-0.586973
	-8.6	0.448472	1.3797	0.984189	-0.683494	-0.661368	0.0746366	1.05423	-0.742041	-1.17672	-0.758933	0.0935954	0.721784	-0.833986	-0.194926	-0.419567	-0.41521	0.455798	-1.6204	-0.604276	0.557147	1.21538	0.0119576	0.0943228	0.447377	-0.987191	-0.399421
	-8.5	0.137816	-0.26278	0.667195	0.481924	-0.818441	-0.166872	1.60325	-1.1571	-0.481986	-0.591226	0.0476018	0.871518	-0.834342	-0.200246	0.216595	1.23876	-0.068812	-1.05159	-0.721265	0.715206	0.755341	-2.0642	0.515492	0.380795	-1.31053	-0.338396
	-8.4	-0.154696	0.599035	1.2629	-1.04153	-0.44111	-0.217366	2.08704	-0.518411	1.05046	-0.54592	-0.125596	0.822827	-0.79957	-0.346318	0.402668	1.10481	0.0260025	-0.95809	-0.386142	0.671655	1.17284	0.382234	0.513283	0.373231	-1.00985	-0.160235
	-8.3	0.528583	0.981918	-0.157028	-0.594643	-0.310471	1.71433	2.30579	-0.361787	-1.37428	0.363353	-0.348085	1.35447	-0.873957	-0.331449	-0.0444852	0.560859	0.148137	-1.36598	0.069455	0.157015	1.70453	0.887232	-0.515858	0.638792	-0.905902	-0.301794
	-8.2	-0.31159	1.05222	1.78325	-0.864873	-0.817647	0.00375738	3.12047	-0.706818	-0.204603	1.11921	-0.0416419	0.760168	-0.848376	-0.401628	0.0814065	-1.25464	1.30375	-1.29259	-0.294689	0.648475	0.519754	-0.695298	1.99844	0.596284	-0.938826	-0.351967
	-8.1	0.0153907	0.147366	-0.96953	-1.22936	-0.187884	0.682305	0.178623	-0.962027	0.309647	-0.772726	-0.0670776	0.553305	-0.88852	-0.537828	-0.409911	-1.18858	1.32007	-0.551339	-0.103158	0.138582	0.982431	-1.94263	-1.28574	0.526169	-0.995337	-0.578318
	-8	-0.464816	0.5144	0.913043	0.123201	-0.96597	0.734808	1.09019	-0.381033	0.0303328	0.220749	-0.171784	1.00039	-0.897306	-0.476125	-0.0320194	-2.31535	-0.0981006	-1.4448	-0.287115	-0.10647	1.35044	0.0341338	-1.49093	0.757682	-0.804768	-0.703106
	-7.9	-0.279012	0.157173	0.157862	-0.832532	-0.640381	0.5219	2.30877	-0.808857	-1.24773	-1.78801	-0.0327617	0.728566	-0.777552	-0.776277	0.154404	-1.16293	0.266802	-1.50263	-0.275349	0.208895	0.767605	-0.248259	0.0562054	0.920082	-0.705052	-0.789713
	-7.8	-0.187732	1.22555	-0.240551	-0.563208	-0.871182	-0.395548	1.18916	-0.494889	0.0376255	-1.04356	0.351416	1.14304	-0.614219	-0.478657	-0.160643	-0.819022	-0.157016	-1.33076	0.145254	-0.0225886	0.102049	-0.0150856	0.105443	0.748253	-1.08046	-0.844874
	-7.7	-0.140056	1.63631	0.280799	-1.48407	-0.707331	0.971061	1.57715	-1.16372	0.571933	-0.479606	-0.41006	1.12414	-0.614874	-0.712224	-0.465328	-0.662397	0.128715	-1.11605	-0.0963113	-0.0125279	0.0170366	1.59067	-0.52945	0.670319	-0.57005	-0.95107
	-7.6	-0.474689	0.235666	-0.141527	-0.999926	-0.710652	0.478552	1.61607	-1.2138	-0.96046	0.464861	0.751458	0.928386	-0.735171	-0.632197	-0.206955	-0.0959901	0.104489	-1.24575	-0.778374	0.609029	0.486574	-1.29897	-0.581975	0.799228	-1.2612	-0.957465
	-7.5	-0.061933	3.36155	0.281739	-1.75721	0.0845674	0.816617	2.20858	-0.999299	-0.00223101	3.19824	0.324922	0.775276	-0.791624	-0.552387	-0.880065	-3.07629	-0.288234	-0.886323	-0.491063	0.117369	1.05829	-0.731945	-0.353297	0.897147	0.04542	-0.815908
	-7.4	-0.306966	1.30367	0.15738	-1.02963	-0.29245	0.673789	1.25859	-1.13836	-0.405674	-1.59218	0.0578491	0.730519	-0.955599	-0.621064	-0.467232	0.270274	-0.713767	-1.51168	0.24461	0.421	0.65288	-0.595596	-0.0950133	0.75596	-0.320224	-0.530467
	-7.3	-0.221445	1.95828	0.291524	-1.27709	-0.487685	0.466057	1.74534	-0.852071	-0.639836	-1.0478	0.293697	0.722187	-0.984413	-0.649501	0.339842	-0.54613	1.08268	-1.00284	-0.0555281	0.463902	1.14633	-0.852541	-0.744021	0.727492	-0.0745754	-0.389589
	-7.2	-0.328651	1.89344	-0.0464236	-0.674631	0.190857	-0.829166	1.71036	-1.23966	-0.159725	0.410425	0.297694	0.426701	-0.912959	-0.645852	-0.994498	0.603152	0.331812	-1.15868	-1.27753	0.478545	1.08435	0.754935	-0.83992	0.837607	-0.58015	-0.260936
	-7.1	-0.681745	1.90492	-0.255666	-0.324305	-0.430784	0.195275	3.0553	-1.18899	-0.547653	1.47794	0.285521	0.591607	-0.895713	-0.692104	-0.812075	-1.87702	-0.345853	-0.814289	-0.739343	0.592224	0.219806	-1.36502	0.644019	0.723617	-0.504047	-0.344424
	-7	-0.0782024	2.75059	0.381703	0.566436	-0.412582	-0.634543	0.951706	-0.991023	-0.266821	-0.299808	0.819278	0.316901	-0.682212	-0.776492	-0.404859	-0.0422519	0.142564	-0.909944	-0.699796	0.375148	0.162224	-0.312616	-1.10908	0.620638	-0.358378	-0.44822
	-6.9	0.0354812	2.88569	0.0938557	0.0170516	0.13876	0.024476	1.01669	-0.498637	-1.07495	-1.00319	0.165947	0.198367	-0.642427	-0.900808	0.306587	-0.650744	0.993895	-0.614096	-0.717531	0.147938	0.371531	0.685339	1.02212	0.717633	-0.0348767	-0.501242
	-6.8	0.516774	1.51589	0.207837	-0.0539163	-0.0838396	-0.533279	2.87036	-0.877572	-0.568317	-0.67129	0.206051	0.463544	-0.55496	-0.862206	0.977464	-0.855141	0.377994	-0.627392	-1.33623	-0.0975406	0.0319352	-0.00538151	-2.02282	0.627143	-0.017441	-0.770256
	-6.7	0.39218	1.96569	-0.685336	-1.05907	0.0190198	-1.10952	0.663078	-0.887516	-0.725729	-1.23968	-0.186906	0.363824	-0.559857	-0.702171	0.68226	0.483533	-0.170976	-0.452821	-0.20965	-0.550696	0.0157045	0.0404787	-0.438948	0.660612	-1.06834	-0.828316
	-6.6	1.53778	2.8869	-0.430436	-0.777182	0.0280012	0.646801	1.88937	-1.25448	-1.14418	-0.898751	0.302735	0.44752	-0.651269	-0.864517	-0.00904522	-0.690131	-1.09024	-0.89102	-0.471774	-0.0216162	-0.0670836	-0.332192	-0.887405	0.438368	-0.340127	-1.09335
	-6.5	1.10212	2.27456	-0.219217	-0.484855	1.30443	0.154405	1.24656	-0.582943	1.07477	0.219719	0.0511858	-0.0818144	-0.761152	-0.754976	0.288722	1.30596	-0.437547	-0.827856	0.232507	-0.475708	-0.193131	-0.607344	0.675022	0.476511	-0.297071	-1.03575
	-6.4	1.94026	2.65363	0.337845	-0.422746	2.35834	0.00175952	1.61261	-0.784801	-0.575842	-0.897721	0.301617	0.441036	-0.896961	-0.987942	-0.841382	0.595377	0.343398	-0.6469	0.349127	0.460225	-0.42615	1.63713	1.11786	0.728063	-0.223016	-0.985338
	-6.3	0.784996	2.29917	-0.263349	-0.223138	2.72313	-0.805299	1.18761	-0.927877	0.0179489	0.209382	0.117312	0.254972	-0.900792	-0.834952	0.012575	0.162012	-0.245191	0.463796	-1.01079	-0.517621	0.0480237	0.603911	-1.00647	0.522998	-0.47165	-1.08298
	-6.2	1.62716	1.73501	-1.33083	2.93327	2.69803	-0.674203	1.07692	-1.92175	-0.807169	-0.538789	0.11759	0.210465	-0.94839	-0.544891	-0.0771461	-0.796692	-0.744275	-0.498408	0.31039	-0.17707	-0.531342	-0.962606	-0.486967	0.652064	-0.663379	-1.105
	-6.1	1.61202	2.21485	-0.0597129	-0.875728	2.76999	0.97896	1.05591	-0.954253	-1.07088	0.176811	-0.191213	0.291929	-0.762746	-0.357403	0.727986	-0.0273697	-1.16637	-0.642011	-0.705588	0.0605935	-0.0692169	-1.8983	-0.517487	0.695908	-0.98019	-0.834736
	-6	1.39764	1.66592	1.19995	-1.40195	3.43978	0.603733	2.32422	-1.49845	-0.853133	1.0101	-0.677996	0.0301123	-0.823322	-0.0619676	-0.369225	-0.0926965	-0.798275	-0.577865	-0.467643	-0.677898	0.042094	-1.81297	0.216093	0.457445	-0.765999	-0.7884
	-5.9	1.41695	2.06342	-0.166266	-1.19548	3.0196	-0.354306	1.32519	-1.44626	-0.470859	1.28333	0.738818	0.0295432	-0.400309	-0.230015	0.260057	1.19182	0.0974455	-0.786152	-0.620741	0.236778	0.289944	-0.372384	-1.68047	0.441055	-0.328824	-0.915323
	-5.8	0.972599	2.54686	-0.0165518	-0.404732	2.90971	0.212092	1.39617	-1.24051	-0.254218	-0.184494	0.304872	0.114372	0.300961	-0.228474	-0.359167	-0.523305	-0.144333	0.12111	-0.623771	-0.503489	-0.260386	-1.04371	1.17171	0.443089	-0.520258	-0.788349
	-5.7	0.349846	2.63249	0.411429	-0.237387	2.72093	0.132311	0.364195	-1.44264	-0.907734	0.294841	0.345582	0.0455197	0.858758	-0.345231	-0.148778	-0.444732	0.462723	-0.539065	-1.12657	-0.427509	-0.622932	-0.77543	0.472795	0.347311	0.0238717	-0.336691
	-5.6	1.13895	0.798665	0.447693	-1.12962	3.26542	-0.0732679	0.533709	-1.11983	-0.348591	1.9647	0.0441416	-0.219419	1.40148	-0.329987	-0.149002	0.812156	0.259152	-0.378512	-1.10467	-0.00641695	0.750396	-0.105914	0.754505	0.547796	0.236631	0.196913
	-5.5	0.400523	1.33826	1.11443	-0.224091	3.39234	0.136211	0.838277	-1.2672	-0.718971	0.479485	0.111684	-0.326591	1.8341	-0.583068	-1.06939	-0.521545	0.860917	0.598015	-0.832061	-0.350048	-0.242975	0.230303	-1.62495	0.486982	0.0314123	0.374594
	-5.4	0.468321	2.54995	-0.720137	-0.873853	2.4603	0.326806	0.454056	-1.44093	-1.10046	0.580652	-0.142676	-0.295452	2.14859	-0.254688	-0.153485	0.331909	-0.267695	-0.0743571	-0.0858299	-0.556497	-0.334131	1.2016	-0.107597	0.502631	0.149896	0.199473
	-5.3	0.337969	0.537396	0.600018	-1.2679	2.41769	0.0853797	0.563733	-0.741367	-0.0438177	0.363656	-0.327726	-0.153752	2.12137	-0.522296	0.61345	0.92482	-1.40322	0.737023	-0.0639732	0.187257	-0.560102	-0.738544	0.0728985	0.400027	-0.418406	-0.0789843
	-5.2	-0.374029	1.23299	-1.48263	-0.907179	2.28111	0.97397	1.20682	-0.906317	-1.36845	0.21629	0.0528776	0.00660755	2.01618	-0.349796	-0.932312	1.0599	0.966943	-0.0409055	0.664239	-0.354678	-0.728746	-0.00327264	-0.0521616	0.387161	0.724567	-0.23871
	-5.1	-0.18684	1.22527	-0.6568	-1.36105	1.61154	-0.388413	0.0484995	-1.673	-0.747226	1.51477	-0.205003	0.155614	1.9235	-0.572336	-0.466678	-0.051291	0.421463	0.507986	-0.713416	-0.253338	-0.0944037	-1.25878	1.01836	0.296204	-0.0376496	-0.345184
	-5	-0.176151	0.646353	0.304428	-0.835582	1.55949	-0.324138	0.152756	-1.00906	-1.17775	0.552749	-0.20251	0.238113	1.75864	-0.747871	-0.270831	-0.13152	-0.858522	0.0232484	-0.40408	-0.186103	-0.565822	2.43122	-0.389692	0.103346	0.0730287	-0.373485
	-4.9	-0.539365	2.16524	0.741071	-0.760719	1.73284	-0.238096	0.334587	-1.68239	-0.990241	2.4576	0.502221	0.205116	2.02735	-0.743208	-0.402443	1.87072	-0.831369	0.183582	0.228662	-0.225405	-1.02289	0.304512	1.34034	0.164321	-0.512713	-0.483006
	-4.8	-1.12435	2.92157	0.840055	-0.746522	1.83712	0.83513	0.152194	-1.19719	0.812388	2.11979	0.434974	0.0755339	2.20256	-0.783542	0.114655	-0.38117	-0.441001	0.357722	-0.581303	-0.132518	-0.105581	0.225843	0.420186	0.175022	-0.210248	-0.400164
	-4.7	-0.591134	1.03504	0.810061	0.168996	1.85077	0.578804	0.0543347	-1.51107	1.07189	1.71998	-0.696358	0.37365	2.14639	-0.882537	-0.52652	0.816727	-0.325802	-0.240585	-1.20751	-0.114131	-0.0327931	-1.69226	0.716528	-0.0321414	-0.58914	-0.581444
	-4.6	-1.05455	1.66344	-0.0195688	0.312819	2.09107	0.561723	1.09067	-0.873943	-0.112492	3.21225	0.171165	-0.0348423	1.91162	-0.348189	-0.337345	1.2858	0.0385501	0.177393	-0.28654	-0.396923	-0.108019	0.252282	0.002622	0.15417	-0.387215	-0.464121
	-4.5	-0.444281	-0.75784	0.82367	0.9634	1.90606	-0.218761	0.480098	-1.11422	0.240102	1.31879	-0.0949219	0.0669788	1.84415	-0.594146	-0.226277	-1.21441	-0.802538	0.329142	-0.534309	-0.318661	-1.76513	0.552484	-0.406939	-0.0397242	-0.613702	-0.318492
	-4.4	-0.789387	1.93378	0.944036	-0.646613	1.79879	0.502829	0.0734173	-1.63827	1.11143	2.89347	-0.186899	-0.143018	1.87035	-0.615525	-0.171972	0.36927	-0.397013	0.121543	-1.45772	-0.32279	-1.27401	0.136416	1.01488	0.0310528	-0.921205	-0.414453
	-4.3	-1.17715	-0.760673	0.132778	-0.622952	2.00937	-0.059107	0.201946	-1.09899	0.595215	0.271928	-0.137603	0.147943	1.90214	-0.376701	-1.15726	0.190592	1.09807	-0.237609	-0.681806	0.0710041	-0.668274	-0.913689	0.214395	-0.0579703	-0.479114	-0.353006
	-4.2	-1.51653	1.52257	0.842089	0.289302	1.26167	-0.701382	1.7149	-0.817696	1.10025	0.441886	-0.459437	-0.520039	2.20722	-0.702844	0.339601	0.411072	0.0656353	0.138798	-0.256816	0.0933964	-1.65938	-1.20358	2.32552	0.274247	-0.689196	-0.204624
	-4.1	-0.906758	1.38707	1.05677	1.59278	0.93749	0.964524	-0.0177863	-1.43274	0.533253	0.364498	-0.210871	-0.281454	2.19488	-0.575808	-0.559967	-0.263766	-0.524092	-0.473763	-0.380792	0.724399	-0.757777	-0.353545	-0.85244	0.189057	-1.45707	-0.0304108
	-4	-1.02904	1.0232	-0.160389	1.72156	0.79279	-0.551369	0.643913	-0.662967	0.692751	2.36014	-0.749316	-0.19297	1.96399	-0.468567	0.0868687	0.0851171	-0.0559184	0.193967	-0.17198	0.457902	-1.39521	0.881413	-0.568717	-0.00911906	-0.737091	0.189242
	-3.9	-1.52493	0.897312	0.0653988	1.19281	1.20285	-0.304492	-0.246952	-1.14817	-0.466064	1.17156	-0.175013	0.168773	1.8574	-0.756812	-0.616151	-0.428618	0.239118	0.149885	-1.33823	0.565634	-0.429367	-0.498724	-0.628048	-0.0328499	-1.60943	0.262991
	-3.8	-1.67712	-1.272	-0.102133	0.806071	0.668175	-0.092751	0.207369	-1.10304	1.18233	-0.389094	-0.0692598	-0.336982	1.74641	-0.753662	0.179589	-0.879591	-0.857843	0.145023	-0.115205	0.362393	-1.23766	1.3665	-0.0588574	-0.221009	-0.571233	-0.0459253
	-3.7	-1.23296	1.17146	0.467107	0.978052	0.473329	-0.191102	0.166412	-1.12062	-0.210384	2.1231	-0.0252431	0.058878	1.76957	-0.886285	0.0934211	-0.509283	1.0556	0.368622	-1.45446	-0.384433	-1.3018	-1.1147	0.795489	-0.249939	-0.572303	-0.16058
	-3.6	-0.656084	-0.642352	-0.208829	0.495458	0.664292	-0.588817	0.457632	-1.14111	-0.0331467	0.208682	-0.202342	-0.215608	1.63993	-0.928918	0.064234	1.04085	-0.152829	0.0915435	-0.708196	0.32641	-0.94419	-1.4954	-0.422714	-0.10461	-0.712599	-0.164641
	-3.5	-0.223595	1.78408	1.22861	0.528184	0.770864	0.460077	1.72142	-0.931026	0.865729	0.724143	-0.629652	-0.13027	1.35621	-0.978913	-0.381814	-1.25796	0.63425	0.0825857	-0.630545	-0.114981	-1.30801	-0.287928	0.200337	-0.141619	-0.755063	-0.073706
	-3.4	-0.523323	1.82637	-0.0565482	1.22716	0.652937	-0.0185133	1.64366	-1.30381	0.425849	3.36212	0.131536	-0.4566	1.16898	-0.833879	0.0512162	0.62064	-0.604777	0.33201	-0.866139	1.35331	-0.423019	-1.80352	0.0266597	-0.00597828	-1.01779	-0.113439
	-3.3	-0.244195	0.19436	0.852195	0.20277	0.400804	-0.136516	1.28568	-1.67917	1.05409	0.861662	0.124957	-0.52804	0.997464	-0.706252	-0.570438	1.54573	-1.2314	0.280937	0.416065	1.20847	-1.68912	1.34568	2.33489	-0.156286	-0.783345	-0.417976
	-3.2	-0.28695	0.116223	-0.0348946	1.75076	0.0849663	-0.523246	1.64007	-1.29608	2.96906	0.420591	-0.110924	-0.398519	1.18248	-0.712439	-0.616679	0.829826	-0.849565	0.359924	-0.23119	1.63333	-1.48717	-0.385847	0.0676034	-0.104257	-1.04324	-0.515129
	-3.1	-0.053557	0.0854226	1.48203	0.764748	0.263747	-0.320866	1.53273	-1.28926	0.893347	2.26431	-0.0153129	-0.286214	1.09123	-0.248218	-0.144825	0.407581	-0.507993	-0.166826	-0.000519867	1.73982	-0.488729	-0.239893	-0.230928	-0.0754833	-0.799906	-0.567181
	-3	-0.0475274	0.458024	-0.43917	1.22411	0.334066	-0.741947	-0.111897	-1.26072	1.70156	1.53516	0.454861	-0.540448	1.06814	-0.557803	-0.805387	-0.462561	-0.531787	0.515266	-0.0542743	1.62645	-1.18701	-0.456326	0.894245	-0.124594	-0.568395	-0.557226
	-2.9	0.459797	0.680911	1.04326	0.394154	0.0213064	-0.680433	1.24381	-1.42174	2.14622	0.55021	0.322391	-0.208603	0.77797	-0.40555	0.539821	-0.0452559	1.01804	0.429767	-0.0884528	1.97364	-1.20685	-0.964303	-0.312145	-0.0771671	-0.658013	-0.350191
	-2.8	-0.605652	0.50101	-0.0907678	0.856894	-0.282275	0.323762	1.07228	-1.72964	3.44023	2.3155	0.857079	-0.136109	0.743382	-0.343497	0.0957792	-1.92181	-0.537196	0.437496	0.820705	0.718784	-1.50437	0.819139	-0.329522	-0.171168	-1.17877	0.0147075
	-2.7	-0.818726	-0.150256	0.622354	0.31876	-0.488269	-1.06723	-0.0735188	-1.71775	0.990617	-1.18768	0.621087	0.231478	0.49229	-0.444967	0.513635	1.17914	-0.614487	-0.0950054	-1.07144	1.9218	-0.983117	-0.167161	0.2792	-0.31038	-1.18733	-0.353081
	-2.6	-0.174728	0.360778	0.136269	2.17364	0.284448	-0.679466	1.42614	-1.59527	3.12232	0.870074	1.13943	0.165342	0.509682	-0.0901715	-0.0618538	2.1212	-0.727972	0.602235	-0.41241	1.39433	-2.28214	-0.118969	-1.4455	-0.0169877	-0.723415	-0.585393
	-2.5	-0.644164	0.566563	-0.063674	1.71906	-0.574241	0.231457	1.09595	-1.37573	2.24423	-0.897857	1.68841	0.0316612	0.625907	-0.21829	-0.0390783	0.110099	-1.64746	-0.3896	-0.588898	1.77595	-1.64749	-1.31027	-0.234814	-0.158497	-1.29674	-0.6672
	-2.4	-0.717043	0.513405	-0.866123	0.733887	-0.219716	0.622781	0.624774	-1.40325	2.09308	1.93014	1.6804	-0.11981	0.531225	-0.116098	0.572552	1.2429	-1.36461	0.475593	-0.0415843	1.73465	-1.5149	-1.62737	-0.139117	-0.283429	-0.753561	-0.611934
	-2.3	-0.40817	1.23654	0.42577	0.86986	-0.17701	-0.907659	0.917206	-1.53132	1.56092	-0.0632919	1.58197	-0.234876	0.345155	-0.175813	1.35866	-0.0314401	-1.01104	-0.197633	-0.674315	1.21965	-1.745	1.17515	2.72458	-0.217608	-0.778812	-0.750247
	-2.2	-0.495509	0.586385	-0.49817	0.1018	-0.004886	0.603728	-0.138347	-1.4432	2.16177	0.0889867	1.73634	-0.406391	0.12875	0.0560824	0.0586678	-0.395336	0.554523	0.331211	-1.5956	0.975537	-1.26078	1.68241	-1.01596	-0.0438083	-0.801822	-0.616684
	-2.1	0.115732	1.49151	-0.646039	0.807396	0.162095	0.6855	0.184093	-1.84079	1.06065	1.42668	1.86332	-0.272642	-0.010516	0.965208	-0.28929	-1.92143	0.781976	0.246008	-1.14343	1.27509	-1.9983	-0.746244	1.33418	-0.0115312	-0.409329	-0.769234
	-2	1.79262	0.778668	0.117467	-0.555229	-0.680017	-0.56942	0.231651	-1.80786	0.807474	-0.497909	2.05476	-0.169926	-0.15447	1.91748	1.27299	-0.257539	-1.28312	0.064521	-1.23256	0.840359	-2.42875	0.436108	-1.1417	0.411245	-0.724531	-0.933677
	-1.9	0.650006	-0.625407	-0.9562	0.214175	-0.242648	0.384202	-0.453567	-1.39072	1.28829	0.539029	2.79349	0.778197	-0.201383	2.65803	1.75477	-2.634	0.529857	0.0880342	-0.109306	1.56291	-0.80756	-0.428672	1.25784	0.891123	0.35316	-0.928074
	-1.8	1.79073	-0.299842	0.239677	-0.483505	-0.224084	-0.761697	0.704252	-1.98015	1.74557	2.12664	2.66217	1.32191	-0.337742	2.95529	1.50044	1.34934	-0.323897	-0.396415	-1.3538	0.973793	-0.860151	4.41433	-0.0590922	1.33734	0.0222137	-0.971834
	-1.7	0.873831	-0.393441	-0.302318	0.668283	-0.25607	-0.501998	0.173491	-1.5118	0.993142	1.6719	2.62742	2.65045	-0.336974	3.26373	4.16013	-1.76297	-1.8592	0.552079	-1.00385	2.17994	-2.01537	0.942024	1.45037	1.80078	0.393779	-0.850844
	-1.6	1.30786	-0.465847	1.32534	-0.663209	0.0526751	-0.463019	0.128706	-1.72671	0.916906	2.56058	2.90732	2.99167	-0.405409	3.26735	2.49787	0.0292395	-0.881785	0.292131	-0.200471	1.10867	-0.69021	-0.601781	-0.5858	2.58706	0.249823	-1.00335
	-1.5	2.05227	0.188787	0.536199	-0.82302	-0.153917	-0.205811	0.102699	-0.940934	2.61159	1.16195	2.53032	3.46606	-0.383977	3.54765	2.03677	1.16336	-1.05086	1.06763	-0.196198	2.20453	-1.28481	-1.1093	0.358714	2.48873	0.412364	-1.26104
	-1.4	1.21293	0.160091	1.21277	-0.264665	-0.390265	-0.419238	0.50308	-1.40192	0.209917	-0.272649	4.33706	3.56369	-0.540623	3.43883	2.74447	-0.651659	-0.481636	1.8014	1.10887	2.07393	-1.55928	1.13096	0.483167	2.90836	0.514249	-1.157
	-1.3	1.48776	0.460751	1.33558	0.000633548	-0.0995743	-0.547519	-1.18501	-1.22487	1.3906	1.46763	3.4054	3.97043	-0.58387	3.31821	2.92089	-1.13328	-1.04863	2.31906	1.51375	2.28061	-1.60174	0.440243	-0.472462	3.07524	-0.0968724	-1.42795
	-1.2	1.721	-0.122945	1.47821	-0.556344	-0.203542	-0.183995	0.0267036	-1.04443	1.45687	0.559479	4.05609	4.13041	-0.602728	3.65709	4.50444	0.647466	0.465695	2.33661	2.16546	1.92173	-0.875001	-0.257294	0.515543	3.21731	0.290005	-1.65458
	-1.1	1.73618	0.336112	0.958247	-0.404989	-0.407316	-0.172225	1.13179	-1.40887	0.826139	0.430688	3.64989	4.00675	-0.576082	3.95155	2.8071	1.27853	1.65904	2.07494	2.01706	1.78132	-0.203205	-1.46854	0.158663	3.1184	-0.0830099	-1.64463
	-1	1.59401	-0.574993	3.54031	0.228741	-0.444661	-0.493704	1.08639	-0.85427	0.567045	-0.250604	3.86153	4.21794	-0.443719	4.09547	3.64555	1.00089	0.308361	2.68082	3.01097	1.79256	-1.30005	-1.40103	1.14642	3.50863	-0.436028	-1.63732
	-0.9	1.00901	1.1094	1.87724	-0.935231	-0.527389	0.0702733	-0.0320387	-0.494089	1.81524	0.101083	2.83607	3.89289	-0.152281	4.16066	2.4697	1.46116	1.15743	3.23468	3.5635	1.6859	-0.631468	0.852167	1.81158	3.7991	-0.0934514	-1.67039
	-0.8	2.09832	0.402941	4.11091	-0.0343239	-1.01522	-0.414536	0.535877	-0.485492	1.19053	0.975115	3.81731	3.72116	0.374056	3.74925	3.17111	1.82841	1.72127	3.29972	2.23798	1.34687	-0.685887	-1.6727	1.37041	3.762	0.0140699	-1.43641
	-0.7	1.19705	1.27893	2.51649	0.251889	-0.230374	-0.175414	0.0157113	-0.333607	0.80116	-0.587354	3.78763	3.08383	0.573843	3.80841	2.85483	0.699469	2.23345	3.49525	2.60142	2.54841	-0.900907	1.12553	-0.698767	4.32701	0.678595	-1.28642
	-0.6	1.85574	-1.17561	3.12108	0.457112	-0.625875	-0.639687	-0.590884	-0.955952	1.08476	1.30731	2.95481	3.43715	0.949446	3.56575	4.06286	1.34244	3.08664	3.44356	3.15065	1.89104	-1.15224	0.288812	0.567789	4.15112	0.763157	-1.135
	-0.5	1.24892	-1.09109	3.71184	-0.459629	-0.378049	-1.36781	-0.551394	-0.628893	0.85095	-0.464819	3.37693	3.21823	1.5611	3.03127	3.3509	0.993412	1.74253	2.5904	3.38423	2.7377	-1.05315	1.15518	0.114262	4.18119	1.69311	-0.780506
	-0.4	1.1872	0.374561	2.61574	0.847444	-0.747382	-0.907674	1.31406	-0.784966	3.13115	-0.664746	2.95032	2.89399	1.88857	2.65942	4.12645	0.161832	3.40508	3.86135	3.82746	2.30359	-1.60895	0.986646	-0.36559	4.23528	2.64347	0.197732
	-0.3	1.86884	0.0131138	3.47889	-0.221945	-0.447564	-0.594882	1.46394	-0.666536	3.42005	0.400017	4.02534	2.80378	2.09069	2.44265	4.21368	1.67887	3.38965	2.70211	5.11475	3.02886	-1.03729	0.692554	0.688621	4.04332	4.0956	1.24186
	-0.2	2.23669	-0.0343702	3.08643	-0.388514	-0.739699	-1.75681	3.06346	-0.100698	3.50887	0.0616551	3.55392	2.36383	2.23423	2.61014	1.86966	0.399428	4.47191	2.89713	5.51414	2.69587	-0.688497	3.49359	1.92571	4.18766	3.79454	1.83384
	-0.1	2.52803	0.92369	4.54499	1.04016	-0.896566	0.145407	2.95061	0.264757	2.87236	1.21921	3.03041	2.25569	2.50459	2.70847	3.91397	1.63055	2.85018	3.15727	5.10188	2.3844	-1.20534	1.85413	0.37648	4.13012	3.93851	2.55669
	0	2.35983	-1.082	3.16084	0.884598	-0.386562	0.464343	4.09011	0.907668	4.12889	1.36889	3.55977	2.04239	2.70859	2.99383	2.23114	0.718547	3.03294	3.58555	4.81657	3.45572	-1.63207	3.67652	1.86484	3.8281	3.11299	3.3352
	0.1	3.10973	0.0692782	2.87394	0.906146	-0.469287	0.241565	3.98747	0.755229	4.38217	2.32635	3.53692	1.74159	2.80136	3.29764	5.05682	2.60843	3.021	3.36517	6.22059	3.86031	-1.93022	1.60278	-0.225149	3.74063	3.58058	3.82112
	0.2	2.10539	-0.216598	4.31686	0.118385	-0.569032	-0.915328	5.83014	1.38384	5.29742	2.11524	3.70187	2.14789	3.12416	4.12038	2.87966	1.34174	2.93803	2.72613	7.24583	3.7241	-1.25172	4.44213	2.03075	3.65216	3.4877	4.45361
	0.3	2.54134	0.259345	3.79222	-0.292529	-0.318312	-1.38318	6.27414	1.501	4.35935	1.66224	3.00083	2.41584	3.46466	4.41775	4.45381	1.92345	4.08841	3.01228	6.58079	3.5747	-0.537021	5.96111	1.99288	3.90203	3.1977	4.61879
	0.4	2.67711	-0.159433	5.95576	0.235253	-0.557348	-0.00289354	5.33888	1.33693	5.04832	4.29378	3.09242	3.29432	3.42825	4.9981	3.21954	0.813619	3.67378	2.50523	6.77738	3.97387	-1.48667	3.96774	-0.51063	4.07071	4.32288	4.84976
	0.5	2.41541	2.23469	2.58753	-0.77641	-0.368361	-0.58623	6.00728	1.48804	4.92145	4.49793	3.83565	4.89993	3.58444	4.9737	4.55598	-0.357119	5.47577	2.16111	7.5489	3.69258	-0.671898	4.21436	0.176516	4.24815	3.01017	5.15323
	0.6	2.69623	0.811414	3.85512	1.69641	-0.273603	-0.813501	4.89952	0.782684	4.77766	3.8479	4.09844	5.60839	3.8972	4.95912	3.64964	1.61065	5.08688	1.34608	6.03827	3.30128	-1.03886	2.74473	0.419486	4.31912	4.55966	5.17765
	0.7	3.28348	2.32663	4.68291	0.739942	-0.327551	-0.622064	6.09208	1.06159	5.58963	3.96641	3.66106	6.28721	4.05242	5.42565	4.27427	3.02042	4.48512	2.13755	8.30519	4.9996	-1.37784	3.11246	0.703348	4.74396	5.15038	5.28144
	0.8	2.89384	2.76957	4.80861	0.981379	-0.0447754	-1.1051	6.91101	1.49462	4.74393	5.14108	4.00109	6.9375	4.08236	5.10054	3.72035	1.64112	4.26301	1.9634	7.11273	4.41979	-1.40796	3.91658	2.58055	4.85959	6.02632	5.27674
	0.9	2.47487	5.43971	3.86486	1.89516	-0.0604659	-0.733941	6.68738	1.28065	5.2853	4.5728	3.52465	7.57205	3.96967	4.9179	3.61661	-0.45039	5.97638	0.740046	7.25055	4.50267	-2.21876	5.0787	3.41844	4.82376	6.11138	5.05813
	1	2.02356	4.17226	5.37295	1.1089	0.340084	-0.882949	7.45557	1.55162	6.92132	4.02181	3.77771	7.53704	3.73849	4.73347	2.3699	0.50878	4.44998	2.31457	7.08726	4.59645	-0.820541	3.67858	3.90729	5.13937	6.86929	4.68765
	1.1	2.90568	2.87057	4.32738	2.83865	0.389249	-0.897291	9.04415	1.68919	7.15203	3.76141	3.91913	7.63565	3.62616	4.31455	2.45921	0.245904	6.39622	1.30493	7.96213	5.11958	-1.99469	8.31823	4.6224	5.33939	7.122	4.6923
	1.2	3.05746	2.79072	5.1158	2.95153	0.24604	-0.0958334	8.58022	1.81937	5.37384	3.67052	3.45162	7.43707	3.5888	3.84601	3.91358	-0.309767	5.23185	1.30069	9.53803	5.96936	-0.913111	2.99206	3.72214	4.70686	6.97044	4.42331
	1.3	2.54617	3.02122	5.86566	1.9082	1.41377	-0.640503	8.72244	1.27085	6.91571	4.60769	3.2	7.04829	3.55255	4.04336	3.3104	1.09939	6.69707	1.72929	7.58762	4.43235	-1.36694	5.51128	3.43198	5.15716	5.80301	4.42194
	1.4	3.90452	4.82695	5.24109	2.95167	2.31541	-1.12712	9.49241	2.17731	5.54735	4.59869	2.79102	7.31148	3.33741	3.54695	3.36537	3.07392	5.10372	1.03256	7.92025	5.95807	-1.92122	4.05908	3.43926	4.77798	5.59763	4.44966
	1.5	3.7088	4.0066	6.24536	3.22083	3.20671	-0.0816026	9.82032	1.61519	4.13576	3.93808	2.75702	8.10616	3.23556	3.67735	3.62196	0.610299	4.66748	1.44843	7.04729	5.34756	-1.58519	3.25025	5.38206	4.598	6.45444	4.53838
	1.6	3.28065	5.57869	4.08889	3.49638	3.73395	-0.0576358	8.63813	1.95857	5.16288	4.22475	2.81765	8.7588	2.97945	3.26378	4.39169	1.81872	5.11922	1.37915	7.75883	5.06186	-1.78285	3.42854	4.96468	5.07492	6.30794	5.30549
	1.7	3.02145	6.07026	5.6798	2.7015	4.67342	-0.846148	9.72218	1.27491	4.40656	6.20417	3.58027	9.22246	2.93513	2.6075	5.36752	0.0707755	5.14003	1.53128	6.94777	4.77355	-1.37779	3.78781	5.2035	4.51271	6.23982	5.88582
	1.8	3.58236	6.69683	4.43947	4.85576	5.23554	-0.71712	11.3313	1.52327	5.59033	6.16445	2.7914	9.63772	2.70615	2.7567	2.89721	2.59739	4.30112	0.947141	6.20276	5.54939	-1.74791	5.46838	3.9862	4.83566	6.08962	6.22015
	1.9	4.34541	5.06248	4.77334	3.43877	5.44527	-0.726558	8.88664	2.83401	4.96599	6.56866	2.65055	10.4355	2.36645	2.15725	5.09836	0.0586325	4.46237	1.20575	7.78325	5.27763	-1.6819	5.14693	3.5815	4.73098	6.81983	6.69483
	2	3.92911	5.75021	5.17907	2.50274	5.21942	-0.295752	9.89863	2.36445	7.07052	6.44933	2.34864	10.8011	2.26449	2.09037	3.93593	1.49304	4.58295	0.307669	7.38466	5.08111	-1.1711	3.49835	5.05795	4.7385	5.51741	6.94212
	2.1	3.61449	7.60881	3.49243	4.08942	5.57496	-0.767699	10.033	3.34545	6.41193	5.28638	3.18768	10.8771	2.46198	2.25533	3.62007	1.72935	4.0785	0.807777	7.7475	5.34834	-1.88323	3.84268	4.95085	4.63016	4.91212	7.13356
	2.2	4.67953	5.60272	5.26317	3.21628	5.63229	-0.55412	10.4985	4.69708	8.30371	4.91489	2.70671	10.2176	2.61831	2.31656	3.80485	1.60071	4.62823	1.23119	7.23104	4.1632	-1.98824	3.39868	5.1106	4.96591	6.88697	7.24742
	2.3	3.5769	6.33439	4.01094	4.01291	6.46315	-0.596546	10.3803	4.42115	7.02774	5.48845	2.67041	10.3301	3.0331	2.02675	3.73702	0.857451	5.92783	1.32277	4.56501	4.33141	-2.45382	6.69006	4.739	4.97892	6.54669	7.43346
	2.4	4.00181	7.41491	5.08396	3.63248	7.75164	-0.294678	10.3239	5.27387	7.68931	4.96477	2.63645	10.4564	3.41776	2.38189	4.38304	2.43039	4.17105	1.78678	6.0456	5.06822	-1.76408	3.53416	5.67744	4.67323	8.13075	7.37476
	2.5	3.52147	6.44287	5.21857	3.39257	7.21144	0.114531	11.6175	5.25619	6.85551	5.99354	1.85565	10.895	3.56637	2.62029	5.5633	0.407611	5.73534	0.904469	3.18173	3.81562	-2.44572	6.71728	4.34688	4.91686	7.51172	7.69633
	2.6	4.00668	7.46036	5.90973	4.3982	7.28246	-0.386142	10.9299	5.84872	5.91353	4.31401	2.35757	9.89843	3.76175	2.87259	4.45657	0.890435	4.96482	1.80018	5.70241	4.59162	-2.49756	4.94358	5.73993	4.61563	7.66871	7.96511
	2.7	4.74487	7.33082	4.34364	2.20452	7.11578	-0.847412	10.2909	5.22445	7.49752	5.95633	2.57011	10.2551	4.14665	3.50162	4.36324	2.14445	6.62093	2.33652	5.19124	4.97525	-2.16625	4.90087	3.89825	4.90097	8.22531	7.64737
	2.8	4.36996	5.41757	6.03486	5.10121	8.07536	-0.793307	10.5927	5.04123	6.41341	3.59032	1.99639	10.466	4.42906	4.16532	3.80646	1.01742	4.60558	2.85376	4.83713	3.62795	-2.52355	4.47364	2.83693	4.84723	7.3171	7.13726
	2.9	4.23578	7.83576	4.64962	3.35331	7.71716	-0.159563	9.98049	5.51926	6.97831	5.43088	2.31341	11.678	4.51896	3.91624	4.86491	2.59513	7.0619	1.91387	3.44673	4.29973	-2.12296	5.05385	4.31785	4.74088	7.44039	6.59935
	3	4.61011	5.26638	5.84102	3.23716	7.40169	-0.96729	10.9484	4.41304	9.22004	6.72925	3.26783	11.9514	4.35675	3.94041	4.915	-0.505359	5.26782	2.16215	5.7204	4.1186	-2.85212	3.74796	4.442	4.8948	6.9184	6.09819
	3.1	4.30494	7.80421	4.93548	2.76336	7.38747	-0.660555	10.7602	4.75708	8.23199	6.42542	2.86215	12.8104	4.30162	3.86234	3.53278	-0.402994	5.82321	2.21695	4.44343	4.62322	-2.60596	5.01643	4.80336	4.65009	7.52553	6.36039
	3.2	4.37132	8.2037	4.54457	3.29908	7.19896	-0.651766	10.6299	4.66894	7.91334	5.97402	2.4899	13.6957	4.5174	3.19217	3.61592	1.55991	3.26473	2.96825	5.71323	3.86534	-1.86439	4.81027	4.60276	4.53716	6.73026	6.9396
	3.3	4.12439	9.55777	4.21076	4.02478	7.145	-0.0373459	10.1306	4.95987	10.2226	5.08781	2.99877	14.351	4.70817	3.69193	3.47727	0.502735	3.98056	2.50412	4.74801	4.12692	-2.60335	4.81293	5.87277	4.98504	6.5745	7.56988
	3.4	3.86687	8.00497	4.45036	3.23666	6.74935	0.0309793	9.02828	4.97725	8.07133	4.01039	1.88555	15.0467	4.74784	3.67855	4.27593	1.68583	3.68562	2.66571	5.50815	3.44446	-2.28949	6.06662	5.65051	5.38829	6.82068	8.20761
	3.5	4.69904	7.92658	4.01677	5.28552	6.73545	-0.680692	11.5395	5.27563	6.92191	7.05473	2.12525	14.9009	4.89631	3.82201	5.42449	0.766967	3.92632	2.15548	5.33166	4.13223	-2.32675	5.01618	5.47416	4.88834	7.50263	8.13693
	3.6	4.80415	7.50969	4.39028	3.95284	6.75625	-0.392927	10.2678	5.858	10.5467	7.24239	2.42462	14.0885	4.86586	3.74421	4.26862	2.67883	4.14344	2.36456	4.61551	3.85355	-2.72976	9.76414	4.91096	4.7795	6.42766	7.69479
	3.7	4.33121	10.0421	3.19987	5.39941	7.30385	-0.0451475	12.428	4.65646	8.07415	4.60575	2.07635	15.2008	4.56176	3.48336	4.74217	0.582368	4.77192	2.32209	4.58901	3.39256	-1.16107	5.87106	4.1181	4.95108	6.8703	7.2636
	3.8	4.77518	7.72135	3.41084	4.88224	7.76915	1.54251	11.1961	4.91645	8.05019	6.87129	1.85126	15.4176	4.2644	3.21259	4.54694	1.79131	4.51574	3.05219	4.59585	3.46773	-3.20576	5.91387	3.37169	4.81619	7.06818	7.19874
	3.9	4.70753	9.15545	3.62072	4.72206	8.06034	2.29228	9.77473	5.67195	9.51525	6.5318	1.69169	15.757	4.00629	3.50745	4.23001	1.75068	3.00172	1.77511	5.10505	3.14585	-1.85586	5.36541	4.82865	4.88967	6.79081	7.32465
	4	4.27491	8.44575	2.54	4.07709	7.99811	3.28828	9.40263	5.82792	11.1711	6.62537	2.67836	15.2411	3.64888	3.34544	4.26614	1.85301	3.45451	2.59812	3.94747	2.66014	-1.92123	5.83023	4.52131	5.02658	6.11682	7.43425
	4.1	4.57218	7.67458	2.97222	4.04262	7.80673	4.32636	9.92257	4.84017	9.64612	5.24968	2.78187	15.2399	3.29784	3.57261	5.13717	1.92881	4.74072	1.65434	6.45188	2.79152	-1.44663	5.51362	4.81822	4.91635	7.21564	7.04693
	4.2	4.56682	8.77209	3.93529	2.66795	7.26892	2.92315	9.49098	4.65709	12.236	5.39747	3.69108	15.4938	3.04622	3.35584	3.9978	1.71628	3.17443	1.5121	6.74829	3.74527	-1.8717	6.53669	5.25185	4.68009	7.05919	6.86576
	4.3	4.65509	7.93432	3.89029	3.94045	7.19032	3.399	9.25193	4.5394	9.18345	7.05466	2.63576	16.0494	2.8804	3.2907	4.35954	-0.627138	6.07191	1.13014	6.63849	3.53253	-1.71562	3.93203	2.74805	5.0861	6.91562	6.59739
	4.4	5.20864	7.78658	2.16029	4.78586	6.73311	2.54748	8.69188	4.6455	8.08507	4.70776	3.49512	16.3686	3.15912	2.90781	3.73121	0.0572655	2.75413	1.00221	6.14504	3.94327	-1.6039	3.38771	5.3556	4.82979	6.85846	6.58461
	4.5	4.99849	7.65352	2.26442	4.82611	6.83324	2.64917	11.0861	4.66162	8.46073	6.29404	3.66237	16.2029	3.51032	3.02754	4.13105	2.07103	3.65974	0.986854	5.53882	3.98627	-2.11703	5.61287	6.33088	4.54365	6.28897	6.23693
	4.6	4.73105	9.05278	4.27411	6.0624	6.04607	4.29369	10.005	4.49261	9.99061	5.71594	4.04186	16.5916	3.77421	2.96521	4.82766	1.46611	6.06104	1.06059	6.90404	4.62369	-2.2795	3.57993	3.38674	4.66486	6.23708	5.65084
	4.7	4.76582	7.85663	2.92935	4.93914	7.00084	2.71166	8.95893	5.1057	8.17373	7.08707	4.56629	16.4131	4.01783	3.0337	3.91597	1.07303	4.70112	0.482981	6.64533	4.12473	-1.89908	5.60956	4.20414	4.10885	5.96366	5.17982
	4.8	5.06885	6.5123	1.84862	5.19101	6.27501	2.77088	9.82788	5.07196	8.75648	4.80791	4.38369	15.8781	4.25191	3.04925	5.18818	3.17028	5.97381	0.584258	7.75887	4.13986	-2.46545	8.47575	3.61457	4.22547	6.80692	4.73608
	4.9	4.92101	9.4309	3.38966	5.7489	6.24107	2.92205	7.88026	5.64412	9.27804	6.34442	4.56119	15.3957	4.22855	2.94508	3.16459	3.77731	4.04693	0.848983	5.94219	3.73061	-2.43324	7.47653	3.94844	3.92441	6.88105	4.42043
	5	4.63937	6.59356	2.7053	4.37148	5.86471	1.71841	8.64196	5.37063	9.93229	5.77135	4.63909	15.7383	3.98584	2.63346	3.57545	2.52982	5.51219	0.628582	5.86254	2.97738	-2.44926	7.32928	4.15373	3.93133	6.32667	4.04555
	5.1	4.4534	7.05369	3.55287	5.21342	5.99054	0.728418	8.68089	5.99559	10.5278	5.59686	4.54092	16.4601	3.76441	2.96218	4.10146	0.863256	6.42501	1.07071	7.29237	3.24282	-2.16112	5.45363	6.97764	3.79555	6.49301	3.62239
	5.2	4.50511	6.8481	2.24551	5.58373	6.32195	1.8754	8.9689	6.95865	8.66506	7.98514	3.74083	16.84	3.5621	3.80418	3.53565	1.8935	4.51433	1.24283	6.37744	3.54495	-2.44473	8.47172	2.34842	3.82514	5.90247	3.54559
	5.3	4.17846	6.74686	2.12638	5.04765	5.54772	2.3823	8.90674	6.26895	10.2893	8.16265	4.39405	16.8196	3.24068	4.24046	4.13475	2.32876	5.91076	0.971677	6.75771	4.19179	-2.36991	5.84429	5.15329	3.50805	5.91738	3.50875
	5.4	4.02272	7.65718	2.3736	4.41536	5.90239	2.24561	9.25497	5.83984	7.20555	7.17991	4.69842	16.0998	2.88355	5.02284	2.84885	1.47706	3.52207	0.512725	6.82394	2.18634	-2.56718	5.32797	5.48042	3.45582	5.7883	3.89779
	5.5	3.36366	6.84495	2.57389	4.73265	5.51786	2.60149	9.38856	6.43685	9.34284	5.67755	4.06044	16.3073	2.71644	5.42615	3.50087	0.37878	3.78014	1.4438	6.7892	4.00703	-2.34289	5.22076	5.58119	3.15757	6.86928	4.41967
	5.6	3.37154	7.06187	2.38322	4.36315	6.16938	2.96172	10.5346	5.9603	9.04763	8.25852	3.89317	15.6736	2.49852	5.26363	3.17086	0.693463	4.83416	1.44305	6.79013	3.02005	-2.48778	4.15786	5.2532	3.21426	7.2477	4.90252
	5.7	3.62745	6.66635	0.828564	4.99006	5.65369	2.10057	9.434	5.586	9.97505	6.12297	3.34012	15.0421	2.28787	5.11285	2.55001	2.52649	4.48692	0.930409	5.96217	3.9636	-2.07857	4.0119	4.38349	3.23052	7.40104	4.90794
	5.8	2.41153	7.52324	1.79425	4.85359	5.85426	1.66626	9.63929	4.8732	9.45536	5.0061	4.46056	14.3632	2.10862	4.35216	2.98318	1.53181	3.04522	1.08889	5.82513	3.96218	-1.87962	5.4258	4.14742	2.81713	7.22872	4.85871
	5.9	2.4941	5.52859	2.91499	5.88336	6.33951	1.27189	8.5564	5.45095	9.15266	6.63411	2.96042	14.1163	2.03998	4.16417	3.46276	1.96204	3.03727	1.49575	5.12317	2.86027	-2.88288	6.66238	4.48141	2.94078	6.44296	4.32434
	6	2.09739	8.47839	1.44653	5.56758	6.64165	1.4973	8.98573	4.81771	9.08028	6.15943	3.82846	13.211	1.83382	3.6873	3.21134	0.974737	3.78255	1.4378	5.66383	3.10047	-2.62581	4.05307	3.69177	2.67478	6.68827	3.99367
	6.1	2.34845	5.22092	1.75274	6.01045	6.73636	0.339864	10.6585	4.91471	8.33268	6.80889	3.57183	12.6962	1.67873	3.89822	3.29462	2.35471	3.58296	1.98702	5.74393	2.78381	-2.05058	8.4986	3.46229	3.27157	6.20174	3.82707
	6.2	2.01025	5.56966	0.616145	5.99778	7.01112	0.504737	9.95754	5.26608	7.84888	7.70077	3.69386	12.3793	1.55406	4.25499	3.09246	0.683929	2.71588	1.39949	5.46446	2.75641	-2.03656	4.94623	4.59824	3.26075	5.95017	4.02034
	6.3	1.20897	5.89214	2.01919	3.8715	6.20758	1.24809	10.212	5.93222	7.98498	5.4144	3.88613	12.0172	1.45026	5.19478	2.32534	1.4465	4.5287	0.756487	5.45633	2.88293	-2.34931	4.89625	3.18059	3.75139	6.08359	3.82925
	6.4	2.08297	6.12953	0.822883	5.45267	6.79556	1.99737	10.2262	6.4473	7.68404	5.99186	4.24881	11.7395	1.36523	5.48347	3.23111	0.499656	2.20059	1.02441	6.26699	3.97883	-2.85909	6.27739	3.21751	3.94997	5.75118	3.50538
	6.5	1.5681	5.52889	2.81384	4.8237	6.30138	3.56896	9.35258	5.95278	9.49748	5.93812	3.77587	12.6298	1.24826	5.68141	2.24888	2.81448	3.35369	0.382365	6.57614	4.00439	-2.1337	7.54727	3.60656	3.93332	5.34907	3.22614
	6.6	2.70805	9.34044	2.24507	4.41987	6.1903	3.19833	8.66649	6.65601	8.49146	6.69365	3.78382	12.8198	1.19473	5.71184	2.87629	1.27266	2.92769	0.423015	7.08949	5.00194	-2.70201	6.32928	3.10777	3.73707	5.4578	2.99004
	6.7	2.9881	7.52375	1.6062	4.70853	6.35355	4.8	10.205	6.35897	9.59162	5.024	3.95995	12.5976	1.11126	5.82349	2.46817	1.47563	2.16086	0.451731	4.55458	4.45326	-2.69843	4.04998	3.37731	3.78208	5.63388	2.75625
	6.8	2.00701	7.39886	2.17266	4.34506	6.23612	5.84195	8.72405	6.06225	9.9057	7.49187	3.43408	12.0504	1.07125	6.18892	2.51654	2.00168	3.66284	0.427736	6.39101	4.15954	-2.54311	6.72618	2.94252	3.47748	4.56024	2.37462
	6.9	2.98854	7.7911	1.64156	6.69898	5.91324	4.98037	9.84861	6.59672	9.74594	5.78841	3.59797	11.7465	0.93213	6.04828	2.7544	0.874363	3.85762	0.0567657	4.86158	5.28289	-2.53286	3.747	2.50308	3.53184	4.59436	2.06282
	7	2.47505	8.51482	2.20091	5.54416	6.59554	6.04444	8.36568	5.57596	9.98743	5.90653	3.41091	10.664	0.941531	6.17197	3.66629	1.85175	4.45878	0.873084	3.784	5.06763	-2.08632	6.96592	2.31996	4.24654	4.68608	1.86681
	7.1	2.40299	7.64138	2.55451	5.27402	5.92939	5.01118	9.28642	5.76161	9.16176	4.58478	2.67685	10.5045	0.925051	6.31812	2.41642	1.05407	3.93095	0.63012	6.33222	5.82071	-2.76151	5.015	3.25758	3.78723	4.63179	1.79875
	7.2	2.4216	8.74742	0.886946	7.29718	5.78529	4.97557	8.72231	4.93981	8.93044	8.86729	3.56489	10.5248	0.919486	6.07859	2.12902	0.169623	3.81825	-0.0948156	3.20784	4.95381	-2.08117	4.35572	2.5783	4.2873	4.979	1.63255
	7.3	2.0631	7.98453	3.28616	4.11142	5.39485	5.94203	8.70365	4.58385	11.8919	5.53113	2.7857	10.382	0.899059	5.80259	3.53555	0.39115	5.68503	0.871393	3.45615	5.89499	-2.59436	6.51427	2.30281	4.19811	4.8772	1.61119
	7.4	1.79449	7.69072	2.94406	6.43608	5.64459	6.71665	7.51011	5.0923	7.60327	7.15289	3.09981	9.91192	0.941681	5.65079	1.70377	2.37566	3.46508	1.59115	4.60697	5.64792	-2.2391	4.73083	3.08111	4.56046	4.89708	1.25501
	7.5	1.96843	8.22116	3.29469	4.68998	5.84166	6.77135	7.7439	4.68946	8.30591	5.73742	3.9305	9.83093	1.08182	5.55964	1.73493	0.768407	4.44104	1.06019	4.76647	5.4507	-2.53346	6.06538	2.01462	4.28726	5.90537	1.08645
	7.6	2.30877	6.642	2.2607	6.67085	5.05433	8.40337	8.73137	4.97837	8.1098	6.46325	4.29996	9.14913	1.23481	5.51974	0.704965	1.33778	3.69657	0.358892	5.55077	4.96248	-2.42277	8.25873	1.74998	4.61096	4.69561	0.881329
	7.7	1.99377	8.59363	3.65344	6.42597	4.84962	7.52978	8.12354	5.02995	8.96801	5.89775	4.03092	10.2998	1.23398	5.11868	1.60311	2.18974	3.90096	0.689398	4.25385	4.50767	-3.05173	5.29283	2.72551	4.43728	4.94867	1.0538
	7.8	2.01277	6.49247	3.05605	6.7119	5.20298	7.29445	6.30717	4.72058	8.05539	9.00628	3.84218	11.7578	1.1395	4.63171	1.62357	1.57747	5.62763	0.882694	5.46604	5.55181	-2.71239	5.20271	2.19783	4.27431	4.40601	0.892342
	7.9	2.93074	7.40047	4.25083	4.17071	4.7019	8.936	7.74746	5.18339	8.89113	6.80195	4.11294	13.405	1.22738	4.77877	2.55253	0.579446	4.03053	1.28611	4.47305	4.27674	-1.61096	7.51853	2.99727	4.38466	3.94802	0.859355
	8	2.96737	6.71921	4.06603	3.7728	5.75169	6.75937	7.22704	4.65964	10.0375	6.57777	3.86523	14.5772	1.17477	5.15794	1.63266	0.635658	4.1872	0.998865	5.24927	4.90663	-3.55019	5.47708	3.53354	3.74206	3.80132	0.987893
	8.1	3.15458	8.51209	3.42121	5.67022	5.37635	7.00524	7.93965	4.49354	7.47679	6.88788	4.13994	14.9633	1.44338	5.46744	2.49686	1.02794	3.12996	0.933292	4.50564	5.29298	-3.07061	6.13052	3.4065	3.79365	3.36416	1.66193
	8.2	3.24843	7.65714	4.0354	4.30474	5.95391	6.83735	5.6437	4.16886	9.2458	8.46017	2.85436	15.1601	1.87685	5.66237	1.54898	-0.0181246	4.46944	0.829324	3.39657	5.4786	-2.76205	7.3418	2.91801	3.58893	3.09468	2.58651
	8.3	3.60095	7.7017	4.21446	5.29528	5.17037	6.93934	7.71214	4.00389	7.07133	5.41656	3.29379	15.9335	2.41319	6.22165	2.2095	1.51724	3.38955	0.951244	5.11141	5.23157	-3.07589	7.70025	3.94753	3.56135	4.79091	3.28227
	8.4	2.96698	7.83659	4.24323	4.5054	5.27205	7.7806	6.88079	3.51868	6.83187	7.34823	3.35302	15.5444	2.90773	6.23929	1.61633	0.745068	4.28305	1.1115	3.02982	6.11634	-3.1448	7.34383	3.37684	3.05705	3.85844	3.31381
	8.5	2.30578	7.92323	4.73125	4.21998	4.11462	4.42749	5.79262	3.41461	7.5353	6.82304	3.17365	16.0185	3.32608	6.03717	1.94415	1.77931	4.11337	0.495366	4.02691	5.52531	-2.8541	8.80255	3.74804	3.35375	4.31715	3.065
	8.6	2.45778	9.88549	3.84177	4.18321	4.52442	7.10548	6.01706	3.48466	7.32041	6.14819	3.68626	15.967	3.49063	6.13671	2.32674	0.406835	3.69257	0.749444	3.09572	4.87308	-3.0897	4.71785	2.67372	3.29241	4.36348	2.85758
	8.7	2.68358	10.5842	3.71072	4.0304	3.73927	6.82274	5.27187	2.68441	8.0637	8.9148	2.73172	15.2047	3.68816	5.816	1.50507	0.908658	5.11619	-0.243826	2.83429	4.37694	-2.54172	6.08166	4.11916	3.46074	3.71726	3.09632
	8.8	1.39009	7.27098	3.30175	5.42357	3.5914	5.71238	5.94379	2.79789	7.44771	7.55507	2.39636	14.9734	3.57004	6.28559	3.05875	-0.707929	3.85182	0.387914	4.08883	4.26827	-3.77142	6.93786	2.02048	3.75905	4.13585	3.48536
	8.9	2.2673	9.3307	5.8777	3.71609	2.97305	6.36914	5.88733	2.76899	9.67698	6.48025	3.28208	15.4495	3.36601	6.19231	1.42576	1.32954	3.68873	0.955685	1.75125	3.82824	-3.38084	4.21945	2.91168	3.20329	3.96044	4.00863
	9	2.56803	7.38101	4.10082	4.34377	3.20758	5.11451	7.03541	2.43434	9.86178	7.13696	3.60561	15.0533	3.04678	5.87167	2.20193	1.44554	2.84591	0.529126	2.61283	3.85589	-4.13744	6.20451	1.7623	3.23974	3.26585	3.83875
	9.1	2.69888	8.18492	3.9174	4.70571	3.2164	4.79452	5.72293	3.20992	7.28804	6.55512	3.12007	15.4009	2.77145	6.33915	1.66861	0.872448	3.92646	0.947319	4.59637	4.17607	-3.45683	6.65036	5.01409	3.15049	3.61909	3.90832
	9.2	1.97145	9.92281	5.81719	4.18763	3.15756	6.09083	5.97652	3.80911	7.79213	5.23695	2.91446	14.8999	2.46134	6.46014	2.89542	1.80668	3.1708	-0.431536	2.50446	3.63395	-3.25539	5.84538	1.99206	2.97202	2.75603	4.52909
	9.3	2.31775	8.49096	4.21947	2.15605	3.26578	4.15065	7.6521	3.50941	7.36274	7.80393	2.58543	14.1633	2.23996	7.09407	1.55021	2.1083	2.48047	0.172994	5.11026	4.91044	-3.17766	6.50445	2.69193	2.85808	3.33552	4.80186
	9.4	2.38585	10.9468	4.83649	2.5268	2.80415	4.39948	7.08107	3.64764	7.50249	5.57948	2.62413	14.3783	2.0735	7.25346	2.22796	1.08069	3.04867	0.387373	3.1717	4.09457	-1.83121	4.47999	2.33798	2.51485	3.19168	4.64164
	9.5	1.93716	10.3168	4.9279	1.86075	2.74417	4.41357	8.13877	3.74377	6.64679	8.2047	2.962	14.5855	1.83434	6.99713	1.71386	1.22001	2.62036	0.372483	5.06267	4.08838	-2.82816	8.90328	2.78398	2.60075	3.52512	4.63117
	9.6	2.21038	9.81238	4.9698	1.66128	2.61106	4.27086	6.54811	3.23814	7.64013	7.36967	3.17531	14.3185	1.66475	6.77864	2.00523	2.86617	3.91638	0.256607	2.97911	4.09493	-2.04668	5.18242	2.89192	2.27843	3.6324	4.75468
	9.7	1.73012	9.64852	5.03393	2.30579	2.75576	4.25398	7.7843	2.41265	7.42169	5.75879	2.61768	13.8466	1.85046	5.80866	1.85517	2.01144	2.59883	0.325458	4.02002	3.0271	-2.66469	4.92447	2.17391	2.12885	4.59061	4.4149
	9.8	1.84158	10.6697	5.54293	2.84513	3.19986	3.3471	7.11337	2.79621	9.33081	7.57243	2.70084	14.1841	2.43865	5.74304	1.0321	2.00054	2.75216	0.843065	4.99813	4.58635	-2.01891	7.54745	3.00791	2.1812	3.51042	3.96099
	9.9	1.37557	7.49992	3.5204	2.11633	3.2634	2.51091	9.36586	2.86422	6.71285	7.60925	2.03832	14.1842	2.71979	5.42852	3.44383	1.55286	2.0567	0.213064	2.58228	3.40117	-2.67621	5.76374	3.03269	2.66309	3.5407	3.71896
	10	0.796023	10.1316	4.20109	2.5271	3.0993	4.09274	7.94779	2.31309	7.97958	8.70115	1.97524	14.188	2.74737	5.37956	1.43189	-0.287219	2.78735	0.593436	4.36373	4.6285	-2.04918	7.42024	3.69584	2.39625	3.24017	3.4048
	10.1	1.73603	8.1174	4.4363	1.4944	3.52548	3.24676	7.7383	1.96888	6.15809	6.03077	1.36032	14.6137	2.64523	5.53026	2.67633	0.42425	2.10854	0.254305	4.40189	4.90036	-1.89744	5.30873	2.65769	2.52169	3.14758	3.56224
	10.2	1.73855	9.77106	3.96603	2.47491	3.93124	4.53647	7.32286	1.8591	7.49761	3.95484	2.47956	15.2547	2.56852	5.75488	1.71381	1.61912	2.39325	0.138223	3.32091	5.02488	-2.4738	6.2772	2.6581	2.55503	3.74475	3.741
	10.3	0.802506	9.00286	3.44643	1.81773	3.03659	4.55389	8.25229	1.98095	8.46945	8.34796	2.28856	16.22	2.36189	5.94063	2.66746	1.31169	1.04074	0.450987	3.22564	4.03313	-1.10034	6.65518	3.33928	2.30649	4.04543	3.29553
	10.4	0.640177	9.70773	2.78537	3.2008	3.03656	6.2288	8.59791	1.61671	8.13342	6.48535	2.15626	16.3948	2.01793	5.6922	1.45229	2.01185	1.42423	-0.227127	5.05151	5.27791	-2.45004	7.06826	3.20212	2.19787	4.46176	3.00212
	10.5	1.09422	7.20543	3.88312	0.86232	3.26269	4.93945	9.67193	1.65375	8.58831	6.41973	2.02322	15.8806	1.89436	5.36451	2.13241	0.183843	1.3631	0.348622	4.58815	4.37546	-0.505848	5.77957	2.45322	2.24667	4.12261	2.6257
	10.6	0.204705	7.93649	2.72849	1.52358	2.41396	6.42112	8.3408	1.86619	7.4847	4.761	2.26053	16.0945	2.06667	5.18799	2.17395	0.457613	2.34313	-0.686152	3.94969	5.11356	-0.0506792	7.04424	2.58837	2.0695	4.80517	2.36886
	10.7	0.918512	8.85448	3.03621	2.21234	2.45343	5.02739	8.13115	1.43524	6.85502	6.94636	1.54977	14.5826	2.11276	4.58384	3.00365	0.972908	2.18851	-0.273588	3.37408	5.25242	0.285081	3.25697	1.67268	2.08356	6.10946	1.8765
	10.8	0.419661	7.97931	4.5166	0.48848	2.31024	3.88024	10.0243	2.28235	8.0897	5.50074	1.63347	14.5584	2.14949	4.32866	2.2813	1.86414	2.70592	-0.174869	3.38931	4.68654	0.250125	5.40331	2.03909	1.88513	6.49785	1.72709
	10.9	0.3978	7.36571	3.13088	1.01334	2.37929	4.08826	7.78655	1.99534	7.9766	6.9481	1.37461	14.1523	2.52249	3.95453	3.34844	0.0884592	1.53687	-0.176665	2.56578	5.0491	1.24544	3.3198	2.92428	2.0384	6.7042	1.63806
	11	0.852431	7.23009	2.14272	0.626493	2.09988	4.44064	8.13936	2.6234	8.22847	5.71907	2.25514	14.4323	2.90674	3.7945	2.08895	1.4708	3.15668	-0.714657	3.35217	4.18727	0.0403189	4.70668	3.3876	2.00823	6.89933	1.86938
	11.1	1.3384	6.31097	3.14375	0.227987	2.79746	4.56438	7.0029	1.78881	9.69031	7.2187	2.20033	13.4049	3.21451	3.68909	2.35641	-1.62197	2.9068	-0.22146	3.69089	4.77904	1.04596	5.12458	2.6356	2.02135	7.69394	1.57657
	11.2	1.48941	5.52163	1.81937	1.02846	2.20266	4.83631	7.42546	1.22223	8.04264	6.65551	1.58239	12.8882	3.29574	3.52291	1.95055	1.40924	2.19177	-0.992872	3.95579	4.66369	0.840011	4.52308	3.99835	1.7646	7.77922	1.48288
	11.3	0.750966	6.33216	2.08398	0.00465492	2.69986	5.85655	8.42235	1.51902	10.638	6.27068	1.6762	13.4295	3.0176	3.26005	3.18892	1.04903	4.43627	0.206911	2.98741	4.23835	1.28501	5.37001	3.14313	1.70058	6.53072	1.40287
	11.4	0.336505	7.47207	2.52345	1.6212	1.85136	5.64404	7.73871	1.63573	6.93429	5.83281	2.0901	13.9557	2.7631	2.76328	2.81338	1.69249	4.15228	-0.594511	3.99839	4.32746	1.36599	5.91504	2.78066	1.91294	7.79303	1.4238
	11.5	1.25935	8.1241	5.33779	0.864566	2.19972	7.38131	8.15371	1.12545	7.37756	5.84022	1.84329	15.1529	2.60399	2.80238	3.7949	0.929354	4.09226	-0.778397	3.54446	4.15045	1.16453	3.80674	2.36415	2.5883	6.65447	1.41237
	11.6	0.689	5.55518	4.20854	1.2235	2.89932	6.77177	9.29673	0.847585	11.5605	5.4061	1.41761	14.4863	2.48859	2.32928	3.29001	2.56368	4.64355	-0.327994	5.94793	4.55689	0.582683	3.55219	3.21822	2.68225	6.09802	1.77426
	11.7	0.683593	7.18441	4.92478	0.192653	3.22781	7.16658	11.2831	1.11544	7.44576	3.88825	1.92032	15.0658	2.56516	2.46691	4.0678	0.0504975	5.22041	0.267283	2.45575	0.431627	1.27828	4.43975	4.34444	2.80029	6.42791	1.85139
	11.8	0.34442	5.63833	3.7185	0.0486603	3.61735	7.0064	10.9045	0.575075	7.93145	6.22522	1.16497	13.921	2.64916	1.94894	2.95211	1.81514	3.41704	-0.539018	3.82771	3.74785	0.925836	5.14611	3.71658	3.1569	5.15678	2.17511
	11.9	1.11343	5.93848	4.25537	1.2372	3.58494	5.7556	9.07195	0.921949	9.05815	4.63897	1.98657	13.4356	3.08331	1.89901	4.8199	0.489449	4.64747	-0.715697	2.0118	3.03261	1.45113	3.73312	4.57594	3.60082	5.28911	2.18115
	12	0.793993	7.33325	2.94563	0.669915	3.91434	6.91378	10.596	0.886577	7.70227	5.05843	2.4154	14.033	3.4597	1.35426	2.75509	0.0164294	3.14479	-1.05777	3.96826	4.6381	0.962621	5.97946	5.62205	3.71109	5.5648	1.95479
	12.1	0.842841	5.30047	3.98987	0.0252901	3.40933	6.38452	10.0063	0.537741	10.5193	5.40736	1.63366	13.8934	3.87589	1.6692	4.05348	0.79033	4.01298	-0.692494	3.13013	2.74779	1.05317	4.20141	1.18474	3.54777	6.44406	1.47858
	12.2	0.959249	6.90202	3.88635	-0.515794	4.10332	5.30781	11.7573	0.760564	8.26081	4.96422	1.55368	14.3213	4.14156	2.12485	2.41632	2.26089	3.76709	-1.01431	3.53698	2.27979	1.80403	5.22824	2.91266	3.44066	6.56237	1.26491
	12.3	0.121588	5.78901	4.61	0.316291	4.87611	6.24481	9.1362	0.837623	8.73176	7.46015	2.29102	14.5749	4.20577	2.68195	3.99253	0.588625	3.78302	-0.739125	2.88354	3.18392	1.75416	5.97763	1.66586	3.29508	6.215	1.38839
	12.4	0.556879	6.10829	3.65435	0.564426	5.22902	6.80528	9.42456	0.37642	8.77797	5.61946	1.798	13.4454	3.94998	2.95176	3.97391	0.69897	2.57043	-1.51619	2.58749	2.29448	0.765909	4.63323	1.49994	3.20872	7.17951	1.64309
	12.5	0.772505	5.59465	4.79711	0.298664	4.86036	8.30094	10.1037	0.326697	9.43709	5.2834	1.25589	14.1598	3.8041	2.91578	3.0464	1.36535	4.22245	-0.827686	3.50987	2.37305	0.461002	3.74964	3.53971	3.14187	7.6001	1.9004
	12.6	0.196948	6.90561	3.67274	0.580669	5.08885	9.10018	9.30839	-0.377845	9.65858	6.30905	2.08809	14.474	3.5663	3.50129	2.33597	2.81523	4.57856	-0.903169	2.97364	2.96681	1.11231	5.73724	1.24061	3.21584	7.60851	2.10265
	12.7	0.707751	7.2494	4.40105	0.323006	4.18419	9.0445	9.24986	0.178402	7.83361	4.60511	1.28524	14.5385	3.25248	3.71666	2.28352	-0.677468	5.39656	-1.44089	3.79852	2.6955	0.789783	4.64884	1.45995	3.21382	7.51912	1.9564
	12.8	0.948819	5.26745	5.26947	0.0396941	4.2504	9.73022	9.8452	0.338866	9.87221	4.11813	1.89863	14.3904	2.97734	3.99779	3.40433	1.23069	5.22728	-0.825098	4.09546	3.08948	1.01035	3.34372	1.73516	3.49741	8.21486	1.88372
	12.9	1.32351	7.1418	4.00848	0.283549	4.15266	8.24691	8.954	0.275369	9.08342	3.02929	1.62364	13.8092	2.84472	4.14483	1.66824	1.29134	7.99291	-1.06925	5.03828	2.44929	0.535635	5.16685	2.39636	3.27069	8.30834	1.47557
	13	2.96044	4.3517	4.4486	0.312964	4.14739	10.0009	7.17856	0.166117	9.69382	4.31642	1.57198	13.2814	2.99215	4.43038	4.13489	2.51052	3.12048	-0.960397	4.114	2.73377	0.564052	5.70216	1.64467	2.92008	8.16817	1.51049
	13.1	1.79007	5.12603	4.59224	0.924857	4.36126	7.71576	7.84526	-0.400727	7.97986	2.85917	1.56431	12.6101	2.80962	4.84507	2.74712	-0.555818	5.57438	-0.969588	5.09481	2.62931	0.779256	4.49846	0.752828	3.17854	7.56626	1.67571
	13.2	2.20038	7.27459	4.94915	-0.672559	4.47848	7.54967	8.11481	0.301358	9.29293	2.45451	1.61763	12.6483	2.64359	4.20799	2.88815	2.50849	4.54129	-0.985287	3.30792	2.22657	0.861376	4.52996	1.32274	2.82788	8.27807	2.24514
	13.3	3.03411	5.09155	3.53346	1.03816	4.88611	8.31307	7.19143	0.882887	8.66417	3.24656	2.3454	12.1519	2.29708	3.81141	3.77834	0.764453	4.32197	-1.43438	3.31382	2.57582	1.00379	3.19088	0.76477	2.72848	7.87732	2.47826
	13.4	2.26922	4.87113	3.88672	-0.455096	3.72487	8.03532	7.52226	0.954866	9.23225	2.55376	1.68842	12.7086	2.10978	3.55831	3.20238	3.01433	4.13317	-1.5987	3.20112	1.55439	1.49117	4.84203	0.891225	2.83425	9.04627	2.15829
	13.5	2.11292	4.7122	3.26299	-1.0269	4.18175	7.22972	6.36404	1.8403	10.0711	2.08762	1.75955	13.5961	1.94179	3.12961	3.66463	0.0834361	3.31767	-1.27782	3.8362	1.35274	1.61554	6.02782	0.603711	2.83132	9.62715	2.26822
	13.6	1.34018	4.61165	5.67749	-0.0143186	3.85404	9.88539	7.57663	1.76357	10.8372	2.82986	1.61608	13.621	1.7015	2.89597	3.00915	1.05736	1.87556	-0.776765	2.6427	1.71123	0.851731	5.26481	1.67354	2.71884	8.55916	2.5756
	13.7	1.66186	4.94314	4.4058	0.667339	3.97099	9.09968	6.2837	2.35923	11.3934	2.44006	1.89111	13.6925	1.59986	2.8071	2.51165	1.20704	3.34796	-0.879162	3.09684	1.30269	1.23611	7.08187	1.40825	2.46897	8.82894	3.39939
	13.8	1.1454	4.34673	3.87263	0.039067	3.76586	9.25099	7.30847	1.53951	9.14884	2.59457	1.82995	12.9773	1.36592	2.41626	4.09967	0.644075	2.10173	-1.07788	2.99528	1.50716	1.53931	3.83425	1.99701	2.38719	8.66276	4.1891
	13.9	3.18991	3.21115	3.9001	-0.201687	3.62527	10.1621	6.94128	1.75091	9.28906	1.81542	1.85553	12.7002	1.21917	2.39104	3.57847	0.523424	4.91899	-0.844706	4.21127	2.15662	0.966779	3.90664	2.23024	2.17553	8.75336	4.83087
	14	2.46476	5.86097	3.77012	-0.147721	3.57882	10.6934	5.88787	1.47058	8.71442	3.81208	2.57256	12.2764	1.05381	2.03881	4.09414	1.65315	3.18604	-1.1007	3.99464	2.23781	1.03898	3.93112	1.46643	2.21727	8.15818	5.20863
	14.1	2.31774	5.63829	3.80162	0.25698	3.10795	9.93208	6.67608	1.17186	11.6129	1.66099	1.92131	11.7336	0.915103	1.95651	3.59835	-1.49723	5.42213	-1.26712	4.96314	1.50338	1.90236	5.47093	2.41243	1.9876	8.03321	5.75792
	14.2	1.74453	5.99278	3.92604	-0.126717	3.17779	10.4798	5.96254	0.869169	8.44003	3.37325	2.35688	11.1308	0.785242	1.70786	3.72382	-0.357933	3.13203	-1.43149	4.97315	2.29983	1.34898	2.70049	2.30634	2.05622	7.7665	5.38953
	14.3	1.67262	5.29478	3.97542	1.16696	3.682	12.3561	6.35746	1.00806	7.57869	3.73409	2.0635	11.0392	0.735517	1.43294	4.21704	0.999319	4.18615	-1.49155	4.6366	1.74533	1.54545	5.98655	2.80833	1.74817	8.62762	5.06261
	14.4	1.28493	7.03798	3.71129	2.1423	3.54288	9.71815	5.80255	0.524338	8.51378	3.31462	2.15652	10.709	0.702204	1.39054	3.62933	0.0358092	4.50735	-0.737987	3.19635	1.58261	-0.226291	4.12075	3.02005	1.79177	7.0627	4.59509
	14.5	1.64543	6.06464	3.17221	1.25772	3.21235	10.3711	7.86974	1.28584	9.31623	4.1754	2.0324	11.1179	0.698841	1.4632	3.6107	0.79963	3.99601	-1.20699	2.91416	2.34853	0.368743	3.98677	3.40629	1.65553	7.6402	4.66687
	14.6	1.72547	5.94958	3.88778	1.73348	4.73232	8.30996	6.28625	0.319729	7.44894	1.69103	1.83975	10.9247	0.573332	1.40961	2.43743	0.259659	3.15956	-1.07257	4.68648	2.56187	0.0485911	3.99973	1.88726	1.55325	7.80169	5.12147
	14.7	1.53599	5.90168	3.57981	1.34398	4.49928	8.01186	5.09708	0.825256	7.70467	5.76091	2.63982	10.8499	0.50545	1.33566	3.10435	1.74102	4.54995	-1.01619	1.60448	2.59424	0.695977	3.54067	2.89097	1.45395	9.07043	5.24859
	14.8	1.2367	5.96862	3.74957	1.34334	4.39749	7.58997	5.61729	-0.211585	7.98501	4.44053	3.44974	10.3294	0.529371	1.15158	3.5188	2.60351	2.54286	0.0546374	3.47406	3.4867	0.464341	4.78037	2.6801	1.29873	8.04011	5.03311
	14.9	1.00788	4.99718	3.50146	0.891631	4.34473	8.18589	5.54285	-0.208378	8.5427	4.36963	3.89996	9.83359	0.526589	0.844971	3.718	1.44097	2.64775	-1.644	2.47958	2.73607	1.00631	2.26616	2.14827	1.43786	9.14332	4.51271
	15	0.906611	4.12816	4.83685	1.30889	4.51738	8.73272	5.17212	0.204653	8.91555	4.45672	4.27221	9.62208	0.547474	0.88735	3.31708	3.09309	2.11571	-0.84787	1.97278	3.22061	0.104093	3.44124	4.70066	1.26614	8.21054	4.21952
	15.1	1.25626	5.19339	2.16038	1.67901	5.19037	9.14892	4.4935	0.963523	9.28138	6.43164	3.70765	9.13418	0.514177	0.630433	2.46591	0.161013	2.16511	-1.19941	2.43006	2.48967	0.260877	6.36117	3.91582	1.34007	7.98063	3.65614
	15.2	1.015	6.89241	3.78472	2.84475	4.92859	6.00739	4.32935	0.42775	9.62113	5.01385	4.04987	8.95385	0.41834	0.865427	2.38752	1.29469	1.13605	0.262238	3.40867	2.56895	-0.645164	4.70032	3.0245	1.29271	7.80127	3.52329
	15.3	0.683836	2.87416	3.39195	1.70937	4.38899	8.12503	4.17393	0.538677	9.97554	3.29928	3.96501	9.27341	0.252825	0.737955	2.08585	0.67785	2.32858	0.460366	1.72807	2.16897	-0.253521	4.12904	3.32743	1.12713	7.75937	2.99514
	15.4	1.76699	5.94664	2.31792	2.52613	3.9256	9.04321	6.08715	1.69666	10.5892	4.72569	4.22573	10.6222	0.169613	0.686785	1.95929	1.54557	1.73171	0.518757	2.96005	2.55264	-1.41421	6.40514	2.45618	0.980997	6.38653	2.98285
	15.5	1.75997	4.03253	3.71606	1.91489	3.79151	7.6481	5.1428	0.698555	8.52565	4.82048	3.79008	10.7468	0.0113112	0.59074	2.71633	1.32654	1.58375	0.487893	1.78073	2.34256	-0.644904	2.19144	2.74892	1.12564	6.8639	2.7562
	15.6	2.05496	5.14255	2.6499	1.54648	4.1152	7.66305	6.87201	1.31348	9.54509	4.24482	3.63022	10.8203	-0.0492024	0.721496	1.69611	0.648867	2.79733	0.705559	2.22794	2.31858	-0.582885	4.65925	1.15482	0.649592	5.80996	2.53891
	15.7	1.5093	4.39647	2.26454	1.89114	4.12551	8.35981	5.89707	0.860159	10.6289	5.55969	3.79171	10.8406	0.0313634	0.776537	2.81822	-0.614101	3.42255	1.55154	0.843884	2.35967	-1.29384	3.58179	2.58293	0.80217	5.66704	2.2723
	15.8	1.406	4.49904	2.84801	2.2706	4.69567	11.2832	7.89427	0.746376	12.6609	6.69345	4.53524	10.7437	0.257396	0.462481	2.38103	0.442043	2.29904	1.65077	1.17482	2.13572	-0.676998	4.44226	2.21655	0.931919	4.56006	2.27976
	15.9	0.779385	4.5079	1.88204	2.25887	4.5037	9.31221	5.92299	0.827763	9.15274	5.87115	4.10822	10.8386	0.785655	0.545909	1.9777	0.275695	3.84738	1.47249	1.41508	3.0349	-1.40152	4.44372	2.39538	0.83867	5.07136	2.18176
	16	0.764071	3.03228	2.12626	3.42164	3.82489	12.2685	5.30718	0.439157	9.44634	5.60347	4.42904	10.9208	1.32592	0.562119	2.1339	1.27361	1.63963	1.00635	2.05577	3.47727	-1.78749	4.75202	2.60216	0.840394	4.82935	1.99823
	16.1	0.636523	2.81454	2.41076	2.09791	3.79461	9.83676	6.69005	0.587674	10.111	6.31981	3.52285	12.5421	1.86049	0.285487	1.98232	0.37231	1.35901	0.610082	2.28404	3.70816	-0.77684	3.6086	1.91386	0.950276	5.11277	1.79695
	16.2	0.901324	4.91215	1.3815	1.20482	2.95363	8.48233	6.89854	0.363879	7.12113	6.33699	4.10129	12.1336	2.305	0.118586	2.49027	0.841527	0.850758	0.596394	1.26489	3.2342	-0.963419	4.44384	4.08367	1.27228	6.57819	1.51082
	16.3	-0.363132	3.53169	3.42937	1.15883	3.68233	9.4333	7.41515	0.427033	9.65715	5.78076	3.79191	11.6258	2.64681	0.0659804	1.95168	1.59467	2.40315	0.328654	1.79448	3.22193	-0.0894564	4.32455	2.25905	1.81997	5.7006	1.37384
	16.4	0.232031	3.82655	1.46746	1.66229	3.87876	6.80219	6.12364	0.287526	9.21368	6.79035	3.39588	11.5144	2.69628	0.0849657	1.99268	0.63531	1.06836	0.324174	3.10421	3.43437	-1.04671	3.28478	2.97201	1.92354	6.05767	1.52547
	16.5	0.427222	2.93836	2.98199	1.2819	3.73411	9.77803	6.61256	0.365314	8.80176	7.31884	3.16336	10.9267	2.3988	-0.0269712	2.18973	2.69505	2.08065	-0.308039	2.05052	3.13782	-0.702824	3.30735	1.94472	2.20679	5.80844	1.25921
	16.6	-0.358031	4.25332	2.02032	1.03248	3.45282	8.85424	6.30846	1.0811	10.0285	6.73635	3.86576	10.4251	2.13269	0.042649	1.09918	-0.238482	0.876104	0.317403	3.62887	2.7555	-1.40232	3.54949	2.01241	2.23328	5.84935	1.04291
	16.7	-0.807383	2.52948	2.84685	0.123802	3.38611	7.63269	6.00166	-0.0398604	8.32885	5.35815	3.76836	9.92245	1.91019	-0.0352553	1.77647	0.519875	2.28669	-0.467519	1.85914	3.44269	-1.25143	3.36231	2.75061	2.32071	5.20406	0.733516
	16.8	0.0251478	3.07631	2.25688	-0.27536	2.65122	6.86841	6.57019	0.585366	8.90566	4.95494	3.41739	9.68699	1.64256	0.104322	1.60346	2.1678	0.486468	-0.731801	2.97087	2.48555	-0.590744	2.26373	2.32284	2.17473	5.14847	0.921226
	16.9	-0.119675	3.62434	2.5323	1.14192	2.63279	6.22329	8.04043	-0.245817	7.24025	8.08381	4.07129	9.39563	1.40367	0.315314	0.93467	-0.235093	0.975268	0.0451912	3.63178	1.81566	-1.91551	5.92827	1.38003	2.08455	5.22243	0.776321
	17	0.790549	3.48782	3.37569	1.22976	2.42414	7.41065	6.77714	-0.314065	9.10693	6.99789	4.27801	9.23359	1.37295	1.04332	1.69812	1.87391	-0.108452	-0.569763	2.30445	2.34989	-1.38979	3.72778	2.83536	2.41207	4.4554	0.817167
	17.1	1.04891	3.4753	2.34458	0.580706	2.34261	7.61823	5.80274	0.252175	7.49665	7.39845	4.18266	8.81305	1.61007	2.16289	2.01399	1.20504	1.39641	-0.366547	3.27228	1.84627	-1.22619	1.08723	2.07928	2.09021	4.76849	0.584334
	17.2	1.12945	3.29979	1.38048	2.01803	1.42774	8.37739	8.01974	0.159453	7.81212	9.11401	4.18598	8.95832	1.72308	2.852	1.83759	0.496447	1.41752	-0.950212	1.29177	1.94091	-1.41277	3.52114	2.90378	2.4633	4.36225	0.438306
	17.3	2.33277	5.05301	0.786064	1.30171	1.84048	6.59442	6.76296	-0.253139	8.35309	5.7976	3.21632	8.64897	1.6959	2.89861	1.28359	0.155796	-0.181688	-0.790142	2.66466	1.8446	-1.29491	2.34052	1.89912	1.97965	4.69404	0.263567
	17.4	1.60588	4.57838	2.84405	1.99356	1.45102	6.57606	5.44264	-0.030664	7.21661	7.99716	3.35338	8.9367	1.74173	2.66152	1.79254	0.650131	1.35831	-0.587234	3.07311	1.5351	-1.71125	2.99718	1.54862	2.20066	4.12053	0.389751
	17.5	1.43701	3.26319	2.10636	2.74351	1.12717	7.2949	6.6029	1.04061	7.26745	7.44801	2.76694	10.0573	1.57255	2.42187	0.9737	1.15158	0.811795	-0.229786	2.41507	1.79177	-1.81705	3.73666	2.3638	2.06544	3.22233	0.508325
	17.6	0.764587	4.47262	1.48561	2.27509	1.63029	6.44275	4.20295	0.358394	5.25521	7.49919	2.91703	10.1788	1.4328	2.65989	1.38153	2.72802	1.1766	0.0204949	1.59039	1.27274	-2.0949	1.94525	2.99652	1.78483	4.11962	0.192324
	17.7	1.04818	4.41362	2.5035	1.14166	1.79698	6.47009	6.95617	0.356696	7.26715	6.02692	2.98336	9.65911	1.13671	2.44699	0.893517	-0.451251	2.1533	0.0702443	2.19922	1.60737	-2.89067	3.0578	2.13054	2.05918	3.0064	0.312571
	17.8	0.53327	3.50817	1.92458	1.3517	2.419	6.91569	5.58193	0.806452	7.71109	5.98557	2.95357	9.76376	1.01759	2.55078	1.77658	0.680511	2.4476	0.297849	1.62044	1.59422	-1.37047	4.71795	3.83924	1.7714	4.48262	0.171129
	17.9	0.879804	3.67148	3.22135	2.57882	1.98409	6.37173	6.28504	0.690735	6.45124	4.82159	2.54089	9.4454	0.751765	2.54918	1.43004	1.26231	2.44635	0.505226	1.61886	1.54191	-1.72354	2.9417	1.37536	1.51048	2.62162	0.0562086
	18	0.653972	3.67077	2.5283	1.66947	1.8486	5.91057	7.43571	0.943943	6.96003	4.97117	2.99695	9.45312	0.677404	2.50823	2.61335	2.88805	0.315789	0.498129	1.47013	2.27043	-1.86793	3.54666	1.88745	1.53612	3.20079	-0.085798
	18.1	0.51861	4.65008	2.27432	3.07144	1.76775	5.34225	5.41411	-0.116074	4.86473	7.49075	2.2791	9.40761	0.814999	2.80419	1.55771	-0.399336	3.62078	0.946465	1.46223	1.56831	-1.14608	5.07342	1.22551	1.80132	2.67728	-0.00672124
	18.2	0.0563097	5.10044	3.49865	0.428642	1.79874	6.08819	6.64102	-0.312143	6.33293	4.85748	3.12136	10.3061	1.06384	3.37787	2.20613	1.79726	0.771665	0.068676	0.958332	1.22878	-2.30093	2.9575	1.82966	1.56565	3.21761	-0.143492
	18.3	-0.441168	5.5111	3.7833	3.37492	1.88231	7.09448	6.62545	0.557317	7.01279	6.49852	1.90878	9.21394	1.19634	3.41857	3.68003	1.08213	1.64105	0.535699	3.62917	1.04474	-1.9675	4.29045	1.5207	1.54095	2.33086	-0.0405963
	18.4	0.188367	5.0543	2.97201	2.62139	1.89035	6.2121	7.09617	0.519685	7.2818	4.99129	2.71227	9.74183	1.25438	3.59988	2.71911	1.46621	0.614433	-0.142712	2.36552	1.63683	-2.18717	2.72739	0.913236	1.73345	2.52868	-0.0202559
	18.5	-0.220507	7.34528	3.57709	1.85347	1.8253	7.0864	6.42461	0.670378	8.11881	6.93329	2.36962	9.16259	0.981021	3.49996	2.41336	-0.403213	0.0501002	0.0644804	3.71852	1.35754	-2.03793	2.29212	2.40327	1.73517	2.26382	-0.0815496
	18.6	-0.38123	6.33798	3.30678	1.33234	1.97851	8.49255	6.07453	0.386919	7.22942	6.97716	2.55086	8.2379	0.832241	3.5992	2.22482	0.7423	0.547041	-0.400898	3.51114	1.35898	-1.81226	2.52634	1.25669	1.73023	2.65471	-0.0736639
	18.7	-0.167228	5.20875	3.40592	1.21947	2.80839	7.53785	7.04261	0.546362	7.49313	7.09176	1.92121	8.78163	0.720148	3.66094	1.14232	-0.37582	0.559376	-0.57848	4.48758	0.85378	-2.07182	4.38859	3.71766	1.55995	2.07421	0.0621172
	18.8	-0.309147	6.232	2.35313	1.21556	2.91331	7.17468	7.7729	-0.243536	8.18585	7.14585	1.96621	7.83942	0.529073	3.97547	1.88535	1.4273	0.478997	-0.453043	4.52312	1.58101	-2.61829	5.46872	0.68288	1.45134	1.97255	0.08532
	18.9	-0.0686822	5.66161	3.00519	1.45654	3.31334	7.86035	7.20188	0.469201	8.32847	7.20261	1.73952	7.48556	0.389743	4.41942	2.17292	0.525066	1.10451	-0.437184	3.87302	1.53391	-2.52388	1.937	1.26148	1.53069	2.58905	0.268444
	19	-0.674742	6.36855	1.48413	1.50143	3.833	7.42365	7.36109	0.587759	7.5483	6.60163	2.08811	7.31499	0.275616	4.63853	2.87944	0.473907	0.947953	-0.361483	3.44741	0.978205	-1.31038	4.92808	0.269074	1.49374	1.76784	0.445773
	19.1	-0.427251	5.64803	2.25639	2.34468	3.25367	7.63477	7.84024	0.820049	6.67595	7.42271	1.26522	6.93066	0.302196	4.61692	1.43978	-1.42137	0.649481	-0.516295	4.84159	1.64861	-2.34578	2.42322	1.23786	1.33942	1.87707	0.959604
	19.2	0.123367	5.87386	2.85616	2.30661	3.07017	6.49777	7.40586	1.10394	9.73293	7.0142	1.76162	7.0695	0.834233	4.45226	2.67901	0.919403	0.785922	0.025724	4.75217	0.994097	-2.42008	5.10553	3.2527	1.29218	2.32398	1.17694
	19.3	0.857406	6.96105	2.3303	0.782562	3.79255	6.41119	7.09045	0.621074	6.97819	6.76004	2.12174	7.06973	1.34716	4.81259	0.835971	-1.50801	-0.0627839	-0.676656	4.34604	0.979449	-2.1769	3.20177	1.2216	1.22022	2.19513	1.20487
	19.4	0.984281	7.04117	3.01529	0.68338	2.35158	8.40683	7.99098	1.88743	7.59132	8.52281	1.91489	6.82967	1.78116	4.99042	2.52881	0.411233	2.44288	-0.394484	4.67154	2.35328	-1.94855	2.9457	0.553929	1.28684	2.52206	1.17365
	19.5	1.02685	7.15383	3.65154	1.96967	2.25218	8.11073	9.04677	2.20819	10.0223	6.67002	1.6969	6.52798	1.94337	4.52107	3.58211	-0.807675	1.85254	-0.175177	4.58892	1.85674	-2.13171	2.91542	1.787	0.955314	2.39737	1.17709
	19.6	1.28569	6.40087	2.41065	2.36903	2.36632	7.45038	7.43661	1.80504	7.63189	7.88084	1.35326	6.83041	1.70714	4.7485	3.23204	-0.905486	0.596559	-0.244689	4.17585	2.0772	-1.33492	2.91067	0.483351	1.15007	2.22313	0.9458
	19.7	0.0174429	5.9866	4.66024	1.49061	2.67847	9.36246	9.36323	2.61993	8.12951	6.18652	1.6363	6.41007	1.54856	4.55123	3.33896	0.253121	0.231695	-0.145216	4.48606	1.6062	-2.30264	2.39079	0.911496	1.16011	2.0973	0.988461
	19.8	0.63186	6.75442	2.48849	1.82894	2.8288	7.72779	8.02175	2.19436	7.60079	6.77385	1.58823	6.71296	1.3376	4.64202	3.23753	-1.24921	2.12124	-0.0802672	3.3115	2.56	-0.98999	2.7884	0.20379	1.03813	1.74668	1.45794
	19.9	0.38379	6.62668	3.76043	2.03565	2.09132	7.27809	10.237	2.76978	7.71987	6.77466	1.35263	6.86772	1.15635	4.52638	2.61114	3.44396	1.31552	-1.07991	3.06771	2.67583	-0.850184	2.99987	1.88116	1.48292	1.82845	1.88883
	20	0.747226	6.63043	2.81121	1.85355	2.64235	8.88485	6.39234	2.27945	8.76313	4.58783	1.89414	6.55217	0.97996	5.0458	3.0971	-1.73478	2.21418	-0.288902	4.08399	2.64496	-0.99166	2.66279	0.218706	1.14391	2.10799	2.26351
	20.1	0.148947	6.89758	3.07012	1.6055	2.66742	6.73617	7.99959	1.4705	8.09404	5.44301	1.54776	6.101	0.749179	5.25246	2.59423	0.454106	0.187574	0.0782626	4.51714	3.13612	-1.57775	3.09982	0.875474	1.19162	0.918052	2.26482
	20.2	0.729072	5.65415	2.69488	2.88637	2.70871	6.73366	7.95554	2.17244	7.29623	7.97705	1.19171	6.13263	0.606497	5.05647	4.53588	-1.68604	0.478387	0.216316	3.58495	2.96058	-1.59651	6.33717	3.00496	1.0833	0.667061	2.21356
	20.3	-0.147203	5.3958	3.72728	1.69054	2.75002	7.37109	6.80531	3.18326	7.62706	7.70893	1.62133	5.95603	0.438306	4.13785	3.75407	0.579209	-0.059397	-0.150039	5.5186	1.73203	-1.36655	3.71325	0.296888	0.962305	0.479178	2.14628
	20.4	-0.28916	4.1321	2.11586	2.4211	3.18764	5.73974	8.84043	3.22107	6.99009	5.88009	1.72368	6.21624	0.475015	3.73196	4.80097	-0.229964	0.166242	0.126204	4.19169	2.51079	-1.84522	2.35775	1.68534	1.00859	0.888283	1.88953
	20.5	-0.218434	4.90842	3.12958	2.90735	2.70277	6.18593	5.33336	4.65416	8.39193	7.86412	2.34617	5.96062	0.579633	3.62087	1.92033	1.33713	-0.028125	0.0577592	4.35911	1.68326	-1.28452	1.8715	0.688707	0.984532	0.786069	1.90738
	20.6	-0.560817	6.93815	2.68236	1.78554	2.2495	4.33652	6.71465	4.09209	7.55672	6.56961	1.39529	6.25781	0.729949	2.98888	4.06921	-0.673656	0.459153	0.664335	3.48636	1.65439	-1.88811	2.43786	1.23151	0.689568	0.955726	1.87469
	20.7	0.174067	3.19345	2.43781	1.60522	2.47267	6.42104	6.42254	4.07096	7.7727	7.63446	2.12655	6.68972	1.01499	2.93472	4.08291	-0.665676	-0.156409	0.24635	4.94712	1.77153	-1.08331	1.57278	1.65964	0.913616	1.12055	1.69926
	20.8	-0.190919	6.48895	3.59409	2.9238	1.964	5.61879	5.77202	4.36422	7.48743	7.86104	1.38614	6.46275	1.44013	2.79137	3.43491	0.94731	-0.205912	0.354174	2.50733	1.1559	-1.43599	3.29663	2.17102	0.702485	0.735631	1.47726
	20.9	0.195447	3.99518	4.17553	2.40183	1.87459	9.38467	6.90833	5.01172	6.27045	8.16571	1.64915	6.18372	1.50342	2.61853	3.05187	-0.864984	0.396464	-0.304648	3.96601	2.37009	-2.39048	2.24119	0.700756	0.731721	0.718616	1.30204
	21	-0.230989	6.92263	2.25502	1.40519	1.16435	6.8834	6.4074	5.26789	8.02678	6.02773	0.805839	5.55764	1.5572	2.386	3.83376	1.85669	0.588219	0.893907	1.9485	1.1983	-1.74346	2.94281	0.982953	0.850899	0.440358	1.35129
	21.1	0.4469	4.71365	1.87423	1.92036	1.26334	9.13587	7.17401	5.74065	8.02244	9.10264	1.91072	5.35997	1.40483	2.26319	2.32884	-0.0903646	-0.775658	-0.24571	3.88858	1.71637	-1.69616	1.54651	0.0238353	0.687056	0.939742	1.14622
	21.2	0.49991	3.44868	2.91837	0.148323	1.24876	8.62654	5.96584	4.20816	8.49374	6.97898	1.27866	5.82942	1.19789	2.14519	3.06042	0.0371781	-0.241053	0.465774	2.19703	1.33275	-1.02257	1.69206	1.92909	0.648984	0.237376	1.31226
	21.3	1.90549	3.92191	3.91942	1.5409	1.63311	10.0937	5.5124	5.15791	9.54713	5.67619	1.84654	5.38566	1.15092	2.00677	2.46663	0.441887	-0.0102679	-0.352197	2.81007	1.11962	-1.06683	2.45137	0.506053	0.536779	0.597593	1.56642
	21.4	1.66883	4.56213	3.49164	2.80472	2.06242	9.03352	5.23037	3.84801	7.54925	7.00518	1.24038	5.32796	0.985381	1.74135	2.80276	-1.09018	-0.839954	-0.0321249	2.42132	1.08325	-1.55384	1.65022	1.17039	0.610541	0.446734	2.17926
	21.5	1.55848	5.17702	3.30141	1.95438	2.42189	8.05312	3.7006	4.30037	7.77363	6.47215	1.0099	4.99115	0.785845	1.6779	2.34296	-0.93936	0.240622	0.539247	1.45392	1.71088	-1.99041	1.98903	1.05548	0.567666	0.301013	2.98795
	21.6	1.42897	3.51386	1.6796	1.23106	3.04227	9.03011	5.50124	4.39014	7.11502	7.23168	1.24472	5.04471	0.631055	1.48346	1.89665	0.624168	-0.251605	-0.320523	3.07371	1.45322	-1.83261	2.73976	1.58565	0.558959	0.384898	3.55446
	21.7	1.999	4.02473	2.26735	1.99424	2.24182	8.61886	5.02136	4.67829	6.72876	10.1801	1.33651	4.83276	0.433044	1.49493	2.11063	1.56183	0.878402	-0.726984	2.70552	1.25938	-1.2135	3.62847	3.02938	0.409206	0.251044	3.45546
	21.8	1.59079	2.32152	1.53024	2.31715	2.42583	8.65642	4.77492	5.07313	7.70171	6.8827	1.34796	4.60007	0.352007	1.49636	2.26652	0.121754	-0.263211	-0.515438	4.22654	1.22235	-1.7448	1.1031	1.56798	0.331065	-0.19407	3.40675
	21.9	1.09705	4.10608	4.07457	1.98969	1.88169	8.97975	4.45344	4.16628	5.89125	7.04822	1.57693	5.07481	0.163034	1.56864	1.43405	1.72389	1.06595	-0.395619	2.76686	1.07107	-1.34443	1.98566	1.11355	0.491486	0.556365	2.95029
	22	0.956983	4.75953	1.89904	0.670743	1.91969	5.86395	4.65748	4.22723	8.08752	8.75265	1.07096	4.31074	0.248348	1.10689	3.44814	0.0707768	-0.455871	-0.185612	4.14868	1.01771	-2.3574	1.79653	2.87732	0.259394	0.256941	2.80842
	22.1	0.434131	3.41927	3.13648	1.5301	2.39151	7.51925	4.54906	4.72161	5.28614	8.32966	1.19658	4.42619	0.316172	1.52197	2.82318	0.737266	-0.173973	-0.589997	3.67649	1.09772	-1.99096	0.512245	1.79297	0.363895	0.516763	2.65414
	22.2	0.629458	3.17373	1.7039	0.723053	2.71927	7.28644	5.74671	5.3396	8.4742	8.53492	0.865137	4.37945	0.767907	1.33433	1.53986	3.17463	-0.259082	-0.730586	3.77563	0.17083	-1.20397	4.80526	0.695928	0.415258	0.262147	2.45851
	22.3	0.401315	3.70709	2.27623	2.02043	3.07764	5.8766	2.82901	3.69921	6.48501	5.65453	0.788126	4.37755	1.1453	1.4198	2.26114	0.242588	0.135328	-0.366593	2.88658	0.83721	-1.85853	2.07364	2.76804	0.211957	-0.0334717	2.28711
	22.4	-0.308376	4.03921	4.42383	2.01153	2.35515	7.14438	3.61323	4.51361	6.48133	10.3066	1.94828	4.45785	1.11077	1.38429	0.599774	0.714421	0.543728	-0.590656	3.37795	0.889854	-2.06049	2.79214	2.13596	0.259714	0.255757	1.95287
	22.5	0.48899	3.21528	2.77421	1.91443	2.68336	5.32475	3.80996	4.93334	7.43433	6.14515	1.9651	4.59247	0.900944	1.25542	2.0218	1.43748	-0.995837	-0.238395	4.66145	0.124761	-1.51795	2.61655	0.90764	0.121236	0.39357	1.71021
	22.6	-0.286678	2.60048	4.01315	2.14533	2.30373	5.51332	3.66242	4.95614	6.5237	5.78032	1.17873	4.51101	0.741893	1.08332	2.06896	-0.19896	0.0368139	-0.546276	3.44935	1.3141	-2.35759	0.451833	2.29075	0.0918298	-0.089244	1.56793
	22.7	-0.126791	3.81917	3.32314	1.52708	2.40953	4.36932	3.47232	4.96854	5.77794	8.33892	1.59406	4.48785	0.748853	1.07452	1.66867	0.0451124	-0.425121	-1.00443	3.75412	1.31762	-1.94421	1.76355	0.518129	0.305368	0.631625	1.54789
	22.8	0.40398	4.82852	5.86556	2.39582	2.59658	5.99819	5.59631	4.29409	6.64512	6.25088	1.24847	4.43615	0.911436	1.14752	1.47148	-1.31196	-1.42763	-0.327253	2.46261	1.44675	-2.19214	2.65949	0.883154	0.245871	0.793259	1.58224
	22.9	0.782928	2.62698	3.52005	2.41578	2.59063	5.10903	3.13451	3.93505	6.20791	8.58836	1.34157	4.39922	1.03391	1.00075	2.55326	1.19699	-0.713961	-1.10134	2.81365	2.0559	-1.52592	1.96647	1.11638	0.0939461	1.21042	1.57328
	23	0.861815	5.17068	2.70409	1.49637	2.41185	5.45964	4.63178	3.77297	5.88036	8.25845	0.906113	4.43503	1.46687	0.953579	1.6994	0.688636	-0.709012	-0.860799	2.45605	2.17836	-2.10338	2.73405	1.28269	0.255778	1.84479	2.05308
	23.1	2.04143	1.96788	3.9857	1.20718	3.16715	3.80738	3.22318	3.46078	6.68873	7.61834	1.3609	3.96553	1.79216	0.874329	2.09885	-0.148259	-0.668145	-0.820163	1.67792	1.91671	-2.05657	0.600536	1.23651	0.0522148	1.54219	2.33671
	23.2	1.04097	2.9397	4.25874	1.27096	2.93847	5.09864	5.18103	2.95092	7.58	6.3767	0.922593	3.79079	1.92409	0.496963	2.06692	0.578122	-0.171175	-0.953738	0.963672	2.49053	-1.43786	1.82394	0.458003	-0.000520907	0.669966	3.09666
	23.3	2.03333	2.9006	3.21435	0.678517	2.91552	3.42393	5.42819	2.71026	6.1641	7.04852	1.34544	3.53214	2.08442	0.654551	1.0409	0.0109857	-1.7172	-1.40328	2.86945	1.45851	-1.91003	1.43057	0.296936	0.133751	1.62167	3.32613
	23.4	1.24181	3.21092	4.82416	1.90614	2.5811	4.46917	5.21154	3.21402	7.84241	7.59079	1.16994	3.72954	2.24545	0.379797	2.01654	2.41331	-0.408786	-0.73103	2.46326	2.349	-2.31283	3.63373	0.505888	0.0338593	0.895053	3.80089
	23.5	1.25932	2.98976	3.2745	1.57896	2.70688	2.95142	5.20604	1.89951	7.29972	4.89552	1.1571	3.34938	2.53791	0.546763	1.95669	-1.23661	-0.699856	-0.95216	3.76507	0.992982	-2.70769	2.54366	0.17001	0.011813	0.812349	3.71993
	23.6	1.98245	3.51405	5.16634	1.56239	2.21849	3.95536	6.09239	1.90939	6.97094	7.4288	0.967112	3.03461	2.96245	0.518165	1.07927	0.322226	-0.259697	-1.16841	2.71271	2.46264	-2.72357	2.0897	-0.16709	0.0117162	0.893791	3.80893
	23.7	2.36595	3.31682	3.46101	0.384144	2.00811	5.39152	5.43936	1.93861	6.97388	6.54789	1.14303	2.84663	3.33455	0.524696	1.96494	-1.71171	-0.247022	-1.14981	3.25957	2.20296	-1.61229	2.76035	-0.103113	-0.0728756	0.914063	3.58135
	23.8	2.74251	2.61577	3.45036	1.02712	1.66884	4.30863	6.47687	2.58981	6.91009	7.3066	1.04105	2.28262	3.58837	0.590276	2.52829	0.104065	-0.629944	-1.48951	2.81481	2.85087	-1.7974	3.96513	-0.0101558	-0.197109	0.543943	3.68124
	23.9	1.02116	2.68804	2.82204	0.905879	1.70816	5.55249	7.03856	2.74197	6.27156	6.06015	1.31321	3.4121	3.70134	0.497407	2.0477	0.704939	-1.54367	-1.34635	2.81194	2.29598	-2.26173	1.41895	0.914687	0.0148666	0.334453	3.8175
	24	1.90449	3.57448	4.30087	0.689634	1.89528	5.32909	5.65211	1.70461	5.1959	6.2167	0.673212	4.76586	3.78218	0.342693	2.41732	-0.130627	-1.71302	-1.4626	3.64031	2.83854	-1.48708	3.21805	0.616187	-0.174993	0.772397	3.24102
	24.1	1.86276	3.86011	3.59713	1.54337	1.30459	6.69804	6.54548	2.01343	5.60577	7.69287	0.70721	5.33521	3.87289	0.45229	2.49604	-0.898622	0.00427668	-1.13458	3.4369	2.57128	-2.80933	5.10601	-0.215811	-0.123386	0.891102	2.99758
	24.2	0.97836	3.9622	3.79049	-0.120309	1.22476	8.29045	5.53958	2.98665	5.98496	8.55188	0.940181	6.14322	3.7514	0.61674	2.43599	-0.588832	-0.24166	-1.28822	3.88196	2.12275	-2.61007	2.23296	0.690015	-0.00256129	0.312699	2.57971
	24.3	1.03854	4.88631	3.18994	1.62617	1.22845	4.22218	6.16732	2.47977	6.68846	5.99822	0.584058	6.99623	3.39718	0.787589	2.11694	0.271302	-1.16095	-1.5412	3.65129	2.07857	-1.94878	3.24589	2.07386	0.15908	1.08992	2.17064
	24.4	1.3372	3.48753	3.88131	1.15531	1.15612	5.48141	4.91512	3.00373	5.37665	5.10586	0.716178	7.08673	3.04229	1.78199	2.3585	-0.183693	0.473537	-0.753251	4.15093	1.26485	-1.56937	4.63307	-0.393691	-0.03405	0.520683	2.17267
	24.5	0.72032	2.42536	3.18197	-0.0573243	0.792151	5.10462	4.79341	2.38029	6.26769	5.85575	0.390136	6.8465	2.87931	1.97363	1.81776	-0.318859	-0.777869	-1.42201	2.5398	2.49993	-2.15916	3.5088	1.27782	0.191926	0.684126	1.74065
	24.6	0.423878	2.99338	2.74779	1.19483	0.868287	5.92139	5.57543	2.03941	6.48718	8.42734	0.291978	6.67485	2.8232	2.61984	2.65719	-0.127212	-0.671059	-1.44831	4.10612	2.65605	-1.17544	4.17459	1.6338	0.109675	0.677656	1.60148
	24.7	0.033723	4.10288	1.82724	0.490428	0.633576	4.01498	5.98256	2.11578	6.23305	4.28423	0.262977	6.83899	2.96589	3.23023	2.05591	-0.891934	-0.445903	-1.20717	3.78105	1.85549	-1.66476	4.19636	1.95211	0.688422	0.896763	1.56746
	24.8	0.210564	2.87953	3.15891	0.0666112	0.813253	4.96033	4.45124	1.96928	6.67898	5.26069	0.319738	6.2712	2.91997	3.37423	2.47874	-0.064005	-0.281463	-1.24404	2.63287	1.04571	-1.9615	4.57845	1.07956	0.716344	0.787315	1.7053
	24.9	-0.17739	2.41239	2.92987	-0.859097	1.00728	5.95761	6.17662	1.87638	4.32147	7.05991	0.588177	6.00126	2.68206	3.79093	2.48256	0.112116	-0.574903	-1.46021	2.87	1.84537	-1.61065	2.69322	1.31364	1.12426	-0.180677	1.86688
	25	0.139638	4.26954	1.44625	0.801367	0.616997	4.40312	3.69125	1.51978	4.87734	5.67771	0.352913	6.14357	2.45318	3.7294	0.876113	-0.710509	-0.999465	-1.31914	3.47757	1.60796	-1.17579	3.06241	1.25841	0.977669	0.476511	2.11043
	25.1	-0.778446	2.66868	3.12379	-0.3287	0.718449	5.83478	4.221	1.78052	4.97768	6.48172	0.684056	5.07574	2.05599	3.4473	2.60363	1.75134	-1.67476	-1.19614	1.70166	1.51185	-1.82264	1.91274	2.12603	1.34198	0.0066179	2.24765
	25.2	-0.141549	2.15678	2.0315	0.698135	0.58179	7.15891	4.54768	0.616873	3.4683	8.27097	0.580206	5.37302	1.78365	3.18177	1.9974	-1.1533	-1.41378	-1.23012	3.30654	1.80539	-2.5304	2.95539	2.5501	1.30804	0.128942	2.32113
	25.3	-0.503794	3.25629	3.3093	-0.162855	-0.099283	5.17013	3.25621	1.21668	5.10609	5.47506	0.47876	5.14655	1.59237	2.95382	1.93137	1.8655	-1.19369	-1.32583	1.88628	2.20208	-2.47528	2.28993	2.92258	1.92111	0.289083	2.59915
	25.4	-0.226311	2.5832	1.36918	1.07881	0.574252	5.32679	6.03193	1.01817	5.73718	4.69358	0.544226	4.92781	1.371	2.78046	1.53031	-0.988522	-0.506473	-1.5732	2.82608	2.16921	-1.86724	3.58674	2.34584	1.76248	0.943594	2.60466
	25.5	-0.15639	2.76002	2.77295	0.662062	0.549583	7.26033	4.19618	0.257607	5.73606	7.58864	0.332937	4.59326	1.18104	2.40403	1.06815	-0.0828725	-0.626109	-1.79246	1.80214	2.6469	-1.4661	1.05176	4.40789	2.0468	1.76036	2.34697
	25.6	-0.298109	3.20642	3.87727	1.21053	0.347817	6.13372	5.39591	1.23477	5.30976	4.96564	0.54835	5.16532	1.04404	2.18485	2.23416	-1.97132	-0.256267	-1.08639	3.71189	2.8449	-1.87078	1.34555	1.6471	1.88865	2.00324	2.19231
	25.7	0.475406	2.93079	1.32652	0.596052	0.983189	7.37146	4.87028	0.477456	5.61307	8.2325	0.398739	6.40932	0.870122	1.79796	1.73752	2.82373	-0.843237	-1.43833	4.00302	2.26811	-2.29532	0.489336	2.79802	2.23087	3.90208	2.23214
	25.8	0.504537	2.63201	3.02075	-0.483807	0.38588	7.295	4.79668	0.954894	5.99147	5.55953	0.715016	6.97747	0.705984	1.69998	1.70275	-2.52716	-0.785219	-1.08159	3.56696	2.11296	-1.56529	4.49558	1.41508	2.54031	2.17319	2.23001
	25.9	1.19843	3.81129	2.15324	-0.661113	0.822205	8.00546	4.72351	0.71447	5.99226	6.77324	0.168731	6.90366	0.546652	1.44629	1.73029	2.24997	-0.989195	-1.45503	3.26121	2.34891	-1.49961	1.00598	2.30823	2.7037	3.26064	1.85073
	26	1.59553	1.48026	2.61447	0.347494	1.00412	7.01969	4.06363	0.318058	6.54472	8.14612	0.498317	7.05282	0.551169	1.54837	0.655065	0.061622	-1.66286	-1.17784	2.48799	1.28376	-1.88479	1.9729	1.11575	2.5874	2.35248	1.51073
	26.1	1.05163	1.69695	1.90453	0.342388	0.814826	7.54529	3.48817	0.666126	6.12895	6.63031	0.26783	6.14875	0.448362	1.39595	2.4562	-0.469682	1.43916	-1.1393	2.73168	2.56139	-2.57925	2.46268	1.82802	3.02457	2.72765	1.6083
	26.2	0.674964	2.90086	1.34034	1.33542	0.775284	6.20537	5.01531	0.623496	5.96055	8.44356	0.622881	6.71232	0.401118	1.41464	0.728491	-0.0055964	-0.857507	-0.877801	3.23384	2.3538	-2.53687	1.03143	1.58751	2.87	2.42085	1.23339
	26.3	1.14822	1.65465	1.4057	-0.0955685	0.459344	7.18622	3.48579	-0.258054	4.82545	6.55312	0.167133	6.09765	0.312335	0.784186	1.93589	-0.519061	-1.33783	-1.08574	2.63484	2.91706	-2.48531	3.84318	0.828998	3.1184	2.57701	1.49464
	26.4	1.05175	2.51464	2.5561	-0.380705	1.14626	6.7389	5.58049	-0.309835	6.10841	7.24458	0.399535	6.20444	0.212442	0.960649	1.04178	-1.32825	-1.10809	-1.66967	2.52003	1.72507	-1.96924	1.01506	1.29678	2.76419	1.21046	1.31315
	26.5	0.991285	2.0412	2.81269	0.66686	0.461365	5.51882	4.18544	0.113733	5.5509	5.11091	0.394394	5.16704	0.13448	0.787291	0.909676	-1.98377	-1.10087	-1.80138	2.67907	2.99526	-2.78276	2.8959	1.41167	2.93382	1.61686	0.990576
	26.6	0.190864	1.82944	1.23002	-0.0112467	0.196141	5.35525	5.64579	0.00504716	5.52506	6.64961	0.295742	5.25437	0.0997172	0.609179	1.1334	1.7495	-0.382953	-1.36963	1.97277	2.41228	-2.72587	3.82471	2.12027	2.63379	1.81733	0.733216
	26.7	0.846605	2.28572	0.952224	0.343077	0.435294	6.59091	3.64193	0.0224749	4.40674	6.38823	0.338895	4.97192	0.145729	0.707247	0.926085	-1.19222	-0.746194	-1.28807	2.06828	1.95683	-3.35851	5.00738	0.917416	2.29503	2.24056	0.633267
	26.8	0.335765	2.15046	2.46599	0.498761	0.926018	3.9368	4.93938	0.908687	6.37759	5.89551	0.290417	4.82845	0.218237	0.548414	1.13412	-0.429829	-0.547491	-1.65898	2.06813	3.22682	-2.18504	1.55293	-0.45462	2.25796	2.19953	0.588821
	26.9	0.119368	2.88651	1.49811	-0.364905	1.34738	6.48914	3.99947	0.132494	5.05094	5.40553	0.623855	4.21486	0.172431	0.421802	1.76675	-1.53547	-0.516122	-1.31316	1.07508	2.87478	-3.04768	1.643	1.60278	2.46362	2.1991	0.607045
	27	-0.0135019	1.78173	1.01718	-0.119975	1.03435	3.70812	4.27188	-0.00134529	4.88571	5.7964	0.00723783	4.04685	0.0503011	0.740767	0.984205	1.89032	0.0776091	-1.67379	1.6991	2.42038	-2.2584	4.21421	-0.102611	2.66178	1.84152	0.483948
	27.1	-0.299438	1.81425	1.36377	0.216193	1.18853	5.45948	3.49814	-0.621242	4.97792	5.23816	0.552258	4.00458	0.175934	0.775757	1.0727	-1.57007	-0.269115	-2.10374	2.61611	2.77476	-2.37696	2.81515	2.26218	2.5432	2.15623	0.346862
	27.2	0.593224	2.2042	1.44164	-0.103699	0.784827	4.98904	4.17406	-0.00963192	4.07235	7.25011	0.153514	3.6311	0.598816	0.465217	2.43756	-0.269696	-0.160144	-1.37523	2.26238	2.13096	-2.23632	2.13513	1.22606	2.22433	1.55235	0.236522
	27.3	0.463374	1.68816	1.3288	0.416621	1.09687	7.05357	3.89774	-0.165919	4.1619	6.96019	1.05455	3.4031	1.16739	0.579101	1.17914	-0.225596	-0.993265	-1.75723	1.78132	2.58418	-2.20805	2.47258	1.14029	2.27097	1.94263	0.257184
	27.4	0.548138	3.22219	2.01294	-0.307586	1.44385	6.83695	3.91902	-0.328332	4.911	5.16017	0.750192	3.29498	1.92676	0.574694	1.59662	-0.0704313	-0.150254	-1.15794	1.19502	2.72348	-2.73835	1.80906	0.750159	2.08291	1.02306	0.166843
	27.5	0.103848	2.8458	2.14144	-1.10253	0.577524	7.46976	4.19628	-0.526317	5.65708	6.96703	0.673626	2.94979	2.40502	0.990375	1.25678	-0.413616	-1.33913	-1.30967	1.52132	2.099	-2.059	1.90117	1.91284	2.01805	1.0726	0.440659
	27.6	0.478561	2.43996	0.925435	-0.238521	0.850501	6.99855	4.47848	-0.506632	5.05739	5.58527	0.732849	2.84689	2.4708	1.841	1.05887	1.58635	-1.27535	-2.05229	1.40004	2.6076	-2.66898	0.49361	0.408636	1.87032	1.1693	0.263581
	27.7	0.41266	2.90519	2.05655	-0.823724	0.75534	7.73124	3.31305	-0.670357	4.51165	8.43027	0.711958	3.01738	2.39125	1.52624	1.10808	-2.20712	-0.472889	-0.935611	2.25787	2.74458	-1.48131	2.74938	1.50195	1.88495	0.62811	0.453051
	27.8	0.715482	3.66791	1.08851	-0.0844522	0.256486	7.20854	3.64708	-0.952446	3.86839	5.80775	0.653958	3.25953	2.22914	1.61793	1.3164	-0.581547	-0.419256	-1.1789	0.111997	4.05836	-1.60606	2.64094	1.18909	1.75963	0.88222	0.297573
	27.9	-0.152907	3.01779	2.24866	-0.913119	0.595821	4.37149	4.05607	-1.2994	4.77466	6.89983	0.762215	3.43099	2.30904	1.02049	1.64694	-2.354	-0.638409	-1.24805	2.40842	3.03656	-2.56148	1.13341	1.60109	1.44809	0.742086	0.891338
	28	0.596112	4.03086	1.71422	2.1104	0.280126	5.08444	3.73156	-0.685366	3.96384	7.52049	0.903759	3.77735	2.18844	0.829607	1.9538	0.646624	-1.17805	-1.41544	1.08437	3.60299	-1.53458	4.48384	0.111177	1.4285	1.17996	1.98917
	28.1	-0.457738	3.23057	0.717117	-0.357401	0.264296	5.96896	3.40542	-0.874001	5.47252	6.00265	1.81192	3.76775	2.27156	0.74404	2.62006	-0.737761	0.48233	-1.74846	2.76102	3.86292	-2.00009	0.945833	0.812772	1.32733	1.18738	2.93095
	28.2	-0.0124718	2.85688	2.32337	-0.951779	0.25825	5.55245	4.21349	-0.940059	5.06508	6.98962	0.591121	3.61127	2.21242	0.561207	1.24928	0.76429	-0.649049	-1.68194	3.05485	3.54875	-1.66276	2.55425	1.23032	1.40983	0.746752	3.14104
	28.3	-0.974764	3.77876	2.08975	-0.0411508	0.839463	5.31658	3.92666	-0.719034	4.18217	7.48916	0.734018	4.80593	2.23229	0.326249	1.98225	-0.87075	1.23446	-1.16791	3.16683	4.65863	-1.48675	4.30178	1.08775	0.89743	1.23769	3.01648
	28.4	-0.474967	1.2125	1.47344	0.0758564	1.26782	7.53853	3.14852	-0.0601776	4.91732	6.30575	0.375874	4.44164	2.08748	0.300809	1.48312	-1.00924	1.76879	-1.69499	1.82151	4.58659	-2.38723	3.36291	0.749352	1.03513	0.502101	2.70106
	28.5	-0.174984	2.29928	0.859392	-1.18011	1.18426	6.53664	2.62055	-1.24497	4.93436	6.60906	0.742748	5.23705	1.96561	0.303059	0.892413	-0.580203	1.53598	-1.04146	3.22494	5.18255	-1.30804	2.88493	1.06153	1.05119	0.76829	2.46151
	28.6	-0.341498	2.21633	0.726771	0.241879	2.19935	6.4998	2.95424	-0.789604	3.13451	7.45732	0.268904	4.65383	2.13812	0.367915	1.82847	0.312299	1.05073	-1.3447	0.828552	4.02196	-1.1798	3.03282	0.690198	1.03415	0.540311	2.21056
	28.7	-0.289442	3.33407	0.946538	-0.0458761	2.44287	7.22058	1.63791	-0.8086	4.62219	10.8958	0.761893	4.4602	2.17341	0.218749	0.532763	-1.47362	2.24257	-1.46125	2.08357	3.523	-1.80807	1.52668	0.325979	0.872847	0.538765	1.98011
	28.8	0.573229	1.70003	2.53206	0.465314	2.20289	6.05719	3.1963	-1.18107	3.37356	9.18485	0.807361	4.17263	2.2203	0.0335872	2.28564	-0.260374	2.47704	-1.44277	1.62223	3.87997	-1.8347	4.65728	0.900179	0.873935	0.989185	1.85387
	28.9	1.10644	1.64521	0.899845	-0.701424	2.21059	5.83532	1.09206	-1.17066	6.52062	8.52694	0.607773	4.16104	2.04193	0.0227085	1.27502	-1.72916	0.885234	-0.900278	1.85491	4.01018	-1.77544	2.43634	0.874716	0.927968	0.480199	1.81188
	29	2.00832	2.10577	1.72663	1.81786	2.1227	4.96268	1.90949	-0.960388	4.76548	7.23531	-0.0384494	3.68572	1.99559	0.136557	1.1731	1.04858	2.19513	-1.32271	0.598077	3.07306	-2.15893	4.24877	0.430733	0.892374	-0.254557	1.59808
	29.1	2.16255	2.05254	1.44874	-0.077829	1.84605	6.7632	1.70947	-1.44476	5.49145	5.57578	0.311136	3.49891	1.72003	0.294362	2.5504	1.48311	2.34404	-0.873572	2.179	4.15618	-1.68157	4.74566	1.9677	0.644122	0.592141	1.53797
	29.2	2.52931	2.75732	1.29963	0.384307	2.36733	4.98132	2.67587	-0.969885	6.54523	6.31238	0.193329	3.21327	1.50146	0.208527	1.72595	-1.71816	1.80863	-1.97962	1.55623	2.98568	-1.94378	2.23696	1.38559	0.637768	0.641199	1.51828
	29.3	2.28993	1.63758	1.49762	1.20898	1.61734	7.60132	2.317	-0.574951	3.59455	6.92213	0.946574	2.84231	1.17608	-0.0354033	1.30142	-0.626645	2.1824	-0.9532	1.59	4.25098	-1.91024	-0.0884869	1.54201	0.617233	0.339951	1.9673
	29.4	2.37227	2.94154	-0.139102	1.17959	1.83252	7.57312	3.88644	-0.892441	4.80293	8.55482	0.246835	3.17807	0.972581	0.247344	0.517883	0.718686	1.99278	-1.94222	1.67004	4.38952	-1.30909	1.55027	2.29756	0.717511	0.532846	3.08614
	29.5	2.74725	1.66315	1.53513	0.846259	1.74551	7.44558	1.29218	-0.731084	4.7276	9.12917	0.249674	2.60891	0.743668	0.111566	2.55506	-0.0323604	1.87867	-1.32008	2.10676	3.76273	-0.98018	4.45658	1.87893	0.596749	-0.135235	3.83615
	29.6	2.42055	1.26718	1.68027	0.330696	0.396881	8.26252	1.85562	-0.819881	4.68354	7.03526	0.396124	2.75461	0.674989	0.336651	1.01397	-0.767253	2.61849	-1.30225	1.88194	3.68572	-2.47547	3.23019	0.255615	0.612839	0.164147	4.09796
	29.7	2.24172	2.67739	0.828725	1.32519	1.2543	8.2012	1.79398	-0.922146	5.23184	7.84163	-0.212548	2.35809	0.522527	0.0643934	1.0706	-2.2907	3.20266	-1.68368	1.96403	2.76916	-2.38982	1.4873	1.95774	0.7105	0.476405	3.9867
	29.8	2.54276	1.36682	1.65855	-0.107058	0.606102	7.70831	2.13387	-1.32129	4.70476	7.36843	0.303527	3.0607	0.420557	0.148314	1.25249	0.439734	2.29047	-1.59947	2.77596	3.53892	-1.81424	1.60957	1.04316	0.652527	0.774235	3.89044
	29.9	3.06407	1.25157	1.48349	0.961351	0.518313	7.53144	3.21113	-0.864486	4.14974	10.3583	-0.033403	2.59781	0.325368	0.449839	1.11603	-0.271131	1.94109	-1.68332	1.67817	3.34266	-1.46905	0.842925	1.20982	1.11072	1.45476	3.35353
	30	2.39517	2.31588	0.633134	-0.10811	0.200591	9.4195	4.17593	-1.7074	4.39015	7.87085	0.285686	2.84416	0.146368	0.825209	2.15959	-0.507967	1.98042	-1.58913	1.41756	2.99808	-1.91605	3.12719	0.204174	1.09119	2.3876	3.20524
	30.1	2.65515	1.3789	2.02984	0.208101	0.434514	7.89359	0.445625	-1.22291	4.61257	5.28871	-0.221179	2.4106	0.20867	0.397494	0.665475	1.55929	2.5656	-1.8734	1.55502	3.42746	-1.74422	-0.221371	2.36278	0.965202	1.6933	2.83078
	30.2	2.57642	1.31708	0.640726	-0.425132	0.767583	6.64006	2.38512	-0.77464	4.6056	7.71865	0.0638251	3.06735	0.245878	0.486784	2.37811	-0.619744	0.0428359	-1.21322	0.255873	2.76939	-1.44129	2.00315	1.0686	1.03299	2.60213	2.76377
	30.3	2.09886	1.81121	1.16784	1.16776	0.988585	7.76745	2.64473	-1.14966	3.03871	6.94451	0.020671	3.33557	0.629333	0.46411	1.33035	0.0692532	1.87601	-1.76584	0.470351	2.73296	-1.69934	2.24737	2.75778	1.19839	1.80762	2.66614
	30.4	2.52016	0.965383	2.38933	0.563525	0.859288	7.06782	0.978742	-1.19234	6.78168	7.61873	-0.151816	3.88861	0.989795	0.428217	0.39427	0.803863	1.87359	-1.32985	-0.254688	2.72987	-1.59433	1.7298	2.19535	1.2617	1.78727	2.46899
	30.5	2.2749	1.49128	0.397543	-0.219003	1.56523	5.95556	2.26077	-1.58851	4.98812	4.77116	0.0418397	3.96667	0.949795	0.373505	0.659764	0.840666	1.84205	-1.66516	0.46574	2.06326	-2.79939	1.52041	1.24584	1.26042	2.03575	2.60604
	30.6	2.27218	0.981599	1.14129	0.322741	1.98606	6.59079	0.703479	-0.308345	5.90019	5.5755	-0.0557506	4.21881	1.19433	0.593223	0.629185	0.0565898	0.453383	-1.63636	1.26366	3.02104	-2.09878	1.9385	2.77704	1.43165	0.990736	2.71226
	30.7	1.77479	2.09986	1.86047	0.260915	1.87697	6.92332	1.65003	-1.97425	5.99509	4.83162	0.651071	5.13068	1.16187	0.481538	0.689469	-1.61368	0.693083	-1.11715	1.52522	1.96912	-1.60049	1.65009	1.17892	1.65096	1.12523	2.41371
	30.8	2.0554	0.335557	1.31502	0.206263	1.40576	7.21886	2.49833	-0.606021	5.46819	5.90839	-0.241435	6.37259	0.922688	0.537341	1.00708	-0.754889	1.45264	-1.2935	1.40666	1.97005	-2.94849	1.01247	0.388216	1.54099	1.1097	1.91326
	30.9	0.549688	1.40966	1.27041	1.02249	1.07753	7.05808	1.78544	-1.2912	6.1654	7.45165	0.0330827	6.83211	0.829323	1.05826	1.33369	0.636827	0.859473	-1.48975	0.939951	1.10707	-2.53761	5.97505	1.01219	1.68638	0.672798	1.70095
	31	1.08215	1.14643	3.00611	-0.0917189	1.08787	8.62948	2.159	-1.44261	6.35922	4.1304	0.316485	6.71672	0.899029	0.617261	1.07416	-0.134215	1.12539	-2.12314	-0.0395974	2.18339	-2.11993	1.74121	0.953711	1.82462	1.09626	1.46663
	31.1	1.52911	1.15978	1.66289	-0.205462	1.20302	6.42474	1.41923	-1.35801	4.9256	9.44931	-0.261392	6.90029	0.997021	0.926569	0.749098	-0.95157	1.11784	-1.52096	0.978317	1.78274	-2.3399	3.02602	0.750992	1.69355	1.18643	1.30925
	31.2	0.391636	1.55131	0.602884	0.497761	1.18498	4.34687	0.651212	-1.45097	5.25283	4.83077	-0.131003	6.94267	0.986678	0.590155	0.078783	-0.417354	1.10646	-2.04687	0.638258	2.06197	-2.15583	2.86128	1.8461	1.84993	1.83922	1.15739
	31.3	0.910032	0.489849	0.952559	0.0363163	0.764072	3.79192	1.19932	-1.67894	4.134	8.98881	-0.123902	7.00457	0.858104	0.539831	0.664117	0.174665	2.44162	-1.65073	0.417332	2.29763	-2.4015	2.81977	1.27704	1.73419	2.0098	0.891636
	31.4	0.466288	0.597909	1.59858	-0.199602	0.727196	4.83288	1.43071	-1.44601	7.0648	5.99364	-0.0964583	6.98823	0.661372	0.457996	0.423106	-0.746117	1.16511	-1.24668	0.805927	1.78386	-2.356	1.2857	3.26351	1.7459	2.37435	0.74719
	31.5	0.689797	1.1595	1.64815	-0.880679	0.654236	5.73818	0.907375	-1.4445	6.23285	7.20753	0.0648522	6.45414	0.499883	0.532625	1.18317	1.127	1.14773	-1.37722	1.50611	1.62534	-2.29182	3.904	0.18855	1.81763	2.24557	0.473671
	31.6	0.286188	0.888264	1.47848	0.383775	0.895422	5.46954	0.615315	-1.11762	6.96949	8.28611	-0.174703	6.69212	0.405447	0.33469	1.64945	0.299089	0.112882	-1.76676	0.452542	1.50718	-3.04858	1.92591	1.33565	1.56675	2.64792	0.554539
	31.7	0.378262	1.03884	1.55769	-1.1516	0.644317	3.91903	1.22435	-1.51878	8.14379	7.24878	0.136078	5.95039	0.219565	0.390736	1.2222	1.1929	2.29234	-1.37167	1.27385	2.89521	-2.21943	1.7631	0.565623	1.67276	2.41465	0.380416
	31.8	-0.686148	1.40483	1.87237	-0.9379	0.701146	5.08797	0.770198	-1.57429	7.16741	6.26127	-0.0623309	5.33737	0.132698	0.254267	0.974625	0.635225	0.399804	-1.2978	1.26717	2.4777	-2.84094	1.9487	0.616026	1.52071	2.47998	0.433763
	31.9	-0.237122	0.687182	-0.514586	-1.39004	0.0742643	5.14003	0.407672	-1.10298	5.09443	4.61546	-0.22178	4.99838	0.0273913	0.151142	0.442838	0.011052	0.208323	-2.22448	2.06532	3.2874	-2.19244	0.889838	0.559293	1.08765	2.52656	0.157023
	32	0.503797	1.96277	2.21649	-0.763023	0.351878	6.01279	0.841067	-1.13575	6.40143	4.62331	0.245894	4.8593	-0.0540172	0.129223	0.395982	0.19784	0.607749	-1.3875	1.62121	3.42205	-2.5484	2.08719	-0.948495	1.32997	2.72249	0.199492
	32.1	0.325906	1.08388	1.32468	-0.698096	0.0367602	4.91724	2.42393	-1.48515	7.72462	7.06649	-0.00308445	4.90856	0.081508	0.25657	2.27549	-1.5448	0.353382	-1.55044	0.164551	3.20699	-1.59374	1.35079	1.42436	1.15579	2.00614	-0.0785012
	32.2	-0.136624	-0.199236	0.436692	-0.501828	0.779827	5.42505	-0.00285773	-0.968519	6.25145	5.0862	-0.0621074	4.3326	0.0488151	0.235544	1.86077	0.675284	-0.0948348	-1.00032	0.955717	3.796	-2.44404	0.123107	-0.625757	1.25697	2.32935	-0.148807
	32.3	0.78419	2.04311	0.379178	-0.339115	0.325534	4.51442	1.69688	-1.18564	6.82227	4.85287	-0.162064	4.54104	0.109571	0.310813	2.65539	-2.42127	0.063044	-1.26186	1.1387	2.80774	-1.7414	1.30809	1.15035	1.33392	2.17967	-0.129977
	32.4	0.14336	0.757902	1.00671	-0.99612	0.407352	3.83724	-0.730352	-0.771502	5.99093	5.08474	0.534007	3.79904	-0.019971	0.412765	1.90926	0.670445	-0.285575	-1.75803	0.954202	3.39524	-2.39827	2.28975	0.26323	1.19753	2.36641	0.517246
	32.5	0.107658	0.404129	1.1943	1.84237	0.181814	2.50784	1.15767	-1.3832	6.84004	4.41711	0.242421	3.63883	-0.0613409	0.465875	1.58845	0.0102546	0.443962	-1.98931	0.60222	2.54051	-2.28393	0.865191	1.8258	1.37942	2.21025	1.21842
	32.6	-0.0804732	0.0485611	1.56529	-1.03116	0.230481	3.60175	1.03343	-0.815183	7.09038	3.43378	-0.025049	3.26374	-0.106224	0.489418	3.1749	-1.1426	-0.256501	-1.64774	0.34053	2.44254	-2.57627	0.252753	-0.767402	1.26952	1.82094	1.65035
	32.7	-0.67914	1.93643	1.48168	-0.398647	0.0127722	3.8938	1.21839	-1.29019	5.97797	3.79347	0.214015	3.13901	-0.168344	0.260917	3.24534	-1.35455	1.1973	-1.1765	1.61949	3.6828	-2.61235	3.0784	0.964539	1.03248	1.86677	2.70404
	32.8	-0.511209	3.45105	0.911836	-0.903545	0.275221	3.60955	0.681691	-1.32702	6.5371	4.38102	0.303557	3.16779	-0.141078	0.25315	4.07015	0.729412	0.355504	-1.82013	3.06299	2.1891	-2.71919	2.28573	-0.769492	1.07794	1.06179	3.54338
	32.9	-0.694305	1.50473	2.3741	-0.709186	0.0905705	4.6462	0.101477	-0.979108	6.44799	5.93194	0.30965	2.8215	-0.0228265	0.250011	3.3999	-0.140076	0.972558	-0.962122	1.90845	2.6504	-2.73041	2.1648	-0.835043	0.608318	1.43891	3.99276
	33	-1.07983	3.08403	1.92098	-1.63559	-0.296145	4.16607	0.293434	-1.24303	6.48519	4.28448	0.624356	2.94641	-0.109442	0.617822	4.85402	-0.325324	-0.00249906	-1.28462	3.01443	2.56788	-2.44628	1.72279	-0.0793367	0.74722	1.25881	4.0311
	33.1	-0.21051	1.25041	1.65598	-1.24235	-0.0206359	5.75165	-0.192083	-1.49087	7.38108	3.76182	0.25846	2.79219	-0.166812	0.411418	4.04198	-1.92866	-0.329359	-1.76115	2.18058	1.79579	-2.21861	0.580475	-1.27297	0.662655	1.78683	4.26635
	33.2	-0.779427	3.2633	2.82253	-0.469944	-0.495975	6.98772	0.854378	-1.04269	6.35559	5.99487	0.281279	2.42792	-0.22596	0.514039	4.26773	0.651449	0.0936683	-1.26604	2.22046	2.51603	-2.40632	4.43053	-1.06104	0.653266	2.08667	4.38498
	33.3	-0.506109	3.05056	1.99491	-0.256034	0.253962	6.96681	2.33229	-1.85034	6.35763	4.563	-0.118182	2.42918	-0.102265	0.34935	4.35662	-1.18669	0.688795	-1.83054	2.1101	1.72556	-2.37638	0.0412332	-0.260142	0.581934	2.25268	4.42167
	33.4	-1.15357	2.67295	3.19878	-1.46577	0.318469	6.37934	0.599658	-1.39679	5.8057	6.02941	0.469114	2.25154	0.115144	0.435846	3.78163	-1.10274	-0.947262	-1.00706	1.33057	1.57047	-2.79123	2.00903	0.917795	0.440702	1.22453	3.99389
	33.5	-1.14705	2.6517	2.2578	-0.679241	0.600805	4.61775	0.773744	-1.57695	6.63595	2.83322	0.593029	2.70237	0.0500553	-0.0286522	2.99644	1.35488	-0.526954	-2.29489	0.864508	2.44577	-1.6709	1.98036	-0.162025	0.729979	1.99239	3.53925
	33.6	-0.41775	2.40699	2.5192	-0.758627	1.64292	4.85031	1.31234	-1.22155	7.45525	5.14688	0.27529	2.32451	-0.00665487	0.0380353	3.40105	-1.09925	-0.372902	-1.09328	0.714171	2.24557	-2.85989	2.2218	0.369997	0.681333	1.32868	3.25569
	33.7	-0.788095	2.4533	3.43874	-0.934993	0.863013	4.7386	0.489943	-1.71438	5.58578	3.14847	0.418993	2.00841	-0.165304	0.109146	2.7628	-0.813886	0.754419	-1.47913	1.07561	2.40932	-1.32026	0.134894	0.395472	0.575968	1.96979	2.99519
	33.8	0.155518	1.90528	3.16506	-0.657397	1.00471	4.21465	-0.0754656	-1.45163	4.9139	5.98685	0.170705	1.57697	-0.293547	-0.193557	3.48882	0.643044	0.0729562	-1.48152	0.428996	1.68793	-3.23777	5.45461	-0.202654	0.461902	1.32738	2.63478
	33.9	0.249957	3.99444	3.72403	-0.271129	0.980431	4.86883	0.857799	-1.69038	6.66737	5.97025	1.00914	2.11817	-0.436846	-0.0638061	2.76104	0.553912	-0.950146	-1.51157	1.5352	1.33867	-2.22444	2.05864	-0.369143	0.604505	1.42076	2.43988
	34	-0.238372	0.728567	3.41075	-0.504426	0.958754	3.22856	1.50184	-1.62332	5.69933	4.83757	1.57014	2.59157	-0.343746	0.0790752	2.35839	0.631174	0.9452	-1.68871	1.01497	1.28358	-3.19478	1.58058	-0.491607	0.61037	2.06128	1.90017
	34.1	-0.20645	3.46742	3.40604	-0.943122	0.861561	3.12973	-0.409835	-1.81351	6.71983	3.2501	0.669686	2.89656	-0.376568	-0.293562	2.74945	-1.5288	-1.59682	-1.99655	1.37454	2.12825	-2.76427	0.774912	0.0398017	0.443021	0.941714	2.01896
	34.2	-0.0526323	2.50388	3.1915	-0.713589	0.655916	4.03985	0.405964	-1.26455	5.16389	2.44676	0.978327	2.28378	-0.301432	0.112262	2.72141	0.362754	0.880554	-1.41336	1.21203	1.59031	-2.72839	1.11437	1.06934	0.471061	1.3503	1.91922
	34.3	0.381543	1.80589	2.43246	-1.44653	1.06068	4.17409	1.34009	-1.43511	8.51224	7.60453	0.489973	2.3793	-0.228676	0.246981	1.64466	-0.558932	-0.551199	-1.32057	1.41563	1.85682	-3.45292	2.2239	0.198507	0.350774	1.10628	1.97758
	34.4	-0.337539	2.94501	2.76707	-0.451029	1.0553	3.39826	0.612061	-0.678651	5.76148	3.06436	0.755202	2.38238	-0.390753	0.198782	2.57887	-1.23169	0.460413	-1.831	0.044876	2.0387	-3.22899	2.32322	0.442573	0.365396	0.183346	2.07402
	34.5	-0.184478	2.14598	1.80198	-0.306232	1.21539	2.79909	-0.021707	-2.2655	7.31072	6.50171	0.626253	2.10408	-0.426194	0.31468	2.8412	-2.42225	-1.12154	-1.14247	2.03076	1.49527	-2.9287	1.274	0.355924	0.409899	0.20317	2.18223
	34.6	-0.274696	1.2871	1.72868	-1.25893	0.680418	3.93385	0.840258	-0.486665	5.85503	4.24802	0.556702	1.83475	-0.571037	0.480656	2.43231	0.496069	-1.50745	-1.104	0.725564	1.29215	-4.09432	0.332736	0.0864746	0.173264	-0.00356545	2.13802
	34.7	0.70783	3.41178	3.01677	-1.23933	0.313436	4.20217	0.269438	-1.6244	5.98781	2.93378	0.500559	1.87021	-0.627397	0.491777	1.29171	-0.965138	-0.728227	-1.60503	0.475948	1.014	-2.18855	-0.338319	0.89159	0.416396	0.0444947	1.87964
	34.8	-0.418666	0.21998	1.44176	-1.41112	0.634315	5.70618	0.485421	-1.28008	5.2746	3.3521	0.668336	1.90551	-0.804163	0.54831	1.66231	1.52295	0.88226	-1.36493	0.750313	1.10276	-2.81435	1.35379	1.77969	0.432414	-0.0154208	1.53422
	34.9	0.40487	2.66612	1.66418	-0.635228	0.170275	4.1961	-0.658037	-1.66545	5.89723	1.98594	0.429892	2.03295	-0.916694	0.446535	2.19195	-0.914038	-1.22822	-1.86523	1.25057	1.26468	-2.17111	-1.59166	0.430119	0.197512	0.177473	1.13545
	35	-0.159123	1.40481	0.988162	-0.154217	0.495993	4.63715	1.71885	-1.4827	5.9608	3.51675	0.681169	1.09172	-0.930343	0.178431	2.63953	-0.241197	-0.758006	-1.83403	1.21033	0.71656	-2.59665	1.89678	1.08814	0.33782	0.143462	1.18017
	35.1	-0.318002	1.83451	2.72069	-1.16108	-0.310718	4.65635	1.19826	-1.77481	5.4054	2.37857	0.559863	1.35862	-0.984531	0.268709	0.985417	-0.803534	-0.126148	-1.69976	0.896695	1.4032	-2.62266	1.08479	2.57804	0.204423	0.289871	1.31623
	35.2	-0.439211	0.795846	1.37444	-1.04992	-0.143883	5.58915	0.554823	-2.02173	5.99426	4.76052	0.00437302	1.36343	-0.964324	0.15888	0.568548	-1.6762	-1.32071	-1.55619	0.129336	0.725291	-2.95632	2.79555	0.390858	0.143531	0.0956418	1.65114
	35.3	0.38984	0.218946	1.63169	-0.227741	-0.107294	3.43729	-0.638562	-1.36088	3.74318	4.42705	0.458487	1.4091	-1.01585	0.1829	1.02122	0.868314	-0.556781	-1.79422	1.43715	1.39043	-2.57548	1.61953	0.15556	0.120763	0.424158	1.3295
	35.4	-0.644488	1.41158	1.14162	-0.97928	-0.233012	4.40125	0.772929	-1.0522	6.51992	4.37729	0.388907	1.21928	-1.05232	0.00489762	1.34002	-0.0629589	-1.41448	-1.69498	1.50845	0.940594	-2.6915	1.51914	0.846764	0.110991	-0.815636	1.21355
	35.5	0.0172561	2.49733	1.16012	-1.97411	-0.131278	4.18745	-0.0601097	-1.66946	4.3716	3.9311	0.72905	0.918206	-1.08625	0.167843	1.6841	0.708091	-0.481861	-1.70651	0.187273	0.775813	-2.42601	-0.35912	0.452746	0.0953035	-0.116469	1.23815
	35.6	0.569204	0.547803	0.994377	-1.49861	0.141399	3.25489	0.879928	-2.15875	4.59478	4.23865	0.819539	1.27157	-1.16526	0.28399	0.674957	0.764668	-1.21104	-0.777296	1.12721	0.0933242	-2.89235	1.46496	0.587003	0.0204324	-0.475468	1.17721
	35.7	-0.0862151	1.71592	1.93994	-1.00177	0.0610656	3.54199	-1.0907	-1.32952	5.21912	6.18613	0.628357	0.903956	-1.09929	0.00367156	2.01677	0.171698	-1.51003	-1.99106	2.27372	0.65649	-3.20868	-0.510099	-0.170914	0.216639	-0.621756	1.04427
	35.8	0.282222	0.479601	1.18328	-1.04437	0.0426227	4.41056	-0.543728	-1.78585	3.92676	5.36609	1.66063	0.586972	-1.05921	0.303512	1.39004	-1.03309	-0.643605	-1.89716	2.22507	0.991848	-2.43334	2.7234	0.668333	0.23168	0.231558	0.999312
	35.9	-0.208609	1.23548	1.57333	-1.55177	0.189801	4.36382	-0.238052	-1.69447	3.19537	8.10217	1.04956	0.82932	-1.0287	0.0442305	2.07749	1.05334	-1.22566	-1.9935	2.70565	0.246275	-3.91451	-0.877804	0.133888	0.127543	-0.767747	1.17369
	36	0.298098	-0.0473098	1.19718	-1.64286	-0.000751168	3.33843	0.457032	-1.71796	3.78175	5.33987	1.2086	0.6792	-1.00674	0.206657	1.43116	-0.370134	-0.177949	-1.10192	2.35459	0.776391	-3.27814	1.67503	0.324456	0.427418	-0.65382	0.973687
	36.1	-0.618042	0.824119	1.65856	-0.466256	0.11154	3.02269	0.450048	-1.35491	4.74637	6.16668	1.76609	0.695187	-0.906074	0.726689	2.63601	-2.53339	-0.94891	-1.39149	2.24996	0.410123	-3.52465	0.745517	0.508295	0.351186	-0.597889	0.787649
	36.2	-0.150083	0.673963	0.395039	-0.590406	0.156102	2.93176	0.658033	-1.57358	3.89221	6.71869	1.77654	0.974248	-0.887199	1.28042	2.78028	0.178609	-0.303775	-1.38196	3.1416	1.07181	-2.9288	1.25337	0.585645	0.0201824	-0.483702	0.53928
	36.3	-0.884035	0.235543	1.14211	-1.30775	0.0385929	3.4507	0.390471	-1.18255	3.01956	6.85933	1.26543	0.628733	-1.01073	1.44643	2.335	-0.367736	-0.48709	-1.86585	0.607832	0.331018	-3.30843	1.01826	-0.297734	0.188438	-0.728958	0.406101
	36.4	-0.69091	0.68526	0.428479	-2.29872	-0.420074	2.64882	0.40572	-1.10991	3.82519	7.66466	1.43546	0.449072	-1.0052	1.21493	1.09635	-0.540829	-0.250656	-1.36288	3.19324	0.688306	-2.9039	2.7172	0.255902	0.435118	-0.212178	0.283395
	36.5	-0.19307	0.442839	0.395219	-1.12387	-0.358809	3.24562	0.52401	-1.28692	3.05563	6.2074	1.49349	0.348086	-1.15213	1.09131	1.44779	0.283477	-1.21971	-1.4847	1.68389	0.586851	-3.08351	0.970225	-0.526546	0.30504	-1.39985	0.236008
	36.6	-0.940128	0.0686393	1.38146	-0.556732	-0.352693	3.1644	-0.655588	-1.58696	3.12908	7.34248	1.84181	0.532059	-1.23558	1.41822	2.33717	-1.08712	-1.03314	-1.22636	2.33375	1.06909	-3.24331	0.862414	0.0166987	0.210571	-0.596599	0.0482504
	36.7	-0.168349	1.35335	1.78193	-1.21877	0.150497	3.36693	-0.273279	-2.00786	3.66819	6.35856	0.8683	0.32451	-1.26389	1.89515	1.51835	-1.10556	-0.579934	-2.19871	1.49549	0.91082	-2.8083	-0.252142	1.15378	0.366005	-1.13589	0.193346
	36.8	-0.468634	0.92043	0.619687	-1.5809	0.584142	3.879	-0.462497	-1.84068	3.74922	6.49808	1.69377	0.697338	-1.20361	1.74937	2.28452	-0.670438	-1.03259	-1.03487	2.43733	1.3907	-2.946	0.191678	-0.235172	0.222062	0.0234637	-0.0343496
	36.9	-0.677028	0.546444	0.802487	-2.28425	0.886061	3.50352	0.983769	-1.51734	3.98598	7.00726	1.05988	0.66797	-0.937333	1.68343	2.44058	-1.38861	-1.06093	-1.61582	0.841544	0.945797	-2.90346	1.83622	-0.0274294	0.35974	-0.0496808	0.0284549
	37	-0.78451	1.00332	0.38509	-1.29329	0.706673	2.59698	0.306095	-1.77887	3.93531	7.93091	1.59342	-0.0195976	-0.641077	1.6722	1.80045	1.69642	-0.473632	-1.75112	0.992535	0.978192	-2.72151	-0.110066	0.330431	0.2278	-1.21385	0.0929007
	37.1	-0.641775	0.713775	0.771032	-1.52088	0.836209	2.91373	0.0499418	-1.45805	3.90289	7.19046	0.923526	0.255983	-0.238944	1.20022	1.40955	0.0559311	-0.814764	-1.94891	1.68072	0.744036	-2.86853	1.43356	-0.13976	0.43084	-1.08444	0.0539801
	37.2	0.0953621	1.04526	1.66015	-2.1651	0.710423	4.16583	0.313466	-1.79406	4.5541	6.29244	1.46397	0.331237	0.235508	1.09542	1.10451	-0.367735	-0.152109	-1.98393	1.54783	1.31128	-2.21275	-0.475077	1.59377	0.174284	-0.904264	0.114808
	37.3	1.35315	0.824879	0.115811	-0.308995	0.520153	4.39445	-2.02701	-1.92607	3.24695	6.58672	1.10655	0.0625856	0.842012	0.966801	1.2159	-2.14134	-2.3959	-1.9088	0.538651	1.08514	-2.17013	3.21406	0.134243	0.580613	-1.0007	0.0610915
	37.4	1.72306	0.604292	1.42801	-1.46283	0.306627	4.16869	1.04443	-1.77425	4.72393	6.75961	0.986372	-0.198465	1.3539	0.670314	2.12102	-0.80074	-1.10319	-1.80563	0.0727145	0.494695	-2.00719	-0.172028	0.830962	0.652923	-1.10428	0.128343
	37.5	2.34498	-0.192419	0.185424	-0.232548	0.140509	6.01476	0.386429	-0.595732	5.2908	9.6829	0.995425	-0.037256	1.76016	0.669916	1.70958	0.957227	-0.88867	-2.17554	2.0481	1.70354	-1.35947	4.23894	0.259541	0.631936	-0.604908	0.251002
	37.6	2.37428	0.481819	1.22382	-0.615017	0.113191	4.86736	-0.417271	-0.242614	3.22813	5.22464	0.707869	-0.0958133	2.17112	0.583883	0.863181	-2.35334	-2.12064	-1.652	1.10581	0.0776887	-2.2394	0.749692	0.88101	0.670487	-0.591063	0.49988
	37.7	2.40092	0.483899	1.34349	-1.21408	0.227373	4.25308	0.845083	-0.168667	4.51002	8.35854	0.790404	-0.108484	2.31772	0.416298	2.03387	1.33545	-0.437868	-1.92989	1.49532	0.762085	-1.95528	0.321468	0.449022	0.46745	-0.169155	1.42081
	37.8	3.06068	0.317032	-0.371192	-0.833948	-0.177728	3.52364	-0.575002	1.24996	4.34646	6.21028	0.944051	0.0892254	2.37574	0.301338	2.2558	-0.637812	-1.54037	-1.50196	1.55402	0.749092	-2.097	-0.920493	-0.0590785	0.409979	0.106538	1.56798
	37.9	1.89965	0.0903713	1.01157	-0.51102	-0.467815	4.05393	0.253173	0.67711	3.85936	6.1006	0.604886	-0.114541	2.22539	0.118464	3.00447	-0.317783	-0.823519	-1.29065	1.37569	1.00572	-1.68766	0.305942	0.0426135	0.391793	0.562268	1.43586
	38	2.37668	0.0436929	0.997317	-0.393927	-0.326442	3.22746	-0.307173	0.760566	4.17115	6.07867	0.598248	0.124468	1.8966	0.163496	2.79296	-3.0384	0.735848	-1.01254	1.15607	0.54145	-2.33063	-0.435969	-0.804024	0.459372	1.75905	1.25435
	38.1	2.04889	0.083702	1.81335	0.314391	-0.633388	3.48584	-0.580906	0.445778	4.37386	10.366	0.724165	-0.00405502	1.56821	0.00428437	2.70942	-0.879558	-0.871127	-1.73945	1.04246	1.12675	-1.97551	0.619772	2.15132	0.350636	1.18994	1.32668
	38.2	1.62505	1.31986	1.08629	0.175175	-0.311457	3.04956	0.26712	0.777929	4.36677	7.06251	0.583426	-0.346092	1.36674	-0.257667	2.76415	-1.4817	-1.50222	-1.32519	2.01973	0.842562	-1.91303	0.957001	0.115834	0.422879	1.75875	1.23117
	38.3	1.61433	0.615777	1.51744	-0.0632565	0.218026	4.92721	-0.196668	0.603887	3.07615	10.0143	0.365255	0.343149	1.00457	-0.193443	1.62647	0.474586	-0.583838	-1.62506	0.510599	1.00066	-2.34935	0.482746	1.05125	0.437467	1.79647	1.19734
	38.4	0.514241	3.55869	0.708923	-0.156948	0.0753389	3.36368	0.35338	1.98148	2.70675	7.1898	0.673495	-0.0659391	0.832266	-0.420079	1.9536	-0.156745	-1.43009	-1.30338	0.877656	1.13612	-3.06515	0.827219	-0.57082	0.479344	1.33063	1.16148
	38.5	0.623142	1.34095	0.459884	0.37634	-0.16139	4.21262	-1.11209	1.49029	1.95721	9.00373	0.702127	-0.393444	0.710032	-0.230151	2.18264	0.0598283	-1.50868	-1.86195	0.242878	0.339323	-2.64629	0.105192	1.34724	0.55689	2.4394	1.29615
	38.6	0.926958	0.0275242	1.523	0.279908	0.537858	1.96383	-0.191632	1.34036	2.5867	8.04803	-0.0647893	-0.0837181	0.498797	0.016228	2.06844	-1.4835	-0.36518	-1.17242	0.9421	0.769157	-2.32288	-0.391577	0.288241	0.558864	2.66154	0.869224
	38.7	1.0495	0.251158	0.161311	-0.0793799	0.629652	3.88838	-0.430517	2.50243	3.2436	7.1814	0.247336	0.494387	0.320966	0.224099	2.01808	-1.38408	-1.69841	-1.12732	0.6579	0.92483	-2.59856	-0.960837	0.165063	0.955604	1.03099	0.829012
	38.8	0.429115	1.00624	1.61259	0.558257	1.04744	3.20529	-0.576924	1.65123	2.13903	9.84128	1.01501	1.52265	0.17635	0.372221	1.24388	-0.0966421	0.698931	-0.0857956	0.0670933	0.110068	-2.56435	2.17644	0.734196	1.18312	1.62386	0.70192
	38.9	-0.0562099	1.00887	0.430068	0.619359	0.781077	4.52215	0.134706	1.77663	3.11386	7.21499	0.385017	2.63783	0.0690343	0.644469	2.57375	-1.20263	-1.95621	0.0686658	1.15481	0.434529	-2.48576	-0.368956	0.510501	1.32379	1.02874	0.690535
	39	0.203437	0.393809	0.2878	0.908845	0.376419	2.75615	0.160412	1.10025	3.11613	6.77841	0.456805	3.57621	0.218282	0.913803	3.20554	-0.809703	-1.35837	0.591282	0.512318	-0.487936	-3.18866	0.376357	0.183907	1.81132	1.77573	0.496476
	39.1	0.72325	-0.0164358	0.774964	-0.437521	0.533731	3.71097	0.252155	1.36257	2.48311	6.69406	0.17044	4.08826	0.327503	0.90103	2.56399	-1.12127	-1.8033	-0.00754892	0.78921	0.0194721	-2.92293	0.524737	-0.208288	2.06128	1.39881	0.41637
	39.2	0.992545	2.21164	-0.355352	0.514567	0.298603	3.60745	-0.094516	1.33169	3.52573	6.54357	0.886646	4.53787	0.669089	1.69876	2.56057	-1.95098	-0.723873	0.105211	3.07418	0.996397	-2.62321	-0.147333	-1.02617	2.06433	1.24047	0.657302
	39.3	0.531877	-0.339207	0.606206	1.20734	0.484698	3.28367	-0.722942	0.618443	4.14224	6.68789	0.928394	5.57997	0.969125	2.18054	2.63926	-2.07878	-0.459008	-0.185672	0.921965	0.0235192	-2.98201	-0.357174	0.465883	2.34604	1.13224	0.388502
	39.4	0.376238	1.37799	0.271753	-0.373723	-0.111504	3.21356	-0.0591663	0.787495	2.43772	8.6623	0.741252	4.94963	0.969134	2.80894	2.28244	-1.78129	-0.930781	0.282537	1.75916	0.574075	-3.2744	0.814179	-0.480477	2.12206	0.218033	0.291706
	39.5	-0.284039	0.00639802	0.0572134	-0.909637	0.267403	4.93655	-0.462809	0.0456084	3.27102	5.87341	0.302574	5.10049	0.956801	2.83335	2.86677	-1.07924	-1.23886	0.325764	0.173449	-0.379496	-3.27621	3.05206	-0.230477	2.24555	1.04876	0.294356
	39.6	-0.122028	0.562493	1.23888	-1.41395	-0.62661	3.77175	0.0514155	0.386872	3.8949	7.26783	0.289898	4.55951	0.861837	3.47518	2.48693	-1.15104	-1.36735	0.95307	-0.332022	0.3122	-2.90417	2.27825	-0.775656	2.47432	1.02611	0.300827
	39.7	-0.40566	-0.329168	0.907368	-0.763733	-0.350231	4.41706	-0.403322	0.151179	3.47838	5.7753	0.128032	4.33812	0.733063	4.0704	2.49043	-0.247204	-1.54417	-0.0363394	0.315115	0.244581	-2.24816	0.573371	0.00041234	2.30646	0.754922	0.176729
	39.8	-0.306522	0.115998	0.306905	-0.0129578	-0.357201	4.05549	-0.993409	0.215294	5.5297	4.81038	0.317921	3.89904	0.579863	4.12546	1.76168	-0.0522176	-1.57217	-0.0502318	0.621674	0.469347	-3.76173	0.832978	-1.44933	2.85965	-0.0247167	0.0240789
	39.9	-0.302714	0.220431	2.29003	-0.963991	-0.37842	4.00161	-0.389196	0.754467	2.61356	9.09999	0.15525	3.39495	0.333454	4.10964	2.37179	-0.704292	-1.82181	0.545392	0.92522	0.464742	-2.50248	0.671953	-0.785058	2.94106	0.188669	0.0992677
	40	-0.759232	0.727436	1.24994	-0.459364	-0.412325	3.08967	-0.87947	-0.0883971	4.14166	6.54747	0.327627	3.1965	0.186301	3.92255	1.61156	-0.268826	-0.793586	-0.0702539	0.118061	-0.448397	-2.75121	4.38027	1.20028	2.86576	-0.833179	-0.133399
	40.1	-0.680391	-0.76293	1.7497	-0.508902	-0.831841	3.90111	0.497609	0.561091	3.85051	7.26323	0.205218	2.99892	-0.00933726	3.67369	2.03598	-0.198332	-1.40644	0.0605604	1.17863	0.467104	-2.14818	1.58594	-0.819261	3.17995	-0.504985	-0.0999989
	40.2	-0.65473	0.317035	1.41945	0.27781	-0.317396	2.65472	-0.576369	0.0651234	3.99626	3.85322	0.521397	3.53942	-0.139013	3.77127	3.12228	-2.34104	-0.8608	-0.37823	0.565767	0.134247	-3.16396	2.60819	-0.961494	3.20172	0.246024	-0.385673
	40.3	-0.391047	0.442397	1.98951	-1.07237	-0.572942	4.61148	-0.519437	-0.557054	3.97937	5.55084	0.0554026	3.1447	-0.319723	4.09973	1.46523	-0.714149	-0.61116	-0.505184	-0.198666	-0.507024	-3.26855	3.2192	-1.40478	3.06182	-0.33553	-0.328922
	40.4	-0.506087	-0.11377	1.51981	0.204578	-0.421415	2.40799	-0.604455	-0.505153	2.86126	7.0091	0.150361	3.23874	-0.437132	3.84184	2.01926	0.836174	-0.984863	0.0600631	-0.263467	-0.263152	-3.15362	1.74489	-2.15808	3.30432	-0.605436	-0.320306
	40.5	-0.193388	-0.909206	1.54258	0.135545	0.0550047	3.08579	-0.0928533	0.130742	4.52997	4.59733	0.0644754	3.08175	-0.420244	3.91696	1.1293	-0.752984	-0.762584	-0.351326	0.804871	-0.241437	-2.85324	2.95382	-0.711844	3.06394	-0.9612	-0.496264
	40.6	-0.139943	0.952427	0.856227	0.236733	0.17089	3.41346	-0.0229329	-0.00328884	4.53047	7.66645	0.336731	2.41562	-0.415222	3.52354	1.26756	-1.60898	-1.28335	-0.555238	0.264495	0.610336	-2.71682	2.95009	-0.539515	2.96919	-0.5004	-0.643705
	40.7	-0.0722648	1.72858	1.11473	-0.648183	0.827303	5.20596	-0.902299	-0.419963	1.96855	7.56921	0.168054	2.25856	-0.272976	3.40559	0.83112	-1.24846	-1.67692	-0.278709	0.599924	0.198025	-2.91092	2.47368	-0.469054	2.85117	-0.584925	-0.677568
	40.8	-0.076942	0.284159	1.09364	0.647842	0.1293	5.53159	-0.494519	-0.550843	2.78115	7.89178	0.494621	1.9114	-0.0392263	3.15041	1.21949	-1.91807	-1.33116	-0.432934	-0.0368672	0.74269	-2.97913	4.48127	-0.919644	2.60783	-0.770585	-0.676706
	40.9	-0.244624	-0.238065	0.394602	-1.28336	0.547964	5.00294	0.702837	-0.829699	2.74775	5.34312	0.147268	1.81681	0.290881	3.6852	1.07476	-1.56592	-1.72686	-0.419246	0.782218	-0.189238	-3.31301	1.29211	-1.32254	2.55791	0.101395	-0.194368
	41	-0.305504	0.954175	0.795214	-0.114197	-0.245938	5.10024	-0.0772321	-0.639907	2.97613	7.49002	-0.294257	2.01453	0.210276	3.69885	0.865629	-0.365073	0.41138	-0.46711	0.00616876	-0.837315	-2.8542	3.28863	-1.36675	2.5841	-0.0818976	-0.257376
	41.1	-0.171336	0.314317	0.179545	0.0420528	0.421438	4.14648	-1.69205	-0.889375	1.92613	6.73549	0.0809374	1.77614	0.0338005	4.12833	1.56713	-1.18893	-1.99322	-1.20798	-0.0412473	-0.0670519	-2.23253	3.40753	-1.61063	2.73515	-1.15518	0.144065
	41.2	-0.189037	0.479035	0.845779	-0.234502	-0.138184	4.12969	0.234069	-0.951382	3.21094	5.41733	0.257038	1.30996	-0.185483	4.2318	0.960741	-0.634269	-0.878363	-0.781349	-0.0491112	-0.410629	-2.86803	2.67062	-2.41739	2.4718	-0.554934	0.343821
	41.3	0.124372	-0.378582	0.360366	-1.38103	-0.0572843	4.35625	0.0358787	-0.0723452	1.58835	3.67098	0.0939222	2.17288	-0.32633	4.47784	0.973554	-1.68063	-1.16879	-0.401982	1.11005	-0.55856	-1.94557	4.59645	-1.67802	2.25863	-0.756947	0.447209
	41.4	-0.200277	0.68153	0.0848889	-2.05961	0.114384	4.01856	-0.876959	-0.541258	3.82263	4.57512	0.0720363	2.74681	-0.399437	4.15671	0.714754	-1.23136	-0.580178	0.787461	0.213758	-0.313248	-1.21108	3.99156	-1.32965	2.31811	-0.697581	0.29326
	41.5	-0.684896	1.32343	0.209741	-0.0666598	-0.0214134	3.98755	-0.731259	-0.000218665	2.40403	3.71198	-0.087786	3.17577	-0.546132	4.10833	1.02514	-1.30991	-1.51603	0.716441	0.618941	-0.353496	-1.86578	2.92222	-0.687178	2.38934	-0.819358	0.0765086
	41.6	0.254739	0.94066	0.88853	-0.952985	-0.0623384	3.52747	0.090095	-0.41331	3.92351	4.95312	0.385446	4.05016	-0.617159	3.63017	0.634844	-1.65438	0.492001	0.166758	0.525185	-0.598766	-1.94623	2.68014	-1.29134	1.99219	-0.622037	-0.136897
	41.7	-0.0237326	1.80336	0.781469	-0.379158	-0.282792	2.13208	-0.336071	-0.488878	6.93796	4.00936	-0.164724	4.41545	-0.451476	3.86805	1.93118	0.141559	-3.11836	0.489742	-0.218894	-0.17862	-2.38904	1.91102	0.00244962	2.20753	-0.330245	-0.342443
	41.8	-0.0179318	0.703407	0.253185	-0.869702	-0.310997	2.82934	-0.841244	0.118727	4.0279	3.35738	0.0565731	4.12305	-0.45884	3.87239	0.904761	-0.663686	-1.24822	0.396764	-0.21269	-0.504708	-1.95204	4.37506	-0.352875	1.79857	-0.441509	-0.302619
	41.9	-0.326583	0.30752	1.15395	-1.0807	-0.450827	3.54745	0.478003	-0.594934	4.58692	3.42026	0.122197	4.64082	-0.617927	3.65135	1.15056	-0.0531716	-0.969967	-0.155761	0.0882646	-0.429298	-2.39221	1.98604	-0.426921	2.00784	-1.00977	-0.42435
	42	-0.566775	-0.209334	0.84088	-1.11524	-0.0586037	2.69796	-0.644914	0.100724	5.28066	6.21612	0.275198	5.08094	-0.570655	4.27369	0.706821	-1.46012	-0.444289	-0.00828403	-0.400453	-0.161401	-3.02447	4.88977	-0.822862	1.74711	-0.645751	-0.299235
	42.1	0.534321	0.159701	0.377082	-0.599649	-0.261786	2.37448	-1.23075	-0.412695	4.74934	5.00133	-0.00628583	5.39679	-0.72077	4.58642	-0.403961	0.189173	-2.23101	-0.426759	0.557925	-0.0329831	-2.51927	2.81017	0.063052	1.65374	-1.24835	-0.31285
	42.2	-0.286587	-0.239459	0.951207	-0.846608	0.385227	3.58863	0.11875	0.0755106	3.58344	4.6997	0.121938	5.81821	-0.797846	4.52698	0.99228	-1.44389	-1.046	0.865766	-0.786823	-0.349679	-1.82451	4.43909	0.203805	1.67055	-1.85466	-0.119738
	42.3	-0.269032	0.24419	1.08868	-1.56018	-0.260078	1.42225	-1.95064	-0.841859	2.89233	4.0481	-0.270119	6.36766	-0.893999	4.6337	1.67344	0.0253526	-0.89004	-0.279075	-1.05491	-0.727382	-3.05368	4.49312	-0.509156	1.6121	-1.38816	0.262562
	42.4	0.169751	1.1423	0.992677	-0.727852	-0.118285	2.10685	0.990769	0.353486	4.0277	6.09402	0.426525	6.8147	-0.982579	4.66168	0.0565167	-0.182641	-0.584451	0.0159075	-0.275578	-0.0526208	-2.47918	3.4967	-0.503424	1.41501	-1.30008	-0.0332763
	42.5	-0.616527	1.05763	0.289764	-0.141676	0.490801	1.29351	-0.713386	-0.84632	3.82332	4.74841	0.0272253	7.27018	-1.08782	4.35363	0.416082	-1.38715	-1.24866	0.401665	0.21532	0.00313516	-1.7793	0.790677	-0.629514	1.32212	-1.47651	-0.30856
	42.6	0.52866	0.386675	0.458076	-1.59971	0.948888	1.65901	-0.34754	-1.199	4.33262	5.4405	-0.0667644	7.14554	-1.16321	4.01738	0.743517	-1.28689	-0.72629	-0.0918385	0.289264	0.01707	-2.80519	2.41919	-0.651331	1.26434	-0.112165	-0.476697
	42.7	0.705647	2.5218	0.202154	-1.05686	1.21202	1.38378	-1.52954	-0.701728	4.55997	5.34035	-0.261497	7.74097	-1.21035	3.37371	0.359697	0.672334	-1.25345	0.224754	0.556187	-0.534949	-1.894	2.45203	-0.371655	1.31252	-1.22305	-0.467705
	42.8	0.332724	0.861397	1.0392	-0.743481	1.15297	2.26657	-0.326107	-0.497535	3.91093	7.02758	-0.229905	7.148	-1.30237	3.02933	0.458038	-1.3478	-0.518433	-0.479223	0.198538	0.385136	-2.77577	0.882151	-0.218728	1.14262	-0.845589	-0.636712
	42.9	0.786749	1.50549	-0.176817	-0.948031	0.836192	2.935	-0.738994	-0.525221	5.00976	4.50324	-0.20104	7.15139	-1.33042	2.73207	0.711605	-1.73108	-0.652504	-0.308208	-0.184406	-0.567272	-2.71406	1.87819	-1.11472	1.20425	-0.797153	-0.911691
	43	0.154982	0.474684	-0.0890449	-1.7011	0.777902	2.28774	-0.140467	-0.782995	4.09863	6.62884	0.901157	6.40231	-1.41419	2.68643	0.414256	0.172265	-2.03175	-0.629249	-0.310108	-0.453654	-2.12161	1.87445	-1.1069	0.858751	-1.01658	-1.0809
	43.1	-0.0563281	0.918667	-0.362826	-1.25987	1.06527	1.51467	-0.558451	-1.07624	5.93914	7.08415	-0.032478	5.76236	-1.45899	2.28443	0.687287	0.460034	-0.489333	-1.13041	0.475413	-0.777997	-2.55553	1.65673	-0.0142178	1.04637	-1.26704	-1.0853
	43.2	0.7802	1.1141	0.5338	-1.48243	1.40454	2.60388	-0.929831	-0.911861	4.01637	4.09269	0.293933	5.16552	-1.26915	1.99228	0.411342	1.70943	-1.22528	-0.515478	-0.303015	-0.373646	-2.36428	2.16077	-0.417793	0.982393	-0.841021	-1.10087
	43.3	1.30571	0.669606	0.206045	-0.530722	1.74305	2.5278	-0.366633	-1.26332	5.30686	4.55661	0.163801	5.4392	-1.02284	2.08303	-0.0572408	-0.131753	-2.02896	-0.77638	0.438994	-1.02268	-2.48669	0.679136	-0.725765	0.816502	-0.740101	-0.942832
	43.4	0.495975	0.971039	0.645041	-1.1703	1.2328	1.01311	-1.12882	-1.00937	6.4369	6.15698	-0.252287	4.5927	-0.658316	1.77852	0.655917	-1.0942	-1.59907	-0.561128	-0.116502	0.456031	-2.08365	3.67983	0.36651	0.847905	-1.0507	-0.689506
	43.5	1.07276	1.2963	-0.140721	-0.459928	0.701019	1.3239	-0.422596	-0.462101	3.97655	10.0806	-0.0284361	4.42734	-0.505676	1.38005	-0.404314	0.560499	-2.00608	-0.892491	-0.0901846	-0.504589	-3.22199	1.50905	-0.853275	0.652758	-0.907792	-0.517735
	43.6	0.307608	2.61339	-0.123696	-0.814708	1.26234	1.35239	0.0834631	0.117117	4.44746	3.65861	0.461573	4.04728	-0.56613	1.27698	-0.374523	1.32203	-0.33359	-1.04085	0.940935	0.352408	-2.52896	1.25461	0.702301	0.683043	-1.06675	-0.246334
	43.7	0.0677514	0.791597	0.274581	-1.84318	0.375546	0.309864	-1.21331	-0.387428	6.76529	5.32654	-0.376883	4.08233	-0.74569	0.996145	-0.14909	3.35611	-0.62935	-0.739482	0.556267	0.25169	-2.09511	1.35443	-0.558108	0.542674	-1.01065	-0.435946
	43.8	-0.120338	1.3356	0.0251016	-1.05634	0.667132	0.969743	-0.0266271	-0.288494	3.87835	5.20628	-0.148999	4.33598	-0.679077	1.01474	0.0448075	0.530183	-1.94264	-0.70909	-0.251795	0.667524	-2.24487	1.452	0.215156	0.637284	-0.927744	-0.645023
	43.9	0.116734	1.64106	0.616327	-1.13577	0.540969	1.45446	-0.778282	-0.388861	3.45627	5.34503	-0.681814	3.59409	-0.721163	0.583492	0.156329	0.906866	-0.570274	-0.615025	0.69285	-0.373121	-2.70597	4.27043	-0.838765	0.515418	-1.21965	-0.947832
	44	-0.624983	0.152266	0.302467	-1.75413	0.165657	2.09138	-0.235964	-0.255569	3.54573	3.66623	-0.378101	3.04246	-0.755922	0.77186	-0.117531	-1.60436	-0.811099	-1.22725	-0.201938	1.19117	-2.77799	4.50755	-1.27464	0.548586	-1.28549	-0.942244
	44.1	-0.231381	2.08839	0.593629	-1.40517	0.201785	1.23331	-1.41838	-0.118692	4.84225	5.3631	-0.366703	3.25456	-0.733796	0.559529	0.821685	2.41636	-1.35945	-1.25046	0.556917	0.664417	-2.78785	1.76763	-0.677659	0.313513	-1.91273	-1.06827
	44.2	0.117069	-0.192813	0.952044	-0.476468	0.0223009	2.01211	-1.65261	-0.112209	3.29386	4.36788	0.0572895	2.98723	-0.765787	0.699023	0.0579086	-0.61753	-1.31296	-0.816458	1.41788	0.652833	-2.66083	1.37997	-0.632113	0.433856	-0.387603	-0.80015
	44.3	-0.582295	0.510698	1.23899	-1.3822	-0.0226703	1.77781	-0.811993	-0.476936	2.85803	5.17073	-0.196121	2.67388	-0.857366	0.570889	0.753221	0.191598	-0.76401	-1.30606	2.09518	0.54947	-1.9322	-0.191549	-0.640986	0.330491	-1.19672	-0.947205
	44.4	0.0326652	0.762118	0.748108	-1.67492	-0.341857	2.56452	-0.72989	-0.178995	5.2585	5.04264	-0.212629	2.75976	-0.964305	0.745711	0.527415	-1.64779	-1.28336	-1.29627	1.47636	1.3178	-2.82368	1.72654	-0.122842	0.311963	-0.337239	-1.00749
	44.5	-0.263938	-0.629397	0.657714	-0.832	0.113867	2.21624	-0.295065	-0.384704	5.86046	4.9221	-0.0616376	2.744	-1.03611	0.412927	0.546297	1.38069	-2.3282	-0.952848	1.63791	1.09286	-1.7987	1.41849	-0.782207	0.20093	-1.23289	-1.08172
	44.6	0.204922	0.393485	1.47936	-1.29544	-0.392632	2.38701	-0.363563	-0.272866	4.86286	3.75144	-0.154488	2.52454	-1.1085	0.364217	-0.462422	-0.589078	-1.71017	-0.712199	2.11552	2.08034	-2.64636	0.516484	-0.0585852	0.420943	-0.631175	-1.11177
	44.7	0.372266	0.284486	1.89562	-0.92875	-0.0374582	2.35819	-0.595068	-0.711644	5.63933	5.92473	-0.0790925	2.86518	-1.07345	0.372888	0.292017	-0.443797	-1.11467	-0.825248	2.49559	0.384211	-2.88729	2.10926	-1.83969	0.712188	-1.49271	-1.16634
	44.8	0.699085	0.602539	0.0601672	-1.43944	-0.131034	2.74809	-2.0305	-0.482848	3.61006	5.40063	-0.0522997	2.16907	-0.879267	0.0791819	-0.0380212	-0.55785	-1.24444	-1.31793	2.71819	1.02629	-3.32032	1.10628	0.460381	0.472252	-1.0963	-1.29763
	44.9	0.413427	0.319656	0.735341	-1.57052	-0.535095	2.77029	-0.672611	-0.647015	3.37739	2.81524	0.0548724	2.2268	-0.572519	0.0857302	0.431178	0.949771	-0.431242	-0.652108	2.61911	1.47151	-3.01385	2.51968	-1.60105	0.570534	-0.965337	-1.00597
	45	0.0664551	-0.0370688	2.19039	-0.0181245	-0.826659	2.54378	0.17735	-0.341849	2.58769	3.06645	-0.0711015	1.92756	-0.293151	0.173267	1.1399	0.264965	-2.324	-1.06565	3.82818	2.38778	-2.17295	1.67564	0.209919	0.570432	-1.28096	-0.732654
	45.1	-0.565754	0.341976	1.21273	-1.05047	-0.0944175	3.0388	-0.253191	-0.850953	2.51528	3.13868	-0.174281	2.26159	-0.0978207	0.018951	0.441239	0.247814	0.0312594	-0.750977	2.28801	1.87579	-2.98864	3.33138	-0.885513	0.883498	-1.32632	-0.336822
	45.2	0.822452	-0.464593	-0.53197	-1.74019	-0.174077	2.38778	-0.35494	-0.519403	3.91726	3.29211	-0.704926	2.04912	-0.314442	0.0222956	1.35199	0.477088	-2.09408	-0.933257	2.98181	1.87444	-3.33275	0.792523	-1.36884	1.03229	-1.30425	0.026101
	45.3	-0.792119	0.239062	0.175806	0.0669935	-0.74239	2.03382	-1.25378	-0.217645	3.34915	2.04164	-0.0131766	2.29213	-0.414654	0.107268	1.55023	-0.136667	-0.718767	-0.850453	4.62731	1.00572	-2.38987	1.39514	-0.73114	1.06262	-1.02876	0.437759
	45.4	-0.145173	0.740908	0.16987	-1.28461	-0.339666	2.19949	-0.374941	-1.107	2.73754	4.31119	-0.374013	2.21825	-0.641959	-0.095087	1.42014	-1.13041	-1.24836	-1.17604	3.83335	2.03633	-2.9382	1.27492	-0.670821	1.13773	-0.939599	0.998261
	45.5	-0.498621	0.168551	1.81926	-0.962183	-0.608074	2.57043	0.115659	-0.334262	3.93668	3.92216	-0.531528	2.01069	-0.757796	-0.00702945	1.63429	-0.933574	-0.464906	-1.27246	3.8237	1.30368	-3.20712	0.0652811	-1.31488	1.02721	-1.47801	1.8586
	45.6	-0.170649	0.53341	1.3862	-1.27164	-0.274427	2.71417	-1.16554	-0.719332	3.97751	6.01804	-0.24395	2.03028	-0.901653	-0.0508855	2.32348	-1.3734	-1.06166	-1.49703	3.68228	1.69337	-3.06409	0.357947	-0.929803	1.28443	-1.2532	1.90925
	45.7	-0.0508729	1.52379	0.466208	-1.90614	-0.999867	1.46053	-0.0162122	-0.844963	2.89706	6.63541	-0.234366	1.94693	-0.968431	0.104283	2.10578	-0.499308	0.772835	-1.54899	4.98375	1.0804	-2.87152	1.11842	-0.110252	1.26377	-1.71939	1.88764
	45.8	0.255144	0.0181839	1.62918	-0.999726	-1.09866	3.69021	-0.847138	-0.80602	2.61569	5.21706	-0.173767	2.30034	-1.03441	0.218701	2.47579	0.23126	0.978923	-1.41101	4.08847	0.976059	-3.40249	1.3235	-1.58961	1.5748	-1.45279	1.54012
	45.9	-0.995833	-0.521488	2.07207	-0.293868	-0.712502	1.91584	-0.455799	-0.955448	2.98823	3.33688	-0.373652	2.46555	-1.12318	0.0708395	2.47324	1.77654	-0.486248	-1.32176	5.16487	1.02617	-2.81496	-0.416701	-0.731727	1.47259	-0.379535	1.07186
	46	-0.314682	0.192085	1.57101	-1.08763	-0.644545	2.80211	-0.601356	-1.23488	2.36215	6.35369	-0.222478	2.34325	-1.0709	0.0930649	2.16847	-1.72196	0.434432	-1.64702	4.49803	0.581646	-3.13621	-0.504395	-1.06324	1.56483	-1.94322	0.818291
	46.1	-0.901763	-0.385922	0.330579	-0.473129	-0.442709	2.9008	-0.94206	-1.14239	3.96839	3.0192	-0.451933	2.16361	-1.06729	0.19041	2.57015	-1.62144	1.75972	-1.04316	5.03204	0.811975	-2.39553	3.53778	-0.722171	1.48634	-1.43891	0.632169
	46.2	-0.613782	1.2728	1.79626	-1.28126	-0.886219	1.90795	-0.389242	-1.25333	2.56198	6.20631	0.421211	2.2563	-0.930805	0.161511	2.00604	-0.459806	0.419704	-1.54782	4.21293	0.798342	-3.11828	0.0786692	-1.52127	1.43276	-2.21648	0.359488
	46.3	-0.417348	-0.149856	0.632875	-1.6216	-0.106634	2.4885	-1.08387	-1.01402	2.92061	3.69951	-0.0824961	2.25674	-0.537573	0.617956	2.14258	-0.779478	0.241497	-1.4329	5.18262	0.706233	-2.467	0.316635	-1.35567	1.42499	-0.945132	0.140902
	46.4	-0.420521	0.670907	1.0173	-0.679273	-0.415238	2.11968	-0.609314	-0.835785	3.55826	2.89856	-0.0933976	2.03465	-0.196572	1.39684	2.63019	-1.12541	0.366425	-1.66706	4.71305	0.842229	-2.36365	1.65323	-0.319341	1.20754	-1.07321	0.0525461
	46.5	-1.0097	1.149	1.24583	-1.92233	-0.230439	2.25231	-0.354995	-1.50579	1.07115	3.12985	-0.364793	2.07227	0.104346	1.35757	2.82672	0.761898	0.811154	-1.4472	4.56861	0.738109	-3.59626	-0.0779158	-0.277335	1.28001	-1.67319	0.00761593
	46.6	-0.545464	1.15429	1.28899	-1.19904	-0.73118	2.32952	-0.755664	-0.704042	2.74355	4.44303	0.0707623	1.60636	0.341359	1.28407	1.7368	0.155335	-0.140589	-1.60301	3.37894	0.160664	-2.63704	-1.1626	-0.705403	1.01739	-1.46624	-0.0756491
	46.7	-0.570796	1.25486	-0.102389	-1.59985	-0.141138	2.96169	0.475148	-1.62361	1.84396	1.66396	-0.172693	1.88698	0.105909	1.13903	2.22937	-1.68716	0.682659	-1.2142	4.19422	0.98396	-2.42678	-0.133785	-1.85371	0.991916	-1.46505	-0.071941
	46.8	-0.888831	1.24593	0.721292	-0.39058	-0.788729	1.12586	-1.59676	-0.971739	1.40351	4.5467	-0.145378	1.38027	0.0689988	0.809456	1.92472	-0.038452	-0.0131914	-1.3672	3.64439	0.471213	-2.46905	0.033039	0.700409	1.04846	-1.1239	-0.326651
	46.9	-0.0774187	0.830935	-0.278307	-1.841	-0.670429	3.74523	-0.360091	-1.52085	1.89251	1.77846	-0.295378	1.41571	-0.120721	0.766722	3.15415	-0.914885	-0.160579	-1.8541	2.70741	0.46712	-1.49984	3.63566	-0.361896	0.970739	-0.720258	-0.314376
	47	0.221063	-0.139442	1.28386	-0.910026	-0.618338	2.27737	-0.580738	-1.44671	2.93414	3.47709	0.0298173	1.14496	-0.254815	0.530324	2.85697	-0.535841	0.292477	-1.31981	2.43202	0.93076	-2.11373	-1.12358	-0.583748	0.886569	-1.30971	-0.423467
	47.1	0.0345527	-0.129689	0.205323	-1.64937	-0.594871	1.41895	-0.528682	-1.48951	3.49035	2.81172	0.350054	0.952284	-0.460355	0.427182	3.37214	-0.825097	-0.750347	-1.35897	2.85551	0.378517	-1.94763	0.635885	-2.0918	0.970758	-0.704325	-0.634942
	47.2	0.418103	0.502299	0.882224	-1.37349	-0.596942	4.10511	0.75149	-0.804084	2.30766	1.67963	-0.139885	0.917871	-0.606304	0.364888	2.78801	1.34432	1.18232	-1.94126	1.88549	0.195863	-1.80061	-0.241268	-1.33287	0.844504	-1.25723	-0.922045
	47.3	0.414374	0.704141	1.22658	0.0471381	-0.0853604	1.70249	-1.24594	-1.7089	1.76227	3.82227	-0.167089	0.97586	-0.727905	0.204106	2.81116	0.212346	-0.813947	-1.69925	1.22632	0.464169	-2.45295	0.936989	-1.58244	0.817934	-1.32898	-1.01367
	47.4	0.331402	-0.575826	0.380903	-1.71062	-0.417412	1.74088	-0.290797	-1.57462	0.892026	2.842	-0.113986	0.685454	-0.814714	0.266521	3.68787	-3.10593	0.380172	-1.43143	2.34503	-0.0430129	-2.20935	0.344152	-1.03287	0.929397	-1.81283	-1.2077
	47.5	0.597849	-0.885305	0.158824	-1.99213	0.288638	1.05087	-0.626735	-0.746864	2.27144	3.02333	-0.430936	0.951882	-0.871948	0.690472	3.90877	0.323576	-0.126178	-1.59822	1.34769	0.619624	-1.92867	-0.48411	-1.46866	1.04031	-2.18349	-1.31269
	47.6	-0.125663	0.361973	2.958	-3.00188	-0.0175976	1.74861	-0.147347	-1.1971	2.0947	3.1246	-0.314659	0.552138	-0.852482	0.5766	2.93679	-1.24871	1.065	-1.37856	2.37027	0.507922	-1.97153	0.805213	-0.945472	0.732266	-1.15661	-1.37975
	47.7	-0.290562	0.69552	0.0902157	-1.45966	0.264944	2.41758	-1.6072	-1.69084	2.00791	3.39269	-0.0229878	0.596599	-0.836305	0.632042	3.39847	-2.24124	0.0703132	-1.6003	2.916	1.27726	-2.16943	-1.26864	-0.637499	1.06091	-1.02349	-1.53697
	47.8	-0.378331	-0.490775	1.10275	-2.3811	0.536746	2.53477	1.05935	-1.67881	2.19044	3.78512	-0.0306282	0.61773	-0.939198	0.769881	2.37204	-1.84997	-0.45921	-1.48959	4.73551	-0.182367	-2.21148	0.497156	-0.804332	1.01405	-1.92279	-1.53673
	47.9	-0.645135	-0.302328	-0.343609	-1.05197	0.216624	4.094	-1.39429	-1.39985	3.00487	2.32214	-0.589019	0.599621	-1.02997	0.915589	2.48691	-1.25136	1.81744	-1.13635	2.59447	-0.0352677	-2.74949	-1.03795	-1.03436	0.987234	-1.7464	-1.62412
	48	-0.732171	-0.731921	0.69054	-1.22395	0.444624	4.91974	-0.757976	-1.07807	1.02219	4.75364	-0.0544391	0.399635	-1.14021	0.647778	2.46657	-1.11372	-0.567726	-1.52512	3.45675	-0.0101571	-2.62181	3.68558	-1.38348	0.691105	-0.88025	-1.75841
	48.1	-0.209634	0.439506	2.29081	-1.92064	0.592001	5.54907	-0.435023	-1.24626	1.87403	3.36865	-0.50498	0.435421	-1.09298	0.561501	2.43315	-2.21851	1.43714	-1.15353	2.20632	-0.284575	-3.37533	0.38147	1.60264	0.716589	-1.2434	-1.78517
	48.2	-1.15435	1.15339	1.86454	0.233614	0.393334	6.66973	-0.727915	-1.38312	1.88456	5.26634	-0.34846	0.782605	-0.997926	0.393979	2.24613	0.116599	-0.746388	-1.37741	3.01993	-0.107908	-2.00283	1.65009	-1.09967	0.581477	-1.18765	-1.69485
	48.3	-0.339518	-0.295788	0.238313	-1.35777	0.477599	6.2285	0.0717266	-0.890627	0.708279	2.75382	-0.169	0.181874	-0.850883	0.193805	2.43316	-0.910296	-1.49351	-1.03216	1.18545	0.712221	-2.28839	1.61353	-1.35432	0.794957	-1.57883	-1.73657
	48.4	0.0192006	0.66212	-0.308793	-0.487995	0.0146247	8.8741	-1.16821	-0.86155	3.19772	3.25038	-0.313727	0.46759	-0.863586	0.161974	2.0476	-1.5771	-0.362391	-1.58638	2.68477	0.195672	-2.53509	-0.473322	-1.52613	0.591235	-1.84429	-1.85921
	48.5	0.571657	-0.120235	0.58565	-0.648495	0.0392881	8.75843	0.00869042	-1.70098	0.961039	3.63555	-0.327122	0.381565	-0.941728	-0.0609842	2.58103	0.066336	-0.422871	-1.59859	1.66079	0.486815	-2.86928	0.178532	-0.430066	0.652632	-1.30419	-1.99045
	48.6	1.71712	1.47774	-0.0237041	0.577246	-0.124369	6.94093	-0.863725	-1.71175	1.95391	2.63608	-0.020165	0.862483	-0.871826	-0.0464767	1.82234	-1.22994	-0.441815	-1.90976	2.09696	0.253632	-2.12028	-0.664181	-1.32512	0.616434	-0.983568	-1.77788
	48.7	1.15263	0.0585177	-0.166704	-0.363137	-0.249168	7.77478	-0.911547	-1.22279	1.77271	4.09935	-0.347506	1.76178	-1.02009	0.150037	3.06605	-1.72759	-1.21977	-1.75274	1.08046	0.232322	-2.77001	0.442725	-1.36338	0.515376	-1.51819	-1.75073
	48.8	0.842803	0.871216	0.279071	-0.731423	0.0382567	7.97697	-0.104736	-1.34629	1.99174	1.77984	-0.171103	1.9864	-1.09852	1.06165	3.54475	-0.498249	0.961342	-1.65609	2.19736	0.195416	-2.83993	0.755177	-1.29164	0.517313	-1.84933	-1.56639
	48.9	0.298452	-0.209544	1.14203	-1.19721	-0.0729323	7.43653	-0.41449	-1.41202	1.00393	3.44858	-0.635185	1.53449	-1.24997	1.14746	1.88512	-1.87912	-1.41613	-1.84491	0.704599	0.19106	-1.94493	-1.5174	-1.32992	0.344152	-1.17365	-1.79002
	49	0.596184	-0.43128	1.53697	-0.30332	0.766595	6.15754	-0.395098	-1.09202	3.10269	2.59051	-0.303161	1.759	-1.30165	2.37741	1.61761	-1.21953	1.31246	-1.17484	1.903	0.783708	-3.12037	-0.351195	-1.51535	0.307085	-1.33233	-1.82977
	49.1	-0.0115309	1.06282	-0.35291	-0.367284	0.228939	6.77821	-0.139183	-1.60613	1.47074	2.20042	-0.370414	2.36601	-1.41103	2.8285	1.42405	-1.16819	-0.0202201	-1.75069	2.47371	0.622324	-1.9769	-0.816685	-1.47014	0.332532	-1.30979	-2.04431
	49.2	0.220479	-0.165756	0.640911	-0.646895	1.24739	5.16666	-1.31898	-1.63284	-0.202532	4.40189	-0.547808	2.29322	-1.39416	2.76887	2.41013	-1.10576	2.04836	-1.37122	1.10726	-0.222594	-2.50074	-0.766203	-2.12202	0.470618	-1.83216	-1.9377
	49.3	0.178239	0.80813	0.0498359	0.453635	1.49342	5.20589	-0.890255	-1.1693	0.771783	1.67288	-0.419703	2.2192	-1.55307	2.63578	1.406	-0.711423	-0.565778	-1.6048	1.36715	0.829214	-3.35632	-0.273562	-0.772238	0.562171	-1.11066	-1.82975
	49.4	0.176368	-0.539622	1.07934	-0.255481	1.6551	5.00219	-0.469982	-1.51431	0.517567	4.59841	-0.391167	1.81806	-1.60487	2.46975	1.14968	-0.911149	-1.39658	-1.91759	1.79384	-0.135557	-2.9603	0.00324803	-1.01863	0.306032	-1.53493	-1.87049
	49.5	0.368732	-0.11364	0.0633609	0.00960457	1.14255	4.82858	0.696732	-1.53002	1.96165	2.52073	0.195744	2.17906	-1.64879	2.40405	1.03543	0.0370233	-1.32141	-1.58074	2.26515	-0.221355	-2.46626	0.551271	-1.25897	0.634411	-1.42536	-1.88632
	49.6	0.445552	-0.644962	2.00132	0.362865	0.806262	4.60563	-0.675345	-1.70211	0.989894	3.50693	-0.458098	1.81975	-1.55637	2.59726	1.64279	-0.308591	-0.740025	-1.72284	2.57666	0.351345	-3.5601	-0.719161	-1.80602	0.238203	-1.59409	-1.95105
	49.7	0.157458	-0.176664	-0.0293033	0.48178	0.524863	4.2828	-1.90588	-0.854765	2.42862	1.66114	-0.210121	1.97233	-1.29151	2.40224	1.72393	-2.82491	-0.515732	-1.9035	2.59283	-0.260245	-2.34646	-0.685158	-1.53531	0.440745	-1.44225	-2.01336
	49.8	1.30566	1.64245	1.01382	0.424512	0.418666	4.67178	0.168354	-1.36564	-0.0612655	3.04336	-0.185334	1.67368	-1.22232	2.20508	1.97549	-0.352658	0.367147	-1.52001	2.47367	0.239481	-3.7292	-0.642968	-1.15862	0.305053	-1.10506	-1.93403
	49.9	0.0461063	0.816173	-0.0879857	-0.881906	0.626956	3.41808	-0.364735	-0.7314	1.17234	4.5043	-0.130823	1.40156	-1.25283	2.39091	1.91637	-0.467707	-0.523859	-1.56619	2.17722	0.300142	-2.36928	-0.563545	-1.32471	0.542135	-1.06924	-1.67411
	50	0.760179	-0.0673754	0.837257	0.652921	0.409567	3.84325	-1.71965	-0.964109	0.116912	2.30011	-0.57918	1.3075	-1.28161	1.94774	3.32716	-0.844741	-1.27778	-1.22866	3.34721	-0.449839	-3.01286	-0.238355	0.537738	0.552045	-1.31753	-1.20853
	50.1	0.470873	1.88044	1.11917	-0.060953	-0.0406726	5.22002	0.0435103	-0.653892	0.950146	3.77372	0.221043	1.33647	-1.31069	2.00911	1.83947	0.584146	-0.800977	-1.34218	2.58443	0.851283	-2.6886	-0.0633083	-1.34563	0.373026	-1.36103	-1.5578
	50.2	0.947912	-0.722301	0.683219	-0.432589	-0.126763	3.37173	-0.407738	-0.655361	2.62677	4.10922	-0.270405	1.16442	-1.3298	2.11529	2.31149	-1.94438	-1.46591	-1.55041	3.41127	0.379526	-3.06429	0.0524471	-0.358106	0.632428	-1.76039	-1.5824
	50.3	0.549075	0.106323	0.597622	0.14541	0.350195	2.99542	0.227584	-0.197296	1.6967	2.35445	-0.49638	0.726315	-1.32145	2.74695	2.53775	0.720479	-1.2219	-0.995914	2.89253	-0.530519	-2.2179	0.696636	-2.43586	0.668523	-1.51489	-1.71437
	50.4	0.235512	-0.471893	1.54195	-0.307286	0.455583	3.61295	-1.28643	-0.41439	1.75757	3.09734	-0.469208	1.10627	-1.47941	2.9715	1.17044	-1.87711	-1.0132	-1.80933	3.22241	0.0689519	-3.19904	-1.39397	-0.543221	0.616908	-1.3819	-1.72937
	50.5	0.0496388	0.160048	0.270787	0.605345	0.610013	2.68154	-0.661446	-0.690199	1.68988	3.97055	-0.269163	0.954778	-1.55145	3.15981	2.0345	-0.678188	-0.285224	-1.37567	3.58012	-0.266733	-2.7001	0.796907	-1.1241	0.541095	-1.76678	-1.97319
	50.6	0.291327	-0.0703104	0.474084	-0.534802	1.11963	3.16285	-0.641369	-1.13631	2.85055	0.949218	-0.695656	0.740776	-1.53351	2.54148	1.73374	-2.55103	-0.97588	-1.70579	2.94046	-0.123189	-2.82546	-0.132955	-1.53876	0.490276	-1.62074	-1.99076
	50.7	-0.700498	-0.311513	-0.15394	-0.000131164	1.34068	2.59364	-0.642027	-0.536164	2.40567	2.95053	-0.00211483	0.993364	-1.6066	2.5248	1.24384	0.0229564	-1.48262	-1.35102	2.51354	-0.66784	-3.18141	1.22344	0.0215274	0.691017	-1.73489	-1.90503
	50.8	0.0520085	0.475753	0.121015	-0.952495	1.01476	2.15698	-0.98863	-1.22372	3.2906	1.89587	-0.636309	0.830323	-1.48467	2.09861	1.02517	-1.15539	-0.412313	-1.62413	3.32328	0.267274	-2.9798	-0.435294	-1.00406	0.492107	-1.26319	-1.93816
	50.9	-0.609551	0.404051	0.58593	-1.19064	1.17035	3.25195	0.600889	-1.48724	2.37399	3.00385	-0.0560054	0.532842	-1.53697	2.09213	1.83417	-0.27716	-1.33357	-1.18249	2.76579	-0.362938	-3.03845	-0.966355	-0.918955	0.533418	-0.870412	-1.84853
	51	-1.01133	0.399692	0.519828	-1.75774	1.28078	1.88845	-0.310144	-0.830745	1.76906	2.36703	-0.234397	0.175316	-1.61859	1.67938	2.25984	-1.61409	-1.30099	-1.53168	2.91288	-0.189967	-2.66807	0.193466	-1.44259	0.973528	-1.85369	-2.01923
	51.1	-1.29585	0.1591	0.152332	0.444213	1.64083	3.69446	-0.0350367	-0.98222	0.944357	5.34644	0.0529882	0.63582	-1.56221	1.73176	1.64863	-0.262823	0.730251	-1.37071	1.40772	-0.960598	-3.06415	0.222243	-1.18877	0.617559	-1.86399	-2.11337
	51.2	-1.19565	-0.864904	-0.0985415	-1.28008	1.0767	2.97298	0.889496	-1.41999	1.91116	3.02253	-0.398826	0.231168	-1.66501	1.40029	0.988423	-0.0392555	-0.730302	-2.20826	1.72627	-0.385652	-3.16047	-2.12507	-1.33907	0.613986	-2.00577	-2.19457
	51.3	-1.03033	0.728542	1.27679	-0.589831	0.990729	1.45781	1.53465	-1.0642	0.188718	4.89494	-0.0337263	0.256958	-1.68288	1.38138	2.64279	-1.19442	-1.30846	-0.860971	0.423263	0.0921299	-2.56909	2.02444	-1.02268	0.547344	-1.66773	-2.28842
	51.4	-0.428737	0.959291	0.399299	-1.04978	1.17744	3.45985	2.44734	-1.11845	1.5649	2.35847	-0.311618	0.423222	-1.76334	1.37417	2.22739	-3.16758	-0.917575	-1.34724	1.25863	0.0717695	-3.12633	-0.545252	0.166613	0.568511	-2.16316	-2.33571
	51.5	-1.25148	-0.732091	0.0659572	-0.200879	1.31711	1.20944	1.40495	-1.6062	1.45359	3.90051	-0.0766115	0.344637	-1.91351	1.39993	1.71504	-0.0572825	-0.870689	-1.19552	2.82209	-0.593425	-2.7095	-0.651523	-2.3418	0.648987	-1.95623	-2.29201
	51.6	-1.37692	0.433692	-0.286654	-1.40322	1.58019	1.32274	1.14135	-1.48325	2.49453	1.84999	-0.825434	0.294803	-1.8482	1.04728	1.97416	-0.153754	-1.73508	-1.49731	1.25596	0.333423	-2.46882	-0.151681	-0.160076	0.49167	-1.6436	-2.489
	51.7	-0.761942	0.353517	0.862645	-0.592036	2.01265	1.95659	1.48757	-1.24191	0.635298	2.9708	-0.637578	0.409841	-1.80424	1.09035	0.87442	-0.781484	0.352484	-1.57568	0.2247	-0.220782	-3.25241	1.07528	-1.20082	0.402907	-1.66771	-2.3037
	51.8	-1.05539	-0.367883	0.182606	-0.896867	2.80805	2.81453	0.301351	-1.63716	3.74562	2.72322	-0.645001	0.171789	-1.87074	1.20124	1.45435	-1.79988	-1.15758	-1.59945	0.156179	-0.589722	-3.18278	1.43009	-1.22954	0.57092	-2.45994	-2.1986
	51.9	-0.437904	-0.838403	-0.477002	-0.276052	2.63883	2.70193	2.45811	-1.06996	1.88063	1.92448	-0.325635	-0.24194	-1.90788	0.97873	1.38883	-0.744096	-1.98989	-1.36095	2.59956	-0.672349	-3.15028	-0.236826	-1.4151	0.356752	-2.07288	-2.16147
	52	-0.730674	-0.690706	0.592062	-1.20205	2.25668	3.65061	3.14992	-1.35139	1.60915	2.67163	-0.210267	0.191805	-2.00392	1.15758	2.85519	-2.92576	-2.00808	-0.629218	0.801779	0.0525335	-3.36818	0.197635	-0.204457	0.429083	-2.10758	-2.0599
	52.1	0.546381	-0.0290206	-1.38674	-0.00809307	2.64613	1.64605	3.82364	-1.8515	0.757657	2.0131	-0.237626	-0.285793	-1.93369	1.67296	1.79149	-2.03201	-0.406689	-1.65672	0.0198516	-0.854707	-3.16407	-0.659005	-0.171015	0.311981	-1.19332	-1.74876
	52.2	-1.25939	-0.178469	1.33494	-1.10557	3.05902	2.63484	2.63517	-1.30513	1.96099	5.87041	-0.257696	-0.298197	-1.94813	1.92435	1.50855	-1.17116	-1.0884	-1.46522	0.506692	-0.797884	-3.79881	-0.0770349	-1.37472	0.284216	-1.47089	-1.59479
	52.3	-0.411455	-0.337097	-0.411885	-1.24132	3.27733	3.10505	4.80481	-1.62807	1.53501	2.39745	-0.447355	-0.398843	-2.04355	2.00281	0.769848	-0.848657	0.290701	-1.53096	0.639335	-1.1541	-2.55724	0.525657	-1.20283	0.14201	-1.86802	-1.20291
	52.4	-0.727146	0.26335	0.318379	-1.18565	2.50833	2.51194	4.01469	-1.1748	2.69292	1.7301	-0.612672	-0.177943	-2.11223	2.20267	1.3558	-1.2642	-1.05698	-1.3641	0.0996022	-1.00173	-3.48901	-0.174967	-0.314698	0.250901	-1.93758	-0.960758
	52.5	-0.618822	-0.408893	-1.20737	-0.672995	2.50012	1.67952	3.92255	-2.17705	0.902564	1.91641	0.017163	-0.457068	-2.15537	2.12681	2.94782	-1.03981	-0.602651	-1.56462	0.489266	-0.488545	-2.90207	-0.264912	0.839118	0.25288	-1.73152	-0.854825
	52.6	-0.100201	0.653115	-0.0630908	-0.859837	3.5044	2.58077	4.64879	-1.47501	1.58102	1.84275	-0.15407	-0.0981395	-2.1105	1.91445	1.93875	0.145269	-1.27946	-1.05188	0.034958	-1.29768	-3.69923	0.743226	-1.06179	0.240326	-1.59861	-1.0055
	52.7	-1.08029	0.0106459	0.74695	-1.09265	2.89427	0.894805	5.48324	-1.56586	3.27439	2.48565	0.235755	-0.420612	-2.05232	1.40045	2.38268	-1.09567	-0.886497	-1.85172	1.58295	-0.680271	-3.66452	-1.98039	-0.581045	0.0502997	-1.6297	-1.45826
	52.8	-0.70972	-0.153861	0.280665	0.593015	3.58247	1.7329	4.72143	-1.76362	0.146182	0.657398	-0.224581	-0.403576	-1.95942	1.21758	2.81809	-0.424242	-1.44464	-1.25876	0.313904	-0.260442	-3.59906	1.60206	-0.946999	0.0451681	-2.14848	-1.38764
	52.9	-0.938142	-0.00540625	-0.424998	-0.674444	3.20066	2.56581	3.88174	-1.64518	1.39689	3.93578	-0.024215	-0.074697	-1.73351	1.1355	2.59087	-1.90721	-2.14499	-1.17146	0.0123328	-0.272988	-3.37261	-1.4913	-0.0861569	-0.0239981	-1.95027	-1.62836
	53	-1.53862	0.273313	-0.192242	-1.10775	2.45194	1.89365	6.76283	-1.50229	1.51116	2.79158	0.0807605	-0.303882	-1.64296	0.779506	2.77538	-0.373422	-0.390725	-1.78443	0.468684	-0.647616	-3.50509	0.597558	0.382483	0.0944661	-1.71542	-1.65854
	53.1	-0.505704	-0.897896	-1.11536	-1.1782	2.01608	1.24214	5.37191	-1.6495	0.783068	1.75254	-0.180892	-0.279808	-1.52502	0.587162	2.25594	-1.07943	-1.50769	-1.74423	0.696902	-0.737935	-3.58717	-1.84262	-1.30126	0.218341	-2.04747	-1.85278
	53.2	-1.56956	-0.26332	-0.501967	-1.87896	2.17746	1.90848	4.75374	-2.2417	1.27674	2.37276	-0.183401	-0.617433	-1.46955	0.485201	1.80552	-0.874886	-1.31773	-1.69249	0.885834	-0.537411	-2.8788	0.684586	-2.14103	0.0210723	-2.16834	-1.65597
	53.3	-1.0809	-0.940708	-0.356938	-1.43017	1.83968	2.12607	5.16226	-1.51662	0.801816	0.703275	-0.317556	-0.760559	-1.42039	0.17019	2.38673	0.453304	-2.19742	-1.1956	0.58474	0.465378	-2.62812	-1.7396	-1.44879	-0.0314009	-2.07916	-1.76785
	53.4	-0.94798	-0.0192846	-0.230266	-0.0939467	1.74632	1.56067	4.24535	-2.04859	0.940811	2.95755	-0.450857	-1.06069	-1.39773	0.334247	1.88871	-1.25635	-0.7257	-1.30037	0.747434	-0.429898	-2.59091	0.508069	-1.80285	-0.148186	-1.99103	-1.71246
	53.5	-1.7565	-0.338712	-0.935579	-1.40673	1.68446	1.69674	4.78129	-1.71421	1.01462	3.74676	-0.332908	-0.805983	-1.43931	0.399728	2.84362	0.38078	-1.45673	-1.47597	-0.556288	-0.0405319	-3.1537	-0.303392	-1.54783	-0.126072	-1.79123	-1.21352
	53.6	-1.25909	0.921406	-0.19468	-1.8717	2.42061	0.11509	4.33661	-1.72514	0.618642	2.69246	-0.455528	-0.930655	-1.46179	0.292255	1.94598	-1.04353	-1.13239	-1.66492	0.662166	-0.0864673	-2.39997	-0.0646576	-2.16963	-0.193922	-0.772451	-1.19645
	53.7	-1.02518	-0.316487	-0.318643	-0.902418	1.74419	1.52138	4.56765	-1.78648	0.677632	0.709815	-0.276424	-0.902252	-1.49254	0.104692	2.50624	-0.574727	-0.699283	-1.22797	-0.0777671	0.111306	-2.70286	-0.278846	-0.770641	-0.269778	-1.8967	-1.25704
	53.8	-1.41034	-1.17468	-0.178749	-0.165406	1.93858	0.958067	4.49167	-1.8661	0.785571	2.34849	0.0443455	-1.00582	-1.49128	0.295656	2.70849	-2.07276	-0.661639	-1.25154	-0.584548	0.82299	-2.84109	0.549408	-0.968879	-0.103509	-1.70329	-1.32987
	53.9	-1.33687	-0.150814	-0.292832	0.17753	2.16599	1.66786	3.90303	-1.26841	2.58161	1.06587	-0.440802	-0.757247	-1.41437	0.0986422	3.21123	-0.259041	-0.354756	-1.3892	-0.183777	1.02832	-1.702	-0.84984	-0.447457	-0.107141	-1.84318	-1.48666
	54	-1.29419	0.826079	-0.292858	-1.74299	1.952	1.79698	3.46116	-2.22965	1.004	3.343	0.00238725	-0.733436	-1.3387	0.0989746	1.84186	-2.3074	-0.905769	-1.83755	0.807781	0.495259	-2.12831	-1.00494	-1.31861	-0.240512	-2.02592	-1.70089
	54.1	-1.00562	0.0765454	0.309027	-0.614824	1.92064	2.29983	4.1795	-1.70656	1.21105	2.949	-0.697731	-0.558254	-1.31445	0.115849	2.79294	0.566971	-0.186274	-1.95932	0.233375	0.473757	-2.13832	-1.17112	-0.875159	-0.0617113	-2.41044	-1.77864
	54.2	-0.952592	-0.340181	0.422191	-0.204121	1.38693	1.28082	4.05029	-2.02415	-0.00110116	2.44177	-0.000781037	-0.439407	-1.23875	0.357447	1.06294	-1.20446	0.243345	-1.67582	-0.0373695	1.29926	-1.96356	-0.890571	-1.68525	-0.213248	-2.13185	-1.88629
	54.3	-1.1465	0.298888	-0.661169	-1.72159	2.05626	1.42957	3.74825	-1.71984	1.54207	2.47895	-0.769206	-0.401581	-1.2591	0.0315984	2.56881	0.367737	1.96818	-1.71437	1.0502	2.16129	-1.74253	-0.562572	-1.96328	-0.0806924	-1.94574	-2.11015
	54.4	-1.55987	0.00630742	0.575134	-0.754803	1.94688	3.35688	3.68261	-2.0287	0.547704	4.91513	-0.388409	-0.267197	-1.32591	0.119416	3.14641	-0.0423025	-0.708755	-1.3037	-0.544632	1.18043	-1.59734	-1.31195	-1.05962	-0.066527	-2.58711	-2.07599
	54.5	-0.397107	-0.411184	0.352709	-0.38768	2.23412	3.84061	3.79303	-1.96681	0.972266	2.60587	0.00108413	-0.641507	-1.31535	-0.120085	2.31356	-0.280288	-0.921489	-1.22397	-0.408136	1.07211	-1.65561	-1.12012	-1.35576	-0.0388265	-2.65484	-2.05508
	54.6	-0.477107	-0.254762	-0.172791	-1.51231	1.65215	4.67085	3.40249	-1.34779	1.73826	3.81431	-0.405217	-0.32117	-1.19913	-0.352807	2.34282	0.739536	-1.45136	-1.0496	-0.127852	1.82767	-0.334688	-0.152268	-1.60633	-0.185022	-2.19157	-1.84615
	54.7	0.054411	0.208879	-0.646643	-1.03527	1.57533	6.23055	2.94928	-1.82641	0.73032	4.22742	0.0300902	-0.489594	-1.05647	-0.00288756	1.9644	0.489833	-1.36199	-1.96494	1.08221	1.43146	-2.07186	-0.804822	-1.62642	-0.16909	-1.97334	-2.16673
	54.8	-0.735659	-0.556641	-0.779645	-1.05292	1.20963	5.71027	2.97748	-1.77478	1.19354	2.33652	-0.28593	-0.558117	-1.10615	-0.312102	2.59183	-0.228803	-0.608218	-1.34182	-1.05955	2.08953	-1.34365	0.055395	-1.27522	-0.0639679	-2.25582	-2.0893
	54.9	-0.269531	0.404958	0.274342	-1.50056	1.13902	6.65604	4.64398	-2.17498	0.783164	4.60315	-0.278153	-0.737271	-1.06439	-0.130196	1.27102	1.0158	-1.1876	-1.33292	0.558455	0.884917	-2.41896	0.58383	-1.74646	-0.317632	-2.02296	-2.12857
	55	-0.00573283	-0.513025	-0.99621	-1.95213	1.35029	5.9978	3.1889	-1.55915	0.745896	2.38438	-0.229276	-0.618263	-1.09366	0.100321	2.51751	-1.09486	-0.898686	-2.26488	-0.0269306	1.60616	-2.04288	1.70415	0.327065	-0.242471	-2.58908	-1.94659
	55.1	-0.868382	-0.040804	0.177792	-0.755666	0.973352	5.40285	3.80129	-2.25228	0.693828	5.71341	0.163711	-0.704619	-1.14874	0.318017	1.06268	-0.288982	-0.744477	-0.686571	-1.27764	2.2863	-2.53908	0.688314	-1.16519	-0.214406	-2.18605	-2.13784
	55.2	-0.592629	-0.0636665	-0.549328	-1.08187	0.929622	6.98588	3.13221	-1.88504	1.65457	3.85172	-0.386697	-0.858989	-1.13778	0.409436	1.97362	-0.932468	-0.55207	-1.35574	0.453419	2.06141	-2.21042	1.54353	-2.30579	-0.290445	-2.3916	-2.09259
	55.3	-1.03892	-0.270506	0.346973	-0.611842	0.707727	6.67946	3.69374	-2.77682	-0.668657	6.64528	-0.32555	-0.798291	-1.081	0.22898	1.78186	0.703829	0.0442097	-1.62736	-0.662894	1.99576	-2.79006	1.63493	-1.18169	-0.145289	-2.61123	-2.03676
	55.4	-0.782035	-0.702115	0.0267237	-1.66556	1.24125	6.58829	3.11949	-1.81148	1.47104	3.38937	-0.139553	-0.829623	-1.06654	0.0573908	1.81643	1.058	-1.22684	-1.67929	0.348058	1.72152	-2.07695	0.554599	-0.82559	-0.216051	-2.2707	-1.94135
	55.5	-0.953817	-1.56915	-0.704642	-1.36697	0.670271	7.48517	4.18537	-1.77054	0.899653	5.15921	-0.358321	-0.845761	-1.04281	0.0277418	2.31698	-0.810642	-0.312414	-1.9161	-0.621624	0.961828	-2.75378	0.895034	-0.645356	-0.226309	-2.52588	-1.99303
	55.6	-0.494055	0.184729	0.228394	-0.806076	0.787627	6.5632	4.00768	-1.8358	0.945105	4.88537	-0.145597	-0.700309	-1.02396	0.215921	1.9085	1.33652	0.725394	-1.7106	0.0129012	1.60907	-2.07424	2.38894	-0.461749	-0.37149	-2.2789	-2.05243
	55.7	-0.892959	-0.347614	-0.162236	-1.54297	0.801406	8.16191	2.73364	-2.01964	0.871801	4.28586	-0.308452	-0.413958	-1.0823	-0.175679	2.39739	-0.876739	0.809039	-1.30201	-0.234579	1.40154	-2.53242	0.68584	-0.674349	-0.541954	-2.42135	-1.99087
	55.8	-1.36511	0.396132	0.604019	-1.03765	0.860354	8.81179	2.39379	-1.40699	0.805188	4.26498	-0.507791	-0.135994	-1.14491	0.0402387	2.01922	-0.0141534	-0.100878	-1.65103	0.976609	1.15471	-2.54019	1.20495	-1.07003	-0.379087	-1.84469	-2.04241
	55.9	-0.755599	-0.547593	0.124971	-1.35164	0.422865	6.29933	2.48479	-2.02805	1.58749	4.63021	-0.327814	-0.294729	-1.17154	-0.0054168	1.61068	0.686366	2.72055	-1.6613	-0.51861	1.3918	-1.8042	0.859937	-1.92062	-0.693961	-2.49381	-1.98297
	56	-1.5883	-1.05109	0.535576	-0.473507	0.677818	8.15764	4.31736	-1.83577	0.744931	6.30795	-0.316902	-0.455842	-1.1102	0.148255	2.26809	-0.000954079	-0.788157	-1.50085	-0.516676	1.36263	-2.1785	2.57412	-0.832806	-0.637397	-1.96393	-1.54249
	56.1	-0.187259	0.303144	-0.181719	-0.55663	0.544068	7.10881	2.56851	-2.02755	0.0194077	2.55842	-0.254831	-0.85097	-1.14765	0.0560476	1.52822	-0.552906	0.410785	-1.88207	0.143818	1.59208	-1.97842	1.98019	-1.08234	-0.491194	-1.95981	-1.46636
	56.2	-1.61882	-0.717868	0.677899	-1.87193	0.76822	6.78622	4.10146	-1.71072	-0.112048	3.51712	-0.14225	-0.733381	-1.2061	0.130464	1.78835	-0.581963	1.37507	-1.2776	-1.11906	0.941712	-2.26346	2.09019	-0.0209917	-0.562989	-1.92824	-1.66853
	56.3	-0.97538	-1.47673	-0.260494	-2.07989	0.573125	6.67985	3.64673	-2.71644	-0.585011	4.81693	-0.302105	-1.07271	-1.20328	0.402657	1.4161	-0.788324	0.417733	-1.73492	-0.701825	1.28751	-1.94563	1.1319	-1.62612	-0.358857	-2.08843	-1.7378
	56.4	-0.669771	0.715387	0.327001	-0.116004	0.486843	6.10337	2.69639	-1.55958	0.715521	2.95468	-0.674423	-0.801582	-1.28271	0.342396	2.27813	0.350267	-0.298907	-1.26149	-0.821319	1.0263	-2.36779	0.430698	-2.177	-0.420822	-1.47102	-1.73468
	56.5	-0.860016	-0.458106	-0.202514	-1.42786	1.38807	5.78612	4.25153	-2.06518	0.548445	3.69007	-0.0973782	-0.945468	-1.20409	1.18111	2.88215	-0.114733	-1.05073	-1.45252	0.213746	1.25212	-2.31844	1.91329	-1.51166	-0.489966	-1.22436	-1.66174
	56.6	-1.3882	0.853034	0.182841	-2.41943	1.00067	4.93239	3.71915	-2.14903	0.681402	5.12687	-0.532581	-0.787667	-1.03812	1.68	1.55488	-1.68447	-0.492807	-1.35315	-0.364958	0.780924	-1.95137	1.75656	-1.86248	-0.495245	-1.51785	-1.58395
	56.7	-1.29929	-0.106513	0.134059	-2.3284	1.29566	4.92872	4.65259	-1.76508	1.76942	4.50682	0.101118	-0.740452	-1.14287	2.47076	2.27051	-0.924498	-1.09889	-1.02285	-0.475663	1.1245	-2.72938	3.32647	-1.51366	-0.479612	-1.67153	-1.49768
	56.8	-0.836536	-0.865801	0.118783	-1.92689	1.37088	3.9306	4.06773	-2.12411	0.33652	4.66255	-0.190352	-0.58749	-1.11708	2.30295	1.39882	1.52705	-0.0438308	-1.70835	-0.224209	0.890445	-2.32537	0.989916	-0.927858	-0.583472	-1.50039	-0.920153
	56.9	-0.884143	0.61026	0.506467	-1.65682	1.70088	3.83016	3.95466	-2.29364	-0.543817	4.60839	-0.395667	-1.0739	-1.13166	1.96888	1.88641	-0.930861	-0.782416	-1.08792	0.677382	1.26251	-1.43702	2.14763	-1.27699	-0.394315	-1.56999	-0.917061
	57	-0.400401	-0.106833	0.147361	-1.14875	1.05537	2.19274	3.43226	-1.64903	-1.02217	2.34361	-0.372568	-1.00598	-1.1034	2.01017	1.61034	-1.23722	-0.545849	-1.9548	-0.377678	1.11894	-2.33163	1.04922	-1.18644	-0.525432	-1.66885	-0.943822
	57.1	-0.233915	-0.133112	-0.98394	-1.49263	0.837852	3.97173	3.53532	-2.62037	0.946142	4.47987	-0.510149	-0.97042	-1.20804	1.88397	2.41879	1.09788	-0.758739	-1.0232	-0.133887	-0.142922	-1.86628	2.50464	-1.44127	-0.403563	-1.5095	-1.19395
	57.2	-0.636177	0.307849	0.855244	-2.29567	1.38361	3.29656	2.9061	-2.30117	-0.628618	2.78635	-0.546627	-1.18949	-1.26583	1.71679	1.35082	-1.20144	-0.00430452	-1.8318	-0.9396	0.780633	-2.28611	5.04255	-1.82121	-0.391816	-1.52861	-1.32502
	57.3	-0.697247	-0.818786	0.10629	-1.73539	0.429479	3.99463	3.24955	-1.81325	0.433729	5.36247	-0.51401	-1.11974	-1.38074	1.40769	2.02333	1.1802	0.890378	-1.46898	-0.5402	-0.0947199	-2.10866	2.71974	-2.00395	-0.509826	-1.39174	-1.52729
	57.4	-0.643455	0.0574744	-1.26435	-2.47485	0.897275	2.61114	3.01559	-2.4231	-0.439851	2.09213	-0.470498	-1.24563	-1.41116	1.87502	1.94866	-1.28574	1.74242	-1.44606	-0.70594	0.251644	-2.08641	1.53823	-1.53531	-0.408415	-1.53735	-1.58193
	57.5	-0.897229	0.983726	0.675212	-1.07762	0.485043	4.09042	2.94563	-1.77321	-0.0595327	3.55579	-0.28905	-1.29036	-1.43037	1.74527	0.622311	1.13564	0.757801	-1.38308	-0.338544	-0.0169904	-2.3885	1.58405	-1.96994	-0.359194	-1.75597	-1.71945
	57.6	-0.466278	0.127795	-0.345656	-1.40432	0.305031	2.355	3.57167	-1.6344	-0.826539	2.61833	-0.576144	-0.869234	-1.40285	1.61781	1.75794	0.308031	-0.157638	-1.30559	-0.283401	-0.0623325	-1.20716	0.98494	-0.921078	-0.682407	-1.74272	-1.41755
	57.7	-0.383308	0.347943	0.0896522	-1.14437	0.425966	2.58551	2.58645	-1.88316	1.20697	5.5343	-0.282839	-1.55569	-1.26131	1.87485	0.414464	-0.676948	-0.080573	-1.13378	-1.05969	0.128011	-2.39329	3.31492	-1.79549	-0.519641	-1.71392	-0.801206
	57.8	-0.941406	-0.201943	-0.342446	-1.02088	0.462989	2.51657	2.98098	-1.85063	-0.289779	1.02076	-0.273768	-1.25844	-1.21151	1.93374	1.057	0.132475	1.37021	-1.83385	-0.675684	0.273742	-1.93682	1.36185	-1.38385	-0.442166	-2.33212	0.154463
	57.9	-0.956543	0.113747	-1.19423	-0.869539	0.469052	2.27862	2.57552	-2.30802	-0.0466554	3.41956	-0.476012	-0.956062	-1.12639	1.9415	0.80504	-2.44956	1.49111	-1.43918	-0.762076	0.275261	-3.18594	1.5191	-0.815024	-0.766457	-1.87163	0.770198
	58	-0.909584	-0.0653844	0.150913	-1.82358	0.0474562	4.49454	2.25722	-1.68596	0.503191	2.65506	-0.432379	-0.839949	-1.23109	1.69268	0.73761	-1.26033	2.94605	-1.68515	-0.929195	-0.323285	-1.6709	4.12797	-0.949999	-0.511666	-2.43769	1.32546
	58.1	-1.39223	-0.671512	-0.289175	-2.06881	0.674275	2.14877	1.64344	-1.92913	0.316064	2.02802	-0.0951842	-0.308379	-1.27878	1.94102	0.894852	0.833472	1.57888	-1.51003	-0.126926	0.565291	-1.97922	1.84407	-1.1171	-0.64585	-1.92001	1.72644
	58.2	-0.638113	0.885842	0.791936	-1.00722	0.377603	4.02486	2.4621	-2.54921	0.803124	2.46497	-0.239835	-0.494496	-1.33852	1.81457	1.77324	0.0511522	1.95543	-1.82133	-0.157822	0.217807	-2.61429	1.0854	-1.50616	-0.290769	-1.4786	1.33159
	58.3	-1.45273	0.141788	0.1612	-1.43111	0.316725	4.16307	1.14221	-2.54894	0.502861	2.96907	-0.0816717	-0.583987	-1.3587	1.91027	2.06259	-0.207782	3.12662	-1.24503	-0.28047	-0.451076	-1.31199	2.05958	-1.34324	-0.520302	-1.91932	1.12736
	58.4	-1.1271	-0.11331	-0.129142	-1.1192	-0.00349792	5.82844	1.01408	-2.51843	1.45837	2.1521	-0.330796	-0.695977	-1.18422	2.26327	0.718974	1.50678	1.58783	-1.90176	-0.719434	-0.388423	-2.22211	0.863295	-1.69149	-0.590949	-2.03631	0.78454
	58.5	-1.28118	-0.0895476	0.151939	-1.86291	0.433189	6.48355	1.97854	-2.64699	0.822036	2.88657	-0.274436	-1.0619	-1.18224	3.30158	2.04325	-0.429248	1.179	-1.17361	-0.32331	-0.48585	-2.13185	1.53398	-1.42107	-0.522011	-2.52895	1.50851
	58.6	-1.58276	0.578327	-0.735622	-1.16087	0.558991	7.90584	2.78236	-2.2128	-0.679228	2.82563	-0.187256	-0.650847	-1.22743	3.72209	2.11567	-0.337797	1.15537	-2.22288	-0.356553	0.241969	-2.16521	0.886396	-1.15768	-0.494115	-2.13963	2.38648
	58.7	-2.20044	-0.0522781	0.440033	-2.1343	-0.0853194	6.99769	1.58837	-2.18862	0.585277	2.78909	0.0328812	-0.982296	-1.20433	3.82093	2.3858	0.131029	1.16482	-1.65459	-0.655314	0.0615745	-1.60966	0.949631	-1.40187	-0.612736	-1.22562	3.18071
	58.8	-0.608157	-0.559552	0.654244	-1.23647	0.476652	8.02473	2.71825	-1.85959	-0.167269	3.15934	-0.119832	-0.773431	-1.28996	3.26913	1.4254	-1.24002	1.8649	-1.17752	0.159389	-0.79645	-1.92245	2.80047	-0.29277	-0.669752	-1.28687	3.00348
	58.9	-1.36138	0.767919	1.0072	-2.92324	0.473872	8.92073	1.54079	-2.82299	0.82375	2.75314	-0.146512	-1.44042	-1.38673	3.46994	2.01372	0.535925	2.43226	-1.84053	-1.306	-0.0235427	-2.07145	-0.263816	-0.549946	-0.598434	-1.73511	3.04229
	59	-1.98187	-0.555259	1.50742	-1.60737	0.542542	6.37044	2.44842	-2.29442	0.0655331	2.41674	-0.0227657	-1.05848	-1.40891	3.53448	0.726621	-0.935366	1.88797	-1.28982	-0.541544	-0.395669	-2.12372	0.923168	-0.485201	-0.452657	-1.05169	3.37866
	59.1	-1.86252	-0.611453	1.11775	-1.23549	0.759874	4.74029	1.62971	-2.45622	-0.257814	3.33744	0.304705	-1.32063	-1.20543	3.68951	2.06386	0.567514	3.20487	-1.92155	0.123091	-0.5348	-1.71471	0.989507	-1.25936	-0.459018	-1.70002	3.52997
	59.2	-1.17228	-0.364921	0.474327	-0.103191	0.657239	6.14511	2.15452	-2.04042	0.325966	5.12614	0.10391	-1.15114	-1.13626	4.03638	0.662426	-0.483714	2.01964	-1.38744	-0.0274744	-0.153534	-2.89182	0.871004	-0.364983	-0.135151	-2.23472	3.92779
	59.3	-0.814221	0.0767772	0.7159	-1.02062	0.161564	5.60058	1.88979	-1.99707	0.247742	3.6439	0.583415	-1.15431	-1.19451	4.12339	1.04761	-1.557	0.708773	-1.74491	-1.4706	0.0555581	-1.98951	2.97523	-1.10657	-0.350684	-1.67882	4.50715
	59.4	-0.5881	0.171492	1.5203	0.532782	-0.151364	3.84863	1.80865	-2.62283	0.149564	3.31007	0.549489	-1.25263	-1.0899	4.59882	1.10963	-1.31483	1.16182	-1.71073	-0.0453472	0.385901	-2.78199	1.21665	0.320418	-0.343937	-2.18231	4.9668
	59.5	-1.22042	-0.11916	0.0188632	0.216716	0.135393	4.78292	2.9576	-2.24694	0.0773811	3.48571	0.229933	-0.725285	-1.16925	4.83259	0.794846	-0.276043	1.55682	-1.97277	-0.503615	0.788477	-1.2444	1.77431	-1.82565	-0.273784	-1.50716	4.88468
	59.6	-0.432115	-0.0792156	1.81939	-1.42985	0.0755218	4.18067	2.36879	-1.83475	0.601053	3.24587	1.00936	-1.27807	-1.25315	5.14239	1.169	-0.756498	1.49231	-1.69328	-0.636956	-0.124081	-1.82486	1.4569	-1.50043	-0.176898	-2.17337	4.86351
	59.7	-1.32065	-0.0293525	1.00247	-0.455236	0.0629737	4.30436	1.58535	-2.06682	0.141524	2.57107	0.158763	-1.00471	-1.30888	5.23723	0.871619	-0.977155	0.652007	-1.4214	-0.235041	-0.139343	-1.5852	-0.671541	-0.829347	-0.233142	-2.08471	4.43475
	59.8	-1.53757	-0.889055	0.18501	-0.665847	0.317992	5.03125	1.17474	-2.37569	1.33419	2.55215	0.76328	-0.903465	-1.37532	5.48685	0.971909	-0.574712	0.151177	-1.29387	-0.213359	0.380935	-2.06558	0.0807728	-1.00243	-0.342048	-1.90502	4.23796
	59.9	-1.34746	0.807872	0.139139	-0.816453	0.800494	3.55253	2.22063	-1.57374	0.364116	2.82756	1.44071	-1.10864	-1.34928	5.40425	1.35846	-0.287478	0.347297	-1.00358	-0.142996	-0.00941429	-1.09534	-0.228243	-1.34369	-0.197132	-2.34916	4.05602
	60	-1.56243	-0.115036	0.739549	-0.143415	0.267552	4.95471	1.47421	-2.16623	0.218624	2.3242	1.27755	-1.06018	-1.15483	5.56745	0.380012	-0.713282	-0.317814	-1.34211	-1.42955	0.671513	-1.21819	1.75328	-1.05358	-0.384364	-2.28492	3.96155

## Sheet: C_OSC_GCaMP6s_HFD_AUC060
	Extended Data Figure 4 c) Changes in MSVGLUT2 neuronal activity induced by start of odour exposure (HFD) in male mice naive and not naive to HFD displayed as AUC
		Naive HFD	accl. HFD
	Mouse 1	44.5559	127.719
	Mouse 2	172.588	131.576
	Mouse 3	116.921	5.69777
	Mouse 4	35.0456	57.1561
	Mouse 5	114.14	-38.8107
	Mouse 6	280.801	147.236
	Mouse 7	232.189	113.629
	Mouse 8	32.4831	-121.38
	Mouse 9	313.459	156.651
	Mouse 10	320.823	120.161
	Mouse 11	68.5851	110.966
	Mouse 12	331.626	100.354
	Mouse 13	40.2635	87.0747
	Paired t test
	P value	0.0023
	P value summary	**
	Significantly different (P < 0.05)?	Yes
	One- or two-tailed P value?	Two-tailed
	t, df	t=3,767, df=13
	Number of pairs	14
	How big is the difference?
	Mean of differences (C - A)	117.3
	SD of differences	116.5
	SEM of differences	31.14
	95% confidence interval	50,04 to 184,6
	R squared (partial eta squared)	0.5219
	How effective was the pairing?
	Correlation coefficient (r)	-0.04273
	P value (one tailed)	0.4423
	P value summary	ns
	Was the pairing significantly effective?	No

## Sheet: D_OSC_GCaMP6s_NCDaHFD
	Extended Data Figure 4 d) Changes in MSVGLUT2 neuronal activity induced by start of odour exposure (NCD) in male mice not naive to HFD [zscore]
		Control												NCD
	time [s]	Mouse 2	Mouse 3	Mouse 4	Mouse 5	Mouse 6	Mouse 7	Mouse 8	Mouse 9	Mouse 10	Mouse 11	Mouse 12	Mouse 13	Mouse 2	Mouse 3	Mouse 4	Mouse 5	Mouse 6	Mouse 7	Mouse 8	Mouse 9	Mouse 10	Mouse 11	Mouse 12	Mouse 13
	-10	-0.147821	-0.201556	0.0715401	0.158602	-0.206646	-0.0889986	0.911892	-0.349971	-0.0176921	0.074827	-0.0757843	0.209737	0.704739	2.7323	0.271702	0.94899	-0.00690265	-0.274851	0.508062	-0.443809	-0.289532	0.830277	-0.0561045	1.0314
	-9.9	0.445953	-0.570998	0.703968	-0.0734516	-0.529044	-0.466764	1.09896	-0.306901	-0.114703	-0.515344	0.049398	0.174511	0.246503	1.29453	0.668266	0.659091	-0.39388	-0.955616	2.20682	-0.64835	-0.28533	-0.594004	-0.128803	0.869287
	-9.8	-0.340488	0.0275922	0.939373	-0.170991	-0.734172	-0.131954	1.32473	0.266509	-0.551645	-0.37588	0.0482335	0.0585402	0.120953	0.45466	0.125675	0.650531	-0.607424	1.43757	0.842514	-0.159161	1.63131	-1.03464	-0.190227	0.582423
	-9.7	0.0651976	0.00490342	0.472898	0.370732	-0.745973	-0.127216	1.08453	-0.0849106	-0.0624239	0.10592	0.19609	-0.0248301	0.228434	0.257905	0.150596	0.109519	-0.088607	-0.234925	1.79591	-1.48183	0.142579	0.839188	-0.0843642	0.601825
	-9.6	0.0118841	-0.0255707	1.61221	0.150455	-0.0851442	0.026562	1.77807	0.529783	-0.637908	-0.655647	0.0355758	-0.0088279	-0.230877	-0.565066	-0.467453	0.839293	0.348761	0.707474	0.779253	-0.527193	0.28726	-0.090235	-0.12757	0.546583
	-9.5	-0.102208	-0.262634	0.33915	0.605108	-0.438832	0.0633822	0.687205	-0.0103977	-0.778631	0.0876312	0.212397	0.0706617	-0.108639	-0.24247	0.105698	1.16095	-1.255	0.537394	1.34616	0.115735	0.531123	-0.189538	-0.31382	0.380921
	-9.4	-0.226976	0.664755	1.16287	0.732502	-0.340236	-0.404402	0.862312	0.53446	-0.133392	-0.357387	0.0926571	0.184715	-0.164694	-0.846055	-0.272676	0.455141	0.0011128	-0.0709838	0.989323	0.0910931	0.0687826	-0.475568	-0.152785	0.470133
	-9.3	-0.470451	-0.0992908	0.546333	0.598477	-0.571315	0.274355	0.757774	0.377431	-0.537572	0.000191365	0.0143912	0.253413	-0.191783	1.95304	0.460506	0.3861	-0.13634	0.842495	1.65658	-0.506934	-0.481386	0.459354	-0.16103	0.261522
	-9.2	-0.939173	0.312981	0.417271	1.02627	-0.39306	0.105623	0.606788	0.316736	-0.357342	-0.751463	0.0254967	0.355404	-0.024978	1.42179	0.0388412	0.859359	-0.416106	-0.131166	1.90746	-1.17915	0.344604	-0.469159	-0.103185	0.378831
	-9.1	-0.265603	0.566518	0.397573	0.532589	0.00712263	-0.0506981	0.873971	-0.0228189	-0.618607	-0.0363159	-0.0692401	0.448514	0.289165	1.03148	-0.735231	0.981328	-0.523754	0.0423394	1.48158	0.255379	-1.01549	-0.932439	-0.0536149	0.292907
	-9	-0.0253852	0.00718133	-0.033667	0.251108	-0.632502	-0.13704	0.844976	1.29522	-0.441081	-0.971679	0.0538006	0.576402	-0.532603	0.388016	-0.292499	0.492578	-0.362197	0.589366	0.8007	-0.0276696	1.33885	0.0170566	0.176707	0.164354
	-8.9	-0.386614	0.123258	-0.0749992	0.778903	-0.696101	-0.0295031	0.336446	0.672007	-0.406699	-0.471494	-0.0910712	0.576722	0.64889	-0.331974	-0.13613	-0.0684865	-0.321262	0.167317	0.899563	-0.538448	-0.320445	-0.175659	0.600727	0.0212885
	-8.8	-0.213599	-0.669457	0.072975	0.274466	-0.318104	0.200494	0.729462	0.370531	-0.495906	-0.303248	-0.076058	0.370253	-0.76349	0.695853	-0.548947	0.716416	-0.748299	0.801405	0.697618	-0.468309	1.61717	-1.27277	1.00488	0.149342
	-8.7	-0.734277	0.405002	-0.0687104	0.835092	-0.936971	0.223646	0.833603	-0.184257	-0.2075	-0.692327	0.00871302	0.321222	0.40685	1.30114	0.0383629	0.883365	-0.56805	-1.30946	0.665935	-0.12733	-0.705716	-1.14302	1.08313	-0.129794
	-8.6	-0.27141	-0.116697	0.454029	0.527026	-0.689823	0.0483927	0.356965	0.132751	-0.106443	0.105019	0.074051	0.18252	-1.50382	-1.20142	-0.0222244	0.234271	0.186395	0.486624	1.2807	-0.331667	-1.08983	-0.786213	1.23491	-0.131999
	-8.5	-0.309966	-0.276836	0.0953417	0.577882	-0.224636	0.467275	0.782377	-0.29022	-0.419715	-0.77476	0.24147	0.308443	-0.291966	1.39937	-0.226255	0.874072	-0.513998	-0.206209	1.02529	-0.972599	0.592681	-1.99578	1.3367	-0.41603
	-8.4	-0.0473241	-0.654225	-0.254126	0.101217	-0.639812	-0.0698502	0.017643	-0.0290409	-0.527392	0.41886	-0.01095	0.463557	-0.935755	0.172806	-0.233805	0.745924	-0.439147	-0.759055	0.939409	-0.229466	-1.12024	1.77649	1.45393	-0.49828
	-8.3	-0.822516	0.0264183	0.228967	-0.130182	-0.127134	-0.080978	-0.38839	0.416066	-1.13897	0.0934568	0.141253	0.299557	-0.734543	-0.558916	-0.132199	0.936695	-0.508259	0.145893	0.848269	-0.669685	0.345337	-0.231972	1.52639	-0.36932
	-8.2	-0.270331	-0.192257	0.0376569	0.53737	-0.421974	0.247253	-0.0126427	0.280748	-0.339128	0.650031	0.142609	0.164927	-0.310627	0.780069	-0.0292366	0.537123	-0.419007	-0.543151	0.290569	1.37563	-0.245595	-1.49877	1.67019	-0.535449
	-8.1	-0.1819	-0.317226	0.230857	0.389988	0.17165	0.781018	-0.125101	0.222637	-0.801528	0.181927	0.284172	0.0438186	-0.0657087	-0.0775026	0.541088	1.06353	0.241566	0.317997	1.34305	0.340579	-0.485039	0.986726	1.92644	-0.662421
	-8	-0.789674	0.1784	0.717197	0.0253488	-0.144122	-0.255857	-0.396949	-0.12839	-0.842135	0.0843751	0.32054	-0.148297	-0.14815	1.04068	-0.205256	-0.0349486	-1.0394	-0.872969	1.49498	0.568663	0.343829	0.784866	1.82582	-0.681263
	-7.9	-0.284372	-0.54628	0.0323925	0.0836948	-0.167033	0.388692	0.165275	0.162263	-0.676923	0.055918	0.379134	-0.32496	-0.6662	0.0349346	-0.673215	1.18322	0.0672357	0.0142275	0.667702	-0.11722	-0.105799	-0.336901	1.85563	-0.5874
	-7.8	-0.441361	-0.134061	0.41362	0.391125	-0.157017	0.453323	-0.138751	-0.101002	-0.200053	0.351205	0.299256	-0.471555	-0.747953	0.113205	-0.103686	1.37131	-0.198668	0.723009	0.57309	0.469519	-0.349828	0.458062	1.76309	-0.490272
	-7.7	-0.529068	0.157156	-0.0172604	0.428566	-0.164882	-0.170131	0.578181	0.124824	-0.43494	-0.727547	0.367289	-0.553923	-0.129438	-0.241941	0.84926	0.683984	-0.207163	0.29251	0.959671	-0.402377	-1.84622	0.106684	1.67825	-0.550134
	-7.6	-0.341988	-0.346732	0.209156	-0.041996	-0.0129378	-0.353088	-0.025696	-0.0806246	-0.875433	-0.356545	0.250083	-0.576022	-0.0215225	-0.684842	0.68781	1.74782	-0.244769	0.344389	0.547681	0.136249	0.600797	-0.340199	1.85268	-0.788047
	-7.5	0.105804	-1.21049	0.14271	0.516879	-0.0930676	0.191572	0.139641	0.386192	-0.683633	0.327755	0.253838	-0.534783	-0.932978	0.881695	0.446038	0.674376	-0.158956	0.0450839	0.685399	-0.513227	0.513077	0.0705544	1.81238	-0.735695
	-7.4	-0.207279	0.667954	0.492483	0.033932	0.18728	-0.222125	-0.259718	-0.946423	-0.238153	-0.0754101	0.340968	-0.624761	-0.390241	-0.58922	0.384188	1.24171	0.133171	-0.0426921	0.510898	0.183175	0.785338	0.737633	1.94975	-0.914422
	-7.3	-0.261526	-0.420629	-0.0636536	-0.0404514	0.102799	0.278797	0.263165	0.288512	-0.859345	0.283656	0.513765	-0.529666	0.105529	0.44435	0.278357	1.21044	-0.672418	1.27071	1.11694	0.0236088	-0.719333	-0.520838	2.27014	-0.774647
	-7.2	-0.0023862	0.183176	0.182416	0.453268	0.192235	-0.415791	-0.160936	-0.565204	-0.570342	0.79727	0.466688	-0.510727	-1.05661	0.417335	0.583318	2.2501	-0.410408	0.331092	0.440478	0.872122	0.704115	0.871412	2.10665	-0.890679
	-7.1	-0.427954	-0.736886	0.00729023	0.308676	0.0544393	-0.101992	0.0413245	0.713188	-1.33608	-0.310919	0.614332	-0.467423	-0.671034	-0.138022	0.922519	0.984608	-0.813293	1.06205	-0.101034	0.374399	0.734091	-0.819362	2.09138	-0.860673
	-7	-0.46428	-0.0341683	0.717044	-0.0848398	-0.0286448	-0.210307	0.319094	-0.158225	-0.688824	0.370745	0.513139	-0.506209	-0.804098	-0.474062	0.414335	1.65446	-0.148046	0.45577	0.381043	-0.559737	0.344691	0.0859021	1.73943	-0.874501
	-6.9	-0.195213	-0.540692	0.640599	0.209616	0.469023	0.281572	0.0358072	-0.435146	-0.811162	-0.00175334	0.656828	-0.425415	1.0353	-1.28669	0.663947	1.41669	-0.23635	1.93139	0.40274	1.56449	-1.46039	-0.597992	1.8063	-1.07084
	-6.8	0.419196	-0.233788	0.419732	0.14065	-0.119775	-0.747032	0.228782	-0.133461	-0.583275	0.814358	0.741679	-0.319523	-0.242556	0.672639	0.343589	1.59622	0.964301	0.0385845	-0.89771	-0.24518	0.744319	0.5568	1.5921	-0.690848
	-6.7	0.258365	-0.262762	0.636704	0.281932	0.433506	-0.253208	0.129404	0.121908	-1.19696	0.291763	0.860202	-0.454175	0.118643	1.578	1.20737	1.96599	0.231136	2.127	0.00128867	0.379685	1.1064	0.0256118	1.66422	-0.788488
	-6.6	0.0467092	-0.848959	0.172122	-0.426367	0.459803	-0.7078	-0.164456	0.451883	-0.546807	0.308671	0.813778	-0.488567	-1.52188	0.600368	1.61994	1.82044	0.795474	2.16982	0.0314134	-0.431343	-1.37397	0.569319	1.72888	-0.621208
	-6.5	0.833612	0.0725426	0.468987	0.345213	-0.00823784	-0.425094	-0.285741	-0.52412	-0.215545	-0.564482	0.821321	-0.583814	-0.211091	-0.101823	0.830874	1.07086	0.399206	3.41979	1.0377	0.0576599	-0.169027	-0.524766	1.62426	-0.543059
	-6.4	0.378642	-0.436283	-0.237708	-0.504427	0.311954	-0.86734	-0.147151	-0.262929	-0.492469	0.220645	0.716856	-0.683607	-1.56294	0.164292	1.77848	1.89204	1.13824	0.780608	0.201826	0.200771	0.206813	0.332423	1.66304	-0.414291
	-6.3	0.89217	-0.880088	0.620785	-0.185227	0.294671	-0.759778	-0.102461	-0.139506	-0.653244	-0.661685	0.483141	-0.782308	-0.0830214	-0.657661	1.37891	2.0367	0.561358	1.04695	-0.41253	-0.335727	0.143613	-0.76107	1.45954	0.108474
	-6.2	0.585941	-0.958174	0.43733	-0.136811	0.696376	-0.802669	0.109848	0.191193	0.0705138	-0.0591023	0.599308	-0.773285	-0.226822	1.34301	2.06922	1.92259	0.920565	1.45742	-0.10329	0.326376	-0.974881	0.888934	1.80183	0.0682228
	-6.1	0.488605	-0.14791	0.348821	-0.698398	0.178196	-0.661752	-0.184415	-0.497847	-0.161187	0.288492	0.484793	-0.740405	-0.161682	0.427956	2.42206	2.11452	0.83261	1.55471	0.25875	-0.164253	1.17481	-0.110138	1.29678	0.0359491
	-6	0.527309	-0.442224	0.419613	-0.532875	0.0176052	-0.754218	-0.0342764	-0.064572	-0.088784	0.360664	0.412366	-0.599765	0.301958	0.999277	1.46791	1.56777	0.341099	2.14546	0.088738	0.570592	0.539383	0.990191	1.5316	-0.155907
	-5.9	0.0946069	-0.528754	0.39831	-0.456519	0.468128	-0.841778	-0.343202	-0.845501	-0.0482685	-0.845104	0.536658	-0.544788	-1.6297	-0.419051	2.09397	1.35148	0.490065	0.862644	-0.738217	0.29408	1.47385	-0.855342	1.25739	-0.281473
	-5.8	0.860037	0.209622	0.304889	0.0158964	1.01569	-0.0748852	-0.356863	-0.575287	0.272426	0.431635	0.42855	-0.520523	-1.12073	-0.21429	1.19022	2.57068	1.40528	1.66918	0.0861443	0.281003	1.17384	-0.725291	1.2624	-0.250667
	-5.7	0.191756	0.0858006	0.530873	-0.423345	-0.127028	-0.453851	-0.338708	-0.475008	-0.0357348	0.0331388	0.31582	-0.515411	-0.269566	1.80733	1.87975	1.08567	0.409107	-0.138303	-1.31432	-0.494556	-1.2504	-0.662386	1.55966	-0.117657
	-5.6	0.682169	0.0147754	-0.0252795	0.410852	0.568651	-0.597297	-0.498131	-0.605003	0.482029	0.267635	0.426365	-0.564967	0.504684	-1.86546	1.0293	1.90494	-0.135588	1.95695	-0.343802	0.161058	1.0994	-1.5548	1.46491	-0.0939687
	-5.5	0.607295	0.887076	0.978835	-0.230167	0.401356	-0.884422	-0.426552	-0.351478	-0.673404	0.696426	0.307928	-0.718841	0.750736	0.259367	0.833026	0.845539	2.03007	0.461444	-0.664467	0.673566	0.545792	0.611289	1.26375	-0.219486
	-5.4	0.268538	0.253473	0.291391	0.112571	-0.479474	-0.929989	-0.509109	0.135542	0.279125	0.598115	0.292443	-0.723924	-1.44523	-0.208099	1.33724	1.60719	0.799517	1.3068	-0.285015	0.577048	0.304696	-0.676645	1.16554	-0.325631
	-5.3	0.806169	-1.47122	0.244867	-0.20357	0.255689	-0.291627	-0.475103	-0.624418	-0.432692	0.284772	0.283492	-0.743678	-0.151828	-0.00506101	1.07452	1.56287	1.05214	2.53419	-0.628755	1.18528	0.00590146	0.0447067	1.33496	-0.319474
	-5.2	0.353829	0.632239	0.453206	0.39606	-0.560473	-0.789167	-0.822879	0.313945	0.719245	0.321491	0.240906	-0.741904	-0.730685	1.01433	1.08876	1.57893	1.22862	-0.519531	-0.270437	-0.014271	-1.10632	-0.551639	1.14763	-0.279429
	-5.1	0.103923	0.187957	-0.00885676	0.0530802	-0.0696207	-0.436543	-0.712507	0.1314	0.973761	-0.451337	0.22125	-0.677439	1.10246	-1.30662	1.19552	1.75874	0.436058	0.27873	0.191752	1.30114	-1.76135	-1.37907	1.16625	-0.52222
	-5	0.109638	0.134041	0.860393	-0.138834	-0.0261017	-0.862552	-0.624205	0.536973	0.272543	-0.406019	0.309083	-0.58565	-0.924176	-1.10799	1.96554	1.45598	1.14902	0.886584	-0.856346	0.592074	0.183822	0.212788	1.13097	-0.527249
	-4.9	0.238865	-0.0654685	0.321139	0.224051	-0.16378	-0.382228	-0.374894	0.094239	0.189694	0.322182	0.0495669	-0.495289	-0.359519	0.329204	2.00479	1.66814	0.70578	0.96224	0.557431	2.2956	1.25248	0.623051	1.19917	-0.714658
	-4.8	0.557826	-0.0985695	1.31054	-0.217552	0.157338	-0.756624	-1.03041	-0.15763	-0.0708586	-0.65064	0.204222	-0.464218	-1.19545	-0.541407	3.09166	1.01893	0.302845	2.11859	-0.0595283	1.04551	-1.30213	1.37042	1.12154	-0.809444
	-4.7	0.0473948	0.0793021	0.75251	0.0994122	0.169685	-0.390144	-0.794126	0.424427	-0.464963	0.124274	0.243176	-0.434301	-0.651744	-0.763221	1.78092	1.35566	1.3665	1.59055	0.0179856	1.44559	1.05653	1.21833	1.13849	-0.742716
	-4.6	0.294683	0.233839	1.15765	-0.12525	-0.178972	-0.332494	-0.624775	0.31643	0.951894	0.578542	0.269389	-0.295753	-1.32316	-0.586623	2.10949	0.440818	0.479591	1.28394	-0.255943	1.26061	-0.500088	-0.181794	1.0219	-0.851132
	-4.5	-0.0891383	0.122728	0.668001	0.262692	0.149158	-0.753308	-0.424596	0.408875	0.0489034	-0.289264	0.282076	-0.161879	0.190977	0.623512	2.19126	1.09376	1.05573	0.378613	-0.610451	1.34363	-0.460271	1.60647	0.920148	-0.79614
	-4.4	0.527993	0.198199	0.560452	-0.971642	-0.0858681	-0.223558	-0.998389	0.22479	0.533465	0.131198	0.357999	-0.090939	-1.89616	-0.488982	2.22534	0.885546	0.393388	0.988975	0.623931	0.880294	-0.189987	0.568565	0.920994	-0.925648
	-4.3	-0.527959	-0.731884	0.505859	-0.402926	-0.272425	-0.00312589	-0.825659	-0.129776	-0.800023	-0.563249	0.284658	-0.00702428	-0.548359	0.547662	2.44065	1.44597	1.88003	0.208546	-0.160265	2.13775	-0.430895	-0.322254	1.02908	-0.991529
	-4.2	0.0895619	0.00347714	0.794698	0.159449	-0.240533	-0.641084	-0.830375	0.116843	-0.016431	-0.113537	0.286505	-0.0244495	-1.49978	-1.57441	2.15008	1.11658	1.24813	0.257322	-0.230421	2.53802	-0.392618	0.522229	0.986267	-0.897692
	-4.1	0.0167305	0.0858863	0.4769	-0.49923	-0.40545	0.00917078	-0.691113	0.180381	-0.384942	-0.173028	0.345502	-0.0407563	-0.229625	-0.447874	2.69095	1.2506	1.31585	-0.640542	-0.111639	1.52901	0.214084	0.314365	1.01055	-0.695224
	-4	0.325384	-0.0504689	1.214	-0.0704086	-0.99941	-0.266227	-0.502227	0.476875	0.360975	-0.107645	0.161642	-0.00268967	-1.74477	-1.48011	1.4428	0.668641	1.05038	0.58534	-0.895781	2.34367	-0.56995	0.00503821	0.993501	-0.203022
	-3.9	-0.300873	0.213783	0.447312	-0.524834	-0.785176	-0.425839	-0.418066	-0.117272	0.588168	-0.261539	0.134558	-0.0190648	-0.0943958	-0.568525	2.78783	1.46104	1.93037	0.484527	-0.468737	3.3097	-0.390646	-0.789304	1.22269	-0.105627
	-3.8	-0.310613	0.454057	0.811375	-0.1037	-0.223725	0.072447	-0.412034	0.154633	-0.220887	-0.515477	0.030669	0.0213013	0.169879	0.631349	2.44052	1.14534	1.61198	1.32042	-0.364745	1.4174	-1.21711	1.4952	1.24327	0.035486
	-3.7	-0.162349	-0.0736068	0.496177	-0.116819	-0.385394	-0.472612	-0.397217	0.77755	0.170757	0.388118	0.137204	-0.011701	-0.562573	0.315682	2.34271	0.925046	0.97817	1.20458	-1.15833	2.1149	-0.528519	0.394241	1.37119	-0.056243
	-3.6	-0.278098	-0.932795	1.15869	-0.315042	-0.588844	-0.118004	-0.67385	0.162369	0.439469	0.209437	0.155181	-0.0939746	1.04336	-0.1457	2.73256	1.44398	1.55806	1.5759	-0.606062	1.50649	1.51138	-0.740007	1.59753	-0.197456
	-3.5	0.177458	0.0197011	1.10308	-0.357805	-0.1407	-0.202595	-1.10245	1.17733	0.101899	-0.302679	0.165144	-0.150226	-1.81488	-1.11219	2.38755	1.33503	2.02979	1.38257	-1.10541	2.35459	1.84369	0.993836	1.85829	-0.476416
	-3.4	0.347406	-0.511829	0.940448	-0.317474	-0.142908	-0.481302	-0.876732	0.135899	0.544457	0.0734582	0.190248	0.141744	0.758484	0.737788	1.63168	0.750462	1.1331	0.517982	-1.02387	2.80518	-0.215779	-2.37164	1.97361	-0.575193
	-3.3	-0.416304	0.458729	1.05489	-0.343515	-0.231549	-0.881625	-0.963806	0.111705	0.601386	0.662889	0.104326	0.274313	-0.434323	-0.502236	2.05564	1.52853	0.770199	1.02346	-0.793302	1.86726	-1.24939	-0.522526	1.83256	-0.740163
	-3.2	-0.270124	-0.450112	0.992508	-0.0844562	-0.257162	-0.823942	-0.94323	1.0748	0.164373	-0.0568359	0.0958069	0.359565	0.299703	-0.0367085	1.82742	0.960451	1.44808	1.60956	-0.364862	1.72749	-0.256964	0.437549	1.84267	-0.882072
	-3.1	0.0736385	-0.576328	1.36723	-0.0858612	-0.213951	-0.677806	-1.1831	-0.492862	0.0256095	-0.113091	0.155537	0.378101	-1.86624	0.836922	1.79134	1.30252	0.967291	1.50627	-1.46266	2.6487	1.72443	0.341046	1.67277	-0.723933
	-3	-0.219386	-0.462422	1.455	0.52266	-0.437445	-0.178578	-1.32769	0.453144	0.0546298	0.659992	-0.0228979	0.471638	-1.1882	1.0478	2.01327	0.959926	0.979733	1.88056	-1.07314	1.61833	-0.838727	1.24748	1.5538	-0.769191
	-2.9	-0.188608	-0.227126	1.30436	0.0819647	-0.384286	-0.488813	-1.16672	-0.333967	0.29878	0.132331	0.0894352	0.389689	-1.20504	0.679938	1.78307	0.385802	0.555536	1.22923	-0.663313	1.64937	-0.32643	0.541672	1.54416	-0.469531
	-2.8	-0.493743	-0.35663	1.49755	0.188541	0.0390425	-0.265677	-1.75578	1.18826	0.137656	0.920572	0.17658	0.272989	0.32985	-1.26598	1.99954	0.807863	0.782038	0.136632	-1.22351	2.77452	-0.0795651	-0.256614	1.3281	-0.63999
	-2.7	-0.247035	0.612569	1.35639	0.251123	-0.29731	-0.768524	-1.14708	0.224056	-0.186052	0.429873	-0.0464728	0.143251	-0.831337	0.95868	0.333371	0.758931	0.442281	1.44274	-1.74563	-0.0866695	-0.433793	0.502407	1.7247	-0.678978
	-2.6	-0.337207	-0.665402	1.61841	0.731786	-0.295808	-0.136642	-1.65506	0.321733	-0.108029	0.1463	0.0643559	-0.0264104	-0.431179	-0.334663	1.97842	1.25086	0.509543	0.482109	-1.06433	1.40954	1.63183	-1.77432	1.43094	-0.701328
	-2.5	-0.714432	0.381039	1.36656	0.268485	-0.271418	-0.792026	-0.87236	-0.12967	-0.160624	0.115013	-0.0552319	-0.119177	-0.808008	1.26383	1.00989	0.812577	0.632	1.23513	-1.62178	1.15382	-0.95718	-0.727833	1.4937	-0.82592
	-2.4	-0.343482	-0.0688127	1.47613	0.586408	0.0834796	-0.232555	-0.993067	0.0808435	0.280066	0.214373	0.10696	-0.115628	-0.154688	-0.439735	1.50078	0.646143	0.216491	-0.079888	-1.03993	1.68911	-0.371065	-1.21272	1.5535	-0.890264
	-2.3	-0.584291	-0.207121	0.518559	0.349587	0.325899	-0.427252	-1.47571	0.423597	0.953209	-0.0420641	0.116173	-0.0971498	-0.150848	-0.690516	0.935675	1.00395	1.1435	1.19108	-0.916274	2.84656	-1.74575	1.02984	1.42895	-1.01923
	-2.2	-0.368298	0.755643	1.11815	1.16448	0.086216	-1.04004	-1.2216	0.367636	0.294703	0.215667	0.169985	-0.011137	0.293733	1.55367	1.5222	1.84704	0.473623	0.988655	0.256941	1.30955	1.257	-0.382999	1.44137	-0.849884
	-2.1	-0.832833	-0.223577	0.848026	0.00688419	0.509776	-0.305747	-0.927515	-0.395341	-0.548806	0.313857	0.199149	-0.0142428	0.415861	-1.16749	1.07432	0.520371	0.542199	0.788127	-1.34898	1.31336	-0.718551	-0.00493014	1.21632	-0.871245
	-2	-0.463765	-0.64796	0.637074	0.340333	0.262519	-0.447335	-0.619885	-0.482138	0.0192105	-0.292054	0.121827	0.00214667	-1.26671	0.546056	0.300989	-0.745964	0.841225	0.516519	-0.828489	1.76092	0.306985	0.117222	0.980874	-0.857649
	-1.9	0.0449405	-0.370008	0.431867	0.372317	0.451058	-0.424015	-1.1642	-0.128054	0.204962	-0.105448	0.0884294	-0.191932	0.664146	1.27821	1.31718	-0.0069504	0.293465	0.771766	-0.815678	1.98773	0.360136	-0.938312	1.04818	-0.812748
	-1.8	-0.308659	-0.580872	1.58708	0.916784	0.306429	-0.578336	-0.444166	0.0141249	0.447128	0.435359	0.154497	-0.362322	-0.206303	2.33074	0.486966	0.0626166	0.210163	0.333429	-0.950808	1.115	-0.093657	-0.141722	1.00456	-0.913554
	-1.7	-0.516464	-0.354029	0.62036	0.207758	0.955993	-0.437454	-0.19875	0.423448	0.339668	-0.0145717	0.13872	-0.447315	-0.156454	-1.27524	1.09976	-0.255946	0.765791	1.30992	-1.15137	1.356	-0.268838	-1.28357	0.974109	-0.577694
	-1.6	0.00201622	-0.79766	0.447248	0.57643	0.47366	-0.846586	-0.571215	0.0275216	-0.00181393	-0.702493	0.275428	-0.495607	-1.32837	3.44162	0.347127	0.0427461	0.57458	0.0474061	-0.823646	2.13223	0.180313	0.187232	0.78131	-0.234906
	-1.5	0.0465423	0.32233	0.840835	0.788367	0.0193581	-0.922733	-0.592105	0.349166	-0.731068	-0.0568001	0.13702	-0.586703	1.63674	-0.113677	0.00296785	0.538797	0.314448	1.2523	-0.336343	0.524785	-0.609825	0.755811	0.691016	-0.203007
	-1.4	-0.298094	-0.406841	0.754237	1.03165	0.194237	-0.540867	-0.530663	-0.590549	0.450883	-0.13544	0.27183	-0.448045	-0.399382	2.90621	0.560544	-0.467291	2.29571	0.614438	-0.338753	1.60375	0.883427	0.439216	0.816647	-0.219753
	-1.3	-0.0917379	-0.310202	0.438536	0.906431	-0.207358	-0.702179	-0.190942	0.191933	0.73452	-0.55579	0.332922	-0.381419	1.92319	1.2415	0.0983313	-0.235501	1.26749	2.35789	-0.243973	0.246686	-0.648513	0.188829	0.713618	-0.170324
	-1.2	-0.130715	-0.218653	0.677471	1.10383	0.173193	-0.240487	0.0362227	0.0509826	-0.663721	0.377057	0.547912	-0.527553	-0.413554	1.69843	0.337834	-0.687803	2.11514	0.519759	0.953567	1.85666	1.03041	0.321466	0.543242	-0.0332259
	-1.1	0.0723794	-0.466869	0.277149	0.584554	-0.237869	-1.04848	-0.316954	0.0134383	0.4305	-0.427703	0.699802	-0.566115	-0.395293	1.76508	0.00409438	0.138308	2.2538	2.17573	-0.190757	0.75433	-0.445569	1.0793	0.5115	0.122062
	-1	0.460302	0.241916	0.35939	0.957482	-0.0198425	-0.619413	-0.100153	0.296831	-0.553922	0.33557	0.804236	-0.483142	0.398021	1.30253	0.151948	-0.643202	2.28054	3.20198	0.0225284	0.887123	1.8551	-0.952092	0.688733	0.148697
	-0.9	-0.200923	0.256971	0.686348	0.354929	0.0241638	-0.647996	0.16602	0.106474	-0.180999	-0.00207657	0.996205	-0.235831	1.32267	3.7241	0.615008	0.201811	3.06317	1.60244	0.534052	0.804338	0.678005	0.966012	0.712645	-0.0133965
	-0.8	0.678098	0.446084	0.536728	0.64552	0.25799	-0.172389	-0.285534	0.731436	0.0345727	-0.294661	1.02548	-0.327692	0.724028	0.18642	-0.262474	0.0985844	3.09557	1.68455	0.466738	1.15196	-0.738469	4.00495	0.93758	-0.0118194
	-0.7	0.0781556	-0.587539	0.832353	0.0669527	-0.544219	-0.329341	-0.831501	0.303932	0.529654	0.248653	1.07863	-0.41141	2.36668	2.23593	1.45208	0.494898	2.86272	1.41992	0.102389	1.34514	-0.735045	1.64046	1.16722	-0.113298
	-0.6	1.32662	-0.236255	0.396693	-0.123507	0.00512976	0.253372	-0.0841728	0.557619	-0.506285	-0.0366686	1.17613	-0.325117	1.59694	1.35915	2.29843	-0.460627	2.85514	1.21803	0.600279	1.37872	0.740832	1.45233	1.62091	0.260918
	-0.5	0.268848	-0.0852156	0.0372203	0.33085	-0.564294	0.487576	0.0590548	0.506897	0.909839	0.319159	1.32631	-0.0661581	2.98825	3.04162	1.57948	-0.0715046	4.16794	2.7708	0.73804	1.09486	1.49428	3.96772	1.90348	1.47022
	-0.4	0.121338	-0.00278482	0.322952	-0.179168	-0.217885	0.0426329	0.317639	0.98738	0.0504388	-0.078706	1.08501	-0.0252286	5.2886	2.04811	1.33096	0.0512898	3.38965	1.32699	0.0265768	1.47524	0.0992234	4.15485	2.32063	2.39152
	-0.3	0.475303	-0.434862	0.93945	-0.0113475	-0.395169	0.646123	-0.0595961	0.972137	-0.276485	-0.50038	1.22508	0.185975	5.00645	0.691312	2.23574	-0.953981	4.34515	0.932151	0.561575	0.738655	1.23547	3.2276	2.39591	3.14286
	-0.2	0.273934	0.631192	0.367353	-0.0757691	-0.530414	0.938458	-0.141712	0.0180526	0.545834	-0.772589	1.23949	0.362768	3.7217	2.54974	2.22056	0.445528	4.52671	1.8063	0.482595	1.19663	1.27805	3.03848	2.66557	3.59733
	-0.1	0.62581	-0.934982	0.642507	-0.256248	-0.0346056	-0.517473	0.481574	0.141333	-0.345215	-0.352475	1.42947	0.540411	3.41348	0.925503	1.86857	-0.661958	4.94869	2.54659	0.458164	0.9804	2.08417	3.64254	2.83661	4.05591
	0	0.0677441	-0.539556	0.408662	-0.270626	0.240927	0.449104	0.22033	0.325704	0.191576	-0.227993	1.54348	0.688697	3.87968	3.13463	2.34141	1.26087	4.4462	4.43953	1.13044	0.604222	1.9255	3.506	3.11077	4.36076
	0.1	0.146527	-0.538041	0.27763	-0.294094	-0.00588181	0.558969	0.253323	0.884618	0.614706	-0.449908	1.62098	0.633747	3.19496	1.88289	2.16939	1.7854	4.06441	3.47541	0.410699	1.00808	2.64735	3.88318	3.07437	4.24299
	0.2	0.645372	0.348097	0.662662	-0.200899	0.233731	1.26795	-0.430009	0.252687	0.545266	0.134653	1.51907	0.486681	4.28089	2.59603	2.32406	1.90781	3.49265	6.47615	0.427055	1.29124	1.80886	4.33999	3.40551	4.69045
	0.3	0.694135	-0.191998	0.110773	0.21831	0.00863581	0.698943	-0.139077	0.556265	-0.204883	-0.421407	1.56209	0.39276	5.32652	0.563132	2.10099	3.12395	3.82494	5.21665	0.101084	2.16426	1.25012	6.31895	3.60382	4.76979
	0.4	0.375123	0.0885855	0.246276	-0.335662	-0.180184	1.34552	-0.40098	1.02424	0.288529	-0.155178	1.66377	0.3693	4.01635	1.65101	3.37568	2.92834	3.29575	6.21995	-0.369403	1.55092	2.33936	3.46003	3.67583	4.58456
	0.5	0.862004	-0.542588	0.13545	-0.451347	0.0389175	1.16513	0.0918081	1.5425	-0.118108	-0.177266	1.79093	0.283723	4.60026	1.22769	2.28065	3.53573	5.07807	6.392	0.219363	1.2152	2.99814	5.66081	3.75005	4.38672
	0.6	0.0572862	0.103502	0.401944	-0.107408	0.751525	1.03392	-0.550805	1.02865	0.287838	-0.0494523	1.79181	0.282318	6.28316	1.91193	2.47999	3.42436	5.10364	8.18597	0.63452	2.07436	3.35793	5.90511	3.8662	4.24233
	0.7	0.874307	-0.0295639	0.369554	-0.0568706	0.122236	1.17405	0.0167312	1.11931	-0.270031	-0.161688	1.71062	0.186663	3.82856	3.05768	2.36155	3.78579	3.58752	6.84162	0.509485	1.64842	1.019	4.55259	3.68484	3.90549
	0.8	0.251996	0.433054	0.469641	-0.275863	0.498891	1.1803	-0.416141	1.13732	0.0261031	0.162091	1.70165	0.0816317	5.43469	2.89823	3.41177	3.97306	5.01089	7.66321	-0.25824	1.75228	2.5675	5.22822	3.76428	4.53818
	0.9	0.980609	-0.236564	1.07567	0.221661	-0.101497	1.06227	-0.0515331	0.492859	-0.625643	0.448473	1.57707	0.0929887	4.98605	3.25046	2.01513	4.90249	4.1449	7.65947	0.260721	0.997198	2.57312	4.48545	3.6488	5.4643
	1	0.800191	-0.159675	1.20816	0.0293152	-0.0897965	0.982958	0.101623	1.31936	0.968366	-0.560684	1.47854	0.154473	3.81136	3.17103	3.29694	3.74641	4.22658	8.57397	-0.784255	3.14047	2.97407	4.01529	3.71824	5.97716
	1.1	-0.0858262	0.517993	0.667278	0.513853	-0.251779	0.234904	-0.234221	0.876553	0.191583	-0.168312	1.46651	0.0353095	7.06282	3.06623	3.40551	3.90789	5.94617	9.02918	0.0446835	1.9022	5.88479	6.32734	3.80744	6.57861
	1.2	1.08128	-0.607389	1.10039	0.280346	-0.0404806	1.72236	0.322305	0.412005	1.03011	-0.323359	1.53652	0.129842	6.17103	2.03639	4.42145	3.93373	3.71068	10.8028	0.400295	2.87185	3.80808	3.9909	3.63681	6.76156
	1.3	0.472611	-0.0907925	1.10964	0.243452	-0.254094	0.829041	-0.154991	1.09368	1.45386	0.471283	1.56189	0.185819	4.83192	3.25594	2.76477	4.07826	4.28932	9.09086	0.55971	0.974373	3.17804	6.62261	4.16999	6.774
	1.4	0.33719	-0.104189	1.45519	0.247799	-0.474437	0.385091	-0.191695	0.9876	0.277055	-0.0404155	1.38896	0.231565	5.32504	1.74495	4.58678	4.69417	4.41918	10.9773	0.212408	1.92576	5.51191	3.41159	4.18468	7.10578
	1.5	0.0818942	-0.0718246	1.44215	0.404134	-0.060227	1.41495	-0.516056	1.28634	1.12726	0.550401	1.49883	0.454796	6.0597	3.49912	3.90591	3.85409	4.24894	11.3717	0.662104	1.95553	3.94734	5.59391	4.87875	7.22573
	1.6	0.0530633	-0.650126	1.47118	0.560509	-0.316069	0.957104	-0.684567	1.00703	0.132376	0.243062	1.44873	0.408971	7.05966	1.67018	3.54599	5.2939	4.16816	11.3446	0.368113	3.92548	4.57745	6.19432	4.54057	7.45688
	1.7	-0.0316981	-0.452035	1.11486	0.104065	-0.568287	0.881067	0.176583	2.10872	0.601188	-0.2248	1.55844	0.608361	7.41686	2.18515	4.45111	4.4024	3.86837	10.8137	0.397616	2.15013	4.47751	5.75651	4.36716	6.97322
	1.8	0.0907016	-0.586179	1.71471	0.527836	-0.111649	1.30225	-0.181299	1.22913	0.955317	-0.0983188	1.56885	0.707066	7.34085	2.30355	3.65243	5.67383	4.45259	12.5972	-0.0956729	2.74482	4.40803	9.23906	4.46759	6.86243
	1.9	0.31476	-0.948402	1.6143	0.575425	0.0199625	0.602118	-0.668168	1.18644	0.665851	0.00978921	1.55331	0.734338	5.61944	3.3115	3.95101	4.88096	3.26819	11.1985	0.723202	2.71261	3.31903	7.60951	4.60557	6.79042
	2	-0.290515	-0.450672	0.829726	0.435187	-0.109818	0.846163	0.274648	0.94558	0.125894	0.27573	1.49278	0.792522	6.2009	2.48803	3.69978	5.08938	5.20253	10.7171	-0.159459	3.18107	3.40479	6.79896	4.66501	6.84728
	2.1	-0.0769181	-0.780866	1.26886	-0.0720514	-0.664952	0.431689	-0.998962	0.985497	0.62615	1.00907	1.51083	0.83976	6.12096	0.736701	3.58131	4.82623	3.89048	10.6779	0.155202	3.22533	3.3568	6.46942	4.50794	6.99855
	2.2	0.0381537	-0.637033	1.64549	0.54063	-0.750474	0.654593	-0.341345	1.15595	0.0978082	-0.22969	1.48978	0.754109	5.6682	1.18482	3.62553	5.32933	3.51171	10.0472	0.741306	2.37756	2.67049	4.63642	5.13488	6.50562
	2.3	-0.239132	-0.111816	2.13893	0.343029	-0.520298	0.491483	-0.982573	0.844948	1.39649	-0.196448	1.57462	0.609577	5.39569	1.32013	3.80423	5.21963	4.85953	10.9069	0.675424	2.12968	2.94127	4.90562	4.9997	6.52285
	2.4	0.545268	-0.0576611	1.30602	0.292047	-0.521811	0.627804	-0.607187	0.509586	0.314398	0.259932	1.54668	0.561625	6.29334	3.68424	4.02759	6.0161	2.89559	10.1343	0.453199	3.09228	5.05616	3.87845	5.00653	6.20617
	2.5	0.156964	-0.61208	1.67664	0.319168	-0.7169	0.0965827	-0.880379	0.123626	1.30435	-0.677444	1.48798	0.746974	7.94205	1.85199	3.09285	4.97532	4.68248	11.2717	0.320968	2.58658	4.10739	6.54274	4.99585	5.63254
	2.6	0.42265	-1.06346	2.44428	0.564352	-0.0988308	0.622313	0.0239883	0.346118	0.693865	0.373231	1.41128	0.803839	8.10742	3.98575	4.07883	5.15333	2.49449	9.5227	-0.477876	2.83919	3.14424	4.66811	4.5895	5.5563
	2.7	-0.212657	-0.26482	1.63733	0.168251	-0.0758224	0.358096	-0.460671	0.514161	0.637967	-0.639156	1.29479	0.789548	5.36369	3.07461	3.04109	5.2659	4.44594	11.73	0.617254	2.86573	5.47079	4.46129	4.25084	5.50004
	2.8	0.00737926	-1.04073	1.76698	0.0371175	-0.502889	0.270701	-1.27082	1.25922	0.602926	0.445305	1.2237	0.75401	6.74779	2.91999	4.6339	4.86554	3.61338	11.3049	1.66338	2.96201	3.18634	6.5205	4.42017	5.25892
	2.9	0.521002	0.0127003	1.69302	0.0418178	-0.195867	-0.440317	-0.456346	0.775354	1.3161	0.100952	1.33154	0.625573	9.12037	-0.721175	4.13026	5.44353	2.96082	9.85957	-0.407771	1.81063	3.7587	4.83166	4.44371	5.01905
	3	0.513037	-0.516628	1.85423	0.759501	-0.365146	0.305008	-0.667882	0.645713	0.608434	-0.122914	1.17762	0.631034	7.95783	2.18724	4.31639	4.55487	3.48716	10.9925	0.345799	3.3681	3.7385	5.4585	3.95747	5.06814
	3.1	0.248811	-0.270697	1.47683	0.154318	-0.239034	-0.149495	-0.716566	0.293618	0.963493	0.738225	1.47815	0.644161	7.78695	2.90856	4.49018	4.41509	2.38496	10.965	0.511287	3.23214	2.87124	5.32519	3.45864	4.758
	3.2	0.602314	-0.545679	1.30623	0.217159	-0.236072	0.0604052	-0.774328	0.612349	0.657581	-0.0892847	1.46457	0.890518	7.4071	2.94758	3.0679	5.07954	2.31488	10.3061	1.22064	2.49745	5.33604	6.93084	3.6962	4.26034
	3.3	0.985959	-0.13202	1.11147	0.216966	0.019945	-0.0348396	-0.887176	1.44178	0.533089	-0.246031	1.4613	0.800998	7.76811	0.883388	2.2765	5.09963	1.90833	9.93892	1.20276	2.42245	4.73021	4.84439	3.90104	4.70209
	3.4	0.520187	0.508142	1.39748	-0.0473696	0.25331	0.34686	-0.763922	0.503592	0.697838	-0.607022	1.72606	0.66993	7.78292	2.84184	3.6285	5.55012	2.94325	10.6293	0.80052	2.50165	3.48709	4.74149	3.89908	4.98192
	3.5	0.18953	0.0961473	1.44995	0.0399851	0.149987	-0.450815	0.0679786	0.0952573	1.73958	0.208581	1.47002	0.931208	7.07924	2.09921	3.37721	4.56224	2.4226	12.4117	1.10061	2.18879	6.66787	4.72976	3.83909	5.26287
	3.6	0.603486	0.109162	1.42286	-0.581903	0.273774	0.108646	-0.634613	0.985694	0.302189	0.738557	1.50414	1.12497	9.16492	2.20149	3.28143	4.56958	2.83676	12.5854	0.862355	2.58281	5.66914	4.79193	3.87273	5.68594
	3.7	-0.0474894	-0.846752	1.04645	0.058512	0.0248156	-0.0269477	-0.42045	0.79017	0.826527	-0.874877	1.41017	1.17048	6.85679	1.34808	2.61272	5.03129	3.38605	12.6559	1.08457	0.794609	5.92993	6.01507	3.60554	6.66639
	3.8	0.394632	-0.204357	0.943971	-0.152933	0.377931	0.397075	-0.396621	0.58839	1.14545	-0.069474	1.29705	1.18071	8.73757	2.80206	2.59335	5.18644	2.96366	13.046	0.636153	2.10417	4.29287	6.37152	3.74905	7.12931
	3.9	-0.217326	-0.369508	0.811712	-0.216232	0.393759	0.537758	-0.885606	1.14759	0.750982	0.166929	1.31185	1.25797	7.33178	2.2542	3.0272	4.51772	2.10029	11.0658	0.0941899	3.06784	4.38048	5.5285	3.33757	6.97613
	4	-0.0768515	-0.36688	1.23015	0.388627	-0.0157382	0.718482	-0.502508	0.860298	1.37437	-0.42199	1.46386	1.57158	4.68834	2.53738	2.89157	4.11458	2.16029	12.1709	0.76179	1.61075	4.45609	6.1748	3.42053	6.8687
	4.1	-0.374847	-0.603921	1.64835	-0.00533669	0.0832551	0.686334	-0.947422	0.398791	0.894704	0.00801501	1.35301	1.95201	6.5595	2.64607	3.3534	3.79343	2.37075	11.2905	0.693117	3.27836	5.67698	5.35766	3.63226	6.92833
	4.2	-0.370417	-0.272913	2.24329	-0.338851	0.303382	1.16851	-0.604049	0.432788	0.95409	0.359864	1.12487	2.07427	6.2834	2.38569	3.75799	2.90238	2.73112	10.9505	0.115952	1.7153	3.9709	5.73349	3.61879	7.46656
	4.3	-0.547724	-0.180438	1.13898	-0.741319	0.619997	1.04448	-0.91428	0.853826	0.0507165	0.346227	1.1475	2.05002	6.08499	1.77613	3.79325	2.97277	3.16452	11.8935	-0.121373	1.8426	6.78444	5.17094	3.57276	7.41181
	4.4	-0.358308	-0.768578	2.106	-0.0457773	0.14712	0.753399	-1.09892	-0.284172	1.38346	0.423418	1.16973	2.13968	5.49011	1.7972	3.47119	2.85853	2.97788	11.8558	0.364001	3.86539	6.64627	6.03664	3.32402	7.2976
	4.5	-0.0574543	-0.0585048	2.0907	-0.152918	0.29484	0.85428	-1.12848	1.38514	0.557471	0.260133	1.25449	2.27851	5.98175	3.94446	2.67377	2.06899	2.81798	12.077	-0.276573	2.96118	5.66813	6.09596	3.22878	6.90252
	4.6	-0.300746	0.0937996	1.98184	-0.066421	0.83526	1.04526	-0.89663	0.322784	1.13854	0.420885	1.36883	2.22078	7.38213	0.0656483	3.72549	2.40087	2.00245	12.3056	0.295694	2.05266	5.53446	6.43957	3.03849	6.5501
	4.7	0.0931404	-1.09266	1.24272	-0.164898	0.757518	0.638968	-0.765658	0.215572	0.830221	0.130212	1.35034	2.26023	4.80973	4.34869	3.45082	2.1774	2.18963	12.6739	-0.654983	3.20953	6.56363	5.90378	2.82711	6.73522
	4.8	-0.0578018	-0.194085	1.89645	-0.230803	1.44861	0.884733	-1.4541	0.401227	0.869598	0.413045	1.30364	2.36887	7.64515	3.01793	3.77461	1.7853	2.20969	11.7893	-0.866371	2.42532	5.18616	6.36468	3.06748	7.22495
	4.9	-0.0973039	-0.756898	1.72143	-0.25119	1.8005	0.363989	-0.620062	0.435886	1.95383	0.775328	1.13331	2.09971	5.24454	1.17458	3.02421	1.54085	3.24627	10.2388	-1.33556	2.11215	5.2851	5.02214	2.78209	7.43889
	5	-1.05976	-0.393893	2.08062	-0.344072	1.92418	0.186022	-0.981012	0.801853	1.10893	0.367323	1.15274	2.0171	5.92543	1.99204	2.251	2.14473	3.46808	9.86278	-0.718436	2.66975	7.48978	5.99373	2.82103	7.56351
	5.1	0.172819	-0.54959	1.84948	-0.856192	2.16	0.60232	-0.745197	0.729481	0.857151	0.353348	1.07796	1.85134	6.01245	1.8685	2.04825	1.32132	3.53633	9.55224	-1.41196	2.0787	6.76804	4.95337	3.15994	7.24841
	5.2	-0.690383	-0.33711	1.30522	-0.546358	1.70512	0.284952	-0.671998	0.532831	0.933881	-0.00727469	1.08382	1.67965	6.38879	3.13246	2.62148	1.38641	4.4386	10.1578	-0.157155	1.29694	9.24905	5.42849	3.20085	6.98493
	5.3	-0.563219	-0.634028	1.7544	-0.349128	2.12816	0.125826	-1.37832	0.453062	0.742305	-0.0671831	1.0654	1.43715	5.96366	2.36408	3.20293	0.403496	3.82339	9.04584	-1.20625	2.04587	5.15524	6.95807	3.61123	6.80292
	5.4	-0.045896	-0.626526	1.20685	-0.554222	1.9905	0.439368	-1.38246	1.36397	0.550402	-0.0522702	1.07716	1.32173	7.32685	0.927635	2.49396	1.75869	3.2514	8.77857	-0.941723	1.74467	5.63352	5.9258	3.58378	6.28073
	5.5	-0.745253	-0.249475	1.16981	-0.469402	1.2908	-0.186769	-1.15687	-0.00920916	1.59121	0.686928	1.00314	1.31499	8.3122	2.3646	2.70798	1.77484	3.68041	8.75696	-1.48371	1.4466	5.08059	3.99063	3.25289	6.38783
	5.6	-0.380436	0.0776532	0.967933	-0.357932	2.12467	0.151558	-0.977498	0.557529	0.661817	-0.17785	0.812426	1.5165	8.09683	1.9178	3.20945	1.75856	4.72319	9.53882	-0.379095	2.35056	5.21493	5.47745	3.55193	6.03382
	5.7	-0.648721	0.131535	1.28979	-0.357495	1.96144	0.288938	-0.982499	0.206713	1.27392	-0.00954793	0.881536	1.55853	8.22258	1.10402	2.93905	1.98543	3.53131	9.67555	-0.579197	2.17866	3.8877	5.78002	3.71644	6.33597
	5.8	-0.344916	0.198314	1.1721	-0.706535	1.38931	-0.260706	-1.37278	1.34137	0.552243	-0.319948	0.877103	1.57401	7.99391	2.67112	3.37607	1.36086	2.961	6.62127	-0.560594	2.45808	5.06056	7.57929	3.88122	6.73418
	5.9	-0.223766	-0.353069	1.61412	-0.579159	1.41622	0.121819	-0.871274	0.697526	1.00254	0.388989	1.09689	1.70293	10.1198	1.90867	4.18107	0.941621	1.95925	8.33149	-0.752744	2.57159	5.06631	4.37762	3.42535	6.64883
	6	-0.260607	0.0691856	0.583777	-0.239275	0.922032	0.115445	-0.957755	0.725353	0.807772	-0.543338	1.1887	1.55041	8.65004	1.43939	4.06366	1.40324	2.63701	7.87862	-0.191292	2.89682	6.39639	4.85921	3.43354	6.82013
	6.1	-0.239337	-0.442372	1.81416	-0.137103	1.64349	-0.134788	-1.43593	0.354369	0.901612	0.219886	1.01335	1.31756	8.1047	2.91234	1.95053	0.223758	3.21755	8.10564	-0.739883	2.83409	5.56953	4.77241	3.09463	6.85124
	6.2	-0.580486	0.18555	1.13787	-0.194116	1.21241	0.484506	-0.660882	1.23048	0.0549518	-0.269697	1.11866	1.29807	7.8154	2.66438	3.50823	1.46867	2.67789	8.29118	-0.384285	1.28455	5.99043	4.33587	3.13529	6.30905
	6.3	-0.146475	0.483611	1.54002	-0.326977	0.338287	0.524725	-1.21594	-0.09446	0.328628	-0.0380195	0.977515	1.06717	8.04622	1.16534	2.96296	0.859814	2.08875	6.87294	-0.821473	2.71293	5.16904	5.07113	2.92648	5.92329
	6.4	-0.707486	-0.442126	0.649226	-0.497923	2.16182	0.300213	0.247553	-0.252304	1.2454	0.178468	0.980806	0.900793	7.36853	2.96493	2.39424	1.67783	3.01026	6.63487	-1.61358	1.82316	2.90972	6.85725	2.85134	5.62758
	6.5	0.221658	-0.538463	1.14785	-0.579537	1.04499	0.885434	-0.648855	0.697459	0.630986	0.411608	0.728476	0.716152	8.5505	1.72461	2.59684	-0.318773	1.93461	5.36699	-0.83998	3.24455	3.28888	8.60962	2.58371	6.04383
	6.6	-0.21192	-0.680652	0.45899	-0.199089	0.839702	-0.094857	-0.52441	0.604861	0.32009	0.7662	0.679257	0.640449	7.48382	2.04245	1.7953	0.726932	2.23543	6.3603	-0.736857	2.11476	4.34861	4.7701	2.91191	6.62372
	6.7	-0.343525	0.15507	1.65583	-0.545453	0.156922	0.319499	-0.823544	0.292956	0.869483	-0.550358	0.797071	0.564459	8.89327	3.10283	2.46506	0.108365	3.03811	6.12038	-0.615971	2.67171	3.8952	4.15045	2.95475	7.30503
	6.8	0.244625	-0.685066	0.765568	-0.479731	0.648759	0.0227573	-0.200614	1.52258	0.451886	0.0860994	0.627075	0.473222	9.0885	3.60543	1.89321	0.520421	2.70127	5.86551	-0.531633	3.4033	2.98778	4.73454	3.31542	7.21547
	6.9	-0.0208252	-0.394489	0.683752	-0.812375	0.111824	0.61172	-0.731569	0.0673149	0.300293	0.105671	0.668242	0.571278	7.49671	1.34724	1.09789	-0.249362	2.90129	8.46586	-0.912286	2.59792	2.70252	6.35835	3.26232	7.26664
	7	-0.797037	-0.143787	0.407796	-0.465347	0.125983	0.589987	-0.408446	-0.0691925	0.752024	0.299186	0.506076	0.629979	7.03545	2.54062	2.98425	0.578533	3.2518	6.63454	-1.44109	2.31511	2.15087	5.34604	3.35279	7.50638
	7.1	-0.354796	-0.249867	0.74058	-0.734462	0.289662	0.308115	-0.336441	-0.0871951	0.0809221	-0.26452	0.43464	0.605012	8.29766	0.261776	2.54144	0.487776	2.76362	8.23101	-0.715759	2.53037	3.91024	3.48009	2.95631	7.41577
	7.2	-0.579012	-0.595726	0.623631	-0.341106	0.66504	-0.694699	-0.604234	0.0955922	0.698407	0.3969	0.377479	0.55884	6.11313	2.51593	4.42901	1.0893	2.87486	7.00124	-1.50534	2.63568	4.72203	5.24789	3.06305	7.06546
	7.3	-0.266671	-0.0790281	0.673374	-0.785902	0.753116	0.229556	-0.541166	0.283679	0.621103	-0.141655	0.577703	0.603311	7.45977	1.17646	2.63504	-0.423324	2.74659	8.19055	-1.43157	3.37869	2.41148	3.86403	2.71206	6.74525
	7.4	-0.28316	0.0615273	0.909155	-0.273463	-0.087306	-0.0361052	-0.391078	0.44644	-0.563354	0.635797	0.303391	0.648635	7.09916	1.95123	3.36513	0.281313	2.98071	7.15754	-1.19228	2.40605	4.90319	5.65949	2.59518	6.63465
	7.5	-0.481459	0.568975	0.906342	-0.597961	0.658509	-0.036129	0.450024	-0.37928	0.096697	0.0408961	0.416328	0.603663	5.9418	2.4305	2.44168	0.0333071	2.29115	8.21882	-1.85555	2.28021	4.96719	5.22736	2.60102	6.14503
	7.6	-0.901294	-0.848728	0.0635703	0.0798679	-0.00308224	0.0442094	-0.168546	-0.166678	0.0099401	0.221571	0.369252	0.519872	7.33102	1.94749	3.67594	0.194032	1.63179	7.54908	-0.973505	1.72342	2.92366	4.14756	2.54165	6.58607
	7.7	-0.000593457	-0.246988	0.712708	-0.426318	0.522285	0.1188	0.275378	0.041692	-0.0700083	-0.46928	0.245021	0.349019	6.02533	1.91053	4.58013	0.343177	2.00887	7.154	-1.57292	1.98365	3.81603	4.05945	3.02524	7.0738
	7.8	-0.209302	-0.0185748	0.324599	-0.161898	0.590896	-0.734621	0.665017	0.377575	1.03714	0.130676	0.27254	0.267063	6.78751	2.00501	3.60308	-0.917013	2.23763	8.53029	-1.48428	2.02399	2.71318	5.60726	3.20489	7.33352
	7.9	-0.465831	-0.479694	0.468928	-0.444374	0.302013	-0.546673	-0.000495648	-0.551433	0.541269	-0.0371185	0.111649	0.269147	4.97988	1.37767	4.12569	-0.0898056	1.67938	7.27204	-1.98974	1.87938	2.88757	5.9516	3.40104	7.00604
	8	0.0512094	0.18075	-0.270749	-0.3728	1.05723	-0.523582	0.0176906	0.457789	0.540561	-0.325626	0.063968	0.252129	6.49873	0.696747	3.12541	0.245952	1.56387	6.65604	-1.70533	1.92848	4.62352	6.2264	3.30928	6.73279
	8.1	0.311091	-0.0326526	0.410871	-0.278306	0.0263627	-0.265222	0.840626	-0.290611	0.741707	0.576845	-0.0157236	0.173175	6.217	1.56894	3.20798	-0.170689	1.93755	7.76426	-0.796115	2.68373	2.35331	3.31766	2.90013	6.68481
	8.2	-0.296436	-0.748637	0.394736	-0.140236	1.05015	-0.442788	-0.0980222	0.25817	-0.0307491	0.281828	0.0820281	0.163219	6.69231	0.281839	2.69816	-0.148919	1.56265	6.54477	-2.33779	1.40809	2.94865	2.76487	3.30646	6.71921
	8.3	-0.414498	0.394306	0.210913	-0.538304	0.782217	-0.923096	0.534577	0.88729	0.808296	0.15121	0.0804016	0.127012	5.10617	2.0971	3.33141	-0.140241	1.60974	6.32903	-1.31685	2.81322	4.42558	4.91673	3.28492	7.01005
	8.4	0.0143702	-0.503844	-0.261442	-0.229774	1.07867	-0.361132	0.0687314	-0.0909882	-0.030249	-0.674532	-0.0134741	0.0653692	5.23065	0.41166	1.94975	-0.305663	1.53452	5.1616	-1.20788	1.97372	2.34636	2.6174	3.30707	7.344
	8.5	-0.386947	-0.0129936	0.187762	-0.513379	1.78652	-0.568393	0.112832	0.310117	0.954257	0.183952	0.215713	0.0883704	4.67907	0.0958634	3.58947	-0.467265	1.3033	6.58181	-2.21263	1.30568	2.96425	2.33072	3.32463	7.19374
	8.6	-0.247751	-0.485554	0.371968	-0.807551	0.56436	-0.646458	-0.0179097	1.05378	-0.011699	-0.4382	0.276974	0.103442	4.87278	1.67975	3.16131	-0.397601	0.58154	7.43051	-1.25915	3.05188	5.49044	2.82375	3.15079	6.86167
	8.7	-0.422953	-0.101972	0.567491	-0.220775	1.35089	-0.596681	-0.644701	1.05162	0.476462	0.273935	0.266009	0.0695557	3.80845	2.2301	2.56285	0.364552	0.595896	8.14774	-2.2694	1.6469	6.79914	6.12438	3.25489	6.42822
	8.8	-0.23524	-0.0702545	0.262833	-0.693662	0.395722	-0.573755	0.235643	0.500694	-0.0462678	-0.158095	0.505005	0.084961	3.86615	1.49663	2.54248	0.210199	0.898822	9.02076	-2.03847	1.84367	4.45522	2.38976	2.90146	6.13892
	8.9	0.275388	0.865117	0.34675	-0.187745	1.03167	0.215597	-0.0642643	0.589562	0.813093	0.357001	0.432723	0.115431	4.97433	2.12899	3.1861	0.0325975	0.380944	7.94714	-1.95452	2.31467	4.67521	4.60813	2.64532	5.82709
	9	-0.191075	-0.749615	1.49394	-0.642439	0.422076	-0.625533	-0.450511	1.14328	-0.428152	-0.00590228	0.474511	0.232757	4.4026	1.7308	2.4895	-0.0562398	1.51509	7.74112	-1.84625	2.10827	4.27371	2.24684	2.74368	5.41726
	9.1	-0.625733	-0.434357	0.514324	-0.746576	1.26377	0.204028	-0.453732	0.617115	0.346603	0.82734	0.606086	0.268697	5.20004	-0.769053	3.20966	-0.0845592	1.39226	6.4457	-2.08975	2.10966	3.86938	2.42492	2.74738	5.03335
	9.2	-0.176206	-0.0684649	0.744715	-0.380843	0.919828	-0.318036	-0.49133	0.803676	-0.131408	0.211028	0.36854	0.39491	6.2235	-0.444683	1.70386	0.205209	0.65264	6.57983	-2.35813	1.10214	4.11758	3.3064	2.59488	5.07173
	9.3	-0.323938	-0.818005	0.720584	0.00213609	1.32259	-0.495795	-0.536406	0.481453	1.01174	0.128665	0.432205	0.442595	5.22802	2.33902	3.25887	1.24372	1.65746	6.35731	-1.19679	3.10822	4.92894	3.63661	2.38181	4.82264
	9.4	-0.288767	-1.02494	-0.0967679	-0.388882	0.951523	-0.215799	-0.600398	-0.0773015	0.189204	-0.367325	0.342606	0.515946	6.17696	2.35435	1.48872	0.241983	1.18254	6.50678	-1.07058	1.89348	5.62937	2.12743	2.2949	5.15714
	9.5	-0.321556	-0.622029	0.284594	-0.367609	0.91381	-0.226445	-0.394621	0.959098	-0.389011	0.813376	0.275966	0.319736	6.57582	1.84033	2.29818	-0.11786	1.70214	6.47788	-0.269759	2.85991	4.94993	2.06475	2.44035	5.19566
	9.6	-0.558388	-0.307652	0.543521	0.0854822	1.38587	-0.0176367	-0.860237	0.268281	-0.0994151	0.0030535	0.0892122	0.222778	5.79048	1.52141	2.34248	-0.632793	2.17445	7.2914	-1.54623	3.08109	5.43415	3.66973	2.81917	5.34203
	9.7	-0.684901	-0.138927	0.612225	-0.196847	0.899627	1.0468	-0.157271	0.700608	0.387265	0.636629	0.174261	0.0811171	4.85479	3.79718	2.47839	-0.0647899	1.09807	7.71528	-0.960553	2.76878	4.40663	3.25219	2.92286	5.03621
	9.8	-0.83871	-0.655144	0.422615	-0.642091	0.73081	0.35534	-0.509471	0.780875	0.0294966	-0.22757	0.146158	-0.0748954	4.99837	1.25572	1.5273	-0.197073	1.55787	7.72472	-0.967694	2.88083	4.45239	3.06379	2.98985	4.62647
	9.9	-0.389534	-0.119205	1.02735	-0.341598	0.568382	0.0298351	-1.07451	0.268528	0.516647	0.764381	0.2416	-0.16396	4.60067	2.11595	2.53192	-0.612813	1.53858	7.71761	-1.39277	1.50013	4.36272	3.22845	2.81312	4.25368
	10	-1.34754	-0.154967	0.218381	-0.41942	0.32062	0.74329	-0.368498	0.187817	0.0255501	-1.02824	0.227744	-0.270481	5.8569	0.610378	2.17102	-0.341028	1.40926	8.10106	-0.780268	1.82089	3.527	3.96217	2.69902	3.91228
	10.1	-0.707572	0.511444	0.930508	-0.63087	0.112115	0.291437	-0.944112	0.449483	0.164074	0.710376	0.282288	-0.381744	4.40103	0.859856	2.53287	-0.497125	1.74899	9.67068	-0.977404	2.04871	4.63974	3.50888	2.62977	3.92876
	10.2	-0.800911	0.0501511	0.442085	-0.477217	0.10537	0.70359	-0.791041	0.0542703	-0.277485	0.279459	0.397131	-0.40023	6.28008	1.22514	2.58922	-0.754302	1.33224	9.23181	-1.32989	2.51033	4.67437	2.35555	2.40421	3.68823
	10.3	-0.712845	0.212649	1.25396	-0.348345	0.65419	0.139023	-1.53325	0.363055	-0.150268	0.364384	0.342016	-0.41124	5.30132	1.53351	1.88022	-0.445565	1.17704	8.7971	-0.89526	3.51411	3.4554	3.12201	2.36276	3.3935
	10.4	-0.547112	0.331986	0.749077	-0.149669	-0.467015	0.226124	-0.637715	0.923863	-0.112699	0.0184017	0.228807	-0.346519	5.84357	1.45537	2.8231	-0.171565	1.20825	9.95803	-1.34826	1.79873	3.54518	2.95264	2.29668	3.31252
	10.5	-0.408583	-0.172452	0.285243	-0.347227	0.351658	0.276216	-0.851319	-0.214567	-0.672776	0.0685339	0.27288	-0.294462	6.74444	3.69839	2.2832	-0.941966	0.770226	11.0106	-1.36641	2.58648	3.63296	3.74463	2.16619	3.03619
	10.6	-0.536471	-0.138468	0.488952	-0.281628	0.345671	0.666892	-0.73619	1.13171	-0.0382284	0.734051	0.271158	-0.357628	5.23818	1.10789	2.20198	-0.857822	0.466016	9.79838	-0.873405	3.94461	2.10404	4.14323	2.13109	3.5914
	10.7	-0.334669	0.077663	0.361044	-0.668897	0.3931	0.172377	-0.65575	0.883212	-0.139343	0.272299	0.112196	-0.386668	4.19309	2.13302	2.77264	-0.48712	0.57916	10.5672	-0.199377	1.7172	1.85341	3.46277	2.29666	4.19211
	10.8	-0.615542	0.422742	-0.184514	-0.208197	-0.0394703	0.882842	-1.03158	0.588038	0.140677	0.0352187	0.127422	-0.306723	5.63888	2.7366	2.15782	-0.419236	0.850714	9.19321	-1.29574	3.27593	3.3743	3.37453	2.14734	4.18247
	10.9	-0.605469	-0.237742	0.667978	-0.345771	0.149519	0.107899	-0.597979	0.604905	-0.776127	0.408493	0.193244	-0.173349	5.62767	1.92152	1.42484	-0.534269	0.30525	11.3368	-1.17439	2.36428	2.05099	2.00863	1.80768	3.87009
	11	-0.765482	-0.623484	0.383292	0.102458	0.0714658	0.394307	-1.03586	0.492801	0.329961	0.162116	0.150211	0.00969831	4.82984	2.32401	2.02865	0.397937	1.13308	10.5612	-0.204847	2.34994	2.75627	2.89851	1.93684	3.7951
	11.1	-1.29515	-0.200833	0.261844	-0.440373	-0.0446157	0.874792	-1.34131	1.98443	0.518519	0.808648	0.209882	0.102362	3.7699	1.61587	1.24403	0.125449	0.342964	9.61432	-0.474205	3.22554	2.84957	2.38863	1.75414	3.88621
	11.2	-0.768188	-0.0707935	-0.0176354	-0.375568	-0.224792	0.599144	-1.30295	0.373184	-0.422035	-0.388343	0.201661	0.234432	4.53939	2.82971	1.57428	0.0185454	1.09127	8.98114	-0.15635	1.31485	2.74847	1.94993	1.72057	4.37791
	11.3	-0.990445	0.538578	0.960754	-0.375734	-0.63812	0.936873	-1.29901	1.36258	0.36615	0.355289	0.250478	0.145102	3.39354	1.19823	2.21193	0.719467	0.852328	9.72892	-0.267405	2.17722	5.44936	1.70015	1.61123	4.12641
	11.4	-1.12568	0.23213	0.291542	-0.45248	0.208822	0.168061	-1.0755	0.3601	0.0970407	0.472679	0.335527	-0.0541552	4.81176	2.3535	2.58919	0.964539	1.81152	9.56671	0.0153684	2.53317	2.65743	2.45194	1.6255	3.88513
	11.5	-1.05046	-0.397266	1.3287	-0.720189	-0.0996192	0.744831	-0.724715	0.488638	-0.445547	-0.4226	0.328207	-0.09059	3.24447	1.01963	2.46261	0.818514	0.410329	9.89686	-0.619968	3.1478	4.57693	1.12506	1.45161	4.01052
	11.6	-1.28134	-0.0103802	0.566657	-0.517568	0.0520399	0.533173	-1.02569	0.420547	-0.0293128	0.0660298	0.23668	-0.0821475	4.51423	1.49795	2.35277	2.09391	1.2776	10.0992	-0.655076	2.30098	3.64742	2.81604	1.42723	4.45551
	11.7	-1.11968	0.321811	0.542514	-0.77263	-0.424456	0.0187533	-0.997767	0.674232	-0.222481	-0.150538	0.309358	-0.0899678	4.31057	2.65554	2.12517	2.15453	0.628521	9.63809	-0.574059	3.24228	3.8475	3.71098	1.30453	5.02407
	11.8	-1.01236	-0.173459	0.600483	-0.656472	-0.486761	0.0572399	-0.992222	0.945602	0.0940774	1.18107	-0.0436488	0.161897	4.51731	2.2689	2.18323	1.87239	2.33168	8.82005	-0.227209	2.50204	2.65818	2.28822	1.23652	5.54023
	11.9	-1.63566	-0.255461	0.601261	-0.314499	-0.0833945	0.0256818	-1.21718	0.794179	-0.440934	0.600762	0.0734457	0.15408	1.79415	-1.15412	1.90441	3.25096	0.734816	10.3645	-1.43706	2.3355	2.99041	3.53194	1.23493	5.58568
	12	-0.902218	-0.698671	0.736403	-0.434613	-0.795769	0.786923	-1.72347	0.690229	0.324367	0.534262	0.0634169	0.252447	4.1928	3.55805	2.88715	1.64821	1.55334	8.93874	-1.22261	3.57351	3.22392	2.46851	1.06187	5.2915
	12.1	-0.562309	0.0470233	0.589148	-0.58832	-0.111277	0.534497	-1.3516	0.477183	-0.063462	0.747211	-0.114118	0.284627	2.32954	1.91917	1.24288	3.05738	0.54227	10.4493	-1.26244	1.40828	3.90689	1.45236	0.909483	4.96572
	12.2	-0.592349	0.195734	0.63917	-0.22028	-0.192333	0.311988	-1.54156	0.21159	0.347917	0.764139	0.00650832	0.284651	4.45873	0.801957	1.72205	2.52874	0.964206	9.40644	-0.709694	3.07004	2.64478	4.90977	1.3172	4.77486
	12.3	-0.677975	-0.293169	0.251945	0.0999793	0.0783563	-0.110881	-1.39096	0.40434	-0.652045	0.500787	0.00688684	0.323009	2.17254	1.86408	1.58345	2.91046	1.16431	9.19501	-1.11074	2.01918	4.09854	2.46552	0.946885	4.49054
	12.4	-1.69434	0.564224	0.137171	0.0656581	0.32145	0.327172	-1.36356	0.39624	-0.116958	0.97126	0.072175	0.206308	2.30001	1.26107	1.47551	2.33559	1.39436	9.44951	-0.93089	1.87385	5.20263	2.34478	1.03828	4.10295
	12.5	-1.39135	-0.242375	0.66117	-0.0924434	-0.149499	0.350542	-1.02049	0.707982	0.480905	0.667223	0.190106	0.170772	3.46811	-0.0403751	1.66273	2.50722	1.75024	10.1507	-0.982958	2.29978	5.51196	2.72124	0.897757	3.67383
	12.6	-1.33268	0.439098	0.674082	-0.252823	-0.010068	0.638728	-1.66898	0.495167	-0.0185427	0.315624	0.174045	0.267002	3.82625	1.31852	0.886597	2.21592	2.33352	11.041	-1.36427	2.27281	4.42816	2.8797	1.01192	3.32424
	12.7	-0.276176	-0.0759609	-0.135511	-0.277884	-0.0656388	-0.443236	-1.30544	0.22522	0.0712692	1.04091	0.305278	0.412304	3.38722	0.433538	1.6313	3.38922	2.39873	11.2197	-1.26455	3.07325	3.99953	1.792	0.838174	3.09927
	12.8	-1.58997	0.854009	0.306419	-0.113278	-0.114804	0.439679	-1.66731	0.183677	-0.209741	1.04663	0.0971805	0.625549	2.52617	1.73938	1.7489	2.20522	1.25838	9.24746	-1.45505	2.46049	5.42062	1.05832	0.738584	3.14012
	12.9	-1.13303	0.322434	0.0827501	-0.3203	-0.121891	-0.0815248	-0.990544	0.468181	0.2437	0.152986	0.205505	0.656297	3.19255	-0.371661	1.16392	3.18449	2.59801	9.91714	-1.02572	2.73674	5.45148	0.900373	0.773358	3.39121
	13	-1.00761	-0.138589	0.645091	-0.141482	0.147116	0.163777	-1.71406	0.906602	-0.211266	0.363527	0.152034	0.775288	1.9636	1.73692	1.87599	3.48611	2.20539	10.207	-2.27309	1.26818	6.42479	0.384967	0.632255	3.20364
	13.1	-1.19341	0.104084	0.466221	-0.0865334	-0.91221	0.268987	-0.956532	0.158385	-0.220467	0.577911	0.0973043	0.693397	1.58164	3.06332	1.37797	2.53353	2.91987	9.05815	-0.678168	2.72949	4.05252	2.61462	1.08799	3.09175
	13.2	-1.34229	-0.00265856	0.14121	-0.867883	-0.122582	0.18681	-1.34096	0.374798	-0.502228	-0.480633	0.119916	0.710265	2.42105	0.84678	1.53933	3.19335	3.01913	10.0346	-2.00081	2.77995	3.76863	1.99717	1.08261	2.87365
	13.3	-1.21761	-0.717302	0.417436	-0.0560979	-0.116089	0.648257	-1.078	0.972013	0.5559	0.572339	-0.0430289	0.565128	2.68254	0.630002	1.66193	2.65326	2.5785	8.38432	-1.91576	1.96974	3.16439	1.76375	1.34261	3.16393
	13.4	-1.23357	-0.418679	-0.402221	-0.866006	-0.0728568	0.459173	-0.483624	0.507178	0.489376	0.524281	0.143392	0.452442	2.66171	2.43745	1.24667	3.54236	3.37745	9.66434	-1.34	2.90602	4.84381	1.19748	1.78603	3.63159
	13.5	-1.16207	-0.0674238	-0.17703	-0.306876	0.0565256	-0.0291228	-0.620829	0.527088	0.282008	-0.39614	-0.201055	0.249268	2.6194	0.382317	1.31413	1.85158	2.98965	7.48716	-2.18647	1.77018	3.53003	-0.487802	2.2757	3.80097
	13.6	-1.17276	-0.519371	0.310371	-0.448412	0.0941922	0.723887	-0.640069	0.818582	0.0725753	0.145172	-0.00548604	0.0888591	1.76353	1.12484	1.33814	3.70421	3.65619	9.01607	-0.917302	2.02231	4.05983	2.44151	2.21816	3.78132
	13.7	-1.00332	-0.2164	-0.0328774	-0.269066	0.323491	-0.219487	-0.628676	0.656642	0.468303	0.654597	-0.193207	-0.0547404	2.98064	1.0701	1.72244	2.97029	3.27735	7.51144	-1.49615	2.05554	3.92541	1.92112	2.32625	3.49862
	13.8	-1.29878	-0.491034	0.425875	-0.423566	-0.271372	0.229689	-0.655634	0.994188	0.296617	1.25555	-0.0169702	-0.0123049	1.58979	1.60947	0.972237	2.0863	3.79945	7.58366	-1.37285	1.88688	5.23198	0.667278	2.44006	3.05192
	13.9	-0.998035	0.0665482	0.195777	-0.268163	0.00732146	0.14739	-0.478783	0.943011	-0.178635	0.782566	-0.167259	-0.0463045	3.04093	1.49813	1.97363	2.39332	2.7404	7.06426	-1.33792	1.56848	5.01712	1.24369	2.33668	2.80964
	14	-1.16273	-0.455639	0.766421	-0.353018	-0.120989	-0.000364911	-0.458925	0.327976	-0.240723	1.28075	-0.0596522	0.000284129	2.35562	1.9726	1.21126	0.930166	3.81362	6.5893	-1.2922	1.77378	3.47733	1.61577	2.38857	2.4653
	14.1	-1.14479	-0.184743	0.345329	0.0710091	-0.406384	0.0912852	-1.03321	0.466029	-0.0329133	0.610154	-0.101037	0.0257253	2.01781	2.59059	1.45231	2.11468	3.63136	6.18593	-1.87983	1.91334	2.61832	1.08623	2.6215	2.32871
	14.2	-1.24406	-0.637626	0.317656	-1.04691	-0.163927	0.49158	-0.637614	0.839331	0.132602	1.32892	0.0092297	0.0483425	3.07412	0.928258	1.65983	0.64422	3.30941	7.93382	-1.80053	1.78272	3.19563	1.32274	2.48724	2.26258
	14.3	-1.40941	-0.0483716	0.477554	-0.179767	-0.159105	-0.496491	-0.911821	0.18206	-0.494276	0.625052	0.161457	0.267882	1.60926	0.99415	0.921906	0.727985	2.97582	6.00742	-1.64918	2.32841	4.15734	0.646409	2.68333	2.08741
	14.4	-0.691375	-0.0694884	0.206497	-0.459722	-0.343578	0.0967596	-0.293413	0.544575	-0.371477	0.730442	0.0248678	0.38129	3.70973	0.964694	1.4954	1.96485	2.83787	8.16255	-2.08193	2.45215	4.5197	1.60434	2.8172	2.00283
	14.5	-1.28542	0.564	0.199963	-0.617635	0.0514155	-0.336982	-0.607401	0.20938	0.469599	1.22077	0.0916743	0.388306	1.91237	-0.404851	2.43053	1.09809	3.03232	6.14694	-2.04257	2.17444	4.44599	2.09574	3.09141	2.07415
	14.6	-1.51693	-0.356477	0.0522236	-0.775826	-0.0982445	-0.0848161	-0.313198	0.0529421	-0.0832769	1.15275	0.110372	0.324609	1.69186	1.75763	1.64478	1.44234	2.69787	8.44629	-2.61561	2.24033	4.99673	0.581123	3.31237	2.32824
	14.7	-1.00722	-0.327132	0.0327862	-0.746782	0.204148	0.327933	-0.490289	-0.403893	0.189366	0.660489	0.0471731	0.339871	2.22059	1.18043	1.73841	0.795349	4.94926	7.37531	-1.70184	1.91628	2.68328	1.16439	3.34218	2.72738
	14.8	-1.56706	0.0726358	-0.125122	-0.616688	0.0458007	-0.637604	-0.479422	0.257006	1.01139	0.906408	0.155391	0.407094	3.33817	1.4151	1.86606	0.769863	2.77791	8.67291	-2.13531	2.42998	3.33143	3.56412	3.17349	3.36515
	14.9	-1.23007	-0.41268	0.252978	-0.628114	-0.459324	-0.248356	-0.38526	-0.210039	0.658508	1.72618	-0.0256723	0.358492	1.38361	0.6717	1.50545	0.936782	3.14263	8.07204	-1.6983	2.59176	2.38841	2.09132	3.27533	3.5363
	15	-1.18929	0.584929	-0.062899	-0.603743	0.145893	-0.167859	0.0548498	-0.073171	1.33375	0.527031	0.139161	0.419629	1.70611	0.641027	2.48084	0.483489	3.14588	8.83864	-2.22064	2.29534	3.94387	2.14404	3.5253	3.85967
	15.1	-1.66145	-0.458386	0.0797561	-0.326833	0.0231599	-0.125725	-0.253691	0.254718	-0.0489933	0.730057	0.171171	0.251576	1.86742	1.98653	1.15863	0.720306	3.06863	6.52097	-2.44949	1.93588	2.66937	1.56659	3.27005	3.84866
	15.2	-0.463129	-0.530137	0.158624	-0.510139	-0.188052	0.301685	-0.320558	-0.146102	0.725904	0.949172	0.463072	0.277632	1.56925	0.525348	1.66145	0.233707	2.79425	5.81176	-2.2797	1.68615	5.89259	1.48634	3.08911	3.32347
	15.3	-1.3989	-0.128127	0.2323	-0.279355	-0.0621558	-0.138038	0.290975	0.350324	0.292276	-0.356032	0.325326	0.374873	4.55072	1.76016	1.5439	0.318093	2.56106	6.03303	-2.05188	1.68553	4.37328	3.06943	3.03927	2.97541
	15.4	-1.84829	-1.13166	0.178869	-0.0795562	-0.551423	0.588804	-0.626177	0.495756	0.526583	1.07832	0.452985	0.420606	2.96609	0.780836	1.19414	1.57546	2.59132	6.06363	-2.38889	1.80308	5.14681	0.161796	2.7425	2.96821
	15.5	-1.07889	-0.923387	0.159186	-1.0134	-0.823731	0.683049	-0.294024	0.393031	0.650622	0.806106	0.24508	0.265602	1.72625	0.734923	1.88804	1.16783	2.33249	6.09839	-2.19987	1.21066	3.80847	0.862352	2.73195	3.10108
	15.6	-1.56242	-0.162435	0.34971	-0.441889	-0.342698	0.0991349	-0.0969333	0.0686279	-0.160015	0.0415944	0.310744	0.165021	3.3221	1.44037	1.44909	0.823452	2.21574	6.46494	-2.73112	0.916137	5.28988	1.70158	2.35577	3.05811
	15.7	-0.919904	-0.466017	0.393191	-0.34605	-0.412363	0.625036	-0.467649	0.817471	0.682794	1.16162	0.225118	0.0970948	2.69716	0.743882	1.39374	1.68495	2.27244	6.37348	-1.12278	0.998185	3.95096	1.08914	2.45327	2.67065
	15.8	-1.50356	-0.0462814	0.153415	-0.371762	-0.516454	-0.0227528	-0.447896	0.420604	-0.139803	1.00154	0.241179	0.0298374	3.09942	2.09085	1.48038	1.03966	1.72459	6.08153	-2.16299	2.40727	2.99885	1.68091	2.30675	2.65085
	15.9	-1.95451	-0.195569	-0.304656	-0.225031	-0.432073	0.46825	-0.376612	0.292343	0.0686019	1.19203	0.154813	0.155878	2.6873	0.292838	1.60762	0.503266	2.02622	5.96526	-2.61566	2.24946	3.93003	3.21313	2.30466	2.33781
	16	-1.4512	-0.724622	0.0358817	-0.126196	0.0316526	-0.401746	-0.149536	-0.350845	0.100334	0.751019	0.0292068	0.205737	2.85443	1.6009	2.27469	0.265725	1.73658	4.95663	-1.65218	1.30981	3.47379	1.40946	1.99413	2.33444
	16.1	-1.35142	-0.525929	-0.194256	-0.249766	-0.166386	-0.251658	0.281397	0.332791	1.05124	0.828726	0.0938057	0.227727	1.63588	0.877302	1.98163	0.743556	1.77877	7.57634	-2.71321	2.83703	3.22729	3.57818	2.48774	2.04344
	16.2	-1.35488	-1.10099	-0.0231501	-0.456506	-0.2885	0.107581	-0.365224	-0.0445362	-0.00359928	0.398118	-0.0186766	0.286167	1.66834	1.97863	1.89035	-0.131361	2.21832	6.1107	-2.00949	2.64752	2.45043	2.61685	2.41686	2.45556
	16.3	-0.641544	-0.0920807	-0.0945602	0.133713	-0.254102	0.209862	-0.168606	-0.0436083	0.774057	0.160587	-0.0393432	0.208302	2.1389	2.53995	1.4437	0.110038	1.90323	5.68384	-2.20598	2.36379	2.5193	3.11284	2.73796	3.20727
	16.4	-1.26691	-0.0937161	0.114192	-0.0361891	0.124864	0.15292	-0.116602	0.268036	0.751632	0.137715	0.00447458	0.325688	1.6786	0.466808	1.65372	-0.349094	1.58071	5.60525	-1.85017	1.68683	4.15328	2.0543	2.45967	4.40506
	16.5	-1.54737	-0.180761	-0.0892105	0.562639	-0.0256007	0.0566391	-0.272087	0.150799	0.70827	-0.0986256	-0.101842	0.418012	2.44604	2.36615	0.733636	-0.0841218	1.78991	7.39426	-0.675403	1.72547	3.75258	1.95373	2.78416	4.66065
	16.6	-0.992469	-1.11873	-0.00893639	-0.245567	-0.439922	0.0595735	-0.0206764	0.210923	0.788459	-0.114926	-0.20983	0.498059	3.21178	0.427549	0.878387	0.0334584	1.41373	5.81994	0.520446	2.03827	3.07387	1.09352	2.81615	4.95204
	16.7	-1.30899	0.101626	-0.131854	-0.210111	-0.0788112	0.402482	-0.293811	0.239356	0.370882	0.0617467	-0.110191	0.448665	5.09682	0.813198	1.68671	-0.557163	0.962269	8.02601	-0.245726	2.10576	2.31272	1.92832	2.66781	4.735
	16.8	-1.41404	0.189771	0.287263	0.276772	-0.228654	0.0126146	-0.0141112	0.285899	0.709315	0.947118	-0.211407	0.715215	2.65084	1.80905	1.16654	-0.0462245	1.7793	6.0795	0.518709	1.35824	3.10734	2.14431	2.50582	4.33881
	16.9	-1.04366	-0.321394	-0.25637	-0.341922	-0.973083	-0.35933	0.0963207	0.172011	1.09672	0.0708929	-0.279494	0.910014	5.05958	1.411	0.719804	-1.00674	1.25823	7.9662	-0.138234	1.84008	2.6959	1.10759	2.46243	3.83376
	17	-1.36773	-0.375171	-0.299959	-0.0478666	-0.82402	-0.370454	0.299229	-0.0673195	0.0769961	0.803437	-0.263382	0.892071	1.63229	1.84765	0.629604	-0.415985	1.68855	7.64776	0.589671	1.47867	2.76905	1.00885	2.24764	3.56867
	17.1	-1.38214	0.830912	-0.0221297	-0.232008	-0.230673	-0.176316	-0.305064	1.03434	0.720245	-0.0392747	-0.206038	0.959285	4.30394	2.75687	0.195483	-0.630225	1.12911	7.65453	2.21332	2.9087	1.81322	3.44241	2.17383	3.65206
	17.2	-1.00151	0.733194	-0.2972	-0.594101	-0.761004	0.151609	-0.11923	-0.032992	0.110985	-0.0840442	-0.138797	1.0064	4.1118	2.3043	1.05142	-0.194443	1.70357	7.05719	2.40758	0.48684	3.7954	2.48156	1.92386	3.65616
	17.3	-1.28542	-0.00255396	0.0590912	0.185037	-0.0747788	0.337881	-0.0190133	0.112204	0.115723	0.523945	-0.022055	1.14397	2.46048	1.53559	0.258104	-1.16528	1.0423	7.10418	2.01306	2.13275	3.56072	1.39734	2.10308	3.31049
	17.4	-1.36626	0.230222	-0.146996	-0.325928	-0.507649	0.24044	-0.348694	-0.175627	-0.248285	0.268335	0.0298037	1.00429	1.79069	1.44318	0.790619	-0.554095	1.19427	6.31527	2.36078	1.3199	3.6457	3.19818	1.87167	3.13889
	17.5	-1.20714	-0.281924	-0.380159	0.35979	-0.561482	0.288446	1.21136	-0.0641	-0.127589	0.0901056	0.0538352	0.859826	3.15956	-0.266833	0.37013	-0.145231	1.67302	6.44694	2.63123	1.63245	5.89534	1.85883	1.66185	2.86457
	17.6	-1.13171	-0.0725658	-0.359147	0.205184	-0.589431	0.0178163	0.570845	0.182931	-0.147089	-0.14105	0.238699	0.694095	1.32297	0.787957	1.5832	-0.950025	1.77488	5.83297	2.84037	1.16505	2.08341	1.33634	1.58894	2.6296
	17.7	-1.75122	0.23314	0.00560024	0.0570592	-0.767806	0.397104	0.942384	0.134359	0.358313	-0.204158	0.274323	0.533965	2.72597	1.45553	1.2739	-0.595333	2.58036	6.5543	2.65525	1.00008	3.86642	0.994184	1.44747	2.23916
	17.8	-1.43931	-0.662888	-0.249763	-0.457439	-0.440781	-0.084011	0.973968	0.668079	0.0974679	0.615249	0.436939	0.443137	1.3608	2.16092	1.70368	-0.849875	2.02905	7.66424	1.78318	1.82622	1.85922	1.13867	1.39967	2.03366
	17.9	-1.43495	0.106068	-0.252527	-0.0410842	-0.802737	0.71667	1.07629	-0.311696	0.940701	-0.230879	0.413074	0.398229	2.70261	2.43881	1.04224	-0.298842	1.86925	9.02124	3.08378	0.214363	1.76043	1.54219	1.24562	1.84924
	18	-1.32365	-0.338651	-0.69475	-0.00932207	-0.351979	0.196503	0.847699	0.507233	0.396744	-0.694004	0.495618	0.385783	1.84039	1.75539	1.35354	-0.724625	2.3602	7.70449	3.46978	1.12642	3.53097	2.78622	1.42379	1.83132
	18.1	-1.55012	0.0174776	0.268674	-0.258269	-0.676235	0.542325	0.739594	0.145439	0.175685	0.0661252	0.489233	0.42645	3.06961	1.74527	1.31454	-1.18937	1.47257	9.25787	3.07159	2.30951	2.05543	2.23335	1.38095	1.82561
	18.2	-1.55484	0.0832578	-0.458103	-0.492909	-0.695322	0.588423	1.22703	0.539984	0.00982659	0.316562	0.542742	0.649022	1.13072	0.0962057	1.65508	0.158914	2.03891	10.6821	2.42726	0.296912	3.35253	2.20825	1.43109	2.07798
	18.3	-0.841009	-0.4404	-0.651714	-0.117239	-1.07784	0.362936	0.989774	0.851218	0.365188	0.555038	0.51865	0.712511	2.05191	1.70015	0.649168	-1.57796	2.07115	8.84995	3.30502	0.996543	3.17841	1.55452	1.21656	2.56242
	18.4	-1.17273	0.902782	-0.269687	-0.510627	-0.2211	0.448786	0.971187	0.488503	0.146931	0.116356	0.592281	0.786092	2.10584	-0.556834	1.26746	-0.0179638	0.908815	10.3064	3.26901	0.843389	2.87709	2.9672	1.06371	2.36397
	18.5	-1.54913	-1.31647	-0.539507	-0.134511	-0.517313	0.0884062	0.770419	0.0305571	0.817066	0.512512	0.667101	0.765439	3.19033	1.54372	1.88268	-0.927337	1.5809	9.55303	3.26221	0.369421	3.62258	3.13065	1.05228	2.22489
	18.6	-1.93612	0.892668	0.0185956	-0.597526	-0.031747	-0.162989	1.07212	-0.607977	0.957005	-0.372688	0.511787	1.00775	0.674085	1.9421	0.335136	-0.490974	1.5063	9.71233	2.77502	0.505854	3.76106	2.23106	0.990817	2.22121
	18.7	-1.22606	-0.975327	-0.507968	-0.562814	-0.462297	0.391661	1.19213	-0.170073	0.159187	-0.468285	0.54553	1.2674	1.7271	1.0739	0.762136	-0.507748	1.79951	8.75201	3.3655	1.21974	3.21933	0.615885	0.926383	2.50533
	18.8	-1.39179	-0.0891012	-0.0228769	-0.210106	-0.321149	0.0408392	0.55678	0.251987	-0.183521	0.010681	0.499379	1.35738	2.86383	0.638871	0.390494	-0.970735	3.09539	9.09183	2.98238	0.572001	3.87747	3.73459	0.851603	2.79025
	18.9	-1.10622	0.134967	-0.0992098	-0.692715	-0.634031	-0.353321	0.284019	-0.131287	0.527141	-0.728407	0.66565	1.418	2.35058	1.11499	1.13639	-0.261445	2.74752	8.08697	4.30028	0.595287	4.72188	2.80036	0.820126	2.73132
	19	-1.77101	-0.874996	-0.151425	-0.155528	-0.423432	-0.247995	1.4751	-0.00991664	0.540829	0.0601403	0.578144	1.21808	2.20719	1.13164	0.574713	-0.205077	3.06344	8.65667	3.69086	1.10564	4.9638	2.7774	0.76812	2.60516
	19.1	-0.92641	0.245357	-0.253546	-0.838226	-0.746268	0.00938998	1.12395	0.152316	-0.0653124	-0.660337	0.799093	1.1041	1.01434	0.748514	1.04839	-1.102	3.35954	9.20077	3.9693	0.939863	3.28917	4.83231	0.890947	3.0315
	19.2	-1.22488	-0.0612763	-0.19476	-0.479395	-0.184846	-0.201085	1.13465	0.0624865	0.495253	-0.18325	0.685011	1.06119	1.72313	1.83841	1.24114	-0.048597	3.20564	8.48651	4.49406	1.70915	3.63794	4.03996	0.849205	3.29455
	19.3	-0.9729	0.122565	-0.361808	-0.485116	-0.638946	-0.594026	0.792084	-0.238086	-0.110378	-0.559141	0.920276	0.980359	0.219671	2.36129	-0.0751716	-0.440681	4.67082	7.33838	4.21948	0.247079	5.13692	4.3757	0.657686	2.91225
	19.4	-1.09639	0.0713522	-0.590432	-0.843203	-0.616617	-0.687178	0.575602	-0.228787	0.982947	0.11706	0.831767	0.917503	2.33656	2.01592	0.65015	-0.603604	4.14355	7.12365	2.9555	1.54378	3.56994	4.59914	0.816151	2.62405
	19.5	-0.916186	-0.43172	0.0985475	-0.553835	-0.54622	-0.345596	0.858951	0.301553	0.523027	-0.757601	0.735645	0.805151	0.809154	-0.67477	0.742713	-0.468931	4.23972	8.26177	4.40432	1.09056	4.81284	6.19402	0.810854	2.53295
	19.6	-0.737353	-0.0470593	0.276845	-0.238979	-0.0902518	-0.473182	-0.111848	0.253558	1.40935	0.972777	0.912613	0.710956	2.59528	1.27411	1.06036	-0.320951	4.06262	8.66512	4.03299	0.813193	4.66833	5.07347	1.03817	2.19593
	19.7	-0.663319	0.0940088	-0.0970946	-0.557355	-0.350338	-0.472263	0.578309	-0.0444271	0.280439	0.137483	0.805942	0.482802	0.422914	1.88184	0.681671	-1.09827	2.92334	8.41941	3.41974	-0.283293	2.85657	5.55061	1.1299	1.98932
	19.8	-0.570095	0.767041	0.458105	-0.844728	-0.280111	-0.502449	0.512238	-0.0194064	0.150582	0.385345	0.882324	0.366379	1.29463	0.0202958	0.800084	-1.06611	4.59693	8.83924	4.53843	0.706778	4.6804	3.46854	1.11692	2.06743
	19.9	-0.0207417	-0.0798578	0.189763	-0.466472	0.2059	-0.214781	0.741388	0.0283528	-0.381889	1.13787	0.700748	0.303198	0.618735	1.40273	0.437486	-0.416914	3.5834	8.52689	4.54687	1.55064	6.3957	4.77837	1.25562	2.18255
	20	-0.120375	0.57771	0.264954	-0.10665	0.125966	-0.254753	0.710796	-0.279201	0.0266337	0.175363	0.686918	0.209892	1.22992	0.885583	0.24732	-0.422393	4.00471	10.1436	3.9148	0.942388	3.71087	3.56711	1.11177	2.79689
	20.1	-0.70715	-0.389879	0.141994	-0.0430013	0.861238	-1.01893	-0.251433	0.386321	0.393867	1.23311	0.719486	0.0854419	0.886546	0.744154	0.621757	0.31818	3.13161	9.17325	4.10059	1.37082	3.15113	4.69097	0.934024	2.94513
	20.2	-0.0976551	-0.62613	0.259244	-0.425174	0.775948	-0.750373	0.881275	-0.529199	0.414536	0.542522	0.718434	-0.063342	0.452988	0.617314	-0.222429	0.64154	4.30118	8.23088	3.51762	0.864557	2.81641	3.96123	0.932637	2.7117
	20.3	-0.0276226	-0.211696	0.423146	-0.329866	0.7555	0.317089	0.947122	0.4415	0.333279	-0.0148264	0.695773	-0.0653065	1.65093	1.80439	0.523286	1.99071	3.76131	8.43662	4.09691	0.129752	4.09244	3.23601	0.555927	2.486
	20.4	-0.226591	0.802242	0.434253	-0.262905	0.326514	0.293839	0.480925	0.018438	0.667816	0.365051	0.600266	-0.137654	1.2143	0.680853	0.642825	0.86232	3.92136	9.67342	2.40922	0.2941	2.66274	3.13016	1.009	2.23216
	20.5	0.344791	0.207479	0.46568	0.0912868	0.828807	0.630075	0.827705	0.0307287	0.521351	0.113264	0.702386	0.0324553	1.52059	2.6637	-0.158003	2.04432	2.94881	7.63459	2.64167	0.284489	3.90586	3.21191	0.803831	2.1634
[truncated: 395 more rows]

## Sheet: D_OSC_GCaMP6s_NCDaHFD_AUC060
	Extended Data Figure 4 d) Changes in MSVGLUT2 neuronal activity induced by start of odour exposure (NCD) in male mice not naive to HFD displayed as AUC
[truncated: 33 more rows]

[truncated: 4 more sheets: E_OSC_GCaMP6s_Isoamylacetate, E_OSC_GCaMP6s_Isoamylacetate_AU, F_OSC_GCaMP6s_AllOdours_AUC, G_OSC_GCaMP6s_TimeSpentSniffing]
