# Supplementary material for: A food-sensitive olfactory circuit drives anticipatory satiety
Source: Nat Metab. 2025 Jun 11;7(6):1246–65. doi: 10.1038/s42255-025-01301-1 (PMC12198014; doi:10.1038/s42255-025-01301-1)
Supplement: Supplementary file 14 — Raw data, n numbers and statistical summary. [file 42255_2025_1301_MOESM14_ESM.xlsx]

## Sheet: A_OSC_GCaMP6s_SniffMineralOil
	Extended Data Figure 5 a) Changes in MSVGLUT2 neuronal activity induced by sniffing Mineral Oil [zscore]
		Wash									Mineral Oil
	Time [s]	Mouse 1	Mouse 2	Mouse 3	Mouse 4	Mouse 5	Mouse 6	Mouse 7	Mouse 8	Mouse 9	Mouse 1	Mouse 2	Mouse 3	Mouse 4	Mouse 5	Mouse 6	Mouse 7	Mouse 8	Mouse 9
	-10	-0.16518	-0.587998	-0.202095	0.176455	0.462842	-0.483502	-0.398692	0.0768145	0.0617793	-0.524783	-1.075	-1.57966	0.511556	0.21715	-0.72032	-0.797478	1.70184	1.04736
	-9.9	-0.35149	-0.589701	-0.221468	-0.00368419	0.328374	-0.0862483	-0.522518	-0.114211	0.103645	-0.608419	-1.33782	-1.64412	0.890768	0.134465	-0.0900367	-1.0823	1.80182	0.816114
	-9.8	-0.79318	-0.641233	-0.228051	-0.0225872	0.305003	-0.213028	-0.369627	0.26488	-0.110285	-0.946974	-1.60532	-1.7214	0.887984	0.0425609	-0.287376	-1.19482	1.61198	1.27126
	-9.7	-0.588908	-0.516446	-0.265051	0.0692973	0.300921	-0.438205	-0.680569	0.158153	-0.0490747	-0.580636	-1.62879	-1.64607	1.50938	-0.0256923	0.416546	-1.34461	1.84128	1.03738
	-9.6	-0.705915	-0.437533	-0.2512	-0.0136044	0.292342	0.0364138	-0.523139	0.173487	-0.264326	-0.629314	-1.46888	-1.63579	1.68039	0.120549	-0.281725	-1.21028	1.80801	1.2294
	-9.5	-0.4945	-0.467296	-0.266669	-0.0938069	0.244353	0.0256743	-0.649924	-0.160677	-0.15696	-0.776832	-0.951405	-1.69445	2.12166	0.169141	0.265159	-1.159	2.06849	1.35735
	-9.4	-0.478304	-0.424506	-0.307826	0.214746	0.305152	0.447604	-0.387604	-0.0305546	-0.337261	-0.815135	-0.385985	-1.59208	1.982	0.394361	-0.388333	-1.12846	2.41888	1.79007
	-9.3	-0.1187	-0.399761	-0.375638	0.148502	0.261533	0.395891	-0.478565	-0.0571788	-0.539621	-0.617136	-0.351168	-1.58162	1.55956	0.503723	-0.299589	-0.935367	1.46054	1.39011
	-9.2	-0.481462	-0.392236	-0.360078	0.390732	0.324992	0.478668	-0.249934	0.117164	-0.49694	-0.77679	-0.457377	-1.59804	1.42343	0.596822	-0.34373	-0.988443	1.8234	1.11791
	-9.1	-0.424849	-0.303174	-0.414197	0.295562	0.193374	0.0950219	0.000919066	0.216968	-0.635856	-0.839561	0.0273822	-1.60479	1.7111	0.522458	0.417764	-0.760836	1.99131	1.18321
	-9	-0.323062	-0.268361	-0.402716	0.616397	0.136022	0.112975	-0.136991	0.10566	-0.531037	-1.03781	0.828749	-1.63175	0.880099	0.564935	0.790675	-0.824585	1.98074	0.98065
	-8.9	-0.555019	-0.134056	-0.431365	0.499418	0.0650005	0.128734	-0.239533	0.156899	-0.429752	-1.03465	0.622007	-1.57956	0.72267	0.628588	-0.363594	-0.389689	1.67819	0.931364
	-8.8	-0.177974	-0.0154686	-0.457628	0.550277	-0.032854	-0.326099	-0.226681	-0.0263167	-0.405897	-0.774202	0.294441	-1.56977	1.19789	0.45203	0.259257	-0.403147	1.85357	0.74341
	-8.7	-0.757758	0.0239589	-0.469186	0.555013	-0.0343807	0.0181969	-0.244742	-0.00949742	-0.296949	-1.07854	0.0589808	-1.5526	0.592984	0.59092	0.811067	-0.565399	1.62022	0.449448
	-8.6	-0.547588	-0.0732622	-0.524096	0.669903	-0.0659653	-0.334608	-0.70679	0.0118518	-0.504772	-0.967413	-0.177665	-1.63585	0.503826	0.452097	0.332391	-0.182669	1.20145	0.359498
	-8.5	-0.118522	-0.13305	-0.519313	0.499843	-0.0735008	-0.263175	-0.584673	0.31776	-0.246497	-0.888619	-0.478672	-1.62605	0.434172	0.345639	1.3692	-0.549176	0.708616	0.480559
	-8.4	-0.446769	-0.278566	-0.52936	0.384715	-0.0150424	0.259437	-0.546367	0.454211	-0.362334	-1.07329	-0.395606	-1.67172	0.265821	0.256444	0.531416	-0.688939	0.948546	0.158447
	-8.3	-0.665535	-0.357147	-0.517144	0.484784	-0.0325203	-0.0489254	-0.607079	0.052564	-0.406645	-0.93958	-0.234052	-1.70379	-0.0534537	0.125856	0.509939	-0.723656	1.10701	0.42359
	-8.2	-0.414468	-0.535127	-0.488822	0.259793	-0.0750221	0.0706708	-0.166922	0.306185	-0.39252	-0.904391	-0.351868	-1.69306	-0.147572	0.175829	0.638769	-0.564625	1.05409	0.447139
	-8.1	-0.604215	-0.595279	-0.45867	0.173792	0.0397293	0.20366	-0.521573	0.165747	-0.369422	-0.984908	-0.309207	-1.71895	-0.00263869	0.288268	0.590124	-0.6272	1.89827	-0.144995
	-8	-0.4429	-0.642253	-0.462231	0.440477	-0.00377922	0.256699	-0.625109	-0.0371266	-0.490374	-0.935804	0.133361	-1.77096	-0.661864	0.571051	0.819954	-0.431358	1.31826	0.140692
	-7.9	-0.135257	-0.651788	-0.444754	0.327972	0.0345372	-0.125054	-0.466708	0.0455485	-0.601004	-0.686249	0.274201	-1.80199	-0.241589	0.642709	0.865996	-0.721327	1.30308	0.533283
	-7.8	-0.384106	-0.519041	-0.407151	0.12174	0.00756147	-0.666178	-0.546474	0.0264029	-0.46293	-0.872582	0.225694	-1.67767	-0.411102	0.988234	0.98043	-0.219463	1.27906	0.140922
	-7.7	-0.471854	-0.531833	-0.354187	0.11902	-0.0160825	-0.188096	-0.47173	0.236116	-0.591455	-0.834535	0.33336	-1.66875	-0.558562	1.02193	1.44135	-0.710901	1.87135	0.600411
	-7.6	-0.477824	-0.552533	-0.316297	0.0893872	-0.00875009	-0.010794	-0.582932	0.0228414	-0.759863	-1.37697	0.194354	-1.60759	-0.427604	1.21063	1.15659	-0.65666	2.4175	0.560913
	-7.5	-0.072465	-0.622512	-0.295763	-0.0437195	-0.0688418	-0.00129642	-0.636988	0.354178	-0.774646	-1.19351	-0.0657239	-1.61184	-0.73298	1.02307	0.0569095	-0.626257	2.12579	0.849034
	-7.4	-0.128974	-0.618513	-0.248526	-0.0820674	-0.104583	-0.315755	-0.616649	-0.0193025	-0.747901	-1.40697	-0.293135	-1.52045	-0.874956	0.880448	1.18075	-0.531586	1.80568	0.809252
	-7.3	-0.647457	-0.541414	-0.235065	-0.154421	-0.146664	-0.400902	-0.418908	0.43148	-0.763076	-0.950271	-0.500971	-1.33206	-0.79693	0.77655	0.172766	-0.762113	1.53436	0.529072
	-7.2	-0.272956	-0.424509	-0.17065	0.00898096	-0.273137	-0.0638732	-0.60817	0.163254	-0.600502	-1.13138	-0.556419	-1.13125	-1.26251	0.528494	0.550879	-0.773809	1.34072	0.556596
	-7.1	-0.602593	-0.484986	-0.102295	0.108827	-0.240315	-0.528848	-0.275592	0.565124	-0.645384	-0.782577	-0.555098	-0.826374	-0.964541	0.392925	-0.0349895	-0.802829	1.28879	0.641498
	-7	-0.682067	-0.501795	-0.104263	-0.244394	-0.275051	-0.83474	-0.883416	0.296607	-0.384249	-1.40416	-0.266369	-0.46947	-1.09282	0.501381	-0.19989	-0.980831	1.45436	0.741769
	-6.9	-0.336851	-0.444166	-0.098371	0.036322	-0.2372	-0.369287	-0.770521	0.859097	-0.463543	-1.01672	0.219785	-0.141165	-0.795501	0.374402	-0.601377	-0.718683	0.823659	0.227713
	-6.8	-0.759277	-0.430995	-0.0944159	0.0705375	-0.207505	-0.568302	-0.485177	0.330849	-0.342448	-1.09785	-0.222309	-0.115818	-1.16859	0.63103	-0.69781	-1.20029	1.14256	0.299119
	-6.7	-0.42761	-0.403383	-0.109338	0.0924293	-0.183055	-0.690566	-0.252404	0.281419	-0.275165	-1.11426	-0.454967	0.0334981	-1.05761	0.784955	-0.485173	-0.587746	0.561189	0.0789231
	-6.6	-0.369351	-0.40758	-0.0433373	-0.099868	-0.235168	-0.428834	-0.319841	0.194383	-0.105238	-1.44625	-0.75436	0.304422	-1.36942	1.14212	-1.00743	-0.416069	1.07663	0.302603
	-6.5	-0.599787	-0.483694	-0.0543706	-0.0407228	-0.196946	-0.205932	-0.519917	0.0393283	-0.294089	-1.28574	-0.957403	0.521663	-0.422423	1.70872	0.939374	-0.629325	0.634022	0.332156
	-6.4	-0.48971	-0.582482	-0.0560282	0.0841419	-0.335684	-0.114072	-0.619743	0.221866	-0.132476	-1.48201	-1.01317	0.690457	-1.104	1.90858	-0.377723	-0.576104	0.666272	0.635012
	-6.3	-0.351985	-0.535486	-0.0692577	0.120922	-0.336246	-4.84771e-05	-0.407726	0.310957	-0.0895875	-1.4849	-1.07322	0.715757	-0.793547	1.86292	-0.487737	-0.358359	0.761211	0.193852
	-6.2	-0.444905	-0.559056	-0.0776339	0.109858	-0.399455	0.311639	-0.323034	0.306334	-0.194322	-1.23865	-1.2691	0.533542	-1.37559	1.95985	0.589867	-0.530556	0.62373	0.53663
	-6.1	-0.419798	-0.60883	-0.0245006	0.0103076	-0.364666	0.284218	-0.328517	0.00977359	-0.0566028	-1.36992	-1.35046	0.351617	-1.28883	1.58359	0.724936	-0.369599	0.476048	-0.0873447
	-6	-0.272034	-0.529212	-0.00508021	0.0863541	-0.285131	0.296598	-0.556679	0.282096	-0.125722	-1.44289	-1.44475	0.164514	-1.07334	1.8849	0.328459	-0.589248	0.655343	-0.102999
	-5.9	-0.720943	-0.495293	0.0286596	0.154205	-0.133155	0.220499	-0.530267	0.361308	-0.175729	-0.764828	-1.67217	0.0342325	-1.43894	1.8991	-0.176518	-0.648666	0.321336	-0.227281
	-5.8	-0.574879	-0.540377	0.0224609	0.0240263	-0.00192027	-0.376633	-0.418089	0.393089	-0.0088335	-0.727712	-1.79277	-0.0299166	-1.69486	1.71334	0.155181	-1.06429	0.826819	-0.179909
	-5.7	-0.55454	-0.639206	0.0151211	-0.040446	0.0336593	-0.0971036	-0.528165	0.466879	-0.0900768	-0.43086	-2.02345	-0.213314	-1.16018	1.62597	-0.210824	-0.736098	-0.0387601	-0.0693282
	-5.6	-0.754165	-0.664808	-0.0436371	-0.0912879	0.0214253	0.0166177	-0.603582	0.360702	-0.245105	0.545249	-2.15885	-0.266185	-0.735208	1.84477	0.0280147	-0.590062	0.642357	-0.334142
	-5.5	-0.485261	-0.593399	-0.0728204	0.0885506	0.0420708	-0.579205	-0.393274	0.419318	-0.165155	0.716344	-1.90261	-0.407641	-0.674141	2.12501	-0.0579651	-0.569782	0.496216	0.123675
	-5.4	-0.463016	-0.599289	-0.0306976	-0.202774	0.049113	-0.0825258	-0.497634	0.179765	-0.198835	1.99582	-1.2479	-0.567836	-0.430943	2.21165	0.91576	-0.682984	0.133593	0.554329
	-5.3	-0.677761	-0.643627	0.0228529	0.0207989	-0.0141007	0.20119	-0.440357	0.173517	0.0790755	1.33011	-0.0739093	-0.679532	0.00978351	2.11838	0.0213039	-0.809359	0.337834	-0.160963
	-5.2	-0.353278	-0.645784	0.0590008	0.00509277	0.0512272	0.218496	-0.443414	0.58446	0.249144	1.99291	0.329458	-0.726488	0.695989	2.18886	-0.116858	-0.879007	0.826377	-0.0638056
	-5.1	-0.691772	-0.698151	0.0636859	-0.083312	0.0794009	0.0316669	-0.0881263	0.115366	0.132538	1.65838	0.0798027	-0.815666	0.562554	2.02403	1.19582	-0.774648	0.264822	-0.400543
	-5	-0.692897	-0.605787	0.100221	0.0863174	0.0606571	0.10406	-0.104554	0.355002	0.333144	1.75632	-0.202255	-0.720378	0.313665	2.3246	0.605693	-0.782817	0.881601	-0.0595236
	-4.9	-0.72088	-0.551554	0.183615	0.421128	0.0263567	0.0502451	-0.158642	0.332551	0.125411	2.0949	0.205271	-0.50778	0.252279	2.41852	0.449268	-0.803416	0.226415	-0.535273
	-4.8	-0.376304	-0.588614	0.235797	0.276414	-0.103566	0.437672	-0.378029	0.296112	0.281881	2.4745	1.3087	-0.193747	0.216585	2.32697	0.779027	-0.924686	0.608289	-0.0333008
	-4.7	-0.634821	-0.694706	0.26832	0.547773	-0.0826975	0.249414	-0.444756	0.392661	0.144917	2.23136	2.61881	0.128624	0.358439	2.34458	-0.0740686	-0.982207	0.395298	-0.617419
	-4.6	-0.746188	-0.691301	0.281122	0.451908	-0.0595271	0.232508	-0.0768806	0.410709	0.351207	2.23008	2.89961	0.434186	0.49231	2.31517	0.250433	-0.748388	0.342955	-0.385658
	-4.5	-0.428477	-0.661427	0.350282	0.525085	0.049865	0.546114	0.210033	0.227336	0.443959	2.27325	2.76105	0.545881	0.202516	2.38794	0.412809	-0.861314	0.115304	-0.780316
	-4.4	-0.533724	-0.606635	0.38803	0.933268	0.136441	0.600889	0.532421	0.135232	0.746495	2.26405	2.72345	0.727443	-0.231947	2.20579	0.790181	-1.27353	0.300605	-0.720092
	-4.3	-0.451872	-0.571974	0.35884	0.960908	0.0865121	0.637259	0.153575	0.352524	0.634472	3.31695	2.21685	0.776628	-0.549433	2.06064	0.834929	-1.29814	1.23123	-0.604698
	-4.2	-0.503767	-0.526762	0.284788	0.889094	0.0535819	0.483704	0.31564	0.225609	0.740843	2.68571	1.65215	0.582742	-0.852105	1.84457	1.07374	-0.760955	0.445583	-0.492076
	-4.1	-0.446697	-0.580462	0.226346	0.632136	-0.000882863	0.502589	0.130623	-0.107858	0.535474	3.71754	1.32735	0.409759	-0.383975	1.62122	1.42734	-0.948247	1.51816	-0.5958
	-4	-0.528003	-0.537925	0.150793	0.887317	-0.0645031	0.319743	0.376603	-0.176456	0.447165	3.15951	1.0385	0.266673	-0.477797	1.45394	1.28398	-0.622489	1.3856	-0.674633
	-3.9	-0.573206	-0.374968	0.072514	0.766079	-0.0925028	0.22632	0.215234	0.435632	0.420836	2.84671	0.850581	0.143207	-0.370604	1.44076	0.56092	-0.522936	1.46731	-0.57352
	-3.8	-0.164073	-0.307026	0.0290079	0.85915	-0.118715	0.357613	0.107441	0.150698	0.337784	2.58022	1.61413	0.017526	-0.718556	1.49327	0.551987	-0.160172	1.95369	-0.565777
	-3.7	-0.133752	-0.301221	0.0438741	0.699627	0.0713822	0.0132697	0.18574	0.262866	0.195965	2.59286	1.83564	-0.0481885	-1.20854	1.58021	0.673356	-0.428037	1.81092	-0.78009
	-3.6	-0.277538	-0.33335	0.0287363	0.892423	0.111173	0.436436	0.143714	0.0363688	-0.0371226	2.66139	1.52564	-0.147074	-1.25691	1.61605	0.61666	-0.350137	1.9844	-1.0277
	-3.5	-0.158396	-0.405183	0.0528127	0.682838	0.268246	0.16486	0.277874	0.0888208	-0.0340447	2.58297	1.14898	-0.0556383	-1.10904	1.7301	0.92412	-0.60146	1.4414	-0.590934
	-3.4	-0.124249	-0.459165	0.120501	0.882808	0.338583	-0.0232023	-0.184176	0.242067	0.118987	2.68733	0.93279	0.178316	-1.10817	1.96255	0.349616	-0.512454	1.67795	-1.03391
	-3.3	-0.174166	-0.481612	0.274916	0.655409	0.3076	0.538441	-0.293739	-0.00442283	-0.0102929	1.86552	0.548799	0.37936	-0.826167	2.10094	0.444706	-0.70222	1.39555	-0.564807
	-3.2	-0.49923	-0.408318	0.434972	0.658638	0.397857	0.209981	0.0248869	0.381778	0.188989	2.0511	0.12588	0.471646	-1.13068	2.21158	0.190446	-0.800763	0.73623	-0.753185
	-3.1	-0.430641	-0.433279	0.448517	0.417062	0.575575	0.518619	-0.0548073	0.432721	-0.0134157	1.55239	0.00134134	0.353461	-0.594535	2.25185	-0.213113	-0.375377	0.700528	-0.108435
	-3	-0.321804	-0.448349	0.446672	0.448829	0.616466	0.77457	-0.0384337	0.389412	-0.0705315	2.67564	-0.0458883	0.554263	-0.505734	2.11758	-0.40769	-0.735222	1.05307	0.00219341
	-2.9	-0.53274	-0.341709	0.438379	0.848359	0.798196	0.74178	-0.100712	0.868988	-0.122815	1.82885	0.1616	0.703985	0.362731	2.10346	-0.599353	-0.475511	0.950373	0.510612
	-2.8	-0.530199	-0.296194	0.352435	0.757291	0.814026	0.415101	-0.106146	0.574439	-0.0840933	1.87936	-0.106086	1.1756	0.330583	1.99751	0.348772	-0.587381	0.732	1.8126
	-2.7	-0.627973	-0.207207	0.312027	0.679572	0.729484	0.375404	-0.101618	0.918775	-0.151428	2.05093	-0.267199	1.31622	0.289962	1.75995	0.886875	-0.733401	0.805031	1.47461
	-2.6	-0.28739	-0.244261	0.240011	0.902836	0.766991	0.329168	-0.282192	0.82111	-0.0928808	1.89378	-0.462363	1.33481	0.153385	1.57089	0.395545	-0.429632	1.10406	1.44818
	-2.5	-0.431959	-0.25358	0.162595	0.728325	0.648757	0.108936	-0.431152	0.929386	-0.0462055	1.31358	-0.659332	1.22812	-0.296006	1.59642	0.184837	-0.859036	0.427299	1.37191
	-2.4	-0.0874379	-0.270032	0.140708	0.957713	0.683097	0.130534	-0.323526	0.848986	-0.000253167	1.00159	-0.443745	1.11471	-0.472329	1.42081	0.243807	-0.561622	0.89893	1.43593
	-2.3	-0.149626	-0.340893	0.176282	1.19355	0.654742	-0.0792676	-0.244811	0.926594	0.120773	1.29852	0.600961	1.27172	-1.11435	1.33929	0.160963	-0.612694	0.404001	1.15804
	-2.2	-0.0215598	-0.395317	0.242159	1.04121	0.568677	-0.0250266	-0.0900428	0.523195	0.137418	1.14954	1.69001	1.24438	-0.52054	1.48239	-0.125859	-0.715078	0.628716	1.05735
	-2.1	0.34383	-0.432353	0.232036	1.02104	0.535726	0.224741	-0.36981	0.668619	0.368646	1.25519	1.35488	1.29735	-1.17035	1.3769	0.282445	-0.405761	0.178507	0.675807
	-2	-0.255289	-0.533322	0.123924	1.07598	0.44818	0.538658	-0.39349	0.304898	0.675424	1.4147	1.03643	1.23647	-0.879893	1.48943	-0.683666	-0.636787	0.119923	0.43695
	-1.9	0.261168	-0.631225	0.0484388	1.04888	0.363998	1.1338	-0.0318086	0.478584	0.609968	1.30285	0.601987	1.1535	-1.14799	1.28136	-1.18998	-0.661975	0.906032	0.707718
	-1.8	0.280616	-0.529178	-0.0246864	0.884841	0.388334	0.951748	-0.214098	0.529192	0.684245	0.809224	0.336287	1.48765	-0.922873	1.14928	-1.67213	-0.500041	0.672321	0.610692
	-1.7	0.0569395	-0.375988	-0.0837655	1.12093	0.326101	0.959678	0.0343582	0.30715	0.691456	1.48382	-0.134305	1.62365	-0.362038	1.06538	-1.38461	-0.593787	0.60357	0.210366
	-1.6	-0.0190178	-0.344275	-0.0551944	0.7656	0.359427	1.21939	0.0651586	0.450769	0.525581	1.1832	-0.391949	1.50854	-0.240216	0.869626	-0.988299	-0.519329	0.442235	-0.179467
	-1.5	-0.29056	-0.226148	-0.00589917	0.705441	0.301893	0.293869	-0.00405708	0.359143	0.336358	1.35138	-0.628219	1.38871	-0.250943	0.95378	-0.851481	-0.684514	1.31609	-0.211692
	-1.4	0.148929	-0.183265	0.0453039	0.556811	0.316202	0.268457	-0.233401	0.297877	0.0910352	1.15579	-0.219987	1.53907	-0.766917	0.830343	-0.895206	-0.641891	0.793619	-0.0788285
	-1.3	-0.0949439	-0.200962	0.0990093	0.488582	0.337925	-0.131726	0.0273559	0.241718	-0.0649732	1.10034	-0.412396	1.8625	-1.00432	0.810564	-0.520655	-0.590926	1.45823	-0.127841
	-1.2	0.0416345	-0.253844	0.131677	0.280638	0.245755	0.460426	-0.141856	0.199545	-0.00615448	0.892379	-0.202822	1.90558	-1.23052	0.822672	-0.630605	-1.10916	0.923787	-0.191008
	-1.1	-0.108222	-0.24821	0.128163	0.0252381	0.16467	0.608372	-0.256641	0.113173	-0.109891	0.933905	-0.371423	1.86692	-1.28805	0.899155	-0.838968	-0.927451	1.46403	-0.396061
	-1	0.334911	-0.220717	0.0252364	0.14055	0.00291708	0.0851963	-0.263941	0.434631	-0.311338	0.742036	-0.493467	1.64461	-1.59782	0.92034	-1.02617	-0.82595	0.754688	-0.406763
	-0.9	-0.324818	-0.284446	-0.0938009	0.0451201	0.0155895	-0.0966197	-0.47147	0.258519	-0.234023	0.975535	-0.392848	1.59444	-1.26205	0.994661	-0.484992	-0.867084	0.782419	-0.605294
	-0.8	0.199171	-0.334315	-0.14017	-0.103181	-0.171488	0.650451	-0.322977	0.313976	-0.511553	0.514265	-0.606271	1.48805	-1.47466	1.09448	-0.848221	-0.771801	0.738405	-0.481826
	-0.7	0.0906334	-0.362926	-0.186797	0.34534	-0.169809	0.406225	-0.664207	0.442488	-0.40761	1.06423	-0.790147	1.34447	-1.50273	1.07482	-0.749846	-0.9396	0.393978	-0.304908
	-0.6	0.0213145	-0.324117	-0.134962	0.0457379	-0.263124	0.0945989	-0.183464	0.225468	-0.375418	0.609862	-0.94118	1.12523	-1.41005	1.18391	-0.290258	-0.75233	0.442541	-0.237193
	-0.5	0.452284	-0.314597	-0.0821072	0.0638435	-0.369122	0.485175	-0.444639	0.390076	-0.602157	0.931427	-1.19313	0.927525	-1.28382	1.20845	-0.950416	-0.912962	0.366256	0.341261
	-0.4	0.6698	-0.356118	-0.0807259	0.486129	-0.464477	0.253731	-0.0436958	0.182758	-0.440434	0.74377	-1.15146	0.809885	-1.29932	1.19172	-1.34175	-0.644836	0.661479	1.36181
	-0.3	0.683766	-0.376565	-0.0748106	0.289157	-0.490651	-0.0903627	-0.219958	0.0963762	-0.377323	0.896653	-1.4632	0.657148	-1.52092	1.27216	-0.651845	-0.184071	0.170584	2.19793
	-0.2	1.19954	-0.350929	-0.0535322	0.190435	-0.595963	0.766264	-0.415033	0.136063	-0.222527	0.268657	-1.60633	0.483665	-1.1207	1.14679	-0.73057	-0.775278	-0.133987	2.55086
	-0.1	1.05012	-0.403909	-0.081143	0.543756	-0.667973	0.768525	-0.182136	0.212306	-0.161697	0.734152	-1.7507	0.305997	-0.856598	1.12914	-0.942396	-0.510165	0.0997039	2.83611
	0	1.40849	-0.403691	-0.136253	0.352705	-0.658259	0.353697	-0.159906	0.245751	0.000937036	0.150205	-2.07231	0.144453	-0.613416	1.04349	-0.86469	-0.598511	0.23462	2.81054
	0.1	1.77717	-0.458698	-0.177502	0.181316	-0.740732	0.20461	-0.34317	-0.0745608	0.100807	0.0132133	-2.19529	-0.0226639	-0.493082	0.764169	-0.656065	-0.577097	0.267195	2.97374
	0.2	2.3312	-0.485715	-0.215018	0.18309	-0.684253	0.629761	-0.595584	-0.126978	0.0728541	0.664912	-2.33603	-0.1915	-0.527486	0.786864	-0.549702	-0.681151	0.319594	3.0743
	0.3	2.50937	-0.462525	-0.254926	0.185914	-0.662027	0.97096	-0.595564	-0.225099	0.0964108	0.371631	-2.18613	-0.325108	-0.567414	0.667929	0.164936	-0.710517	0.220524	3.413
	0.4	3.04464	-0.398905	-0.313277	0.332068	-0.622488	0.336659	-0.622332	-0.104512	0.156723	1.47823	-1.96174	-0.368111	-0.621644	0.558126	-0.0416465	-0.647994	0.300287	3.24174
	0.5	3.52023	-0.214814	-0.324294	0.263504	-0.560674	0.588835	-0.548196	-0.0618512	0.179012	1.72182	-1.45597	-0.498787	-0.468973	0.493722	0.642908	0.119954	0.911017	3.52838
	0.6	4.00497	-0.186842	-0.418296	0.147321	-0.542971	0.178385	-0.561548	-0.371856	0.289771	2.22445	-1.21337	-0.571059	-0.374171	0.531309	1.26477	0.505851	1.46996	3.95051
	0.7	4.45026	-0.218472	-0.460282	0.118393	-0.487451	0.730564	-0.803574	-0.698932	0.269236	2.97564	-1.32658	-0.618983	-0.1021	0.439196	1.00572	0.681912	2.13215	3.24907
	0.8	4.74054	-0.205847	-0.512779	0.382093	-0.43101	0.831563	-0.600777	-0.0751626	0.369907	3.53216	-1.46333	-0.626245	-0.225165	0.421975	1.77409	1.05321	2.69303	4.1445
	0.9	5.01917	-0.232462	-0.552722	0.610341	-0.262741	0.233695	-0.525867	0.207566	0.277173	3.82296	-1.51138	-0.642823	-0.232682	0.829066	1.6654	1.55057	2.39208	3.66605
	1	4.67054	-0.12375	-0.556175	0.928651	-0.153812	0.858211	0.0128723	0.341839	0.535536	3.42133	-0.902621	-0.598505	0.0180458	1.45077	2.35025	1.51774	2.55999	3.72391
	1.1	5.00565	0.0451573	-0.532476	0.614365	-0.0698798	1.11805	0.103984	0.286158	0.556247	3.87578	0.135329	-0.602503	0.230725	1.84033	0.788713	1.59142	3.24524	4.04973
	1.2	4.59639	0.0603717	-0.500053	1.18452	-0.109833	1.6959	0.469767	0.720506	0.717519	3.49949	1.3578	-0.718678	0.552422	2.05419	1.68423	1.99386	2.75505	5.03759
	1.3	4.85468	-0.0223369	-0.490209	0.972492	-0.130991	1.38717	0.757865	0.71726	0.865452	4.3389	1.86535	-0.808936	0.868686	2.23436	2.01507	1.67002	2.52477	5.73662
	1.4	4.75091	-0.00043086	-0.498241	1.0334	-0.118634	1.655	0.670803	1.03695	0.552562	4.0735	1.46815	-0.970837	0.697126	2.22238	1.15475	1.78219	2.54983	5.83195
	1.5	4.29573	0.0613472	-0.45294	1.17803	-0.0682336	1.72156	0.872783	0.840839	0.771449	4.44502	1.31511	-0.983753	0.791171	2.02394	2.5458	2.37775	2.89185	6.01329
	1.6	4.63179	0.192223	-0.382274	1.04051	-0.162178	1.81485	0.446055	1.32391	0.663047	4.79436	1.96576	-0.942486	1.12616	1.95946	2.82009	2.49494	2.24811	6.50234
	1.7	4.12507	0.214348	-0.36556	1.24615	-0.049352	1.80113	0.661039	1.04719	1.04863	4.12788	2.96923	-0.843478	1.09014	1.89379	2.43781	2.85216	2.3485	6.7979
	1.8	4.16748	0.263056	-0.255329	0.986056	-0.0279748	1.13023	0.766927	0.905263	0.879572	5.2664	2.92946	-0.786339	1.68012	2.28351	2.47129	2.52115	2.11292	6.23444
	1.9	4.00262	0.376261	-0.212374	0.837529	0.00426356	1.87722	0.833801	1.3085	1.03773	5.00832	2.54168	-0.735332	1.27764	2.76	2.75638	2.58066	2.23757	6.75341
	2	4.392	0.478842	-0.138753	0.905861	0.0103429	2.08003	1.01193	1.20479	0.936439	5.1945	2.10814	-0.659878	1.51522	3.27134	3.12306	2.51772	2.15781	5.72021
	2.1	4.6789	0.573967	-0.0771499	0.931028	-0.0332537	2.39005	1.16837	1.29315	1.15744	5.24973	1.70716	-0.331391	1.628	3.4403	3.30248	2.43698	1.55638	6.1833
	2.2	4.98658	0.530001	-0.0851607	0.640358	-0.102447	1.96064	1.19593	1.73775	1.16621	5.12251	1.39065	-0.0385408	1.70292	3.81897	2.89322	2.91735	2.02016	5.85939
	2.3	5.00645	0.541732	-0.134034	0.279126	-0.0727396	2.65006	1.28441	1.82824	1.04562	5.30219	1.11088	0.241246	1.09592	3.61378	3.99377	2.78001	2.02426	5.51549
	2.4	5.43058	0.474484	-0.187859	0.441353	0.075571	3.38517	1.23041	1.99068	0.962392	5.00262	0.726903	0.279189	1.13829	3.80713	4.26392	2.4592	2.0267	4.77524
	2.5	5.28139	0.453319	-0.260898	0.399375	0.0125092	2.83588	1.34543	1.65272	0.938498	4.91275	0.52647	0.343595	1.36011	3.94319	3.94176	2.92131	2.3284	5.23676
	2.6	5.22002	0.413295	-0.281512	0.34821	-0.0149393	2.94218	1.07392	2.07207	1.08961	4.85338	0.167136	0.149676	1.41654	3.75211	4.92696	2.22486	2.28113	5.11589
	2.7	5.3297	0.385732	-0.350451	0.768925	-0.060425	3.58453	1.1773	2.02533	1.1779	4.40066	0.0638503	0.0164625	1.97928	3.64129	3.40096	2.60639	2.05197	4.60955
	2.8	5.15385	0.513354	-0.382294	0.408114	-0.0965529	2.77961	1.07714	1.80156	1.36434	4.84429	-0.107669	-0.0297753	1.50478	3.62136	3.54999	2.64238	1.90655	4.69287
	2.9	5.21914	0.647976	-0.406596	0.755552	-0.0628637	3.00971	0.703925	1.82649	1.2963	4.13097	-0.398016	0.0965921	2.04558	3.76418	5.26594	2.83216	2.58103	5.23411
	3	4.95727	0.790297	-0.482371	0.549591	-0.133106	3.12739	0.950641	1.47759	1.31064	4.36435	-0.463836	0.618796	1.98746	3.76851	2.93118	2.67334	2.08422	4.57153
	3.1	5.07111	0.850744	-0.511903	0.79609	-0.0948245	3.29684	1.18905	1.95766	1.25825	4.03613	-0.693308	1.10378	1.6189	3.67827	3.91023	2.35731	2.46151	4.84581
	3.2	4.41276	0.783775	-0.565743	0.757961	-0.0267572	2.02733	0.913303	1.80109	1.17157	3.81214	-0.752396	1.34218	2.03345	3.76599	3.84801	2.37487	2.35584	4.02473
	3.3	4.74337	0.574637	-0.600005	0.581879	-0.0513979	2.46865	1.32577	1.65273	0.951537	3.74383	-0.671462	1.71289	2.02552	3.90763	3.79456	2.18437	1.56914	4.52135
	3.4	4.68205	0.497272	-0.559366	0.881836	-0.154434	2.22355	1.42902	1.73245	0.862769	4.18408	-0.711807	1.49096	1.96171	4.09502	5.35276	1.90966	2.35101	3.24071
	3.5	4.1814	0.396304	-0.541278	1.01998	-0.0688605	2.48395	1.3602	1.71436	0.808484	3.68076	-0.51225	1.23979	1.98159	4.11191	5.53664	1.6364	2.26234	3.91079
	3.6	4.68733	0.250917	-0.598271	0.994969	-0.151368	2.67818	1.24816	1.58974	0.473654	3.86279	-0.367892	0.958003	1.56575	3.7797	2.95842	1.64654	3.00973	3.22791
	3.7	4.81596	0.227545	-0.618133	0.991862	-0.227176	2.60748	1.43308	1.63091	0.643083	2.88669	-0.0362021	0.826558	1.51056	3.70598	3.3485	1.29644	3.02147	3.35015
	3.8	4.28672	0.148334	-0.578491	1.0779	-0.341419	2.4184	1.50346	0.983705	0.514265	3.26347	-0.0886726	0.665052	1.99335	3.65578	2.78728	1.74034	3.69066	3.1119
	3.9	4.59958	0.126965	-0.542192	0.920405	-0.15404	2.36144	1.54249	1.71829	0.698665	2.8252	-0.0429263	0.735008	2.01974	3.41988	3.95223	1.11776	2.93855	2.7116
	4	4.74787	0.0944407	-0.471807	0.878205	-0.120365	2.93066	1.14128	1.02559	0.625006	2.24108	0.0327168	1.03892	2.10869	3.18757	2.43695	1.26699	3.98204	2.44792
	4.1	5.51272	0.0734481	-0.342691	0.737879	-0.143518	2.70627	1.02653	1.21008	0.641432	2.46324	-0.214061	1.35142	2.25196	2.88635	3.27334	1.2849	3.89153	2.38966
	4.2	5.25423	0.164606	-0.233704	0.909298	-0.201898	2.75947	0.654717	1.27211	0.90957	2.60336	-0.57001	1.48081	2.0978	2.90214	3.07214	1.45081	3.58455	2.89065
	4.3	5.42993	0.0863034	-0.188612	1.01058	-0.233031	2.22424	0.704727	1.38259	0.906754	2.86437	-0.706121	1.58275	1.75368	2.89009	4.10719	1.11918	3.89989	2.22439
	4.4	5.38662	0.0118896	-0.17553	0.485225	-0.278564	2.38058	0.550553	1.13116	0.824161	2.72857	-0.886824	1.94049	1.50312	3.21991	3.78538	1.40389	3.04698	2.17756
	4.5	5.25998	0.105301	-0.182884	0.730172	-0.243647	2.36116	0.955189	1.62439	0.939947	2.34217	-1.11876	2.48851	1.4126	3.23465	2.90812	1.23818	3.10259	2.46362
	4.6	5.17962	0.200259	-0.240063	0.675575	-0.159131	2.47872	0.925632	1.42478	1.09022	2.47617	-1.24551	2.63503	1.4745	3.22169	3.98798	1.38067	2.91304	2.58361
	4.7	5.21541	0.19804	-0.337333	0.580307	-0.0407801	2.54657	0.930841	1.43406	1.07815	2.73655	-1.31122	2.4685	1.42975	2.97115	3.05851	1.27178	3.67941	2.73005
	4.8	5.64186	0.222179	-0.382417	0.802576	0.0727313	2.23674	0.892792	1.45634	0.680125	2.6831	-1.42094	2.47442	1.15043	2.91544	2.34087	0.973692	2.96232	3.01056
	4.9	5.83539	0.1974	-0.399964	0.582329	0.165477	2.81801	1.09086	1.61449	0.807137	2.9358	-1.38729	2.6351	1.12696	2.66396	2.17236	1.02226	2.81368	3.34947
	5	6.07737	0.120916	-0.36297	0.680567	0.155056	2.40977	1.00298	2.01094	0.839068	2.75049	-0.875679	2.5867	0.735025	2.68912	1.69866	0.865366	3.03457	3.59019
	5.1	6.35043	0.047835	-0.370134	0.645233	0.198058	2.32923	1.11237	1.78599	0.786262	3.13371	-0.410148	2.42047	0.641393	2.42728	1.98406	0.903251	3.87337	3.39102
	5.2	6.86612	-0.0513397	-0.398052	1.04743	0.248667	2.47246	1.24367	2.00114	0.569616	3.51693	-0.306153	2.14871	0.665093	2.27074	1.50384	0.836501	3.18913	3.29376
	5.3	6.89413	-0.158536	-0.42263	0.886435	0.236072	1.99938	1.28021	1.84295	0.439956	3.68387	-0.256499	1.89579	0.8694	2.40762	2.81565	1.33664	3.64669	2.89441
	5.4	7.31134	-0.198721	-0.355751	1.07125	0.387953	2.44283	1.04209	1.81772	0.312389	3.65732	-0.586912	2.15319	0.922947	2.17025	2.74768	1.9805	3.39241	2.74543
	5.5	7.3037	-0.321174	-0.28513	1.10696	0.404088	1.88956	1.43894	1.41952	0.403235	3.5778	-0.823701	2.39715	1.23846	2.45307	2.74067	1.87603	3.22253	2.14615
	5.6	7.42167	-0.426847	-0.254608	1.05438	0.371352	2.71056	1.12545	1.82803	0.329529	3.65357	-0.979026	2.30544	0.5732	2.54769	2.4899	1.77812	3.186	2.42148
	5.7	7.02797	-0.543317	-0.275624	1.09978	0.443965	2.49617	1.45821	1.29889	0.187039	4.24779	-0.964659	2.46349	0.759395	2.60349	2.21848	1.49223	3.33044	2.38095
	5.8	6.86898	-0.657273	-0.297522	0.994672	0.574728	2.69954	1.47191	1.9388	0.0736741	4.29814	-1.12647	2.57969	0.782813	2.38374	1.83861	1.40374	3.83618	2.67201
	5.9	7.17537	-0.670101	-0.343782	1.00779	0.645187	2.01729	1.396	1.65266	0.0687605	3.87675	-1.2878	3.07778	0.890007	2.35004	2.13651	0.857554	2.66849	2.47879
	6	6.21446	-0.671944	-0.349866	0.831988	0.864006	2.88921	1.65253	1.64897	-0.0362182	4.47875	-1.55107	3.05899	0.745027	2.28876	1.47807	0.86687	2.89151	2.14977
	6.1	7.07853	-0.745108	-0.366534	0.978988	1.20511	2.33929	1.12693	1.66655	-0.172974	3.26004	-1.36438	2.72197	0.689408	2.2523	1.87196	0.915615	2.05735	2.20902
	6.2	5.99346	-0.759522	-0.380832	0.896949	1.39754	2.48158	1.49767	1.54621	-0.0627606	3.54276	-1.3068	2.46845	0.136736	2.14317	0.359498	0.989302	2.44969	2.09886
	6.3	6.28444	-0.76186	-0.307105	1.02199	1.57506	2.06025	1.18246	1.26595	-0.00861794	3.53708	-1.07785	2.12543	-0.031829	1.79406	0.602341	0.566269	2.05978	2.61443
	6.4	6.18839	-0.649375	-0.189595	0.975311	1.50916	2.46931	1.51126	1.61901	0.00323895	2.66324	-0.857247	1.8984	0.311081	1.89212	1.65251	0.47682	2.69997	2.61632
	6.5	6.17634	-0.587364	-0.185059	0.889231	1.76451	1.76852	1.25193	1.15263	-0.00587898	3.40681	-0.8798	1.70472	0.590724	1.78431	1.352	0.608655	2.23959	2.27485
	6.6	6.24812	-0.542428	-0.215626	1.12494	1.73231	2.78187	1.0284	1.13523	0.0270244	3.09318	-0.968436	1.37115	1.32532	1.70726	1.09519	0.560392	1.71113	2.37512
	6.7	6.38057	-0.419203	-0.253059	1.14122	1.7635	2.0314	1.09655	1.18723	-0.00163896	2.63085	-1.14765	1.08131	0.78834	1.62484	1.96092	0.372833	2.29628	2.88652
	6.8	6.16693	-0.371974	-0.27759	1.1187	1.71026	2.76393	0.578079	1.31089	-0.176538	2.6749	-1.46737	0.960985	0.890984	1.60357	0.978132	0.332218	2.76656	3.21789
	6.9	5.86635	-0.446789	-0.2299	1.36331	1.57056	1.80684	0.531065	0.732528	0.11158	2.44529	-1.75448	0.748568	0.559022	1.59268	1.83803	0.326456	2.34534	4.1216
	7	5.54014	-0.482674	-0.191679	1.17718	1.54917	2.43842	0.686349	1.28147	0.252731	2.40851	-1.84915	0.59101	0.372703	1.47336	1.36845	0.347547	2.02261	4.66702
	7.1	5.03918	-0.440577	-0.164059	1.2536	1.54602	2.82308	0.263769	0.636585	0.338723	2.61553	-1.72686	0.406634	0.181999	1.35501	0.850147	0.052011	2.1598	4.6412
	7.2	4.85341	-0.420081	-0.163183	1.0373	1.56726	2.98958	0.891229	1.05099	0.669254	2.91265	-1.76862	0.293524	-0.609119	1.16041	-0.494483	0.227796	2.30196	5.00721
	7.3	5.33995	-0.41733	-0.159137	1.07382	1.62997	2.32793	0.759017	0.704527	0.839088	2.59809	-1.79688	0.197525	-0.471044	1.11585	1.02566	0.223192	2.30408	4.93525
	7.4	4.56836	-0.465049	-0.177496	1.13481	1.57726	2.37526	0.509736	1.05103	1.06117	2.40637	-1.85509	0.10813	-0.500831	1.08693	0.168102	0.265062	2.1853	5.01423
	7.5	4.38799	-0.50901	-0.05001	1.05713	1.54398	1.69929	0.871418	0.632584	1.06829	2.25709	-1.9974	0.117303	-0.545748	1.02636	-0.416644	0.262712	1.39511	4.94168
	7.6	4.43616	-0.578409	0.0826186	1.03842	1.36207	2.4138	0.846438	0.848794	1.17019	2.02147	-2.01188	0.216057	-0.764652	0.924915	-0.739325	0.728325	1.77348	4.09591
	7.7	5.07834	-0.518802	0.173355	1.19596	1.34823	2.11795	0.87436	0.665878	1.2753	1.85945	-1.91109	0.342065	-0.894663	1.10321	0.266821	0.927641	1.85302	4.00024
	7.8	4.66991	-0.549498	0.234964	1.47787	1.27092	2.30121	1.14698	0.823648	1.48487	1.69247	-1.79401	0.390296	-0.693384	1.26259	-0.140149	0.571737	1.44209	3.94326
	7.9	4.42372	-0.481341	0.331949	1.47519	1.1839	1.88212	1.24804	0.385233	1.74615	1.72863	-1.3234	0.462188	-1.13997	1.47826	-0.110421	1.20455	1.8585	3.13134
	8	4.2153	-0.34676	0.432554	1.6685	1.13019	1.95119	1.34584	0.610453	1.82401	1.33698	-1.3849	0.554231	-0.813506	1.41523	1.03947	1.37254	0.819428	3.25953
	8.1	4.20866	-0.278212	0.470474	1.78712	1.17092	2.16861	1.49282	0.983858	1.82283	1.68965	-1.4564	0.552346	-0.824524	1.40851	0.916741	1.97639	1.43875	2.70065
	8.2	3.77156	-0.386498	0.517236	1.34531	1.31961	2.236	0.989828	0.900606	1.6695	1.851	-1.6793	1.02637	-1.22016	1.28603	0.65178	1.83705	1.30841	3.07276
	8.3	3.48285	-0.467048	0.532231	1.82364	1.21652	1.69568	1.13656	0.854014	1.29957	1.13928	-1.77312	1.51863	-0.842302	1.30834	0.867908	1.60698	1.43692	3.30083
	8.4	3.90697	-0.668906	0.599237	1.68554	1.18215	2.34324	1.17328	0.951968	1.34229	1.59431	-1.79196	1.88623	-1.03742	1.28506	0.186002	1.48914	0.944503	3.87967
	8.5	3.86801	-0.772105	0.596081	1.24137	1.09917	1.65985	1.08467	1.01903	1.21379	1.09235	-1.94227	1.92172	-1.30156	1.21536	1.51328	1.16182	1.06961	3.82544
	8.6	3.57726	-0.79833	0.54846	1.45136	1.03482	2.09508	0.815925	1.44069	0.982903	1.43394	-0.767766	1.90956	-0.651036	1.22872	1.68513	0.985494	0.664195	4.08809
	8.7	4.15947	-0.753444	0.602702	1.24573	0.956741	1.87801	1.17527	1.29021	1.05896	1.34159	0.0464061	1.79895	-1.06981	1.11662	1.31307	0.511549	1.01344	4.23747
	8.8	3.3663	-0.785715	0.606886	1.48798	0.974941	2.12459	0.996826	1.27721	0.933647	0.856908	0.0101137	1.77163	-1.31698	1.56014	1.16707	1.09703	0.809276	3.65244
	8.9	4.00726	-0.873593	0.618783	1.66367	1.03341	1.32251	0.929346	1.43836	0.998207	0.919833	-0.012422	1.76395	-1.21048	1.71708	1.44934	1.23396	0.147978	3.53391
	9	3.47092	-0.953909	0.608049	1.52965	0.922207	1.69466	1.09136	1.14118	1.26144	0.940703	-0.27006	1.59473	-1.30561	1.57183	1.00649	2.15878	0.580181	3.40915
	9.1	3.49232	-0.997217	0.605856	1.57851	1.01421	0.832841	1.1773	1.43545	1.25437	0.96668	-0.542687	1.37477	-1.25878	1.67473	1.51944	2.42219	0.76123	2.95236
	9.2	3.42628	-0.992992	0.6266	1.41356	0.974487	0.645274	1.21481	1.21558	1.60559	0.758847	-0.883178	1.10556	-1.90316	1.42381	1.44187	2.58538	0.515622	2.48411
	9.3	3.30803	-0.985108	0.642797	1.47677	0.918444	1.60785	0.98893	1.30666	1.67713	0.666664	-1.13879	1.06623	-1.4899	1.34985	1.67957	2.6542	0.746374	2.78493
	9.4	3.02298	-0.955469	0.55609	1.31341	0.825044	0.913951	0.983656	1.12973	1.87917	0.893284	-1.49425	0.947464	-1.72719	1.31391	1.10891	2.0705	0.10631	2.81988
	9.5	3.43234	-0.94484	0.489801	1.5413	0.809916	1.3879	0.747965	1.38408	2.00869	0.606924	-1.743	0.831197	-1.40227	1.02813	1.77167	1.51385	0.581329	3.1602
	9.6	2.5203	-0.87002	0.40645	1.19027	0.813118	1.68792	0.63379	1.45506	1.98564	0.548009	-1.82908	0.615883	-1.34074	1.30788	2.14533	1.83303	0.856789	3.00282
	9.7	3.08823	-0.972193	0.356568	1.31515	0.655505	1.43912	0.618253	1.41768	2.14212	0.842807	-1.65766	0.571349	-1.56487	1.18253	2.16744	1.45093	0.752648	2.94562
	9.8	2.59365	-1.06744	0.326703	1.5711	0.733841	0.938411	0.538027	1.35882	2.35679	0.97548	-0.376683	0.375725	-1.73853	1.13007	2.65934	1.23414	0.101011	2.81303
	9.9	2.99965	-1.11177	0.394186	1.24292	0.830091	0.828235	0.652466	1.52317	2.34503	0.520269	0.314285	0.200127	-1.73542	0.90332	1.93816	1.8687	0.590027	2.60622
	10	2.71263	-1.17553	0.40433	1.1572	0.731736	0.780734	0.746642	0.924075	2.49372	0.734306	0.401357	0.052843	-0.959456	0.738831	2.42809	1.58426	0.337395	2.71867
	10.1	2.25229	-1.16394	0.437027	1.14395	0.649758	1.02082	0.475098	1.09144	2.68077	0.361753	1.62875	-0.0640522	-0.886896	0.738208	3.04593	1.26667	0.0779779	2.67544
	10.2	2.42752	-1.11525	0.39414	0.650183	0.678549	1.09538	0.760156	1.21423	2.57549	0.00562655	2.41759	-0.195435	-0.34723	0.615483	2.87349	1.64152	0.0261506	2.48274
	10.3	2.57088	-1.07705	0.316034	0.684749	0.706205	1.13159	1.16267	0.715272	2.65914	0.124625	2.32949	-0.225362	-1.07959	0.614419	3.59129	0.966038	0.397865	2.34749
	10.4	2.02194	-1.03764	0.280102	0.240671	0.656947	0.963024	0.829076	0.822102	2.49369	-0.118559	1.89282	-0.192417	-1.01436	0.579882	2.38376	1.91676	-0.201967	2.31177
	10.5	2.3757	-0.95174	0.341191	0.377453	0.571354	0.858812	1.25878	0.932379	2.41691	0.27782	1.41315	-0.31716	-1.1421	0.513836	4.43171	1.40981	0.509596	1.94249
	10.6	2.04982	-0.884169	0.393888	0.29062	0.541696	1.06004	0.832197	0.773968	2.12486	-0.160744	1.37104	-0.371204	-0.971347	0.463037	3.05622	1.40244	0.0426017	1.71283
	10.7	1.97483	-0.772344	0.410894	0.221677	0.539026	1.13477	0.85533	0.275693	1.81117	-0.0055146	1.3311	-0.316297	-1.32862	0.361568	3.04881	0.936039	0.48834	1.7402
	10.8	1.90139	-0.844645	0.369573	0.2461	0.503427	1.15466	0.664399	0.742156	1.67366	0.260712	1.54246	-0.296615	-1.25128	0.361863	3.434	0.398791	0.341653	1.23701
	10.9	2.11454	-0.807715	0.35437	0.117287	0.421443	1.02833	0.571708	0.823428	1.68731	-0.0310213	1.59725	-0.205882	-1.42352	0.426354	2.19842	1.03408	-0.255911	1.17394
	11	1.62472	-0.807813	0.311947	-0.112276	0.488462	1.30841	0.73233	1.19352	1.58105	0.230217	1.83473	-0.179687	-0.873708	0.469629	2.93662	0.182821	-0.281037	0.852278
	11.1	1.35655	-0.853643	0.331135	-0.00337299	0.570332	0.904698	0.266762	0.462235	1.66984	0.301534	1.61474	-0.187393	-1.16026	0.366067	2.83312	0.598561	0.0338474	1.23781
	11.2	1.69828	-0.88533	0.303049	0.129499	0.591434	0.986426	0.466435	0.979386	1.66849	-0.0897905	1.28907	-0.256216	-1.3601	0.239383	2.65087	0.538566	0.0436525	0.852848
	11.3	1.3837	-0.918913	0.261356	0.0732598	0.606216	1.43788	0.102327	0.693437	1.80848	0.338914	1.20592	-0.340977	-1.63836	0.310866	1.81021	0.376359	-0.175759	0.32529
	11.4	1.34022	-0.939627	0.197219	0.302402	0.692139	0.870568	0.487753	0.686436	1.67879	-0.418562	0.845586	-0.442298	-1.4885	0.462782	2.15729	0.296904	-0.106796	0.764967
	11.5	1.3732	-0.947343	0.194405	0.00323699	0.847728	1.60658	0.265826	0.819837	1.48474	-0.310545	0.502475	-0.578042	-1.45036	0.664714	2.27817	0.401735	-0.349441	0.441134
	11.6	1.5632	-0.969775	0.263765	0.154496	0.790824	0.679296	0.317601	0.634279	1.55169	-0.227414	0.412889	-0.688005	-1.42383	0.709155	2.94171	0.559283	0.128038	0.548247
	11.7	1.51156	-0.988308	0.324118	-0.171759	0.803505	1.19927	0.493682	0.417997	1.57265	-0.520978	0.0539592	-0.765318	-1.20962	0.840088	2.35821	0.658943	-0.177212	0.201552
	11.8	1.17479	-1.03521	0.338209	0.135111	0.845962	0.766291	0.429081	0.395502	1.43033	0.0330488	-0.182641	-0.890884	-1.3325	0.778753	1.48771	0.751049	-0.155606	0.570453
	11.9	1.48346	-1.02885	0.356538	-0.0137273	0.815994	0.81998	0.339021	0.446198	1.6206	-0.384979	-0.137215	-0.942943	-1.68063	0.791083	1.62309	0.967488	-0.322485	0.981919
	12	1.8215	-0.923948	0.331532	-0.0954193	0.961809	1.00753	0.295776	0.549446	1.63114	-0.277706	0.343731	-0.912537	-1.16411	0.610185	2.66561	0.228435	-0.519568	0.917872
	12.1	1.52735	-0.894425	0.341705	-0.172214	0.844604	0.847695	0.0647576	0.0571286	1.71341	-0.508346	0.398158	-0.895842	-1.01942	0.646401	1.75754	0.360456	-0.359443	1.35199
	12.2	2.13736	-0.874619	0.353691	-0.36215	0.912757	0.842716	-0.0164475	0.391176	1.87816	-0.669303	0.142422	-0.648181	-1.18309	0.373815	1.13944	0.307843	-0.340312	0.911161
	12.3	2.55917	-0.918778	0.362282	-0.398908	0.775551	0.6382	-0.219409	0.259179	2.19892	-0.26561	-0.244896	-0.356608	-1.38941	0.51478	1.25797	0.64148	-0.102202	0.930844
	12.4	2.92727	-0.947759	0.346377	-0.538973	0.665415	0.858778	-0.206976	0.435092	2.30293	-0.191644	-0.353925	-0.0136166	-1.17902	0.398129	1.84678	0.550989	-0.230579	0.696076
	12.5	3.34936	-0.953345	0.309639	-0.479715	0.597104	1.09945	0.0774595	0.438369	2.46883	-0.638296	-0.471989	0.15053	-1.13435	0.61094	1.53743	0.641962	-0.492906	0.711716
	12.6	3.50532	-0.963087	0.364704	-0.463298	0.593997	1.04272	-0.0464906	0.599021	2.32564	0.0165252	-0.596971	0.174434	-1.39327	0.508619	2.47444	1.14906	-0.601504	0.866584
	12.7	3.313	-0.988578	0.459066	-0.726976	0.485937	1.35746	0.070987	0.617915	2.21345	-0.330074	-0.779076	0.220645	-1.07822	0.71564	2.62889	1.06175	-0.403555	0.779465
	12.8	3.5947	-0.975663	0.54017	-0.525437	0.499295	1.15028	0.0676833	0.567562	2.37721	-0.728022	-1.06342	0.186722	-1.26005	1.07145	2.40901	1.14054	0.130253	0.50289
	12.9	4.31269	-1.01897	0.506332	-0.458296	0.510756	1.79809	0.0898254	0.267711	2.41067	-0.522218	-1.22232	0.128273	-1.02544	1.28227	2.8952	0.842678	-0.312501	0.073268
	13	4.7207	-0.933874	0.439551	-0.633994	0.433923	1.34856	-0.147065	0.427588	2.6123	-0.22434	-1.46116	0.0168605	-1.27394	1.3092	2.70391	1.11987	-0.514015	0.377906
	13.1	4.74514	-0.827417	0.356626	-0.536369	0.349485	1.18118	0.143725	0.45072	2.69704	-0.474014	-1.57752	-0.0861332	-1.01759	1.46633	2.78377	1.28163	-0.567899	0.469098
	13.2	5.17454	-0.809073	0.393938	-0.480977	0.263382	1.3979	-0.0838299	0.552546	2.56765	-0.334417	-1.56575	0.0368372	-0.9973	1.49738	1.91991	1.40687	-0.756254	0.240994
	13.3	5.14311	-0.843805	0.489692	-0.410255	0.240332	1.4654	-0.176291	0.73545	2.64326	-0.641443	-1.50939	0.389993	-0.932278	1.5268	1.78978	1.0677	-0.351406	0.389382
	13.4	4.75297	-0.868923	0.546507	-0.679182	0.314667	1.53092	-0.188666	0.668649	2.55419	-0.782478	-1.47946	0.734403	-1.31969	1.53464	1.78985	1.74624	-0.328453	0.187618
	13.5	5.78027	-0.831087	0.562066	-0.722552	0.207286	1.21774	-0.179085	1.00314	2.64039	-0.62605	-1.37207	0.765154	-1.14926	1.47037	2.79721	1.51879	-0.644599	0.342532
	13.6	5.54551	-0.747425	0.517934	-0.521427	0.140345	1.13985	0.109144	1.23962	2.6584	-0.248269	-1.57457	0.635544	-1.11325	1.28772	1.61778	1.47365	-0.271474	0.223948
	13.7	5.70015	-0.726088	0.437857	-0.404428	0.127253	1.43367	0.287928	0.928564	2.6778	-0.263391	-1.71652	0.669367	-1.224	1.20967	1.44601	1.37106	-0.0932688	0.406669
	13.8	5.55457	-0.837025	0.471333	-0.449933	0.152025	1.13825	0.214504	0.866167	2.55739	-0.349216	-1.69845	0.800452	-1.08633	1.2337	2.09321	1.39357	-0.488166	0.559554
	13.9	5.15878	-0.894198	0.533703	-0.221739	0.0729942	1.41857	0.402903	1.01116	2.30688	-0.455709	-2.0381	1.04544	-0.976291	1.20308	2.24499	1.24566	-0.527599	0.314948
	14	4.9053	-0.954479	0.5151	-0.241055	0.100623	1.38668	0.278994	1.02111	2.05444	-0.498717	-2.09178	1.34098	-0.80789	1.19563	3.07894	1.40186	-0.215756	0.628285
	14.1	4.69955	-1.02752	0.464757	-0.382843	0.07774	1.44597	0.505039	0.780336	1.78466	-0.483769	-1.9223	1.31932	-1.16171	1.14012	2.72525	1.14364	-0.214514	0.120686
	14.2	5.18221	-1.10433	0.387069	-0.372675	0.089724	1.43622	0.263426	0.735226	1.86348	-0.82452	-1.29302	1.11681	-0.989316	1.10304	2.79544	1.18419	-0.659113	0.251802
	14.3	4.81913	-1.0985	0.346565	-0.516446	0.0476542	1.35147	0.225412	0.942073	1.86274	-0.704818	-1.29443	0.822954	-1.20153	1.12331	1.66625	0.895986	-0.230166	0.734246
	14.4	4.8829	-1.01891	0.344999	-0.456645	0.0170153	1.20954	0.474601	0.642647	1.651	-0.820884	-1.32242	0.645938	-1.10507	1.19353	1.54201	1.009	-0.385986	0.107727
	14.5	4.3929	-0.892854	0.329345	-0.605769	-0.00358116	1.25614	0.229837	0.82048	1.54756	-0.50146	-0.605997	0.511577	-1.57581	1.26697	0.186227	1.21582	-0.499005	0.350272
	14.6	4.19514	-0.751772	0.277741	-0.291531	-0.0361863	1.46829	0.000467659	0.739312	1.52364	-0.502708	-0.116687	0.314771	-0.939245	1.2927	0.962194	1.62033	-0.849901	0.00941233
	14.7	4.79916	-0.67818	0.294186	-0.575714	-0.00889265	1.70085	0.115007	0.629863	1.6472	-0.578164	0.443977	0.208508	-1.50508	1.20459	1.68523	1.7728	-0.976504	0.194236
	14.8	4.30666	-0.652874	0.303182	-0.434195	-0.0558236	1.54409	0.0524414	1.07802	1.63376	-0.54167	1.40745	0.115426	-1.39118	1.1125	1.32446	1.51836	-0.53768	-0.458604
	14.9	4.6006	-0.610863	0.437991	-0.307137	-0.0419972	1.44715	-0.37962	0.878735	1.66969	-0.194066	1.01361	0.0594206	-1.53283	1.12642	2.16662	1.68193	-0.781699	-0.235148
	15	4.29531	-0.565862	0.466739	-0.746578	-0.0663144	1.37223	0.160991	1.20815	1.81178	-0.392307	1.129	0.00995054	-1.48255	1.07119	0.972663	1.77073	-0.763579	-0.368821

## Sheet: A_OSC_GCaMP6s_SniffMO_Heatmap
	Extended Data Figure 5 a) Changes in MSVGLUT2 neuronal activity induced by sniffing Mineral Oil displayed as heatmap [zscore]
	Control											Mineral Oil
		Mice											Mice
		1	2	3	4	5	6	7	8	9			1	2	3	4	5	6	7	8	9
	-10	-0.16518	-0.587998	-0.202095	0.176455	0.462842	-0.483502	-0.398692	0.0768145	0.0617793		-10	-0.524783	-1.075	-1.57966	0.511556	0.21715	-0.72032	-0.797478	1.70184	1.04736
	-9.9	-0.35149	-0.589701	-0.221468	-0.00368419	0.328374	-0.0862483	-0.522518	-0.114211	0.103645		-9.9	-0.608419	-1.33782	-1.64412	0.890768	0.134465	-0.0900367	-1.0823	1.80182	0.816114
	-9.8	-0.79318	-0.641233	-0.228051	-0.0225872	0.305003	-0.213028	-0.369627	0.26488	-0.110285		-9.8	-0.946974	-1.60532	-1.7214	0.887984	0.0425609	-0.287376	-1.19482	1.61198	1.27126
	-9.7	-0.588908	-0.516446	-0.265051	0.0692973	0.300921	-0.438205	-0.680569	0.158153	-0.0490747		-9.7	-0.580636	-1.62879	-1.64607	1.50938	-0.0256923	0.416546	-1.34461	1.84128	1.03738
	-9.6	-0.705915	-0.437533	-0.2512	-0.0136044	0.292342	0.0364138	-0.523139	0.173487	-0.264326		-9.6	-0.629314	-1.46888	-1.63579	1.68039	0.120549	-0.281725	-1.21028	1.80801	1.2294
	-9.5	-0.4945	-0.467296	-0.266669	-0.0938069	0.244353	0.0256743	-0.649924	-0.160677	-0.15696		-9.5	-0.776832	-0.951405	-1.69445	2.12166	0.169141	0.265159	-1.159	2.06849	1.35735
	-9.4	-0.478304	-0.424506	-0.307826	0.214746	0.305152	0.447604	-0.387604	-0.0305546	-0.337261		-9.4	-0.815135	-0.385985	-1.59208	1.982	0.394361	-0.388333	-1.12846	2.41888	1.79007
	-9.3	-0.1187	-0.399761	-0.375638	0.148502	0.261533	0.395891	-0.478565	-0.0571788	-0.539621		-9.3	-0.617136	-0.351168	-1.58162	1.55956	0.503723	-0.299589	-0.935367	1.46054	1.39011
	-9.2	-0.481462	-0.392236	-0.360078	0.390732	0.324992	0.478668	-0.249934	0.117164	-0.49694		-9.2	-0.77679	-0.457377	-1.59804	1.42343	0.596822	-0.34373	-0.988443	1.8234	1.11791
	-9.1	-0.424849	-0.303174	-0.414197	0.295562	0.193374	0.0950219	0.000919066	0.216968	-0.635856		-9.1	-0.839561	0.0273822	-1.60479	1.7111	0.522458	0.417764	-0.760836	1.99131	1.18321
	-9	-0.323062	-0.268361	-0.402716	0.616397	0.136022	0.112975	-0.136991	0.10566	-0.531037		-9	-1.03781	0.828749	-1.63175	0.880099	0.564935	0.790675	-0.824585	1.98074	0.98065
	-8.9	-0.555019	-0.134056	-0.431365	0.499418	0.0650005	0.128734	-0.239533	0.156899	-0.429752		-8.9	-1.03465	0.622007	-1.57956	0.72267	0.628588	-0.363594	-0.389689	1.67819	0.931364
	-8.8	-0.177974	-0.0154686	-0.457628	0.550277	-0.032854	-0.326099	-0.226681	-0.0263167	-0.405897		-8.8	-0.774202	0.294441	-1.56977	1.19789	0.45203	0.259257	-0.403147	1.85357	0.74341
	-8.7	-0.757758	0.0239589	-0.469186	0.555013	-0.0343807	0.0181969	-0.244742	-0.00949742	-0.296949		-8.7	-1.07854	0.0589808	-1.5526	0.592984	0.59092	0.811067	-0.565399	1.62022	0.449448
	-8.6	-0.547588	-0.0732622	-0.524096	0.669903	-0.0659653	-0.334608	-0.70679	0.0118518	-0.504772		-8.6	-0.967413	-0.177665	-1.63585	0.503826	0.452097	0.332391	-0.182669	1.20145	0.359498
	-8.5	-0.118522	-0.13305	-0.519313	0.499843	-0.0735008	-0.263175	-0.584673	0.31776	-0.246497		-8.5	-0.888619	-0.478672	-1.62605	0.434172	0.345639	1.3692	-0.549176	0.708616	0.480559
	-8.4	-0.446769	-0.278566	-0.52936	0.384715	-0.0150424	0.259437	-0.546367	0.454211	-0.362334		-8.4	-1.07329	-0.395606	-1.67172	0.265821	0.256444	0.531416	-0.688939	0.948546	0.158447
	-8.3	-0.665535	-0.357147	-0.517144	0.484784	-0.0325203	-0.0489254	-0.607079	0.052564	-0.406645		-8.3	-0.93958	-0.234052	-1.70379	-0.0534537	0.125856	0.509939	-0.723656	1.10701	0.42359
	-8.2	-0.414468	-0.535127	-0.488822	0.259793	-0.0750221	0.0706708	-0.166922	0.306185	-0.39252		-8.2	-0.904391	-0.351868	-1.69306	-0.147572	0.175829	0.638769	-0.564625	1.05409	0.447139
	-8.1	-0.604215	-0.595279	-0.45867	0.173792	0.0397293	0.20366	-0.521573	0.165747	-0.369422		-8.1	-0.984908	-0.309207	-1.71895	-0.00263869	0.288268	0.590124	-0.6272	1.89827	-0.144995
	-8	-0.4429	-0.642253	-0.462231	0.440477	-0.00377922	0.256699	-0.625109	-0.0371266	-0.490374		-8	-0.935804	0.133361	-1.77096	-0.661864	0.571051	0.819954	-0.431358	1.31826	0.140692
	-7.9	-0.135257	-0.651788	-0.444754	0.327972	0.0345372	-0.125054	-0.466708	0.0455485	-0.601004		-7.9	-0.686249	0.274201	-1.80199	-0.241589	0.642709	0.865996	-0.721327	1.30308	0.533283
	-7.8	-0.384106	-0.519041	-0.407151	0.12174	0.00756147	-0.666178	-0.546474	0.0264029	-0.46293		-7.8	-0.872582	0.225694	-1.67767	-0.411102	0.988234	0.98043	-0.219463	1.27906	0.140922
	-7.7	-0.471854	-0.531833	-0.354187	0.11902	-0.0160825	-0.188096	-0.47173	0.236116	-0.591455		-7.7	-0.834535	0.33336	-1.66875	-0.558562	1.02193	1.44135	-0.710901	1.87135	0.600411
	-7.6	-0.477824	-0.552533	-0.316297	0.0893872	-0.00875009	-0.010794	-0.582932	0.0228414	-0.759863		-7.6	-1.37697	0.194354	-1.60759	-0.427604	1.21063	1.15659	-0.65666	2.4175	0.560913
	-7.5	-0.072465	-0.622512	-0.295763	-0.0437195	-0.0688418	-0.00129642	-0.636988	0.354178	-0.774646		-7.5	-1.19351	-0.0657239	-1.61184	-0.73298	1.02307	0.0569095	-0.626257	2.12579	0.849034
	-7.4	-0.128974	-0.618513	-0.248526	-0.0820674	-0.104583	-0.315755	-0.616649	-0.0193025	-0.747901		-7.4	-1.40697	-0.293135	-1.52045	-0.874956	0.880448	1.18075	-0.531586	1.80568	0.809252
	-7.3	-0.647457	-0.541414	-0.235065	-0.154421	-0.146664	-0.400902	-0.418908	0.43148	-0.763076		-7.3	-0.950271	-0.500971	-1.33206	-0.79693	0.77655	0.172766	-0.762113	1.53436	0.529072
	-7.2	-0.272956	-0.424509	-0.17065	0.00898096	-0.273137	-0.0638732	-0.60817	0.163254	-0.600502		-7.2	-1.13138	-0.556419	-1.13125	-1.26251	0.528494	0.550879	-0.773809	1.34072	0.556596
	-7.1	-0.602593	-0.484986	-0.102295	0.108827	-0.240315	-0.528848	-0.275592	0.565124	-0.645384		-7.1	-0.782577	-0.555098	-0.826374	-0.964541	0.392925	-0.0349895	-0.802829	1.28879	0.641498
	-7	-0.682067	-0.501795	-0.104263	-0.244394	-0.275051	-0.83474	-0.883416	0.296607	-0.384249		-7	-1.40416	-0.266369	-0.46947	-1.09282	0.501381	-0.19989	-0.980831	1.45436	0.741769
	-6.9	-0.336851	-0.444166	-0.098371	0.036322	-0.2372	-0.369287	-0.770521	0.859097	-0.463543		-6.9	-1.01672	0.219785	-0.141165	-0.795501	0.374402	-0.601377	-0.718683	0.823659	0.227713
	-6.8	-0.759277	-0.430995	-0.0944159	0.0705375	-0.207505	-0.568302	-0.485177	0.330849	-0.342448		-6.8	-1.09785	-0.222309	-0.115818	-1.16859	0.63103	-0.69781	-1.20029	1.14256	0.299119
	-6.7	-0.42761	-0.403383	-0.109338	0.0924293	-0.183055	-0.690566	-0.252404	0.281419	-0.275165		-6.7	-1.11426	-0.454967	0.0334981	-1.05761	0.784955	-0.485173	-0.587746	0.561189	0.0789231
	-6.6	-0.369351	-0.40758	-0.0433373	-0.099868	-0.235168	-0.428834	-0.319841	0.194383	-0.105238		-6.6	-1.44625	-0.75436	0.304422	-1.36942	1.14212	-1.00743	-0.416069	1.07663	0.302603
	-6.5	-0.599787	-0.483694	-0.0543706	-0.0407228	-0.196946	-0.205932	-0.519917	0.0393283	-0.294089		-6.5	-1.28574	-0.957403	0.521663	-0.422423	1.70872	0.939374	-0.629325	0.634022	0.332156
	-6.4	-0.48971	-0.582482	-0.0560282	0.0841419	-0.335684	-0.114072	-0.619743	0.221866	-0.132476		-6.4	-1.48201	-1.01317	0.690457	-1.104	1.90858	-0.377723	-0.576104	0.666272	0.635012
	-6.3	-0.351985	-0.535486	-0.0692577	0.120922	-0.336246	-4.84771e-05	-0.407726	0.310957	-0.0895875		-6.3	-1.4849	-1.07322	0.715757	-0.793547	1.86292	-0.487737	-0.358359	0.761211	0.193852
	-6.2	-0.444905	-0.559056	-0.0776339	0.109858	-0.399455	0.311639	-0.323034	0.306334	-0.194322		-6.2	-1.23865	-1.2691	0.533542	-1.37559	1.95985	0.589867	-0.530556	0.62373	0.53663
	-6.1	-0.419798	-0.60883	-0.0245006	0.0103076	-0.364666	0.284218	-0.328517	0.00977359	-0.0566028		-6.1	-1.36992	-1.35046	0.351617	-1.28883	1.58359	0.724936	-0.369599	0.476048	-0.0873447
	-6	-0.272034	-0.529212	-0.00508021	0.0863541	-0.285131	0.296598	-0.556679	0.282096	-0.125722		-6	-1.44289	-1.44475	0.164514	-1.07334	1.8849	0.328459	-0.589248	0.655343	-0.102999
	-5.9	-0.720943	-0.495293	0.0286596	0.154205	-0.133155	0.220499	-0.530267	0.361308	-0.175729		-5.9	-0.764828	-1.67217	0.0342325	-1.43894	1.8991	-0.176518	-0.648666	0.321336	-0.227281
	-5.8	-0.574879	-0.540377	0.0224609	0.0240263	-0.00192027	-0.376633	-0.418089	0.393089	-0.0088335		-5.8	-0.727712	-1.79277	-0.0299166	-1.69486	1.71334	0.155181	-1.06429	0.826819	-0.179909
	-5.7	-0.55454	-0.639206	0.0151211	-0.040446	0.0336593	-0.0971036	-0.528165	0.466879	-0.0900768		-5.7	-0.43086	-2.02345	-0.213314	-1.16018	1.62597	-0.210824	-0.736098	-0.0387601	-0.0693282
	-5.6	-0.754165	-0.664808	-0.0436371	-0.0912879	0.0214253	0.0166177	-0.603582	0.360702	-0.245105		-5.6	0.545249	-2.15885	-0.266185	-0.735208	1.84477	0.0280147	-0.590062	0.642357	-0.334142
	-5.5	-0.485261	-0.593399	-0.0728204	0.0885506	0.0420708	-0.579205	-0.393274	0.419318	-0.165155		-5.5	0.716344	-1.90261	-0.407641	-0.674141	2.12501	-0.0579651	-0.569782	0.496216	0.123675
	-5.4	-0.463016	-0.599289	-0.0306976	-0.202774	0.049113	-0.0825258	-0.497634	0.179765	-0.198835		-5.4	1.99582	-1.2479	-0.567836	-0.430943	2.21165	0.91576	-0.682984	0.133593	0.554329
	-5.3	-0.677761	-0.643627	0.0228529	0.0207989	-0.0141007	0.20119	-0.440357	0.173517	0.0790755		-5.3	1.33011	-0.0739093	-0.679532	0.00978351	2.11838	0.0213039	-0.809359	0.337834	-0.160963
	-5.2	-0.353278	-0.645784	0.0590008	0.00509277	0.0512272	0.218496	-0.443414	0.58446	0.249144		-5.2	1.99291	0.329458	-0.726488	0.695989	2.18886	-0.116858	-0.879007	0.826377	-0.0638056
	-5.1	-0.691772	-0.698151	0.0636859	-0.083312	0.0794009	0.0316669	-0.0881263	0.115366	0.132538		-5.1	1.65838	0.0798027	-0.815666	0.562554	2.02403	1.19582	-0.774648	0.264822	-0.400543
	-5	-0.692897	-0.605787	0.100221	0.0863174	0.0606571	0.10406	-0.104554	0.355002	0.333144		-5	1.75632	-0.202255	-0.720378	0.313665	2.3246	0.605693	-0.782817	0.881601	-0.0595236
	-4.9	-0.72088	-0.551554	0.183615	0.421128	0.0263567	0.0502451	-0.158642	0.332551	0.125411		-4.9	2.0949	0.205271	-0.50778	0.252279	2.41852	0.449268	-0.803416	0.226415	-0.535273
	-4.8	-0.376304	-0.588614	0.235797	0.276414	-0.103566	0.437672	-0.378029	0.296112	0.281881		-4.8	2.4745	1.3087	-0.193747	0.216585	2.32697	0.779027	-0.924686	0.608289	-0.0333008
	-4.7	-0.634821	-0.694706	0.26832	0.547773	-0.0826975	0.249414	-0.444756	0.392661	0.144917		-4.7	2.23136	2.61881	0.128624	0.358439	2.34458	-0.0740686	-0.982207	0.395298	-0.617419
	-4.6	-0.746188	-0.691301	0.281122	0.451908	-0.0595271	0.232508	-0.0768806	0.410709	0.351207		-4.6	2.23008	2.89961	0.434186	0.49231	2.31517	0.250433	-0.748388	0.342955	-0.385658
	-4.5	-0.428477	-0.661427	0.350282	0.525085	0.049865	0.546114	0.210033	0.227336	0.443959		-4.5	2.27325	2.76105	0.545881	0.202516	2.38794	0.412809	-0.861314	0.115304	-0.780316
	-4.4	-0.533724	-0.606635	0.38803	0.933268	0.136441	0.600889	0.532421	0.135232	0.746495		-4.4	2.26405	2.72345	0.727443	-0.231947	2.20579	0.790181	-1.27353	0.300605	-0.720092
	-4.3	-0.451872	-0.571974	0.35884	0.960908	0.0865121	0.637259	0.153575	0.352524	0.634472		-4.3	3.31695	2.21685	0.776628	-0.549433	2.06064	0.834929	-1.29814	1.23123	-0.604698
	-4.2	-0.503767	-0.526762	0.284788	0.889094	0.0535819	0.483704	0.31564	0.225609	0.740843		-4.2	2.68571	1.65215	0.582742	-0.852105	1.84457	1.07374	-0.760955	0.445583	-0.492076
	-4.1	-0.446697	-0.580462	0.226346	0.632136	-0.000882863	0.502589	0.130623	-0.107858	0.535474		-4.1	3.71754	1.32735	0.409759	-0.383975	1.62122	1.42734	-0.948247	1.51816	-0.5958
	-4	-0.528003	-0.537925	0.150793	0.887317	-0.0645031	0.319743	0.376603	-0.176456	0.447165		-4	3.15951	1.0385	0.266673	-0.477797	1.45394	1.28398	-0.622489	1.3856	-0.674633
	-3.9	-0.573206	-0.374968	0.072514	0.766079	-0.0925028	0.22632	0.215234	0.435632	0.420836		-3.9	2.84671	0.850581	0.143207	-0.370604	1.44076	0.56092	-0.522936	1.46731	-0.57352
	-3.8	-0.164073	-0.307026	0.0290079	0.85915	-0.118715	0.357613	0.107441	0.150698	0.337784		-3.8	2.58022	1.61413	0.017526	-0.718556	1.49327	0.551987	-0.160172	1.95369	-0.565777
	-3.7	-0.133752	-0.301221	0.0438741	0.699627	0.0713822	0.0132697	0.18574	0.262866	0.195965		-3.7	2.59286	1.83564	-0.0481885	-1.20854	1.58021	0.673356	-0.428037	1.81092	-0.78009
	-3.6	-0.277538	-0.33335	0.0287363	0.892423	0.111173	0.436436	0.143714	0.0363688	-0.0371226		-3.6	2.66139	1.52564	-0.147074	-1.25691	1.61605	0.61666	-0.350137	1.9844	-1.0277
	-3.5	-0.158396	-0.405183	0.0528127	0.682838	0.268246	0.16486	0.277874	0.0888208	-0.0340447		-3.5	2.58297	1.14898	-0.0556383	-1.10904	1.7301	0.92412	-0.60146	1.4414	-0.590934
	-3.4	-0.124249	-0.459165	0.120501	0.882808	0.338583	-0.0232023	-0.184176	0.242067	0.118987		-3.4	2.68733	0.93279	0.178316	-1.10817	1.96255	0.349616	-0.512454	1.67795	-1.03391
	-3.3	-0.174166	-0.481612	0.274916	0.655409	0.3076	0.538441	-0.293739	-0.00442283	-0.0102929		-3.3	1.86552	0.548799	0.37936	-0.826167	2.10094	0.444706	-0.70222	1.39555	-0.564807
	-3.2	-0.49923	-0.408318	0.434972	0.658638	0.397857	0.209981	0.0248869	0.381778	0.188989		-3.2	2.0511	0.12588	0.471646	-1.13068	2.21158	0.190446	-0.800763	0.73623	-0.753185
	-3.1	-0.430641	-0.433279	0.448517	0.417062	0.575575	0.518619	-0.0548073	0.432721	-0.0134157		-3.1	1.55239	0.00134134	0.353461	-0.594535	2.25185	-0.213113	-0.375377	0.700528	-0.108435
	-3	-0.321804	-0.448349	0.446672	0.448829	0.616466	0.77457	-0.0384337	0.389412	-0.0705315		-3	2.67564	-0.0458883	0.554263	-0.505734	2.11758	-0.40769	-0.735222	1.05307	0.00219341
	-2.9	-0.53274	-0.341709	0.438379	0.848359	0.798196	0.74178	-0.100712	0.868988	-0.122815		-2.9	1.82885	0.1616	0.703985	0.362731	2.10346	-0.599353	-0.475511	0.950373	0.510612
	-2.8	-0.530199	-0.296194	0.352435	0.757291	0.814026	0.415101	-0.106146	0.574439	-0.0840933		-2.8	1.87936	-0.106086	1.1756	0.330583	1.99751	0.348772	-0.587381	0.732	1.8126
	-2.7	-0.627973	-0.207207	0.312027	0.679572	0.729484	0.375404	-0.101618	0.918775	-0.151428		-2.7	2.05093	-0.267199	1.31622	0.289962	1.75995	0.886875	-0.733401	0.805031	1.47461
	-2.6	-0.28739	-0.244261	0.240011	0.902836	0.766991	0.329168	-0.282192	0.82111	-0.0928808		-2.6	1.89378	-0.462363	1.33481	0.153385	1.57089	0.395545	-0.429632	1.10406	1.44818
	-2.5	-0.431959	-0.25358	0.162595	0.728325	0.648757	0.108936	-0.431152	0.929386	-0.0462055		-2.5	1.31358	-0.659332	1.22812	-0.296006	1.59642	0.184837	-0.859036	0.427299	1.37191
	-2.4	-0.0874379	-0.270032	0.140708	0.957713	0.683097	0.130534	-0.323526	0.848986	-0.000253167		-2.4	1.00159	-0.443745	1.11471	-0.472329	1.42081	0.243807	-0.561622	0.89893	1.43593
	-2.3	-0.149626	-0.340893	0.176282	1.19355	0.654742	-0.0792676	-0.244811	0.926594	0.120773		-2.3	1.29852	0.600961	1.27172	-1.11435	1.33929	0.160963	-0.612694	0.404001	1.15804
	-2.2	-0.0215598	-0.395317	0.242159	1.04121	0.568677	-0.0250266	-0.0900428	0.523195	0.137418		-2.2	1.14954	1.69001	1.24438	-0.52054	1.48239	-0.125859	-0.715078	0.628716	1.05735
	-2.1	0.34383	-0.432353	0.232036	1.02104	0.535726	0.224741	-0.36981	0.668619	0.368646		-2.1	1.25519	1.35488	1.29735	-1.17035	1.3769	0.282445	-0.405761	0.178507	0.675807
	-2	-0.255289	-0.533322	0.123924	1.07598	0.44818	0.538658	-0.39349	0.304898	0.675424		-2	1.4147	1.03643	1.23647	-0.879893	1.48943	-0.683666	-0.636787	0.119923	0.43695
	-1.9	0.261168	-0.631225	0.0484388	1.04888	0.363998	1.1338	-0.0318086	0.478584	0.609968		-1.9	1.30285	0.601987	1.1535	-1.14799	1.28136	-1.18998	-0.661975	0.906032	0.707718
	-1.8	0.280616	-0.529178	-0.0246864	0.884841	0.388334	0.951748	-0.214098	0.529192	0.684245		-1.8	0.809224	0.336287	1.48765	-0.922873	1.14928	-1.67213	-0.500041	0.672321	0.610692
	-1.7	0.0569395	-0.375988	-0.0837655	1.12093	0.326101	0.959678	0.0343582	0.30715	0.691456		-1.7	1.48382	-0.134305	1.62365	-0.362038	1.06538	-1.38461	-0.593787	0.60357	0.210366
	-1.6	-0.0190178	-0.344275	-0.0551944	0.7656	0.359427	1.21939	0.0651586	0.450769	0.525581		-1.6	1.1832	-0.391949	1.50854	-0.240216	0.869626	-0.988299	-0.519329	0.442235	-0.179467
	-1.5	-0.29056	-0.226148	-0.00589917	0.705441	0.301893	0.293869	-0.00405708	0.359143	0.336358		-1.5	1.35138	-0.628219	1.38871	-0.250943	0.95378	-0.851481	-0.684514	1.31609	-0.211692
	-1.4	0.148929	-0.183265	0.0453039	0.556811	0.316202	0.268457	-0.233401	0.297877	0.0910352		-1.4	1.15579	-0.219987	1.53907	-0.766917	0.830343	-0.895206	-0.641891	0.793619	-0.0788285
	-1.3	-0.0949439	-0.200962	0.0990093	0.488582	0.337925	-0.131726	0.0273559	0.241718	-0.0649732		-1.3	1.10034	-0.412396	1.8625	-1.00432	0.810564	-0.520655	-0.590926	1.45823	-0.127841
	-1.2	0.0416345	-0.253844	0.131677	0.280638	0.245755	0.460426	-0.141856	0.199545	-0.00615448		-1.2	0.892379	-0.202822	1.90558	-1.23052	0.822672	-0.630605	-1.10916	0.923787	-0.191008
	-1.1	-0.108222	-0.24821	0.128163	0.0252381	0.16467	0.608372	-0.256641	0.113173	-0.109891		-1.1	0.933905	-0.371423	1.86692	-1.28805	0.899155	-0.838968	-0.927451	1.46403	-0.396061
	-1	0.334911	-0.220717	0.0252364	0.14055	0.00291708	0.0851963	-0.263941	0.434631	-0.311338		-1	0.742036	-0.493467	1.64461	-1.59782	0.92034	-1.02617	-0.82595	0.754688	-0.406763
	-0.9	-0.324818	-0.284446	-0.0938009	0.0451201	0.0155895	-0.0966197	-0.47147	0.258519	-0.234023		-0.9	0.975535	-0.392848	1.59444	-1.26205	0.994661	-0.484992	-0.867084	0.782419	-0.605294
	-0.8	0.199171	-0.334315	-0.14017	-0.103181	-0.171488	0.650451	-0.322977	0.313976	-0.511553		-0.8	0.514265	-0.606271	1.48805	-1.47466	1.09448	-0.848221	-0.771801	0.738405	-0.481826
	-0.7	0.0906334	-0.362926	-0.186797	0.34534	-0.169809	0.406225	-0.664207	0.442488	-0.40761		-0.7	1.06423	-0.790147	1.34447	-1.50273	1.07482	-0.749846	-0.9396	0.393978	-0.304908
	-0.6	0.0213145	-0.324117	-0.134962	0.0457379	-0.263124	0.0945989	-0.183464	0.225468	-0.375418		-0.6	0.609862	-0.94118	1.12523	-1.41005	1.18391	-0.290258	-0.75233	0.442541	-0.237193
	-0.5	0.452284	-0.314597	-0.0821072	0.0638435	-0.369122	0.485175	-0.444639	0.390076	-0.602157		-0.5	0.931427	-1.19313	0.927525	-1.28382	1.20845	-0.950416	-0.912962	0.366256	0.341261
	-0.4	0.6698	-0.356118	-0.0807259	0.486129	-0.464477	0.253731	-0.0436958	0.182758	-0.440434		-0.4	0.74377	-1.15146	0.809885	-1.29932	1.19172	-1.34175	-0.644836	0.661479	1.36181
	-0.3	0.683766	-0.376565	-0.0748106	0.289157	-0.490651	-0.0903627	-0.219958	0.0963762	-0.377323		-0.3	0.896653	-1.4632	0.657148	-1.52092	1.27216	-0.651845	-0.184071	0.170584	2.19793
	-0.2	1.19954	-0.350929	-0.0535322	0.190435	-0.595963	0.766264	-0.415033	0.136063	-0.222527		-0.2	0.268657	-1.60633	0.483665	-1.1207	1.14679	-0.73057	-0.775278	-0.133987	2.55086
	-0.1	1.05012	-0.403909	-0.081143	0.543756	-0.667973	0.768525	-0.182136	0.212306	-0.161697		-0.1	0.734152	-1.7507	0.305997	-0.856598	1.12914	-0.942396	-0.510165	0.0997039	2.83611
	0	1.40849	-0.403691	-0.136253	0.352705	-0.658259	0.353697	-0.159906	0.245751	0.000937036		0	0.150205	-2.07231	0.144453	-0.613416	1.04349	-0.86469	-0.598511	0.23462	2.81054
	0.1	1.77717	-0.458698	-0.177502	0.181316	-0.740732	0.20461	-0.34317	-0.0745608	0.100807		0.1	0.0132133	-2.19529	-0.0226639	-0.493082	0.764169	-0.656065	-0.577097	0.267195	2.97374
	0.2	2.3312	-0.485715	-0.215018	0.18309	-0.684253	0.629761	-0.595584	-0.126978	0.0728541		0.2	0.664912	-2.33603	-0.1915	-0.527486	0.786864	-0.549702	-0.681151	0.319594	3.0743
	0.3	2.50937	-0.462525	-0.254926	0.185914	-0.662027	0.97096	-0.595564	-0.225099	0.0964108		0.3	0.371631	-2.18613	-0.325108	-0.567414	0.667929	0.164936	-0.710517	0.220524	3.413
	0.4	3.04464	-0.398905	-0.313277	0.332068	-0.622488	0.336659	-0.622332	-0.104512	0.156723		0.4	1.47823	-1.96174	-0.368111	-0.621644	0.558126	-0.0416465	-0.647994	0.300287	3.24174
	0.5	3.52023	-0.214814	-0.324294	0.263504	-0.560674	0.588835	-0.548196	-0.0618512	0.179012		0.5	1.72182	-1.45597	-0.498787	-0.468973	0.493722	0.642908	0.119954	0.911017	3.52838
	0.6	4.00497	-0.186842	-0.418296	0.147321	-0.542971	0.178385	-0.561548	-0.371856	0.289771		0.6	2.22445	-1.21337	-0.571059	-0.374171	0.531309	1.26477	0.505851	1.46996	3.95051
	0.7	4.45026	-0.218472	-0.460282	0.118393	-0.487451	0.730564	-0.803574	-0.698932	0.269236		0.7	2.97564	-1.32658	-0.618983	-0.1021	0.439196	1.00572	0.681912	2.13215	3.24907
	0.8	4.74054	-0.205847	-0.512779	0.382093	-0.43101	0.831563	-0.600777	-0.0751626	0.369907		0.8	3.53216	-1.46333	-0.626245	-0.225165	0.421975	1.77409	1.05321	2.69303	4.1445
	0.9	5.01917	-0.232462	-0.552722	0.610341	-0.262741	0.233695	-0.525867	0.207566	0.277173		0.9	3.82296	-1.51138	-0.642823	-0.232682	0.829066	1.6654	1.55057	2.39208	3.66605
	1	4.67054	-0.12375	-0.556175	0.928651	-0.153812	0.858211	0.0128723	0.341839	0.535536		1	3.42133	-0.902621	-0.598505	0.0180458	1.45077	2.35025	1.51774	2.55999	3.72391
	1.1	5.00565	0.0451573	-0.532476	0.614365	-0.0698798	1.11805	0.103984	0.286158	0.556247		1.1	3.87578	0.135329	-0.602503	0.230725	1.84033	0.788713	1.59142	3.24524	4.04973
	1.2	4.59639	0.0603717	-0.500053	1.18452	-0.109833	1.6959	0.469767	0.720506	0.717519		1.2	3.49949	1.3578	-0.718678	0.552422	2.05419	1.68423	1.99386	2.75505	5.03759
	1.3	4.85468	-0.0223369	-0.490209	0.972492	-0.130991	1.38717	0.757865	0.71726	0.865452		1.3	4.3389	1.86535	-0.808936	0.868686	2.23436	2.01507	1.67002	2.52477	5.73662
	1.4	4.75091	-0.00043086	-0.498241	1.0334	-0.118634	1.655	0.670803	1.03695	0.552562		1.4	4.0735	1.46815	-0.970837	0.697126	2.22238	1.15475	1.78219	2.54983	5.83195
	1.5	4.29573	0.0613472	-0.45294	1.17803	-0.0682336	1.72156	0.872783	0.840839	0.771449		1.5	4.44502	1.31511	-0.983753	0.791171	2.02394	2.5458	2.37775	2.89185	6.01329
	1.6	4.63179	0.192223	-0.382274	1.04051	-0.162178	1.81485	0.446055	1.32391	0.663047		1.6	4.79436	1.96576	-0.942486	1.12616	1.95946	2.82009	2.49494	2.24811	6.50234
	1.7	4.12507	0.214348	-0.36556	1.24615	-0.049352	1.80113	0.661039	1.04719	1.04863		1.7	4.12788	2.96923	-0.843478	1.09014	1.89379	2.43781	2.85216	2.3485	6.7979
	1.8	4.16748	0.263056	-0.255329	0.986056	-0.0279748	1.13023	0.766927	0.905263	0.879572		1.8	5.2664	2.92946	-0.786339	1.68012	2.28351	2.47129	2.52115	2.11292	6.23444
	1.9	4.00262	0.376261	-0.212374	0.837529	0.00426356	1.87722	0.833801	1.3085	1.03773		1.9	5.00832	2.54168	-0.735332	1.27764	2.76	2.75638	2.58066	2.23757	6.75341
	2	4.392	0.478842	-0.138753	0.905861	0.0103429	2.08003	1.01193	1.20479	0.936439		2	5.1945	2.10814	-0.659878	1.51522	3.27134	3.12306	2.51772	2.15781	5.72021
	2.1	4.6789	0.573967	-0.0771499	0.931028	-0.0332537	2.39005	1.16837	1.29315	1.15744		2.1	5.24973	1.70716	-0.331391	1.628	3.4403	3.30248	2.43698	1.55638	6.1833
	2.2	4.98658	0.530001	-0.0851607	0.640358	-0.102447	1.96064	1.19593	1.73775	1.16621		2.2	5.12251	1.39065	-0.0385408	1.70292	3.81897	2.89322	2.91735	2.02016	5.85939
	2.3	5.00645	0.541732	-0.134034	0.279126	-0.0727396	2.65006	1.28441	1.82824	1.04562		2.3	5.30219	1.11088	0.241246	1.09592	3.61378	3.99377	2.78001	2.02426	5.51549
	2.4	5.43058	0.474484	-0.187859	0.441353	0.075571	3.38517	1.23041	1.99068	0.962392		2.4	5.00262	0.726903	0.279189	1.13829	3.80713	4.26392	2.4592	2.0267	4.77524
	2.5	5.28139	0.453319	-0.260898	0.399375	0.0125092	2.83588	1.34543	1.65272	0.938498		2.5	4.91275	0.52647	0.343595	1.36011	3.94319	3.94176	2.92131	2.3284	5.23676
	2.6	5.22002	0.413295	-0.281512	0.34821	-0.0149393	2.94218	1.07392	2.07207	1.08961		2.6	4.85338	0.167136	0.149676	1.41654	3.75211	4.92696	2.22486	2.28113	5.11589
	2.7	5.3297	0.385732	-0.350451	0.768925	-0.060425	3.58453	1.1773	2.02533	1.1779		2.7	4.40066	0.0638503	0.0164625	1.97928	3.64129	3.40096	2.60639	2.05197	4.60955
	2.8	5.15385	0.513354	-0.382294	0.408114	-0.0965529	2.77961	1.07714	1.80156	1.36434		2.8	4.84429	-0.107669	-0.0297753	1.50478	3.62136	3.54999	2.64238	1.90655	4.69287
	2.9	5.21914	0.647976	-0.406596	0.755552	-0.0628637	3.00971	0.703925	1.82649	1.2963		2.9	4.13097	-0.398016	0.0965921	2.04558	3.76418	5.26594	2.83216	2.58103	5.23411
	3	4.95727	0.790297	-0.482371	0.549591	-0.133106	3.12739	0.950641	1.47759	1.31064		3	4.36435	-0.463836	0.618796	1.98746	3.76851	2.93118	2.67334	2.08422	4.57153
	3.1	5.07111	0.850744	-0.511903	0.79609	-0.0948245	3.29684	1.18905	1.95766	1.25825		3.1	4.03613	-0.693308	1.10378	1.6189	3.67827	3.91023	2.35731	2.46151	4.84581
	3.2	4.41276	0.783775	-0.565743	0.757961	-0.0267572	2.02733	0.913303	1.80109	1.17157		3.2	3.81214	-0.752396	1.34218	2.03345	3.76599	3.84801	2.37487	2.35584	4.02473
	3.3	4.74337	0.574637	-0.600005	0.581879	-0.0513979	2.46865	1.32577	1.65273	0.951537		3.3	3.74383	-0.671462	1.71289	2.02552	3.90763	3.79456	2.18437	1.56914	4.52135
	3.4	4.68205	0.497272	-0.559366	0.881836	-0.154434	2.22355	1.42902	1.73245	0.862769		3.4	4.18408	-0.711807	1.49096	1.96171	4.09502	5.35276	1.90966	2.35101	3.24071
	3.5	4.1814	0.396304	-0.541278	1.01998	-0.0688605	2.48395	1.3602	1.71436	0.808484		3.5	3.68076	-0.51225	1.23979	1.98159	4.11191	5.53664	1.6364	2.26234	3.91079
	3.6	4.68733	0.250917	-0.598271	0.994969	-0.151368	2.67818	1.24816	1.58974	0.473654		3.6	3.86279	-0.367892	0.958003	1.56575	3.7797	2.95842	1.64654	3.00973	3.22791
	3.7	4.81596	0.227545	-0.618133	0.991862	-0.227176	2.60748	1.43308	1.63091	0.643083		3.7	2.88669	-0.0362021	0.826558	1.51056	3.70598	3.3485	1.29644	3.02147	3.35015
	3.8	4.28672	0.148334	-0.578491	1.0779	-0.341419	2.4184	1.50346	0.983705	0.514265		3.8	3.26347	-0.0886726	0.665052	1.99335	3.65578	2.78728	1.74034	3.69066	3.1119
	3.9	4.59958	0.126965	-0.542192	0.920405	-0.15404	2.36144	1.54249	1.71829	0.698665		3.9	2.8252	-0.0429263	0.735008	2.01974	3.41988	3.95223	1.11776	2.93855	2.7116
	4	4.74787	0.0944407	-0.471807	0.878205	-0.120365	2.93066	1.14128	1.02559	0.625006		4	2.24108	0.0327168	1.03892	2.10869	3.18757	2.43695	1.26699	3.98204	2.44792
	4.1	5.51272	0.0734481	-0.342691	0.737879	-0.143518	2.70627	1.02653	1.21008	0.641432		4.1	2.46324	-0.214061	1.35142	2.25196	2.88635	3.27334	1.2849	3.89153	2.38966
	4.2	5.25423	0.164606	-0.233704	0.909298	-0.201898	2.75947	0.654717	1.27211	0.90957		4.2	2.60336	-0.57001	1.48081	2.0978	2.90214	3.07214	1.45081	3.58455	2.89065
	4.3	5.42993	0.0863034	-0.188612	1.01058	-0.233031	2.22424	0.704727	1.38259	0.906754		4.3	2.86437	-0.706121	1.58275	1.75368	2.89009	4.10719	1.11918	3.89989	2.22439
	4.4	5.38662	0.0118896	-0.17553	0.485225	-0.278564	2.38058	0.550553	1.13116	0.824161		4.4	2.72857	-0.886824	1.94049	1.50312	3.21991	3.78538	1.40389	3.04698	2.17756
	4.5	5.25998	0.105301	-0.182884	0.730172	-0.243647	2.36116	0.955189	1.62439	0.939947		4.5	2.34217	-1.11876	2.48851	1.4126	3.23465	2.90812	1.23818	3.10259	2.46362
	4.6	5.17962	0.200259	-0.240063	0.675575	-0.159131	2.47872	0.925632	1.42478	1.09022		4.6	2.47617	-1.24551	2.63503	1.4745	3.22169	3.98798	1.38067	2.91304	2.58361
	4.7	5.21541	0.19804	-0.337333	0.580307	-0.0407801	2.54657	0.930841	1.43406	1.07815		4.7	2.73655	-1.31122	2.4685	1.42975	2.97115	3.05851	1.27178	3.67941	2.73005
	4.8	5.64186	0.222179	-0.382417	0.802576	0.0727313	2.23674	0.892792	1.45634	0.680125		4.8	2.6831	-1.42094	2.47442	1.15043	2.91544	2.34087	0.973692	2.96232	3.01056
	4.9	5.83539	0.1974	-0.399964	0.582329	0.165477	2.81801	1.09086	1.61449	0.807137		4.9	2.9358	-1.38729	2.6351	1.12696	2.66396	2.17236	1.02226	2.81368	3.34947
	5	6.07737	0.120916	-0.36297	0.680567	0.155056	2.40977	1.00298	2.01094	0.839068		5	2.75049	-0.875679	2.5867	0.735025	2.68912	1.69866	0.865366	3.03457	3.59019
	5.1	6.35043	0.047835	-0.370134	0.645233	0.198058	2.32923	1.11237	1.78599	0.786262		5.1	3.13371	-0.410148	2.42047	0.641393	2.42728	1.98406	0.903251	3.87337	3.39102
	5.2	6.86612	-0.0513397	-0.398052	1.04743	0.248667	2.47246	1.24367	2.00114	0.569616		5.2	3.51693	-0.306153	2.14871	0.665093	2.27074	1.50384	0.836501	3.18913	3.29376
	5.3	6.89413	-0.158536	-0.42263	0.886435	0.236072	1.99938	1.28021	1.84295	0.439956		5.3	3.68387	-0.256499	1.89579	0.8694	2.40762	2.81565	1.33664	3.64669	2.89441
	5.4	7.31134	-0.198721	-0.355751	1.07125	0.387953	2.44283	1.04209	1.81772	0.312389		5.4	3.65732	-0.586912	2.15319	0.922947	2.17025	2.74768	1.9805	3.39241	2.74543
	5.5	7.3037	-0.321174	-0.28513	1.10696	0.404088	1.88956	1.43894	1.41952	0.403235		5.5	3.5778	-0.823701	2.39715	1.23846	2.45307	2.74067	1.87603	3.22253	2.14615
	5.6	7.42167	-0.426847	-0.254608	1.05438	0.371352	2.71056	1.12545	1.82803	0.329529		5.6	3.65357	-0.979026	2.30544	0.5732	2.54769	2.4899	1.77812	3.186	2.42148
	5.7	7.02797	-0.543317	-0.275624	1.09978	0.443965	2.49617	1.45821	1.29889	0.187039		5.7	4.24779	-0.964659	2.46349	0.759395	2.60349	2.21848	1.49223	3.33044	2.38095
	5.8	6.86898	-0.657273	-0.297522	0.994672	0.574728	2.69954	1.47191	1.9388	0.0736741		5.8	4.29814	-1.12647	2.57969	0.782813	2.38374	1.83861	1.40374	3.83618	2.67201
	5.9	7.17537	-0.670101	-0.343782	1.00779	0.645187	2.01729	1.396	1.65266	0.0687605		5.9	3.87675	-1.2878	3.07778	0.890007	2.35004	2.13651	0.857554	2.66849	2.47879
	6	6.21446	-0.671944	-0.349866	0.831988	0.864006	2.88921	1.65253	1.64897	-0.0362182		6	4.47875	-1.55107	3.05899	0.745027	2.28876	1.47807	0.86687	2.89151	2.14977
	6.1	7.07853	-0.745108	-0.366534	0.978988	1.20511	2.33929	1.12693	1.66655	-0.172974		6.1	3.26004	-1.36438	2.72197	0.689408	2.2523	1.87196	0.915615	2.05735	2.20902
	6.2	5.99346	-0.759522	-0.380832	0.896949	1.39754	2.48158	1.49767	1.54621	-0.0627606		6.2	3.54276	-1.3068	2.46845	0.136736	2.14317	0.359498	0.989302	2.44969	2.09886
	6.3	6.28444	-0.76186	-0.307105	1.02199	1.57506	2.06025	1.18246	1.26595	-0.00861794		6.3	3.53708	-1.07785	2.12543	-0.031829	1.79406	0.602341	0.566269	2.05978	2.61443
	6.4	6.18839	-0.649375	-0.189595	0.975311	1.50916	2.46931	1.51126	1.61901	0.00323895		6.4	2.66324	-0.857247	1.8984	0.311081	1.89212	1.65251	0.47682	2.69997	2.61632
	6.5	6.17634	-0.587364	-0.185059	0.889231	1.76451	1.76852	1.25193	1.15263	-0.00587898		6.5	3.40681	-0.8798	1.70472	0.590724	1.78431	1.352	0.608655	2.23959	2.27485
	6.6	6.24812	-0.542428	-0.215626	1.12494	1.73231	2.78187	1.0284	1.13523	0.0270244		6.6	3.09318	-0.968436	1.37115	1.32532	1.70726	1.09519	0.560392	1.71113	2.37512
	6.7	6.38057	-0.419203	-0.253059	1.14122	1.7635	2.0314	1.09655	1.18723	-0.00163896		6.7	2.63085	-1.14765	1.08131	0.78834	1.62484	1.96092	0.372833	2.29628	2.88652
	6.8	6.16693	-0.371974	-0.27759	1.1187	1.71026	2.76393	0.578079	1.31089	-0.176538		6.8	2.6749	-1.46737	0.960985	0.890984	1.60357	0.978132	0.332218	2.76656	3.21789
	6.9	5.86635	-0.446789	-0.2299	1.36331	1.57056	1.80684	0.531065	0.732528	0.11158		6.9	2.44529	-1.75448	0.748568	0.559022	1.59268	1.83803	0.326456	2.34534	4.1216
	7	5.54014	-0.482674	-0.191679	1.17718	1.54917	2.43842	0.686349	1.28147	0.252731		7	2.40851	-1.84915	0.59101	0.372703	1.47336	1.36845	0.347547	2.02261	4.66702
	7.1	5.03918	-0.440577	-0.164059	1.2536	1.54602	2.82308	0.263769	0.636585	0.338723		7.1	2.61553	-1.72686	0.406634	0.181999	1.35501	0.850147	0.052011	2.1598	4.6412
	7.2	4.85341	-0.420081	-0.163183	1.0373	1.56726	2.98958	0.891229	1.05099	0.669254		7.2	2.91265	-1.76862	0.293524	-0.609119	1.16041	-0.494483	0.227796	2.30196	5.00721
	7.3	5.33995	-0.41733	-0.159137	1.07382	1.62997	2.32793	0.759017	0.704527	0.839088		7.3	2.59809	-1.79688	0.197525	-0.471044	1.11585	1.02566	0.223192	2.30408	4.93525
	7.4	4.56836	-0.465049	-0.177496	1.13481	1.57726	2.37526	0.509736	1.05103	1.06117		7.4	2.40637	-1.85509	0.10813	-0.500831	1.08693	0.168102	0.265062	2.1853	5.01423
	7.5	4.38799	-0.50901	-0.05001	1.05713	1.54398	1.69929	0.871418	0.632584	1.06829		7.5	2.25709	-1.9974	0.117303	-0.545748	1.02636	-0.416644	0.262712	1.39511	4.94168
	7.6	4.43616	-0.578409	0.0826186	1.03842	1.36207	2.4138	0.846438	0.848794	1.17019		7.6	2.02147	-2.01188	0.216057	-0.764652	0.924915	-0.739325	0.728325	1.77348	4.09591
	7.7	5.07834	-0.518802	0.173355	1.19596	1.34823	2.11795	0.87436	0.665878	1.2753		7.7	1.85945	-1.91109	0.342065	-0.894663	1.10321	0.266821	0.927641	1.85302	4.00024
	7.8	4.66991	-0.549498	0.234964	1.47787	1.27092	2.30121	1.14698	0.823648	1.48487		7.8	1.69247	-1.79401	0.390296	-0.693384	1.26259	-0.140149	0.571737	1.44209	3.94326
	7.9	4.42372	-0.481341	0.331949	1.47519	1.1839	1.88212	1.24804	0.385233	1.74615		7.9	1.72863	-1.3234	0.462188	-1.13997	1.47826	-0.110421	1.20455	1.8585	3.13134
	8	4.2153	-0.34676	0.432554	1.6685	1.13019	1.95119	1.34584	0.610453	1.82401		8	1.33698	-1.3849	0.554231	-0.813506	1.41523	1.03947	1.37254	0.819428	3.25953
	8.1	4.20866	-0.278212	0.470474	1.78712	1.17092	2.16861	1.49282	0.983858	1.82283		8.1	1.68965	-1.4564	0.552346	-0.824524	1.40851	0.916741	1.97639	1.43875	2.70065
	8.2	3.77156	-0.386498	0.517236	1.34531	1.31961	2.236	0.989828	0.900606	1.6695		8.2	1.851	-1.6793	1.02637	-1.22016	1.28603	0.65178	1.83705	1.30841	3.07276
	8.3	3.48285	-0.467048	0.532231	1.82364	1.21652	1.69568	1.13656	0.854014	1.29957		8.3	1.13928	-1.77312	1.51863	-0.842302	1.30834	0.867908	1.60698	1.43692	3.30083
	8.4	3.90697	-0.668906	0.599237	1.68554	1.18215	2.34324	1.17328	0.951968	1.34229		8.4	1.59431	-1.79196	1.88623	-1.03742	1.28506	0.186002	1.48914	0.944503	3.87967
	8.5	3.86801	-0.772105	0.596081	1.24137	1.09917	1.65985	1.08467	1.01903	1.21379		8.5	1.09235	-1.94227	1.92172	-1.30156	1.21536	1.51328	1.16182	1.06961	3.82544
	8.6	3.57726	-0.79833	0.54846	1.45136	1.03482	2.09508	0.815925	1.44069	0.982903		8.6	1.43394	-0.767766	1.90956	-0.651036	1.22872	1.68513	0.985494	0.664195	4.08809
	8.7	4.15947	-0.753444	0.602702	1.24573	0.956741	1.87801	1.17527	1.29021	1.05896		8.7	1.34159	0.0464061	1.79895	-1.06981	1.11662	1.31307	0.511549	1.01344	4.23747
	8.8	3.3663	-0.785715	0.606886	1.48798	0.974941	2.12459	0.996826	1.27721	0.933647		8.8	0.856908	0.0101137	1.77163	-1.31698	1.56014	1.16707	1.09703	0.809276	3.65244
	8.9	4.00726	-0.873593	0.618783	1.66367	1.03341	1.32251	0.929346	1.43836	0.998207		8.9	0.919833	-0.012422	1.76395	-1.21048	1.71708	1.44934	1.23396	0.147978	3.53391
	9	3.47092	-0.953909	0.608049	1.52965	0.922207	1.69466	1.09136	1.14118	1.26144		9	0.940703	-0.27006	1.59473	-1.30561	1.57183	1.00649	2.15878	0.580181	3.40915
	9.1	3.49232	-0.997217	0.605856	1.57851	1.01421	0.832841	1.1773	1.43545	1.25437		9.1	0.96668	-0.542687	1.37477	-1.25878	1.67473	1.51944	2.42219	0.76123	2.95236
	9.2	3.42628	-0.992992	0.6266	1.41356	0.974487	0.645274	1.21481	1.21558	1.60559		9.2	0.758847	-0.883178	1.10556	-1.90316	1.42381	1.44187	2.58538	0.515622	2.48411
	9.3	3.30803	-0.985108	0.642797	1.47677	0.918444	1.60785	0.98893	1.30666	1.67713		9.3	0.666664	-1.13879	1.06623	-1.4899	1.34985	1.67957	2.6542	0.746374	2.78493
	9.4	3.02298	-0.955469	0.55609	1.31341	0.825044	0.913951	0.983656	1.12973	1.87917		9.4	0.893284	-1.49425	0.947464	-1.72719	1.31391	1.10891	2.0705	0.10631	2.81988
	9.5	3.43234	-0.94484	0.489801	1.5413	0.809916	1.3879	0.747965	1.38408	2.00869		9.5	0.606924	-1.743	0.831197	-1.40227	1.02813	1.77167	1.51385	0.581329	3.1602
	9.6	2.5203	-0.87002	0.40645	1.19027	0.813118	1.68792	0.63379	1.45506	1.98564		9.6	0.548009	-1.82908	0.615883	-1.34074	1.30788	2.14533	1.83303	0.856789	3.00282
	9.7	3.08823	-0.972193	0.356568	1.31515	0.655505	1.43912	0.618253	1.41768	2.14212		9.7	0.842807	-1.65766	0.571349	-1.56487	1.18253	2.16744	1.45093	0.752648	2.94562
	9.8	2.59365	-1.06744	0.326703	1.5711	0.733841	0.938411	0.538027	1.35882	2.35679		9.8	0.97548	-0.376683	0.375725	-1.73853	1.13007	2.65934	1.23414	0.101011	2.81303
	9.9	2.99965	-1.11177	0.394186	1.24292	0.830091	0.828235	0.652466	1.52317	2.34503		9.9	0.520269	0.314285	0.200127	-1.73542	0.90332	1.93816	1.8687	0.590027	2.60622
	10	2.71263	-1.17553	0.40433	1.1572	0.731736	0.780734	0.746642	0.924075	2.49372		10	0.734306	0.401357	0.052843	-0.959456	0.738831	2.42809	1.58426	0.337395	2.71867
	10.1	2.25229	-1.16394	0.437027	1.14395	0.649758	1.02082	0.475098	1.09144	2.68077		10.1	0.361753	1.62875	-0.0640522	-0.886896	0.738208	3.04593	1.26667	0.0779779	2.67544
	10.2	2.42752	-1.11525	0.39414	0.650183	0.678549	1.09538	0.760156	1.21423	2.57549		10.2	0.00562655	2.41759	-0.195435	-0.34723	0.615483	2.87349	1.64152	0.0261506	2.48274
	10.3	2.57088	-1.07705	0.316034	0.684749	0.706205	1.13159	1.16267	0.715272	2.65914		10.3	0.124625	2.32949	-0.225362	-1.07959	0.614419	3.59129	0.966038	0.397865	2.34749
	10.4	2.02194	-1.03764	0.280102	0.240671	0.656947	0.963024	0.829076	0.822102	2.49369		10.4	-0.118559	1.89282	-0.192417	-1.01436	0.579882	2.38376	1.91676	-0.201967	2.31177
	10.5	2.3757	-0.95174	0.341191	0.377453	0.571354	0.858812	1.25878	0.932379	2.41691		10.5	0.27782	1.41315	-0.31716	-1.1421	0.513836	4.43171	1.40981	0.509596	1.94249
	10.6	2.04982	-0.884169	0.393888	0.29062	0.541696	1.06004	0.832197	0.773968	2.12486		10.6	-0.160744	1.37104	-0.371204	-0.971347	0.463037	3.05622	1.40244	0.0426017	1.71283
	10.7	1.97483	-0.772344	0.410894	0.221677	0.539026	1.13477	0.85533	0.275693	1.81117		10.7	-0.0055146	1.3311	-0.316297	-1.32862	0.361568	3.04881	0.936039	0.48834	1.7402
	10.8	1.90139	-0.844645	0.369573	0.2461	0.503427	1.15466	0.664399	0.742156	1.67366		10.8	0.260712	1.54246	-0.296615	-1.25128	0.361863	3.434	0.398791	0.341653	1.23701
	10.9	2.11454	-0.807715	0.35437	0.117287	0.421443	1.02833	0.571708	0.823428	1.68731		10.9	-0.0310213	1.59725	-0.205882	-1.42352	0.426354	2.19842	1.03408	-0.255911	1.17394
	11	1.62472	-0.807813	0.311947	-0.112276	0.488462	1.30841	0.73233	1.19352	1.58105		11	0.230217	1.83473	-0.179687	-0.873708	0.469629	2.93662	0.182821	-0.281037	0.852278
	11.1	1.35655	-0.853643	0.331135	-0.00337299	0.570332	0.904698	0.266762	0.462235	1.66984		11.1	0.301534	1.61474	-0.187393	-1.16026	0.366067	2.83312	0.598561	0.0338474	1.23781
	11.2	1.69828	-0.88533	0.303049	0.129499	0.591434	0.986426	0.466435	0.979386	1.66849		11.2	-0.0897905	1.28907	-0.256216	-1.3601	0.239383	2.65087	0.538566	0.0436525	0.852848
	11.3	1.3837	-0.918913	0.261356	0.0732598	0.606216	1.43788	0.102327	0.693437	1.80848		11.3	0.338914	1.20592	-0.340977	-1.63836	0.310866	1.81021	0.376359	-0.175759	0.32529
	11.4	1.34022	-0.939627	0.197219	0.302402	0.692139	0.870568	0.487753	0.686436	1.67879		11.4	-0.418562	0.845586	-0.442298	-1.4885	0.462782	2.15729	0.296904	-0.106796	0.764967
	11.5	1.3732	-0.947343	0.194405	0.00323699	0.847728	1.60658	0.265826	0.819837	1.48474		11.5	-0.310545	0.502475	-0.578042	-1.45036	0.664714	2.27817	0.401735	-0.349441	0.441134
	11.6	1.5632	-0.969775	0.263765	0.154496	0.790824	0.679296	0.317601	0.634279	1.55169		11.6	-0.227414	0.412889	-0.688005	-1.42383	0.709155	2.94171	0.559283	0.128038	0.548247
	11.7	1.51156	-0.988308	0.324118	-0.171759	0.803505	1.19927	0.493682	0.417997	1.57265		11.7	-0.520978	0.0539592	-0.765318	-1.20962	0.840088	2.35821	0.658943	-0.177212	0.201552
	11.8	1.17479	-1.03521	0.338209	0.135111	0.845962	0.766291	0.429081	0.395502	1.43033		11.8	0.0330488	-0.182641	-0.890884	-1.3325	0.778753	1.48771	0.751049	-0.155606	0.570453
	11.9	1.48346	-1.02885	0.356538	-0.0137273	0.815994	0.81998	0.339021	0.446198	1.6206		11.9	-0.384979	-0.137215	-0.942943	-1.68063	0.791083	1.62309	0.967488	-0.322485	0.981919
	12	1.8215	-0.923948	0.331532	-0.0954193	0.961809	1.00753	0.295776	0.549446	1.63114		12	-0.277706	0.343731	-0.912537	-1.16411	0.610185	2.66561	0.228435	-0.519568	0.917872
	12.1	1.52735	-0.894425	0.341705	-0.172214	0.844604	0.847695	0.0647576	0.0571286	1.71341		12.1	-0.508346	0.398158	-0.895842	-1.01942	0.646401	1.75754	0.360456	-0.359443	1.35199
	12.2	2.13736	-0.874619	0.353691	-0.36215	0.912757	0.842716	-0.0164475	0.391176	1.87816		12.2	-0.669303	0.142422	-0.648181	-1.18309	0.373815	1.13944	0.307843	-0.340312	0.911161
	12.3	2.55917	-0.918778	0.362282	-0.398908	0.775551	0.6382	-0.219409	0.259179	2.19892		12.3	-0.26561	-0.244896	-0.356608	-1.38941	0.51478	1.25797	0.64148	-0.102202	0.930844
	12.4	2.92727	-0.947759	0.346377	-0.538973	0.665415	0.858778	-0.206976	0.435092	2.30293		12.4	-0.191644	-0.353925	-0.0136166	-1.17902	0.398129	1.84678	0.550989	-0.230579	0.696076
	12.5	3.34936	-0.953345	0.309639	-0.479715	0.597104	1.09945	0.0774595	0.438369	2.46883		12.5	-0.638296	-0.471989	0.15053	-1.13435	0.61094	1.53743	0.641962	-0.492906	0.711716
	12.6	3.50532	-0.963087	0.364704	-0.463298	0.593997	1.04272	-0.0464906	0.599021	2.32564		12.6	0.0165252	-0.596971	0.174434	-1.39327	0.508619	2.47444	1.14906	-0.601504	0.866584
	12.7	3.313	-0.988578	0.459066	-0.726976	0.485937	1.35746	0.070987	0.617915	2.21345		12.7	-0.330074	-0.779076	0.220645	-1.07822	0.71564	2.62889	1.06175	-0.403555	0.779465
	12.8	3.5947	-0.975663	0.54017	-0.525437	0.499295	1.15028	0.0676833	0.567562	2.37721		12.8	-0.728022	-1.06342	0.186722	-1.26005	1.07145	2.40901	1.14054	0.130253	0.50289
	12.9	4.31269	-1.01897	0.506332	-0.458296	0.510756	1.79809	0.0898254	0.267711	2.41067		12.9	-0.522218	-1.22232	0.128273	-1.02544	1.28227	2.8952	0.842678	-0.312501	0.073268
	13	4.7207	-0.933874	0.439551	-0.633994	0.433923	1.34856	-0.147065	0.427588	2.6123		13	-0.22434	-1.46116	0.0168605	-1.27394	1.3092	2.70391	1.11987	-0.514015	0.377906
	13.1	4.74514	-0.827417	0.356626	-0.536369	0.349485	1.18118	0.143725	0.45072	2.69704		13.1	-0.474014	-1.57752	-0.0861332	-1.01759	1.46633	2.78377	1.28163	-0.567899	0.469098
	13.2	5.17454	-0.809073	0.393938	-0.480977	0.263382	1.3979	-0.0838299	0.552546	2.56765		13.2	-0.334417	-1.56575	0.0368372	-0.9973	1.49738	1.91991	1.40687	-0.756254	0.240994
	13.3	5.14311	-0.843805	0.489692	-0.410255	0.240332	1.4654	-0.176291	0.73545	2.64326		13.3	-0.641443	-1.50939	0.389993	-0.932278	1.5268	1.78978	1.0677	-0.351406	0.389382
	13.4	4.75297	-0.868923	0.546507	-0.679182	0.314667	1.53092	-0.188666	0.668649	2.55419		13.4	-0.782478	-1.47946	0.734403	-1.31969	1.53464	1.78985	1.74624	-0.328453	0.187618
	13.5	5.78027	-0.831087	0.562066	-0.722552	0.207286	1.21774	-0.179085	1.00314	2.64039		13.5	-0.62605	-1.37207	0.765154	-1.14926	1.47037	2.79721	1.51879	-0.644599	0.342532
	13.6	5.54551	-0.747425	0.517934	-0.521427	0.140345	1.13985	0.109144	1.23962	2.6584		13.6	-0.248269	-1.57457	0.635544	-1.11325	1.28772	1.61778	1.47365	-0.271474	0.223948
	13.7	5.70015	-0.726088	0.437857	-0.404428	0.127253	1.43367	0.287928	0.928564	2.6778		13.7	-0.263391	-1.71652	0.669367	-1.224	1.20967	1.44601	1.37106	-0.0932688	0.406669
	13.8	5.55457	-0.837025	0.471333	-0.449933	0.152025	1.13825	0.214504	0.866167	2.55739		13.8	-0.349216	-1.69845	0.800452	-1.08633	1.2337	2.09321	1.39357	-0.488166	0.559554
	13.9	5.15878	-0.894198	0.533703	-0.221739	0.0729942	1.41857	0.402903	1.01116	2.30688		13.9	-0.455709	-2.0381	1.04544	-0.976291	1.20308	2.24499	1.24566	-0.527599	0.314948
	14	4.9053	-0.954479	0.5151	-0.241055	0.100623	1.38668	0.278994	1.02111	2.05444		14	-0.498717	-2.09178	1.34098	-0.80789	1.19563	3.07894	1.40186	-0.215756	0.628285
	14.1	4.69955	-1.02752	0.464757	-0.382843	0.07774	1.44597	0.505039	0.780336	1.78466		14.1	-0.483769	-1.9223	1.31932	-1.16171	1.14012	2.72525	1.14364	-0.214514	0.120686
	14.2	5.18221	-1.10433	0.387069	-0.372675	0.089724	1.43622	0.263426	0.735226	1.86348		14.2	-0.82452	-1.29302	1.11681	-0.989316	1.10304	2.79544	1.18419	-0.659113	0.251802
	14.3	4.81913	-1.0985	0.346565	-0.516446	0.0476542	1.35147	0.225412	0.942073	1.86274		14.3	-0.704818	-1.29443	0.822954	-1.20153	1.12331	1.66625	0.895986	-0.230166	0.734246
	14.4	4.8829	-1.01891	0.344999	-0.456645	0.0170153	1.20954	0.474601	0.642647	1.651		14.4	-0.820884	-1.32242	0.645938	-1.10507	1.19353	1.54201	1.009	-0.385986	0.107727
	14.5	4.3929	-0.892854	0.329345	-0.605769	-0.00358116	1.25614	0.229837	0.82048	1.54756		14.5	-0.50146	-0.605997	0.511577	-1.57581	1.26697	0.186227	1.21582	-0.499005	0.350272
	14.6	4.19514	-0.751772	0.277741	-0.291531	-0.0361863	1.46829	0.000467659	0.739312	1.52364		14.6	-0.502708	-0.116687	0.314771	-0.939245	1.2927	0.962194	1.62033	-0.849901	0.00941233
	14.7	4.79916	-0.67818	0.294186	-0.575714	-0.00889265	1.70085	0.115007	0.629863	1.6472		14.7	-0.578164	0.443977	0.208508	-1.50508	1.20459	1.68523	1.7728	-0.976504	0.194236
	14.8	4.30666	-0.652874	0.303182	-0.434195	-0.0558236	1.54409	0.0524414	1.07802	1.63376		14.8	-0.54167	1.40745	0.115426	-1.39118	1.1125	1.32446	1.51836	-0.53768	-0.458604
	14.9	4.6006	-0.610863	0.437991	-0.307137	-0.0419972	1.44715	-0.37962	0.878735	1.66969		14.9	-0.194066	1.01361	0.0594206	-1.53283	1.12642	2.16662	1.68193	-0.781699	-0.235148
	15	4.29531	-0.565862	0.466739	-0.746578	-0.0663144	1.37223	0.160991	1.20815	1.81178		15	-0.392307	1.129	0.00995054	-1.48255	1.07119	0.972663	1.77073	-0.763579	-0.368821

## Sheet: A_OSC_GCaMP6s_SniffMO_AUC05
	Extended Data Figure 5 a) Changes in MSVGLUT2 neuronal activity induced by sniffing Mineral Oil displayed as AUC
		Wash	Mineral Oil
	Mouse 1	23.0953	17.2932
	Mouse 2	0.906512	-0.737561
	Mouse 3	-1.85838	2.03484
	Mouse 4	3.48699	5.52102
	Mouse 5	-0.905764	13.2743
	Mouse 6	9.98634	13.546
	Mouse 7	3.37772	8.05287
	Mouse 8	5.53227	11.8414
	Mouse 9	3.82078	20.7795
	Paired t test
	P value	0.0715
	P value summary	ns
	Significantly different (P < 0.05)?	No
	One- or two-tailed P value?	Two-tailed
	t, df	t=2,077, df=8
	Number of pairs	9
	How big is the difference?
	Mean of differences (B - A)	4.907
	SD of differences	7.088
	SEM of differences	2.363
	95% confidence interval	-0,5415 to 10,36
	R squared (partial eta squared)	0.3503
	How effective was the pairing?
	Correlation coefficient (r)	0.5313
	P value (one tailed)	0.0705
	P value summary	ns
	Was the pairing significantly effective?	No

## Sheet: B_OSC_GCaMP6s_SniffLimonene
	Extended Data Figure 5 b) Changes in MSVGLUT2 neuronal activity induced by sniffing Limonene [zscore]
		Wash									Limonene
	Time [s]	Mouse 1	Mouse 2	Mouse 3	Mouse 4	Mouse 5	Mouse 6	Mouse 7	Mouse 8	Mouse 9	Mouse 1	Mouse 2	Mouse 3	Mouse 4	Mouse 5	Mouse 6	Mouse 7	Mouse 8	Mouse 9
	-10	-0.389694	-0.0170526	0.170908	0.233623	0.0659919	0.212837	1.12305	0.0344227	-0.376457	-0.745603	-0.240289	2.0299	-0.576107	-0.0666205	-1.18301	0.789877	-0.41108	0.00229824
	-9.9	-0.397956	0.00859797	0.169664	0.320733	-0.0244505	0.286263	0.921328	-0.388338	-0.412278	-0.670926	-0.266586	2.25519	-0.559561	0.374979	-1.1683	1.1961	0.260817	0.314452
	-9.8	-0.484687	0.0247595	0.0656627	-0.0730428	-0.112981	0.435639	1.08194	-0.0753508	-0.462629	-0.72888	-0.360055	2.40411	-0.37843	0.727866	-1.69495	0.725112	-1.33612	1.00036
	-9.7	-0.404926	0.0378214	-0.0390227	0.20954	-0.21407	0.643703	1.00981	-0.193645	-0.408493	-0.694422	-0.249239	2.39702	-0.407069	0.785326	0.0914048	0.997439	-0.0910641	0.239363
	-9.6	-0.464537	-0.0325444	-0.164686	0.00708779	-0.31128	0.371244	0.892797	-0.312912	-0.323221	-0.902524	-0.250879	2.37336	-0.542891	0.926609	-0.589161	0.50498	-1.62172	0.353764
	-9.5	-0.443539	-0.0838125	-0.170932	-0.107451	-0.443167	0.401066	0.911882	-0.218994	-0.218639	-0.879646	-0.170311	2.22343	-0.383892	0.800366	1.93344	0.852999	-0.786361	0.162946
	-9.4	-0.472486	-0.0688971	-0.0872156	-0.201669	-0.478444	0.387627	0.684776	-0.125875	-0.0853249	-1.00239	-0.24036	1.97493	-0.514009	0.972758	1.11451	0.40304	-0.619921	0.264632
	-9.3	-0.400987	-0.0531829	0.0674445	-0.284349	-0.491436	0.177062	0.575849	-0.353927	-0.0694299	-0.870034	-0.0861185	1.83689	-0.534006	0.866645	-0.184388	0.68985	-0.651367	0.667914
	-9.2	-0.35446	0.0221521	0.178169	-0.283766	-0.529131	0.285276	0.674363	-0.406351	0.0831711	-1.07599	-0.0468271	1.51941	-0.534347	0.857931	0.885185	0.123652	-0.0774857	1.14243
	-9.1	-0.462618	0.0600857	0.252016	-0.230041	-0.531446	0.113795	0.628039	-0.140176	-0.0165935	-0.926052	0.346041	1.39438	-0.462099	0.85586	0.263627	-0.0150849	-0.361272	1.42294
	-9	-0.389843	0.0365642	0.296007	-0.123384	-0.517099	0.236713	0.687405	-0.188077	0.109684	-1.00152	0.650947	1.24883	-0.681842	0.989167	0.573183	0.380321	-0.776686	1.81928
	-8.9	-0.353569	-0.0722353	0.282003	-0.237206	-0.548065	0.0996737	0.589239	-0.155619	0.0081777	-0.84575	0.657696	1.1187	-0.682153	1.0137	0.642605	0.17529	0.161404	1.46893
	-8.8	-0.312246	-0.0671299	0.234186	-0.48393	-0.567484	0.440752	0.195781	-0.529097	-0.0560519	-0.940744	0.707729	0.97885	-0.691054	1.22245	1.4206	-0.110883	-0.526478	1.60133
	-8.7	-0.384602	0.0267455	0.183839	-0.442179	-0.579798	0.50137	0.236495	-0.25549	-0.00857545	-0.802763	0.623426	0.855662	-0.678368	1.26105	1.7675	0.0892679	0.083453	1.13739
	-8.6	-0.38227	0.0851919	0.136921	-0.46364	-0.553744	0.383905	0.194844	-0.221517	-0.104144	-0.742606	0.54264	0.697829	-0.624193	1.43441	0.893372	0.0968403	0.0540642	1.60204
	-8.5	-0.24725	0.0634333	0.0999424	-0.339204	-0.51179	0.477038	0.559029	-0.0313323	0.00954081	-0.796264	0.466906	0.521612	-0.520504	1.40716	1.4719	0.00858731	-0.425997	1.72983
	-8.4	-0.13391	0.0952731	0.0997322	-0.220983	-0.525449	0.160844	0.191646	-0.0382548	0.00392256	-0.797114	0.479382	0.551184	-0.748164	1.6072	0.969439	-0.236444	0.0572035	1.29243
	-8.3	-0.0715766	0.0754159	-0.0111108	-0.133689	-0.518547	0.238333	0.326977	-0.253079	0.0438709	-0.826961	0.459425	0.680891	-0.795747	1.73409	-0.270972	0.347555	0.850008	0.523301
	-8.2	-0.102703	0.111193	-0.0759369	-0.0329638	-0.52371	0.113921	0.128974	-0.2566	0.0739873	-1.03044	0.799278	0.79327	-0.889814	1.66844	1.12968	0.0640709	1.79653	0.677238
	-8.1	-0.00868286	0.09999	-0.0984369	-0.111157	-0.505056	0.00947435	0.0519025	-0.0747117	0.0910569	-0.811463	1.07658	0.594655	-0.891094	1.42396	1.07169	0.102394	1.26925	0.276503
	-8	0.0611592	0.0925929	-0.123887	0.0855411	-0.512138	-0.0899359	-0.119138	-0.05191	0.236247	-0.913992	1.60114	0.637484	-0.936395	1.17747	2.24137	0.282925	1.82863	0.150275
	-7.9	0.0678588	0.0631906	-0.111804	-0.0702812	-0.571271	-0.0780772	0.0792528	-0.297136	0.348034	-0.994135	1.82438	0.686928	-0.869916	0.990175	1.29503	0.22989	1.90837	-0.517844
	-7.8	0.22682	-0.0285265	-0.214441	-0.092012	-0.575283	-0.0525782	-0.19489	0.0258739	0.493102	-0.854055	1.8578	0.645759	-0.902063	1.23598	2.71523	0.329721	0.301697	-0.297408
	-7.7	0.207754	-0.0580053	-0.266206	-0.0798207	-0.56446	-0.0154064	0.176891	0.0383694	0.161408	-0.746463	1.81193	0.588598	-0.943814	1.26392	3.47459	0.733508	1.0691	-0.831114
	-7.6	0.278345	0.00416513	-0.360821	-0.11176	-0.60027	0.233294	0.267551	0.264003	0.208667	-0.533327	1.74885	0.391434	-1.02494	1.07587	3.70964	0.436667	0.364522	-0.374953
	-7.5	0.421787	0.0578796	-0.452062	-0.164657	-0.592862	0.0344748	0.328325	0.0896106	0.325565	-0.678523	1.62892	0.295725	-0.895633	1.00228	1.19723	0.344913	0.462674	-0.00308907
	-7.4	0.445866	0.129635	-0.571754	0.0460437	-0.536203	0.274175	0.438445	0.377872	0.281853	-0.619869	1.74132	0.242577	-0.812782	1.09643	0.216832	0.0669176	-0.370696	-0.509077
	-7.3	0.354054	0.219021	-0.590744	0.0182631	-0.460936	0.361484	0.147901	0.87752	0.285355	-0.597494	1.90071	0.08406	-1.10764	1.11631	1.70786	-0.436951	0.781809	-0.541311
	-7.2	0.443887	0.447	-0.607968	0.131206	-0.419785	0.161079	-0.0319794	0.806538	0.308263	-0.407095	2.10562	-0.0354659	-0.715862	1.0928	-0.282366	-0.415828	1.49534	-1.0537
	-7.1	0.458648	0.626722	-0.620803	0.0537844	-0.394352	0.417014	0.0584171	0.870312	0.385958	-0.229091	2.25597	-0.17011	-0.838776	0.893943	0.853605	0.141619	1.06785	-0.755332
	-7	0.433731	0.702621	-0.641539	0.111366	-0.365299	0.210809	-0.128686	1.21646	0.501281	-0.0512164	2.14489	-0.160472	-1.07939	0.728917	-0.219596	0.744914	0.977944	0.128001
	-6.9	0.375592	0.798996	-0.669729	0.0455167	-0.307614	0.372814	-0.17884	1.21514	0.416229	-0.0595666	1.89599	-0.323118	-0.85166	0.777027	-0.655401	0.469549	0.990813	0.0463853
	-6.8	0.431011	0.854712	-0.668647	0.144049	-0.156171	0.00518651	-0.0543629	1.37966	0.743522	-0.107493	1.74328	-0.283873	-1.052	0.789516	1.24399	0.304873	0.680245	0.102024
	-6.7	0.538521	0.723121	-0.576877	0.0868634	-0.14369	0.160557	-0.190094	1.47956	0.63919	0.00542959	1.46568	-0.0245445	-0.794665	1.14513	2.07589	0.253987	-0.103294	0.214627
	-6.6	0.374458	0.726958	-0.514142	0.152284	-0.157951	0.123519	-0.396154	1.18769	0.811996	-0.00654053	1.34097	0.16689	-0.985814	1.3166	1.42518	0.000489311	0.300092	0.164151
	-6.5	0.415607	0.630625	-0.404817	0.0703502	-0.118489	-0.0251096	-0.291288	1.12226	0.787318	0.0470702	1.20703	0.370683	-1.04269	1.27338	0.799716	0.178514	0.943272	0.0236522
	-6.4	0.355469	0.612614	-0.357649	-0.00278016	-0.0825711	0.249342	-0.386418	1.31661	0.706283	-0.0240018	1.04625	0.51313	-0.998645	0.996171	1.01243	0.196578	-0.0784561	0.138257
	-6.3	0.459553	0.606293	-0.344628	-0.0797205	-0.083437	0.196049	-0.182286	1.24647	0.611065	-0.0733858	0.855696	0.743485	-0.805597	0.731763	0.695911	0.354108	-0.0240975	-0.576828
	-6.2	0.439962	0.58502	-0.432174	0.0617334	-0.107548	0.417793	-0.186405	1.11925	0.483877	-0.111337	0.846544	0.754309	-0.84553	0.52607	0.631529	0.75817	0.541603	-0.697951
	-6.1	0.443327	0.575656	-0.347109	0.0407726	-0.0106728	0.465265	-0.171202	0.975764	0.227509	-0.234551	0.651695	0.808797	-1.05733	0.281306	-0.392124	0.416468	-0.824886	-0.494782
	-6	0.408144	0.451321	-0.27823	0.177295	0.0757916	0.309641	-0.504201	1.05328	0.258507	-0.259081	0.505094	0.737433	-0.837406	0.123294	-0.281886	0.495075	-0.182178	-0.377005
	-5.9	0.366231	0.323481	-0.270767	0.145441	0.076354	0.488162	-0.158767	0.936779	0.223774	-0.387933	0.465711	0.856742	-0.885774	-0.137865	0.260978	0.156391	-0.153573	-1.11337
	-5.8	0.267902	0.269921	-0.348221	0.38834	0.126624	0.484137	-0.629784	1.01131	0.20197	-0.423202	0.278537	1.13687	-0.809261	-0.306516	-0.00742415	-0.216799	-0.566568	-0.0697634
	-5.7	0.368249	0.167468	-0.385634	0.446595	0.140604	0.428182	-0.496695	0.993667	0.0974408	-0.544544	0.23765	1.40846	-0.895826	-0.54241	0.510024	-0.363604	-0.421345	-0.786225
	-5.6	0.209569	0.0465433	-0.469895	0.505817	0.204827	0.299039	-0.789024	0.584931	0.17515	-0.494015	0.24325	1.38153	-0.923175	-0.742558	0.364399	-0.267387	0.264227	-0.388408
	-5.5	0.159105	0.0021873	-0.462535	0.637704	0.348021	0.280031	-0.582695	0.846769	0.177945	-0.496931	0.135555	1.3359	-0.830537	-0.767808	-0.0302372	-0.510688	-0.674475	-0.407268
	-5.4	0.167153	-0.0305446	-0.463583	0.524434	0.470316	0.369716	-0.793614	0.63517	0.0721302	-0.445227	0.013412	1.16902	-0.985925	-0.80811	0.501325	-0.297512	-0.359366	-0.544137
	-5.3	0.130352	-0.114856	-0.380647	0.600186	0.584771	0.209565	-0.397408	0.422813	0.140845	-0.596865	0.0626169	1.01211	-0.745639	-0.947771	1.73857	-0.00579451	-1.60089	-0.380244
	-5.2	0.170332	-0.222893	-0.243158	0.534659	0.579129	0.529125	-0.650616	0.308117	0.242676	-0.418898	-0.0790641	0.925613	-0.882832	-0.989175	1.45604	0.979489	-0.982127	-0.605393
	-5.1	0.160733	-0.226098	-0.161496	0.524725	0.588514	0.337244	-0.653268	0.495734	0.0573096	-0.487071	-0.085242	1.02746	-0.772455	-0.947884	0.30904	1.43726	0.0758583	-0.535183
	-5	0.233427	-0.160986	-0.122869	0.211979	0.585627	0.299225	-0.527509	0.165543	0.234502	-0.442359	-0.136444	1.12465	-0.787209	-1.01489	0.379331	2.14585	-1.29838	-0.574821
	-4.9	0.122445	-0.181814	-0.135136	0.148648	0.547749	0.3334	-0.848461	0.299228	0.165909	-0.440985	-0.170408	1.2333	-0.719096	-1.05556	-0.0357929	2.04637	0.547373	-1.05843
	-4.8	0.148665	-0.18572	-0.174907	-0.16116	0.568528	0.437151	-0.829689	0.227331	0.0521014	-0.461086	-0.215714	1.19611	-0.833705	-0.975864	0.885291	1.56153	-0.998511	-0.0955541
	-4.7	0.14017	-0.0934562	-0.292045	-0.101098	0.702601	0.216225	-0.736324	0.174604	0.231987	-0.307522	-0.260885	1.17881	-0.754217	-0.846345	-2.21251	1.34283	-0.876351	0.0143046
	-4.6	0.16874	-0.0502749	-0.388731	-0.172683	0.828826	0.247493	-0.983602	0.299431	0.130766	-0.389625	-0.316235	0.95374	-0.712308	-1.00597	0.380419	1.33208	-1.06731	0.381688
	-4.5	0.283341	-0.0215368	-0.402505	-0.337798	0.884603	0.302808	-0.898391	0.239129	0.20844	-0.326268	-0.339858	0.714806	-0.813882	-1.03721	-0.658029	1.7229	-1.45101	0.532609
	-4.4	0.22	-0.114672	-0.436543	-0.37658	0.966284	0.427444	-0.897369	0.171067	-0.0164197	-0.321279	-0.424377	0.629517	-0.796231	-1.00598	-0.85605	1.87896	-1.24841	0.00690053
	-4.3	0.195146	-0.101789	-0.438774	-0.343439	1.03054	0.0998577	-0.981491	0.107631	-0.0480702	-0.506813	-0.458997	0.462995	-0.971614	-0.819407	0.928493	1.30549	-1.45671	0.437864
	-4.2	0.155877	-0.149123	-0.468034	-0.378229	1.04472	0.219649	-0.761275	0.29463	-0.0665111	-0.305657	-0.508815	0.424147	-0.817837	-0.817634	-0.287445	1.58789	-0.499424	-0.455427
	-4.1	-0.00254142	-0.0872922	-0.464537	-0.409044	1.06294	0.353177	-0.923223	0.152967	-0.0136196	-0.543649	-0.481381	0.212233	-0.855345	-0.949852	1.58095	1.50164	-0.265024	0.828279
	-4	-0.0815269	-0.115375	-0.408983	-0.761354	0.994314	0.181138	-0.897299	0.148545	-0.0964543	-0.560745	-0.513965	0.164171	-0.478442	-1.05841	-0.043807	0.855641	-0.487193	-0.262205
	-3.9	-0.118086	-0.230645	-0.355192	-0.475594	0.982094	-0.0561151	-0.936196	0.232229	-0.144328	-0.607886	-0.560612	0.142125	-0.80841	-1.13349	0.174792	0.456143	-1.66607	-0.76663
	-3.8	-0.195138	-0.322715	-0.309186	-0.422301	1.01225	-0.168671	-0.731678	0.205173	-0.0745449	-0.617159	-0.565646	0.176111	-0.694208	-1.25335	-0.54963	0.964193	-1.16328	0.258078
	-3.7	-0.062856	-0.417777	-0.269456	-0.328026	1.062	-0.0310843	-0.84064	0.518541	-0.252916	-0.605947	-0.641109	0.00660607	-0.976139	-1.19486	-1.75836	0.848403	-1.118	0.0383111
	-3.6	-0.215382	-0.394712	-0.26725	-0.324016	1.06535	-0.0024807	-0.717768	0.0453285	-0.292819	-0.851249	-0.60939	-0.0714259	-0.728599	-1.05761	-0.699995	0.253743	-1.36956	0.48809
	-3.5	-0.181378	-0.191039	-0.245416	-0.281172	1.05737	0.0022171	-0.935252	0.477784	-0.206644	-0.811478	-0.579483	-0.181073	-1.14796	-0.902262	-0.0754558	0.731703	-2.09259	0.741244
	-3.4	-0.0926753	-0.104181	-0.202952	-0.409339	1.02939	0.111743	-0.663351	0.52156	-0.326738	-0.970931	-0.517971	-0.318982	-0.892784	-0.654733	-0.444527	0.420637	-1.22774	1.77706
	-3.3	-0.121505	-0.118906	-0.161443	-0.528156	0.998806	-0.064341	-1.01891	0.603543	-0.2646	-1.06993	-0.54103	-0.437681	-0.974493	-0.600709	0.0396072	0.406548	-1.04298	1.1626
	-3.2	-0.107605	-0.120505	-0.210547	-0.333342	0.916603	-0.0262967	-0.694346	0.807544	-0.354959	-0.870161	-0.603944	-0.485656	-0.979727	-0.654786	0.693648	-0.278171	-2.30043	1.0841
	-3.1	-0.156009	-0.104676	-0.182076	-0.281691	0.912376	-0.215422	-0.587447	0.662608	-0.333407	-0.992762	-0.663285	-0.533208	-0.931319	-0.744435	-0.0819824	0.0976794	-1.40216	0.156563
	-3	-0.244248	-0.163112	-0.101225	-0.423004	0.816126	-0.322785	-0.195962	0.90885	-0.309944	-0.964031	-0.627092	-0.601327	-0.865791	-0.624662	1.22364	-0.106685	-0.8551	-0.255371
	-2.9	-0.369689	-0.159331	-0.159412	-0.409341	0.742986	-0.303684	-0.132163	0.601889	-0.343852	-1.14169	-0.643576	-0.657214	-0.878028	-0.400934	-0.757674	-0.486783	-0.0558595	-0.327094
	-2.8	-0.34044	-0.129763	-0.141748	-0.408167	0.674199	-0.506763	0.123642	0.714072	-0.43924	-0.998998	-0.601343	-0.659325	-0.907203	-0.503755	-0.0655764	-0.200391	-2.35201	-0.601152
	-2.7	-0.370196	-0.177059	-0.0856466	-0.540502	0.613413	-0.45883	-0.262029	0.7734	-0.294838	-1.11632	-0.578864	-0.658399	-0.739111	-0.655237	-0.429605	-0.614853	-1.40769	-0.850945
	-2.6	-0.294121	-0.124529	0.0943816	-0.406162	0.49566	-0.441756	-0.0941113	0.313477	-0.332661	-1.05832	-0.548398	-0.695335	-0.776354	-0.783665	-0.274214	-0.133518	-0.876143	-0.657499
	-2.5	-0.241429	-0.000778318	0.12466	-0.35649	0.440459	-0.611015	-0.058025	0.435257	-0.387617	-1.10246	-0.172096	-0.748541	-0.777743	-0.994976	-0.372918	-0.464354	-1.75224	-0.751498
	-2.4	-0.143743	-0.0175484	0.146875	-0.446484	0.383844	-0.567932	-0.0335269	0.561976	-0.40464	-1.10559	-0.0581268	-0.746792	-0.759323	-1.1376	-0.838151	-0.139056	-1.56664	0.0295235
	-2.3	-0.0217354	-0.110031	0.189562	-0.262444	0.376973	-0.280358	-0.107548	0.472188	-0.266107	-1.16161	-0.102493	-0.754261	-0.947278	-1.14212	-0.771796	-0.47194	-1.8045	1.75633
	-2.2	-0.0402193	-0.207057	0.334576	-0.241579	0.285352	-0.155873	-0.253429	0.580388	-0.389661	-1.05119	-0.212884	-0.827874	-0.75647	-1.03336	-0.625075	-0.705268	-1.40476	2.18936
	-2.1	-0.0317195	-0.224463	0.471621	-0.175965	0.188197	-0.430567	-0.252289	0.542813	-0.383654	-1.16579	-0.206665	-0.947893	-0.901083	-1.1491	-0.441899	-0.548579	-0.844507	1.76618
	-2	-0.213489	-0.174732	0.551033	-0.179221	0.158001	-0.629997	-0.370396	0.327928	-0.387042	-1.16653	-0.218878	-0.925998	-0.766656	-0.829065	0.185491	-0.495107	-1.20852	1.40267
	-1.9	-0.238878	-0.0411291	0.563348	-0.20165	0.135568	-0.494627	-0.271829	0.863113	-0.428955	-1.15957	-0.125921	-0.9848	-0.821281	-0.636826	1.65005	-0.660553	-0.973458	1.59763
	-1.8	-0.263712	0.0356635	0.593213	-0.178183	0.135312	-0.602589	-0.22034	0.615343	-0.340299	-1.14878	-0.130291	-1.00487	-0.662064	-0.322546	0.81612	-0.560711	-1.05928	0.813385
	-1.7	-0.299127	0.054151	0.590924	-0.296851	0.153274	-0.722258	-0.147143	0.782386	-0.330125	-1.16153	-0.204102	-1.14298	-0.965682	-0.0999122	0.540217	-0.740362	-0.815839	0.977559
	-1.6	-0.149869	-0.0617891	0.578004	-0.0866976	0.0874978	-0.912628	-0.354522	0.807348	-0.274831	-1.16036	-0.249674	-1.14667	-0.938347	0.142819	-0.119145	-0.710293	-1.06591	1.05151
	-1.5	-0.156422	-0.0498627	0.528761	-0.257004	0.0955902	-0.955739	-0.389087	0.911042	-0.29664	-1.0656	-0.241464	-1.1791	-0.934987	0.118759	-0.0709932	-0.722564	-1.27395	0.734479
	-1.4	-0.219343	-0.146658	0.562226	-0.213828	0.0690601	-0.91957	-0.581426	0.964182	-0.299037	-1.18035	0.0340149	-1.1342	-0.905279	0.141385	-0.632248	-1.18073	-1.48636	1.50803
	-1.3	-0.190033	-0.0450864	0.67229	-0.224635	-0.0102761	-0.737502	-0.353671	0.849862	-0.386065	-1.00197	0.240291	-1.10054	-0.762063	0.130461	-0.474293	-0.705171	-1.65697	2.02938
	-1.2	-0.154452	0.114332	0.660616	-0.13163	-0.0655232	-0.815846	-0.422112	0.975468	-0.385474	-1.10941	0.277591	-1.05217	-1.1175	0.139487	-0.0274325	-0.585527	-1.97071	1.4082
	-1.1	-0.088278	0.225456	0.59075	-0.280423	-0.140502	-0.568091	-0.239594	1.0923	-0.346563	-1.00363	0.205913	-1.13509	-0.932871	0.3508	-1.19169	-0.823852	-2.04646	1.3732
	-1	-0.301213	0.466864	0.507506	-0.363208	-0.206274	-0.583957	-0.480613	0.916841	-0.319424	-1.21726	0.0648683	-1.10084	-0.787863	0.517171	0.170527	-1.06068	-1.2368	1.64432
	-0.9	-0.220419	0.536222	0.404697	-0.214464	-0.262742	-0.576575	-0.430619	0.659944	-0.252898	-1.18606	0.0204202	-1.03869	-0.714345	0.364213	0.951365	-0.392495	-1.13026	1.79192
	-0.8	-0.304014	0.623584	0.311096	-0.324097	-0.322139	-0.535768	-0.341576	0.812439	-0.412429	-1.18065	-0.0504821	-0.928442	-0.946017	0.163849	1.30915	-0.719489	-1.66356	1.30882
	-0.7	-0.348774	0.582753	0.375258	-0.306776	-0.402588	-0.390041	-0.525295	0.671818	-0.481411	-1.14116	-0.0440137	-0.727745	-0.894459	0.0119661	0.756303	-0.239799	-1.54509	0.998043
	-0.6	-0.319048	0.412966	0.461882	-0.279868	-0.435858	-0.469838	-0.245881	0.787476	-0.588919	-0.971253	-0.089992	-0.471666	-1.00015	-0.0825956	0.178037	-0.114988	-1.78297	1.90911
	-0.5	-0.47065	0.244386	0.505127	-0.298196	-0.465207	-0.509329	-0.197351	0.686812	-0.547668	-0.764439	-0.103838	-0.0890859	-0.880472	-0.200838	-0.360563	0.304711	-1.97127	1.23883
	-0.4	-0.439332	0.173029	0.539483	-0.053583	-0.527507	-0.453831	-0.111495	0.59023	-0.539884	-0.505422	-0.159567	0.216678	-0.61115	-0.497473	0.72304	-0.273763	-2.13023	1.64985
	-0.3	-0.542544	0.0891818	0.479636	0.106625	-0.544728	-0.561104	-0.036284	0.615491	-0.578387	-0.198449	-0.243576	0.338442	-0.729707	-0.630551	-0.399459	-0.296219	-2.0569	2.20289
	-0.2	-0.621296	0.0828677	0.390341	0.20357	-0.609751	-0.304933	0.995084	0.387056	-0.560405	0.0991625	-0.32633	0.195113	-0.556572	-0.571493	-0.677969	0.458491	-1.62958	2.02258
	-0.1	-0.622079	0.141088	0.278788	0.299538	-0.625567	-0.262943	1.52533	0.416323	-0.490848	0.126476	-0.34028	0.149838	-0.727227	-0.653241	-0.658118	1.10865	-1.4782	1.98416
	0	-0.765534	0.274831	0.26214	0.274477	-0.645289	-0.119696	2.10549	0.349721	-0.647918	0.193717	-0.312553	0.115539	-0.496341	-0.645089	-0.155773	1.20358	-2.12548	1.84606
	0.1	-0.732115	0.337109	0.238783	0.18339	-0.636776	-0.226841	2.27812	-0.0257698	-0.492614	0.0201039	-0.169885	0.18704	-0.368144	-0.821536	-1.68818	0.911486	-0.932918	1.31862
	0.2	-0.660103	0.434406	0.25772	0.208237	-0.648262	-0.297793	2.60756	0.238164	-0.622621	0.380571	-0.192437	0.289619	-0.326412	-0.827299	1.14378	1.41233	-1.86263	1.25349
	0.3	-0.622482	0.624037	0.257633	0.169251	-0.527165	0.0621675	2.74784	0.15707	-0.556275	0.777987	-0.247582	0.409195	-0.239261	-0.928709	-0.665632	1.78396	-1.09919	1.62991
	0.4	-0.4556	0.858126	0.194281	0.275644	-0.424262	-0.0888412	2.47808	0.0219106	-0.579724	0.948709	-0.237035	0.291758	-0.0998208	-1.05516	-0.713871	1.06289	-1.05006	2.43344
	0.5	-0.510155	1.19546	0.256062	0.146566	-0.309927	0.0205662	2.48999	0.161166	-0.559071	0.961995	-0.246232	0.353181	0.125207	-1.13828	0.352563	1.40461	-0.234521	2.55474
	0.6	-0.375735	1.31749	0.358066	0.438176	-0.28277	-0.112235	2.29916	0.140682	-0.46492	1.1991	-0.291061	0.219525	-0.0327842	-1.31333	1.32476	0.854002	0.646131	2.66552
	0.7	-0.299156	1.41003	0.483556	0.47924	-0.228246	0.246692	2.24938	0.209823	-0.548651	1.04026	-0.201259	0.100474	0.0706627	-1.21719	0.542974	1.51048	2.09966	2.57126
	0.8	-0.264012	1.42631	0.55753	0.689497	-0.11339	0.333822	2.06263	0.411952	-0.565884	1.31973	-0.308319	0.0675125	-0.110206	-1.1877	-1.16504	1.6953	2.53599	3.166
	0.9	-0.281042	1.33446	0.66902	0.943361	0.0364341	0.375581	2.71768	0.517847	-0.470682	1.28104	-0.310855	0.25851	-0.0682844	-0.603238	0.023535	1.27936	2.52956	4.00149
	1	-0.179543	1.32886	0.752467	0.706634	0.262476	0.60692	2.66772	0.558545	-0.313495	1.39834	-0.306922	0.310664	0.143631	-0.0275498	-0.382072	1.81566	3.26917	2.21437
	1.1	-0.154936	1.1913	0.886518	1.06304	0.480873	0.794295	2.85546	0.916403	0.014907	1.1928	-0.256895	0.373348	0.543943	0.185267	-1.33249	1.74654	3.34123	2.27397
	1.2	-0.250714	1.08451	1.07534	0.909863	0.547178	0.462194	3.04186	0.770956	0.226442	1.09911	-0.0884408	0.684132	0.32405	0.427224	-1.39155	1.81105	4.86538	2.53729
	1.3	-0.247385	1.14162	1.20763	1.07601	0.610832	0.570056	2.87769	0.830484	0.298543	1.12678	0.0688523	1.14066	0.163672	0.587336	0.427567	1.78411	5.39984	2.66803
	1.4	-0.263262	1.3492	1.31911	1.0411	0.632844	0.442945	2.68391	0.696932	0.485437	0.9051	0.168924	1.68677	0.125539	0.518756	-0.259546	1.98184	5.06946	2.98901
	1.5	-0.173645	1.41198	1.40036	1.04264	0.702188	0.555369	2.68615	0.998946	0.633258	0.658536	0.0923246	1.74851	-0.112724	0.757423	1.88058	2.39821	5.21437	2.61092
	1.6	-0.132169	1.44318	1.46751	0.892078	0.711472	0.423349	2.69638	1.05269	0.435299	0.432026	0.0646596	1.78563	-0.148213	0.690795	0.57652	2.33147	6.77471	3.2403
	1.7	-0.00353569	1.45586	1.40989	0.700568	0.74693	0.68454	2.66378	1.05653	0.612351	0.422048	0.18527	1.70337	0.0129421	0.438567	-0.0736329	1.08023	7.73495	3.08464
	1.8	0.00748174	1.38528	1.37232	0.848728	0.722741	0.81687	2.93992	1.32032	0.422008	0.325364	0.0377377	1.81082	0.390472	0.122921	0.830771	1.8141	6.61132	3.15271
	1.9	0.146299	1.25291	1.33225	0.559364	0.705867	1.05841	3.32251	1.77019	0.442507	0.477518	0.0135757	1.68457	0.351899	-0.107549	2.51763	1.04535	7.43279	3.59408
	2	0.242617	1.05727	1.26744	0.713044	0.695862	0.731064	3.42062	1.695	0.599249	0.128432	0.26899	1.56286	0.496748	-0.154437	2.78888	1.1837	7.23939	3.70087
	2.1	0.24026	0.970948	1.21418	0.571448	0.695812	1.24705	3.36809	1.80222	0.618872	0.235029	0.269714	1.54222	0.634373	-0.36983	2.50762	0.977176	6.95152	4.31479
	2.2	0.289649	0.956275	1.12939	0.543939	0.742947	0.907039	3.00185	2.02776	0.613269	0.0405662	0.125749	1.48558	0.929392	-0.563207	2.34699	0.853307	6.0317	5.4211
	2.3	0.249557	0.973367	1.02395	0.479884	0.724285	0.942161	3.1062	2.32352	0.690774	-0.00493191	0.217536	1.51836	1.00403	-0.600896	2.01386	1.31827	7.30914	5.87184
	2.4	0.205745	1.1102	1.0929	0.481191	0.629078	0.881208	3.06851	2.22688	0.669279	0.010149	0.34695	1.36705	1.25409	-0.748582	2.82226	1.18203	8.46882	7.14126
	2.5	0.194957	1.07394	1.21255	0.424584	0.57386	1.02313	2.79024	2.45966	0.802403	-0.107721	0.311971	1.45557	0.86728	-0.708019	2.50758	1.21393	8.78538	6.90811
	2.6	0.390294	1.02632	1.24543	0.479543	0.505984	1.40066	2.27465	2.85901	1.0761	-0.12423	0.234953	1.4714	1.07755	-0.231021	3.06109	0.893285	10.246	6.74851
	2.7	0.479104	0.986003	1.19127	0.440495	0.452852	1.30336	2.23287	2.91955	1.07092	-0.188199	0.363378	1.59391	0.739262	0.490267	2.65306	0.789595	9.0117	5.45278
	2.8	0.533654	1.00572	1.04018	0.374348	0.4472	1.18883	1.9422	3.15208	1.13403	-0.237031	0.661387	1.84263	0.51985	1.27678	2.4908	0.875149	11.4899	6.16527
	2.9	0.642785	0.947951	1.00787	0.384293	0.440476	1.48407	2.08919	3.27509	1.07477	-0.146111	1.04855	2.36389	0.407132	1.6502	2.58963	0.433392	9.75923	6.27767
	3	0.610125	0.92361	0.999889	0.148132	0.413515	1.50845	2.05788	3.68542	0.976084	-0.293128	1.47289	2.77584	0.0662506	1.52043	3.73774	0.181521	10.4054	7.80615
	3.1	0.671431	0.946944	0.985348	0.271167	0.358329	1.4591	1.95149	3.83352	0.930239	-0.349026	1.9056	3.12198	0.004843	1.39756	2.36136	0.651197	10.9998	8.1599
	3.2	0.692882	0.857261	0.936241	0.184558	0.354424	1.50803	1.71409	3.87775	0.858978	-0.327454	2.10771	3.12395	-0.121991	1.20631	2.47917	0.789577	10.5482	9.39731
	3.3	0.817582	0.804313	0.839352	0.139317	0.361152	1.60334	1.7193	3.87548	0.855494	-0.543087	2.30656	3.28525	-0.180675	1.04268	4.06174	0.988448	11.356	10.4095
	3.4	0.70148	0.908194	0.7477	0.0618909	0.48936	1.81007	1.82584	3.93695	0.719774	-0.636477	2.14484	3.2616	-0.122594	1.00183	2.76654	1.37507	11.0786	10.7299
	3.5	0.629915	0.801914	0.680945	0.291462	0.610425	2.10772	1.70014	3.51676	0.682007	-0.765826	1.98545	3.33254	-0.0179079	0.946051	4.7517	0.928026	9.70233	10.6958
	3.6	0.605598	0.686874	0.690113	0.300242	0.681983	1.59479	1.55113	3.85683	0.558336	-0.759987	2.10205	3.61776	-0.242351	0.85232	3.24607	1.5	11.1014	11.011
	3.7	0.55823	0.512277	0.70833	0.368248	0.662604	1.55747	1.53667	3.64955	0.418381	-0.795243	2.23895	3.67649	-0.150207	1.00349	3.90346	1.91872	10.8451	11.2548
	3.8	0.448547	0.374011	0.790944	0.328317	0.60165	1.61207	1.43943	4.00723	0.308767	-0.90879	2.03775	3.56693	0.030057	1.07448	5.8972	2.34885	12.1422	11.3146
	3.9	0.401969	0.27182	0.702696	0.396669	0.503218	1.6119	1.66673	3.96579	0.251092	-0.959882	1.8237	3.59892	0.300194	1.31738	5.05061	2.58732	10.9258	12.2409
	4	0.463318	0.281339	0.608413	0.282078	0.40269	1.61719	1.35609	4.28208	0.113101	-0.911035	1.67229	3.54049	0.478694	1.26031	6.21781	2.28448	10.6363	11.8954
	4.1	0.430887	0.268853	0.495433	0.074293	0.327138	1.44476	1.68005	4.45854	0.0941282	-1.14408	1.49583	3.36539	0.264472	1.27575	6.00988	2.77242	10.3203	12.8144
	4.2	0.473283	0.16844	0.56369	0.0552889	0.253351	1.22187	1.56808	4.41942	0.133446	-0.998799	1.23218	3.31554	0.0952924	1.28227	5.31872	2.65123	10.2991	12.5744
	4.3	0.56623	0.135028	0.573253	0.150821	0.216174	1.34347	1.9152	4.43423	0.0952131	-0.996692	1.17215	3.34664	0.0147838	1.3312	7.75265	3.81279	11.2648	12.5144
	4.4	0.562498	0.0521355	0.54577	-0.0220633	0.135414	1.61727	1.91042	4.2143	0.0770858	-1.10268	1.32795	3.39512	-0.00861283	1.44894	5.8276	3.5331	12.0446	12.3745
	4.5	0.485599	-0.108718	0.530383	-0.16676	0.0931865	1.80142	1.88278	4.6274	0.111916	-1.12569	1.41257	3.30935	0.0436905	1.90828	9.87044	3.07623	11.8666	11.5427
	4.6	0.395706	-0.190345	0.528058	-0.283453	0.0381859	1.69935	2.08392	4.3954	0.0687237	-1.05818	1.29477	3.16503	0.136261	2.00364	8.14569	2.86307	11.2331	11.4566
	4.7	0.275364	-0.162396	0.49172	-0.32875	0.0256661	1.84308	1.88459	4.3683	0.248473	-1.22849	1.02841	3.20747	0.307097	2.15839	8.65237	3.03431	12.5409	10.5506
	4.8	0.214238	-0.23086	0.54847	-0.306961	-0.00466123	1.37843	1.84471	4.3145	0.196609	-1.20846	0.880815	2.95703	0.447404	2.03699	10.0793	2.65871	11.8212	9.4203
	4.9	0.224458	-0.288613	0.559162	-0.403866	-0.038783	1.80933	1.46438	4.19194	0.367348	-1.29456	0.66672	2.94956	0.788574	2.03252	9.0746	2.53636	13.0903	10.4786
	5	0.245864	-0.279637	0.592528	-0.366411	-0.0299531	1.33021	1.55492	4.95598	0.50643	-1.35801	0.59756	3.00585	0.856274	2.19241	10.3705	2.08134	11.8935	9.69089
	5.1	0.338901	-0.291521	0.564589	-0.146638	-0.0329104	1.42413	1.82501	4.4875	0.400014	-1.24487	0.467199	3.09673	0.87858	2.04673	12.4194	1.79096	13.1421	9.09707
	5.2	0.308132	-0.318233	0.597781	-0.0631877	0.0013553	1.25718	1.63027	4.50369	0.651392	-1.25641	0.390284	3.25942	0.912501	1.87608	9.5302	1.49511	12.7847	9.32411
	5.3	0.292619	-0.244185	0.578675	-0.0670363	0.0764504	1.58268	1.73598	4.52871	0.529692	-1.32192	0.301636	3.02716	1.2997	1.82268	8.92912	1.15826	15.3078	9.73205
	5.4	0.279728	-0.279921	0.49849	-0.152232	0.124358	1.34633	1.90801	4.35686	0.585149	-1.24411	0.287172	2.92644	1.17541	1.99344	9.0811	1.49633	15.8946	9.45807
	5.5	0.206445	-0.352104	0.526692	-0.258416	0.115461	1.47771	1.58433	4.45096	0.563916	-1.23277	0.331661	2.8973	1.15725	2.39181	8.79979	0.550028	17.158	10.1349
	5.6	0.175378	-0.482346	0.544241	-0.139846	0.104074	1.35752	1.5786	4.60733	0.436244	-1.05037	0.603188	3.09201	1.23086	2.7867	7.92	0.506731	16.4344	10.1513
	5.7	0.17998	-0.544923	0.550621	-0.1986	0.113421	1.45933	1.39517	4.66327	0.371437	-0.901947	1.00395	3.23292	1.21673	2.82081	8.13299	0.230335	18.6752	10.2546
	5.8	0.156171	-0.637925	0.567577	-0.282597	0.0850045	1.44888	1.28095	4.96258	0.433171	-0.757263	1.39375	3.29848	1.12183	2.95747	9.49381	0.355978	17.8145	9.92662
	5.9	0.0947288	-0.713519	0.603708	-0.535919	0.136531	1.11279	1.19542	4.98856	0.668179	-0.894794	1.44293	3.18297	1.22536	2.73408	8.07804	0.266594	17.4944	8.97106
	6	-0.0234489	-0.679272	0.590244	-0.548217	0.205787	1.37291	0.990878	5.16728	0.663921	-0.77448	1.28331	3.24848	1.0436	2.615	8.17338	0.511592	17.3756	10.0874
	6.1	0.0614173	-0.614639	0.639665	-0.546393	0.259897	1.76835	0.88861	4.69284	0.666962	-0.84722	1.16942	3.1837	1.21236	2.26743	9.30065	0.6831	16.379	9.77378
	6.2	-0.0777288	-0.603681	0.642108	-0.684991	0.2445	1.14059	1.0778	5.14553	0.5194	-0.746993	1.02009	3.20947	1.41177	1.95909	9.53521	0.610099	17.47	10.1572
	6.3	-0.127147	-0.553353	0.706146	-0.593959	0.184905	1.31033	1.07668	5.0978	0.602974	-0.903576	0.861049	3.26212	1.86416	1.90422	9.05983	0.44149	16.4312	8.91686
	6.4	-0.202015	-0.609647	0.851519	-0.641431	0.144601	1.1123	0.542159	5.48124	0.305176	-0.924281	0.713113	3.28334	2.24654	1.90578	7.36308	0.906196	17.5185	9.26048
	6.5	-0.203947	-0.589257	1.06182	-0.601566	0.124537	1.23841	0.620941	5.3476	0.24546	-0.968337	0.537569	3.17547	2.38862	2.02496	8.17252	0.30467	14.4567	8.31983
	6.6	-0.190572	-0.594575	1.23217	-0.696322	0.151871	1.16464	0.288131	5.69006	0.249854	-0.99735	0.535544	3.02641	2.52841	2.32244	8.69598	0.171493	15.4781	9.27926
	6.7	-0.173829	-0.491656	1.3059	-0.523695	0.169929	1.35512	0.608174	5.53403	0.24168	-1.12434	0.58899	2.71045	2.30566	2.43485	7.01203	-0.328129	14.385	8.84455
	6.8	-0.230728	-0.548227	1.42066	-0.549991	0.223146	1.21289	0.415886	5.48398	0.341631	-1.10225	0.500217	2.85175	2.0817	2.28363	5.35227	0.0226223	13.45	9.50162
	6.9	-0.223223	-0.436284	1.38229	-0.421948	0.261302	1.55907	0.592417	6.16754	0.350934	-1.12281	0.611183	2.68643	1.96398	2.07809	8.52854	-0.0117712	14.6918	9.25432
	7	-0.222764	-0.404011	1.29449	-0.375336	0.257856	1.26927	0.534849	5.40839	0.292674	-1.30594	0.612891	2.58685	1.72829	1.85801	5.29596	-0.232422	12.9175	9.35874
	7.1	-0.260035	-0.471973	1.16483	-0.424366	0.20026	1.35707	0.737826	5.45471	0.272383	-1.21098	0.466289	2.38073	1.30855	1.67179	7.5209	-0.504217	12.2287	8.16952
	7.2	-0.306943	-0.436921	1.06129	-0.33929	0.193526	1.42825	0.838803	5.15147	0.120155	-1.32282	0.330357	2.25311	1.17671	1.41705	6.55634	-0.320108	12.8463	8.39668
	7.3	-0.308579	-0.429402	0.992149	-0.244391	0.13792	1.38427	0.703617	5.18097	0.0310953	-1.34967	0.280274	2.09919	0.683885	1.28907	6.55534	-0.597249	13.3706	8.08217
	7.4	-0.327896	-0.462916	0.917496	-0.265368	0.106319	1.30626	0.733611	5.24314	0.110148	-1.27445	0.381624	1.95423	0.590051	1.06016	6.23399	-0.28128	13.2762	8.23396
	7.5	-0.409428	-0.462433	1.0097	0.0334032	0.0183747	1.25271	0.761041	5.15574	0.07329	-1.16586	0.298508	1.77591	0.421575	0.683717	5.24668	-0.555763	12.7391	9.32077
	7.6	-0.505965	-0.537051	0.988421	-0.103792	-0.0560126	1.35516	1.03805	5.1191	0.23346	-1.04214	0.228096	1.69066	0.283604	0.598982	7.71238	-0.452113	13.807	9.36081
	7.7	-0.526392	-0.519924	0.998698	-0.0138894	-0.0812469	1.76321	0.953994	4.94562	0.410436	-1.00596	0.177903	1.51031	0.28941	0.410561	4.80937	-0.253924	12.2343	9.38382
	7.8	-0.646237	-0.491529	0.959251	-0.0351544	-0.0429294	1.41645	0.642668	5.11899	0.392411	-1.02249	0.0910966	1.71482	0.252292	0.0538598	5.68165	-0.640748	11.7075	9.38193
	7.9	-0.625445	-0.433181	0.892275	0.110166	0.017475	1.4983	0.350868	4.95488	0.218241	-1.08737	-0.0403209	1.82835	-0.0684347	-0.0263596	5.85912	-0.471647	11.6075	10.0363
	8	-0.68429	-0.346489	0.922962	-0.0536875	0.076118	1.34959	0.686516	4.67554	0.32554	-1.00497	-0.0580492	1.95905	-0.210495	-0.162796	5.00089	-0.593498	10.4064	10.4322
	8.1	-0.54484	-0.332793	0.863386	-0.174206	0.0715672	1.37966	0.458587	4.86505	0.126134	-1.18397	-0.119336	1.91425	-0.248653	-0.308994	4.7174	-0.641775	9.77429	10.3878
	8.2	-0.51852	-0.292977	0.790962	-0.301695	0.0295425	1.40892	0.328527	4.51956	0.177988	-1.10399	-0.148685	1.92002	-0.364717	-0.410503	5.63381	-0.736775	10.4565	9.8191
	8.3	-0.459486	-0.300178	0.677788	-0.193097	0.0196638	1.58713	0.177968	4.75569	0.232198	-1.21917	-0.211527	1.77349	-0.223586	-0.496614	5.18681	-1.25539	10.4446	9.31972
	8.4	-0.484544	-0.420101	0.636869	-0.23144	-0.0610864	1.53435	0.425196	4.71832	0.167625	-1.23273	-0.245791	1.64401	-0.0341731	-0.477408	3.79023	-0.87042	11.0018	9.19179
	8.5	-0.437961	-0.522183	0.589357	-0.274079	-0.121765	1.92931	-0.093968	4.43564	0.494831	-1.24904	-0.327338	1.5005	0.112659	-0.373394	4.94839	-0.667162	9.77926	9.43815
	8.6	-0.571348	-0.6026	0.530851	-0.294472	-0.147987	1.78492	0.0797577	4.80953	0.532952	-1.27608	-0.385148	1.33029	0.157117	-0.317294	4.34513	-0.868977	10.0765	9.3519
	8.7	-0.599399	-0.69931	0.445335	-0.227287	-0.181759	1.64254	0.323169	4.7314	0.487486	-1.09285	-0.454197	1.13235	0.102838	-0.269439	4.22297	-0.788359	9.11045	8.92739
	8.8	-0.656986	-0.84641	0.424849	-0.0935684	-0.150303	1.67725	0.0200229	4.74893	0.450617	-1.21747	-0.505646	0.906416	0.100259	-0.177187	5.11224	-1.00547	8.90834	9.37091
	8.9	-0.730382	-0.932275	0.532043	-0.0840388	-0.14406	2.08556	-0.238232	4.31566	0.575985	-1.1605	-0.461658	0.702705	-0.134442	-0.316524	5.98774	-1.3078	9.08491	10.5248
	9	-0.705988	-0.955254	0.634442	-0.396721	-0.158855	1.65494	-0.0757114	4.7553	0.630447	-1.35028	-0.422917	0.663362	-0.111673	-0.360211	4.10343	-1.40007	7.64519	10.8234
	9.1	-0.646082	-0.983906	0.606923	-0.398099	-0.161349	1.85895	-0.0122142	4.60207	0.72196	-1.29424	-0.458461	0.529892	-0.355318	-0.0513245	4.04471	-1.23333	7.793	10.0882
	9.2	-0.691825	-1.03306	0.609924	-0.264869	-0.129584	1.49469	-0.137041	4.59836	0.989517	-1.30381	-0.281754	0.541538	-0.569266	0.255267	5.18539	-0.744039	8.1625	9.28756
	9.3	-0.53438	-1.06732	0.50344	-0.237371	-0.0704913	1.70422	-0.189801	4.34679	1.02719	-1.34301	0.0611809	0.581727	-0.336918	0.463859	4.20042	-1.00163	7.37988	9.22671
	9.4	-0.400202	-1.07295	0.474736	-0.265577	-0.110208	1.80476	-0.393167	4.29839	1.15726	-1.42711	0.295495	0.698275	-0.433164	0.529166	4.47344	-1.23043	7.10015	8.12123
	9.5	-0.415908	-1.10163	0.452439	-0.11073	-0.154308	1.53089	-0.361528	4.34744	0.990493	-1.45986	0.260001	0.798662	-0.440477	0.599594	3.17839	-1.00782	7.23591	7.51058
	9.6	-0.461741	-1.15624	0.417516	-0.158958	-0.204848	1.80084	-0.0532279	4.17028	1.0363	-1.4919	0.224718	0.816739	-0.472848	0.62772	3.12036	-1.04055	6.4109	7.18591
	9.7	-0.345569	-1.21133	0.349104	-0.109438	-0.253911	1.55213	0.0869336	4.10869	0.926693	-1.39943	0.129177	0.734617	-0.574877	0.681429	2.43989	-0.828429	6.45413	7.13748
	9.8	-0.406679	-1.21151	0.295682	-0.0697305	-0.268513	1.66568	0.204925	4.35335	0.809421	-1.30381	0.208323	0.68894	-0.705913	0.598599	3.63465	-1.04894	5.35371	5.43066
	9.9	-0.590569	-1.24136	0.255928	-0.00311951	-0.22343	1.69979	0.678603	4.62049	0.769893	-1.29728	0.077448	0.64488	-0.566606	0.524776	2.93773	-1.44158	6.62214	5.603
	10	-0.562314	-1.27664	0.291752	-0.176562	-0.149615	1.55044	0.742689	4.57075	0.609383	-1.21056	-0.028789	0.641781	-0.433987	0.3955	2.87271	-0.666746	6.90803	5.53034
	10.1	-0.593181	-1.3051	0.400696	-0.316231	-0.00524762	1.23047	1.24675	4.95266	0.415856	-0.877097	0.0288513	0.905015	-0.725382	0.152589	1.63053	-1.3335	8.07325	5.38145
	10.2	-0.568954	-1.25706	0.410689	-0.517194	0.0609088	1.39946	0.922149	4.69628	0.230443	-0.837279	0.156099	1.04523	-0.324096	-0.104036	2.57076	-1.23743	9.56225	5.56064
	10.3	-0.619002	-1.18642	0.400141	-0.64726	0.209272	1.11224	1.07157	5.07843	0.139257	-0.597179	0.575234	1.29643	-0.657131	-0.247539	2.4816	-1.22247	7.80522	6.25177
	10.4	-0.66392	-1.03917	0.38282	-0.790682	0.323197	1.4703	1.2657	4.74442	0.141566	-0.68241	0.889085	1.33166	-0.640341	-0.382042	3.22055	-1.4279	8.8602	7.41732
	10.5	-0.587498	-0.949529	0.463549	-0.728866	0.394777	1.3529	1.39347	4.61564	-0.0510638	-0.717447	0.809102	1.43837	-0.524098	-0.479418	4.5336	-1.56246	6.94235	6.33287
	10.6	-0.603481	-0.949306	0.442687	-0.594537	0.459327	1.28102	0.997518	4.15136	-0.106377	-0.689797	0.687776	1.41929	-0.683233	-0.660936	5.18019	-1.08616	8.94405	6.52501
	10.7	-0.679232	-0.947408	0.372512	-0.540452	0.472229	1.5182	1.12011	4.15461	-0.309074	-0.788721	0.547581	1.50479	-0.31563	-0.816231	6.42601	-1.34632	7.95467	6.026
	10.8	-0.764811	-0.965337	0.344871	-0.611475	0.473858	1.27073	1.14482	3.87098	-0.238643	-0.638285	0.40338	1.47095	-0.295029	-0.944524	5.35733	-1.23666	8.34118	6.68143
	10.9	-0.731573	-0.965706	0.295496	-0.573173	0.475658	1.46846	1.2707	3.23956	-0.0392084	-0.723655	0.252829	1.44231	-0.215206	-0.998081	6.27497	-1.46677	8.43598	6.12057
	11	-0.684387	-1.0516	0.239761	-0.37896	0.489267	1.03522	1.02565	3.83419	-0.06809	-0.723554	0.185219	1.46148	-0.360135	-1.14764	7.28626	-1.55182	9.47456	6.7896
	11.1	-0.681928	-1.05429	0.262143	-0.0386848	0.473536	1.02502	1.2848	3.71431	0.181882	-0.758534	0.351121	1.38546	-0.326024	-1.26075	6.32387	-1.60041	8.45081	6.01314
	11.2	-0.727782	-1.04566	0.295111	0.127362	0.430061	0.955049	0.769519	3.803	0.242177	-0.862258	0.532133	1.48186	-0.332177	-1.4087	7.41926	-1.41718	8.14628	7.1219
	11.3	-0.633998	-0.929888	0.312734	0.309484	0.367916	0.841983	0.913323	3.71493	0.331615	-0.896067	0.456212	1.62706	-0.341084	-1.57256	8.83822	-1.11867	7.57338	7.08796
	11.4	-0.65321	-0.817821	0.314507	0.242443	0.333386	0.962441	1.07328	4.03456	0.449949	-1.11795	0.329468	1.66164	-0.301319	-1.50094	7.99081	-1.07184	7.37255	6.6786
	11.5	-0.52091	-0.711538	0.266269	0.56057	0.319361	0.973897	0.961869	3.77607	0.558299	-0.950971	0.215246	1.81113	-0.502143	-1.60121	7.81616	-1.28436	8.00805	5.76161
	11.6	-0.472088	-0.835991	0.19996	0.680229	0.395067	0.917772	1.19004	3.91913	0.606036	-1.01219	0.146325	1.71905	-0.469729	-1.52646	9.64312	-1.72502	9.81527	5.83554
	11.7	-0.251638	-0.910709	0.17989	0.63493	0.414124	1.09535	0.95605	3.50118	0.61251	-0.956294	0.353342	1.53399	-0.327212	-1.43792	8.01711	-1.35115	10.1081	5.03853
	11.8	-0.325809	-0.997042	0.109749	0.779082	0.462102	0.786496	1.15877	3.49139	0.463904	-0.894356	0.530034	1.42771	-0.526767	-1.54359	8.40868	-1.8265	9.43737	4.61204
	11.9	-0.284183	-1.00926	-0.0123345	0.990371	0.424901	0.927418	1.04878	3.69201	0.38829	-0.940733	0.499503	1.21494	-0.612157	-1.53167	8.03874	-1.63551	9.35472	4.70932
	12	-0.301774	-1.03508	-0.0732443	1.05324	0.338645	0.958917	1.09406	3.38544	0.332962	-0.910312	0.433236	1.1835	-0.577762	-1.34216	8.12847	-1.89897	9.64442	4.58532
	12.1	-0.241175	-0.982729	-0.0966776	1.25501	0.280518	0.690413	1.10387	3.61656	0.45975	-1.15302	0.364788	1.20252	-0.615652	-1.06767	8.74511	-1.55667	8.63305	4.70907
	12.2	-0.318505	-0.866232	-0.147734	0.94186	0.290866	0.818348	1.18847	3.51247	0.392457	-1.09099	0.32646	1.18595	-0.851366	-1.11964	7.10124	-1.80769	7.82681	5.4121
	12.3	-0.378822	-0.827324	-0.210448	0.920456	0.263765	0.602646	1.22999	3.46882	0.478398	-1.08313	0.404862	1.1127	-0.686101	-1.1629	8.3378	-1.29673	6.44937	5.95565
	12.4	-0.491949	-0.737251	-0.229739	0.802573	0.270133	0.649049	1.09143	3.1321	0.539784	-0.971062	0.290613	0.985894	-0.757241	-1.34197	6.66082	-1.73604	8.01141	6.6863
	12.5	-0.578243	-0.699849	-0.212853	0.818852	0.26715	0.635119	1.11457	3.34845	0.308914	-1.10669	0.248909	0.875941	-0.727908	-1.3964	8.71904	-1.48784	7.24384	7.10629
	12.6	-0.643486	-0.716793	-0.114659	1.09309	0.253736	0.57219	0.876826	3.41413	0.28595	-1.15157	0.282675	0.749385	-1.01972	-1.47403	7.19061	-1.1211	6.8005	6.58117
	12.7	-0.6851	-0.693176	0.015102	1.16563	0.211801	0.67618	0.768335	3.10104	0.235107	-1.06592	0.18716	0.696652	-1.00747	-1.37263	9.0135	-1.54178	6.60283	6.55772
	12.8	-0.815677	-0.684073	0.0784234	1.40269	0.150324	0.666146	0.962033	3.27667	0.466166	-1.3591	0.22624	0.590453	-1.0974	-1.56631	7.182	-1.23197	7.46345	5.93767
	12.9	-0.78078	-0.561356	0.135674	1.38394	0.150198	0.644722	0.794314	3.10036	0.634657	-1.32505	0.143413	0.479423	-0.872773	-1.68211	7.44475	-0.183265	5.70816	5.31688
	13	-0.788305	-0.592252	0.0944832	1.3846	0.124792	0.349535	1.15198	3.05431	0.597158	-1.28521	0.05365	0.298761	-0.891183	-1.65671	6.7865	-0.27514	6.24333	6.35595
	13.1	-0.765928	-0.545748	0.0244983	1.33901	0.142638	0.710052	0.966389	2.82809	0.8307	-1.32417	-0.0279392	0.227222	-1.01917	-1.7994	7.34863	-0.524921	5.42764	6.01
	13.2	-0.803907	-0.615512	-0.0665406	1.13	0.113204	0.209964	1.01321	2.51747	1.05431	-1.34858	-0.180216	0.120183	-1.03678	-1.80748	7.76232	-0.251755	7.24722	6.68141
	13.3	-0.851203	-0.747693	-0.166738	0.984476	0.0754532	0.460259	0.916444	2.69377	1.0042	-1.2458	-0.169518	0.0744162	-0.647378	-1.82575	8.14251	-0.960421	5.89508	6.54017
	13.4	-0.779091	-0.821498	-0.265232	0.941706	0.0115182	0.0178306	1.20311	2.72879	0.995352	-1.31067	-0.0462518	-0.0504254	-0.561086	-1.87678	5.78848	-0.636095	5.40367	7.18863
	13.5	-0.847787	-0.849313	-0.36095	1.00592	-0.048764	0.0126408	0.868225	2.40451	1.0251	-1.2028	0.294024	-0.00019672	-0.679868	-1.99754	6.81137	-1.07044	5.01292	7.05576
	13.6	-0.797146	-0.776772	-0.42112	1.04869	-0.103211	0.137407	0.839189	1.9754	1.12665	-1.36609	0.531739	0.0908305	-0.674871	-2.17529	7.63477	-1.46032	3.66594	7.06372
	13.7	-0.792484	-0.734915	-0.45971	0.848717	-0.18086	-0.163349	0.607918	2.43571	0.968899	-1.34443	0.527859	0.321137	-0.536981	-2.19592	6.02394	-0.950502	4.63888	7.1353
	13.8	-0.713579	-0.687561	-0.522193	0.837542	-0.208196	-0.142819	0.590981	2.18682	1.151	-1.25939	0.493329	0.451052	-0.740984	-2.27641	7.02647	-0.985895	5.04481	6.19148
	13.9	-0.821289	-0.623468	-0.503575	0.503621	-0.22657	0.118708	0.654773	2.45612	0.871589	-1.42549	0.582302	0.604171	-0.605524	-2.21378	5.91941	-1.19545	4.01425	5.85848
	14	-0.720777	-0.656166	-0.490829	0.430712	-0.251779	0.0201242	0.607905	2.30256	0.785	-1.46145	0.589025	0.544075	-0.57619	-2.23056	4.94226	-1.13876	5.16347	5.96458
	14.1	-0.763192	-0.590265	-0.488235	0.324333	-0.188146	0.205471	0.533155	2.6748	0.802071	-1.34278	0.586978	0.72764	-0.596689	-2.19407	5.19063	-0.980283	5.22921	5.47317
	14.2	-0.798223	-0.389954	-0.439696	0.419953	-0.187902	0.0508326	0.795129	2.39768	0.709925	-1.33651	0.696021	0.907337	-0.66046	-2.12551	2.97986	-1.13422	6.64885	5.95085
	14.3	-0.787068	-0.220279	-0.398891	0.212786	-0.163377	-0.172269	0.369394	2.36355	0.844928	-1.36169	0.800667	0.91023	-0.938613	-2.11652	5.47104	-1.31867	7.21344	5.51249
	14.4	-0.808399	-0.261128	-0.402358	0.413021	-0.140868	0.066736	0.568002	2.20382	1.02498	-1.47286	0.866189	0.935107	-0.872695	-1.90485	4.1531	-1.70273	7.49891	4.83033
	14.5	-0.790118	-0.330422	-0.400221	0.325422	-0.171503	0.083943	0.413265	2.14193	1.11729	-1.29865	1.12883	0.901961	-0.946625	-1.65384	3.06063	-1.93261	8.91456	4.29176
	14.6	-0.720632	-0.417806	-0.501951	0.237398	-0.23995	-0.323404	0.678226	1.96392	1.30769	-1.36052	1.41989	0.855333	-0.934054	-1.34845	4.47036	-1.92027	10.1035	4.92039
	14.7	-0.695106	-0.457729	-0.572686	0.323349	-0.28624	-0.360191	0.421913	2.01014	1.09766	-1.37048	1.59567	0.900526	-0.821488	-0.918409	3.2423	-2.01965	10.829	6.23797
	14.8	-0.807572	-0.489412	-0.557129	0.422861	-0.229847	-0.410703	0.334991	2.11511	0.986794	-1.40563	1.91233	0.874467	-0.727593	-0.998052	3.91904	-1.6051	10.4538	6.54642
	14.9	-0.923061	-0.352346	-0.477721	0.698458	-0.174691	-0.335926	0.450555	1.75342	1.14333	-1.35843	1.98102	0.660862	-0.760954	-0.998488	5.05132	-2.04907	9.79156	5.77801
	15	-0.882398	-0.345093	-0.430226	0.511352	-0.209249	-0.383181	0.420008	1.95146	0.883445	-1.17971	1.86632	0.632357	-0.623924	-0.943552	4.83213	-1.3855	11.0909	5.65315

## Sheet: B_OSC_GCaMP6s_SniffLim_Heatmap
	Extended Data Figure 5 b) Changes in MSVGLUT2 neuronal activity induced by sniffing Limonene displayed as heatmap [zscore]
	Control											Limonene
		Mice											Mice
	Time [s]	1	2	3	4	5	6	7	8	9		Time [s]	1	2	3	4	5	6	7	8	9
	-10	-0.389694	-0.0170526	0.170908	0.233623	0.0659919	0.212837	1.12305	0.0344227	-0.376457		-10	-0.745603	-0.240289	2.0299	-0.576107	-0.0666205	-1.18301	0.789877	-0.41108	0.00229824
	-9.9	-0.397956	0.00859797	0.169664	0.320733	-0.0244505	0.286263	0.921328	-0.388338	-0.412278		-9.9	-0.670926	-0.266586	2.25519	-0.559561	0.374979	-1.1683	1.1961	0.260817	0.314452
	-9.8	-0.484687	0.0247595	0.0656627	-0.0730428	-0.112981	0.435639	1.08194	-0.0753508	-0.462629		-9.8	-0.72888	-0.360055	2.40411	-0.37843	0.727866	-1.69495	0.725112	-1.33612	1.00036
	-9.7	-0.404926	0.0378214	-0.0390227	0.20954	-0.21407	0.643703	1.00981	-0.193645	-0.408493		-9.7	-0.694422	-0.249239	2.39702	-0.407069	0.785326	0.0914048	0.997439	-0.0910641	0.239363
	-9.6	-0.464537	-0.0325444	-0.164686	0.00708779	-0.31128	0.371244	0.892797	-0.312912	-0.323221		-9.6	-0.902524	-0.250879	2.37336	-0.542891	0.926609	-0.589161	0.50498	-1.62172	0.353764
	-9.5	-0.443539	-0.0838125	-0.170932	-0.107451	-0.443167	0.401066	0.911882	-0.218994	-0.218639		-9.5	-0.879646	-0.170311	2.22343	-0.383892	0.800366	1.93344	0.852999	-0.786361	0.162946
	-9.4	-0.472486	-0.0688971	-0.0872156	-0.201669	-0.478444	0.387627	0.684776	-0.125875	-0.0853249		-9.4	-1.00239	-0.24036	1.97493	-0.514009	0.972758	1.11451	0.40304	-0.619921	0.264632
	-9.3	-0.400987	-0.0531829	0.0674445	-0.284349	-0.491436	0.177062	0.575849	-0.353927	-0.0694299		-9.3	-0.870034	-0.0861185	1.83689	-0.534006	0.866645	-0.184388	0.68985	-0.651367	0.667914
	-9.2	-0.35446	0.0221521	0.178169	-0.283766	-0.529131	0.285276	0.674363	-0.406351	0.0831711		-9.2	-1.07599	-0.0468271	1.51941	-0.534347	0.857931	0.885185	0.123652	-0.0774857	1.14243
	-9.1	-0.462618	0.0600857	0.252016	-0.230041	-0.531446	0.113795	0.628039	-0.140176	-0.0165935		-9.1	-0.926052	0.346041	1.39438	-0.462099	0.85586	0.263627	-0.0150849	-0.361272	1.42294
	-9	-0.389843	0.0365642	0.296007	-0.123384	-0.517099	0.236713	0.687405	-0.188077	0.109684		-9	-1.00152	0.650947	1.24883	-0.681842	0.989167	0.573183	0.380321	-0.776686	1.81928
	-8.9	-0.353569	-0.0722353	0.282003	-0.237206	-0.548065	0.0996737	0.589239	-0.155619	0.0081777		-8.9	-0.84575	0.657696	1.1187	-0.682153	1.0137	0.642605	0.17529	0.161404	1.46893
	-8.8	-0.312246	-0.0671299	0.234186	-0.48393	-0.567484	0.440752	0.195781	-0.529097	-0.0560519		-8.8	-0.940744	0.707729	0.97885	-0.691054	1.22245	1.4206	-0.110883	-0.526478	1.60133
	-8.7	-0.384602	0.0267455	0.183839	-0.442179	-0.579798	0.50137	0.236495	-0.25549	-0.00857545		-8.7	-0.802763	0.623426	0.855662	-0.678368	1.26105	1.7675	0.0892679	0.083453	1.13739
	-8.6	-0.38227	0.0851919	0.136921	-0.46364	-0.553744	0.383905	0.194844	-0.221517	-0.104144		-8.6	-0.742606	0.54264	0.697829	-0.624193	1.43441	0.893372	0.0968403	0.0540642	1.60204
	-8.5	-0.24725	0.0634333	0.0999424	-0.339204	-0.51179	0.477038	0.559029	-0.0313323	0.00954081		-8.5	-0.796264	0.466906	0.521612	-0.520504	1.40716	1.4719	0.00858731	-0.425997	1.72983
	-8.4	-0.13391	0.0952731	0.0997322	-0.220983	-0.525449	0.160844	0.191646	-0.0382548	0.00392256		-8.4	-0.797114	0.479382	0.551184	-0.748164	1.6072	0.969439	-0.236444	0.0572035	1.29243
	-8.3	-0.0715766	0.0754159	-0.0111108	-0.133689	-0.518547	0.238333	0.326977	-0.253079	0.0438709		-8.3	-0.826961	0.459425	0.680891	-0.795747	1.73409	-0.270972	0.347555	0.850008	0.523301
	-8.2	-0.102703	0.111193	-0.0759369	-0.0329638	-0.52371	0.113921	0.128974	-0.2566	0.0739873		-8.2	-1.03044	0.799278	0.79327	-0.889814	1.66844	1.12968	0.0640709	1.79653	0.677238
	-8.1	-0.00868286	0.09999	-0.0984369	-0.111157	-0.505056	0.00947435	0.0519025	-0.0747117	0.0910569		-8.1	-0.811463	1.07658	0.594655	-0.891094	1.42396	1.07169	0.102394	1.26925	0.276503
	-8	0.0611592	0.0925929	-0.123887	0.0855411	-0.512138	-0.0899359	-0.119138	-0.05191	0.236247		-8	-0.913992	1.60114	0.637484	-0.936395	1.17747	2.24137	0.282925	1.82863	0.150275
	-7.9	0.0678588	0.0631906	-0.111804	-0.0702812	-0.571271	-0.0780772	0.0792528	-0.297136	0.348034		-7.9	-0.994135	1.82438	0.686928	-0.869916	0.990175	1.29503	0.22989	1.90837	-0.517844
	-7.8	0.22682	-0.0285265	-0.214441	-0.092012	-0.575283	-0.0525782	-0.19489	0.0258739	0.493102		-7.8	-0.854055	1.8578	0.645759	-0.902063	1.23598	2.71523	0.329721	0.301697	-0.297408
	-7.7	0.207754	-0.0580053	-0.266206	-0.0798207	-0.56446	-0.0154064	0.176891	0.0383694	0.161408		-7.7	-0.746463	1.81193	0.588598	-0.943814	1.26392	3.47459	0.733508	1.0691	-0.831114
	-7.6	0.278345	0.00416513	-0.360821	-0.11176	-0.60027	0.233294	0.267551	0.264003	0.208667		-7.6	-0.533327	1.74885	0.391434	-1.02494	1.07587	3.70964	0.436667	0.364522	-0.374953
	-7.5	0.421787	0.0578796	-0.452062	-0.164657	-0.592862	0.0344748	0.328325	0.0896106	0.325565		-7.5	-0.678523	1.62892	0.295725	-0.895633	1.00228	1.19723	0.344913	0.462674	-0.00308907
	-7.4	0.445866	0.129635	-0.571754	0.0460437	-0.536203	0.274175	0.438445	0.377872	0.281853		-7.4	-0.619869	1.74132	0.242577	-0.812782	1.09643	0.216832	0.0669176	-0.370696	-0.509077
	-7.3	0.354054	0.219021	-0.590744	0.0182631	-0.460936	0.361484	0.147901	0.87752	0.285355		-7.3	-0.597494	1.90071	0.08406	-1.10764	1.11631	1.70786	-0.436951	0.781809	-0.541311
	-7.2	0.443887	0.447	-0.607968	0.131206	-0.419785	0.161079	-0.0319794	0.806538	0.308263		-7.2	-0.407095	2.10562	-0.0354659	-0.715862	1.0928	-0.282366	-0.415828	1.49534	-1.0537
	-7.1	0.458648	0.626722	-0.620803	0.0537844	-0.394352	0.417014	0.0584171	0.870312	0.385958		-7.1	-0.229091	2.25597	-0.17011	-0.838776	0.893943	0.853605	0.141619	1.06785	-0.755332
	-7	0.433731	0.702621	-0.641539	0.111366	-0.365299	0.210809	-0.128686	1.21646	0.501281		-7	-0.0512164	2.14489	-0.160472	-1.07939	0.728917	-0.219596	0.744914	0.977944	0.128001
	-6.9	0.375592	0.798996	-0.669729	0.0455167	-0.307614	0.372814	-0.17884	1.21514	0.416229		-6.9	-0.0595666	1.89599	-0.323118	-0.85166	0.777027	-0.655401	0.469549	0.990813	0.0463853
	-6.8	0.431011	0.854712	-0.668647	0.144049	-0.156171	0.00518651	-0.0543629	1.37966	0.743522		-6.8	-0.107493	1.74328	-0.283873	-1.052	0.789516	1.24399	0.304873	0.680245	0.102024
	-6.7	0.538521	0.723121	-0.576877	0.0868634	-0.14369	0.160557	-0.190094	1.47956	0.63919		-6.7	0.00542959	1.46568	-0.0245445	-0.794665	1.14513	2.07589	0.253987	-0.103294	0.214627
	-6.6	0.374458	0.726958	-0.514142	0.152284	-0.157951	0.123519	-0.396154	1.18769	0.811996		-6.6	-0.00654053	1.34097	0.16689	-0.985814	1.3166	1.42518	0.000489311	0.300092	0.164151
	-6.5	0.415607	0.630625	-0.404817	0.0703502	-0.118489	-0.0251096	-0.291288	1.12226	0.787318		-6.5	0.0470702	1.20703	0.370683	-1.04269	1.27338	0.799716	0.178514	0.943272	0.0236522
	-6.4	0.355469	0.612614	-0.357649	-0.00278016	-0.0825711	0.249342	-0.386418	1.31661	0.706283		-6.4	-0.0240018	1.04625	0.51313	-0.998645	0.996171	1.01243	0.196578	-0.0784561	0.138257
	-6.3	0.459553	0.606293	-0.344628	-0.0797205	-0.083437	0.196049	-0.182286	1.24647	0.611065		-6.3	-0.0733858	0.855696	0.743485	-0.805597	0.731763	0.695911	0.354108	-0.0240975	-0.576828
	-6.2	0.439962	0.58502	-0.432174	0.0617334	-0.107548	0.417793	-0.186405	1.11925	0.483877		-6.2	-0.111337	0.846544	0.754309	-0.84553	0.52607	0.631529	0.75817	0.541603	-0.697951
	-6.1	0.443327	0.575656	-0.347109	0.0407726	-0.0106728	0.465265	-0.171202	0.975764	0.227509		-6.1	-0.234551	0.651695	0.808797	-1.05733	0.281306	-0.392124	0.416468	-0.824886	-0.494782
	-6	0.408144	0.451321	-0.27823	0.177295	0.0757916	0.309641	-0.504201	1.05328	0.258507		-6	-0.259081	0.505094	0.737433	-0.837406	0.123294	-0.281886	0.495075	-0.182178	-0.377005
	-5.9	0.366231	0.323481	-0.270767	0.145441	0.076354	0.488162	-0.158767	0.936779	0.223774		-5.9	-0.387933	0.465711	0.856742	-0.885774	-0.137865	0.260978	0.156391	-0.153573	-1.11337
	-5.8	0.267902	0.269921	-0.348221	0.38834	0.126624	0.484137	-0.629784	1.01131	0.20197		-5.8	-0.423202	0.278537	1.13687	-0.809261	-0.306516	-0.00742415	-0.216799	-0.566568	-0.0697634
	-5.7	0.368249	0.167468	-0.385634	0.446595	0.140604	0.428182	-0.496695	0.993667	0.0974408		-5.7	-0.544544	0.23765	1.40846	-0.895826	-0.54241	0.510024	-0.363604	-0.421345	-0.786225
	-5.6	0.209569	0.0465433	-0.469895	0.505817	0.204827	0.299039	-0.789024	0.584931	0.17515		-5.6	-0.494015	0.24325	1.38153	-0.923175	-0.742558	0.364399	-0.267387	0.264227	-0.388408
	-5.5	0.159105	0.0021873	-0.462535	0.637704	0.348021	0.280031	-0.582695	0.846769	0.177945		-5.5	-0.496931	0.135555	1.3359	-0.830537	-0.767808	-0.0302372	-0.510688	-0.674475	-0.407268
	-5.4	0.167153	-0.0305446	-0.463583	0.524434	0.470316	0.369716	-0.793614	0.63517	0.0721302		-5.4	-0.445227	0.013412	1.16902	-0.985925	-0.80811	0.501325	-0.297512	-0.359366	-0.544137
	-5.3	0.130352	-0.114856	-0.380647	0.600186	0.584771	0.209565	-0.397408	0.422813	0.140845		-5.3	-0.596865	0.0626169	1.01211	-0.745639	-0.947771	1.73857	-0.00579451	-1.60089	-0.380244
	-5.2	0.170332	-0.222893	-0.243158	0.534659	0.579129	0.529125	-0.650616	0.308117	0.242676		-5.2	-0.418898	-0.0790641	0.925613	-0.882832	-0.989175	1.45604	0.979489	-0.982127	-0.605393
	-5.1	0.160733	-0.226098	-0.161496	0.524725	0.588514	0.337244	-0.653268	0.495734	0.0573096		-5.1	-0.487071	-0.085242	1.02746	-0.772455	-0.947884	0.30904	1.43726	0.0758583	-0.535183
	-5	0.233427	-0.160986	-0.122869	0.211979	0.585627	0.299225	-0.527509	0.165543	0.234502		-5	-0.442359	-0.136444	1.12465	-0.787209	-1.01489	0.379331	2.14585	-1.29838	-0.574821
	-4.9	0.122445	-0.181814	-0.135136	0.148648	0.547749	0.3334	-0.848461	0.299228	0.165909		-4.9	-0.440985	-0.170408	1.2333	-0.719096	-1.05556	-0.0357929	2.04637	0.547373	-1.05843
	-4.8	0.148665	-0.18572	-0.174907	-0.16116	0.568528	0.437151	-0.829689	0.227331	0.0521014		-4.8	-0.461086	-0.215714	1.19611	-0.833705	-0.975864	0.885291	1.56153	-0.998511	-0.0955541
	-4.7	0.14017	-0.0934562	-0.292045	-0.101098	0.702601	0.216225	-0.736324	0.174604	0.231987		-4.7	-0.307522	-0.260885	1.17881	-0.754217	-0.846345	-2.21251	1.34283	-0.876351	0.0143046
	-4.6	0.16874	-0.0502749	-0.388731	-0.172683	0.828826	0.247493	-0.983602	0.299431	0.130766		-4.6	-0.389625	-0.316235	0.95374	-0.712308	-1.00597	0.380419	1.33208	-1.06731	0.381688
	-4.5	0.283341	-0.0215368	-0.402505	-0.337798	0.884603	0.302808	-0.898391	0.239129	0.20844		-4.5	-0.326268	-0.339858	0.714806	-0.813882	-1.03721	-0.658029	1.7229	-1.45101	0.532609
	-4.4	0.22	-0.114672	-0.436543	-0.37658	0.966284	0.427444	-0.897369	0.171067	-0.0164197		-4.4	-0.321279	-0.424377	0.629517	-0.796231	-1.00598	-0.85605	1.87896	-1.24841	0.00690053
	-4.3	0.195146	-0.101789	-0.438774	-0.343439	1.03054	0.0998577	-0.981491	0.107631	-0.0480702		-4.3	-0.506813	-0.458997	0.462995	-0.971614	-0.819407	0.928493	1.30549	-1.45671	0.437864
	-4.2	0.155877	-0.149123	-0.468034	-0.378229	1.04472	0.219649	-0.761275	0.29463	-0.0665111		-4.2	-0.305657	-0.508815	0.424147	-0.817837	-0.817634	-0.287445	1.58789	-0.499424	-0.455427
	-4.1	-0.00254142	-0.0872922	-0.464537	-0.409044	1.06294	0.353177	-0.923223	0.152967	-0.0136196		-4.1	-0.543649	-0.481381	0.212233	-0.855345	-0.949852	1.58095	1.50164	-0.265024	0.828279
	-4	-0.0815269	-0.115375	-0.408983	-0.761354	0.994314	0.181138	-0.897299	0.148545	-0.0964543		-4	-0.560745	-0.513965	0.164171	-0.478442	-1.05841	-0.043807	0.855641	-0.487193	-0.262205
	-3.9	-0.118086	-0.230645	-0.355192	-0.475594	0.982094	-0.0561151	-0.936196	0.232229	-0.144328		-3.9	-0.607886	-0.560612	0.142125	-0.80841	-1.13349	0.174792	0.456143	-1.66607	-0.76663
	-3.8	-0.195138	-0.322715	-0.309186	-0.422301	1.01225	-0.168671	-0.731678	0.205173	-0.0745449		-3.8	-0.617159	-0.565646	0.176111	-0.694208	-1.25335	-0.54963	0.964193	-1.16328	0.258078
	-3.7	-0.062856	-0.417777	-0.269456	-0.328026	1.062	-0.0310843	-0.84064	0.518541	-0.252916		-3.7	-0.605947	-0.641109	0.00660607	-0.976139	-1.19486	-1.75836	0.848403	-1.118	0.0383111
	-3.6	-0.215382	-0.394712	-0.26725	-0.324016	1.06535	-0.0024807	-0.717768	0.0453285	-0.292819		-3.6	-0.851249	-0.60939	-0.0714259	-0.728599	-1.05761	-0.699995	0.253743	-1.36956	0.48809
	-3.5	-0.181378	-0.191039	-0.245416	-0.281172	1.05737	0.0022171	-0.935252	0.477784	-0.206644		-3.5	-0.811478	-0.579483	-0.181073	-1.14796	-0.902262	-0.0754558	0.731703	-2.09259	0.741244
	-3.4	-0.0926753	-0.104181	-0.202952	-0.409339	1.02939	0.111743	-0.663351	0.52156	-0.326738		-3.4	-0.970931	-0.517971	-0.318982	-0.892784	-0.654733	-0.444527	0.420637	-1.22774	1.77706
	-3.3	-0.121505	-0.118906	-0.161443	-0.528156	0.998806	-0.064341	-1.01891	0.603543	-0.2646		-3.3	-1.06993	-0.54103	-0.437681	-0.974493	-0.600709	0.0396072	0.406548	-1.04298	1.1626
	-3.2	-0.107605	-0.120505	-0.210547	-0.333342	0.916603	-0.0262967	-0.694346	0.807544	-0.354959		-3.2	-0.870161	-0.603944	-0.485656	-0.979727	-0.654786	0.693648	-0.278171	-2.30043	1.0841
	-3.1	-0.156009	-0.104676	-0.182076	-0.281691	0.912376	-0.215422	-0.587447	0.662608	-0.333407		-3.1	-0.992762	-0.663285	-0.533208	-0.931319	-0.744435	-0.0819824	0.0976794	-1.40216	0.156563
	-3	-0.244248	-0.163112	-0.101225	-0.423004	0.816126	-0.322785	-0.195962	0.90885	-0.309944		-3	-0.964031	-0.627092	-0.601327	-0.865791	-0.624662	1.22364	-0.106685	-0.8551	-0.255371
	-2.9	-0.369689	-0.159331	-0.159412	-0.409341	0.742986	-0.303684	-0.132163	0.601889	-0.343852		-2.9	-1.14169	-0.643576	-0.657214	-0.878028	-0.400934	-0.757674	-0.486783	-0.0558595	-0.327094
	-2.8	-0.34044	-0.129763	-0.141748	-0.408167	0.674199	-0.506763	0.123642	0.714072	-0.43924		-2.8	-0.998998	-0.601343	-0.659325	-0.907203	-0.503755	-0.0655764	-0.200391	-2.35201	-0.601152
	-2.7	-0.370196	-0.177059	-0.0856466	-0.540502	0.613413	-0.45883	-0.262029	0.7734	-0.294838		-2.7	-1.11632	-0.578864	-0.658399	-0.739111	-0.655237	-0.429605	-0.614853	-1.40769	-0.850945
	-2.6	-0.294121	-0.124529	0.0943816	-0.406162	0.49566	-0.441756	-0.0941113	0.313477	-0.332661		-2.6	-1.05832	-0.548398	-0.695335	-0.776354	-0.783665	-0.274214	-0.133518	-0.876143	-0.657499
	-2.5	-0.241429	-0.000778318	0.12466	-0.35649	0.440459	-0.611015	-0.058025	0.435257	-0.387617		-2.5	-1.10246	-0.172096	-0.748541	-0.777743	-0.994976	-0.372918	-0.464354	-1.75224	-0.751498
	-2.4	-0.143743	-0.0175484	0.146875	-0.446484	0.383844	-0.567932	-0.0335269	0.561976	-0.40464		-2.4	-1.10559	-0.0581268	-0.746792	-0.759323	-1.1376	-0.838151	-0.139056	-1.56664	0.0295235
	-2.3	-0.0217354	-0.110031	0.189562	-0.262444	0.376973	-0.280358	-0.107548	0.472188	-0.266107		-2.3	-1.16161	-0.102493	-0.754261	-0.947278	-1.14212	-0.771796	-0.47194	-1.8045	1.75633
	-2.2	-0.0402193	-0.207057	0.334576	-0.241579	0.285352	-0.155873	-0.253429	0.580388	-0.389661		-2.2	-1.05119	-0.212884	-0.827874	-0.75647	-1.03336	-0.625075	-0.705268	-1.40476	2.18936
	-2.1	-0.0317195	-0.224463	0.471621	-0.175965	0.188197	-0.430567	-0.252289	0.542813	-0.383654		-2.1	-1.16579	-0.206665	-0.947893	-0.901083	-1.1491	-0.441899	-0.548579	-0.844507	1.76618
	-2	-0.213489	-0.174732	0.551033	-0.179221	0.158001	-0.629997	-0.370396	0.327928	-0.387042		-2	-1.16653	-0.218878	-0.925998	-0.766656	-0.829065	0.185491	-0.495107	-1.20852	1.40267
	-1.9	-0.238878	-0.0411291	0.563348	-0.20165	0.135568	-0.494627	-0.271829	0.863113	-0.428955		-1.9	-1.15957	-0.125921	-0.9848	-0.821281	-0.636826	1.65005	-0.660553	-0.973458	1.59763
	-1.8	-0.263712	0.0356635	0.593213	-0.178183	0.135312	-0.602589	-0.22034	0.615343	-0.340299		-1.8	-1.14878	-0.130291	-1.00487	-0.662064	-0.322546	0.81612	-0.560711	-1.05928	0.813385
	-1.7	-0.299127	0.054151	0.590924	-0.296851	0.153274	-0.722258	-0.147143	0.782386	-0.330125		-1.7	-1.16153	-0.204102	-1.14298	-0.965682	-0.0999122	0.540217	-0.740362	-0.815839	0.977559
	-1.6	-0.149869	-0.0617891	0.578004	-0.0866976	0.0874978	-0.912628	-0.354522	0.807348	-0.274831		-1.6	-1.16036	-0.249674	-1.14667	-0.938347	0.142819	-0.119145	-0.710293	-1.06591	1.05151
	-1.5	-0.156422	-0.0498627	0.528761	-0.257004	0.0955902	-0.955739	-0.389087	0.911042	-0.29664		-1.5	-1.0656	-0.241464	-1.1791	-0.934987	0.118759	-0.0709932	-0.722564	-1.27395	0.734479
	-1.4	-0.219343	-0.146658	0.562226	-0.213828	0.0690601	-0.91957	-0.581426	0.964182	-0.299037		-1.4	-1.18035	0.0340149	-1.1342	-0.905279	0.141385	-0.632248	-1.18073	-1.48636	1.50803
	-1.3	-0.190033	-0.0450864	0.67229	-0.224635	-0.0102761	-0.737502	-0.353671	0.849862	-0.386065		-1.3	-1.00197	0.240291	-1.10054	-0.762063	0.130461	-0.474293	-0.705171	-1.65697	2.02938
	-1.2	-0.154452	0.114332	0.660616	-0.13163	-0.0655232	-0.815846	-0.422112	0.975468	-0.385474		-1.2	-1.10941	0.277591	-1.05217	-1.1175	0.139487	-0.0274325	-0.585527	-1.97071	1.4082
	-1.1	-0.088278	0.225456	0.59075	-0.280423	-0.140502	-0.568091	-0.239594	1.0923	-0.346563		-1.1	-1.00363	0.205913	-1.13509	-0.932871	0.3508	-1.19169	-0.823852	-2.04646	1.3732
	-1	-0.301213	0.466864	0.507506	-0.363208	-0.206274	-0.583957	-0.480613	0.916841	-0.319424		-1	-1.21726	0.0648683	-1.10084	-0.787863	0.517171	0.170527	-1.06068	-1.2368	1.64432
	-0.9	-0.220419	0.536222	0.404697	-0.214464	-0.262742	-0.576575	-0.430619	0.659944	-0.252898		-0.9	-1.18606	0.0204202	-1.03869	-0.714345	0.364213	0.951365	-0.392495	-1.13026	1.79192
	-0.8	-0.304014	0.623584	0.311096	-0.324097	-0.322139	-0.535768	-0.341576	0.812439	-0.412429		-0.8	-1.18065	-0.0504821	-0.928442	-0.946017	0.163849	1.30915	-0.719489	-1.66356	1.30882
	-0.7	-0.348774	0.582753	0.375258	-0.306776	-0.402588	-0.390041	-0.525295	0.671818	-0.481411		-0.7	-1.14116	-0.0440137	-0.727745	-0.894459	0.0119661	0.756303	-0.239799	-1.54509	0.998043
	-0.6	-0.319048	0.412966	0.461882	-0.279868	-0.435858	-0.469838	-0.245881	0.787476	-0.588919		-0.6	-0.971253	-0.089992	-0.471666	-1.00015	-0.0825956	0.178037	-0.114988	-1.78297	1.90911
	-0.5	-0.47065	0.244386	0.505127	-0.298196	-0.465207	-0.509329	-0.197351	0.686812	-0.547668		-0.5	-0.764439	-0.103838	-0.0890859	-0.880472	-0.200838	-0.360563	0.304711	-1.97127	1.23883
	-0.4	-0.439332	0.173029	0.539483	-0.053583	-0.527507	-0.453831	-0.111495	0.59023	-0.539884		-0.4	-0.505422	-0.159567	0.216678	-0.61115	-0.497473	0.72304	-0.273763	-2.13023	1.64985
	-0.3	-0.542544	0.0891818	0.479636	0.106625	-0.544728	-0.561104	-0.036284	0.615491	-0.578387		-0.3	-0.198449	-0.243576	0.338442	-0.729707	-0.630551	-0.399459	-0.296219	-2.0569	2.20289
	-0.2	-0.621296	0.0828677	0.390341	0.20357	-0.609751	-0.304933	0.995084	0.387056	-0.560405		-0.2	0.0991625	-0.32633	0.195113	-0.556572	-0.571493	-0.677969	0.458491	-1.62958	2.02258
	-0.1	-0.622079	0.141088	0.278788	0.299538	-0.625567	-0.262943	1.52533	0.416323	-0.490848		-0.1	0.126476	-0.34028	0.149838	-0.727227	-0.653241	-0.658118	1.10865	-1.4782	1.98416
	0	-0.765534	0.274831	0.26214	0.274477	-0.645289	-0.119696	2.10549	0.349721	-0.647918		0	0.193717	-0.312553	0.115539	-0.496341	-0.645089	-0.155773	1.20358	-2.12548	1.84606
	0.1	-0.732115	0.337109	0.238783	0.18339	-0.636776	-0.226841	2.27812	-0.0257698	-0.492614		0.1	0.0201039	-0.169885	0.18704	-0.368144	-0.821536	-1.68818	0.911486	-0.932918	1.31862
	0.2	-0.660103	0.434406	0.25772	0.208237	-0.648262	-0.297793	2.60756	0.238164	-0.622621		0.2	0.380571	-0.192437	0.289619	-0.326412	-0.827299	1.14378	1.41233	-1.86263	1.25349
	0.3	-0.622482	0.624037	0.257633	0.169251	-0.527165	0.0621675	2.74784	0.15707	-0.556275		0.3	0.777987	-0.247582	0.409195	-0.239261	-0.928709	-0.665632	1.78396	-1.09919	1.62991
	0.4	-0.4556	0.858126	0.194281	0.275644	-0.424262	-0.0888412	2.47808	0.0219106	-0.579724		0.4	0.948709	-0.237035	0.291758	-0.0998208	-1.05516	-0.713871	1.06289	-1.05006	2.43344
	0.5	-0.510155	1.19546	0.256062	0.146566	-0.309927	0.0205662	2.48999	0.161166	-0.559071		0.5	0.961995	-0.246232	0.353181	0.125207	-1.13828	0.352563	1.40461	-0.234521	2.55474
	0.6	-0.375735	1.31749	0.358066	0.438176	-0.28277	-0.112235	2.29916	0.140682	-0.46492		0.6	1.1991	-0.291061	0.219525	-0.0327842	-1.31333	1.32476	0.854002	0.646131	2.66552
	0.7	-0.299156	1.41003	0.483556	0.47924	-0.228246	0.246692	2.24938	0.209823	-0.548651		0.7	1.04026	-0.201259	0.100474	0.0706627	-1.21719	0.542974	1.51048	2.09966	2.57126
	0.8	-0.264012	1.42631	0.55753	0.689497	-0.11339	0.333822	2.06263	0.411952	-0.565884		0.8	1.31973	-0.308319	0.0675125	-0.110206	-1.1877	-1.16504	1.6953	2.53599	3.166
	0.9	-0.281042	1.33446	0.66902	0.943361	0.0364341	0.375581	2.71768	0.517847	-0.470682		0.9	1.28104	-0.310855	0.25851	-0.0682844	-0.603238	0.023535	1.27936	2.52956	4.00149
	1	-0.179543	1.32886	0.752467	0.706634	0.262476	0.60692	2.66772	0.558545	-0.313495		1	1.39834	-0.306922	0.310664	0.143631	-0.0275498	-0.382072	1.81566	3.26917	2.21437
	1.1	-0.154936	1.1913	0.886518	1.06304	0.480873	0.794295	2.85546	0.916403	0.014907		1.1	1.1928	-0.256895	0.373348	0.543943	0.185267	-1.33249	1.74654	3.34123	2.27397
	1.2	-0.250714	1.08451	1.07534	0.909863	0.547178	0.462194	3.04186	0.770956	0.226442		1.2	1.09911	-0.0884408	0.684132	0.32405	0.427224	-1.39155	1.81105	4.86538	2.53729
	1.3	-0.247385	1.14162	1.20763	1.07601	0.610832	0.570056	2.87769	0.830484	0.298543		1.3	1.12678	0.0688523	1.14066	0.163672	0.587336	0.427567	1.78411	5.39984	2.66803
	1.4	-0.263262	1.3492	1.31911	1.0411	0.632844	0.442945	2.68391	0.696932	0.485437		1.4	0.9051	0.168924	1.68677	0.125539	0.518756	-0.259546	1.98184	5.06946	2.98901
	1.5	-0.173645	1.41198	1.40036	1.04264	0.702188	0.555369	2.68615	0.998946	0.633258		1.5	0.658536	0.0923246	1.74851	-0.112724	0.757423	1.88058	2.39821	5.21437	2.61092
	1.6	-0.132169	1.44318	1.46751	0.892078	0.711472	0.423349	2.69638	1.05269	0.435299		1.6	0.432026	0.0646596	1.78563	-0.148213	0.690795	0.57652	2.33147	6.77471	3.2403
	1.7	-0.00353569	1.45586	1.40989	0.700568	0.74693	0.68454	2.66378	1.05653	0.612351		1.7	0.422048	0.18527	1.70337	0.0129421	0.438567	-0.0736329	1.08023	7.73495	3.08464
	1.8	0.00748174	1.38528	1.37232	0.848728	0.722741	0.81687	2.93992	1.32032	0.422008		1.8	0.325364	0.0377377	1.81082	0.390472	0.122921	0.830771	1.8141	6.61132	3.15271
	1.9	0.146299	1.25291	1.33225	0.559364	0.705867	1.05841	3.32251	1.77019	0.442507		1.9	0.477518	0.0135757	1.68457	0.351899	-0.107549	2.51763	1.04535	7.43279	3.59408
	2	0.242617	1.05727	1.26744	0.713044	0.695862	0.731064	3.42062	1.695	0.599249		2	0.128432	0.26899	1.56286	0.496748	-0.154437	2.78888	1.1837	7.23939	3.70087
	2.1	0.24026	0.970948	1.21418	0.571448	0.695812	1.24705	3.36809	1.80222	0.618872		2.1	0.235029	0.269714	1.54222	0.634373	-0.36983	2.50762	0.977176	6.95152	4.31479
	2.2	0.289649	0.956275	1.12939	0.543939	0.742947	0.907039	3.00185	2.02776	0.613269		2.2	0.0405662	0.125749	1.48558	0.929392	-0.563207	2.34699	0.853307	6.0317	5.4211
	2.3	0.249557	0.973367	1.02395	0.479884	0.724285	0.942161	3.1062	2.32352	0.690774		2.3	-0.00493191	0.217536	1.51836	1.00403	-0.600896	2.01386	1.31827	7.30914	5.87184
	2.4	0.205745	1.1102	1.0929	0.481191	0.629078	0.881208	3.06851	2.22688	0.669279		2.4	0.010149	0.34695	1.36705	1.25409	-0.748582	2.82226	1.18203	8.46882	7.14126
	2.5	0.194957	1.07394	1.21255	0.424584	0.57386	1.02313	2.79024	2.45966	0.802403		2.5	-0.107721	0.311971	1.45557	0.86728	-0.708019	2.50758	1.21393	8.78538	6.90811
	2.6	0.390294	1.02632	1.24543	0.479543	0.505984	1.40066	2.27465	2.85901	1.0761		2.6	-0.12423	0.234953	1.4714	1.07755	-0.231021	3.06109	0.893285	10.246	6.74851
	2.7	0.479104	0.986003	1.19127	0.440495	0.452852	1.30336	2.23287	2.91955	1.07092		2.7	-0.188199	0.363378	1.59391	0.739262	0.490267	2.65306	0.789595	9.0117	5.45278
	2.8	0.533654	1.00572	1.04018	0.374348	0.4472	1.18883	1.9422	3.15208	1.13403		2.8	-0.237031	0.661387	1.84263	0.51985	1.27678	2.4908	0.875149	11.4899	6.16527
	2.9	0.642785	0.947951	1.00787	0.384293	0.440476	1.48407	2.08919	3.27509	1.07477		2.9	-0.146111	1.04855	2.36389	0.407132	1.6502	2.58963	0.433392	9.75923	6.27767
	3	0.610125	0.92361	0.999889	0.148132	0.413515	1.50845	2.05788	3.68542	0.976084		3	-0.293128	1.47289	2.77584	0.0662506	1.52043	3.73774	0.181521	10.4054	7.80615
	3.1	0.671431	0.946944	0.985348	0.271167	0.358329	1.4591	1.95149	3.83352	0.930239		3.1	-0.349026	1.9056	3.12198	0.004843	1.39756	2.36136	0.651197	10.9998	8.1599
	3.2	0.692882	0.857261	0.936241	0.184558	0.354424	1.50803	1.71409	3.87775	0.858978		3.2	-0.327454	2.10771	3.12395	-0.121991	1.20631	2.47917	0.789577	10.5482	9.39731
	3.3	0.817582	0.804313	0.839352	0.139317	0.361152	1.60334	1.7193	3.87548	0.855494		3.3	-0.543087	2.30656	3.28525	-0.180675	1.04268	4.06174	0.988448	11.356	10.4095
	3.4	0.70148	0.908194	0.7477	0.0618909	0.48936	1.81007	1.82584	3.93695	0.719774		3.4	-0.636477	2.14484	3.2616	-0.122594	1.00183	2.76654	1.37507	11.0786	10.7299
	3.5	0.629915	0.801914	0.680945	0.291462	0.610425	2.10772	1.70014	3.51676	0.682007		3.5	-0.765826	1.98545	3.33254	-0.0179079	0.946051	4.7517	0.928026	9.70233	10.6958
	3.6	0.605598	0.686874	0.690113	0.300242	0.681983	1.59479	1.55113	3.85683	0.558336		3.6	-0.759987	2.10205	3.61776	-0.242351	0.85232	3.24607	1.5	11.1014	11.011
	3.7	0.55823	0.512277	0.70833	0.368248	0.662604	1.55747	1.53667	3.64955	0.418381		3.7	-0.795243	2.23895	3.67649	-0.150207	1.00349	3.90346	1.91872	10.8451	11.2548
	3.8	0.448547	0.374011	0.790944	0.328317	0.60165	1.61207	1.43943	4.00723	0.308767		3.8	-0.90879	2.03775	3.56693	0.030057	1.07448	5.8972	2.34885	12.1422	11.3146
	3.9	0.401969	0.27182	0.702696	0.396669	0.503218	1.6119	1.66673	3.96579	0.251092		3.9	-0.959882	1.8237	3.59892	0.300194	1.31738	5.05061	2.58732	10.9258	12.2409
	4	0.463318	0.281339	0.608413	0.282078	0.40269	1.61719	1.35609	4.28208	0.113101		4	-0.911035	1.67229	3.54049	0.478694	1.26031	6.21781	2.28448	10.6363	11.8954
	4.1	0.430887	0.268853	0.495433	0.074293	0.327138	1.44476	1.68005	4.45854	0.0941282		4.1	-1.14408	1.49583	3.36539	0.264472	1.27575	6.00988	2.77242	10.3203	12.8144
	4.2	0.473283	0.16844	0.56369	0.0552889	0.253351	1.22187	1.56808	4.41942	0.133446		4.2	-0.998799	1.23218	3.31554	0.0952924	1.28227	5.31872	2.65123	10.2991	12.5744
	4.3	0.56623	0.135028	0.573253	0.150821	0.216174	1.34347	1.9152	4.43423	0.0952131		4.3	-0.996692	1.17215	3.34664	0.0147838	1.3312	7.75265	3.81279	11.2648	12.5144
	4.4	0.562498	0.0521355	0.54577	-0.0220633	0.135414	1.61727	1.91042	4.2143	0.0770858		4.4	-1.10268	1.32795	3.39512	-0.00861283	1.44894	5.8276	3.5331	12.0446	12.3745
	4.5	0.485599	-0.108718	0.530383	-0.16676	0.0931865	1.80142	1.88278	4.6274	0.111916		4.5	-1.12569	1.41257	3.30935	0.0436905	1.90828	9.87044	3.07623	11.8666	11.5427
	4.6	0.395706	-0.190345	0.528058	-0.283453	0.0381859	1.69935	2.08392	4.3954	0.0687237		4.6	-1.05818	1.29477	3.16503	0.136261	2.00364	8.14569	2.86307	11.2331	11.4566
	4.7	0.275364	-0.162396	0.49172	-0.32875	0.0256661	1.84308	1.88459	4.3683	0.248473		4.7	-1.22849	1.02841	3.20747	0.307097	2.15839	8.65237	3.03431	12.5409	10.5506
	4.8	0.214238	-0.23086	0.54847	-0.306961	-0.00466123	1.37843	1.84471	4.3145	0.196609		4.8	-1.20846	0.880815	2.95703	0.447404	2.03699	10.0793	2.65871	11.8212	9.4203
	4.9	0.224458	-0.288613	0.559162	-0.403866	-0.038783	1.80933	1.46438	4.19194	0.367348		4.9	-1.29456	0.66672	2.94956	0.788574	2.03252	9.0746	2.53636	13.0903	10.4786
	5	0.245864	-0.279637	0.592528	-0.366411	-0.0299531	1.33021	1.55492	4.95598	0.50643		5	-1.35801	0.59756	3.00585	0.856274	2.19241	10.3705	2.08134	11.8935	9.69089
	5.1	0.338901	-0.291521	0.564589	-0.146638	-0.0329104	1.42413	1.82501	4.4875	0.400014		5.1	-1.24487	0.467199	3.09673	0.87858	2.04673	12.4194	1.79096	13.1421	9.09707
	5.2	0.308132	-0.318233	0.597781	-0.0631877	0.0013553	1.25718	1.63027	4.50369	0.651392		5.2	-1.25641	0.390284	3.25942	0.912501	1.87608	9.5302	1.49511	12.7847	9.32411
	5.3	0.292619	-0.244185	0.578675	-0.0670363	0.0764504	1.58268	1.73598	4.52871	0.529692		5.3	-1.32192	0.301636	3.02716	1.2997	1.82268	8.92912	1.15826	15.3078	9.73205
	5.4	0.279728	-0.279921	0.49849	-0.152232	0.124358	1.34633	1.90801	4.35686	0.585149		5.4	-1.24411	0.287172	2.92644	1.17541	1.99344	9.0811	1.49633	15.8946	9.45807
	5.5	0.206445	-0.352104	0.526692	-0.258416	0.115461	1.47771	1.58433	4.45096	0.563916		5.5	-1.23277	0.331661	2.8973	1.15725	2.39181	8.79979	0.550028	17.158	10.1349
	5.6	0.175378	-0.482346	0.544241	-0.139846	0.104074	1.35752	1.5786	4.60733	0.436244		5.6	-1.05037	0.603188	3.09201	1.23086	2.7867	7.92	0.506731	16.4344	10.1513
	5.7	0.17998	-0.544923	0.550621	-0.1986	0.113421	1.45933	1.39517	4.66327	0.371437		5.7	-0.901947	1.00395	3.23292	1.21673	2.82081	8.13299	0.230335	18.6752	10.2546
	5.8	0.156171	-0.637925	0.567577	-0.282597	0.0850045	1.44888	1.28095	4.96258	0.433171		5.8	-0.757263	1.39375	3.29848	1.12183	2.95747	9.49381	0.355978	17.8145	9.92662
	5.9	0.0947288	-0.713519	0.603708	-0.535919	0.136531	1.11279	1.19542	4.98856	0.668179		5.9	-0.894794	1.44293	3.18297	1.22536	2.73408	8.07804	0.266594	17.4944	8.97106
	6	-0.0234489	-0.679272	0.590244	-0.548217	0.205787	1.37291	0.990878	5.16728	0.663921		6	-0.77448	1.28331	3.24848	1.0436	2.615	8.17338	0.511592	17.3756	10.0874
	6.1	0.0614173	-0.614639	0.639665	-0.546393	0.259897	1.76835	0.88861	4.69284	0.666962		6.1	-0.84722	1.16942	3.1837	1.21236	2.26743	9.30065	0.6831	16.379	9.77378
	6.2	-0.0777288	-0.603681	0.642108	-0.684991	0.2445	1.14059	1.0778	5.14553	0.5194		6.2	-0.746993	1.02009	3.20947	1.41177	1.95909	9.53521	0.610099	17.47	10.1572
	6.3	-0.127147	-0.553353	0.706146	-0.593959	0.184905	1.31033	1.07668	5.0978	0.602974		6.3	-0.903576	0.861049	3.26212	1.86416	1.90422	9.05983	0.44149	16.4312	8.91686
	6.4	-0.202015	-0.609647	0.851519	-0.641431	0.144601	1.1123	0.542159	5.48124	0.305176		6.4	-0.924281	0.713113	3.28334	2.24654	1.90578	7.36308	0.906196	17.5185	9.26048
	6.5	-0.203947	-0.589257	1.06182	-0.601566	0.124537	1.23841	0.620941	5.3476	0.24546		6.5	-0.968337	0.537569	3.17547	2.38862	2.02496	8.17252	0.30467	14.4567	8.31983
	6.6	-0.190572	-0.594575	1.23217	-0.696322	0.151871	1.16464	0.288131	5.69006	0.249854		6.6	-0.99735	0.535544	3.02641	2.52841	2.32244	8.69598	0.171493	15.4781	9.27926
	6.7	-0.173829	-0.491656	1.3059	-0.523695	0.169929	1.35512	0.608174	5.53403	0.24168		6.7	-1.12434	0.58899	2.71045	2.30566	2.43485	7.01203	-0.328129	14.385	8.84455
	6.8	-0.230728	-0.548227	1.42066	-0.549991	0.223146	1.21289	0.415886	5.48398	0.341631		6.8	-1.10225	0.500217	2.85175	2.0817	2.28363	5.35227	0.0226223	13.45	9.50162
	6.9	-0.223223	-0.436284	1.38229	-0.421948	0.261302	1.55907	0.592417	6.16754	0.350934		6.9	-1.12281	0.611183	2.68643	1.96398	2.07809	8.52854	-0.0117712	14.6918	9.25432
	7	-0.222764	-0.404011	1.29449	-0.375336	0.257856	1.26927	0.534849	5.40839	0.292674		7	-1.30594	0.612891	2.58685	1.72829	1.85801	5.29596	-0.232422	12.9175	9.35874
	7.1	-0.260035	-0.471973	1.16483	-0.424366	0.20026	1.35707	0.737826	5.45471	0.272383		7.1	-1.21098	0.466289	2.38073	1.30855	1.67179	7.5209	-0.504217	12.2287	8.16952
	7.2	-0.306943	-0.436921	1.06129	-0.33929	0.193526	1.42825	0.838803	5.15147	0.120155		7.2	-1.32282	0.330357	2.25311	1.17671	1.41705	6.55634	-0.320108	12.8463	8.39668
	7.3	-0.308579	-0.429402	0.992149	-0.244391	0.13792	1.38427	0.703617	5.18097	0.0310953		7.3	-1.34967	0.280274	2.09919	0.683885	1.28907	6.55534	-0.597249	13.3706	8.08217
	7.4	-0.327896	-0.462916	0.917496	-0.265368	0.106319	1.30626	0.733611	5.24314	0.110148		7.4	-1.27445	0.381624	1.95423	0.590051	1.06016	6.23399	-0.28128	13.2762	8.23396
	7.5	-0.409428	-0.462433	1.0097	0.0334032	0.0183747	1.25271	0.761041	5.15574	0.07329		7.5	-1.16586	0.298508	1.77591	0.421575	0.683717	5.24668	-0.555763	12.7391	9.32077
	7.6	-0.505965	-0.537051	0.988421	-0.103792	-0.0560126	1.35516	1.03805	5.1191	0.23346		7.6	-1.04214	0.228096	1.69066	0.283604	0.598982	7.71238	-0.452113	13.807	9.36081
	7.7	-0.526392	-0.519924	0.998698	-0.0138894	-0.0812469	1.76321	0.953994	4.94562	0.410436		7.7	-1.00596	0.177903	1.51031	0.28941	0.410561	4.80937	-0.253924	12.2343	9.38382
	7.8	-0.646237	-0.491529	0.959251	-0.0351544	-0.0429294	1.41645	0.642668	5.11899	0.392411		7.8	-1.02249	0.0910966	1.71482	0.252292	0.0538598	5.68165	-0.640748	11.7075	9.38193
	7.9	-0.625445	-0.433181	0.892275	0.110166	0.017475	1.4983	0.350868	4.95488	0.218241		7.9	-1.08737	-0.0403209	1.82835	-0.0684347	-0.0263596	5.85912	-0.471647	11.6075	10.0363
	8	-0.68429	-0.346489	0.922962	-0.0536875	0.076118	1.34959	0.686516	4.67554	0.32554		8	-1.00497	-0.0580492	1.95905	-0.210495	-0.162796	5.00089	-0.593498	10.4064	10.4322
	8.1	-0.54484	-0.332793	0.863386	-0.174206	0.0715672	1.37966	0.458587	4.86505	0.126134		8.1	-1.18397	-0.119336	1.91425	-0.248653	-0.308994	4.7174	-0.641775	9.77429	10.3878
	8.2	-0.51852	-0.292977	0.790962	-0.301695	0.0295425	1.40892	0.328527	4.51956	0.177988		8.2	-1.10399	-0.148685	1.92002	-0.364717	-0.410503	5.63381	-0.736775	10.4565	9.8191
	8.3	-0.459486	-0.300178	0.677788	-0.193097	0.0196638	1.58713	0.177968	4.75569	0.232198		8.3	-1.21917	-0.211527	1.77349	-0.223586	-0.496614	5.18681	-1.25539	10.4446	9.31972
	8.4	-0.484544	-0.420101	0.636869	-0.23144	-0.0610864	1.53435	0.425196	4.71832	0.167625		8.4	-1.23273	-0.245791	1.64401	-0.0341731	-0.477408	3.79023	-0.87042	11.0018	9.19179
	8.5	-0.437961	-0.522183	0.589357	-0.274079	-0.121765	1.92931	-0.093968	4.43564	0.494831		8.5	-1.24904	-0.327338	1.5005	0.112659	-0.373394	4.94839	-0.667162	9.77926	9.43815
	8.6	-0.571348	-0.6026	0.530851	-0.294472	-0.147987	1.78492	0.0797577	4.80953	0.532952		8.6	-1.27608	-0.385148	1.33029	0.157117	-0.317294	4.34513	-0.868977	10.0765	9.3519
	8.7	-0.599399	-0.69931	0.445335	-0.227287	-0.181759	1.64254	0.323169	4.7314	0.487486		8.7	-1.09285	-0.454197	1.13235	0.102838	-0.269439	4.22297	-0.788359	9.11045	8.92739
	8.8	-0.656986	-0.84641	0.424849	-0.0935684	-0.150303	1.67725	0.0200229	4.74893	0.450617		8.8	-1.21747	-0.505646	0.906416	0.100259	-0.177187	5.11224	-1.00547	8.90834	9.37091
	8.9	-0.730382	-0.932275	0.532043	-0.0840388	-0.14406	2.08556	-0.238232	4.31566	0.575985		8.9	-1.1605	-0.461658	0.702705	-0.134442	-0.316524	5.98774	-1.3078	9.08491	10.5248
	9	-0.705988	-0.955254	0.634442	-0.396721	-0.158855	1.65494	-0.0757114	4.7553	0.630447		9	-1.35028	-0.422917	0.663362	-0.111673	-0.360211	4.10343	-1.40007	7.64519	10.8234
	9.1	-0.646082	-0.983906	0.606923	-0.398099	-0.161349	1.85895	-0.0122142	4.60207	0.72196		9.1	-1.29424	-0.458461	0.529892	-0.355318	-0.0513245	4.04471	-1.23333	7.793	10.0882
	9.2	-0.691825	-1.03306	0.609924	-0.264869	-0.129584	1.49469	-0.137041	4.59836	0.989517		9.2	-1.30381	-0.281754	0.541538	-0.569266	0.255267	5.18539	-0.744039	8.1625	9.28756
	9.3	-0.53438	-1.06732	0.50344	-0.237371	-0.0704913	1.70422	-0.189801	4.34679	1.02719		9.3	-1.34301	0.0611809	0.581727	-0.336918	0.463859	4.20042	-1.00163	7.37988	9.22671
	9.4	-0.400202	-1.07295	0.474736	-0.265577	-0.110208	1.80476	-0.393167	4.29839	1.15726		9.4	-1.42711	0.295495	0.698275	-0.433164	0.529166	4.47344	-1.23043	7.10015	8.12123
	9.5	-0.415908	-1.10163	0.452439	-0.11073	-0.154308	1.53089	-0.361528	4.34744	0.990493		9.5	-1.45986	0.260001	0.798662	-0.440477	0.599594	3.17839	-1.00782	7.23591	7.51058
	9.6	-0.461741	-1.15624	0.417516	-0.158958	-0.204848	1.80084	-0.0532279	4.17028	1.0363		9.6	-1.4919	0.224718	0.816739	-0.472848	0.62772	3.12036	-1.04055	6.4109	7.18591
	9.7	-0.345569	-1.21133	0.349104	-0.109438	-0.253911	1.55213	0.0869336	4.10869	0.926693		9.7	-1.39943	0.129177	0.734617	-0.574877	0.681429	2.43989	-0.828429	6.45413	7.13748
	9.8	-0.406679	-1.21151	0.295682	-0.0697305	-0.268513	1.66568	0.204925	4.35335	0.809421		9.8	-1.30381	0.208323	0.68894	-0.705913	0.598599	3.63465	-1.04894	5.35371	5.43066
	9.9	-0.590569	-1.24136	0.255928	-0.00311951	-0.22343	1.69979	0.678603	4.62049	0.769893		9.9	-1.29728	0.077448	0.64488	-0.566606	0.524776	2.93773	-1.44158	6.62214	5.603
	10	-0.562314	-1.27664	0.291752	-0.176562	-0.149615	1.55044	0.742689	4.57075	0.609383		10	-1.21056	-0.028789	0.641781	-0.433987	0.3955	2.87271	-0.666746	6.90803	5.53034
	10.1	-0.593181	-1.3051	0.400696	-0.316231	-0.00524762	1.23047	1.24675	4.95266	0.415856		10.1	-0.877097	0.0288513	0.905015	-0.725382	0.152589	1.63053	-1.3335	8.07325	5.38145
	10.2	-0.568954	-1.25706	0.410689	-0.517194	0.0609088	1.39946	0.922149	4.69628	0.230443		10.2	-0.837279	0.156099	1.04523	-0.324096	-0.104036	2.57076	-1.23743	9.56225	5.56064
	10.3	-0.619002	-1.18642	0.400141	-0.64726	0.209272	1.11224	1.07157	5.07843	0.139257		10.3	-0.597179	0.575234	1.29643	-0.657131	-0.247539	2.4816	-1.22247	7.80522	6.25177
	10.4	-0.66392	-1.03917	0.38282	-0.790682	0.323197	1.4703	1.2657	4.74442	0.141566		10.4	-0.68241	0.889085	1.33166	-0.640341	-0.382042	3.22055	-1.4279	8.8602	7.41732
	10.5	-0.587498	-0.949529	0.463549	-0.728866	0.394777	1.3529	1.39347	4.61564	-0.0510638		10.5	-0.717447	0.809102	1.43837	-0.524098	-0.479418	4.5336	-1.56246	6.94235	6.33287
	10.6	-0.603481	-0.949306	0.442687	-0.594537	0.459327	1.28102	0.997518	4.15136	-0.106377		10.6	-0.689797	0.687776	1.41929	-0.683233	-0.660936	5.18019	-1.08616	8.94405	6.52501
	10.7	-0.679232	-0.947408	0.372512	-0.540452	0.472229	1.5182	1.12011	4.15461	-0.309074		10.7	-0.788721	0.547581	1.50479	-0.31563	-0.816231	6.42601	-1.34632	7.95467	6.026
	10.8	-0.764811	-0.965337	0.344871	-0.611475	0.473858	1.27073	1.14482	3.87098	-0.238643		10.8	-0.638285	0.40338	1.47095	-0.295029	-0.944524	5.35733	-1.23666	8.34118	6.68143
	10.9	-0.731573	-0.965706	0.295496	-0.573173	0.475658	1.46846	1.2707	3.23956	-0.0392084		10.9	-0.723655	0.252829	1.44231	-0.215206	-0.998081	6.27497	-1.46677	8.43598	6.12057
	11	-0.684387	-1.0516	0.239761	-0.37896	0.489267	1.03522	1.02565	3.83419	-0.06809		11	-0.723554	0.185219	1.46148	-0.360135	-1.14764	7.28626	-1.55182	9.47456	6.7896
	11.1	-0.681928	-1.05429	0.262143	-0.0386848	0.473536	1.02502	1.2848	3.71431	0.181882		11.1	-0.758534	0.351121	1.38546	-0.326024	-1.26075	6.32387	-1.60041	8.45081	6.01314
	11.2	-0.727782	-1.04566	0.295111	0.127362	0.430061	0.955049	0.769519	3.803	0.242177		11.2	-0.862258	0.532133	1.48186	-0.332177	-1.4087	7.41926	-1.41718	8.14628	7.1219
	11.3	-0.633998	-0.929888	0.312734	0.309484	0.367916	0.841983	0.913323	3.71493	0.331615		11.3	-0.896067	0.456212	1.62706	-0.341084	-1.57256	8.83822	-1.11867	7.57338	7.08796
	11.4	-0.65321	-0.817821	0.314507	0.242443	0.333386	0.962441	1.07328	4.03456	0.449949		11.4	-1.11795	0.329468	1.66164	-0.301319	-1.50094	7.99081	-1.07184	7.37255	6.6786
	11.5	-0.52091	-0.711538	0.266269	0.56057	0.319361	0.973897	0.961869	3.77607	0.558299		11.5	-0.950971	0.215246	1.81113	-0.502143	-1.60121	7.81616	-1.28436	8.00805	5.76161
	11.6	-0.472088	-0.835991	0.19996	0.680229	0.395067	0.917772	1.19004	3.91913	0.606036		11.6	-1.01219	0.146325	1.71905	-0.469729	-1.52646	9.64312	-1.72502	9.81527	5.83554
	11.7	-0.251638	-0.910709	0.17989	0.63493	0.414124	1.09535	0.95605	3.50118	0.61251		11.7	-0.956294	0.353342	1.53399	-0.327212	-1.43792	8.01711	-1.35115	10.1081	5.03853
	11.8	-0.325809	-0.997042	0.109749	0.779082	0.462102	0.786496	1.15877	3.49139	0.463904		11.8	-0.894356	0.530034	1.42771	-0.526767	-1.54359	8.40868	-1.8265	9.43737	4.61204
	11.9	-0.284183	-1.00926	-0.0123345	0.990371	0.424901	0.927418	1.04878	3.69201	0.38829		11.9	-0.940733	0.499503	1.21494	-0.612157	-1.53167	8.03874	-1.63551	9.35472	4.70932
	12	-0.301774	-1.03508	-0.0732443	1.05324	0.338645	0.958917	1.09406	3.38544	0.332962		12	-0.910312	0.433236	1.1835	-0.577762	-1.34216	8.12847	-1.89897	9.64442	4.58532
	12.1	-0.241175	-0.982729	-0.0966776	1.25501	0.280518	0.690413	1.10387	3.61656	0.45975		12.1	-1.15302	0.364788	1.20252	-0.615652	-1.06767	8.74511	-1.55667	8.63305	4.70907
	12.2	-0.318505	-0.866232	-0.147734	0.94186	0.290866	0.818348	1.18847	3.51247	0.392457		12.2	-1.09099	0.32646	1.18595	-0.851366	-1.11964	7.10124	-1.80769	7.82681	5.4121
	12.3	-0.378822	-0.827324	-0.210448	0.920456	0.263765	0.602646	1.22999	3.46882	0.478398		12.3	-1.08313	0.404862	1.1127	-0.686101	-1.1629	8.3378	-1.29673	6.44937	5.95565
	12.4	-0.491949	-0.737251	-0.229739	0.802573	0.270133	0.649049	1.09143	3.1321	0.539784		12.4	-0.971062	0.290613	0.985894	-0.757241	-1.34197	6.66082	-1.73604	8.01141	6.6863
	12.5	-0.578243	-0.699849	-0.212853	0.818852	0.26715	0.635119	1.11457	3.34845	0.308914		12.5	-1.10669	0.248909	0.875941	-0.727908	-1.3964	8.71904	-1.48784	7.24384	7.10629
	12.6	-0.643486	-0.716793	-0.114659	1.09309	0.253736	0.57219	0.876826	3.41413	0.28595		12.6	-1.15157	0.282675	0.749385	-1.01972	-1.47403	7.19061	-1.1211	6.8005	6.58117
	12.7	-0.6851	-0.693176	0.015102	1.16563	0.211801	0.67618	0.768335	3.10104	0.235107		12.7	-1.06592	0.18716	0.696652	-1.00747	-1.37263	9.0135	-1.54178	6.60283	6.55772
	12.8	-0.815677	-0.684073	0.0784234	1.40269	0.150324	0.666146	0.962033	3.27667	0.466166		12.8	-1.3591	0.22624	0.590453	-1.0974	-1.56631	7.182	-1.23197	7.46345	5.93767
	12.9	-0.78078	-0.561356	0.135674	1.38394	0.150198	0.644722	0.794314	3.10036	0.634657		12.9	-1.32505	0.143413	0.479423	-0.872773	-1.68211	7.44475	-0.183265	5.70816	5.31688
	13	-0.788305	-0.592252	0.0944832	1.3846	0.124792	0.349535	1.15198	3.05431	0.597158		13	-1.28521	0.05365	0.298761	-0.891183	-1.65671	6.7865	-0.27514	6.24333	6.35595
	13.1	-0.765928	-0.545748	0.0244983	1.33901	0.142638	0.710052	0.966389	2.82809	0.8307		13.1	-1.32417	-0.0279392	0.227222	-1.01917	-1.7994	7.34863	-0.524921	5.42764	6.01
	13.2	-0.803907	-0.615512	-0.0665406	1.13	0.113204	0.209964	1.01321	2.51747	1.05431		13.2	-1.34858	-0.180216	0.120183	-1.03678	-1.80748	7.76232	-0.251755	7.24722	6.68141
	13.3	-0.851203	-0.747693	-0.166738	0.984476	0.0754532	0.460259	0.916444	2.69377	1.0042		13.3	-1.2458	-0.169518	0.0744162	-0.647378	-1.82575	8.14251	-0.960421	5.89508	6.54017
	13.4	-0.779091	-0.821498	-0.265232	0.941706	0.0115182	0.0178306	1.20311	2.72879	0.995352		13.4	-1.31067	-0.0462518	-0.0504254	-0.561086	-1.87678	5.78848	-0.636095	5.40367	7.18863
	13.5	-0.847787	-0.849313	-0.36095	1.00592	-0.048764	0.0126408	0.868225	2.40451	1.0251		13.5	-1.2028	0.294024	-0.00019672	-0.679868	-1.99754	6.81137	-1.07044	5.01292	7.05576
	13.6	-0.797146	-0.776772	-0.42112	1.04869	-0.103211	0.137407	0.839189	1.9754	1.12665		13.6	-1.36609	0.531739	0.0908305	-0.674871	-2.17529	7.63477	-1.46032	3.66594	7.06372
	13.7	-0.792484	-0.734915	-0.45971	0.848717	-0.18086	-0.163349	0.607918	2.43571	0.968899		13.7	-1.34443	0.527859	0.321137	-0.536981	-2.19592	6.02394	-0.950502	4.63888	7.1353
	13.8	-0.713579	-0.687561	-0.522193	0.837542	-0.208196	-0.142819	0.590981	2.18682	1.151		13.8	-1.25939	0.493329	0.451052	-0.740984	-2.27641	7.02647	-0.985895	5.04481	6.19148
	13.9	-0.821289	-0.623468	-0.503575	0.503621	-0.22657	0.118708	0.654773	2.45612	0.871589		13.9	-1.42549	0.582302	0.604171	-0.605524	-2.21378	5.91941	-1.19545	4.01425	5.85848
	14	-0.720777	-0.656166	-0.490829	0.430712	-0.251779	0.0201242	0.607905	2.30256	0.785		14	-1.46145	0.589025	0.544075	-0.57619	-2.23056	4.94226	-1.13876	5.16347	5.96458
	14.1	-0.763192	-0.590265	-0.488235	0.324333	-0.188146	0.205471	0.533155	2.6748	0.802071		14.1	-1.34278	0.586978	0.72764	-0.596689	-2.19407	5.19063	-0.980283	5.22921	5.47317
	14.2	-0.798223	-0.389954	-0.439696	0.419953	-0.187902	0.0508326	0.795129	2.39768	0.709925		14.2	-1.33651	0.696021	0.907337	-0.66046	-2.12551	2.97986	-1.13422	6.64885	5.95085
	14.3	-0.787068	-0.220279	-0.398891	0.212786	-0.163377	-0.172269	0.369394	2.36355	0.844928		14.3	-1.36169	0.800667	0.91023	-0.938613	-2.11652	5.47104	-1.31867	7.21344	5.51249
	14.4	-0.808399	-0.261128	-0.402358	0.413021	-0.140868	0.066736	0.568002	2.20382	1.02498		14.4	-1.47286	0.866189	0.935107	-0.872695	-1.90485	4.1531	-1.70273	7.49891	4.83033
	14.5	-0.790118	-0.330422	-0.400221	0.325422	-0.171503	0.083943	0.413265	2.14193	1.11729		14.5	-1.29865	1.12883	0.901961	-0.946625	-1.65384	3.06063	-1.93261	8.91456	4.29176
	14.6	-0.720632	-0.417806	-0.501951	0.237398	-0.23995	-0.323404	0.678226	1.96392	1.30769		14.6	-1.36052	1.41989	0.855333	-0.934054	-1.34845	4.47036	-1.92027	10.1035	4.92039
	14.7	-0.695106	-0.457729	-0.572686	0.323349	-0.28624	-0.360191	0.421913	2.01014	1.09766		14.7	-1.37048	1.59567	0.900526	-0.821488	-0.918409	3.2423	-2.01965	10.829	6.23797
	14.8	-0.807572	-0.489412	-0.557129	0.422861	-0.229847	-0.410703	0.334991	2.11511	0.986794		14.8	-1.40563	1.91233	0.874467	-0.727593	-0.998052	3.91904	-1.6051	10.4538	6.54642
	14.9	-0.923061	-0.352346	-0.477721	0.698458	-0.174691	-0.335926	0.450555	1.75342	1.14333		14.9	-1.35843	1.98102	0.660862	-0.760954	-0.998488	5.05132	-2.04907	9.79156	5.77801
	15	-0.882398	-0.345093	-0.430226	0.511352	-0.209249	-0.383181	0.420008	1.95146	0.883445		15	-1.17971	1.86632	0.632357	-0.623924	-0.943552	4.83213	-1.3855	11.0909	5.65315

## Sheet: B_OSC_GCaMP6s_SniffLim_AUC05
	Extended Data Figure 5 b) Changes in MSVGLUT2 neuronal activity induced by sniffing Limonene displayed as AUC
		Wash	Limonene
	Mouse 1	3.516	-0.244046
	Mouse 2	3.91111	3.41006
	Mouse 3	4.08696	9.87956
	Mouse 4	1.8788	1.09089
	Mouse 5	1.50438	2.33878
	Mouse 6	5.05735	14.8066
	Mouse 7	11.424	8.37211
	Mouse 8	12.1138	37.239
	Mouse 9	1.47395	33.2545
	Paired t test
	P value	0.1296
	P value summary	ns
	Significantly different (P < 0.05)?	No
	One- or two-tailed P value?	Two-tailed
	t, df	t=1,690, df=8
	Number of pairs	9
	How big is the difference?
	Mean of differences (D - A)	7.242
	SD of differences	12.86
	SEM of differences	4.286
	95% confidence interval	-2,642 to 17,13
	R squared (partial eta squared)	0.263
	How effective was the pairing?
	Correlation coefficient (r)	0.3975
	P value (one tailed)	0.1447
	P value summary	ns
	Was the pairing significantly effective?	No

## Sheet: C_OSC_GCaMP6s_SniffGeraniol
	Extended Data Figure 5 c) Changes in MSVGLUT2 neuronal activity induced by sniffing Geraniol [zscore]
		Wash									Geraniol1
	Time [s]	Mouse 1	Mouse 2	Mouse 3	Mouse 4	Mouse 5	Mouse 6	Mouse 7	Mouse 8	Mouse 9	Mouse 1	Mouse 2	Mouse 3	Mouse 4	Mouse 5	Mouse 6	Mouse 7	Mouse 8	Mouse 9
	-10	0.726438	-0.388875	0.537052	0.26905	-0.670432	-0.386043	-0.28928	0.0532314	0.308119	0.726438	-0.388875	0.537052	0.26905	-0.670432	0.9021	-0.90728	0.381219	-1.24803
	-9.9	0.417029	-0.378872	0.558862	0.211593	-0.732725	-0.466982	-0.491877	0.0387917	0.149298	0.417029	-0.378872	0.558862	0.211593	-0.732725	0.82914	-0.706165	0.395356	-1.31355
	-9.8	0.547914	-0.452608	0.546571	0.191067	-0.735798	-0.203683	-0.49545	-0.00337295	0.131693	0.547914	-0.452608	0.546571	0.191067	-0.735798	1.01778	-0.390571	0.330378	-1.20719
	-9.7	0.102085	-0.513551	0.465008	0.144411	-0.77947	-0.517754	-0.488523	-0.0775689	-0.00306767	0.102085	-0.513551	0.465008	0.144411	-0.77947	1.85054	-0.736695	0.153611	-1.17077
	-9.6	0.475215	-0.342437	0.415453	0.223798	-0.842708	0.191204	-0.659693	-0.128348	0.00545468	0.475215	-0.342437	0.415453	0.223798	0.0638223	0.622201	-0.131211	0.115503	-1.20397
	-9.5	-0.0648587	-0.22208	0.325962	0.0599487	-0.876289	-0.690452	-0.39706	-0.120328	0.033879	-0.0648587	-0.22208	0.325962	0.0599487	0.0992768	2.1546	0.0178214	0.151219	-0.985541
	-9.4	0.264146	-0.0712655	0.315606	0.00328045	-0.86158	-0.187107	-0.545397	-0.20793	0.223921	0.264146	0.108174	0.315606	0.00328045	0.293551	0.89668	-0.0241778	0.141627	-0.893542
	-9.3	-0.24592	-0.0936215	0.224339	-0.0241733	-0.74007	-0.378004	-0.219608	-0.284257	0.241855	-0.24592	0.339948	0.224339	0.243168	0.662692	0.0427757	0.00444333	0.124023	-0.832927
	-9.2	0.248166	-0.265708	0.180152	-0.0171172	-0.524261	-0.0174558	-0.426153	-0.274364	0.186662	0.248166	-0.265708	0.180152	0.464524	0.938159	0.0625258	0.0897904	0.0236426	-0.954581
	-9.1	0.310772	-0.323606	0.247005	-0.0687542	-0.395005	-0.618177	-0.271926	-0.30245	0.0765024	0.310772	0.722074	0.247005	0.574556	1.25102	0.263843	0.289731	-0.00716876	-0.974322
	-9	0.0471642	-0.419666	0.326399	-0.142943	-0.293199	-0.325808	-0.651445	-0.357709	0.123455	0.0471642	0.876044	0.326399	0.608168	1.69174	0.350878	-0.397227	-0.000130194	-1.12346
	-8.9	0.427736	-0.547855	0.324839	-0.12064	-0.350743	-0.201662	-0.473046	-0.310025	0.0865534	0.427736	1.13053	0.324839	0.476953	2.16827	1.03247	-0.0455192	-0.0133766	-1.07715
	-8.8	-0.183399	-0.52771	0.285579	-0.0220074	-0.404957	-0.551458	-0.375666	-0.319573	0.184726	-0.1834	0.862278	0.285579	0.352488	2.33312	0.298764	-0.0937445	0.0681489	-1.1987
	-8.7	0.310975	-0.44622	0.232616	0.0782219	-0.46283	-0.346936	-0.606908	-0.244711	0.267755	0.310975	0.503769	0.232616	0.0782219	2.38014	1.43505	-0.0468789	0.162916	-1.21846
	-8.6	0.0575012	-0.484919	0.18791	0.162534	-0.514292	-0.372533	-0.475082	-0.276547	0.418392	0.0575012	0.186302	0.18791	0.162534	2.41565	0.700059	0.0736481	0.395977	-1.12876
	-8.5	-0.280415	-0.562582	0.187314	0.28095	-0.570627	0.105679	-0.181317	-0.30487	0.365781	-0.280415	0.125752	0.187314	0.28095	-0.570627	0.302505	-0.0537378	0.394167	-1.07394
	-8.4	-0.0684054	-0.622699	0.234608	0.253743	-0.638257	0.132146	-0.661548	-0.38133	0.212762	-0.0684054	-0.622699	0.234608	0.253743	-0.638257	-0.600169	-0.18422	0.165962	-1.15469
	-8.3	-0.0341953	-0.549118	0.272977	0.19453	-0.702784	-0.0194266	-0.537587	-0.426741	0.135958	-0.0341953	-0.272126	0.272977	0.19453	2.24094	-0.544729	0.0276181	0.186737	-1.09604
	-8.2	-0.0635491	-0.572268	0.236527	0.298124	-0.713216	-0.548733	-0.478552	-0.477148	0.0794957	-0.284428	-0.572268	0.236527	0.298124	2.12375	0.150466	-0.376693	0.145945	-0.825666
	-8.1	-0.00434303	-0.552721	0.187043	0.256127	-0.701944	-0.172891	-0.381305	-0.516252	-0.0802351	-0.00434303	0.284442	0.187043	0.256127	2.031	-0.211642	0.192105	0.175489	-0.261333
	-8	-0.128793	-0.47272	0.221081	0.23216	-0.702964	-0.541489	-0.292827	-0.571019	-0.0910742	-0.128793	-0.47272	0.221081	0.23216	2.02099	0.00717865	-0.296055	0.138427	-0.00232907
	-7.9	-0.0124117	-0.481656	0.219826	0.192353	-0.690088	-0.480991	-0.550674	-0.516419	-0.0538962	-1.23885	-0.481656	0.219826	0.192353	1.97887	0.4602	0.00915728	-0.0526633	-0.0416851
	-7.8	-0.318916	-0.336406	0.205622	0.179637	-0.625615	-0.0613145	-0.536527	-0.487954	-0.0475832	-0.874718	-0.389951	0.205622	0.179637	1.82875	0.271637	-0.42635	0.0047973	0.0468621
	-7.7	0.144098	-0.263632	0.170225	0.132849	-0.53149	-0.582133	-0.0955407	-0.364035	0.0440021	0.144098	-0.263632	0.170225	0.132849	1.59866	0.0832195	-0.68281	-0.171806	-0.0891445
	-7.6	-0.177355	-0.361515	0.219645	0.0379854	-0.504055	0.0235645	-0.349279	-0.322129	0.0296093	-0.177355	-0.361515	0.219645	0.0379855	1.36543	-0.844444	-0.245909	-0.0705862	-0.243875
	-7.5	-0.0890197	-0.324412	0.221524	-0.082778	-0.505211	-0.831137	-0.641381	-0.192423	0.125643	-0.0890197	-0.324412	0.221524	1.9011	1.08143	-0.785517	-0.742113	-0.213923	-0.490048
	-7.4	0.073516	-0.333158	0.200897	-0.168393	-0.51927	-0.120496	-0.322653	-0.162422	0.142103	0.073516	-0.333158	0.200897	2.13051	0.913251	-0.681322	-0.381487	-0.230832	-0.611487
	-7.3	0.352487	-0.186774	0.281739	-0.199883	-0.405693	-0.042864	-0.27241	-0.160164	0.106619	0.352487	-0.186774	0.281739	2.14553	0.678544	-0.352921	-0.554422	-0.145448	-0.604448
	-7.2	0.068936	-0.262152	0.252361	-0.257274	-0.322249	0.015892	-0.600307	-0.224318	0.0998167	0.068936	-0.262152	0.252361	1.87449	-0.322249	-0.502611	-0.657803	-0.162178	-0.440427
	-7.1	-0.0455894	-0.307613	0.309117	-0.296102	-0.292207	-0.0220413	-0.648826	-0.234674	0.0821866	-0.0455894	-0.613603	0.309117	1.60376	0.69882	-0.57881	-0.256737	-0.109627	-0.401922
	-7	0.0645736	-0.311919	0.292813	-0.242563	-0.310491	-0.283826	-0.681659	-0.266372	0.065287	0.0645736	-0.311919	0.292813	1.67092	0.577146	-1.07051	-0.489235	-0.00764979	-0.383184
	-6.9	-0.0690899	-0.156265	0.244523	-0.17361	-0.305114	0.329224	-0.49643	-0.3366	-0.0276703	-0.0690899	-0.156265	0.244523	1.40267	0.507777	-1.5514	-0.102813	-0.0471381	-0.346445
	-6.8	-0.180172	-0.226368	0.262804	-0.067645	-0.318755	-0.229848	-0.0817067	-0.405714	-0.00984409	-0.180172	-0.226368	0.262804	1.57477	0.43833	-1.33331	-0.322215	-0.039464	-0.340801
	-6.7	-0.577057	-0.259493	0.238532	-0.0121798	-0.337023	-0.672107	0.233928	-0.426537	0.0754298	-1.52422	-0.259493	0.238532	1.70304	0.284288	-0.445864	-0.152094	-0.109299	-0.51177
	-6.6	-0.514781	-0.289497	0.213387	0.04817	-0.397021	-0.151844	0.421865	-0.426563	0.225516	-0.514781	-0.289497	0.213387	1.76082	0.11981	-0.396136	-0.411156	-0.16894	-0.584351
	-6.5	-0.570553	-0.357854	0.17617	0.062916	-0.392997	-0.0247119	0.521159	-0.473346	0.290358	-0.570553	-0.357854	0.17617	1.87446	-0.392997	-0.117991	-0.686458	-0.294312	-0.642889
	-6.4	-0.460234	-0.256733	0.118663	0.190009	-0.398294	-0.304517	0.69517	-0.500946	0.261758	-0.460234	-0.256733	1.45413	0.190009	-0.398294	-0.013391	-0.75976	-0.35558	-0.668482
	-6.3	-0.594783	-0.444817	0.129361	0.239469	-0.402221	-0.259873	0.998047	-0.475404	0.407769	-0.594783	-0.444817	1.43411	0.239469	-0.402221	-0.97548	-0.508591	-0.456432	-0.778152
	-6.2	-0.06881	-0.415258	0.0729222	0.240473	-0.390872	-0.133998	0.686305	-0.494532	0.464704	-0.06881	-0.415258	0.0729222	0.240473	-0.390872	0.328928	-0.418765	-0.549648	-0.908909
	-6.1	-0.463381	-0.42382	0.0515913	0.191251	-0.299802	0.065662	0.65899	-0.553193	0.338442	-0.463381	-0.42382	0.0515913	0.191251	-0.299802	-0.565064	-0.68242	-0.588911	-1.04164
	-6	-0.144071	-0.541217	0.0439718	0.259312	-0.2702	0.00551658	0.785595	-0.543069	0.155244	-0.144071	-0.541217	0.0439718	2.07342	-0.2702	-0.594763	-0.553533	-0.585205	-1.12268
	-5.9	-0.131757	-0.536851	-0.00716618	0.304442	-0.26383	-0.214573	0.921344	-0.553311	0.0475963	-0.131757	-0.536851	1.09623	0.304442	-0.26383	-1.91009	-0.754884	-0.53909	-1.10915
	-5.8	-0.227227	-0.628756	-0.0416197	0.282765	-0.179828	0.0424678	1.00484	-0.560479	-0.0705752	-0.227227	-0.628756	1.36859	0.282765	-0.179828	-0.539384	-0.125098	-0.517802	-1.10928
	-5.7	-0.268439	-0.57467	-0.0873768	0.286207	-0.0599506	0.281649	0.975181	-0.558479	-0.125345	-0.268439	-0.57467	1.88435	0.286207	-0.0599506	-1.60521	-0.730714	-0.475773	-1.15992
	-5.6	-0.401232	-0.4753	-0.0828525	0.30297	0.00506347	0.159752	1.24157	-0.620565	-0.0262122	-0.401232	-0.4753	2.18277	0.30297	0.00506347	-1.29457	-0.71123	-0.540537	-1.08649
	-5.5	-0.326754	-0.507988	-0.167159	0.353204	0.123101	0.160606	0.857122	-0.659058	-0.0331637	-0.326754	-0.507988	2.14677	0.353204	0.123101	-1.92557	-0.717193	-0.629351	-1.02749
	-5.4	-0.612735	-0.280631	-0.224663	0.344597	0.229818	-0.0268909	0.581608	-0.671297	-0.00747292	-0.612735	-0.280631	1.95783	0.344597	0.229818	-1.09221	-0.713222	-0.608196	-0.523326
	-5.3	-0.513297	-0.232787	-0.28579	0.346275	0.278329	0.278178	0.579013	-0.699912	0.00233859	-0.513297	-0.232787	2.10727	0.346275	0.278329	-1.90226	-0.631915	-0.659175	-0.365188
	-5.2	-0.261261	-0.178399	-0.376359	0.284839	0.214104	-0.165588	0.708577	-0.679568	0.00493904	-0.261261	-0.178399	2.20242	0.284839	0.214104	-1.30319	-0.201857	-0.769611	-0.283853
	-5.1	-0.49317	-0.335617	-0.368319	0.223534	0.129001	0.07904	0.442434	-0.686975	0.0107426	-0.49317	-0.335617	2.16236	0.223534	0.129001	-1.32187	-0.258257	-0.778401	-0.345408
	-5	-0.532407	-0.14186	-0.26716	0.0575165	0.013462	-0.244089	0.637576	-0.714801	0.0269294	0.359745	-0.14186	2.02389	0.0575165	0.013462	-0.37164	-0.407825	-0.841767	-0.454075
	-4.9	-0.339513	-0.0964119	-0.222707	0.0511263	-0.0693618	-0.706218	0.481195	-0.723294	0.0229231	-0.339513	-0.0964119	2.03596	0.0511263	-1.08433	-1.2356	0.03277	-0.850612	-0.60472
	-4.8	-0.167295	-0.153771	-0.267857	0.0634724	-0.128793	0.0343648	0.371921	-0.738792	-0.000202553	1.45136	0.171874	1.85301	0.0634724	-0.128793	-1.24986	-0.831184	-1.05613	-0.78406
	-4.7	-0.381229	-0.0202888	-0.272387	0.162185	-0.100917	-0.244403	0.322745	-0.721477	-0.00662392	1.50655	1.08897	-0.272387	1.10113	-1.17457	-2.69633	-0.470031	-0.96302	-0.696362
	-4.6	-0.220526	-0.139098	-0.307423	0.172691	-0.161545	-0.236088	0.595949	-0.73617	-0.126161	1.18534	1.16401	1.51467	0.172691	-0.161545	-1.9448	-0.580501	-1.03887	-0.68349
	-4.5	-0.363084	-0.173071	-0.273205	0.159952	-0.233242	-0.431824	0.591674	-0.723308	-0.241734	1.90103	0.884717	1.28187	0.159952	-0.233242	-1.44828	-0.31877	-1.01773	-0.542301
	-4.4	-0.450518	-0.0763052	-0.229933	0.0362596	-0.205939	-0.310735	0.221913	-0.748093	-0.309845	-0.450518	1.02158	1.45517	0.0362596	-0.205939	-2.37608	-0.506009	-0.985554	-0.637206
	-4.3	-0.309582	-0.0416916	-0.126856	-0.0834342	-0.179792	-0.056857	0.290484	-0.737266	-0.358037	3.88272	0.939845	-0.126856	0.682862	-0.179792	-1.6298	-0.233665	-0.899332	-0.697547
	-4.2	-0.148161	-0.103337	0.0595767	-0.0245247	-0.172287	-0.0134536	0.45395	-0.776061	-0.289747	2.36255	0.350539	0.0595767	0.468521	-0.172287	-1.66318	-0.497317	-0.933014	-0.864721
	-4.1	-0.56203	-0.119555	0.2096	-0.0242141	-0.250864	0.382955	0.587563	-0.794162	-0.0691096	2.22487	0.571158	1.42223	0.622655	0.00506083	-1.04615	-0.174024	-0.904394	-0.730705
	-4	-0.39286	-0.0541268	0.265151	-0.0716029	-0.305161	0.392554	0.467906	-0.801873	-0.0812163	2.01998	0.844844	0.265151	0.645748	0.194861	-1.60366	-0.404469	-0.942223	-0.406614
	-3.9	-0.451846	-0.0578448	0.367313	-0.165389	-0.376361	-0.434874	0.209245	-0.712602	-0.229969	1.83216	1.84069	0.367313	0.876684	0.262789	-0.234541	-0.567184	-1.06	-0.62848
	-3.8	-0.653866	-0.0315071	0.365048	-0.136093	-0.443276	0.0210485	0.410012	-0.654438	-0.309651	1.72305	1.28856	0.365048	0.894208	0.502961	0.0711532	-0.554242	-1.07925	-0.734368
	-3.7	-0.517592	-0.0624974	0.339087	-0.232379	-0.492286	-0.548082	0.380599	-0.63866	-0.366337	1.17149	0.920771	0.339087	0.919335	0.797446	-0.220265	-0.739351	-1.02992	-1.0527
	-3.6	-0.459197	-0.058839	0.271816	-0.295752	-0.491791	0.259752	0.315778	-0.684805	-0.367369	1.51728	0.740298	0.271816	-0.295752	1.06624	-0.269814	-0.418048	-1.06129	-1.00319
	-3.5	-0.648695	0.161818	0.166467	-0.308315	-0.560645	-0.146756	0.294199	-0.731235	-0.356764	1.80872	0.161818	0.166467	0.637039	1.49396	-1.03164	-0.688062	-0.929167	-0.645209
	-3.4	-0.710398	0.450365	0.101665	-0.29427	-0.56638	0.339408	0.15418	-0.745225	-0.313467	1.2528	0.450365	1.43236	0.366188	1.76087	-0.852494	-0.515393	-0.867484	-0.215112
	-3.3	-0.663508	0.391458	-0.031794	-0.373009	-0.604655	-0.297941	0.272583	-0.708984	-0.339037	1.25896	0.391458	-0.031794	0.324328	1.98448	-0.521917	-0.383426	-0.893651	-0.188268
	-3.2	-0.727001	0.500577	-0.0446369	-0.396185	-0.650976	-0.451504	0.17066	-0.645994	-0.397339	-0.727001	0.500577	1.31157	0.190598	2.04733	-1.08458	-0.753463	-0.967459	-0.226495
	-3.1	-0.399687	0.436546	-0.124288	-0.349363	-0.712793	-0.327078	0.15298	-0.577653	-0.396957	0.847218	0.436546	1.26485	0.0266316	2.057	-0.435368	-0.951944	-1.01863	-0.309483
	-3	-0.569071	0.384364	-0.147426	-0.293252	-0.786171	-0.173197	0.0701049	-0.585204	-0.388985	0.777407	0.384364	1.24171	-0.293252	2.11259	-1.42444	-0.369145	-0.968907	-0.356537
	-2.9	-0.589458	0.288862	-0.147881	-0.305163	-0.85494	-0.151721	0.278262	-0.622877	-0.416577	-0.589458	0.288862	1.18024	-0.305163	-0.85494	-0.0674042	-0.386749	-1.02258	-0.515099
	-2.8	-0.791484	0.351061	-0.191437	-0.178077	-0.908646	-0.562225	0.00530407	-0.655177	-0.402059	0.564777	0.351061	1.34854	-0.178077	1.91485	-0.900568	-0.632462	-0.974932	-0.66199
	-2.7	-0.85116	0.210097	-0.199665	-0.262418	-0.959146	-0.0848953	0.0718695	-0.618897	-0.333556	0.0731423	0.210097	1.29178	-0.262418	1.92735	0.648428	-0.43192	-1.09311	-0.860299
	-2.6	-0.594815	0.290625	-0.240852	-0.324792	-0.957763	-0.776185	0.150654	-0.63891	-0.307186	0.31434	0.290625	1.3501	-0.324792	1.77017	-0.518861	-0.382993	-1.16342	-0.86906
	-2.5	-0.478131	0.220064	-0.291938	-0.426746	-0.973799	-0.184559	0.598823	-0.65482	-0.341935	-0.478131	0.220064	1.14057	-0.426746	-0.973799	-0.354579	-0.186505	-1.19343	-0.685125
	-2.4	-0.245814	0.221486	-0.359176	-0.450634	-0.981573	-0.303934	0.296534	-0.576793	-0.26618	0.205731	0.221486	1.07627	-0.450634	1.59255	-0.583388	-0.578086	-1.19529	-0.92895
	-2.3	-0.364284	0.235681	-0.441614	-0.564751	-0.994556	-0.893004	0.31587	-0.637606	-0.1928	-0.177329	0.235681	0.974112	-0.564751	1.66223	0.0114861	-0.459051	-1.21092	-1.04612
	-2.2	-0.488758	0.270514	-0.469782	-0.52553	-1.01381	0.139358	0.0840208	-0.672752	-0.268458	-0.5761	0.270514	0.907962	-0.52553	1.86391	-1.82879	-0.214614	-1.35595	-1.22733
	-2.1	-0.116861	0.404141	-0.462348	-0.471152	-1.01232	-0.275611	0.353506	-0.677809	-0.272388	-0.116861	0.404141	0.752472	-0.471152	2.10494	-0.461772	-0.816921	-1.24876	-1.31943
	-2	-0.526481	0.318186	-0.545179	-0.403287	-1.06864	-0.667222	0.238564	-0.639299	-0.20937	-0.526481	0.318186	0.623422	-0.403287	2.27235	-1.42283	-0.46807	-1.20366	-1.30302
	-1.9	-0.0451921	0.321207	-0.578729	-0.19983	-1.09886	-0.327285	0.129028	-0.642978	0.00510568	-0.0451921	0.321207	0.492203	-0.19983	2.47895	-1.09644	-0.195111	-1.36142	-1.49271
	-1.8	-0.335741	0.261767	-0.586056	-0.151115	-1.16076	-0.621527	0.110764	-0.664359	0.080446	-0.942791	0.261767	0.388526	-0.151115	2.41169	0.322905	-0.525748	-1.14666	-1.47449
	-1.7	-0.0431721	0.0775113	-0.578911	-0.17987	-1.15131	-0.64751	-0.195041	-0.71629	0.172257	-0.0431721	0.0775113	0.242881	-0.17987	2.23967	-0.270511	-0.743754	-1.29053	-1.51696
	-1.6	-0.00918998	0.132121	-0.620548	-0.100137	-1.08531	-0.534583	0.584743	-0.719135	0.351202	-1.64184	0.132121	0.215018	-0.100137	2.06525	-0.970619	-0.340314	-1.19861	-1.42785
	-1.5	0.150214	0.126233	-0.582606	-0.0486572	-1.09085	-0.713055	0.309797	-0.695173	0.444449	0.150214	0.126233	0.111817	-0.0486572	1.95	-0.20468	-0.61263	-1.21722	-1.41714
	-1.4	0.083899	0.134768	-0.641669	0.11989	-1.03798	-0.927096	0.379945	-0.74886	0.325232	0.083899	0.134768	0.11352	0.11989	1.95216	-1.12922	-0.479176	-1.14682	-1.40784
	-1.3	0.055199	0.152531	-0.687993	0.224161	-0.996726	-0.740184	0.252517	-0.756328	0.206329	0.055199	0.152531	0.242524	0.224161	1.95127	-0.430088	0.138558	-0.963817	-1.54688
	-1.2	-0.0473685	-0.0544783	-0.738135	0.423458	-0.990072	-0.615381	0.250429	-0.767923	0.103939	-0.0473685	2.74503	0.365737	0.423458	2.01535	-0.923267	0.366032	-1.09033	-1.44561
	-1.1	0.133211	-0.146891	-0.763367	0.464621	-0.973424	-0.385615	0.296826	-0.796758	-0.0476099	0.133211	-0.146891	0.524634	0.464621	1.85382	-2.3707	0.590773	-1.07919	-1.21724
	-1	0.131898	-0.202662	-0.778228	0.566662	-0.909309	-0.32775	0.550943	-0.832357	-0.155974	0.131898	2.38315	0.405582	0.566662	1.55437	-1.17572	0.492917	-1.13415	-0.793862
	-0.9	-0.261517	0.0400343	-0.856314	0.639972	-0.90734	0.0385314	1.01136	-0.862468	-0.129602	-0.261517	0.0400343	0.718213	0.639972	1.33614	-1.83342	0.561467	-1.04785	-0.562653
	-0.8	-0.374421	0.148228	-0.845122	0.672522	-0.881875	-0.45917	0.917003	-0.861117	-0.108023	-0.550104	0.148228	0.777619	0.672522	1.2267	-1.94341	0.0931734	-0.996547	-0.369831
	-0.7	-0.0847044	0.263766	-0.84972	0.866093	-0.882585	-0.559857	1.0991	-0.86696	-0.15299	-0.0847044	0.263766	0.916612	0.866093	1.10021	-1.25907	0.0464517	-0.977935	-0.152822
	-0.6	0.150558	0.39821	-0.852031	0.906114	-0.827923	0.0920121	0.981084	-0.875709	-0.266391	0.150558	0.39821	0.912602	0.906114	-0.827923	-1.12367	-0.314116	-0.903279	-0.207609
	-0.5	-0.266176	0.344308	-0.871094	0.903519	-0.693294	-0.266491	1.99684	-0.885586	-0.290861	-0.266176	0.344308	0.953953	0.903519	0.746403	-0.483967	-0.167944	-0.98315	-0.350896
	-0.4	0.256782	0.301718	-0.823421	0.724283	-0.467504	-0.469764	1.86162	-0.877378	-0.331105	0.256782	0.301718	0.830472	0.724283	0.652483	-0.734066	-0.0530686	-1.14894	-0.45531
	-0.3	-0.0948635	0.401536	-0.824348	0.568127	-0.307783	-0.564652	1.90236	-0.856624	-0.336089	-0.0948635	0.401536	0.915321	0.568127	-0.307783	-1.165	-0.368299	-1.08582	-0.718866
	-0.2	0.471355	0.390786	-0.815885	0.558254	-0.114312	-0.603858	2.22038	-0.827652	-0.426218	0.471355	0.390786	0.601888	0.558254	-0.114312	-1.38562	0.501474	-1.16329	-0.860699
	-0.1	0.437048	0.341928	-0.770655	0.469064	0.044603	-0.624681	2.10046	-0.749613	-0.443968	0.437048	0.341928	0.620587	0.469064	0.044603	-1.36152	0.0151509	-0.823794	-1.09889
	0	0.247592	0.127443	-0.746844	0.421187	0.0815902	-0.697919	2.74238	-0.702703	-0.510917	0.247592	0.127443	0.351864	0.421187	0.0815902	-1.49159	0.742831	-0.527025	-1.20131
	0.1	0.306716	-0.0661285	-0.715126	0.323182	0.108701	-0.833852	2.96603	-0.63373	-0.308128	0.306716	1.115	0.404758	0.323182	0.108701	-1.21746	0.281786	-0.497395	-1.35963
	0.2	0.143315	-0.166265	-0.663892	0.248863	0.127138	-0.28219	2.9029	-0.627361	-0.228223	0.143315	-0.166265	-0.663892	0.248863	0.127138	-0.592941	0.0429132	-0.259639	-1.41658
	0.3	0.3179	-0.167418	-0.610134	0.219845	0.189895	-0.602551	3.99775	-0.65972	-0.134646	0.3179	1.32561	0.119081	0.219845	0.189895	-0.752462	-0.00668088	0.358081	-1.34888
	0.4	0.37498	-0.412698	-0.640882	0.177544	0.181565	-0.221823	3.63787	-0.676211	-0.00251684	0.37498	0.779318	-0.640882	0.177544	0.181565	-1.27009	-0.180283	0.913706	-0.525154
	0.5	0.172169	-0.423136	-0.600953	0.245552	0.279501	-0.681343	3.90926	-0.642918	0.212614	0.948475	0.572122	0.337686	0.245552	0.279501	-0.843771	0.0742285	1.47673	0.142912
	0.6	0.00940213	-0.432178	-0.473888	0.366173	0.355374	-0.949413	3.44114	-0.602925	0.442381	0.00940214	0.600124	1.39503	0.366173	0.355374	-0.389852	0.0356672	2.3224	0.996623
	0.7	-0.0897086	-0.515968	-0.446902	0.418512	0.397816	-0.153003	3.63007	-0.612214	0.769339	2.53589	0.313685	2.47426	0.418512	0.262388	-0.302829	0.0312464	3.2524	1.81234
	0.8	0.30387	-0.471004	-0.415787	0.424693	0.384816	-0.52874	3.84688	-0.551047	1.30421	0.30387	0.252261	3.28184	0.424693	0.376151	-0.468674	0.0489888	3.95915	2.11008
	0.9	0.488022	-0.428405	-0.353443	0.465309	0.501606	-0.233207	3.56306	-0.462266	1.61871	0.488022	0.492633	-0.353443	0.465309	0.501606	-0.482705	0.284799	4.4375	2.39428
	1	0.608577	-0.371219	-0.221686	0.572468	0.742343	-0.664843	3.46532	-0.297024	1.6896	0.608577	0.17369	-0.221686	0.572468	0.742343	-0.549538	-0.0889086	5.20167	2.63044
	1.1	0.480208	-0.508789	-0.129998	0.49069	0.943396	-0.139392	3.95027	-0.195416	1.56205	0.480208	-0.508789	5.15062	0.49069	0.943396	-0.741371	0.287333	5.96873	2.93034
	1.2	0.76128	-0.560045	-0.00545453	0.354277	1.09915	-0.169177	4.09803	-0.14635	1.38214	2.66469	0.0816987	5.25435	0.354277	1.09915	-0.761778	0.551936	6.91214	3.39921
	1.3	0.249048	-0.618838	0.0321763	0.333404	1.12296	0.146507	3.90015	-0.0144597	1.26332	0.249048	-0.618838	0.0321763	0.333404	1.12296	-0.472914	2.61681	7.42652	3.8208
	1.4	0.867606	-0.543396	0.228459	0.338484	1.12909	0.170148	4.29381	0.104204	1.04163	0.867606	0.033197	0.228459	0.439798	1.12909	-0.714353	3.27165	7.9648	4.05253
	1.5	0.981602	-0.347878	0.40128	0.459603	1.25645	0.0588395	4.44327	0.32888	0.962363	0.981602	0.537073	0.40128	0.459603	1.25645	-0.725412	3.27204	8.48653	4.44315
	1.6	1.01377	-0.215906	0.663679	0.709618	1.41428	-0.245398	4.78438	0.560694	0.935334	1.01377	1.42808	0.663679	0.709618	1.41428	-0.510343	3.38824	8.51586	4.82031
	1.7	0.928317	-0.161034	0.788675	0.794574	1.4905	0.134233	4.52919	0.726971	1.07455	0.928317	1.43393	0.788675	0.794574	1.4905	0.497333	3.67214	8.22075	4.72075
	1.8	1.33044	-0.0520861	0.969528	0.760906	1.63862	0.183063	4.48403	0.794025	1.29376	1.33044	-0.0520862	0.969528	0.760906	1.63862	0.454571	4.04807	8.04397	5.30655
	1.9	1.41101	-0.0108061	1.03741	0.907796	1.80684	-0.322817	4.13236	0.786	1.6166	1.41101	1.58779	1.03741	0.907796	1.80684	1.06772	4.97193	8.10528	5.51263
	2	1.48369	0.118824	1.21203	0.949864	1.97339	0.0166897	4.02554	0.721529	1.69145	1.48369	0.118824	1.21203	0.949864	1.97339	0.218186	5.25999	8.06217	5.71787
	2.1	1.33447	0.207544	1.34993	1.21312	2.07761	0.290461	4.21196	0.729026	1.76019	1.33447	0.207544	1.34993	1.21312	2.07761	1.40361	4.9788	8.34581	5.88009
	2.2	1.66406	0.269526	1.40738	1.28465	2.18524	0.539296	4.35281	0.817263	1.66155	1.66406	0.269526	1.40738	1.28465	2.18524	-0.0497091	5.25842	8.18301	5.83841
	2.3	1.49932	0.400544	1.60589	1.38221	2.33118	0.734463	4.06272	0.785232	1.52556	1.49932	0.400544	1.60589	1.38221	2.33118	0.48037	4.74563	7.8818	5.6884
	2.4	1.34313	0.342734	1.87939	1.43228	2.30619	0.597428	3.55674	0.78519	1.33939	1.34313	0.791868	1.87939	1.43228	2.30619	-0.441154	4.99515	7.85854	5.46824
	2.5	1.41365	0.210894	1.94762	1.46355	2.35878	0.108984	3.96351	0.731985	1.17064	1.41365	0.210894	1.94762	1.46355	2.35878	1.1504	5.34505	7.6499	5.57159
	2.6	1.42696	0.0887324	2.03231	1.56383	2.47396	-0.108826	3.6717	0.664887	1.00633	1.42696	0.0887324	2.03231	1.56383	2.47396	0.591996	5.46044	7.72505	5.18437
	2.7	1.35477	0.111142	2.06617	1.74422	2.53099	0.0674331	3.65782	0.756708	1.01853	1.35477	0.111142	2.06617	1.74422	2.53099	0.75531	4.88919	8.1975	4.62761
	2.8	1.14754	0.0226022	2.01943	1.87109	2.42449	0.362209	3.28879	0.817671	1.03674	1.14754	0.0226022	2.01943	1.87109	2.42449	0.720424	4.8918	8.57738	4.15629
	2.9	1.18986	0.100376	1.90454	1.77377	2.2013	0.226891	3.48579	0.868663	1.00414	1.18986	0.100376	1.90454	1.77377	2.2013	1.54631	4.83391	8.84566	3.87021
	3	1.29804	0.199165	1.76525	1.5798	2.04666	0.488359	3.19593	0.873419	0.980213	1.29804	0.199165	1.76525	1.5798	2.04666	1.09048	4.18053	9.15193	4.07917
	3.1	1.59232	0.381765	1.70513	1.4214	2.08831	0.00495884	2.66103	0.822662	0.871686	1.59232	0.381765	1.70513	1.4214	2.08831	2.24996	4.02355	9.0437	4.46952
	3.2	1.54182	0.503238	1.55494	1.37036	2.17228	0.327566	2.90306	0.842959	0.748872	6.78192	0.503238	1.55494	1.37036	2.17228	0.6487	3.82835	8.92515	4.70411
	3.3	1.03759	0.531325	1.53292	1.43529	2.09297	0.389622	2.44371	0.88891	0.642747	1.03759	0.531325	1.53292	1.43529	2.09297	0.303419	3.68627	9.21754	4.50089
	3.4	1.39343	0.494743	1.47679	1.38428	1.93404	0.656309	2.40957	0.910261	0.636831	1.39343	0.494743	1.47679	1.38428	1.93404	0.580487	3.51595	9.21565	4.23692
	3.5	1.62912	0.429443	1.38357	1.42888	1.9178	1.06251	2.313	0.972483	0.585681	1.62912	0.429443	1.38357	1.42888	1.9178	0.22736	3.24143	9.02738	4.03077
	3.6	1.8105	0.320834	1.3875	1.35294	2.01053	0.528746	2.22516	0.949313	0.760166	1.8105	0.320834	1.3875	1.35294	2.01053	-0.457972	2.73167	9.21905	3.79458
	3.7	1.59833	0.260406	1.41711	1.31967	2.06392	0.0222005	2.19346	0.895364	1.04912	1.59833	0.260406	1.41711	1.31967	2.06392	0.371041	2.70193	9.29525	3.80608
	3.8	1.75337	0.287717	1.47306	1.25489	2.09634	0.760323	2.77557	0.999056	1.29447	1.75337	4.82561	1.47306	1.25489	2.09634	-0.0499923	2.30592	9.44816	3.49836
	3.9	1.79462	0.0506221	1.6491	1.32237	2.14202	0.504344	2.77464	1.25	1.33536	1.79462	0.0506221	1.6491	1.32237	2.14202	0.139712	2.64748	9.51532	3.25721
	4	1.73827	0.0586549	1.85483	1.26298	2.09983	0.376061	2.64497	1.42035	1.31354	1.73827	0.0586549	1.85483	1.26298	2.09983	0.492823	1.9953	9.4299	3.66713
	4.1	2.00921	-0.0693544	1.88135	1.26944	2.0463	0.37444	2.54936	1.51163	1.18118	2.00921	5.7543	1.88135	1.86212	2.0463	-0.34852	2.42663	9.25426	3.83032
	4.2	2.2261	-0.199777	1.90196	1.38369	2.12994	0.796257	1.79171	1.68669	1.07308	2.2261	6.94962	1.90196	1.38369	2.12994	-0.870717	2.30359	9.56544	3.88375
	4.3	2.3	-0.178561	1.84634	1.51351	2.19535	0.274529	2.04055	1.82778	1.06852	2.3	7.90612	1.84634	1.51351	2.19535	-0.00565936	2.29618	9.78832	3.98441
	4.4	1.76121	0.0404031	1.80498	1.42147	2.07536	0.607317	1.69912	1.86887	1.04277	1.76121	0.0404031	1.80498	1.22098	2.07536	-0.783427	1.6709	10.1427	4.40123
	4.5	2.20215	0.16104	1.70266	1.28893	1.97552	0.491712	1.79768	1.85842	1.04482	2.20215	0.16104	1.70266	1.28893	1.97552	0.213433	1.35336	10.5045	4.98856
	4.6	1.99277	0.133883	1.73067	1.12669	1.91083	0.641948	1.6633	1.90621	0.992486	1.99277	0.133883	3.55196	1.12669	1.91083	-1.02262	1.055	10.337	5.39144
	4.7	1.87259	0.156589	1.649	0.9827	1.807	0.997133	1.85328	1.91631	0.915659	1.87259	0.156589	1.649	0.9827	1.807	-0.641787	0.963343	10.298	5.59995
	4.8	1.88426	-0.0100697	1.57765	0.998533	1.71652	0.476102	1.87518	1.91054	0.733912	4.26552	7.73871	1.57765	0.998533	1.71652	-1.04053	0.945862	10.4103	5.52932
	4.9	1.76343	-0.0413756	1.47649	0.970078	1.5989	1.43856	2.40894	1.94263	0.802862	1.76343	-0.0413756	1.47649	0.970078	1.5989	-0.131746	1.26182	10.2354	5.78873
	5	2.34369	-0.0573438	1.39331	0.938136	1.63528	0.84193	2.31515	1.94471	1.32636	2.34369	7.18815	1.39331	0.938136	1.63528	-0.614471	0.396197	9.7474	6.05511
	5.1	1.80794	-0.06651	1.27133	0.982418	1.76668	0.898484	2.38855	2.10525	1.75565	1.72049	7.52619	1.27133	0.982418	1.76668	-0.22291	0.497023	9.38494	6.04741
	5.2	2.43608	-0.204906	1.30069	0.858828	1.8243	0.664166	2.25029	2.22162	1.90967	2.43608	7.79724	1.30069	0.858828	1.8243	-0.776743	0.796381	8.86178	5.82518
	5.3	2.33063	-0.196315	1.31168	0.878779	1.85064	0.433378	2.30358	2.33575	1.75188	2.33063	7.55811	1.31168	0.878779	1.85064	-1.51913	0.533227	8.49018	5.54323
	5.4	2.45975	-0.122979	1.3389	0.827217	1.78642	0.498474	1.92896	2.40203	1.63443	2.45975	6.88978	1.3389	0.827217	1.78642	0.542298	0.448814	8.43579	5.10941
	5.5	2.652	-0.00311647	1.30125	0.901757	1.70278	-0.0829435	1.75782	2.44234	1.48233	2.652	6.6516	2.69453	0.901757	1.70278	-1.5	0.458978	7.97136	4.76491
	5.6	2.52136	0.134651	1.21554	0.843758	1.58164	0.883635	2.25371	2.37474	1.32004	2.52136	0.134651	1.21554	0.843758	1.58164	-0.225314	1.05739	7.85902	4.45705
	5.7	2.69794	0.111955	1.1654	0.781149	1.55778	0.477349	2.14672	2.38676	1.16551	2.69794	0.111955	1.1654	2.77835	1.55778	-0.656156	0.829828	7.56668	3.97215
	5.8	2.84712	0.0555137	1.09837	0.861258	1.57067	0.809484	1.75131	2.32421	0.961337	2.84712	0.0555137	1.09837	2.82784	1.57067	-0.0260806	0.94575	7.23818	3.5809
	5.9	2.26409	-0.0148304	1.04268	0.814674	1.59172	1.20172	2.13417	2.296	0.830224	2.26409	5.19783	1.04268	0.814674	5.25227	-0.146278	1.42694	6.94894	3.25219
	6	2.82534	-0.0510285	1.0289	0.842362	1.55907	0.150942	1.74355	2.2887	0.769301	2.82534	5.07093	1.0289	2.19944	1.55907	-0.343685	1.37795	6.74269	2.79969
	6.1	2.40073	-0.130821	1.11912	0.83262	1.43823	0.855272	1.66364	2.24476	0.698227	2.40073	4.81931	1.11912	0.83262	5.15891	-0.692259	1.98575	6.70756	2.61794
	6.2	2.73731	-0.308927	1.24497	1.00878	1.31245	0.124279	1.57604	2.16832	0.589617	2.73731	-0.308927	1.24497	1.00878	1.31245	-0.958087	1.36294	6.82586	2.33802
	6.3	2.78769	-0.392285	1.33074	1.04556	1.23999	-0.198431	1.17676	2.17442	0.455665	0.470233	4.80209	1.33074	1.04556	1.23999	-1.20449	1.69763	7.03373	2.15466
	6.4	2.87633	-0.620867	1.42924	1.08967	1.32831	0.439608	1.25031	2.09384	0.292429	2.87633	-0.620867	1.42924	1.08967	1.32831	-0.977375	0.857617	7.42094	1.90319
	6.5	2.70917	-0.633368	1.59498	1.06225	1.43507	0.256213	1.66387	2.0528	0.32459	2.70917	4.65576	1.59498	1.06225	1.43507	-1.07809	1.28763	7.32405	1.80543
	6.6	2.70973	-0.709702	1.63491	0.96702	1.42771	0.514151	0.897877	2.10776	0.55707	2.70973	4.49905	1.63491	0.96702	6.79445	-0.5973	1.81778	7.5783	1.56326
	6.7	2.94664	-0.770629	1.51254	0.873956	1.41472	0.0872579	1.34394	2.29455	0.644489	2.94664	5.12337	1.51254	0.873956	1.41472	-1.94555	0.882838	7.68462	1.42951
	6.8	2.79201	-0.830123	1.49802	0.810953	1.40127	0.348468	1.3156	2.40306	0.635752	2.79201	4.43078	1.49802	0.810953	1.40127	-1.41343	0.688978	7.5287	1.32711
	6.9	2.93861	-0.87503	1.35424	0.668675	1.49917	0.3279	1.15401	2.4462	0.682187	1.39447	4.0415	1.35424	0.668675	1.49917	-1.26714	1.02506	7.4226	1.30933
	7	3.34276	-0.87625	1.25945	0.543736	1.66528	0.176619	1.57351	2.45873	0.76546	3.34276	3.65751	1.25945	0.543736	1.66528	-1.58663	0.351048	7.60086	1.52101
	7.1	3.34612	-0.87133	1.18165	0.597812	1.79088	-0.100608	1.14182	2.31363	0.715324	3.34612	3.56676	1.18165	0.597812	1.79088	-1.28769	0.967946	7.31198	1.56681
	7.2	3.42305	-0.811839	1.13341	0.73133	1.84453	0.188417	1.16642	2.2192	0.662813	3.42305	2.80779	1.13341	0.73133	1.84453	-1.02977	0.244429	7.0119	1.48554
	7.3	3.87337	-0.721771	1.09158	0.791914	1.86346	-0.0102802	2.00692	2.1734	0.778223	3.87337	-0.721771	1.09158	0.791914	1.86346	-1.09079	0.759219	6.73524	1.89813
	7.4	3.46333	-0.738846	1.07918	0.744296	1.76456	0.0217989	1.87078	2.18831	0.950793	3.46333	2.73189	1.07918	0.744296	1.76456	-1.11472	0.273855	6.54975	2.31474
	7.5	3.44627	-0.619198	1.00768	0.715205	1.76704	-0.167088	2.42096	2.10927	1.0745	3.44627	-0.619198	1.00768	0.715205	1.76704	-1.35923	0.36779	6.8172	2.63394
	7.6	3.50099	-0.534483	0.905093	0.541174	1.73679	-0.275884	2.41761	2.00392	1.26109	3.50099	2.42303	0.905093	0.541174	1.73679	-0.692306	0.159194	6.67244	2.8846
	7.7	3.41128	-0.711215	0.875719	0.450313	1.70635	-0.445967	2.2346	1.96088	1.30769	3.41128	2.32964	0.875719	0.450313	1.70635	0.205905	0.152529	6.37758	3.37638
	7.8	3.40807	-0.696187	0.841918	0.327746	1.73263	0.133679	2.23328	1.98428	1.27002	1.88076	-0.696187	0.841918	0.327746	1.73263	-0.791248	0.314293	6.09297	3.95038
	7.9	3.06203	-0.791986	0.822754	0.276683	1.8181	-0.119593	1.95669	2.00198	1.1867	3.06203	1.7228	0.822754	0.276683	1.8181	-0.957771	0.223033	5.76054	3.9119
	8	3.3192	-0.891943	0.79224	0.254406	1.86494	0.213735	2.06212	1.95974	1.0047	3.3192	1.53732	0.79224	0.254406	1.86494	-0.672676	-0.0336073	5.45008	3.66562
	8.1	2.92694	-0.73598	0.680841	0.246202	1.78477	0.233887	1.59954	1.9519	0.838823	2.92694	-0.73598	0.680841	0.246202	1.78477	-1.10639	0.122808	5.28946	3.25819
	8.2	3.028	-0.903915	0.619028	0.261532	1.74892	0.231774	1.92821	1.87204	0.754711	1.90857	1.46381	0.619028	0.261532	1.74892	-1.66141	-0.143602	4.99284	3.02747
	8.3	2.95197	-0.858191	0.569801	0.251345	1.67965	0.615549	1.70136	1.91767	0.633312	2.95197	1.70224	0.569801	0.251345	1.67965	-1.13678	0.0222732	4.75507	2.83629
	8.4	2.89926	-0.913429	0.527704	0.267295	1.63459	0.208955	1.93994	1.95594	0.649122	2.89926	2.48393	0.527704	0.267295	1.63459	-1.36657	0.0245297	4.89022	2.83042
	8.5	2.8609	-0.916721	0.551145	0.305444	1.73477	-0.132502	1.40502	1.91746	0.801048	2.8609	2.23483	0.551145	0.305444	1.73477	-1.20629	0.250276	5.54754	2.75961
	8.6	2.93519	-0.783395	0.539845	0.227658	1.73856	0.0813757	1.79703	1.81859	0.967772	2.93519	2.36983	0.539845	0.227658	1.73856	-0.655309	-0.225279	6.05631	2.72436
	8.7	2.8304	-0.834168	0.57448	0.17193	1.66711	-0.457787	1.43592	1.77892	1.25574	2.8304	2.03297	0.57448	0.17193	1.66711	-0.947558	-0.00912657	6.40011	2.5362
	8.8	2.4924	-0.865929	0.472417	0.214522	1.64724	-0.47465	1.25061	1.66565	1.48946	2.4924	-0.865929	0.472417	0.214522	1.64724	-0.546957	-0.202064	6.7373	2.4093
	8.9	2.82076	-0.826662	0.44892	0.260345	1.74593	-0.0665802	1.37135	1.59848	1.78901	1.46048	2.3392	0.44892	0.260345	1.74593	-0.429237	-0.397435	6.49766	2.17831
	9	2.27022	-0.790915	0.573982	0.360509	1.80513	-0.262141	1.67759	1.47699	2.04704	2.27022	1.91922	0.573982	0.360509	5.95242	-0.468456	-0.028229	6.18302	1.83836
	9.1	2.76643	-0.947125	0.676997	0.516629	1.68863	0.227234	1.37419	1.44031	2.07749	2.76643	2.31259	0.676997	0.516629	1.68863	-1.45634	-0.151392	6.08857	1.62365
	9.2	2.4746	-0.970063	0.754051	0.635916	1.5812	-0.397931	1.65495	1.41011	2.03408	2.93083	-0.970063	0.754051	0.635916	1.5812	-0.977271	0.0659499	6.46023	1.39069
	9.3	2.34389	-1.07699	0.863936	0.645235	1.45435	0.360684	0.717713	1.47082	2.02384	2.49958	3.52449	0.863936	0.645235	1.45435	-1.08287	-0.318311	7.15422	1.22276
	9.4	2.24288	-1.18614	0.96741	0.674651	1.4225	0.176886	1.32693	1.43288	2.21881	2.24288	3.48524	0.96741	0.674651	1.4225	-1.6534	0.611197	7.52782	1.03994
	9.5	2.32045	-1.19591	1.03357	0.815836	1.37783	-0.35576	0.880789	1.43301	2.33246	2.32045	2.83999	1.03357	0.815836	1.37783	-1.78429	0.310774	7.7717	0.865431
	9.6	2.22229	-1.208	1.03106	0.9918	1.38817	0.399234	1.2531	1.36004	2.33411	2.22229	2.54628	1.03106	0.9918	1.38817	-1.22931	0.308163	7.48095	0.931911
	9.7	2.07316	-1.16563	0.991432	1.02369	1.44558	-0.153297	1.07412	1.29089	2.41053	2.07316	-1.16563	0.991432	1.02369	1.44558	-1.50554	1.12008	7.25525	0.974015
	9.8	2.34202	-1.13779	0.895468	1.05171	1.51455	-0.360754	0.633944	1.22931	2.51941	2.34202	2.03215	0.895468	1.05171	1.51455	-1.84974	1.67296	6.89868	0.919739
	9.9	1.84414	-1.17493	0.851839	0.973964	1.46141	-0.0296375	0.975161	1.14057	2.60933	1.84414	2.65716	2.63987	0.973964	1.46141	-1.9144	2.6605	6.89813	0.720035
	10	1.98095	-1.09377	0.749345	0.814022	1.43042	-0.392534	0.862935	1.09078	2.47845	1.98095	3.46909	0.749345	0.814022	1.43042	-1.58585	3.59648	6.45242	0.578249
	10.1	1.58903	-1.1798	0.657071	0.687971	1.59069	0.0143711	0.75408	1.10601	2.41684	1.58903	4.34227	2.50858	0.687971	1.59069	-1.14007	3.51053	6.20756	0.443358
	10.2	1.7601	-1.26996	0.523555	0.65237	1.74628	-0.487504	0.571447	1.15586	2.35636	1.7601	4.28604	0.523555	0.65237	1.74628	-0.463433	3.61213	5.88941	0.352315
	10.3	1.489	-1.24079	0.447937	0.480636	1.82637	0.0300019	0.979268	1.14839	2.303	1.489	4.60495	0.447937	0.480636	1.82637	-1.3245	3.73287	5.60246	0.228587
	10.4	1.61745	-1.09703	0.406657	0.436245	1.84562	-0.139503	1.11037	1.07736	2.21916	1.61745	3.83276	0.406657	0.436245	1.84562	-0.876042	4.00564	5.46983	0.223015
	10.5	1.26912	-1.13864	0.338947	0.306352	1.7356	-0.0955982	0.310954	1.01656	2.25239	1.26912	3.42376	0.338947	0.306352	1.7356	-0.678116	4.63844	5.3108	0.062584
	10.6	1.18774	-1.05526	0.267002	0.270727	1.64785	0.079121	0.608622	0.896416	2.26823	1.18774	3.05599	0.267002	0.270727	1.64785	-1.68693	4.57212	5.16521	0.0496986
	10.7	1.26394	-1.03603	0.283093	0.263481	1.70245	-0.498403	0.347134	0.804895	2.03939	1.26394	2.49106	0.283093	0.263481	1.70245	-0.960053	4.68174	4.99343	-0.0363047
	10.8	1.32742	-1.08063	0.217259	0.325666	1.7683	0.218597	0.590452	0.732998	1.87655	1.32742	2.13393	0.217259	0.325666	1.7683	-0.774857	4.29741	4.77145	-0.00759267
	10.9	1.16624	-1.16521	0.171632	0.390924	1.75539	-0.0918375	0.409482	0.734429	1.72885	1.16624	2.149	0.171632	0.390924	1.75539	-1.24581	4.50655	4.64046	-0.079111
	11	1.09139	-1.14937	0.134863	0.477663	1.75272	-0.302976	0.124974	0.681235	1.68602	1.09139	1.92976	0.134863	0.477663	1.75272	-0.912873	5.09127	4.48552	-0.10429
	11.1	1.58592	-1.22936	0.0438087	0.510515	1.68065	-0.264345	0.226085	0.626152	1.81433	1.58592	1.76362	0.0438087	0.510515	1.68065	-0.414722	5.32782	4.47639	-0.215251
	11.2	1.62528	-1.14402	0.0181247	0.562364	1.5575	-0.207832	-0.133362	0.554794	1.88232	1.62528	1.34927	0.0181247	1.31429	1.5575	0.282318	6.15667	4.4249	-0.32134
	11.3	1.67936	-1.02535	-0.0317215	0.471185	1.42308	-0.917421	0.0726652	0.491113	1.86146	1.67936	1.38771	2.62026	0.471185	1.42308	-0.705597	6.15279	4.27872	-0.428972
	11.4	1.65578	-0.93006	-0.0208757	0.337112	1.34328	0.0974819	0.0627295	0.403706	1.69102	1.65578	1.01213	-0.0208757	0.337112	1.34328	-0.698249	6.01493	4.1012	-0.587884
	11.5	1.84324	-0.820348	-0.0537006	0.209099	1.23927	-0.700706	0.271532	0.354885	1.52873	1.84324	-0.820348	2.41735	0.209099	1.23927	-0.502986	6.27329	3.95049	-0.659267
	11.6	1.99242	-0.878704	-0.0577545	0.122761	1.14053	-0.284801	0.387962	0.297386	1.4129	1.99242	0.738759	2.06568	0.122761	1.14053	-0.708071	5.76577	3.96345	-0.82
	11.7	2.43692	-0.826131	-0.0570111	0.027273	1.09564	0.51489	0.332096	0.265593	1.27198	2.43692	0.657839	1.91711	0.027273	1.09564	-0.415868	5.59005	3.50546	-0.858574
	11.8	2.65411	-0.806936	-0.108552	0.0656044	1.0305	-0.0466699	0.325703	0.242056	1.21888	2.65411	-0.806936	1.66788	0.0656044	1.0305	-1.17198	5.04767	3.36951	-0.88184
	11.9	2.5074	-0.721997	-0.108257	0.0523891	0.988608	-0.452189	0.342877	0.192171	1.12621	2.5074	0.47274	-0.108257	0.0523891	0.988608	-1.09554	4.43155	3.1097	-0.91656
	12	2.83766	-0.748001	-0.191386	-0.113869	0.937584	-0.0388043	0.601823	0.205341	1.05411	2.83766	0.0509976	1.44325	0.645862	0.937584	-0.475464	4.70416	3.15322	-0.957006
	12.1	2.9806	-0.633005	-0.19977	-0.19188	0.88279	-0.359711	0.124302	0.220221	1.01145	2.9806	0.756841	1.58481	1.19	0.88279	-1.25565	4.0335	3.27751	-0.795677
	12.2	2.81493	-0.609163	-0.211939	-0.295336	0.834444	-0.429344	-0.00967199	0.199945	1.00569	0.130806	0.654255	1.49571	1.33938	0.834444	-1.08556	4.10686	3.38804	-0.635458
	12.3	2.87917	-0.580545	-0.203657	-0.393832	0.756201	0.196551	-0.0960095	0.225197	1.19811	2.87917	0.981925	1.3836	1.85434	0.756201	-0.79746	3.52194	3.69647	-0.482907
	12.4	2.8331	-0.586833	-0.229159	-0.281326	0.719312	-0.961656	0.0879269	0.159549	1.42846	2.8331	0.477792	1.2375	2.24282	0.719312	0.0315546	3.66393	4.3834	-0.326315
	12.5	2.19759	-0.42557	-0.264209	-0.0870404	0.706258	-0.190413	-0.0213668	0.161491	1.60899	2.19759	0.6074	1.11427	2.41873	4.00061	0.926601	3.60459	4.74495	-0.221278
	12.6	2.85012	-0.440658	-0.301697	-0.0421043	0.655314	-0.0714411	0.247498	0.109683	1.60098	2.85012	0.239383	0.75991	2.4308	0.655314	-0.573589	2.53724	4.74269	-0.320664
	12.7	3.14074	-0.503392	-0.332755	0.0199136	0.642245	-0.515712	-0.0379723	0.0867046	1.7309	3.14074	0.617132	0.606365	0.0199136	0.642245	-0.280213	3.29199	4.61847	-0.44938
	12.8	2.47012	-0.528352	-0.3819	0.179495	0.625779	0.150252	0.208579	0.0181396	1.83437	2.47012	0.953272	0.412121	0.179495	0.625779	-0.500894	2.90862	4.37585	-0.568771
	12.9	2.5642	-0.471611	-0.386942	0.165823	0.553253	-0.280072	0.00948415	-0.0280273	1.97232	2.5642	1.45703	0.389886	0.165823	0.553253	-1.09228	2.92188	4.05282	-0.568569
	13	2.4119	-0.433277	-0.458514	0.173901	0.500188	0.732717	0.0890524	-0.0257616	1.90951	2.4119	1.54025	0.259903	0.173901	0.500188	-1.24229	3.20372	4.11856	-0.473395
	13.1	2.52704	-0.49721	-0.478987	0.103765	0.450205	-0.266233	0.142947	-0.047134	1.98038	2.52704	2.68449	0.249536	0.103765	2.67767	-1.17797	3.17507	4.24854	-0.409115
	13.2	2.55063	-0.457974	-0.462113	0.189382	0.44371	0.356966	0.393946	-0.0563184	2.09882	2.55063	3.921	0.393384	0.189382	0.44371	-0.778656	2.87012	4.2159	-0.460302
	13.3	1.94793	-0.424696	-0.418038	0.137381	0.4062	-0.585403	0.249093	-0.0485665	1.95045	1.94793	5.03786	0.666672	0.137381	0.4062	-1.39288	3.06468	4.62296	-0.489742
	13.4	2.07077	-0.300016	-0.418403	0.0457031	0.388967	-0.0823242	0.299799	0.00808275	1.90861	2.07077	4.82289	0.627005	0.0457031	0.388967	-1.21757	3.81906	4.36378	-0.377224
	13.5	2.06065	-0.200109	-0.447129	-0.0466908	0.350132	-0.0574389	-0.100624	0.0518084	1.69334	2.06065	4.06626	0.475871	-0.0466908	0.350132	-1.27148	4.006	4.38574	-0.311289
	13.6	2.29588	-0.0852681	-0.530061	-0.139585	0.337182	0.190698	0.153309	0.0630015	1.5263	2.29588	3.38247	0.494435	0.936223	0.337182	-0.861419	3.95918	4.27335	-0.45381
	13.7	2.12742	0.0365845	-0.547922	-0.21613	0.301596	0.408116	0.104338	0.106275	1.52785	-1.76507	0.0365845	0.285408	0.853316	1.83008	-1.06736	4.00297	4.26274	-0.577981
	13.8	2.14867	0.0795093	-0.543952	-0.1755	0.268255	0.319716	0.248209	0.110429	1.45141	2.14867	0.0795093	0.174015	0.760799	0.268255	-0.944302	4.20005	4.06737	-0.556274
	13.9	2.71134	0.0901746	-0.605947	-0.138428	0.241761	0.255536	0.211789	0.176532	1.54325	2.71134	0.0901746	-0.605947	0.503279	0.241761	-0.521413	3.92887	3.89014	-0.613902
	14	1.84507	0.00964767	-0.599081	-0.0394411	0.264381	-0.691301	-0.145817	0.220198	1.5801	1.84507	0.00964768	-0.599081	-0.0394412	0.264381	-1.4036	3.46327	3.77059	-0.776455
	14.1	2.26774	-0.00132631	-0.613433	0.0314267	0.31122	-0.246185	0.216875	0.190695	1.45141	2.26774	3.48025	-0.613433	0.428979	0.31122	-1.03842	4.17262	3.85241	-0.752633
	14.2	2.04218	0.0838029	-0.670528	-0.000164626	0.339704	-0.293624	0.459562	0.21092	1.34789	2.04218	0.0838029	-0.282614	0.52925	0.339704	-1.35364	3.0284	3.77921	-0.811655
	14.3	2.11409	0.20902	-0.682176	0.0969776	0.363925	-0.0879666	0.134647	0.110237	1.2694	2.11409	0.20902	-0.682176	0.0969776	0.363925	-1.46967	3.08824	3.51671	-0.784614
	14.4	2.10586	0.361343	-0.677511	0.357819	0.369635	-0.254954	0.298028	0.0552839	1.14663	2.10586	0.361343	0.106436	0.357819	0.369635	-1.38555	2.94809	3.49852	-0.661336
	14.5	1.97351	0.319599	-0.713153	0.38679	0.351982	-0.126594	0.10595	-0.00460138	1.07205	1.97351	0.319599	0.152593	0.0538015	0.351982	-1.58164	2.34018	3.35424	-0.531944
	14.6	1.85926	0.37674	-0.751003	0.421328	0.378538	-0.159822	0.00771051	-0.0407366	0.953177	1.85926	0.37674	0.315348	0.421328	0.378538	-1.58567	2.60095	3.26331	-0.433596
	14.7	1.71654	0.323778	-0.790349	0.36787	0.340151	0.295412	-0.0171373	-0.00415553	0.930473	1.71654	0.323778	-0.790349	0.103419	0.340151	-0.868581	2.20504	3.06872	-0.363779
	14.8	2.28862	0.116181	-0.798769	0.317778	0.365775	-0.385033	0.11954	0.0293785	1.00938	2.28862	0.116181	0.823058	0.317778	0.365775	-1.00505	2.21704	2.95289	-0.253479
	14.9	2.35256	0.0190612	-0.855023	0.239617	0.340304	0.24328	0.0705071	-0.0129735	1.16992	2.35256	0.0190612	0.852475	0.239617	0.340304	-1.98285	3.00487	2.78402	-0.186309
	15	2.56958	-0.00561823	-0.806844	0.13216	0.353186	0.379084	-0.0489805	0.0269617	1.35297	2.56958	-0.00561823	0.793521	0.13216	0.353186	-1.85981	2.83291	2.66933	-0.221898

## Sheet: C_OSC_GCaMP6s_SniffGer_Heatmap
	Extended Data Figure 5 c) Changes in MSVGLUT2 neuronal activity induced by sniffing Geraniol displayed as heatmaps [zscore]
	Control											Geraniol
		Mice											Mice
		1	2	3	4	5	6	7	8	9			1	2	3	4	5	6	7	8	9
	-10	0.726438	-0.388875	0.537052	0.26905	-0.670432	-0.386043	-0.28928	0.0532314	0.308119		-10	1.39207	-0.799045	-0.50345	-0.379009	-0.382597	0.9021	-0.90728	0.381219	-1.24803
	-9.9	0.417029	-0.378872	0.558862	0.211593	-0.732725	-0.466982	-0.491877	0.0387917	0.149298		-9.9	1.19366	-1.27457	-0.610082	-0.34726	-0.392782	0.82914	-0.706165	0.395356	-1.31355
	-9.8	0.547914	-0.452608	0.546571	0.191067	-0.735798	-0.203683	-0.49545	-0.00337295	0.131693		-9.8	0.338951	-1.18963	-0.617936	-0.173741	-0.109791	1.01778	-0.390571	0.330378	-1.20719
	-9.7	0.102085	-0.513551	0.465008	0.144411	-0.77947	-0.517754	-0.488523	-0.0775689	-0.00306767		-9.7	0.200916	-1.11492	-0.540177	-0.267038	-0.0951034	1.85054	-0.736695	0.153611	-1.17077
	-9.6	0.475215	-0.342437	0.415453	0.223798	-0.842708	0.191204	-0.659693	-0.128348	0.00545468		-9.6	0.921637	-0.496405	-0.459834	-0.116629	0.0638223	0.622201	-0.131211	0.115503	-1.20397
	-9.5	-0.0648587	-0.22208	0.325962	0.0599487	-0.876289	-0.690452	-0.39706	-0.120328	0.033879		-9.5	-0.473905	-0.0970218	-0.594315	-0.166979	0.0992768	2.1546	0.0178214	0.151219	-0.985541
	-9.4	0.264146	-0.0712655	0.315606	0.00328045	-0.86158	-0.187107	-0.545397	-0.20793	0.223921		-9.4	0.035426	0.108174	-0.609434	0.00147592	0.293551	0.89668	-0.0241778	0.141627	-0.893542
	-9.3	-0.24592	-0.0936215	0.224339	-0.0241733	-0.74007	-0.378004	-0.219608	-0.284257	0.241855		-9.3	-0.82106	0.339948	-0.559479	0.243168	0.662692	0.0427757	0.00444333	0.124023	-0.832927
	-9.2	0.248166	-0.265708	0.180152	-0.0171172	-0.524261	-0.0174558	-0.426153	-0.274364	0.186662		-9.2	-0.880889	0.576364	-0.585217	0.464524	0.938159	0.0625258	0.0897904	0.0236426	-0.954581
	-9.1	0.310772	-0.323606	0.247005	-0.0687542	-0.395005	-0.618177	-0.271926	-0.30245	0.0765024		-9.1	-1.76284	0.722074	-0.590029	0.574556	1.25102	0.263843	0.289731	-0.00716876	-0.974322
	-9	0.0471642	-0.419666	0.326399	-0.142943	-0.293199	-0.325808	-0.651445	-0.357709	0.123455		-9	-0.498635	0.876044	-0.868359	0.608168	1.69174	0.350878	-0.397227	-0.000130194	-1.12346
	-8.9	0.427736	-0.547855	0.324839	-0.12064	-0.350743	-0.201662	-0.473046	-0.310025	0.0865534		-8.9	-0.969708	1.13053	-0.83521	0.476953	2.16827	1.03247	-0.0455192	-0.0133766	-1.07715
	-8.8	-0.183399	-0.52771	0.285579	-0.0220074	-0.404957	-0.551458	-0.375666	-0.319573	0.184726		-8.8	-0.630551	0.862278	-0.89061	0.352488	2.33312	0.298764	-0.0937445	0.0681489	-1.1987
	-8.7	0.310975	-0.44622	0.232616	0.0782219	-0.46283	-0.346936	-0.606908	-0.244711	0.267755		-8.7	-0.820015	0.503769	-0.904073	0.340349	2.38014	1.43505	-0.0468789	0.162916	-1.21846
	-8.6	0.0575012	-0.484919	0.18791	0.162534	-0.514292	-0.372533	-0.475082	-0.276547	0.418392		-8.6	-0.625657	0.186302	-0.83381	0.501705	2.41565	0.700059	0.0736481	0.395977	-1.12876
	-8.5	-0.280415	-0.562582	0.187314	0.28095	-0.570627	0.105679	-0.181317	-0.30487	0.365781		-8.5	-0.58824	0.125752	-1.00484	0.66415	2.47102	0.302505	-0.0537378	0.394167	-1.07394
	-8.4	-0.0684054	-0.622699	0.234608	0.253743	-0.638257	0.132146	-0.661548	-0.38133	0.212762		-8.4	-0.471939	0.150534	-0.784622	0.947209	2.43649	-0.600169	-0.18422	0.165962	-1.15469
	-8.3	-0.0341953	-0.549118	0.272977	0.19453	-0.702784	-0.0194266	-0.537587	-0.426741	0.135958		-8.3	-0.406855	-0.272126	-0.360507	1.19621	2.24094	-0.544729	0.0276181	0.186737	-1.09604
	-8.2	-0.0635491	-0.572268	0.236527	0.298124	-0.713216	-0.548733	-0.478552	-0.477148	0.0794957		-8.2	-0.284428	-0.0168694	-0.0623978	1.52205	2.12375	0.150466	-0.376693	0.145945	-0.825666
	-8.1	-0.00434303	-0.552721	0.187043	0.256127	-0.701944	-0.172891	-0.381305	-0.516252	-0.0802351		-8.1	-0.710823	0.284442	0.0938637	1.89073	2.031	-0.211642	0.192105	0.175489	-0.261333
	-8	-0.128793	-0.47272	0.221081	0.23216	-0.702964	-0.541489	-0.292827	-0.571019	-0.0910742		-8	-1.08935	-0.252554	0.215954	1.83291	2.02099	0.00717865	-0.296055	0.138427	-0.00232907
	-7.9	-0.0124117	-0.481656	0.219826	0.192353	-0.690088	-0.480991	-0.550674	-0.516419	-0.0538962		-7.9	-1.23885	-0.501232	0.113486	1.57295	1.97887	0.4602	0.00915728	-0.0526633	-0.0416851
	-7.8	-0.318916	-0.336406	0.205622	0.179637	-0.625615	-0.0613145	-0.536527	-0.487954	-0.0475832		-7.8	-0.874718	-0.389951	0.120677	1.82669	1.82875	0.271637	-0.42635	0.0047973	0.0468621
	-7.7	0.144098	-0.263632	0.170225	0.132849	-0.53149	-0.582133	-0.0955407	-0.364035	0.0440021		-7.7	-1.18253	-0.653106	-0.214678	1.98614	1.59866	0.0832195	-0.68281	-0.171806	-0.0891445
	-7.6	-0.177355	-0.361515	0.219645	0.0379854	-0.504055	0.0235645	-0.349279	-0.322129	0.0296093		-7.6	-1.14127	-1.01194	-0.334778	2.06027	1.36543	-0.844444	-0.245909	-0.0705862	-0.243875
	-7.5	-0.0890197	-0.324412	0.221524	-0.082778	-0.505211	-0.831137	-0.641381	-0.192423	0.125643		-7.5	-1.34269	-0.950869	0.0210649	1.9011	1.08143	-0.785517	-0.742113	-0.213923	-0.490048
	-7.4	0.073516	-0.333158	0.200897	-0.168393	-0.51927	-0.120496	-0.322653	-0.162422	0.142103		-7.4	-0.82439	-0.752382	0.460399	2.13051	0.913251	-0.681322	-0.381487	-0.230832	-0.611487
	-7.3	0.352487	-0.186774	0.281739	-0.199883	-0.405693	-0.042864	-0.27241	-0.160164	0.106619		-7.3	-1.24735	-0.82257	0.599498	2.14553	0.678544	-0.352921	-0.554422	-0.145448	-0.604448
	-7.2	0.068936	-0.262152	0.252361	-0.257274	-0.322249	0.015892	-0.600307	-0.224318	0.0998167		-7.2	-1.15389	-1.01899	0.997323	1.87449	0.602996	-0.502611	-0.657803	-0.162178	-0.440427
	-7.1	-0.0455894	-0.307613	0.309117	-0.296102	-0.292207	-0.0220413	-0.648826	-0.234674	0.0821866		-7.1	-1.19004	-0.613603	1.20689	1.60376	0.69882	-0.57881	-0.256737	-0.109627	-0.401922
	-7	0.0645736	-0.311919	0.292813	-0.242563	-0.310491	-0.283826	-0.681659	-0.266372	0.065287		-7	-1.16526	-0.668393	1.54259	1.67092	0.577146	-1.07051	-0.489235	-0.00764979	-0.383184
	-6.9	-0.0690899	-0.156265	0.244523	-0.17361	-0.305114	0.329224	-0.49643	-0.3366	-0.0276703		-6.9	-1.72508	-0.830915	1.80276	1.40267	0.507777	-1.5514	-0.102813	-0.0471381	-0.346445
	-6.8	-0.180172	-0.226368	0.262804	-0.067645	-0.318755	-0.229848	-0.0817067	-0.405714	-0.00984409		-6.8	-1.95078	-0.691255	1.91501	1.57477	0.43833	-1.33331	-0.322215	-0.039464	-0.340801
	-6.7	-0.577057	-0.259493	0.238532	-0.0121798	-0.337023	-0.672107	0.233928	-0.426537	0.0754298		-6.7	-1.52422	-0.927605	1.49705	1.70304	0.284288	-0.445864	-0.152094	-0.109299	-0.51177
	-6.6	-0.514781	-0.289497	0.213387	0.04817	-0.397021	-0.151844	0.421865	-0.426563	0.225516		-6.6	-2.14614	-1.15844	1.41864	1.76082	0.11981	-0.396136	-0.411156	-0.16894	-0.584351
	-6.5	-0.570553	-0.357854	0.17617	0.062916	-0.392997	-0.0247119	0.521159	-0.473346	0.290358		-6.5	-1.17799	-1.2104	1.48887	1.87446	0.00822457	-0.117991	-0.686458	-0.294312	-0.642889
	-6.4	-0.460234	-0.256733	0.118663	0.190009	-0.398294	-0.304517	0.69517	-0.500946	0.261758		-6.4	-2.10781	-1.62746	1.45413	1.92361	-0.153642	-0.013391	-0.75976	-0.35558	-0.668482
	-6.3	-0.594783	-0.444817	0.129361	0.239469	-0.402221	-0.259873	0.998047	-0.475404	0.407769		-6.3	-2.10498	-1.99154	1.43411	1.91463	-0.173053	-0.97548	-0.508591	-0.456432	-0.778152
	-6.2	-0.06881	-0.415258	0.0729222	0.240473	-0.390872	-0.133998	0.686305	-0.494532	0.464704		-6.2	-1.88318	-1.67821	1.2489	2.1683	-0.229647	0.328928	-0.418765	-0.549648	-0.908909
	-6.1	-0.463381	-0.42382	0.0515913	0.191251	-0.299802	0.065662	0.65899	-0.553193	0.338442		-6.1	-2.24683	-2.26408	1.21695	2.30691	-0.346424	-0.565064	-0.68242	-0.588911	-1.04164
	-6	-0.144071	-0.541217	0.0439718	0.259312	-0.2702	0.00551658	0.785595	-0.543069	0.155244		-6	-2.08915	-2.00617	1.24007	2.07342	-0.462304	-0.594763	-0.553533	-0.585205	-1.12268
	-5.9	-0.131757	-0.536851	-0.00716618	0.304442	-0.26383	-0.214573	0.921344	-0.553311	0.0475963		-5.9	-2.98717	-1.9893	1.09623	2.15908	-0.486038	-1.91009	-0.754884	-0.53909	-1.10915
	-5.8	-0.227227	-0.628756	-0.0416197	0.282765	-0.179828	0.0424678	1.00484	-0.560479	-0.0705752		-5.8	-2.32148	-2.09026	1.36859	1.98363	-0.568089	-0.539384	-0.125098	-0.517802	-1.10928
	-5.7	-0.268439	-0.57467	-0.0873768	0.286207	-0.0599506	0.281649	0.975181	-0.558479	-0.125345		-5.7	-1.69101	-2.16659	1.88435	2.19282	-0.703701	-1.60521	-0.730714	-0.475773	-1.15992
	-5.6	-0.401232	-0.4753	-0.0828525	0.30297	0.00506347	0.159752	1.24157	-0.620565	-0.0262122		-5.6	-0.874318	-1.95066	2.18277	2.23812	-0.760643	-1.29457	-0.71123	-0.540537	-1.08649
	-5.5	-0.326754	-0.507988	-0.167159	0.353204	0.123101	0.160606	0.857122	-0.659058	-0.0331637		-5.5	-1.37527	-2.22152	2.14677	2.23048	-0.848584	-1.92557	-0.717193	-0.629351	-1.02749
	-5.4	-0.612735	-0.280631	-0.224663	0.344597	0.229818	-0.0268909	0.581608	-0.671297	-0.00747292		-5.4	-1.10504	-1.99527	1.95783	2.21355	-0.905436	-1.09221	-0.713222	-0.608196	-0.523326
	-5.3	-0.513297	-0.232787	-0.28579	0.346275	0.278329	0.278178	0.579013	-0.699912	0.00233859		-5.3	-1.03275	-1.2725	2.10727	2.0294	-1.0508	-1.90226	-0.631915	-0.659175	-0.365188
	-5.2	-0.261261	-0.178399	-0.376359	0.284839	0.214104	-0.165588	0.708577	-0.679568	0.00493904		-5.2	-0.793437	-0.766886	2.20242	1.5105	-1.04547	-1.30319	-0.201857	-0.769611	-0.283853
	-5.1	-0.49317	-0.335617	-0.368319	0.223534	0.129001	0.07904	0.442434	-0.686975	0.0107426		-5.1	-0.522329	-1.2693	2.16236	1.26945	-1.06813	-1.32187	-0.258257	-0.778401	-0.345408
	-5	-0.532407	-0.14186	-0.26716	0.0575165	0.013462	-0.244089	0.637576	-0.714801	0.0269294		-5	0.359745	-0.690569	2.02389	1.26328	-1.09472	-0.37164	-0.407825	-0.841767	-0.454075
	-4.9	-0.339513	-0.0964119	-0.222707	0.0511263	-0.0693618	-0.706218	0.481195	-0.723294	0.0229231		-4.9	-0.181883	-0.762024	2.03596	1.27198	-1.08433	-1.2356	0.03277	-0.850612	-0.60472
	-4.8	-0.167295	-0.153771	-0.267857	0.0634724	-0.128793	0.0343648	0.371921	-0.738792	-0.000202553		-4.8	1.45136	0.171874	1.85301	1.01055	-1.10665	-1.24986	-0.831184	-1.05613	-0.78406
	-4.7	-0.381229	-0.0202888	-0.272387	0.162185	-0.100917	-0.244403	0.322745	-0.721477	-0.00662392		-4.7	1.50655	1.08897	1.56229	1.10113	-1.17457	-2.69633	-0.470031	-0.96302	-0.696362
	-4.6	-0.220526	-0.139098	-0.307423	0.172691	-0.161545	-0.236088	0.595949	-0.73617	-0.126161		-4.6	1.18534	1.16401	1.51467	0.99336	-1.15259	-1.9448	-0.580501	-1.03887	-0.68349
	-4.5	-0.363084	-0.173071	-0.273205	0.159952	-0.233242	-0.431824	0.591674	-0.723308	-0.241734		-4.5	1.90103	0.884717	1.28187	0.859016	-1.02119	-1.44828	-0.31877	-1.01773	-0.542301
	-4.4	-0.450518	-0.0763052	-0.229933	0.0362596	-0.205939	-0.310735	0.221913	-0.748093	-0.309845		-4.4	2.22991	1.02158	1.45517	0.781936	-0.960971	-2.37608	-0.506009	-0.985554	-0.637206
	-4.3	-0.309582	-0.0416916	-0.126856	-0.0834342	-0.179792	-0.056857	0.290484	-0.737266	-0.358037		-4.3	3.88272	0.939845	1.39859	0.682862	-0.529125	-1.6298	-0.233665	-0.899332	-0.697547
	-4.2	-0.148161	-0.103337	0.0595767	-0.0245247	-0.172287	-0.0134536	0.45395	-0.776061	-0.289747		-4.2	2.36255	0.350539	1.40351	0.468521	-0.181571	-1.66318	-0.497317	-0.933014	-0.864721
	-4.1	-0.56203	-0.119555	0.2096	-0.0242141	-0.250864	0.382955	0.587563	-0.794162	-0.0691096		-4.1	2.22487	0.571158	1.42223	0.622655	0.00506083	-1.04615	-0.174024	-0.904394	-0.730705
	-4	-0.39286	-0.0541268	0.265151	-0.0716029	-0.305161	0.392554	0.467906	-0.801873	-0.0812163		-4	2.01998	0.844844	1.8143	0.645748	0.194861	-1.60366	-0.404469	-0.942223	-0.406614
	-3.9	-0.451846	-0.0578448	0.367313	-0.165389	-0.376361	-0.434874	0.209245	-0.712602	-0.229969		-3.9	1.83216	1.84069	1.96082	0.876684	0.262789	-0.234541	-0.567184	-1.06	-0.62848
	-3.8	-0.653866	-0.0315071	0.365048	-0.136093	-0.443276	0.0210485	0.410012	-0.654438	-0.309651		-3.8	1.72305	1.28856	1.72945	0.894208	0.502961	0.0711532	-0.554242	-1.07925	-0.734368
	-3.7	-0.517592	-0.0624974	0.339087	-0.232379	-0.492286	-0.548082	0.380599	-0.63866	-0.366337		-3.7	1.17149	0.920771	1.71941	0.919335	0.797446	-0.220265	-0.739351	-1.02992	-1.0527
	-3.6	-0.459197	-0.058839	0.271816	-0.295752	-0.491791	0.259752	0.315778	-0.684805	-0.367369		-3.6	1.51728	0.740298	1.68735	0.681017	1.06624	-0.269814	-0.418048	-1.06129	-1.00319
	-3.5	-0.648695	0.161818	0.166467	-0.308315	-0.560645	-0.146756	0.294199	-0.731235	-0.356764		-3.5	1.80872	0.281243	1.55257	0.637039	1.49396	-1.03164	-0.688062	-0.929167	-0.645209
	-3.4	-0.710398	0.450365	0.101665	-0.29427	-0.56638	0.339408	0.15418	-0.745225	-0.313467		-3.4	1.2528	0.640971	1.43236	0.366188	1.76087	-0.852494	-0.515393	-0.867484	-0.215112
	-3.3	-0.663508	0.391458	-0.031794	-0.373009	-0.604655	-0.297941	0.272583	-0.708984	-0.339037		-3.3	1.25896	0.902236	1.30644	0.324328	1.98448	-0.521917	-0.383426	-0.893651	-0.188268
	-3.2	-0.727001	0.500577	-0.0446369	-0.396185	-0.650976	-0.451504	0.17066	-0.645994	-0.397339		-3.2	-0.164415	1.36004	1.31157	0.190598	2.04733	-1.08458	-0.753463	-0.967459	-0.226495
	-3.1	-0.399687	0.436546	-0.124288	-0.349363	-0.712793	-0.327078	0.15298	-0.577653	-0.396957		-3.1	0.847218	1.12766	1.26485	0.0266316	2.057	-0.435368	-0.951944	-1.01863	-0.309483
	-3	-0.569071	0.384364	-0.147426	-0.293252	-0.786171	-0.173197	0.0701049	-0.585204	-0.388985		-3	0.777407	0.515948	1.24171	-0.042579	2.11259	-1.42444	-0.369145	-0.968907	-0.356537
	-2.9	-0.589458	0.288862	-0.147881	-0.305163	-0.85494	-0.151721	0.278262	-0.622877	-0.416577		-2.9	0.0778111	0.263684	1.18024	-0.09519	1.921	-0.0674042	-0.386749	-1.02258	-0.515099
	-2.8	-0.791484	0.351061	-0.191437	-0.178077	-0.908646	-0.562225	0.00530407	-0.655177	-0.402059		-2.8	0.564777	0.254816	1.34854	-0.02262	1.91485	-0.900568	-0.632462	-0.974932	-0.66199
	-2.7	-0.85116	0.210097	-0.199665	-0.262418	-0.959146	-0.0848953	0.0718695	-0.618897	-0.333556		-2.7	0.0731423	-0.501048	1.29178	-0.119307	1.92735	0.648428	-0.43192	-1.09311	-0.860299
	-2.6	-0.594815	0.290625	-0.240852	-0.324792	-0.957763	-0.776185	0.150654	-0.63891	-0.307186		-2.6	0.31434	-0.384899	1.3501	-0.212315	1.77017	-0.518861	-0.382993	-1.16342	-0.86906
	-2.5	-0.478131	0.220064	-0.291938	-0.426746	-0.973799	-0.184559	0.598823	-0.65482	-0.341935		-2.5	-0.476317	-1.10023	1.14057	-0.30071	1.67543	-0.354579	-0.186505	-1.19343	-0.685125
	-2.4	-0.245814	0.221486	-0.359176	-0.450634	-0.981573	-0.303934	0.296534	-0.576793	-0.26618		-2.4	0.205731	-0.887803	1.07627	-0.48876	1.59255	-0.583388	-0.578086	-1.19529	-0.92895
	-2.3	-0.364284	0.235681	-0.441614	-0.564751	-0.994556	-0.893004	0.31587	-0.637606	-0.1928		-2.3	-0.177329	-0.915817	0.974112	-0.300826	1.66223	0.0114861	-0.459051	-1.21092	-1.04612
	-2.2	-0.488758	0.270514	-0.469782	-0.52553	-1.01381	0.139358	0.0840208	-0.672752	-0.268458		-2.2	-0.5761	-0.785363	0.907962	-0.445997	1.86391	-1.82879	-0.214614	-1.35595	-1.22733
	-2.1	-0.116861	0.404141	-0.462348	-0.471152	-1.01232	-0.275611	0.353506	-0.677809	-0.272388		-2.1	-0.430947	-0.299961	0.752472	-0.447479	2.10494	-0.461772	-0.816921	-1.24876	-1.31943
	-2	-0.526481	0.318186	-0.545179	-0.403287	-1.06864	-0.667222	0.238564	-0.639299	-0.20937		-2	-0.960697	0.399945	0.623422	-0.466398	2.27235	-1.42283	-0.46807	-1.20366	-1.30302
	-1.9	-0.0451921	0.321207	-0.578729	-0.19983	-1.09886	-0.327285	0.129028	-0.642978	0.00510568		-1.9	-1.82578	1.2158	0.492203	-0.522241	2.47895	-1.09644	-0.195111	-1.36142	-1.49271
	-1.8	-0.335741	0.261767	-0.586056	-0.151115	-1.16076	-0.621527	0.110764	-0.664359	0.080446		-1.8	-0.942791	1.41172	0.388526	-0.595419	2.41169	0.322905	-0.525748	-1.14666	-1.47449
	-1.7	-0.0431721	0.0775113	-0.578911	-0.17987	-1.15131	-0.64751	-0.195041	-0.71629	0.172257		-1.7	-0.585943	1.37393	0.242881	-0.52289	2.23967	-0.270511	-0.743754	-1.29053	-1.51696
	-1.6	-0.00918998	0.132121	-0.620548	-0.100137	-1.08531	-0.534583	0.584743	-0.719135	0.351202		-1.6	-1.64184	1.90302	0.215018	-0.406992	2.06525	-0.970619	-0.340314	-1.19861	-1.42785
	-1.5	0.150214	0.126233	-0.582606	-0.0486572	-1.09085	-0.713055	0.309797	-0.695173	0.444449		-1.5	-1.34294	2.62151	0.111817	-0.284251	1.95	-0.20468	-0.61263	-1.21722	-1.41714
	-1.4	0.083899	0.134768	-0.641669	0.11989	-1.03798	-0.927096	0.379945	-0.74886	0.325232		-1.4	-1.4558	2.58418	0.11352	-0.264009	1.95216	-1.12922	-0.479176	-1.14682	-1.40784
	-1.3	0.055199	0.152531	-0.687993	0.224161	-0.996726	-0.740184	0.252517	-0.756328	0.206329		-1.3	-1.7258	2.51867	0.242524	-0.252814	1.95127	-0.430088	0.138558	-0.963817	-1.54688
	-1.2	-0.0473685	-0.0544783	-0.738135	0.423458	-0.990072	-0.615381	0.250429	-0.767923	0.103939		-1.2	-1.3834	2.74503	0.365737	-0.15725	2.01535	-0.923267	0.366032	-1.09033	-1.44561
	-1.1	0.133211	-0.146891	-0.763367	0.464621	-0.973424	-0.385615	0.296826	-0.796758	-0.0476099		-1.1	-1.91139	2.68549	0.524634	-0.13145	1.85382	-2.3707	0.590773	-1.07919	-1.21724
	-1	0.131898	-0.202662	-0.778228	0.566662	-0.909309	-0.32775	0.550943	-0.832357	-0.155974		-1	-0.870262	2.38315	0.405582	-0.28309	1.55437	-1.17572	0.492917	-1.13415	-0.793862
	-0.9	-0.261517	0.0400343	-0.856314	0.639972	-0.90734	0.0385314	1.01136	-0.862468	-0.129602		-0.9	-1.41922	2.37681	0.718213	-0.383676	1.33614	-1.83342	0.561467	-1.04785	-0.562653
	-0.8	-0.374421	0.148228	-0.845122	0.672522	-0.881875	-0.45917	0.917003	-0.861117	-0.108023		-0.8	-0.550104	2.26395	0.777619	-0.515519	1.2267	-1.94341	0.0931734	-0.996547	-0.369831
	-0.7	-0.0847044	0.263766	-0.84972	0.866093	-0.882585	-0.559857	1.0991	-0.86696	-0.15299		-0.7	-1.67041	2.10161	0.916612	-0.526248	1.10021	-1.25907	0.0464517	-0.977935	-0.152822
	-0.6	0.150558	0.39821	-0.852031	0.906114	-0.827923	0.0920121	0.981084	-0.875709	-0.266391		-0.6	-0.829461	1.76457	0.912602	-0.609839	0.89549	-1.12367	-0.314116	-0.903279	-0.207609
	-0.5	-0.266176	0.344308	-0.871094	0.903519	-0.693294	-0.266491	1.99684	-0.885586	-0.290861		-0.5	-2.35074	1.66312	0.953953	-0.550972	0.746403	-0.483967	-0.167944	-0.98315	-0.350896
	-0.4	0.256782	0.301718	-0.823421	0.724283	-0.467504	-0.469764	1.86162	-0.877378	-0.331105		-0.4	-0.772518	1.1932	0.830472	-0.580392	0.652483	-0.734066	-0.0530686	-1.14894	-0.45531
	-0.3	-0.0948635	0.401536	-0.824348	0.568127	-0.307783	-0.564652	1.90236	-0.856624	-0.336089		-0.3	-1.98095	1.09349	0.915321	-0.308996	0.552374	-1.165	-0.368299	-1.08582	-0.718866
	-0.2	0.471355	0.390786	-0.815885	0.558254	-0.114312	-0.603858	2.22038	-0.827652	-0.426218		-0.2	-1.66737	0.613164	0.601888	0.000794772	0.456076	-1.38562	0.501474	-1.16329	-0.860699
	-0.1	0.437048	0.341928	-0.770655	0.469064	0.044603	-0.624681	2.10046	-0.749613	-0.443968		-0.1	-1.96711	0.947201	0.620587	0.044872	0.220441	-1.36152	0.0151509	-0.823794	-1.09889
	0	0.247592	0.127443	-0.746844	0.421187	0.0815902	-0.697919	2.74238	-0.702703	-0.510917		0	-2.05005	0.598703	0.351864	0.0850488	0.248082	-1.49159	0.742831	-0.527025	-1.20131
	0.1	0.306716	-0.0661285	-0.715126	0.323182	0.108701	-0.833852	2.96603	-0.63373	-0.308128		0.1	-1.56904	1.115	0.404758	0.145844	0.121333	-1.21746	0.281786	-0.497395	-1.35963
	0.2	0.143315	-0.166265	-0.663892	0.248863	0.127138	-0.28219	2.9029	-0.627361	-0.228223		0.2	-0.739573	1.602	0.186582	0.0389421	0.092214	-0.592941	0.0429132	-0.259639	-1.41658
	0.3	0.3179	-0.167418	-0.610134	0.219845	0.189895	-0.602551	3.99775	-0.65972	-0.134646		0.3	-0.400356	1.32561	0.119081	-0.0751482	-0.125747	-0.752462	-0.00668088	0.358081	-1.34888
	0.4	0.37498	-0.412698	-0.640882	0.177544	0.181565	-0.221823	3.63787	-0.676211	-0.00251684		0.4	0.173299	0.779318	-0.16023	-0.10773	-0.244325	-1.27009	-0.180283	0.913706	-0.525154
	0.5	0.172169	-0.423136	-0.600953	0.245552	0.279501	-0.681343	3.90926	-0.642918	0.212614		0.5	0.948475	0.572122	0.337686	-0.0143078	-0.340328	-0.843771	0.0742285	1.47673	0.142912
	0.6	0.00940213	-0.432178	-0.473888	0.366173	0.355374	-0.949413	3.44114	-0.602925	0.442381		0.6	1.31529	0.600124	1.39503	0.0232674	-0.148546	-0.389852	0.0356672	2.3224	0.996623
	0.7	-0.0897086	-0.515968	-0.446902	0.418512	0.397816	-0.153003	3.63007	-0.612214	0.769339		0.7	2.53589	0.313685	2.47426	0.124743	0.262388	-0.302829	0.0312464	3.2524	1.81234
	0.8	0.30387	-0.471004	-0.415787	0.424693	0.384816	-0.52874	3.84688	-0.551047	1.30421		0.8	2.57273	0.252261	3.28184	0.17868	0.376151	-0.468674	0.0489888	3.95915	2.11008
	0.9	0.488022	-0.428405	-0.353443	0.465309	0.501606	-0.233207	3.56306	-0.462266	1.61871		0.9	2.93344	0.492633	4.14901	0.245007	0.608537	-0.482705	0.284799	4.4375	2.39428
	1	0.608577	-0.371219	-0.221686	0.572468	0.742343	-0.664843	3.46532	-0.297024	1.6896		1	2.81131	0.17369	4.90594	0.3387	0.672719	-0.549538	-0.0889086	5.20167	2.63044
	1.1	0.480208	-0.508789	-0.129998	0.49069	0.943396	-0.139392	3.95027	-0.195416	1.56205		1.1	3.43121	-0.167348	5.15062	0.355294	0.749317	-0.741371	0.287333	5.96873	2.93034
	1.2	0.76128	-0.560045	-0.00545453	0.354277	1.09915	-0.169177	4.09803	-0.14635	1.38214		1.2	2.66469	0.0816987	5.25435	0.619373	0.824862	-0.761778	0.551936	6.91214	3.39921
	1.3	0.249048	-0.618838	0.0321763	0.333404	1.12296	0.146507	3.90015	-0.0144597	1.26332		1.3	3.71066	-0.0775719	5.70744	0.594396	0.957125	-0.472914	2.61681	7.42652	3.8208
	1.4	0.867606	-0.543396	0.228459	0.338484	1.12909	0.170148	4.29381	0.104204	1.04163		1.4	3.83449	0.033197	6.0332	0.439798	0.844185	-0.714353	3.27165	7.9648	4.05253
	1.5	0.981602	-0.347878	0.40128	0.459603	1.25645	0.0588395	4.44327	0.32888	0.962363		1.5	4.12376	0.537073	6.12644	0.262255	0.770025	-0.725412	3.27204	8.48653	4.44315
	1.6	1.01377	-0.215906	0.663679	0.709618	1.41428	-0.245398	4.78438	0.560694	0.935334		1.6	7.32689	1.42808	5.79888	0.134084	0.66716	-0.510343	3.38824	8.51586	4.82031
	1.7	0.928317	-0.161034	0.788675	0.794574	1.4905	0.134233	4.52919	0.726971	1.07455		1.7	5.51945	1.43393	5.72117	0.103008	0.472146	0.497333	3.67214	8.22075	4.72075
	1.8	1.33044	-0.0520861	0.969528	0.760906	1.63862	0.183063	4.48403	0.794025	1.29376		1.8	6.78606	1.49808	5.17477	0.000153128	0.281225	0.454571	4.04807	8.04397	5.30655
	1.9	1.41101	-0.0108061	1.03741	0.907796	1.80684	-0.322817	4.13236	0.786	1.6166		1.9	5.71646	1.58779	4.71972	-0.0752814	0.239707	1.06772	4.97193	8.10528	5.51263
	2	1.48369	0.118824	1.21203	0.949864	1.97339	0.0166897	4.02554	0.721529	1.69145		2	7.30855	1.35549	4.69172	-0.235703	0.117007	0.218186	5.25999	8.06217	5.71787
	2.1	1.33447	0.207544	1.34993	1.21312	2.07761	0.290461	4.21196	0.729026	1.76019		2.1	6.40303	1.1738	5.01746	-0.202916	0.0407785	1.40361	4.9788	8.34581	5.88009
	2.2	1.66406	0.269526	1.40738	1.28465	2.18524	0.539296	4.35281	0.817263	1.66155		2.2	6.85591	0.810244	4.88474	-0.285048	-0.119829	-0.0497091	5.25842	8.18301	5.83841
	2.3	1.49932	0.400544	1.60589	1.38221	2.33118	0.734463	4.06272	0.785232	1.52556		2.3	6.51746	0.700025	5.04529	-0.42206	-0.185122	0.48037	4.74563	7.8818	5.6884
	2.4	1.34313	0.342734	1.87939	1.43228	2.30619	0.597428	3.55674	0.78519	1.33939		2.4	6.35107	0.791868	4.74645	-0.426259	-0.262949	-0.441154	4.99515	7.85854	5.46824
	2.5	1.41365	0.210894	1.94762	1.46355	2.35878	0.108984	3.96351	0.731985	1.17064		2.5	6.20869	0.47467	4.51055	-0.478836	-0.352815	1.1504	5.34505	7.6499	5.57159
	2.6	1.42696	0.0887324	2.03231	1.56383	2.47396	-0.108826	3.6717	0.664887	1.00633		2.6	6.42222	0.516003	3.85385	-0.334405	-0.412016	0.591996	5.46044	7.72505	5.18437
	2.7	1.35477	0.111142	2.06617	1.74422	2.53099	0.0674331	3.65782	0.756708	1.01853		2.7	5.79108	0.240392	3.64698	0.168165	-0.396266	0.75531	4.88919	8.1975	4.62761
	2.8	1.14754	0.0226022	2.01943	1.87109	2.42449	0.362209	3.28879	0.817671	1.03674		2.8	6.04063	0.896184	3.41411	1.23529	-0.508203	0.720424	4.8918	8.57738	4.15629
	2.9	1.18986	0.100376	1.90454	1.77377	2.2013	0.226891	3.48579	0.868663	1.00414		2.9	5.57786	1.64467	3.28893	1.39105	-0.424011	1.54631	4.83391	8.84566	3.87021
	3	1.29804	0.199165	1.76525	1.5798	2.04666	0.488359	3.19593	0.873419	0.980213		3	6.79307	2.67737	2.93692	1.65592	-0.423632	1.09048	4.18053	9.15193	4.07917
	3.1	1.59232	0.381765	1.70513	1.4214	2.08831	0.00495884	2.66103	0.822662	0.871686		3.1	3.76538	2.9759	2.64545	2.23546	-0.2511	2.24996	4.02355	9.0437	4.46952
	3.2	1.54182	0.503238	1.55494	1.37036	2.17228	0.327566	2.90306	0.842959	0.748872		3.2	6.78192	2.62416	2.53677	2.38734	0.150176	0.6487	3.82835	8.92515	4.70411
	3.3	1.03759	0.531325	1.53292	1.43529	2.09297	0.389622	2.44371	0.88891	0.642747		3.3	5.5682	4.07722	2.42542	2.58727	0.260323	0.303419	3.68627	9.21754	4.50089
	3.4	1.39343	0.494743	1.47679	1.38428	1.93404	0.656309	2.40957	0.910261	0.636831		3.4	7.42201	4.66205	2.55793	2.41884	0.190948	0.580487	3.51595	9.21565	4.23692
	3.5	1.62912	0.429443	1.38357	1.42888	1.9178	1.06251	2.313	0.972483	0.585681		3.5	4.0125	5.5111	3.22238	2.80745	0.0670102	0.22736	3.24143	9.02738	4.03077
	3.6	1.8105	0.320834	1.3875	1.35294	2.01053	0.528746	2.22516	0.949313	0.760166		3.6	3.39715	5.11469	3.92517	2.79782	-0.0254258	-0.457972	2.73167	9.21905	3.79458
	3.7	1.59833	0.260406	1.41711	1.31967	2.06392	0.0222005	2.19346	0.895364	1.04912		3.7	3.20004	4.6666	4.13056	3.05066	-0.170677	0.371041	2.70193	9.29525	3.80608
	3.8	1.75337	0.287717	1.47306	1.25489	2.09634	0.760323	2.77557	0.999056	1.29447		3.8	3.05098	4.82561	4.21894	3.03664	-0.248144	-0.0499923	2.30592	9.44816	3.49836
	3.9	1.79462	0.0506221	1.6491	1.32237	2.14202	0.504344	2.77464	1.25	1.33536		3.9	2.9467	4.69838	4.10112	2.79793	-0.251038	0.139712	2.64748	9.51532	3.25721
	4	1.73827	0.0586549	1.85483	1.26298	2.09983	0.376061	2.64497	1.42035	1.31354		4	2.42039	5.05455	4.23068	2.26666	-0.251504	0.492823	1.9953	9.4299	3.66713
	4.1	2.00921	-0.0693544	1.88135	1.26944	2.0463	0.37444	2.54936	1.51163	1.18118		4.1	2.79236	5.7543	4.3197	1.86212	-0.305805	-0.34852	2.42663	9.25426	3.83032
	4.2	2.2261	-0.199777	1.90196	1.38369	2.12994	0.796257	1.79171	1.68669	1.07308		4.2	3.26811	6.94962	3.82256	1.59231	-0.272652	-0.870717	2.30359	9.56544	3.88375
	4.3	2.3	-0.178561	1.84634	1.51351	2.19535	0.274529	2.04055	1.82778	1.06852		4.3	3.35583	7.90612	3.51666	1.34668	-0.239445	-0.00565936	2.29618	9.78832	3.98441
	4.4	1.76121	0.0404031	1.80498	1.42147	2.07536	0.607317	1.69912	1.86887	1.04277		4.4	4.14932	8.07642	3.25285	1.22098	-0.296625	-0.783427	1.6709	10.1427	4.40123
	4.5	2.20215	0.16104	1.70266	1.28893	1.97552	0.491712	1.79768	1.85842	1.04482		4.5	4.98249	8.65801	3.29792	1.15005	-0.320035	0.213433	1.35336	10.5045	4.98856
	4.6	1.99277	0.133883	1.73067	1.12669	1.91083	0.641948	1.6633	1.90621	0.992486		4.6	4.63325	8.48371	3.55196	0.94322	-0.358693	-1.02262	1.055	10.337	5.39144
	4.7	1.87259	0.156589	1.649	0.9827	1.807	0.997133	1.85328	1.91631	0.915659		4.7	3.39573	8.15506	3.77332	0.898843	-0.35048	-0.641787	0.963343	10.298	5.59995
	4.8	1.88426	-0.0100697	1.57765	0.998533	1.71652	0.476102	1.87518	1.91054	0.733912		4.8	4.26552	7.73871	3.42017	0.706282	-0.384146	-1.04053	0.945862	10.4103	5.52932
	4.9	1.76343	-0.0413756	1.47649	0.970078	1.5989	1.43856	2.40894	1.94263	0.802862		4.9	3.1174	7.54261	3.47452	0.552173	-0.359616	-0.131746	1.26182	10.2354	5.78873
	5	2.34369	-0.0573438	1.39331	0.938136	1.63528	0.84193	2.31515	1.94471	1.32636		5	2.61836	7.18815	3.41246	0.435845	-0.328722	-0.614471	0.396197	9.7474	6.05511
	5.1	1.80794	-0.06651	1.27133	0.982418	1.76668	0.898484	2.38855	2.10525	1.75565		5.1	1.72049	7.52619	3.5216	0.863118	-0.22636	-0.22291	0.497023	9.38494	6.04741
	5.2	2.43608	-0.204906	1.30069	0.858828	1.8243	0.664166	2.25029	2.22162	1.90967		5.2	2.24827	7.79724	3.23559	1.08171	-0.285555	-0.776743	0.796381	8.86178	5.82518
	5.3	2.33063	-0.196315	1.31168	0.878779	1.85064	0.433378	2.30358	2.33575	1.75188		5.3	1.76581	7.55811	3.15886	1.0462	-0.152721	-1.51913	0.533227	8.49018	5.54323
	5.4	2.45975	-0.122979	1.3389	0.827217	1.78642	0.498474	1.92896	2.40203	1.63443		5.4	2.24839	6.88978	2.79743	1.14013	0.971465	0.542298	0.448814	8.43579	5.10941
	5.5	2.652	-0.00311647	1.30125	0.901757	1.70278	-0.0829435	1.75782	2.44234	1.48233		5.5	2.28252	6.6516	2.69453	1.96101	2.55857	-1.5	0.458978	7.97136	4.76491
	5.6	2.52136	0.134651	1.21554	0.843758	1.58164	0.883635	2.25371	2.37474	1.32004		5.6	2.59582	6.35286	2.74979	2.37526	3.54427	-0.225314	1.05739	7.85902	4.45705
	5.7	2.69794	0.111955	1.1654	0.781149	1.55778	0.477349	2.14672	2.38676	1.16551		5.7	3.07188	5.66943	2.40643	2.77835	4.46742	-0.656156	0.829828	7.56668	3.97215
	5.8	2.84712	0.0555137	1.09837	0.861258	1.57067	0.809484	1.75131	2.32421	0.961337		5.8	1.6826	5.68112	1.90575	2.82784	5.10828	-0.0260806	0.94575	7.23818	3.5809
	5.9	2.26409	-0.0148304	1.04268	0.814674	1.59172	1.20172	2.13417	2.296	0.830224		5.9	1.12057	5.19783	1.97513	2.53804	5.25227	-0.146278	1.42694	6.94894	3.25219
	6	2.82534	-0.0510285	1.0289	0.842362	1.55907	0.150942	1.74355	2.2887	0.769301		6	1.82654	5.07093	2.09156	2.19944	5.3914	-0.343685	1.37795	6.74269	2.79969
	6.1	2.40073	-0.130821	1.11912	0.83262	1.43823	0.855272	1.66364	2.24476	0.698227		6.1	0.96711	4.81931	2.0279	1.84158	5.15891	-0.692259	1.98575	6.70756	2.61794
	6.2	2.73731	-0.308927	1.24497	1.00878	1.31245	0.124279	1.57604	2.16832	0.589617		6.2	0.890463	4.58438	1.88792	1.55387	5.4459	-0.958087	1.36294	6.82586	2.33802
	6.3	2.78769	-0.392285	1.33074	1.04556	1.23999	-0.198431	1.17676	2.17442	0.455665		6.3	0.470233	4.80209	1.78301	1.50366	6.1536	-1.20449	1.69763	7.03373	2.15466
	6.4	2.87633	-0.620867	1.42924	1.08967	1.32831	0.439608	1.25031	2.09384	0.292429		6.4	1.30016	5.00169	1.41701	1.21486	6.36904	-0.977375	0.857617	7.42094	1.90319
	6.5	2.70917	-0.633368	1.59498	1.06225	1.43507	0.256213	1.66387	2.0528	0.32459		6.5	0.149376	4.65576	1.1872	1.30921	6.87296	-1.07809	1.28763	7.32405	1.80543
	6.6	2.70973	-0.709702	1.63491	0.96702	1.42771	0.514151	0.897877	2.10776	0.55707		6.6	0.189616	4.49905	1.05582	1.73657	6.79445	-0.5973	1.81778	7.5783	1.56326
	6.7	2.94664	-0.770629	1.51254	0.873956	1.41472	0.0872579	1.34394	2.29455	0.644489		6.7	0.623382	5.12337	0.89199	1.62725	6.70862	-1.94555	0.882838	7.68462	1.42951
	6.8	2.79201	-0.830123	1.49802	0.810953	1.40127	0.348468	1.3156	2.40306	0.635752		6.8	0.427673	4.43078	0.85807	1.92369	6.63049	-1.41343	0.688978	7.5287	1.32711
	6.9	2.93861	-0.87503	1.35424	0.668675	1.49917	0.3279	1.15401	2.4462	0.682187		6.9	1.39447	4.0415	0.627255	2.14911	7.04822	-1.26714	1.02506	7.4226	1.30933
	7	3.34276	-0.87625	1.25945	0.543736	1.66528	0.176619	1.57351	2.45873	0.76546		7	1.2953	3.65751	0.611559	2.5537	6.89861	-1.58663	0.351048	7.60086	1.52101
	7.1	3.34612	-0.87133	1.18165	0.597812	1.79088	-0.100608	1.14182	2.31363	0.715324		7.1	0.372201	3.56676	0.473749	2.51085	6.72855	-1.28769	0.967946	7.31198	1.56681
	7.2	3.42305	-0.811839	1.13341	0.73133	1.84453	0.188417	1.16642	2.2192	0.662813		7.2	1.99841	2.80779	0.142627	2.36623	6.38144	-1.02977	0.244429	7.0119	1.48554
	7.3	3.87337	-0.721771	1.09158	0.791914	1.86346	-0.0102802	2.00692	2.1734	0.778223		7.3	1.41831	2.97548	0.200938	2.30825	6.04165	-1.09079	0.759219	6.73524	1.89813
	7.4	3.46333	-0.738846	1.07918	0.744296	1.76456	0.0217989	1.87078	2.18831	0.950793		7.4	0.550257	2.73189	0.0580377	2.04098	5.97479	-1.11472	0.273855	6.54975	2.31474
	7.5	3.44627	-0.619198	1.00768	0.715205	1.76704	-0.167088	2.42096	2.10927	1.0745		7.5	2.72919	2.50006	0.151791	1.69832	5.58717	-1.35923	0.36779	6.8172	2.63394
	7.6	3.50099	-0.534483	0.905093	0.541174	1.73679	-0.275884	2.41761	2.00392	1.26109		7.6	1.9793	2.42303	0.160509	1.32736	5.41173	-0.692306	0.159194	6.67244	2.8846
	7.7	3.41128	-0.711215	0.875719	0.450313	1.70635	-0.445967	2.2346	1.96088	1.30769		7.7	0.842216	2.32964	0.0498648	1.2	5.22794	0.205905	0.152529	6.37758	3.37638
	7.8	3.40807	-0.696187	0.841918	0.327746	1.73263	0.133679	2.23328	1.98428	1.27002		7.8	1.88076	2.10468	0.0451375	1.26006	5.13338	-0.791248	0.314293	6.09297	3.95038
	7.9	3.06203	-0.791986	0.822754	0.276683	1.8181	-0.119593	1.95669	2.00198	1.1867		7.9	1.60508	1.7228	0.102084	1.16045	5.52907	-0.957771	0.223033	5.76054	3.9119
	8	3.3192	-0.891943	0.79224	0.254406	1.86494	0.213735	2.06212	1.95974	1.0047		8	1.70509	1.53732	0.0541564	0.944275	6.18234	-0.672676	-0.0336073	5.45008	3.66562
	8.1	2.92694	-0.73598	0.680841	0.246202	1.78477	0.233887	1.59954	1.9519	0.838823		8.1	1.89635	1.4569	-0.152452	0.77393	6.97178	-1.10639	0.122808	5.28946	3.25819
	8.2	3.028	-0.903915	0.619028	0.261532	1.74892	0.231774	1.92821	1.87204	0.754711		8.2	1.90857	1.46381	-0.191568	0.565197	7.49302	-1.66141	-0.143602	4.99284	3.02747
	8.3	2.95197	-0.858191	0.569801	0.251345	1.67965	0.615549	1.70136	1.91767	0.633312		8.3	1.18389	1.70224	-0.195237	0.378073	7.73056	-1.13678	0.0222732	4.75507	2.83629
	8.4	2.89926	-0.913429	0.527704	0.267295	1.63459	0.208955	1.93994	1.95594	0.649122		8.4	1.58917	2.48393	0.0456857	0.795857	7.40114	-1.36657	0.0245297	4.89022	2.83042
	8.5	2.8609	-0.916721	0.551145	0.305444	1.73477	-0.132502	1.40502	1.91746	0.801048		8.5	1.93717	2.23483	0.508155	0.723289	7.12671	-1.20629	0.250276	5.54754	2.75961
	8.6	2.93519	-0.783395	0.539845	0.227658	1.73856	0.0813757	1.79703	1.81859	0.967772		8.6	0.992103	2.36983	0.562952	0.851306	6.6568	-0.655309	-0.225279	6.05631	2.72436
	8.7	2.8304	-0.834168	0.57448	0.17193	1.66711	-0.457787	1.43592	1.77892	1.25574		8.7	0.675968	2.03297	0.711144	1.04433	6.25745	-0.947558	-0.00912657	6.40011	2.5362
	8.8	2.4924	-0.865929	0.472417	0.214522	1.64724	-0.47465	1.25061	1.66565	1.48946		8.8	2.2326	2.18701	0.525007	1.06294	5.80575	-0.546957	-0.202064	6.7373	2.4093
	8.9	2.82076	-0.826662	0.44892	0.260345	1.74593	-0.0665802	1.37135	1.59848	1.78901		8.9	1.46048	2.3392	0.792628	1.20129	5.47186	-0.429237	-0.397435	6.49766	2.17831
	9	2.27022	-0.790915	0.573982	0.360509	1.80513	-0.262141	1.67759	1.47699	2.04704		9	2.54596	1.91922	0.922521	1.22981	5.95242	-0.468456	-0.028229	6.18302	1.83836
	9.1	2.76643	-0.947125	0.676997	0.516629	1.68863	0.227234	1.37419	1.44031	2.07749		9.1	2.5066	2.31259	1.37069	1.30837	6.84322	-1.45634	-0.151392	6.08857	1.62365
	9.2	2.4746	-0.970063	0.754051	0.635916	1.5812	-0.397931	1.65495	1.41011	2.03408		9.2	2.93083	3.3726	1.44149	1.74864	7.66645	-0.977271	0.0659499	6.46023	1.39069
	9.3	2.34389	-1.07699	0.863936	0.645235	1.45435	0.360684	0.717713	1.47082	2.02384		9.3	2.49958	3.52449	1.35776	2.22163	7.53349	-1.08287	-0.318311	7.15422	1.22276
	9.4	2.24288	-1.18614	0.96741	0.674651	1.4225	0.176886	1.32693	1.43288	2.21881		9.4	3.01558	3.48524	1.38872	2.18936	7.62291	-1.6534	0.611197	7.52782	1.03994
	9.5	2.32045	-1.19591	1.03357	0.815836	1.37783	-0.35576	0.880789	1.43301	2.33246		9.5	2.34845	2.83999	1.65423	1.77562	7.32109	-1.78429	0.310774	7.7717	0.865431
	9.6	2.22229	-1.208	1.03106	0.9918	1.38817	0.399234	1.2531	1.36004	2.33411		9.6	1.93527	2.54628	1.80448	1.48279	7.05599	-1.22931	0.308163	7.48095	0.931911
	9.7	2.07316	-1.16563	0.991432	1.02369	1.44558	-0.153297	1.07412	1.29089	2.41053		9.7	1.91327	2.52164	2.38852	1.29704	7.49634	-1.50554	1.12008	7.25525	0.974015
	9.8	2.34202	-1.13779	0.895468	1.05171	1.51455	-0.360754	0.633944	1.22931	2.51941		9.8	1.7973	2.03215	2.57105	1.21356	8.27925	-1.84974	1.67296	6.89868	0.919739
	9.9	1.84414	-1.17493	0.851839	0.973964	1.46141	-0.0296375	0.975161	1.14057	2.60933		9.9	1.50587	2.65716	2.63987	1.00051	8.90908	-1.9144	2.6605	6.89813	0.720035
	10	1.98095	-1.09377	0.749345	0.814022	1.43042	-0.392534	0.862935	1.09078	2.47845		10	1.57595	3.46909	2.62794	1.47188	9.07702	-1.58585	3.59648	6.45242	0.578249
	10.1	1.58903	-1.1798	0.657071	0.687971	1.59069	0.0143711	0.75408	1.10601	2.41684		10.1	1.93008	4.34227	2.50858	1.87642	8.90385	-1.14007	3.51053	6.20756	0.443358
	10.2	1.7601	-1.26996	0.523555	0.65237	1.74628	-0.487504	0.571447	1.15586	2.35636		10.2	1.45342	4.28604	2.21201	1.98256	8.74649	-0.463433	3.61213	5.88941	0.352315
	10.3	1.489	-1.24079	0.447937	0.480636	1.82637	0.0300019	0.979268	1.14839	2.303		10.3	0.863713	4.60495	2.07784	2.07067	8.35039	-1.3245	3.73287	5.60246	0.228587
	10.4	1.61745	-1.09703	0.406657	0.436245	1.84562	-0.139503	1.11037	1.07736	2.21916		10.4	2.31005	3.83276	1.90937	1.90891	7.95299	-0.876042	4.00564	5.46983	0.223015
	10.5	1.26912	-1.13864	0.338947	0.306352	1.7356	-0.0955982	0.310954	1.01656	2.25239		10.5	0.623798	3.42376	1.72576	1.78494	7.63674	-0.678116	4.63844	5.3108	0.062584
	10.6	1.18774	-1.05526	0.267002	0.270727	1.64785	0.079121	0.608622	0.896416	2.26823		10.6	0.746225	3.05599	1.665	1.72054	7.19611	-1.68693	4.57212	5.16521	0.0496986
	10.7	1.26394	-1.03603	0.283093	0.263481	1.70245	-0.498403	0.347134	0.804895	2.03939		10.7	0.885922	2.49106	1.55691	1.41056	6.74126	-0.960053	4.68174	4.99343	-0.0363047
	10.8	1.32742	-1.08063	0.217259	0.325666	1.7683	0.218597	0.590452	0.732998	1.87655		10.8	0.576911	2.13393	1.90759	1.57741	6.39207	-0.774857	4.29741	4.77145	-0.00759267
	10.9	1.16624	-1.16521	0.171632	0.390924	1.75539	-0.0918375	0.409482	0.734429	1.72885		10.9	0.456418	2.149	2.42265	1.46931	6.39084	-1.24581	4.50655	4.64046	-0.079111
	11	1.09139	-1.14937	0.134863	0.477663	1.75272	-0.302976	0.124974	0.681235	1.68602		11	1.10922	1.92976	2.67367	1.37141	6.2975	-0.912873	5.09127	4.48552	-0.10429
	11.1	1.58592	-1.22936	0.0438087	0.510515	1.68065	-0.264345	0.226085	0.626152	1.81433		11.1	0.0150178	1.76362	2.59548	1.23992	6.04229	-0.414722	5.32782	4.47639	-0.215251
	11.2	1.62528	-1.14402	0.0181247	0.562364	1.5575	-0.207832	-0.133362	0.554794	1.88232		11.2	0.812401	1.34927	2.54778	1.31429	5.77938	0.282318	6.15667	4.4249	-0.32134
	11.3	1.67936	-1.02535	-0.0317215	0.471185	1.42308	-0.917421	0.0726652	0.491113	1.86146		11.3	0.0896596	1.38771	2.62026	1.11493	5.42284	-0.705597	6.15279	4.27872	-0.428972
	11.4	1.65578	-0.93006	-0.0208757	0.337112	1.34328	0.0974819	0.0627295	0.403706	1.69102		11.4	0.192859	1.01213	2.56677	0.927206	5.08369	-0.698249	6.01493	4.1012	-0.587884
	11.5	1.84324	-0.820348	-0.0537006	0.209099	1.23927	-0.700706	0.271532	0.354885	1.52873		11.5	-0.117377	0.676048	2.41735	0.776926	4.69261	-0.502986	6.27329	3.95049	-0.659267
	11.6	1.99242	-0.878704	-0.0577545	0.122761	1.14053	-0.284801	0.387962	0.297386	1.4129		11.6	-0.608238	0.738759	2.06568	0.575231	4.38222	-0.708071	5.76577	3.96345	-0.82
	11.7	2.43692	-0.826131	-0.0570111	0.027273	1.09564	0.51489	0.332096	0.265593	1.27198		11.7	0.203084	0.657839	1.91711	0.485101	4.05738	-0.415868	5.59005	3.50546	-0.858574
	11.8	2.65411	-0.806936	-0.108552	0.0656044	1.0305	-0.0466699	0.325703	0.242056	1.21888		11.8	-1.04943	0.654709	1.66788	0.383866	3.83602	-1.17198	5.04767	3.36951	-0.88184
	11.9	2.5074	-0.721997	-0.108257	0.0523891	0.988608	-0.452189	0.342877	0.192171	1.12621		11.9	-0.912279	0.47274	1.66768	0.43756	3.65876	-1.09554	4.43155	3.1097	-0.91656
	12	2.83766	-0.748001	-0.191386	-0.113869	0.937584	-0.0388043	0.601823	0.205341	1.05411		12	0.10331	0.0509976	1.44325	0.645862	3.51829	-0.475464	4.70416	3.15322	-0.957006
	12.1	2.9806	-0.633005	-0.19977	-0.19188	0.88279	-0.359711	0.124302	0.220221	1.01145		12.1	0.788496	0.756841	1.58481	1.19	3.39576	-1.25565	4.0335	3.27751	-0.795677
	12.2	2.81493	-0.609163	-0.211939	-0.295336	0.834444	-0.429344	-0.00967199	0.199945	1.00569		12.2	0.130806	0.654255	1.49571	1.33938	3.41177	-1.08556	4.10686	3.38804	-0.635458
	12.3	2.87917	-0.580545	-0.203657	-0.393832	0.756201	0.196551	-0.0960095	0.225197	1.19811		12.3	0.102368	0.981925	1.3836	1.85434	3.67476	-0.79746	3.52194	3.69647	-0.482907
	12.4	2.8331	-0.586833	-0.229159	-0.281326	0.719312	-0.961656	0.0879269	0.159549	1.42846		12.4	0.155675	0.477792	1.2375	2.24282	3.82682	0.0315546	3.66393	4.3834	-0.326315
	12.5	2.19759	-0.42557	-0.264209	-0.0870404	0.706258	-0.190413	-0.0213668	0.161491	1.60899		12.5	-0.437194	0.6074	1.11427	2.41873	4.00061	0.926601	3.60459	4.74495	-0.221278
	12.6	2.85012	-0.440658	-0.301697	-0.0421043	0.655314	-0.0714411	0.247498	0.109683	1.60098		12.6	0.0740232	0.239383	0.75991	2.4308	3.94237	-0.573589	2.53724	4.74269	-0.320664
	12.7	3.14074	-0.503392	-0.332755	0.0199136	0.642245	-0.515712	-0.0379723	0.0867046	1.7309		12.7	-0.708236	0.617132	0.606365	2.27056	3.61753	-0.280213	3.29199	4.61847	-0.44938
	12.8	2.47012	-0.528352	-0.3819	0.179495	0.625779	0.150252	0.208579	0.0181396	1.83437		12.8	-0.0697446	0.953272	0.412121	2.41359	3.40629	-0.500894	2.90862	4.37585	-0.568771
	12.9	2.5642	-0.471611	-0.386942	0.165823	0.553253	-0.280072	0.00948415	-0.0280273	1.97232		12.9	-0.175945	1.45703	0.389886	2.71454	3.19969	-1.09228	2.92188	4.05282	-0.568569
	13	2.4119	-0.433277	-0.458514	0.173901	0.500188	0.732717	0.0890524	-0.0257616	1.90951		13	-0.571344	1.54025	0.259903	2.2439	2.95022	-1.24229	3.20372	4.11856	-0.473395
	13.1	2.52704	-0.49721	-0.478987	0.103765	0.450205	-0.266233	0.142947	-0.047134	1.98038		13.1	-0.999832	2.68449	0.249536	2.09222	2.67767	-1.17797	3.17507	4.24854	-0.409115
	13.2	2.55063	-0.457974	-0.462113	0.189382	0.44371	0.356966	0.393946	-0.0563184	2.09882		13.2	-0.9702	3.921	0.393384	1.67356	2.54183	-0.778656	2.87012	4.2159	-0.460302
	13.3	1.94793	-0.424696	-0.418038	0.137381	0.4062	-0.585403	0.249093	-0.0485665	1.95045		13.3	-1.08328	5.03786	0.666672	1.41293	2.34354	-1.39288	3.06468	4.62296	-0.489742
	13.4	2.07077	-0.300016	-0.418403	0.0457031	0.388967	-0.0823242	0.299799	0.00808275	1.90861		13.4	-0.36435	4.82289	0.627005	1.22382	2.23049	-1.21757	3.81906	4.36378	-0.377224
	13.5	2.06065	-0.200109	-0.447129	-0.0466908	0.350132	-0.0574389	-0.100624	0.0518084	1.69334		13.5	-0.499426	4.06626	0.475871	1.02156	2.20439	-1.27148	4.006	4.38574	-0.311289
	13.6	2.29588	-0.0852681	-0.530061	-0.139585	0.337182	0.190698	0.153309	0.0630015	1.5263		13.6	-0.661923	3.38247	0.494435	0.936223	1.86792	-0.861419	3.95918	4.27335	-0.45381
	13.7	2.12742	0.0365845	-0.547922	-0.21613	0.301596	0.408116	0.104338	0.106275	1.52785		13.7	-1.76507	3.17418	0.285408	0.853316	1.83008	-1.06736	4.00297	4.26274	-0.577981
	13.8	2.14867	0.0795093	-0.543952	-0.1755	0.268255	0.319716	0.248209	0.110429	1.45141		13.8	-1.70931	3.32748	0.174015	0.760799	1.64175	-0.944302	4.20005	4.06737	-0.556274
	13.9	2.71134	0.0901746	-0.605947	-0.138428	0.241761	0.255536	0.211789	0.176532	1.54325		13.9	-1.10733	3.25604	-0.0797494	0.503279	1.36421	-0.521413	3.92887	3.89014	-0.613902
	14	1.84507	0.00964767	-0.599081	-0.0394411	0.264381	-0.691301	-0.145817	0.220198	1.5801		14	-1.74259	3.25613	-0.08945	0.429733	1.35022	-1.4036	3.46327	3.77059	-0.776455
	14.1	2.26774	-0.00132631	-0.613433	0.0314267	0.31122	-0.246185	0.216875	0.190695	1.45141		14.1	-0.587791	3.48025	-0.240198	0.428979	1.25004	-1.03842	4.17262	3.85241	-0.752633
	14.2	2.04218	0.0838029	-0.670528	-0.000164626	0.339704	-0.293624	0.459562	0.21092	1.34789		14.2	-1.45011	3.22011	-0.282614	0.52925	1.08289	-1.35364	3.0284	3.77921	-0.811655
	14.3	2.11409	0.20902	-0.682176	0.0969776	0.363925	-0.0879666	0.134647	0.110237	1.2694		14.3	-1.35699	3.45059	-0.22035	0.426796	1.12204	-1.46967	3.08824	3.51671	-0.784614
	14.4	2.10586	0.361343	-0.677511	0.357819	0.369635	-0.254954	0.298028	0.0552839	1.14663		14.4	-1.81549	2.85921	0.106436	0.133545	1.36862	-1.38555	2.94809	3.49852	-0.661336
	14.5	1.97351	0.319599	-0.713153	0.38679	0.351982	-0.126594	0.10595	-0.00460138	1.07205		14.5	-2.3791	2.34206	0.152593	0.0538015	2.10424	-1.58164	2.34018	3.35424	-0.531944
	14.6	1.85926	0.37674	-0.751003	0.421328	0.378538	-0.159822	0.00771051	-0.0407366	0.953177		14.6	-2.17998	2.22615	0.315348	0.0365592	2.75053	-1.58567	2.60095	3.26331	-0.433596
	14.7	1.71654	0.323778	-0.790349	0.36787	0.340151	0.295412	-0.0171373	-0.00415553	0.930473		14.7	-0.864238	1.59497	0.598667	0.103419	3.21131	-0.868581	2.20504	3.06872	-0.363779
	14.8	2.28862	0.116181	-0.798769	0.317778	0.365775	-0.385033	0.11954	0.0293785	1.00938		14.8	-2.18149	2.04743	0.823058	0.176444	3.35418	-1.00505	2.21704	2.95289	-0.253479
	14.9	2.35256	0.0190612	-0.855023	0.239617	0.340304	0.24328	0.0705071	-0.0129735	1.16992		14.9	-1.60504	1.5538	0.852475	0.315497	3.13613	-1.98285	3.00487	2.78402	-0.186309
	15	2.56958	-0.00561823	-0.806844	0.13216	0.353186	0.379084	-0.0489805	0.0269617	1.35297		15	-1.35012	2.04236	0.793521	0.644274	3.19176	-1.85981	2.83291	2.66933	-0.221898

## Sheet: C_OSC_GCaMP6s_SniffGer_AUC05
	Extended Data Figure 5 c) Changes in MSVGLUT2 neuronal activity induced by sniffing Geraniol displayed as AUC
		Control	Geraniol1
	Mouse 1	6.09278	20.0976
	Mouse 2	-0.106714	14.2086
	Mouse 3	4.93722	18.1157
	Mouse 4	5.00478	4.23307
	Mouse 5	7.90141	0.0683409
	Mouse 6	0.857542	-0.252778
	Mouse 7	3.27315	36.8816
	Mouse 8	4.915	18.6332
	Paired t test
	P value	0.0676
	P value summary	ns
	Significantly different (P < 0.05)?	No
	One- or two-tailed P value?	Two-tailed
	t, df	t=2,160, df=7
	Number of pairs	8
	How big is the difference?
	Mean of differences (B - A)	9.889
	SD of differences	12.95
	SEM of differences	4.577
	95% confidence interval	-0,9350 to 20,71
	R squared (partial eta squared)	0.4
	How effective was the pairing?
	Correlation coefficient (r)	-0.06886
	P value (one tailed)	0.4357
	P value summary	ns
	Was the pairing significantly effective?	No

## Sheet: D_OSC_GCaMP6s_StartMineralOil
	Extended Data Figure 5 d) Changes in MSVGLUT2 neuronal activity induced by start of odor exposure (Mineral Oil) in lean male mice [zscore]
		Wash									Mineral Oil
	Time [s]	Mouse 1	Mouse 2	Mouse 3	Mouse 4	Mouse 5	Mouse 6	Mouse 7	Mouse 8	Mouse 9	Mouse 1	Mouse 2	Mouse 3	Mouse 4	Mouse 5	Mouse 6	Mouse 7	Mouse 8	Mouse 9
	-10	0.334595	0.45071	0.147646	-0.0688051	0.232753	0.0795401	-0.517046	0.385885	-0.61139	-0.829987	-1.075	0.356418	-0.721761	0.51481	-0.72032	-0.797478	1.86583	1.04736
	-9.9	-0.169864	0.474024	0.17105	0.228589	0.206837	-0.594854	-0.485864	0.204444	-0.596185	-0.643442	-1.33782	0.208379	-0.302783	0.578944	-0.0900367	-1.0823	1.57487	0.816114
	-9.8	0.0160134	0.501682	0.224978	0.231718	0.140913	-0.220879	-0.582074	0.22646	-0.683234	-0.782728	-1.60532	0.135486	-0.471772	0.401052	-0.287376	-1.19482	1.74353	1.27126
	-9.7	-0.376524	0.504706	0.320554	0.147828	0.120767	-0.626025	-0.623809	0.0784416	-0.710351	-0.754288	-1.62879	-0.0729088	-0.618778	0.540992	0.416546	-1.34461	1.51912	1.03738
	-9.6	-0.123755	0.433069	0.41772	0.0722684	0.0700888	-0.0387997	-1.0595	0.14143	-0.783939	-1.15976	-1.46888	-0.132987	-0.488224	0.40112	-0.281725	-1.21028	1.11639	1.2294
	-9.5	-0.0870236	0.340158	0.503996	0.0923798	0.118558	-0.114954	-0.938874	-0.275877	-0.781853	-1.02262	-0.951405	-0.293723	-0.792658	0.293858	0.265159	-1.159	0.642444	1.35735
	-9.4	-0.598787	0.237999	0.552082	0.300788	0.142528	-0.0590866	-0.219641	0.0119038	-0.703314	-1.18219	-0.385985	-0.475754	-0.934195	0.203989	-0.388333	-1.12846	0.873181	1.79007
	-9.3	-0.384762	0.150878	0.630891	0.2986	0.175764	-0.38744	-0.173996	0.0356139	-0.817883	-0.840801	-0.351168	-0.602674	-0.85641	0.0724153	-0.299589	-0.935367	1.02558	1.39011
	-9.2	-0.430262	-0.00126683	0.691294	0.186888	0.158131	-0.00880504	-0.13161	-0.478353	-0.745957	-0.976182	-0.457377	-0.656031	-1.32056	0.122765	-0.34373	-0.988443	0.974684	1.11791
	-9.1	-0.269999	-0.0880963	0.653618	0.443574	0.181203	-0.732327	-0.00372747	-0.279679	-0.833892	-0.715449	0.0273822	-0.757363	-1.0235	0.236054	0.417764	-0.760836	1.78651	1.18321
	-9	-0.313335	-0.114936	0.637888	0.175034	0.149008	-0.264074	-0.275633	-0.0198617	-0.733508	-1.18009	0.828749	-0.649087	-1.15139	0.520972	0.790675	-0.824585	1.22873	0.98065
	-8.9	-0.496119	-0.119545	0.555643	0.125576	0.177401	-0.0965776	-0.0391792	-0.558145	-0.841044	-0.89047	0.622007	-0.407512	-0.854986	0.593171	-0.363594	-0.389689	1.21413	0.931364
	-8.8	-0.251598	-0.0884296	0.527203	0.20559	0.112329	-0.274764	-0.351362	-0.355505	-0.778643	-0.951118	0.294441	-0.0506751	-1.22692	0.941305	0.259257	-0.403147	1.19103	0.74341
	-8.7	-0.38872	-0.1497	0.500532	0.0187005	0.0828593	-0.00691579	-0.369643	-0.781734	-0.838845	-0.963382	0.0589808	0.315636	-1.11628	0.975256	0.811067	-0.565399	1.76063	0.449448
	-8.6	-0.234144	-0.1413	0.464601	0.14129	0.0588822	-0.362644	-0.287843	-0.364988	-0.810599	-1.21155	-0.177665	0.662847	-1.42713	1.16538	0.332391	-0.182669	2.28585	0.359498
	-8.5	-0.114513	-0.220663	0.397061	-0.0839201	0.0314431	0.190801	-0.414223	-0.15322	-0.821785	-1.09157	-0.478672	0.789767	-0.483059	0.976407	1.3692	-0.549176	2.00532	0.480559
	-8.4	-0.284711	-0.282992	0.351557	-0.340101	-0.0227833	-0.173397	-0.144411	-0.193169	-0.902677	-1.23828	-0.395606	0.996076	-1.16253	0.832705	0.531416	-0.688939	1.69747	0.158447
	-8.3	-0.388636	-0.316055	0.281423	-0.0662512	0.00179581	0.158201	0.212955	0.0666029	-0.845977	-1.24044	-0.234052	1.05196	-0.853038	0.728023	0.509939	-0.723656	1.43655	0.42359
	-8.2	-0.307663	-0.397345	0.252068	-0.0868719	0.0516642	-0.320252	0.119583	0.013404	-0.810971	-1.05636	-0.351868	0.831652	-1.43329	0.478093	0.638769	-0.564625	1.25033	0.447139
	-8.1	-0.791475	-0.452588	0.252593	-0.212689	0.12964	-0.566695	0.404511	-0.121984	-0.786597	-1.15449	-0.309207	0.635091	-1.34679	0.341501	0.590124	-0.6272	1.20039	-0.144995
	-8	-0.679277	-0.485944	0.187129	-0.305669	0.109972	-0.45742	-0.112137	-0.175815	-0.788558	-1.20904	0.133361	0.472501	-1.13197	0.450776	0.819954	-0.431358	1.35961	0.140692
	-7.9	-0.710753	-0.558318	0.183747	0.107627	0.0878728	-0.661827	-0.0249427	-0.3615	-0.812419	-0.702181	0.274201	0.332207	-1.49643	0.322839	0.865996	-0.721327	0.753078	0.533283
	-7.8	-0.946045	-0.579206	0.111929	0.026453	-0.00503926	-0.320399	0.00444668	-0.209645	-0.819576	-0.674437	0.225694	0.189395	-1.75157	0.581404	0.98043	-0.219463	1.05976	0.140922
	-7.7	-0.828643	-0.711606	0.101211	-0.0139504	0.00787395	-0.599323	-0.673258	-0.444145	-0.752519	-0.452537	0.33336	0.114724	-1.21854	0.736491	1.44135	-0.710901	0.500665	0.600411
	-7.6	-0.272201	-0.724379	0.0699705	-0.242901	-0.0471882	-0.210131	-0.364377	-0.155921	-0.928117	0.27711	0.194354	0.00236009	-0.794879	1.09636	1.15659	-0.65666	0.996356	0.560913
	-7.5	-0.734213	-0.700214	0.0852125	-0.111664	-0.094823	-0.206599	-0.493159	-0.153936	-0.823973	0.405005	-0.0657239	0.106258	-0.734	1.66723	0.0569095	-0.626257	0.570707	0.849034
	-7.4	-0.302688	-0.723954	0.0958561	0.193095	0.0164293	0.0482344	-0.289211	-0.269792	-0.828961	1.36142	-0.293135	0.372102	-0.491552	1.8686	1.18075	-0.531586	0.601721	0.809252
	-7.3	-0.262573	-0.736879	0.147185	0.153386	0.0320655	-0.200871	-0.275056	-0.362252	-0.661846	0.863803	-0.500971	0.600548	-0.0521859	1.8226	0.172766	-0.762113	0.693023	0.529072
	-7.2	-0.563283	-0.768133	0.189489	0.0094281	0.136948	0.0151567	-0.561922	-0.293578	-0.689809	1.35925	-0.556419	0.705412	0.631903	1.92026	0.550879	-0.773809	0.56081	0.556596
	-7.1	-0.378047	-0.818304	0.223964	-0.0143694	0.160949	-0.207781	-0.205537	-0.265627	-0.660815	1.10918	-0.555098	0.571119	0.49888	1.54116	-0.0349895	-0.802829	0.418786	0.641498
	-7	-0.698922	-0.788994	0.297767	0.0301695	0.135252	0.157572	-0.346461	0.0506486	-0.598942	1.1824	-0.266369	0.799291	0.250759	1.84474	-0.19989	-0.980831	0.591211	0.741769
	-6.9	-0.386282	-0.723212	0.310526	-0.0168419	0.156188	-0.323297	-0.337189	-0.112626	-0.657809	1.43549	0.219785	0.969421	0.189562	1.85905	-0.601377	-0.718683	0.270002	0.227713
	-6.8	-0.680734	-0.542198	0.352483	0.169698	0.0525815	-0.0805051	-0.0847249	-0.467003	-0.642863	1.71924	-0.222309	1.50532	0.153978	1.67189	-0.69781	-1.20029	0.756118	0.299119
	-6.7	-0.564099	-0.416282	0.331747	-0.0673065	-0.0155338	-0.290258	-0.066433	-0.32792	-0.589642	1.53749	-0.454967	1.66511	0.295394	1.58386	-0.485173	-0.587746	-0.0762973	0.0789231
	-6.6	-0.662857	-0.268416	0.245868	0.0128538	0.0338318	-0.475595	-0.262081	-0.430888	-0.481751	1.53653	-0.75436	1.68622	0.428852	1.80431	-1.00743	-0.416069	0.578723	0.302603
	-6.5	-0.831235	-0.0665477	0.194025	-0.216283	0.0558108	-0.55287	-0.144359	-0.30944	-0.623235	1.56881	-0.957403	1.56499	0.139952	2.08666	0.939374	-0.629325	0.438182	0.332156
	-6.4	-0.662367	-0.0637777	0.0856564	-0.148705	-0.0105516	-0.26802	-0.266855	-0.524793	-0.487836	1.56193	-1.01317	1.43613	-0.29317	2.17396	-0.377723	-0.576104	0.0894525	0.635012
	-6.3	-0.505854	-0.113953	0.0160116	-0.37847	-0.0430303	-0.572343	-0.410746	-0.239179	-0.622667	2.34897	-1.07322	1.61454	-0.609677	2.07999	-0.487737	-0.358359	0.285868	0.193852
	-6.2	-0.765878	-0.101152	-0.0187858	-0.478547	-0.0188853	-0.623688	-0.127007	-0.245088	-0.646269	1.87712	-1.2691	1.58347	-0.911415	2.151	0.589867	-0.530556	0.755693	0.53663
	-6.1	-0.798568	-0.0704026	0.0450116	-0.268417	-0.10027	-0.346429	-0.242081	-0.270062	-0.611954	2.64842	-1.35046	1.64366	-0.444729	1.98492	0.724936	-0.369599	0.215653	-0.0873447
	-6	-0.677592	-0.0644481	0.0786563	-0.391416	-0.0444631	-0.220647	-0.826408	-0.328072	-0.650456	2.23129	-1.44475	1.57449	-0.538262	2.28776	0.328459	-0.589248	0.8088	-0.102999
	-5.9	-0.776988	-0.102746	0.096318	-0.328127	-0.091018	-0.108405	-0.459198	-0.147813	-0.646749	1.99747	-1.67217	1.4802	-0.431399	2.38239	-0.176518	-0.648666	0.178718	-0.227281
	-5.8	-0.376878	-0.0183605	0.0802946	-0.10242	-0.0307965	-0.441177	-0.719438	-0.120306	-0.563763	1.79826	-1.79277	1.8599	-0.778278	2.29015	0.155181	-1.06429	0.54596	-0.179909
	-5.7	-0.601119	-0.0615701	0.0867218	0.0232467	-0.0332496	0.0296706	-0.495074	-0.117243	-0.613143	1.80771	-2.02345	2.01444	-1.26676	2.30789	-0.210824	-0.736098	0.34113	-0.0693282
	-5.6	-0.474393	-0.112262	0.0776689	-0.085913	0.00711436	0.340943	-0.857602	-0.414411	-0.693156	1.85894	-2.15885	1.88364	-1.31497	2.27826	0.0280147	-0.590062	0.290792	-0.334142
	-5.5	-0.529802	-0.168053	0.0919111	-0.335941	0.0549047	-0.265081	-0.741444	-0.394317	-0.716996	1.80032	-1.90261	1.74748	-1.16756	2.35158	-0.0579651	-0.569782	0.0718636	0.123675
	-5.4	-0.613196	-0.0936913	0.191619	-0.0751365	0.000479924	0.160601	-0.814722	-0.196142	-0.612195	1.87833	-1.2479	1.91833	-1.16669	2.16806	0.91576	-0.682984	0.250065	0.554329
	-5.3	-0.751101	-0.0720032	0.171277	0.0587124	0.0552645	-0.237713	-0.422178	-0.303726	-0.445713	1.26402	-0.0739093	2.28584	-0.885557	2.02181	0.0213039	-0.809359	1.14503	-0.160963
	-5.2	-0.739316	-0.107703	0.225427	0.0953799	-0.0217946	0.116427	-0.730787	-0.0111833	-0.423861	1.40274	0.329458	2.3348	-1.18913	1.80411	-0.116858	-0.879007	0.389488	-0.0638056
	-5.1	-0.93634	-0.108184	0.201878	0.0588749	-0.0388616	-0.13574	-0.826483	0.0121604	-0.364344	1.02996	0.0798027	2.29087	-0.65464	1.57907	1.19582	-0.774648	1.42097	-0.400543
	-5	-0.789447	-0.0954957	0.178598	-0.0929132	-0.121783	-0.307061	-0.664533	0.0136633	-0.387784	1.86959	-0.202255	2.03825	-0.566113	1.41053	0.605693	-0.782817	1.29349	-0.0595236
	-4.9	-0.846299	-0.126662	0.196034	0.250054	-0.214021	0.0199603	-1.0302	-0.425766	-0.224072	1.23661	0.205271	1.98125	0.299673	1.39725	0.449268	-0.803416	1.37207	-0.535273
	-4.8	-0.693859	-0.154063	0.140408	-0.0342888	-0.121543	-0.243254	-0.513921	-0.5616	-0.307731	1.27437	1.3087	1.86035	0.267624	1.45016	0.779027	-0.924686	1.83982	-0.0333008
	-4.7	-0.702828	-0.168254	0.111453	0.461879	-0.143054	-0.00631553	-0.926258	-0.163135	-0.304269	1.40261	2.61881	1.6972	0.227128	1.53775	-0.0740686	-0.982207	1.70251	-0.617419
	-4.6	-0.536427	-0.248031	0.114207	0.560252	-0.0617885	-0.210976	-0.996994	-0.290374	-0.326036	1.28515	2.89961	1.44808	0.0909723	1.57386	0.250433	-0.748388	1.86935	-0.385658
	-4.5	-0.641666	-0.301035	0.0894277	0.53278	0.0162651	-0.0931504	-0.903487	-0.17344	-0.0877276	0.851442	2.76105	1.22343	-0.357032	1.68877	0.412809	-0.861314	1.34715	-0.780316
	-4.4	-0.571411	-0.185129	0.00115748	0.507059	-0.00213054	-0.0607729	-1.04624	-0.198914	-0.177869	0.618232	2.72345	1.08976	-0.532811	1.92298	0.790181	-1.27353	1.57464	-0.720092
	-4.3	-0.636386	-0.0969039	-0.084615	0.487374	-0.110397	-0.0345995	-0.865696	-0.0487025	-0.128511	0.840182	2.21685	0.916199	-1.17285	2.06241	0.834929	-1.29814	1.30305	-0.604698
	-4.2	-0.63898	-0.0872245	-0.125298	0.454692	-0.160611	0.249444	-0.979497	-0.242436	-0.19224	0.728824	1.65215	0.71907	-0.580873	2.17389	1.07374	-0.760955	0.668999	-0.492076
	-4.1	-0.921815	-0.112774	-0.044926	0.632883	-0.140815	-0.0867825	-0.352236	0.165363	-0.168939	0.807799	1.32735	0.517185	-1.22867	2.21446	1.42734	-0.948247	0.634666	-0.5958
	-4	-0.677855	-0.145826	-0.0225426	0.536888	-0.0328172	0.26094	-0.611628	0.32193	-0.117468	0.927027	1.0385	0.333623	-0.939117	2.07918	1.28398	-0.622489	0.973702	-0.674633
	-3.9	-0.706946	-0.132969	0.00495444	0.683567	0.0470998	-0.213245	-0.685834	0.473163	-0.133049	0.84342	0.850581	0.143727	-1.20639	2.06496	0.56092	-0.522936	0.874937	-0.57352
	-3.8	-1.06061	-0.0964379	0.0404227	0.160782	0.166388	-0.135478	-0.714063	0.219608	-0.23317	0.474433	1.61413	-0.0481223	-0.981965	1.95821	0.551987	-0.160172	0.664931	-0.565777
	-3.7	-0.978765	0.137962	0.105051	0.278042	0.279878	-0.310267	-0.485426	0.454644	-0.235418	0.978695	1.83564	-0.199941	-0.42286	1.71885	0.673356	-0.428037	0.735164	-0.78009
	-3.6	-0.801332	0.2011	0.0798071	0.750003	0.191657	-0.235317	-0.801227	0.69527	-0.212511	0.753979	1.52564	-0.248806	-0.301414	1.52836	0.61666	-0.350137	1.02274	-1.0277
	-3.5	-0.730841	0.177524	0.0641391	0.379564	0.207242	-0.242076	-0.542314	0.452087	-0.205937	0.879701	1.14898	-0.397293	-0.312108	1.55408	0.92412	-0.60146	0.371905	-0.590934
	-3.4	-0.79297	0.206233	0.0348633	0.29253	0.249066	0.510847	-0.994485	0.603957	-0.213375	0.733494	0.93279	-0.479416	-0.82649	1.37715	0.349616	-0.512454	0.825466	-1.03391
	-3.3	-0.641263	0.349244	0.0742816	0.448071	0.115378	0.354568	-1.00915	0.440674	-0.321141	0.692042	0.548799	-0.533872	-1.06316	1.29501	0.444706	-0.70222	0.3495	-0.564807
	-3.2	-0.647294	0.442867	0.10233	0.501614	0.0798476	0.263107	-0.451799	0.55912	-0.360733	0.536592	0.12588	-0.542124	-1.28866	1.43919	0.190446	-0.800763	0.565605	-0.753185
	-3.1	-0.620889	0.525918	0.174186	0.480115	0.166273	-0.155093	-0.635274	0.730337	-0.168808	0.567633	0.00134134	-0.560962	-1.34602	1.33291	-0.213113	-0.375377	0.132646	-0.108435
	-3	-0.524424	0.666298	0.208422	0.687064	0.182945	0.0252836	-0.799689	0.58398	-0.231558	0.42421	-0.0458883	-0.510603	-1.65483	1.44628	-0.40769	-0.735222	0.0763056	0.00219341
	-2.9	-0.624794	0.789777	0.230659	0.640635	0.332773	-0.14458	-0.836389	0.912979	-0.220475	0.598752	0.1616	-0.515146	-1.3201	1.23665	-0.599353	-0.475511	0.832295	0.510612
	-2.8	-0.442569	0.669654	0.208302	0.753522	0.388611	-0.118175	-0.96409	0.718826	-0.28539	0.253949	-0.106086	-0.647156	-1.53204	1.10357	0.348772	-0.587381	0.607539	1.8126
	-2.7	-0.626826	0.597312	0.177854	1.22999	0.437973	-0.174199	-0.717278	1.08861	-0.203262	0.665051	-0.267199	-0.749717	-1.56003	1.01903	0.886875	-0.733401	0.541422	1.47461
	-2.6	-0.802295	0.584708	0.19773	0.964288	0.535351	0.0341309	-0.980955	0.428981	-0.291954	0.325409	-0.462363	-0.933685	-1.46764	0.821802	0.395545	-0.429632	0.386268	1.44818
	-2.5	-0.424432	0.505556	0.159881	1.10406	0.566852	0.386143	-0.828736	0.726226	-0.252455	0.565781	-0.659332	-0.948362	-1.3418	0.906592	0.184837	-0.859036	1.22664	1.37191
	-2.4	-0.451977	0.369481	0.165951	1.00769	0.652195	-0.225399	-1.05605	0.396988	-0.313824	0.425506	-0.443745	-0.90147	-1.35725	0.782222	0.243807	-0.561622	0.72419	1.43593
	-2.3	-0.354799	0.232204	0.108272	1.46402	0.623439	0.298521	-0.514739	0.577272	-0.259937	0.539787	0.600961	-0.788967	-1.57817	0.762293	0.160963	-0.612694	1.36334	1.15804
	-2.2	-0.220455	0.12743	0.0779117	1.41665	0.506991	-0.0536706	-0.814664	0.301004	-0.146288	0.0703556	1.69001	-0.724039	-1.17918	0.774494	-0.125859	-0.715078	0.84937	1.05735
	-2.1	-0.146087	0.0786747	0.0307415	1.1295	0.502976	0.324667	-0.481562	0.539794	-0.0576639	0.418317	1.35488	-0.666079	-0.915894	0.851554	0.282445	-0.405761	1.36892	0.675807
	-2	0.0987296	0.0416525	-0.020586	1.21961	0.47748	-0.289869	-0.565702	0.29913	0.123624	-0.0181881	1.03643	-0.580341	-0.673463	0.872898	-0.683666	-0.636787	0.68675	0.43695
	-1.9	0.124559	0.0465372	-0.0826143	1.1995	0.512407	0.407954	-0.508201	0.196528	0.0757543	-0.12059	0.601987	-0.207081	-0.5535	0.947781	-1.18998	-0.661975	0.713419	0.707718
	-1.8	-0.0490606	0.0233094	-0.11005	0.887303	0.619668	0.135103	-0.0950263	0.383449	0.225129	0.366559	0.336287	0.125686	-0.587798	1.04835	-1.67213	-0.500041	0.671091	0.610692
	-1.7	0.103981	-0.0544147	-0.131239	0.901461	0.772737	0.193729	-0.462137	0.0748171	0.274719	0.147329	-0.134305	0.443609	-0.627603	1.02855	-1.38461	-0.593787	0.339861	0.210366
	-1.6	0.153441	-0.089616	-0.164234	0.785497	0.875563	0.36813	0.0115389	0.325928	0.253206	0.974523	-0.391949	0.486724	-0.681666	1.13846	-0.988299	-0.519329	0.386563	-0.179467
	-1.5	0.149457	-0.162939	-0.18485	0.685955	0.951147	-0.427358	0.179148	0.427374	0.238271	1.1566	-0.628219	0.559909	-0.529465	1.16318	-0.851481	-0.684514	0.3132	-0.211692
	-1.4	0.167918	-0.144227	-0.177975	0.590311	1.05939	0.322271	-0.0293368	-0.0121058	0.205205	1.53232	-0.219987	0.339558	-0.434955	1.14632	-0.895206	-0.641891	0.597113	-0.0788285
	-1.3	0.226858	-0.0436806	-0.183697	0.76252	1.08062	0.729232	-0.0921416	0.160022	0.145955	2.09385	-0.412396	0.188187	-0.163724	1.22737	-0.520655	-0.590926	0.125026	-0.127841
	-1.2	0.907548	0.0821307	-0.208277	0.32428	1.1332	0.02698	0.210015	0.06256	0.0751885	2.50984	-0.202822	0.135646	-0.28641	1.10106	-0.630605	-1.10916	-0.167876	-0.191008
	-1.1	0.611489	0.0921561	-0.227559	0.580659	1.05819	0.412106	-0.204991	0.331714	0.0933938	2.72722	-0.371423	0.279238	-0.293903	1.08327	-0.838968	-0.927451	0.0568615	-0.396061
	-1	0.98022	0.0800079	-0.262297	0.300921	0.926035	0.727056	-0.17909	-0.068376	0.125551	2.427	-0.493467	0.87262	-0.0439491	0.996974	-1.02617	-0.82595	0.186609	-0.406763
	-0.9	1.04941	-0.0439952	-0.272448	0.344181	0.806111	0.0990543	0.107315	-0.0809048	-0.0271876	2.7667	-0.392848	1.42371	0.168074	0.715549	-0.484992	-0.867084	0.217935	-0.605294
	-0.8	1.17918	-0.169238	-0.250071	0.704098	0.587071	-0.0552381	-0.222857	-0.0846888	0.0567262	2.48543	-0.606271	1.69461	0.488779	0.738414	-0.848221	-0.771801	0.268327	-0.481826
	-0.7	1.09331	-0.2722	-0.225692	0.24568	0.569732	0.309883	0.136017	0.201713	0.162399	3.11289	-0.790147	2.11584	0.804067	0.618582	-0.749846	-0.9396	0.173053	-0.304908
	-0.6	1.6443	-0.240835	-0.16748	0.299505	0.53338	0.295161	0.234652	0.166663	0.0630491	2.9145	-0.94118	1.86366	0.633036	0.50795	-0.290258	-0.75233	0.24976	-0.237193
	-0.5	1.40111	-0.127536	-0.0725422	0.343981	0.461139	0.0669706	0.173478	-0.0354411	0.055853	3.19221	-1.19313	1.57826	0.726791	0.443059	-0.950416	-0.912962	0.83709	0.341261
	-0.4	1.56541	-0.040724	0.0509144	0.637104	0.484249	0.0877973	0.285325	-0.00466668	0.289491	3.45335	-1.15146	1.25806	1.06075	0.48093	-1.34175	-0.644836	1.37462	1.36181
	-0.3	1.44002	0.11331	0.077126	0.683133	0.601417	-0.0110068	-0.164367	-0.0148494	0.210932	2.95515	-1.4632	1.1087	1.02484	0.388122	-0.651845	-0.184071	2.01144	2.19793
	-0.2	1.65321	0.107537	0.0681966	0.58709	0.619534	0.247793	-0.221965	0.111043	0.325317	3.8062	-1.60633	0.925181	1.613	0.370771	-0.73057	-0.775278	2.55082	2.55086
	-0.1	1.52501	-0.0439621	0.0289073	0.518901	0.757372	0.103563	-0.181262	-0.161802	0.295658	3.61328	-1.7507	1.00467	1.21176	0.780935	-0.942396	-0.510165	2.26141	2.83611
	0	1.56282	-0.120369	-0.0777372	0.760333	0.831993	0.568154	-0.0677437	-0.242179	0.515977	3.75246	-2.07231	1.35001	1.44861	1.40733	-0.86469	-0.598511	2.42288	2.81054
	0.1	1.31371	-0.203978	-0.0935521	0.696362	0.891691	0.246062	-0.0654126	-0.148388	0.402113	3.79374	-2.19529	1.7051	1.56104	1.79984	-0.656065	-0.577097	3.08187	2.97374
	0.2	1.48263	-0.187455	-0.112268	0.271455	0.850816	-0.0650526	0.183961	-0.0651013	0.293814	3.69864	-2.33603	1.85213	1.63573	2.01531	-0.549702	-0.681151	2.61047	3.0743
	0.3	1.48055	-0.167571	-0.117235	0.46928	0.823411	0.547385	0.120854	0.0783277	0.16112	3.83295	-2.18613	1.96796	1.0306	2.19684	0.164936	-0.710517	2.38902	3.413
	0.4	1.57585	-0.234353	-0.15636	0.485885	0.879419	0.530342	0.196736	-0.171032	0.321988	3.60902	-1.96174	2.37447	1.07283	2.18477	-0.0416465	-0.647994	2.41311	3.24174
	0.5	1.68723	-0.321004	-0.160966	0.192214	0.923591	0.141373	0.530103	-0.0656664	0.576851	3.54184	-1.45597	2.99718	1.29398	1.98483	0.642908	0.119954	2.74203	3.52838
	0.6	1.80368	-0.283856	-0.103191	0.270948	0.965007	0.678826	0.220279	0.00969038	0.661457	3.49747	-1.21337	3.16367	1.35023	1.91987	1.26477	0.505851	2.12295	3.95051
	0.7	1.7416	-0.296472	0.0098185	0.376068	0.974296	0.347452	0.201225	-0.103721	0.4105	3.15906	-1.32658	2.97444	1.91124	1.8537	1.00572	0.681912	2.2195	3.24907
	0.8	1.7535	-0.369455	0.147455	0.248788	1.01064	0.868144	0.442266	0.292964	0.507566	3.49067	-1.46333	2.98117	1.4382	2.24636	1.77409	1.05321	1.99294	4.1445
	0.9	1.66221	-0.434324	0.140479	0.233692	1.15657	0.46054	0.32234	0.119543	0.347007	2.95746	-1.51138	3.16375	1.97733	2.72645	1.6654	1.55057	2.11282	3.66605
	1	1.60274	-0.517095	0.144544	0.215485	1.1376	0.73592	-0.0333882	0.152401	0.165352	3.13191	-0.902621	3.10875	1.91939	3.24166	2.35025	1.51774	2.03611	3.72391
	1.1	1.98289	-0.571545	0.134254	0.419202	1.19386	0.524098	-0.00216292	0.323593	0.118796	2.88657	0.135329	2.91987	1.55196	3.41188	0.788713	1.59142	1.45772	4.04973
	1.2	1.97395	-0.566666	0.0874757	0.371225	1.15574	0.501275	-0.14239	0.282054	0.145642	2.71913	1.3578	2.61106	1.96524	3.79341	1.68423	1.99386	1.90374	5.03759
	1.3	2.0169	-0.483081	0.128273	0.61975	1.06656	0.44122	0.195944	0.360488	0.15782	2.66807	1.86535	2.32368	1.95733	3.58667	2.01507	1.67002	1.90768	5.73662
	1.4	2.16838	-0.407903	0.151928	0.442807	1.02592	0.0505342	0.0978652	0.322916	0.0165375	2.99716	1.46815	2.61615	1.89372	3.78149	1.15475	1.78219	1.91002	5.83195
	1.5	2.26013	-0.386715	0.139686	0.338982	0.967294	0.596673	-0.0910402	0.472111	-0.00457329	2.62092	1.31511	2.89337	1.91354	3.91857	2.5458	2.37775	2.20017	6.01329
	1.6	2.36592	-0.409011	0.174047	0.365781	0.896508	0.253472	-0.347212	0.47743	0.0105146	2.75699	1.96576	2.78916	1.49898	3.72605	2.82009	2.49494	2.15471	6.50234
	1.7	2.22486	-0.508533	0.272171	0.116189	0.846326	0.124176	0.0581692	0.513418	0.049593	2.02735	2.96923	2.96875	1.44396	3.61439	2.43781	2.85216	1.93432	6.7979
	1.8	2.41997	-0.507276	0.488156	0.33401	0.741713	0.398048	-0.0904579	0.528418	0.0960255	2.309	2.92946	3.10079	1.92526	3.59431	2.47129	2.52115	1.79448	6.23444
	1.9	2.30025	-0.477312	0.567068	0.339285	0.58525	0.51183	0.147295	0.493541	0.107142	1.98139	2.54168	3.66678	1.95157	3.73821	2.75638	2.58066	2.44312	6.75341
	2	2.07376	-0.452516	0.528637	0.386984	0.447315	0.187207	0.00387078	0.53505	0.123685	1.54476	2.10814	3.64542	2.04024	3.74258	3.12306	2.51772	1.96534	5.72021
	2.1	2.11701	-0.371473	0.437826	0.411876	0.380384	0.511146	-0.084373	0.455417	0.117373	1.71082	1.70716	3.26246	2.18307	3.65166	3.30248	2.43698	2.32818	6.1833
	2.2	2.35596	-0.322185	0.347434	0.344701	0.373954	0.19288	-0.216215	0.415689	0.17748	1.81556	1.39065	2.97438	2.02939	3.74004	2.89322	2.91735	2.22655	5.85939
	2.3	2.35481	-0.294562	0.261904	0.830563	0.331045	0.736558	0.0620506	0.933304	0.32629	2.01067	1.11088	2.58461	1.68633	3.88274	3.99377	2.78001	1.47	5.51549
	2.4	2.45266	-0.298497	0.274748	0.478835	0.257618	0.25224	-0.460576	0.697822	0.21062	1.90916	0.726903	2.32664	1.43655	4.07155	4.26392	2.4592	2.22191	4.77524
	2.5	2.42793	-0.248322	0.339386	0.667735	0.288723	-0.269293	-0.442107	0.898855	0.0191198	1.62032	0.52647	2.10656	1.34631	4.08857	3.94176	2.92131	2.13664	5.23676
	2.6	2.54724	-0.211532	0.456678	1.04568	0.230107	-0.133309	-0.42345	0.729619	0.0749194	1.72049	0.167136	1.72752	1.40801	3.75385	4.92696	2.22486	2.85539	5.11589
	2.7	2.42878	-0.101746	0.575587	0.863352	0.146834	0.228432	-0.0407398	1.05068	0.117075	1.91512	0.0638503	1.39817	1.3634	3.67957	3.40096	2.60639	2.86668	4.60955
	2.8	2.13129	0.0135511	0.670741	0.642188	0.0972146	0.0136735	-0.115691	0.995159	0.0286293	1.87517	-0.107669	1.26145	1.08494	3.62899	3.54999	2.64238	3.51023	4.69287
	2.9	2.44244	0.0953718	0.690507	0.71978	0.0603669	0.554503	-0.0288985	0.941953	0.121844	2.06407	-0.398016	1.02008	1.06155	3.39131	5.26594	2.83216	2.78694	5.23411
	3	1.81636	0.206645	0.579729	0.742746	-0.080629	0.83413	0.198225	1.15959	0.319706	1.92554	-0.463836	0.841047	0.670818	3.15725	2.93118	2.67334	3.79045	4.57153
	3.1	2.0178	0.278488	0.49343	0.635346	-0.0613329	0.771001	0.295889	0.914632	0.357274	2.212	-0.693308	0.63154	0.577475	2.85375	3.91023	2.35731	3.70341	4.84581
	3.2	1.78503	0.282662	0.477012	0.844179	-0.159919	0.927581	0.103325	1.01116	0.348731	2.49846	-0.752396	0.503012	0.601102	2.86966	3.84801	2.37487	3.40819	4.02473
	3.3	1.92972	0.282289	0.417416	0.678728	-0.234448	0.855423	0.650617	0.758512	0.415378	2.62325	-0.671462	0.393928	0.804779	2.85752	3.79456	2.18437	3.71144	4.52135
	3.4	1.94011	0.220205	0.484816	0.650761	-0.184615	1.0927	0.350605	0.636376	0.502581	2.6034	-0.711807	0.292348	0.85816	3.18983	5.35276	1.90966	2.89122	3.24071
	3.5	1.54305	0.0892504	0.544946	0.661801	-0.255671	0.815154	0.23253	0.993109	0.522261	2.54396	-0.51225	0.302772	1.1727	3.20468	5.53664	1.6364	2.94469	3.91079
	3.6	2.27823	-0.0549409	0.442246	0.895302	-0.235946	1.21441	0.62779	1.13605	0.481741	2.6006	-0.367892	0.414986	0.509492	3.19163	2.95842	1.64654	2.76241	3.22791
	3.7	2.0539	-0.221963	0.402757	0.827179	-0.334279	0.612494	0.548677	1.04526	0.530573	3.04479	-0.0362021	0.558169	0.695113	2.93919	3.3485	1.29644	3.49942	3.35015
	3.8	1.97434	-0.292909	0.360859	0.723608	-0.370548	0.909071	0.453075	0.936781	0.472658	3.08242	-0.0886726	0.612974	0.718459	2.88306	2.78728	1.74034	2.8098	3.1119
	3.9	1.96553	-0.332257	0.279099	0.913847	-0.406338	0.937605	0.528557	0.70665	0.373365	2.76743	-0.0429263	0.694665	0.825322	2.62969	3.95223	1.11776	2.66686	2.7116
	4	1.72486	-0.330131	0.1898	1.1205	-0.462544	0.413486	0.338778	0.776883	0.368924	3.21743	0.0327168	0.799254	0.68079	2.65504	2.43695	1.26699	2.87928	2.44792
	4.1	1.64466	-0.106887	0.103606	0.657029	-0.604632	0.896142	0.38251	0.751433	0.4684	2.30644	-0.214061	0.797113	0.625342	2.39122	3.27334	1.2849	3.68594	2.38966
	4.2	1.76397	0.129817	0.0328348	0.816973	-0.581168	0.705147	0.524857	0.600933	0.400572	2.51777	-0.57001	1.33574	0.0743745	2.2335	3.07214	1.45081	3.02792	2.89065
	4.3	1.22665	0.328997	0.00331692	0.646587	-0.615364	0.999116	0.364669	0.743076	0.551399	2.51352	-0.706121	1.89511	-0.09367	2.37141	4.10719	1.11918	3.46794	2.22439
	4.4	1.28263	0.504679	-0.0100684	0.793913	-0.532372	1.093	0.783793	0.227981	0.445867	1.86033	-0.886824	2.31281	0.248182	2.13224	3.78538	1.40389	3.22341	2.17756
	4.5	0.964079	0.513227	-0.0309631	0.713215	-0.551075	1.69869	1.05625	0.303356	0.415228	2.41615	-1.11876	2.35314	0.526962	2.4172	2.90812	1.23818	3.06004	2.46362
	4.6	1.43888	0.431967	-0.101384	0.909292	-0.504118	1.26903	1.18969	0.0864266	0.251823	2.18171	-1.24551	2.33932	1.2593	2.51253	3.98798	1.38067	3.02491	2.58361
	4.7	1.23233	0.254174	-0.102595	0.843001	-0.514697	1.54691	1.1005	0.119182	0.300751	1.83611	-1.31122	2.21364	0.723969	2.56876	3.05851	1.27178	3.16381	2.73005
	4.8	1.39483	0.161951	-0.149861	0.75222	-0.440607	1.6686	1.25999	0.308106	0.268252	1.86904	-1.42094	2.18259	0.826295	2.34735	2.34087	0.973692	3.65018	3.01056
	4.9	1.40741	-0.00849156	-0.174271	0.865694	-0.479616	1.42676	1.34083	0.413129	0.196041	1.6974	-1.38729	2.17386	0.495358	2.3134	2.17236	1.02226	2.52722	3.34947
	5	1.5184	-0.0588114	-0.258048	0.841464	-0.505442	1.14579	1.14636	0.551132	0.082775	1.66991	-0.875679	1.98157	0.309614	2.25165	1.69866	0.865366	2.7417	3.59019
	5.1	1.02195	-0.0278245	-0.296801	0.691405	-0.483838	1.62887	1.1931	0.947988	0.0128902	1.82466	-0.410148	1.73163	0.119499	2.21492	1.98406	0.903251	1.9395	3.39102
	5.2	1.44409	-0.0447527	-0.348993	0.878457	-0.602603	0.913315	1.67264	1.07589	-0.0420892	2.04676	-0.306153	1.42573	-0.669179	2.10496	1.50384	0.836501	2.31681	3.29376
	5.3	1.32198	-0.164012	-0.398604	0.768139	-0.631372	1.19138	1.46171	1.20761	-0.0500446	1.81162	-0.256499	1.38105	-0.53153	1.75322	2.81565	1.33664	1.94183	2.89441
	5.4	1.14864	-0.180585	-0.449027	0.864115	-0.672323	0.833061	1.39635	1.12636	-0.186336	1.66831	-0.586912	1.24609	-0.561225	1.85202	2.74768	1.9805	2.5575	2.74543
	5.5	1.09382	-0.208012	-0.486695	0.785817	-0.683138	1.33564	1.26309	0.573273	-0.247557	1.55672	-0.823701	1.11397	-0.606003	1.74339	2.74067	1.87603	2.11476	2.14615
	5.6	1.44596	-0.160412	-0.520048	0.864054	-0.713575	1.25677	0.683333	0.831048	-0.271063	1.38059	-0.979026	0.86931	-0.824232	1.66576	2.4899	1.77812	1.60655	2.42148
	5.7	1.2153	-0.175694	-0.56301	0.822863	-0.75767	1.18197	0.999299	0.747858	-0.30297	1.25948	-0.964659	0.818706	-0.953842	1.58272	2.21848	1.49223	2.16927	2.38095
	5.8	1.42245	-0.220084	-0.551871	0.609523	-0.738232	0.797872	0.690591	0.821703	-0.194685	1.13466	-1.12647	0.596418	-0.753184	1.56129	1.83861	1.40374	2.62154	2.67201
	5.9	0.964619	-0.298204	-0.581303	0.63815	-0.680636	0.82088	0.612593	0.749814	-0.247683	1.16169	-1.2878	0.396885	-1.1984	1.55031	2.13651	0.857554	2.21646	2.47879
	6	1.46203	-0.402789	-0.548106	0.636224	-0.584066	1.40563	0.505882	0.439095	-0.2389	0.868935	-1.55107	0.229526	-0.872935	1.43009	1.47807	0.86687	1.90609	2.14977
	6.1	1.54508	-0.545017	-0.474037	0.662097	-0.589472	1.55374	0.43469	0.662724	-0.0735262	1.13255	-1.36438	0.0966976	-0.883919	1.31085	1.87196	0.915615	2.03803	2.20902
	6.2	1.5691	-0.64307	-0.457439	0.309591	-0.58926	1.46738	0.820926	0.497245	0.190969	1.25317	-1.3068	-0.0525935	-1.27833	1.11479	0.359498	0.989302	2.17474	2.09886
	6.3	1.9003	-0.682136	-0.500576	0.520951	-0.504514	1.51171	0.769577	0.67203	0.172827	0.721152	-1.07785	-0.0865994	-0.901643	1.06989	0.602341	0.566269	2.17678	2.61443
	6.4	2.15191	-0.657331	-0.534284	0.132072	-0.499152	1.37827	0.537098	0.512633	0.179416	1.06129	-0.857247	-0.0491639	-1.09616	1.04075	1.65251	0.47682	2.06255	2.61632
	6.5	2.33789	-0.630138	-0.565257	0.485068	-0.43437	1.81904	0.684225	0.639011	0.325721	0.686074	-0.8798	-0.19091	-1.35949	0.979717	1.352	0.608655	1.30263	2.27485
	6.6	2.50442	-0.554416	-0.533591	0.466846	-0.477636	1.63879	0.188295	0.502387	0.344957	0.94141	-0.968436	-0.25232	-0.710967	0.877509	1.09519	0.560392	1.6665	2.37512
	6.7	2.87421	-0.555216	-0.594032	0.299817	-0.378169	1.70158	0.507927	0.359341	0.475232	0.872381	-1.14765	-0.189929	-1.12845	1.05715	1.96092	0.372833	1.743	2.88652
	6.8	2.65815	-0.59417	-0.602706	0.776728	-0.353459	1.32006	0.0273432	0.635171	0.475415	0.510077	-1.46737	-0.167564	-1.37486	1.21773	0.978132	0.332218	1.34781	3.21789
	6.9	2.87191	-0.614315	-0.618309	0.785945	-0.300408	1.62851	0.377013	0.393149	0.695877	0.557114	-1.75448	-0.0644643	-1.26868	1.43503	1.83803	0.326456	1.74827	4.1216
	7	2.83237	-0.541351	-0.656975	0.723908	-0.281051	1.61185	0.00782663	0.582279	0.73329	0.572715	-1.84915	-0.0346981	-1.36352	1.37153	1.36845	0.347547	0.749009	4.66702
	7.1	2.96287	-0.422147	-0.691148	0.791083	-0.431742	1.70666	-0.0486581	0.341151	0.828627	0.592132	-1.72686	-0.0434556	-1.31683	1.36475	0.850147	0.052011	1.3446	4.6412
	7.2	2.71117	-0.463044	-0.743183	1.0212	-0.418184	2.20859	-0.255029	0.36272	0.742654	0.436776	-1.76862	-0.121659	-1.95923	1.24135	-0.494483	0.227796	1.21926	5.00721
	7.3	2.81602	-0.520849	-0.767418	0.539716	-0.449094	1.84628	-0.198188	0.378215	0.835448	0.367869	-1.79688	-0.217973	-1.54724	1.26383	1.02566	0.223192	1.34284	4.93525
	7.4	3.0516	-0.544654	-0.794666	0.490569	-0.484275	2.10812	0.197798	0.498914	0.66351	0.537268	-1.85509	-0.333104	-1.7838	1.24037	0.168102	0.265062	0.869293	5.01423
	7.5	3.22823	-0.509668	-0.792222	0.350845	-0.493544	1.9556	0.490581	0.421633	0.63606	0.323213	-1.9974	-0.487351	-1.45988	1.17015	-0.416644	0.262712	0.989604	4.94168
	7.6	3.41456	-0.473079	-0.826997	0.573301	-0.500704	2.75194	0.444696	0.576939	0.613343	0.279173	-2.01188	-0.612302	-1.39854	1.18361	-0.739325	0.728325	0.599724	4.09591
	7.7	3.004	-0.420694	-0.88714	0.454125	-0.418424	1.99962	0.263093	0.287024	0.561157	0.499537	-1.91109	-0.700153	-1.62198	1.07066	0.266821	0.927641	0.935592	4.00024
	7.8	3.26063	-0.215609	-0.905424	0.390709	-0.462222	2.3576	0.406606	0.452598	0.43974	0.598711	-1.79401	-0.842834	-1.7951	1.51753	-0.140149	0.571737	0.739247	3.94326
	7.9	3.0395	0.016159	-0.867821	0.631193	-0.443583	2.58946	0.377363	0.261832	0.409121	0.258438	-1.3234	-0.901989	-1.792	1.67566	-0.110421	1.20455	0.103286	3.13134
	8	3.33563	0.217138	-0.793454	0.742819	-0.464063	2.15252	0.214649	0.157197	0.263014	0.418432	-1.3849	-0.867438	-1.01843	1.52931	1.03947	1.37254	0.51893	3.25953
	8.1	3.19609	0.339619	-0.676123	0.598173	-0.497393	3.19635	0.169117	0.430901	0.270531	0.139946	-1.4564	-0.848468	-0.946099	1.63298	0.916741	1.97639	0.693042	2.70065
	8.2	3.75999	0.330056	-0.533093	0.530964	-0.456202	2.19521	-0.111907	0.177334	0.0702497	-0.126261	-1.6793	-0.567049	-0.408098	1.38017	0.65178	1.83705	0.456844	3.07276
	8.3	3.73088	0.307316	-0.48672	0.59206	-0.338421	2.24872	-0.202545	0.190564	-0.0385381	-0.0373091	-1.77312	-0.235735	-1.1382	1.30565	0.867908	1.60698	0.678755	3.30083
	8.4	3.99409	0.136809	-0.449708	0.664642	-0.205189	2.44117	-0.117138	0.0735415	-0.00728359	-0.21909	-1.79196	0.154008	-1.07317	1.26944	0.186002	1.48914	0.0632148	3.87967
	8.5	3.97525	0.0445136	-0.381204	0.511	-0.154257	1.88675	-0.141446	-0.185377	-0.111457	0.0772055	-1.94227	0.340528	-1.20052	0.981502	1.51328	1.16182	0.520033	3.82544
	8.6	3.76598	-0.0949933	-0.397252	0.331275	-0.239779	2.34823	-0.302912	-0.0839446	-0.125717	-0.250624	-0.767766	0.367691	-1.03029	1.26337	1.68513	0.985494	0.78494	4.08809
	8.7	3.87867	-0.148448	-0.462569	0.642812	-0.163421	1.87679	0.00580981	-0.0745276	-0.160865	-0.134589	0.0464061	0.4202	-1.38646	1.13706	1.31307	0.511549	0.684788	4.23747
	8.8	3.68822	-0.208753	-0.494759	0.706287	-0.161925	2.32872	0.108095	-0.0743953	-0.147597	0.0644172	0.0101137	0.381653	-1.30936	1.08421	1.16707	1.09703	0.0581187	3.65244
	8.9	3.75511	-0.138928	-0.489604	0.559444	-0.0741205	2.17068	-0.271177	0.0414444	0.182634	-0.153656	-0.012422	0.315237	-1.48107	0.85575	1.44934	1.23396	0.528398	3.53391
	9	3.64854	0.0347769	-0.468037	0.752817	0.0297474	2.41435	0.262901	0.248436	0.414922	0.0416218	-0.27006	0.188639	-0.932951	0.690019	1.00649	2.15878	0.285445	3.40915
	9.1	3.84755	0.28568	-0.478343	0.809914	0.213356	2.19061	-0.298809	0.479999	0.463479	0.0949317	-0.542687	0.0716067	-1.21861	0.689391	1.51944	2.42219	0.0359679	2.95236
	9.2	3.13887	0.309311	-0.46685	0.783299	0.131553	2.59592	-0.302687	0.52096	0.531007	-0.197586	-0.883178	0.211338	-1.41784	0.56574	1.44187	2.58538	-0.0138736	2.48411
	9.3	3.53932	0.154609	-0.518742	0.787003	0.0904794	1.91318	-0.416715	0.53428	0.559391	0.122874	-1.13879	0.61263	-1.69524	0.564668	1.67957	2.6542	0.343598	2.78493
	9.4	3.11238	0.105981	-0.494389	1.00711	0.0342323	1.95437	-0.345715	0.529292	0.477019	-0.443345	-1.49425	1.00398	-1.54585	0.52987	1.10891	2.0705	-0.233251	2.81988
	9.5	2.99165	0.23	-0.451843	0.820974	0.0858614	2.43646	-0.614054	0.704245	0.591302	-0.362602	-1.743	1.03893	-1.50782	0.463325	1.77167	1.51385	0.451049	3.1602
	9.6	2.99242	0.395058	-0.447974	1.1946	0.03254	2.41508	-0.555977	0.27942	0.569221	-0.300461	-1.82908	0.89165	-1.48137	0.412143	2.14533	1.83303	0.00194719	3.00282
	9.7	3.21874	0.386522	-0.484807	1.23282	0.128943	2.13527	-0.354698	0.683111	0.516368	-0.519901	-1.65766	0.930084	-1.26782	0.309907	2.16744	1.45093	0.430607	2.94562
	9.8	2.76462	0.304574	-0.528151	1.18914	0.199485	2.24325	-0.691664	0.276984	0.385955	-0.105763	-0.376683	1.07904	-1.39033	0.310205	2.65934	1.23414	0.289541	2.81303
	9.9	3.24877	0.24001	-0.522401	1.39375	0.212729	2.57248	-0.329467	0.767004	0.446064	-0.418241	0.314285	1.35741	-1.73738	0.375183	1.93816	1.8687	-0.285128	2.60622
	10	3.586	0.172617	-0.474609	1.64832	0.293428	2.32709	-0.195721	0.47281	0.371984	-0.338054	0.401357	1.69324	-1.22246	0.418785	2.42809	1.58426	-0.309292	2.71867
	10.1	3.65962	0.0599289	-0.407335	2.16709	0.394359	2.08343	-0.0799294	0.465868	0.338769	-0.510459	1.62875	1.66863	-1.07821	0.31444	3.04593	1.26667	-0.00647171	2.67544
	10.2	4.14764	-0.0510883	-0.290239	1.91765	0.464702	2.07777	0.438899	0.517506	0.371217	-0.630775	2.41759	1.43851	-1.24138	0.1868	2.87349	1.64152	0.00295776	2.48274
	10.3	4.09907	-0.159355	-0.14598	2.16973	0.47694	1.81114	0.742453	0.271714	0.457984	-0.329013	2.32949	1.10461	-1.44707	0.258822	3.59129	0.966038	-0.208047	2.34749
	10.4	3.8698	-0.177718	0.0736103	2.42623	0.464005	2.49033	0.276699	0.658153	0.347468	-0.273722	1.89282	0.903462	-1.23733	0.411886	2.38376	1.91676	-0.141727	2.31177
	10.5	3.60096	-0.0285432	0.123379	2.01918	0.638701	2.10468	0.71315	-0.142302	0.471217	-0.607597	1.41315	0.750786	-1.19279	0.615342	4.43171	1.40981	-0.375074	1.94249
	10.6	3.48202	0.0885428	0.137989	2.21391	0.674285	2.13046	0.826469	0.288294	0.339955	-0.118114	1.37104	0.527155	-1.45092	0.660119	3.05622	1.40244	0.0841098	1.71283
	10.7	3.67164	0.11657	0.117626	2.25388	0.776251	2.33691	0.948919	-0.0941552	0.288391	-0.3772	1.3311	0.406408	-1.13683	0.792041	3.04881	0.936039	-0.209444	1.7402
	10.8	3.77325	0.2697	0.12328	2.45856	0.784295	2.21395	1.30651	0.248323	0.283014	-0.674668	1.54246	0.300639	-1.3181	0.730243	3.434	0.398791	-0.188666	1.23701
	10.9	4.09972	0.26934	0.120743	2.3504	0.778809	2.52214	1.2738	0.113085	0.262336	-0.520828	1.59725	0.237	-1.08421	0.742666	2.19842	1.03408	-0.349152	1.17394
	11	4.48236	0.347167	0.134368	2.0769	0.876567	2.83595	1.45593	-0.000863915	0.122041	-0.298163	1.83473	0.180787	-1.33195	0.560401	2.93662	0.182821	-0.538683	0.852278
	11.1	4.58737	0.36059	0.181513	2.43769	0.974841	2.24818	1.93022	-0.08579	0.12882	-0.484796	1.61474	0.0526254	-1.07639	0.596891	2.83312	0.598561	-0.384693	1.23781
	11.2	5.22991	0.310153	0.184783	2.37337	1.16886	2.5098	1.64601	0.081934	0.14624	-0.380446	1.28907	0.0255704	-1.05616	0.322247	2.65087	0.538566	-0.366295	0.852848
	11.3	5.34281	0.228822	0.237761	2.31611	1.30811	2.4055	2.12166	0.0228431	0.0300853	-0.60995	1.20592	-0.184865	-0.991341	0.464276	1.81021	0.376359	-0.137308	0.32529
	11.4	5.51778	0.21971	0.295769	2.31913	1.41091	2.43348	2.16514	0.0321326	0.0318766	-0.715374	0.845586	-0.262776	-1.37756	0.346744	2.15729	0.296904	-0.260766	0.764967
	11.5	5.56491	0.133046	0.555614	2.33615	1.46946	2.25173	2.05051	0.0064573	-0.0586868	-0.598444	0.502475	-0.402014	-1.20766	0.561162	2.27817	0.401735	-0.513042	0.441134
	11.6	5.51372	0.00174434	0.713807	2.12569	1.37071	2.07319	1.92028	0.0283584	-0.169787	-0.31605	0.412889	-0.624223	-1.17175	0.458068	2.94171	0.559283	-0.617479	0.548247
	11.7	5.09428	-0.0644203	0.763342	2.58437	1.34991	1.92905	1.53377	-0.358227	-0.100317	-0.327353	0.0539592	-0.740614	-1.28216	0.666653	2.35821	0.658943	-0.427115	0.201552
	11.8	4.78838	-0.130171	0.761032	2.63403	1.31936	2.36204	1.46093	-0.494152	-0.311412	-0.391508	-0.182641	-0.808576	-1.14491	1.02515	1.48771	0.751049	0.0862405	0.570453
	11.9	5.1194	-0.184487	0.748809	2.38679	1.39419	1.53337	1.09936	-0.15839	-0.181233	-0.471112	-0.137215	-0.8412	-1.03522	1.23756	1.62309	0.967488	-0.33955	0.981919
	12	4.60103	-0.26927	0.714344	2.69429	1.53521	2.41553	0.962138	-0.208324	-0.123968	-0.503261	0.343731	-0.836065	-0.867336	1.2647	2.66561	0.228435	-0.533343	0.917872
	12.1	5.11533	-0.281843	0.719854	2.83058	1.72869	2.83929	1.05139	-0.598561	-0.217091	-0.492087	0.398158	-0.860903	-1.22006	1.42301	1.75754	0.360456	-0.585162	1.35199
	12.2	4.26765	-0.179493	0.672029	2.47447	1.77573	2.70499	1.32264	-0.480814	-0.194976	-0.746801	0.142422	-0.812633	-1.0482	1.4543	1.13944	0.307843	-0.7663	0.911161
	12.3	4.47317	-0.136197	0.631867	2.53207	1.79455	2.94242	1.01118	-0.264564	-0.250519	-0.657323	-0.244896	-0.919828	-1.25976	1.48393	1.25797	0.64148	-0.376965	0.930844
	12.4	4.51815	-0.0109301	0.555419	2.15545	1.74431	2.75674	0.910678	-0.533001	-0.163288	-0.744083	-0.353925	-1.04188	-1.1636	1.49183	1.84678	0.550989	-0.354891	0.696076
	12.5	4.8218	0.140057	0.522138	2.10582	1.6711	1.67609	0.867531	-0.276069	-0.247592	-0.505312	-0.471989	-1.06142	-1.63289	1.42708	1.53743	0.641962	-0.658924	0.711716
	12.6	4.42942	0.286869	0.517495	1.87714	1.51391	2.42161	0.532841	-0.0955393	-0.265714	-0.506245	-0.596971	-1.07243	-0.998287	1.24306	2.47444	1.14906	-0.300095	0.866584
	12.7	4.64573	0.383571	0.683093	1.73732	1.42419	2.66727	0.705558	-0.149414	-0.234733	-0.562648	-0.779076	-1.10323	-1.56238	1.16441	2.62889	1.06175	-0.128717	0.779465
	12.8	4.6205	0.406241	0.736918	1.72841	1.43563	2.24892	0.516656	-0.0106995	-0.0154732	-0.535369	-1.06342	-1.27058	-1.44883	1.18863	2.40901	1.14054	-0.508484	0.50289
	12.9	4.58401	0.361996	0.870231	1.31479	1.44918	1.77816	0.527861	-0.0294731	0.172158	-0.275533	-1.22232	-1.2134	-1.59004	1.15777	2.8952	0.842678	-0.546406	0.073268
	13	4.20909	0.41833	0.965603	1.34484	1.41428	2.14334	0.499995	-0.354394	0.0895313	-0.423719	-1.46116	-1.15313	-1.53992	1.15027	2.70391	1.11987	-0.246512	0.377906
	13.1	3.94152	0.503286	0.955341	0.931662	1.45211	1.94307	0.348334	0.0451623	0.146636	-0.559824	-1.57752	-1.12278	-1.63995	1.09434	2.78377	1.28163	-0.245317	0.469098
	13.2	4.29056	0.628132	0.960848	0.976868	1.50416	2.47752	0.168784	-0.00753644	0.307714	-0.396447	-1.56575	-1.10408	-1.64608	1.05698	1.91991	1.40687	-0.672881	0.240994
	13.3	4.49535	0.569779	0.938151	1.15091	1.48846	2.26381	0.021914	-0.125032	0.469445	-0.818258	-1.50939	-1.12745	-1.65811	1.0774	1.78978	1.0677	-0.260369	0.389382
	13.4	4.0604	0.484637	0.931522	0.901941	1.36216	2.20217	-0.327107	0.605611	0.577466	-0.856669	-1.47946	-1.14448	-1.61255	1.14815	1.78985	1.74624	-0.410219	0.187618
	13.5	3.78487	0.491916	0.868603	1.45456	1.36846	2.01415	0.102731	0.362176	0.560818	-0.825069	-1.37207	-1.31263	-1.51578	1.22214	2.79721	1.51879	-0.518908	0.342532
	13.6	3.98504	0.447317	0.809761	1.60015	1.30759	1.91875	-0.163845	0.78723	0.546426	-0.617399	-1.57457	-1.33172	-1.78882	1.24807	1.61778	1.47365	-0.856359	0.223948
	13.7	4.50984	0.563556	0.819455	1.17433	1.22118	2.19286	0.0888692	0.516395	0.596734	-0.806544	-1.71652	-1.51279	-1.72569	1.15929	1.44601	1.37106	-0.978112	0.406669
	13.8	3.98636	0.697617	0.877717	1.32585	1.24247	2.03963	0.102737	0.906428	0.585046	-0.853325	-1.69845	-1.54623	-1.867	1.06651	2.09321	1.39357	-0.556101	0.559554
	13.9	4.12991	0.697041	1.09178	1.17145	1.27082	1.61537	0.283476	0.402643	0.597235	-0.66357	-2.0381	-1.53009	-2.05678	1.08053	2.24499	1.24566	-0.790771	0.314948
	14	3.69224	0.882751	1.16489	0.854183	1.11803	1.69129	0.113605	0.563074	0.749723	-0.6133	-2.09178	-1.1946	-1.89888	1.02489	3.07894	1.40186	-0.773345	0.628285
	14.1	3.7078	0.793424	1.2187	0.695127	1.08567	0.99468	0.298493	0.75913	0.697975	-0.660924	-1.9223	-0.822577	-1.45264	0.718487	2.72525	1.14364	-0.922679	0.120686
	14.2	3.56322	0.704613	1.19109	0.866302	1.2038	0.847978	-0.0169298	1.22278	0.780638	-0.592441	-1.29302	-0.725039	-0.710045	0.895494	2.79544	1.18419	-0.407835	0.251802
	14.3	3.24889	0.691726	1.14029	0.451725	1.18862	1.19332	0.32081	1.45715	0.653822	-0.689028	-1.29443	-0.533783	-0.731123	0.626783	1.66625	0.895986	-0.717035	0.734246
	14.4	3.55873	0.633444	1.10893	0.671545	1.19072	1.17235	0.0256956	1.50157	0.630004	-0.539281	-1.32242	-0.0473193	-0.400702	0.665984	1.54201	1.009	-0.696886	0.107727
	14.5	3.36549	0.643611	1.15148	0.374612	1.12669	1.16462	0.143548	1.47133	0.566578	-0.759819	-0.605997	0.43858	-0.000877204	0.690974	0.186227	1.21582	-0.721564	0.350272
	14.6	3.6015	0.641388	1.21075	0.246973	1.22907	1.79694	0.57745	1.5309	0.614798	-0.740818	-0.116687	0.626493	0.0473887	0.61339	0.962194	1.62033	-0.720055	0.00941233
	14.7	3.74495	0.53615	1.2395	0.232748	1.1675	1.73142	0.897676	1.4202	0.702728	-0.760978	0.443977	0.529541	-0.188473	0.346166	1.68523	1.7728	-0.468055	0.194236
	14.8	3.42468	0.39706	1.26176	0.987016	1.17625	1.31205	0.735903	1.44536	0.722632	-0.866547	1.40745	0.570978	0.388133	0.317926	1.32446	1.51836	-0.813949	-0.458604
	14.9	3.31964	0.224886	1.29949	1.10979	1.20164	1.57703	0.991745	1.29833	0.79866	-0.817896	1.01361	0.61597	-0.0653993	0.608834	2.16662	1.68193	-0.299456	-0.235148
	15	3.24774	0.0769984	1.25058	0.90731	1.1988	1.37666	0.882749	1.5049	0.820679	-0.651627	1.129	0.565702	0.135366	0.559461	0.972663	1.77073	-1.0229	-0.368821
	15.1	3.06079	-0.0508401	1.19759	0.782126	1.24257	0.871077	0.596139	1.407	0.986926	-0.819906	0.641904	0.642828	0.396811	0.563223	1.16358	1.55803	-0.625359	-0.272699
	15.2	3.11919	-0.120293	1.10988	0.842993	1.13001	1.75587	0.784987	1.54641	1.17582	-0.52792	0.340835	0.549973	1.07055	0.434375	1.8474	1.33106	-1.39061	-0.265927
	15.3	2.65785	-0.113324	1.02423	0.706396	1.01614	0.987247	0.64561	1.17612	1.46332	-0.818976	0.310836	0.451423	1.032	0.338438	1.91741	1.61024	-0.451712	-0.120119
	15.4	2.89409	-0.142686	0.969968	0.563019	0.939294	1.51714	0.186785	1.50536	1.40131	-0.520955	0.0189653	0.303065	0.709145	0.21896	0.900736	1.52721	-0.616568	-0.307555
	15.5	3.12592	-0.0352136	0.924723	0.661622	0.95088	0.997106	0.255143	1.48569	1.51401	-0.773771	-0.241403	0.133258	0.504511	0.282814	0.327989	1.73934	-0.711073	0.180408
	15.6	2.67116	0.0264937	0.876708	0.532615	0.772235	1.26876	0.687962	1.40962	1.34778	-0.65053	-0.350872	0.0556276	0.418858	0.161198	0.565288	1.60305	-0.994305	-0.44543
	15.7	2.99763	0.0200728	0.788829	0.886087	0.654208	1.32683	0.400939	1.35545	1.16423	-0.644726	-0.393355	0.167505	0.630988	0.148845	0.76037	1.83275	-0.748318	0.146046
	15.8	3.01655	-0.0587747	0.729829	0.808074	0.514701	1.64428	0.680453	1.38474	1.13511	-0.776258	-0.665134	0.216372	0.661508	0.0444551	0.271772	1.39918	-0.997102	-0.194173
	15.9	3.38802	-0.13063	0.719027	0.626478	0.409365	1.33779	0.351968	1.24888	1.17554	-0.960045	-0.586037	0.145046	0.702864	0.211095	0.479746	0.843297	-1.54036	-0.136759
	16	3.11811	-0.178127	0.634253	0.508432	0.414268	1.42605	0.563916	1.59964	1.31476	-1.15178	-0.639513	0.0431023	0.806318	-0.0144349	0.259917	1.03844	-0.747465	-0.449217
	16.1	3.20873	-0.238103	0.553952	0.741959	0.411838	1.09274	0.255833	1.76918	1.34167	-0.791589	0.406576	-0.11556	1.51332	-0.0223027	0.738337	1.05217	-1.06984	-0.577497
	16.2	3.15885	-0.293429	0.460823	0.347215	0.451222	0.81904	0.574185	1.65627	1.48639	-0.989339	0.76734	-0.212895	1.21844	-0.0928075	1.51773	0.593611	-0.902634	0.0412376
	16.3	3.392	-0.335769	0.369756	0.413612	0.388311	1.09213	0.166071	1.53314	1.13837	-0.80264	0.537659	-0.318096	0.699614	-0.0430264	2.33587	0.943664	-1.0704	-0.568216
	16.4	3.05684	-0.476219	0.278501	0.161693	0.463585	1.21728	0.413343	1.47796	0.960711	-0.919389	0.298177	-0.477954	0.338209	-0.0911186	-0.0272199	0.443926	-0.878601	0.00460674
	16.5	2.91433	-0.523512	0.223535	0.147596	0.417141	0.763862	0.0101752	1.62809	0.917841	-1.00806	0.130384	-0.525258	0.0295752	-0.0991457	-0.604733	0.935915	-1.08558	-0.116773
	16.6	3.16	-0.559056	0.186668	0.336345	0.362691	1.04825	-0.0737227	1.51433	0.806621	-0.911768	0.754711	-0.660531	0.0840364	-0.0806615	0.320982	0.726423	-0.918961	-0.226075
	16.7	2.93653	-0.62815	0.0986817	0.373954	0.303234	1.18528	-0.153684	1.70698	0.863903	-0.924232	1.91748	-0.608421	-0.715581	-0.162439	-0.495384	0.713021	-1.14593	-0.0948771
	16.8	3.03841	-0.628468	0.0821317	0.0658061	0.237316	1.22654	-0.121392	1.27548	0.926625	-0.946345	2.7549	-0.640282	-0.501613	-0.141741	-0.141878	0.688048	-0.939271	-0.403576
	16.9	3.15654	-0.585752	0.0498778	0.207044	0.279688	1.23633	-0.194455	1.58774	0.853907	-0.754165	2.8046	-0.518869	-0.606875	0.0105758	-1.47192	0.557208	-1.03214	-0.681379
	17	2.87027	-0.573595	-0.0210211	-0.0748729	0.28453	1.79976	-0.309304	1.33438	0.939495	-0.856977	2.61467	-0.588147	-0.609766	-0.177939	-0.436281	0.608281	-1.58975	-0.493102
	17.1	2.66815	-0.636366	-0.0405418	0.0305309	0.214618	0.787676	0.169966	1.34387	0.878247	-1.00313	2.39635	-0.745633	-0.830451	-0.144924	-0.791101	0.418309	-0.953837	-0.668544
	17.2	2.94	-0.60015	-0.0504778	-0.102201	0.143569	1.4003	-0.51399	1.63054	0.918827	-1.09747	2.37499	-0.903698	-0.376032	-0.030969	-0.963188	0.233198	-1.20326	-0.155304
	17.3	2.50908	-0.491915	-0.0277139	-0.351462	0.110335	1.19124	-0.258392	1.57333	1.04951	-1.1545	1.77125	-0.975551	-1.03784	-0.000286105	-0.199221	0.122072	-0.437356	0.215158
	17.4	2.45803	-0.338067	-0.0262893	-0.319117	0.135482	1.27368	-0.263583	1.22445	0.988044	-0.959335	1.26001	-0.941284	-0.958697	-0.20899	-0.454236	0.196658	-1.60414	0.111792
	17.5	2.28076	-0.296588	-0.0394718	-0.222334	0.174661	1.22195	-0.216953	0.954458	1.00324	-0.991743	0.879465	-0.856875	-1.35498	-0.203697	-0.399816	0.118373	-1.01027	0.105758
	17.6	2.4108	-0.204971	-0.099939	-0.191085	0.182364	1.14773	-0.30547	1.50548	0.978496	-1.2284	0.682167	-0.833649	-1.37487	-0.240285	-0.292494	0.253354	-1.08586	0.0149049
	17.7	2.42979	-0.125118	-0.143561	-0.366454	0.211803	1.38867	-0.289471	1.03103	0.865578	-0.852648	1.20357	-0.899197	-1.24443	-0.359937	-0.392311	0.171737	-1.3684	-0.248928
	17.8	2.27583	-0.0373794	-0.179352	-0.114682	0.420346	1.23323	0.173235	1.36662	1.05755	-1.10879	1.79235	-0.818177	-1.37021	-0.34756	-1.05916	0.377926	-1.03858	-0.426001
	17.9	2.48698	-0.0346199	-0.295942	-0.0850596	0.56078	1.58106	-0.144258	0.912973	1.0024	-1.06519	1.82472	-0.679011	-1.36045	-0.323844	-0.20717	-0.0382625	-1.20568	-0.262537
	18	2.84993	-0.0688996	-0.368753	0.163799	0.661708	2.39814	0.362154	0.94751	1.18579	-1.1059	1.76662	-0.532498	-0.941417	-0.288793	-0.846343	-0.292198	-1.24295	-0.696482
	18.1	2.77726	-0.0335275	-0.44954	-0.111834	0.680814	1.89436	0.0413282	1.04278	1.12309	-0.935758	1.77762	-0.264918	-0.851952	-0.36992	-0.577559	0.210538	-0.859306	-0.580951
	18.2	2.97543	0.0576135	-0.463482	0.464428	0.796715	1.95389	0.429627	1.09742	1.0983	-0.857712	1.90264	-0.322585	-0.602649	-0.387951	-1.1156	-0.0150039	-1.28046	-0.967428
	18.3	3.21248	0.186421	-0.378471	0.494358	0.789735	2.35678	0.224105	0.693669	1.20231	-0.881277	2.50267	-0.363028	-0.427921	-0.502316	-0.0926416	-0.0768963	-0.960894	-0.791882
	18.4	3.45992	0.240725	-0.308889	-0.329297	0.637667	1.7376	0.0450501	0.996821	1.25447	-0.852431	2.76168	-0.46796	0.231074	-0.453092	0.0635647	-0.0934903	-1.47127	-0.744232
	18.5	3.98171	0.202059	-0.257636	0.19936	0.565661	1.72558	0.200967	0.787991	1.42892	-0.665286	2.36259	-0.45461	0.643954	-0.328158	0.264097	-0.220001	-0.879394	-0.842595
	18.6	3.97666	0.0782226	-0.253896	0.22162	0.535104	1.8587	0.352009	0.993081	1.45019	-0.892649	1.74671	-0.601321	0.851462	-0.325945	-0.360105	-0.182575	-1.24961	-0.62951
	18.7	4.18253	-0.0201258	-0.131475	0.0773591	0.447641	1.68367	0.193888	0.656183	1.51162	-1.11719	1.44148	-0.570059	1.29075	-0.217191	0.0661925	0.137795	-1.09682	-1.06479
	18.8	4.2763	-0.0900191	-0.102222	0.614277	0.418322	1.9785	0.636669	0.982271	1.39547	-0.953735	0.702092	-0.695678	0.994016	0.0961932	0.251236	-0.358567	-1.17483	-0.410178
	18.9	4.53191	-0.0704459	0.0966032	0.673514	0.43344	1.35593	0.397309	0.920227	1.26566	-1.00617	0.639586	-0.833301	1.76486	0.61899	-0.663297	-0.0554523	-1.04594	-0.230378
	19	4.32888	0.0587154	0.186278	0.637719	0.33766	1.52787	0.0267435	1.06433	1.14147	-0.949443	0.14665	-0.950805	1.65234	0.753849	-0.668075	0.447084	-1.34202	-0.16312
	19.1	4.59704	0.186247	0.146933	0.771479	0.336834	1.66639	0.0876243	0.853391	1.05591	-0.808741	-0.0862088	-1.08886	1.40915	0.947858	-0.271388	-0.101548	-0.576292	-0.640077
	19.2	4.76245	0.205414	0.106867	0.752801	0.284924	1.49016	-0.0293095	0.687942	0.931827	-1.03292	-0.218099	-1.06787	1.43947	0.808344	-0.651441	-0.192053	-1.1448	-0.405855
	19.3	4.85794	0.105754	0.0706362	1.09156	0.345148	1.89677	-0.132403	1.02279	0.98643	-0.926276	-0.494954	-1.14583	1.2835	0.846315	-0.734271	-0.150506	-0.875315	-0.719746
	19.4	4.37819	0.0373076	0.0333713	1.04056	0.473367	1.83326	0.233277	0.965532	0.908433	-1.25446	-0.578704	-1.24266	1.13035	0.877782	-0.592816	-0.356644	-0.708561	-0.302453
	19.5	5.15762	0.0289191	-0.030634	1.07487	0.500409	1.5217	0.344538	0.740238	0.740306	-0.65208	-0.69096	-1.23484	1.27321	0.765058	-1.00321	-0.292511	-1.34848	-0.504075
	19.6	4.96468	0.0234601	-0.0828778	0.984045	0.532264	1.58818	0.036154	0.453612	0.621332	-1.11851	-1.02817	-1.14913	0.779741	0.927026	0.0493103	-0.265909	-0.917357	-0.922501
	19.7	4.93793	0.0665374	-0.149336	0.922672	0.459004	1.46455	0.0876267	0.759998	0.624371	-1.00023	-1.07408	-1.06758	0.526485	1.12793	-0.172129	-0.466072	-1.497	-0.526077
	19.8	5.0872	0.0485909	-0.187735	0.686997	0.314053	1.65095	0.584234	0.549466	0.589312	-0.972732	-1.45532	-1.06862	0.213628	1.23904	1.19721	-0.15577	-1.27025	-0.583216
	19.9	4.64389	-0.0833204	-0.183888	0.64728	0.260477	1.25903	-0.128384	0.622434	0.57704	-1.10582	-1.6978	-1.19653	0.324355	1.35603	-0.697197	-0.469309	-1.26815	-0.819132
	20	4.31427	-0.243282	-0.230083	0.600256	0.227262	1.24498	0.346865	0.487843	0.520511	-1.13506	-1.76485	-1.30326	-0.0595087	1.34142	-0.26489	-0.468269	-1.13422	-0.539511
	20.1	4.06588	-0.29159	-0.278872	0.551141	0.293017	1.63228	0.287428	0.726912	0.454657	-1.02841	-1.67426	-1.38449	0.0348198	1.3051	-0.689206	-0.451026	-1.08262	-0.982505
	20.2	4.23015	-0.319026	-0.314057	0.619993	0.252878	1.58377	0.279261	0.754624	0.447004	-0.744593	-1.716	-1.36706	-0.0663349	1.35602	-0.859518	-0.459115	-1.12213	-0.825361
	20.3	4.0279	-0.391166	-0.301707	0.401543	0.210693	1.66458	0.296851	0.474576	0.385905	-0.783609	-1.32362	-1.31914	-0.32818	1.08982	-0.840872	-0.363409	-0.866287	-1.22294
	20.4	4.05523	-0.465399	-0.261488	-0.193212	0.121185	1.30041	0.0849253	0.934948	0.499419	-0.214493	-1.03148	-1.31909	0.36728	1.12733	-1.20985	-0.389482	-1.39038	-0.914985
	20.5	3.71411	-0.408906	-0.203701	-0.02007	0.21024	2.0426	0.180942	0.771646	0.44262	0.23912	-1.09162	-1.29363	-0.0257456	1.04777	-0.426986	-0.260026	-1.3911	-1.20604
	20.6	3.73737	-0.236448	-0.145755	-0.250461	0.222145	1.76905	-0.273297	1.14638	0.415789	0.969352	-1.13119	-1.0288	0.232359	1.14646	-0.597555	-0.0452014	-1.2016	-1.10715
	20.7	3.66751	-0.265071	-0.120413	-0.142274	0.400277	1.5302	-0.258332	0.881629	0.492588	0.845945	-1.2686	-0.705805	0.0637365	0.983246	-0.599361	-0.252268	-1.47967	-1.38406
	20.8	3.54229	-0.376042	-0.0877515	-0.120033	0.498455	1.34213	-0.154436	0.919967	0.465783	0.935445	-1.49297	-0.447365	0.0506181	1.11604	-0.832826	-0.315957	-1.42026	-1.37855
	20.9	3.51041	-0.431811	-0.114846	-0.235602	0.579955	1.26723	-0.213884	1.00898	0.521234	0.962322	-1.68962	-0.318631	-0.0372666	1.08477	-1.00344	-0.409068	-0.95528	-1.11873
	21	3.25324	-0.336612	-0.107576	-0.219269	0.526028	1.2353	0.0438856	0.82221	0.71344	0.793184	-1.52512	0.0760371	-0.111942	1.07095	-0.558563	-0.462547	-0.842004	-1.28296
	21.1	3.3747	-0.200257	-0.0861156	-0.0304817	0.557391	1.51815	-0.460428	1.04479	0.798715	1.15114	-1.7662	0.861649	-0.5557	1.07772	-0.572504	-0.322427	-1.07177	-1.24466
	21.2	3.25325	-0.0890594	-0.0608431	-0.259519	0.377619	1.30807	-0.26605	1.17516	0.772743	1.2058	-1.99969	1.49829	-0.4204	1.01669	-0.240584	-0.42948	-1.05039	-1.28364
	21.3	3.14977	-0.188421	-0.0507741	-0.505511	0.314023	0.898154	-0.195762	1.15659	0.898724	1.23852	-1.84914	1.70203	-0.450287	1.3643	-0.766885	-0.140122	-0.928427	-1.18078
	21.4	3.49081	-0.220413	-0.0805133	-0.381391	0.213618	1.08928	-0.0428179	1.06091	0.737063	1.44208	-1.22649	1.80119	-0.30769	1.60738	-0.349055	-0.452294	-1.33327	-1.14718
	21.5	3.01261	-0.26959	-0.141621	-0.513021	0.185698	1.4166	-0.205283	1.17103	0.944865	1.30393	-0.0213796	1.74629	-0.911229	1.8318	-0.73695	-0.348805	-0.914852	-0.821779
	21.6	2.99082	-0.204805	-0.218042	-0.576543	0.164122	1.63555	-0.404828	1.45747	0.91693	1.36499	0.272994	1.72681	-0.559815	1.91581	0.0466155	-0.0994601	-1.21707	-0.528304
	21.7	2.88726	-0.164313	-0.272625	-0.444982	0.0515496	1.25216	-0.260925	1.26403	0.945369	1.22412	0.0613424	1.57069	-0.731109	1.78284	-0.534418	-0.225202	-0.979967	-0.689761
	21.8	2.62039	-0.190826	-0.346148	-0.173892	-0.026092	1.11484	0.0999993	1.11415	0.770015	1.09887	-0.0446361	1.36687	-1.26694	1.75518	-0.956422	-0.468896	-0.698392	-0.422296
	21.9	2.98715	-0.153638	-0.360609	-0.122561	-0.0400784	1.2783	0.054302	1.2499	0.953431	1.23595	-0.413805	1.02642	-1.12032	1.7273	-1.7894	-0.550232	-0.985931	-0.778674
	22	2.61213	-0.173706	-0.404197	-0.369803	-0.099832	1.45072	-0.224481	1.16949	0.89056	1.11768	-0.416282	0.852347	-1.29548	1.71768	-0.857447	-0.474777	-1.0977	-0.311982
	22.1	2.60505	-0.231886	-0.360534	-0.403626	-0.0992244	1.52788	0.0609931	1.32966	0.868236	1.12206	-0.301911	0.569218	-1.04575	1.91125	-0.97847	-0.554855	-1.17331	-0.251827
	22.2	2.64674	-0.248811	-0.335486	-0.638369	-0.0536419	1.48877	0.169063	1.41396	0.779329	0.876513	0.280542	0.400067	-1.08203	1.71565	-0.627005	-0.186182	-1.27346	-0.327108
	22.3	2.75809	-0.224258	-0.293421	-0.394977	-0.136717	1.19696	0.257259	1.31219	0.888308	0.950368	0.302687	0.247446	-1.08845	1.74649	-0.111673	-0.222273	-1.06969	-0.183161
	22.4	2.75907	-0.174223	-0.322698	-0.598941	-0.181692	1.25513	-0.0548645	0.861517	0.950932	0.548235	-0.161192	0.18529	-1.20076	1.52718	-0.360635	0.174781	-1.27158	-0.335532
	22.5	2.66222	-0.221798	-0.337431	-0.263245	-0.266639	1.33749	0.11096	1.44434	0.96345	1.19269	-0.18149	0.0849286	-0.974413	1.53457	-0.381021	0.123486	-0.854825	-0.710397
	22.6	2.68801	-0.217978	-0.296313	-0.601531	-0.401527	1.21352	-0.264488	1.09072	1.06566	0.617436	-0.355568	0.0631465	-0.965966	1.57359	-0.75113	0.395086	-1.11779	-0.497896
	22.7	2.28265	-0.0771157	-0.26118	-0.283614	-0.464801	1.61322	0.182077	0.71292	1.01592	0.657573	-0.600366	0.197658	-0.96308	1.35539	-1.08828	-0.120916	-1.38595	-0.681192
	22.8	2.40611	0.0712879	-0.223001	-0.598855	-0.446958	1.26062	-0.700672	1.01699	1.04736	0.562902	-0.545189	0.388909	-1.49106	1.3702	-1.26715	0.571109	-1.63888	-0.863031
	22.9	2.01684	0.177503	-0.183173	-0.378455	-0.517142	1.67673	-0.0220688	0.649292	0.997787	0.107341	0.300498	0.591774	-1.01368	1.45153	-1.03172	0.221392	-1.06647	-1.23179
	23	2.11508	0.234754	-0.200885	-0.582731	-0.4881	1.04092	0.170001	1.09939	0.97694	0.370237	1.58804	0.632611	-1.50296	1.39669	-1.67653	0.803938	-1.2195	-0.772205
	23.1	2.0221	0.178087	-0.22728	-0.312787	-0.507163	1.57175	-0.104856	0.799484	0.819424	0.242754	2.43555	0.646861	-1.14933	1.6141	-1.00855	0.883134	-0.828999	-0.360212
	23.2	2.12055	0.11472	-0.256635	-0.416125	-0.449588	1.27644	0.0436699	1.17737	0.849236	0.510182	2.70989	0.677109	-1.39044	1.60814	-1.60507	0.861357	-1.15575	-0.605864
	23.3	2.14298	0.0778945	-0.310169	-0.301772	-0.565779	1.26042	-0.215896	0.81988	0.871946	0.318378	3.14128	0.741227	-1.11827	1.61743	-0.926635	0.595588	-0.920458	-0.51811
	23.4	2.09533	-0.0309172	-0.332544	-0.812769	-0.498956	1.20757	0.0898694	0.729436	0.85278	0.198931	2.84432	0.679743	-1.26331	1.60745	-0.315403	0.326897	-1.48597	-0.5006
	23.5	1.91074	-0.131263	-0.349891	-0.416237	-0.648951	1.26276	-0.122641	0.89683	1.03483	-0.0152747	2.12269	0.567808	-1.11114	1.69265	-0.676848	0.730389	-1.10957	-0.116917
	23.6	1.7279	-0.174437	-0.3633	-0.35015	-0.602426	1.08343	-0.472014	0.677131	1.05577	0.179293	1.54246	0.473102	-1.36483	1.49468	-1.16662	0.194062	-1.29904	-0.432607
	23.7	1.91118	-0.148129	-0.400871	-0.623736	-0.693371	1.81286	-0.286215	0.63135	1.16508	0.12967	0.894678	0.44072	-1.3933	1.78597	-0.430289	0.695949	-0.875134	-0.129258
	23.8	1.46152	-0.199823	-0.316594	-0.572586	-0.661809	1.40211	-0.33165	0.437414	1.10221	0.0229103	0.472832	0.40162	-1.46913	1.36232	-0.492107	0.797287	-0.962287	-0.211318
	23.9	1.79996	-0.263526	-0.320638	-0.733751	-0.6883	1.78861	-0.191017	0.559837	1.10292	0.334136	0.334317	0.223742	-1.45691	1.39501	-1.50362	0.692682	-0.874932	-0.732695
	24	1.24569	-0.341299	-0.338936	-0.543279	-0.687061	1.64312	-0.356253	0.452116	1.18808	0.0182094	0.593399	0.0558616	-1.51882	1.18404	-0.878834	0.561349	-0.828217	-0.198536
	24.1	1.49373	-0.333728	-0.290529	-0.765748	-0.696963	1.31477	-0.561919	0.166144	1.08437	0.0762337	0.959522	-0.0770797	-1.10688	1.25117	-1.41781	0.635662	-1.11612	-0.705689
	24.2	1.32255	-0.365364	-0.242103	-0.917554	-0.662774	0.84828	-0.151368	0.180285	1.24855	-0.17384	1.56515	-0.0785766	-1.11007	1.06229	-1.36368	0.43189	-0.281054	-0.655753
	24.3	1.36177	-0.343456	-0.147082	-0.472983	-0.661033	1.20194	-0.39448	0.126817	1.26403	0.0579643	3.17161	-0.271238	-0.767583	1.20937	-0.757318	-0.0418768	-0.90799	-0.77477
	24.4	1.38144	-0.427601	-0.144369	-1.06982	-0.655344	0.901233	-0.0229159	0.00288979	1.18523	-0.126192	3.66995	-0.224072	-1.34029	1.22592	-1.29567	0.317961	-0.426234	-0.857894
	24.5	1.12606	-0.41696	-0.178597	-0.459913	-0.651318	1.05363	-0.0566155	0.110831	1.12438	-0.0619922	3.40449	-0.305556	-1.67794	1.12354	-1.61906	0.0619355	-0.664539	-0.696893
	24.6	1.19222	-0.454375	-0.236473	-0.766218	-0.578572	0.68957	-0.485565	0.0219669	1.12221	-0.0433971	3.51899	-0.484331	-1.21993	1.14867	-0.198768	0.234055	-1.16499	-0.529161
	24.7	1.25092	-0.493265	-0.285402	-0.699865	-0.610884	1.30335	-0.440115	-0.0168432	1.11784	-0.137309	4.26452	-0.638595	-1.48202	0.929106	-1.65382	0.285843	-0.894355	-0.653723
	24.8	1.15801	-0.540397	-0.32087	-0.527264	-0.621078	1.02137	-0.17029	0.154144	0.920335	-0.236811	4.21942	-0.64554	-1.33951	1.05798	-1.17032	-0.0614249	-1.02531	-0.663998
	24.9	1.42779	-0.577487	-0.354725	-0.868439	-0.648716	0.891122	0.115547	-0.0667891	0.877172	-0.365768	4.49499	-0.652887	-1.28764	0.839244	-0.71633	-0.0427437	-1.39217	-0.773455
	25	0.937631	-0.664215	-0.331867	-0.859452	-0.65511	1.21885	0.392964	-0.1135	1.05407	0.0628939	5.38738	-0.734472	-1.21463	0.696855	-0.92146	-0.231546	-1.34576	-0.705433
	25.1	0.914391	-0.673036	-0.350386	-0.762517	-0.532469	1.31159	0.269658	-0.263411	0.872457	-0.167246	6.3013	-0.795383	-1.28605	0.76308	-0.948687	-0.211992	-0.71916	-0.870016
	25.2	0.905222	-0.780336	-0.335936	-0.869152	-0.473498	1.30404	0.571272	-0.0365259	0.77746	0.13252	6.89469	-0.881993	-1.39235	0.71593	-2.04231	-0.282566	-0.585144	-1.28594
	25.3	0.827285	-0.744712	-0.391726	-0.615433	-0.416992	0.422547	0.564989	-0.137915	0.666826	-0.349827	7.18881	-1.08956	-1.00201	0.642116	-2.0896	-0.0354524	-0.588302	-1.10503
	25.4	0.993929	-0.739563	-0.380414	-0.42369	-0.417507	0.912819	0.949279	-0.0898631	0.746522	-0.235047	7.05073	-1.09564	-1.76114	0.832303	-2.04465	0.029734	-0.928834	-1.11397
	25.5	0.800932	-0.682076	-0.326295	-0.613037	-0.363352	1.06147	0.393872	0.0038565	0.682433	-0.135193	6.6882	-1.20768	-1.29523	0.98863	-1.84659	-0.271981	-0.850758	-0.906921
	25.6	0.858523	-0.741531	-0.232572	-0.769899	-0.327177	0.955617	0.215674	0.30177	0.567644	-0.357832	6.60211	-1.21913	-1.56017	1.30358	-1.72423	-0.473731	-0.506119	-1.0603
	25.7	0.741196	-0.794564	-0.147988	-0.621664	-0.360968	1.41242	0.132927	-0.204134	0.503879	-0.567018	6.89609	-1.36227	-1.2142	1.46239	-1.61279	-0.309392	-0.848951	-0.963367
	25.8	0.845411	-0.798281	-0.1565	-0.507731	-0.405806	1.28773	0.27043	-0.0326225	0.330375	-0.421416	7.74487	-1.43043	-1.41903	1.64428	-0.912211	-0.23717	-1.06764	-0.805183
	25.9	0.937634	-0.7572	-0.188938	-0.611838	-0.326341	1.01505	-0.277927	-0.0321109	0.32171	-0.557365	7.72802	-1.47803	-1.57797	1.44566	-1.1427	-0.89201	-0.474154	-0.80925
	26	0.793267	-0.764011	-0.230368	-0.752433	-0.30222	0.655619	-0.146357	0.297927	0.466358	-0.657726	7.24913	-1.55794	-1.53343	1.40396	-0.259395	-0.380563	-1.29165	-0.385281
	26.1	0.665355	-0.809208	-0.219848	-0.505106	-0.216899	1.2161	0.053072	-0.0705535	0.477887	-0.663254	6.81263	-1.52349	-1.38068	1.24422	-1.35424	-0.794946	-0.792993	-0.0100387
	26.2	0.796073	-0.953815	-0.226076	-1.24336	-0.140704	1.26049	0.07795	-0.0276521	0.667209	-0.669782	6.15332	-1.58113	-1.08333	1.06353	-0.441244	-0.249306	-1.27852	0.337413
	26.3	0.61376	-1.04357	-0.267947	-0.467555	-0.0802882	1.39511	0.108975	-0.151416	0.927081	-0.419004	5.91083	-1.65921	-1.36764	0.936199	-1.3818	-0.447327	-0.944136	0.798616
	26.4	0.77754	-1.13576	-0.315268	-0.862702	-0.0248455	0.777327	-0.223813	-0.237932	1.03618	-0.359264	5.51781	-1.73553	-1.42724	0.769917	-0.893511	-0.458608	-1.22286	0.354493
	26.5	1.07861	-1.19877	-0.327418	-0.891759	0.0504808	1.91188	0.364641	-0.293557	1.02056	-0.23692	5.07279	-1.75242	-1.41514	0.726551	-1.4847	0.00860707	-1.19325	0.0427523
	26.6	0.94857	-1.20125	-0.282737	-0.319648	0.00455225	1.01005	-0.0306625	0.0636929	0.976869	-0.236004	4.80466	-1.78651	-1.62658	0.723978	-1.6834	-0.0961525	-0.8306	-0.175277
	26.7	0.975766	-1.2562	-0.277922	-0.643112	-0.00198293	1.31889	0.208309	-0.208539	0.923893	-0.51294	4.42059	-1.73675	-1.45117	0.712354	-1.92523	0.116219	-0.682468	-0.346422
	26.8	1.36723	-1.20529	-0.252098	-0.647513	0.041604	1.05856	0.0837622	0.238584	0.726325	-0.519331	3.77781	-1.77746	-1.17474	0.952	-1.43966	-0.0610416	-0.887446	-0.399201
	26.9	1.40553	-1.24485	-0.234352	-0.369875	-0.0240757	0.955602	0.0456697	-0.0429634	0.796959	-0.683954	3.35072	-1.80907	-1.40815	1.12891	-1.55946	-0.316846	-1.00535	-0.351118
	27	1.34984	-1.13612	-0.252194	-0.723896	-0.0398367	1.42848	0.423068	0.251385	0.752418	-0.414045	3.00582	-1.77841	-1.55347	1.20775	-2.06843	-0.609229	-1.01983	-0.516101
	27.1	1.24374	-1.13673	-0.291905	-0.594918	-0.110103	1.43276	0.5272	0.340748	0.715035	-0.80052	2.65797	-1.83499	-1.1042	1.17143	-1.84067	-0.704406	-1.41261	-0.577946
	27.2	1.45488	-1.05965	-0.365408	-0.550969	-0.0489736	1.69978	0.828884	0.153469	0.837103	-0.841327	2.13879	-1.81798	-1.54153	1.04497	-1.5507	-0.318101	-1.24931	-0.499002
	27.3	1.6202	-0.924032	-0.32208	-0.709911	-0.0120266	1.3668	1.58077	0.420235	0.926447	-0.895705	2.16119	-1.69847	-0.953019	1.0379	-1.13529	-0.66574	-1.39953	-0.985479
	27.4	1.66447	-0.799819	-0.251069	-0.456538	0.0641237	1.65309	1.60381	0.539494	0.836885	-0.968318	2.7513	-1.28355	-1.44287	1.11819	-1.31927	-0.739576	-0.987092	-0.882694
	27.5	1.75734	-0.719446	-0.00916125	-0.571599	0.101553	1.08033	1.75724	0.540795	0.849175	-0.956396	3.18742	-0.763588	-1.54016	1.26995	-1.25909	-0.327771	-1.36302	-0.909822
	27.6	1.76412	-0.660843	0.190493	-0.442108	0.0187376	0.836986	1.73829	0.669287	0.767869	-0.688359	3.12658	-0.448613	-1.70264	1.13152	-1.42001	-0.812518	-1.23644	-1.05369
	27.7	1.566	-0.729174	0.19404	-0.0940125	0.0542181	1.61876	1.69486	0.436822	0.947363	-0.532133	2.84348	-0.31387	-1.53186	1.10231	-1.35112	-0.0834863	-1.01142	-0.993073
	27.8	1.71419	-0.793342	0.175115	-0.593328	0.0085949	0.886392	1.79895	0.579762	1.05489	-0.759569	2.73318	-0.203123	-1.3879	0.867555	-0.988647	-0.543672	-0.70337	-0.980417
	27.9	1.83511	-0.879724	0.175	-0.615716	0.110467	0.393613	1.50688	0.398834	1.11343	-0.896564	2.84569	-0.145191	-1.50914	0.903076	-0.633507	-0.66839	-1.38165	-1.09376
	28	1.88722	-0.966361	0.120949	-0.306073	0.0230529	0.764499	1.39549	0.504979	1.23716	-0.590463	2.89904	-0.203117	-1.75881	0.896068	-1.19113	-0.532785	-0.538719	-1.01997
	28.1	1.80122	-0.958907	0.10681	-0.164773	0.0693547	0.484313	1.6036	0.418907	1.11831	-0.939124	2.43617	-0.0471849	-1.74009	0.999081	-0.219171	-0.845161	-1.12172	-0.779526
	28.2	1.85227	-0.899193	-0.0152249	-0.335619	-0.0408768	0.766157	1.0436	0.489256	1.21329	-0.995779	1.87242	-0.047725	-1.53662	0.825554	-0.521811	-0.844681	-1.48256	-0.62036
	28.3	2.07194	-0.792498	-0.0482295	-0.713969	-0.0131429	0.794036	0.854957	0.327184	1.00029	-0.91778	1.67025	-0.245424	-1.5412	0.754573	-1.08567	-0.760238	-0.913731	-0.66971
	28.4	1.86423	-0.70089	-0.0722376	-0.316473	-0.101768	0.479362	0.444104	0.531702	0.898981	-0.870678	1.43052	-0.275798	-1.29275	0.823429	-1.85216	-0.646582	-1.38596	-0.93694
	28.5	1.72506	-0.561137	-0.00653307	-0.691043	-0.131308	0.594839	0.774371	0.278183	0.887844	-0.923739	1.27912	-0.359954	-1.511	0.838363	-1.00219	-0.727804	-1.01719	-0.566557
	28.6	1.94606	-0.394993	0.132962	-0.251521	-0.202101	0.802119	0.519391	0.52443	0.888109	-1.02408	1.05657	-0.497092	-1.25322	0.853413	-2.2432	-0.183774	-1.58105	-0.489711
	28.7	1.91916	-0.224515	0.199448	-0.755431	-0.217674	0.593449	0.761062	0.731013	0.799532	-0.708591	0.798719	-0.514634	-1.4468	0.495879	-0.963734	0.301285	-1.06777	-0.044109
	28.8	1.89513	-0.164342	0.280325	-0.528939	-0.290977	0.211759	0.702727	0.315691	1.02302	-0.814318	0.50346	-0.602776	-1.41408	0.511042	-1.67743	0.534261	-1.54342	-0.0913882
	28.9	1.45832	-0.104649	0.351899	-0.338535	-0.362628	0.224717	0.731352	0.871065	0.872457	-0.994739	0.238912	-0.402264	-1.22857	0.374047	-1.53068	0.555223	-1.22563	-0.182806
	29	1.4768	-0.0994662	0.338165	-0.402964	-0.363667	0.365185	0.754529	0.30192	0.892961	-0.941629	0.113047	0.03784	-1.34945	0.50905	-0.839869	0.29343	-1.4272	-0.467618
	29.1	1.20099	-0.175154	0.416721	-0.676677	-0.452854	0.684199	0.70155	0.484625	1.0527	-0.942555	-0.0542995	0.390076	-1.35822	0.677249	-0.663437	0.388834	-1.8365	0.133044
	29.2	1.09338	-0.357318	0.429646	-0.515033	-0.475673	0.834175	0.732642	-0.00370926	1.14312	-1.06777	-0.108303	0.555477	-1.36003	0.579601	-0.611589	0.102326	-1.45791	0.0402593
	29.3	1.30275	-0.429441	0.426693	-0.788152	-0.503218	0.719934	0.539427	0.349337	1.20195	-0.659073	0.0124682	0.399979	-1.22826	0.802108	0.446372	0.0315709	-1.09099	0.344721
	29.4	1.18506	-0.483322	0.373053	-0.598108	-0.556904	0.942584	0.284332	-0.044484	1.27966	-0.588372	0.149842	0.365018	-1.04434	0.954434	-0.700247	0.724908	-1.17311	0.523345
	29.5	1.01544	-0.592692	0.324755	-0.52597	-0.495804	0.871289	0.313829	0.306521	1.14035	-0.65369	0.235327	0.584129	-1.25084	0.831446	-0.881895	0.0677661	-1.46248	0.824981
	29.6	1.0872	-0.616349	0.311906	-1.02	-0.543324	0.856922	0.190213	0.167051	1.18378	-0.805498	0.104906	0.966502	-0.976691	0.755353	-0.857752	0.522818	-1.4612	0.989075
	29.7	1.47585	-0.558045	0.211428	-0.719126	-0.424922	0.847916	-0.0111889	0.338648	1.11334	-0.875075	-0.192049	1.07444	-1.31779	0.601927	-1.63783	0.379417	-1.43233	1.33251
	29.8	1.28496	-0.567289	0.121075	-0.723938	-0.442338	0.717218	0.602487	0.243064	1.07766	-1.04765	-0.267956	0.934818	-1.19738	0.459306	-1.0179	0.761587	-1.61387	0.896378
	29.9	1.19429	-0.517122	0.0937528	-1.04153	-0.492815	0.912543	0.304429	0.215063	1.07262	-1.06582	-0.371678	0.77001	-1.31859	0.403538	-1.73547	0.312907	-1.55329	0.783881
	30	1.421	-0.416237	0.0332264	-0.745081	-0.490776	0.403843	0.473231	0.238268	1.0785	-0.776722	-0.26185	0.547624	-0.944576	0.293652	-1.81106	0.289203	-1.60587	0.747962
	30.1	1.30024	-0.304473	-0.0811246	-0.545853	-0.558751	0.621757	0.0506387	0.223606	1.32811	-1.20113	-0.434614	0.414181	-1.36056	0.230177	-2.13318	0.326329	-1.45112	0.505665
	30.2	1.01838	-0.255974	-0.136605	-0.690258	-0.541396	0.585668	-0.11294	0.31712	1.34953	-0.772681	-0.484925	0.486183	-1.25738	0.126528	-2.04605	0.287099	-1.667	0.257343
	30.3	0.882505	-0.313505	-0.22883	-0.72491	-0.563047	0.389627	-0.0932733	0.204135	1.38729	-0.966923	-0.502279	0.373528	-1.37433	0.00928435	-1.62466	0.0829421	-0.910091	0.34635
	30.4	0.632178	-0.342617	-0.295857	-0.751067	-0.440621	1.18511	0.00106131	0.0766849	1.34577	-0.839391	-0.562177	0.235761	-1.00866	0.0475499	-1.48847	0.167889	-1.6659	-0.00557652
	30.5	0.908369	-0.45025	-0.323082	-0.784754	-0.342703	0.506062	-0.38477	0.242635	1.42538	-0.897043	-0.495032	0.0336717	-0.641126	-0.0182033	-1.53949	0.327165	-1.32789	-0.00411635
	30.6	0.362616	-0.553272	-0.304457	-0.826462	-0.283732	1.25144	-0.6043	0.0731044	1.41289	-0.944344	-0.382157	-0.152627	-1.01478	0.0723166	-1.22375	-0.330979	-1.12227	0.00359498
	30.7	0.642653	-0.682855	-0.263849	-0.555774	-0.24584	0.680467	-0.633014	0.133046	1.25466	-0.763736	-0.412079	-0.326905	-0.901992	0.122103	-0.492853	-0.174128	-1.33234	-0.280505
	30.8	0.676661	-0.709304	-0.161344	-0.632273	-0.34	0.618693	-0.670829	0.0806268	1.29193	-1.24431	-0.407454	-0.500582	-0.878901	-0.0738731	-1.56504	-0.0265221	-1.23058	-0.294784
	30.9	0.905774	-0.75824	-0.0630355	-0.279009	-0.403481	0.554957	-0.610247	0.0599239	1.24226	-1.11044	-0.431996	-0.687886	-0.961712	0.00666716	-2.20967	-0.225684	-1.03583	-0.119549
	31	0.677446	-0.786859	-0.0408005	-0.194892	-0.413482	0.655908	-0.349188	0.111319	1.19215	-0.925307	-0.552221	-0.74921	-0.872966	-0.0104151	-1.24656	-0.232907	-1.53165	0.0972203
	31.1	0.575106	-0.744457	-0.0524534	-0.134895	-0.494009	0.531142	-0.486507	-0.0397147	1.24697	-0.908255	0.0875927	-0.870978	-1.42343	0.0351606	-0.513771	0.0192189	-1.52113	-0.113681
	31.2	0.697907	-0.655698	-0.057376	-0.169698	-0.558975	0.204797	-0.357252	0.114257	1.09196	-0.875779	0.568336	-1.02505	-1.10098	0.056347	-2.06354	-0.305125	-1.82215	-0.264288
	31.3	0.517952	-0.682879	-0.0717969	-0.296337	-0.622891	0.743828	-0.0846298	0.182569	1.12942	-0.921335	0.550855	-1.13173	-1.27112	0.0490706	-2.61071	-0.261356	-1.06836	-0.437053
	31.4	0.588586	-0.624177	-0.0815279	-0.188835	-0.707392	-0.100237	-0.378064	-0.0356173	0.907137	-1.03071	0.264733	-1.17864	-1.01338	-0.0574054	-2.33038	-0.563107	-1.30714	-0.27053
	31.5	0.534671	-0.624981	-0.110587	-0.147281	-0.746771	0.170407	-0.416608	0.0871919	0.954	-1.10733	-0.0519265	-1.29505	-1.17988	-0.0879621	-0.895194	-0.226659	-1.06082	-0.605805
	31.6	0.192207	-0.63009	-0.122245	-0.337619	-0.751428	0.20293	-0.579632	-0.0891565	0.821872	-0.907396	-0.214584	-1.28167	-0.754774	-0.0501693	-2.12689	-0.302888	-0.887936	-0.543917
	31.7	-0.0321169	-0.581486	-0.230705	-0.319513	-0.700761	0.163531	-0.309922	-0.313677	0.964479	-0.745388	-0.47321	-1.34682	-1.12075	-0.00293768	-2.40863	-0.310786	-0.910418	-0.62464
	31.8	0.0848735	-0.367983	-0.29327	-0.621373	-0.654261	0.470525	-0.206284	-0.208477	0.983066	-0.823392	-0.528592	-1.43068	-0.926681	-0.0857758	-1.64295	-0.374917	-0.640271	-0.831899
	31.9	0.139915	-0.0992717	-0.282371	-0.271599	-0.616725	0.516137	-0.256694	-0.0811218	1.3487	-0.804561	-0.51306	-1.46181	-0.963612	0.113467	-0.97493	-0.528549	-1.31199	-0.88645
	32	0.162196	0.0660361	-0.27356	-0.279972	-0.601466	0.498236	-0.116343	-0.22569	1.33163	-1.05477	-0.624734	-1.56347	-1.18031	0.244955	-2.06573	-0.232027	-0.876904	-0.819775
	32.1	0.137902	-0.0115238	-0.249379	-0.345957	-0.51087	0.373714	-0.679767	-0.141057	1.59616	-0.94525	-0.858298	-1.60493	-1.26498	0.272707	-2.00311	-0.53782	-0.952394	-1.28651
	32.2	0.415544	-0.0636988	-0.252226	-0.103734	-0.459969	0.326437	-0.263823	-0.213552	1.48435	-1.23278	-1.08614	-1.63701	-1.01028	0.167303	-1.13189	-0.42838	-1.19973	-1.21584
	32.3	0.211264	-0.0950518	-0.259545	-0.721766	-0.317012	0.635218	-0.387244	-0.350048	1.70177	-0.984551	-1.09862	-1.49807	-1.07948	0.0444303	-1.25762	-0.486126	-0.742077	-1.34783
	32.4	0.148322	-0.132107	-0.253303	-0.432389	-0.271314	0.261277	-0.183128	-0.339791	1.46587	-1.15207	-0.9878	-1.16616	-1.23077	-0.0382736	-1.80528	-0.836399	-1.54027	-1.3488
	32.5	0.426546	-0.139875	-0.224943	-0.590108	-0.144287	-0.306711	-0.697608	-0.542601	1.56225	-0.870065	-1.01472	-1.15659	-0.939461	0.0276864	-1.71456	-0.578351	-1.18287	-1.70083
	32.6	0.196855	-0.167939	-0.192713	-0.707657	-0.157023	0.448248	-0.205709	-0.225997	1.54701	-1.06931	-0.965036	-1.1582	-1.51036	-0.103317	-1.66634	-0.732759	-0.727544	-1.34059
	32.7	-0.0136179	-0.259708	-0.196681	-0.584467	-0.17695	0.143707	-0.509011	-0.901742	1.5475	-1.00783	-1.19088	-1.00684	-0.928116	0.0538987	-1.77711	-0.854867	-1.16119	-1.27206
	32.8	-0.0494972	-0.341096	-0.166219	-0.28515	-0.204996	0.368376	-0.0923722	-0.344095	1.5151	-1.20143	-1.28672	-0.878397	-1.15174	-0.113921	-1.5425	-0.752583	-0.988232	-1.05731
	32.9	0.0700723	-0.451998	-0.0835994	-0.673157	-0.161706	0.285857	-0.738341	-0.25851	1.58445	-1.01309	-1.44319	-0.990309	-1.25264	-0.0763042	-1.72747	-1.06272	-1.76042	-0.532025
	33	-0.0597041	-0.473311	0.0176734	-0.296098	-0.0769188	0.372892	-0.505253	-0.301139	1.46921	-1.02779	-1.33406	-0.871341	-1.15517	-0.0803217	-1.26411	-0.409987	-1.11741	-0.74654
	33.1	-0.0222672	-0.571777	0.108395	-0.330712	-0.096199	0.284398	-0.55755	-0.204295	1.42262	-1.16082	-1.64364	-0.952393	-0.583717	-0.251657	-1.305	-0.767971	-1.35637	-0.85468
	33.2	-0.0910405	-0.605884	0.150669	-0.544925	-0.145108	0.22377	0.258177	-0.495689	1.09511	-0.882617	-1.80419	-0.964141	-0.94795	-0.143739	-1.73902	-0.545462	-0.977642	-0.621153
	33.3	-0.0437936	-0.724831	0.105506	-0.600369	-0.14066	0.424192	-0.475356	-0.083489	1.17081	-1.09493	-1.78224	-1.11721	-1.04862	-0.230268	-1.30313	-0.66224	-1.10987	-0.638366
	33.4	0.194479	-0.755819	0.0180851	-0.753062	-0.152213	0.917611	-0.300381	-0.0962844	0.961545	-0.919662	-1.85579	-1.11209	-1.08215	-0.174574	-0.828875	-0.716587	-1.44319	-0.825052
	33.5	0.0316881	-0.702112	-0.0238055	-0.36636	-0.137361	0.662249	-0.748827	-0.282693	0.923642	-0.984006	-1.63514	-1.17271	-1.30261	-0.0535277	-1.94797	-0.295491	-1.00964	-0.506832
	33.6	0.115484	-0.650912	0.0224797	-0.538232	-0.147514	0.864476	-0.553762	0.32968	0.928697	-1.04825	-0.996567	-1.12792	-0.959331	0.204875	-1.4654	-0.301002	-1.02375	-0.905487
	33.7	-0.0943304	-0.627054	0.0810952	-0.762597	-0.155572	1.10045	-1.04072	0.1564	1.08913	-0.935223	-0.719011	-1.24619	-1.13546	0.3407	-0.503391	-0.412084	-1.04113	-1.10558
	33.8	-0.0924683	-0.665039	0.144116	-0.563701	-0.222671	0.886857	-0.843195	-0.142918	1.16449	-1.15302	-0.348304	-1.24144	-1.1652	0.396778	-2.07921	-0.284603	-1.3042	-1.06351
	33.9	0.0201559	-0.757024	0.139588	-0.609011	-0.198666	1.47388	-0.832432	0.0385694	1.30234	-0.806677	-0.0509069	-1.32826	-1.31482	0.569397	-1.10272	-0.275657	-1.18225	-1.03009
	34	-0.150498	-0.866229	0.0901603	-0.372388	-0.223465	1.14885	-0.829047	-0.109403	1.27084	-0.407818	0.686338	-1.33426	-1.09888	0.71733	-1.02867	0.20428	-1.24669	-1.07331
	34.1	-0.0323925	-0.883834	0.0952524	-0.247826	-0.239312	0.610996	-0.797614	-0.178175	1.20793	-0.0638899	1.33387	-1.35126	-1.12745	0.800353	-2.04959	-0.0939842	-1.21165	-1.0155
	34.2	-0.0783522	-0.781457	0.107976	-0.217662	-0.246928	0.9842	-0.667273	-0.0933989	1.08851	0.124218	1.72687	-1.25015	-1.02612	0.828499	-1.72198	0.34217	-1.21971	-1.12994
	34.3	-0.234747	-0.531894	0.124723	-0.269359	-0.294028	0.60842	-0.825173	0.0871286	1.08481	0.356723	1.57085	-1.42644	-1.17958	0.924511	-1.92795	0.836853	-1.59918	-1.28243
	34.4	-0.240196	-0.371818	0.184642	-0.226663	-0.228771	1.16069	-0.566436	-0.275713	0.809397	0.572651	1.32157	-1.471	-1.10684	0.716613	-1.82162	1.16546	-0.915472	-1.13814
	34.5	-0.379873	-0.300334	0.238013	0.0139862	-0.24981	0.765548	-0.591621	-0.00963731	0.769088	0.812354	1.66867	-1.54888	-0.718704	0.932514	-2.37014	1.33801	-1.35315	-1.25529
	34.6	-0.412418	-0.243207	0.225037	0.0438059	-0.156815	1.34447	-0.836701	-0.350735	0.597489	1.16098	2.4341	-1.56655	-1.0932	0.771725	-0.794989	1.30462	-1.37872	-0.9906
	34.7	-0.123272	-0.177864	0.218013	-0.129908	-0.164223	0.623318	-0.758806	-0.365826	0.470307	1.36152	2.03738	-1.58828	-0.406916	0.802121	-2.35441	0.91397	-1.53478	-1.16131
	34.8	-0.206147	-0.0954719	0.156317	0.469864	-0.106888	1.10063	-0.945236	-0.36863	0.507446	0.941325	1.86127	-1.47848	-0.115903	0.89045	-1.69155	1.05905	-1.26196	-0.907687
	34.9	-0.119262	-0.133509	0.0557502	0.241228	-0.204655	1.03034	-1.00875	-0.176012	0.495594	1.20213	1.76558	-1.4306	-0.00621453	0.752321	-2.72807	0.930406	-1.38215	-0.851215
	35	-0.446664	-0.210889	-0.0222813	0.675951	-0.32682	1.20776	-0.627194	-0.104488	0.534171	0.831469	1.95533	-1.46151	0.541534	0.883609	-1.54058	0.719899	-1.18775	-0.222939
	35.1	-0.349448	-0.233924	-0.104455	1.04001	-0.317004	1.8635	-0.738904	-0.49995	0.422414	1.04157	2.19499	-1.44846	0.73569	0.781461	-2.51068	0.253047	-0.511126	-1.1446
	35.2	-0.497851	-0.235272	-0.117929	1.28855	-0.275123	3.20462	-0.895493	-0.289864	0.367239	1.12024	2.77623	-1.38608	0.231519	0.854499	-1.72477	1.28857	-1.05746	-0.559487
	35.3	-0.365814	-0.175946	-0.0152944	1.45257	-0.267316	1.00657	-0.926676	-0.159096	0.272639	0.734318	3.63079	-1.42776	0.625252	0.979896	-1.43936	0.80437	-0.574322	-0.850888
	35.4	-0.493579	-0.219442	0.184737	1.03275	-0.38478	1.72476	-0.636782	-0.402031	0.0590548	0.864501	3.89259	-1.37442	0.10149	1.03786	-1.87989	1.01282	-0.687358	-0.55842
	35.5	-0.510001	-0.0957038	0.359542	1.22325	-0.408856	1.30477	-0.601853	-0.147916	0.156736	0.567446	3.57192	-1.42153	0.0814431	1.08889	-1.75323	1.23549	-0.617202	-1.18567
	35.6	-0.648402	0.027082	0.482763	1.07466	-0.512198	1.25284	-1.1641	-0.432771	0.0511944	0.954944	3.19076	-1.50653	-0.266773	1.15011	-2.26753	1.25007	-0.731412	-1.0244
	35.7	-0.552531	0.227753	0.489171	1.53821	-0.565553	1.41849	-0.870504	-0.308933	0.113386	0.303261	3.01839	-1.56106	-0.283563	1.30416	-1.90288	1.23604	-0.533349	-0.794674
	35.8	-0.279299	0.241166	0.477109	1.5878	-0.54905	1.19432	-0.737222	-0.71272	0.202883	0.0924618	3.10118	-1.70125	-0.508705	1.25293	-1.80399	0.998703	-0.768512	-0.966013
	35.9	-0.12646	0.141371	0.410395	1.56131	-0.604148	1.1113	-1.22034	-0.161827	0.226081	0.117779	3.07815	-1.6634	-0.73287	1.33067	-1.44747	0.706457	-0.627988	-0.67907
	36	-0.270379	0.116758	0.379302	0.888958	-0.628775	1.29973	-0.912565	-0.466073	0.137469	0.228501	2.68285	-1.61757	-0.68871	1.143	-1.21895	0.570654	-0.721829	-1.06193
	36.1	-0.160735	0.00403865	0.340636	0.913121	-0.648282	1.24282	-0.913396	-0.453129	-0.00240601	-0.00285025	2.68194	-1.68515	-0.936527	1.01431	-1.39604	0.761796	-0.761664	-0.482891
	36.2	-0.535015	-0.0952127	0.33841	0.756897	-0.577238	1.21049	-0.746291	-0.666511	0.290774	0.139619	2.60474	-1.70279	-1.04828	0.800582	-0.367218	0.433012	-1.19691	-0.626106
	36.3	0.0163678	-0.172028	0.270395	1.04203	-0.552744	1.23065	-1.19467	-0.492561	0.353637	0.390015	2.23518	-1.82086	-0.47768	0.635931	-1.33	0.96921	-0.566141	-1.25711
	36.4	-0.1071	-0.273527	0.260659	0.739522	-0.587901	1.29615	-1.00223	-0.362258	0.393184	0.415617	1.94773	-1.8428	-0.774861	0.509674	-1.54305	1.13238	-1.02441	-1.13339
	36.5	0.0635119	-0.334503	0.206002	1.249	-0.572215	1.09601	-0.917482	-0.188082	0.417875	0.0761383	1.46661	-1.84965	-0.73988	0.635669	-0.411308	0.975246	-0.634073	-0.818441
	36.6	-0.149937	-0.40212	0.21129	1.05176	-0.514213	1.35717	-1.09898	-0.446539	0.352804	0.590428	1.22237	-1.85325	-0.71261	0.494694	-1.20736	0.647505	-0.877304	-1.10524
	36.7	0.0451825	-0.48067	0.194951	1.1504	-0.513223	1.34614	-1.25319	-0.332014	0.328492	0.184458	1.04599	-1.89058	-0.841851	0.590742	-0.663822	0.594028	-0.98623	-0.978679
	36.8	-0.356097	-0.53509	0.233807	1.55401	-0.479572	1.37449	-1.26695	-0.358619	0.162666	-0.132758	1.46702	-1.70626	-0.495851	0.54456	-1.29966	0.680872	-1.40552	-1.1076
	36.9	0.235908	-0.568611	0.218728	1.59115	-0.538769	1.75864	-1.31099	-0.251094	0.0817282	-0.340918	1.99624	-1.37723	-0.655819	0.448289	-0.0669004	0.682049	-1.09806	-0.826109
	37	0.0746842	-0.628713	0.195128	1.95419	-0.508063	1.15544	-1.1809	-0.017207	0.0264976	-0.0472076	1.69424	-1.43297	-0.189856	0.447193	-1.73722	0.421718	-1.05668	-0.722223
	37.1	-0.0374584	-0.711825	0.239501	1.71674	-0.476751	0.894739	-1.21014	-0.315722	-0.164464	-0.310301	1.44352	-1.55037	-0.575544	0.277704	-0.894233	0.639059	-1.26301	-0.644058
	37.2	0.189936	-0.78263	0.234216	2.10189	-0.464491	1.03573	-1.24688	0.0211951	-0.0897459	-0.116276	1.11641	-1.58085	-0.375243	0.329726	-1.13559	0.424699	-1.04742	-0.654153
	37.3	-0.554357	-0.882181	0.184352	2.0641	-0.396303	0.746328	-1.2831	-0.399613	-0.155823	-0.107727	1.00819	-1.72401	-0.195288	0.134354	-1.96005	0.190099	-1.11527	-0.794351
	37.4	-0.161113	-0.823439	0.140076	2.61836	-0.438203	1.17397	-1.15107	-0.481662	-0.151928	-0.430785	1.38271	-1.70194	-0.872875	0.0830693	-0.839884	0.153199	-0.984009	-0.563222
	37.5	-0.246939	-0.65975	0.0987458	2.92346	-0.367626	0.654056	-1.06995	-0.614779	-0.208072	0.108157	1.9658	-1.73465	-0.285773	-0.0319076	-0.770152	0.0145353	-0.983663	-0.930059
	37.6	-0.541334	-0.555449	0.128081	2.98541	-0.40541	0.764425	-1.18718	-0.496983	-0.166616	-0.267249	1.90098	-1.74267	-0.743745	0.0751865	-1.25869	0.0434521	-1.13504	-0.659841
	37.7	-0.0874999	-0.608517	0.0782908	2.92632	-0.270546	0.719553	-1.32639	-0.434358	-0.108635	0.190853	1.55191	-1.59863	-0.436891	0.020148	-0.800979	-0.0680259	-1.42103	-0.613332
	37.8	-0.213171	-0.711188	0.0708668	2.76944	-0.279766	0.739833	-1.36773	-0.300289	0.0596712	-0.224421	1.36853	-1.28067	-0.164482	0.111558	-0.579417	0.30731	-1.21739	-1.45042
	37.9	-0.519515	-0.768728	0.0776439	2.52067	-0.345541	1.05017	-1.22844	-0.400551	0.0678726	0.00948594	0.746316	-0.913924	-0.125279	0.176845	-0.50085	-0.145038	-1.85422	-0.836755
	38	-0.55589	-0.76064	0.0966378	2.33349	-0.319119	1.00023	-0.747579	-0.563292	0.171297	-0.265986	0.562164	-0.886681	-0.492748	0.334956	-0.19952	0.112722	-1.44447	-1.40757
	38.1	-0.548811	-0.770203	0.0320807	2.11226	-0.355744	0.992555	-0.993738	-0.531376	0.0593522	-0.414027	0.0704627	-0.747546	-0.70207	0.243244	-0.713435	0.0529617	-1.26519	-1.31666
	38.2	-0.242757	-0.732218	0.00383984	2.13533	-0.256473	1.17769	-1.21973	-0.367545	0.0627978	-0.381175	-0.0981229	-0.513245	0.0298355	0.254737	-0.580528	-0.290486	-1.29469	-1.05936
	38.3	-0.425867	-0.642451	0.00706849	2.53963	-0.212088	1.07415	-1.06909	-0.333369	0.0326751	-0.510098	-0.239655	-0.443733	0.197438	0.32579	-1.40053	-0.136221	-1.21188	-0.873143
	38.4	-0.322202	-0.561935	-0.00478039	2.19229	-0.191273	0.344665	-1.12723	-0.474347	-0.0199964	-0.548878	0.00703163	-0.232588	0.0446237	0.300866	-1.87303	-0.253152	-0.982547	-1.12673
	38.5	-0.0460357	-0.520624	-0.0610075	2.55467	-0.208284	0.810781	-1.08566	-0.429617	0.0733934	-0.328228	-0.170891	-0.0561559	-0.150348	0.411144	-1.85294	-0.16857	-0.999045	-1.44965
	38.6	-0.255275	-0.543096	-0.0520078	2.41763	-0.253845	0.311561	-1.34331	-0.442548	0.119179	-0.226222	0.567859	-0.0940031	-0.326577	0.343639	-1.81296	-0.357582	-0.93234	-1.2359
	38.7	0.0975962	-0.567988	-0.0234103	2.59977	-0.225055	0.399511	-0.832204	-0.228631	0.216351	-0.750025	0.638251	-0.264531	-0.0323324	0.380309	-1.47929	-0.183974	-0.925249	-0.871861
	38.8	-0.349757	-0.654268	-0.0367085	2.49997	-0.225573	0.604154	-1.26063	-0.361749	0.0869879	-0.243587	0.553834	-0.434287	-0.576104	0.273667	-1.53489	-0.098437	-1.23763	-1.25954
	38.9	-0.135338	-0.5989	-0.00883715	2.3267	-0.180564	0.112414	-0.892356	-0.773877	0.237222	-0.231184	0.727016	-0.443342	-0.479169	0.469064	-1.26214	-0.137304	-0.570014	-1.47493
	39	-0.345406	-0.371839	-0.0704003	2.42509	-0.277638	0.689652	-1.02529	-0.191646	-0.0250514	-0.227869	1.75249	-0.448313	-0.707728	0.59471	-0.926532	-0.273088	-0.756861	-1.38734
	39.1	-0.459522	-0.198578	-0.0907447	2.60983	-0.229798	0.361514	-0.791653	-0.269743	0.136935	-0.425273	2.83855	-0.270721	-0.627962	0.740176	-0.848438	-0.147486	-0.740474	-1.41882
	39.2	-0.123828	-0.162682	-0.176483	2.74165	-0.157165	0.244146	-0.916092	-0.312844	0.00922763	-0.250203	2.49178	-0.300256	-0.753206	0.793388	0.0907257	0.492844	-1.03913	-1.37442
	39.3	-0.550572	-0.153851	-0.191104	2.86086	-0.197666	0.482927	-0.944344	-0.478003	0.0206834	-0.496577	2.12484	-0.516034	-0.41494	0.826207	-1.63185	-0.102775	-0.974219	-0.968909
	39.4	-0.594698	-0.152226	-0.213128	2.74879	-0.0915954	0.150785	-0.812441	-0.395738	-0.133198	-0.835935	1.785	-0.648498	-0.543473	0.822836	-1.15719	0.0977542	-1.58085	-1.23201
	39.5	-0.526863	-0.122104	-0.260971	2.84342	-0.0863428	0.655961	-1.14094	-0.14147	-0.157542	-0.857454	1.59746	-0.776273	-0.878624	0.631737	-2.33392	0.0980645	-0.829942	-1.05666
	39.6	-0.466983	-0.0795796	-0.304176	2.97387	-0.0958826	0.749049	-1.0895	-0.483907	-0.0935158	-1.05606	1.53602	-0.764254	-0.655956	0.619781	-1.69477	-0.126716	-0.579028	-1.05938
	39.7	-0.622269	-0.190953	-0.345904	3.14056	-0.104911	0.929739	-0.710783	-0.108917	-0.0601634	-0.928942	1.27633	-0.762646	-0.802405	0.541114	-1.70512	0.232562	-0.800013	-0.814159
	39.8	-0.426205	-0.17016	-0.414555	3.16668	-0.0844521	0.62174	-0.982783	-0.582538	0.00569135	-0.741843	1.19796	-0.552981	-0.819453	0.394431	-1.5894	0.114191	-0.863801	-0.89987
	39.9	-0.368972	-0.0919396	-0.417196	2.67202	-0.12764	0.915145	-0.642888	-0.0517671	-0.00856568	-0.453418	1.38637	-0.186374	-1.06059	0.302422	-1.83363	0.269073	-0.81813	-0.779567
	40	-0.310648	-0.148263	-0.466001	2.54138	-0.16127	0.543269	-1.14656	-0.413248	0.0319609	-0.469574	1.8773	0.353842	-1.06283	0.231192	-1.60963	0.141133	-0.793711	-1.02889
	40.1	-0.71855	-0.155902	-0.413939	2.45703	-0.262422	0.628685	-0.850316	-0.333366	-0.114909	-0.595442	2.11694	0.821099	-0.88075	0.21952	-1.82113	0.136809	-0.992492	-0.866494
	40.2	-0.704849	-0.276252	-0.366868	2.33172	-0.33275	0.862343	-0.814238	-0.411684	-0.115155	-0.193905	2.3255	0.938833	-0.738942	0.229629	-1.02594	0.148965	-0.869177	-1.17322
	40.3	-0.392461	-0.342564	-0.330484	2.46414	-0.283331	0.38177	-0.869334	-1.02824	-0.262265	-0.457627	2.61678	0.982195	-0.852959	0.194977	-1.05545	0.231139	-0.75711	-0.954277
	40.4	-0.098256	-0.388998	-0.283876	2.17714	-0.28288	0.714833	-1.11555	-0.322703	-0.272793	-0.667795	2.86242	1.03619	-1.176	0.461628	-1.59822	0.358993	-0.414967	-1.40893
	40.5	-0.0186512	-0.413643	-0.218657	2.523	-0.265403	0.672739	-1.135	-0.680129	-0.26797	-0.607926	2.94349	1.20969	-0.798202	0.523753	-1.29683	0.833037	-0.745148	-1.15011
	40.6	-0.117451	-0.337464	-0.162036	2.63165	-0.285339	0.617106	-0.718831	-0.515958	-0.242383	-0.797365	2.71351	1.21885	-0.941243	0.345942	-1.54971	0.616264	-0.946152	-1.119
	40.7	0.00720555	-0.371457	-0.115491	2.98314	-0.340653	0.799213	-1.0025	-0.649414	-0.263542	-0.831361	2.10353	1.1549	-0.737103	0.450177	-2.15211	0.041526	-0.57456	-1.07354
	40.8	0.0493396	-0.481349	-0.187393	2.76223	-0.402099	0.609918	-0.756762	-0.749284	-0.335819	-0.465273	1.57377	0.964145	-0.893684	0.389156	-1.78943	0.153393	-1.26596	-0.906795
	40.9	0.110931	-0.465849	-0.231553	2.79978	-0.422749	0.344318	-1.53641	-0.496502	-0.507617	-0.732574	1.23785	0.864104	-1.04847	0.337988	-0.650045	0.209747	-0.643705	-0.66824
	41	0.0254092	-0.465128	-0.296959	2.96917	-0.369528	0.447758	-0.76032	-0.638215	-0.545998	-0.596938	0.849955	1.28624	-1.28458	0.343166	-1.54015	0.0932185	-1.60909	-0.891493
	41.1	0.347003	-0.551142	-0.366112	2.79386	-0.56096	0.696516	-1.04682	-0.584326	-0.458609	-0.406642	0.655551	1.89249	-1.01726	0.256295	-0.682929	0.424315	-1.0721	-0.801906
	41.2	0.950811	-0.568061	-0.36475	2.79243	-0.620744	0.18862	-1.2364	-0.460153	-0.481668	-0.27974	0.276021	2.39531	-1.14286	0.234154	-1.36473	0.323169	-1.32337	-0.661579
	41.3	0.995933	-0.606581	-0.434021	2.74537	-0.660884	0.590122	-0.696874	-0.695309	-0.301667	-0.641336	0.373066	2.77462	-1.59997	0.160124	-1.42451	0.361879	-0.915917	-0.725953
	41.4	1.50891	-0.661554	-0.489966	2.27768	-0.677181	0.355874	-0.855002	-0.193136	-0.42348	-0.360752	0.0247534	2.79363	-1.04199	0.0727637	-1.98325	0.35414	-1.04723	-0.494305
	41.5	1.67369	-0.66802	-0.475888	2.2089	-0.670913	0.531003	-0.895278	-0.531284	-0.361918	-0.503498	-0.121804	2.96413	-1.6188	0.250817	-1.57201	-0.0932868	-0.806583	-0.108267
	41.6	2.08385	-0.627404	-0.454462	2.31197	-0.709998	0.670103	-0.76734	-0.118968	-0.409882	-0.721661	-0.3457	2.95145	-1.09658	0.237485	-1.64888	0.0204761	-0.985278	-0.357952
	41.7	2.07614	-0.466103	-0.463911	2.09561	-0.749654	0.103642	-1.13443	-0.2765	-0.313171	-0.552036	-0.616928	2.6117	-1.55626	0.481487	-1.3543	0.135087	-1.48481	-0.239989
	41.8	2.09295	-0.387336	-0.470867	1.64802	-0.732264	0.169976	-0.932294	-0.0212871	-0.243934	-0.698646	-0.797057	2.37505	-1.62138	0.432066	-1.95327	-0.220061	-1.23835	0.077714
	41.9	1.78275	-0.40827	-0.43728	1.4915	-0.768032	0.0830434	-1.13138	-0.165883	-0.172153	-0.559584	-1.04727	2.07664	-1.44161	0.6485	-1.62421	0.0149387	-1.53561	0.296209
	42	2.29692	-0.49173	-0.411449	1.48867	-0.76347	0.0789872	-1.23064	-0.0959041	-0.153044	-0.696842	-1.32876	1.81818	-1.32946	0.513451	-2.12771	-0.469605	-1.28404	0.508712
	42.1	2.36211	-0.620066	-0.443417	1.48137	-0.775311	-0.352355	-1.11858	-0.101446	-0.0970069	-0.870288	-1.43033	1.53598	-1.25612	0.346575	-2.21667	-0.706619	-1.43395	0.0838475
	42.2	2.25002	-0.711628	-0.463538	1.41752	-0.854431	-0.239701	-1.32687	-0.395946	-0.118071	-1.07917	-1.48283	1.37957	-0.93086	0.268116	-1.42104	-0.380382	-1.53546	-0.284534
	42.3	2.11546	-0.69533	-0.457792	0.921685	-0.886918	-0.330746	-1.35746	0.00636196	0.021703	-0.968583	-1.56599	1.31103	-0.87301	0.414229	-1.30535	-0.184486	-1.25466	-0.345177
	42.4	2.78428	-0.625664	-0.445772	1.46979	-0.902099	-0.137906	-1.4051	-0.253355	0.0620404	-0.678566	-1.62301	1.42523	-1.24368	0.529829	-2.06135	-0.574748	-1.60953	-0.318261
	42.5	2.53958	-0.635078	-0.415923	1.6177	-0.994877	-0.200018	-1.2819	-0.0514466	0.0853834	-0.746838	-1.87837	1.46694	-0.642118	0.480244	-1.50744	-0.237329	-0.729096	-0.675984
	42.6	2.53169	-0.747176	-0.454259	2.12387	-0.93794	-0.144287	-1.36934	-0.4811	0.075887	-1.00562	-2.11077	1.32849	-0.630295	0.75685	-0.996449	-0.479556	-0.810324	-0.726168
	42.7	2.51737	-0.853144	-0.447621	1.76619	-0.972805	0.177401	-1.26137	-0.213544	0.205917	-0.661284	-1.97297	1.24192	-0.900388	0.958344	-1.58338	-0.591645	-1.12275	-0.359158
	42.8	2.42142	-0.907744	-0.479548	1.46928	-0.986961	-0.18282	-1.31167	-0.483648	0.392876	-0.967697	-2.02452	0.986414	-1.04319	0.90773	-1.4384	-0.403893	-0.715033	-1.21908
	42.9	2.04963	-0.880071	-0.512559	1.47866	-1.07939	-0.513752	-1.21097	-0.262396	0.269695	-0.678307	-2.21119	0.846071	-0.812052	1.00858	-1.2675	-0.572143	-0.803288	-1.21705
	43	2.37666	-0.899111	-0.48431	1.31387	-1.06069	-0.0907419	-1.01254	-0.240083	0.299967	-0.859474	-1.95332	0.677372	-1.27948	0.891875	-0.114115	0.12004	-0.791036	-1.01587
	43.1	2.09928	-0.927113	-0.488521	1.23843	-1.10398	-0.191991	-1.34124	-0.663557	0.207993	-0.64311	-1.54424	0.676513	-0.828951	0.760921	-1.27328	0.10528	-0.979762	-1.1229
	43.2	2.19117	-0.930294	-0.446686	0.873964	-1.12964	-0.724807	-1.19454	-0.156636	0.0663347	-0.740143	-1.66024	0.71379	-1.36437	0.710759	-0.520808	-0.0747967	-0.805288	-1.24568
	43.3	1.82182	-0.898303	-0.390199	0.844274	-1.16143	-0.689385	-1.00303	-0.284455	0.0440126	-0.996228	-1.92373	0.933494	-1.30173	0.634059	-0.797496	0.0769335	-0.755606	-1.08173
	43.4	1.46743	-0.926293	-0.364548	0.826721	-1.18013	-0.164731	-1.35566	-0.35218	0.0353684	-0.762769	-2.00492	1.174	-1.25304	0.462385	0.282149	-0.044681	-1.02054	-1.29921
	43.5	1.66369	-0.986962	-0.369155	0.870584	-1.10592	-0.439219	-1.38205	-0.464845	0.140769	-0.923496	-2.10065	1.21301	-1.30501	0.2798	-0.997497	0.103906	-0.448457	-1.6251
	43.6	1.58372	-1.04724	-0.473904	0.914358	-1.16633	-0.17137	-1.35808	-0.572466	0.0226674	-0.662595	-1.82843	1.49561	-1.06194	0.395695	-0.0876028	-0.279722	-0.719205	-1.58816
	43.7	1.9409	-1.05946	-0.499315	0.643686	-1.18551	-0.341052	-1.36511	-0.595696	0.161483	-0.802161	-1.26218	1.63146	-1.25087	0.306675	-0.690759	-0.130578	-0.683456	-1.79822
	43.8	1.7358	-1.08711	-0.575628	0.675915	-1.1841	0.119158	-1.36433	-0.752424	0.0700439	-0.991445	-0.598983	1.63644	-1.24902	0.265565	0.495122	-0.0875535	-0.63897	-1.81317
	43.9	2.05631	-1.05765	-0.572857	0.654498	-1.28706	-0.257502	-1.26367	-0.301679	0.17458	-0.8402	-0.158031	1.85666	-1.33898	0.229737	0.158603	0.254397	-0.129754	-1.93605
	44	2.09321	-1.01074	-0.581308	0.282735	-1.23863	-0.732736	-1.35582	-0.302102	0.124935	-0.560023	-0.096367	2.10262	-0.935699	0.27903	0.0212942	0.162509	-0.591698	-1.71056
	44.1	1.98618	-1.02659	-0.598258	0.504993	-1.26858	-0.365016	-1.42783	-0.807929	0.126647	-0.97717	-0.2794	2.46244	-1.15452	0.257416	0.0521184	-0.0370306	-0.240262	-1.97379
	44.2	1.99518	-0.992812	-0.54769	0.339432	-1.19663	-0.670225	-1.03022	-0.504576	0.165512	-0.721802	-0.213736	2.78604	-1.06986	0.178665	0.691809	-0.0656397	-0.979988	-1.93074
	44.3	1.53649	-1.02759	-0.452029	0.249977	-1.27726	-0.601708	-1.23025	-0.320717	0.0688313	-0.909921	-0.135427	2.94057	-0.846076	0.076757	0.622031	-0.261803	-1.15442	-1.47578
	44.4	1.49304	-1.01153	-0.328593	0.205279	-1.22327	-0.636265	-1.23634	-0.488451	0.0679749	-0.806248	-0.0571844	3.1526	-1.17013	0.0626196	1.46162	-0.207197	-0.889478	-0.703223
	44.5	1.35184	-0.998155	-0.226196	0.197701	-1.23322	-0.462898	-1.64225	-0.705777	0.0300849	-1.09633	0.066988	3.23299	-0.931283	-0.0537285	1.27831	-0.417618	-0.894221	-0.64811
	44.6	1.29133	-0.939186	-0.0658411	0.284563	-1.23547	-0.49134	-1.41038	-0.591266	0.0982922	-0.892345	-0.101265	3.4413	-1.10586	0.0423853	0.976356	-0.316677	-0.555794	0.295972
	44.7	1.51261	-0.839181	-0.00233289	0.509304	-1.22266	-0.14841	-1.42684	-0.684408	0.0591614	-0.878003	-0.219695	3.4129	-0.870291	0.124753	0.908409	-0.696362	-1.29022	0.097587
	44.8	1.04866	-0.751934	0.0213968	0.49489	-1.19202	-0.571042	-1.15721	-0.419861	-0.0323033	-0.84663	-0.301244	3.44438	-1.21497	0.146804	1.14058	-0.213988	-0.517507	0.417316
	44.9	1.36048	-0.724987	0.0418213	0.464035	-1.18301	-0.679621	-1.35844	-0.73949	0.055244	-1.10163	-0.107587	3.27434	-1.17069	0.253545	0.51096	-0.540611	-1.05002	0.0319591
	45	1.45694	-0.761172	0.0195425	0.541149	-1.22083	-0.469299	-1.1199	-0.239768	0.0373036	-0.814624	0.435227	3.06682	-0.64706	0.428828	0.608838	0.0976488	-0.974877	0.556959
	45.1	1.4555	-0.780351	-0.0535726	0.324342	-1.23215	-0.283631	-1.00831	-0.232131	0.186683	-0.534958	0.843832	2.7539	-1.13565	0.477495	0.481574	-0.52613	-0.569021	1.12402
	45.2	1.23567	-0.790454	-0.0951602	0.0207067	-1.21975	-0.529684	-1.12397	-0.402195	0.050473	-0.828078	1.21606	2.47405	-0.996674	0.64828	0.425342	-0.379674	-1.12313	1.84993
	45.3	1.08761	-0.839103	-0.103921	0.259606	-1.25205	-0.31122	-1.10451	-0.490414	0.0349681	-0.819668	1.26812	2.09141	-1.13525	0.491743	0.712976	-0.240317	-0.623274	2.16705
	45.4	0.920448	-0.914053	-0.171751	0.0876557	-1.33268	-0.200575	-1.21023	-0.403289	0.129002	-0.740193	1.44677	1.86053	-0.877005	0.540592	1.5775	-0.620761	-1.10102	3.0082
	45.5	0.782085	-0.892013	-0.193777	0.215507	-1.25859	-0.119811	-1.13129	-0.401726	-0.103336	-0.710918	1.50885	1.60269	-0.884633	0.47974	1.61112	-0.552847	-0.928982	3.29422
	45.6	0.729489	-0.957533	-0.200269	-0.085665	-1.2162	-0.369833	-1.30388	-0.520743	-0.0772812	-1.04403	1.5139	1.39738	-0.872886	0.419944	1.50008	-0.529596	-1.49858	3.73001
	45.7	0.733565	-0.972459	-0.215914	0.0812281	-1.14891	-0.350828	-1.03284	-0.083195	-0.0838211	-0.63513	1.29152	1.21903	-1.00996	0.344731	1.66643	-0.522143	-1.27936	4.6127
	45.8	0.675804	-0.924361	-0.243512	0.191219	-1.18219	-0.226155	-1.35001	-0.531137	-0.0933945	-1.05282	1.08194	1.08289	-0.970557	0.52821	1.11332	-0.290369	-1.41752	5.15933
	45.9	0.291866	-0.775672	-0.328202	-0.0528851	-1.19307	-0.662741	-1.17717	-0.303312	-0.0623106	-1.049	1.29311	1.00152	-1.3311	0.585254	0.245257	-0.557068	-0.771128	5.0697
	46	0.790255	-0.760264	-0.404734	0.40767	-1.22938	-0.662244	-0.896525	-0.752274	0.0716421	-1.19944	0.871882	0.917497	-1.07104	0.859819	1.29373	-0.434481	-0.667431	5.07249
	46.1	0.956653	-0.76549	-0.495614	0.15195	-1.20329	-0.15204	-1.12636	-0.612813	0.216299	-0.883275	0.646468	0.940587	-1.07264	1.06097	1.41786	-0.413243	-1.52966	5.28262
	46.2	0.64565	-0.704025	-0.553464	0.295375	-1.26675	-1.14327	-0.830415	-0.402085	0.220008	-0.634424	0.310622	1.2384	-0.815621	1.02883	0.688357	-0.508729	-0.359495	4.85722
	46.3	0.470743	-0.519302	-0.589001	0.430475	-1.28718	-0.490356	-1.1348	-0.625064	0.304324	-0.160326	-0.0323475	1.58805	-0.746986	1.01904	0.392728	-0.410269	-0.600197	4.48813
	46.4	0.386872	-0.416167	-0.569788	0.424317	-1.3054	-0.847834	-0.84517	-0.560938	0.139511	0.058522	-0.387514	1.75071	-1.4741	1.35878	-0.00158529	-0.487542	-0.00632468	3.80973
	46.5	0.308758	-0.416292	-0.60772	0.00981241	-1.36176	-0.825107	-1.27167	-0.282502	0.117841	0.179829	-0.716559	2.22222	-1.2882	1.74723	0.521447	-0.666459	-0.0750562	3.50256
	46.6	0.259568	-0.458659	-0.593622	0.624936	-1.34262	-0.587351	-1.2238	-0.440543	0.200116	0.49073	-0.886445	2.42741	-1.14022	2.04942	0.635587	-0.18778	0.169482	3.38777
	46.7	0.287486	-0.55308	-0.557599	0.141417	-1.37003	-0.80667	-1.05654	-0.614935	0.408457	0.45799	-0.593546	2.45982	-1.21714	2.12918	0.307532	-0.553258	0.454349	2.73114
	46.8	0.198701	-0.640472	-0.578137	0.365575	-1.33966	-0.176305	-1.1896	-0.00092512	0.350615	0.482784	-0.126433	2.23479	-1.2563	2.08054	0.385363	-0.0550626	0.640007	2.59214
	46.9	0.4045	-0.712727	-0.655173	0.249543	-1.37757	-0.292102	-0.932343	-0.066735	0.433852	0.273498	0.271385	2.13899	-1.32775	2.1654	1.42689	-0.330909	0.513079	2.4275
	47	0.306237	-0.779504	-0.719258	0.382671	-1.33748	-0.586237	-1.02081	-0.0354812	0.143524	0.081666	0.598487	1.90834	-1.49357	2.30285	2.52791	-0.397356	0.450774	2.03481
	47.1	0.276555	-0.753417	-0.745122	0.17897	-1.32453	-0.10172	-0.999345	0.184513	0.356851	0.310093	0.807592	1.88663	-1.09271	2.11307	1.31365	-0.29918	0.822976	1.80926
	47.2	0.0697449	-0.74822	-0.758863	0.395005	-1.25082	-0.0889064	-1.13907	-0.230293	0.296369	0.262484	1.02561	1.72913	-1.33919	1.91544	1.10137	-0.433843	0.457288	1.56879
	47.3	0.145483	-0.789518	-0.795043	0.562954	-1.11189	-0.129317	-1.21853	0.394975	0.362736	0.15714	1.16887	1.5201	-0.91366	1.91833	0.522837	-0.345311	0.720003	0.970184
	47.4	-0.251886	-0.741129	-0.80369	0.314831	-1.10885	-0.221244	-1.15983	-0.306062	0.549395	0.0617606	1.34068	1.34812	-1.21458	1.71281	0.673879	-0.292792	0.128372	1.02959
	47.5	0.229761	-0.780365	-0.8317	0.281608	-1.14775	-0.172896	-1.31049	-0.173418	0.523867	0.0627225	1.53356	1.14427	-1.34918	1.63076	0.0347164	-0.314206	0.365883	0.910477
	47.6	-0.348358	-0.842578	-0.894298	0.641242	-1.11171	-0.64748	-1.2816	0.0689026	0.54825	0.0829607	1.27461	0.918335	-0.974023	1.63971	0.797957	-0.129696	0.0806829	0.878143
	47.7	-0.327653	-0.829084	-0.879887	0.481608	-1.08902	-0.574936	-1.53776	-0.218164	0.458157	0.12285	1.34916	0.494483	-1.1506	1.49587	0.369726	-0.542771	0.105002	0.696785
	47.8	-0.413214	-0.794634	-0.904837	0.401507	-1.10072	-0.401757	-1.05525	-0.403487	0.248211	0.0633316	1.59463	0.342469	-1.12948	1.55251	0.686497	-0.398475	0.490765	1.02377
	47.9	-0.233927	-0.682021	-0.861304	0.333289	-1.0507	0.0335667	-1.05203	-0.217452	0.237431	0.0522202	0.998695	0.214336	-1.01801	1.28016	1.06813	-0.366625	0.62066	0.71318
	48	-0.179088	-0.704098	-0.859604	0.441616	-1.05579	-0.789636	-0.872081	-0.223053	0.287734	-0.0112289	0.882237	0.0426269	-1.34319	1.3362	0.503051	-0.00289454	0.724832	0.717967
	48.1	-0.282101	-0.646591	-0.89263	0.73561	-1.0543	-0.336775	-1.31488	0.0784746	0.144384	-0.0239159	0.697402	-0.143127	-1.31087	1.41141	0.790579	-0.291106	0.906561	0.884838
	48.2	0.099769	-0.637293	-0.905873	0.85479	-0.90631	-0.805295	-0.70163	0.486502	0.292347	-0.181456	0.889797	-0.293681	-1.51667	1.51889	0.901829	-0.212548	0.720879	0.730873
	48.3	-0.0827989	-0.540507	-0.885041	1.12244	-0.965375	-0.124996	-0.913717	0.0668538	0.230157	0.0152097	1.37961	-0.342875	-1.27888	1.79895	-0.291803	-0.423946	1.02491	1.13306
	48.4	-0.0988142	-0.513011	-0.892124	1.26222	-0.945238	-0.582938	-1.04251	0.16339	0.102577	-0.375364	1.26546	-0.391454	-1.05575	1.8496	1.00623	-0.130583	0.609274	1.49593
	48.5	-0.354921	-0.34942	-0.908184	0.873316	-0.845478	-0.0466839	-0.681399	0.440068	0.200927	-0.404591	1.27764	-0.508652	-1.50756	1.90715	-0.194391	-0.467173	0.98682	0.845567
	48.6	-0.3457	-0.323897	-0.937114	1.27721	-0.820859	-0.893545	-0.814894	0.0235633	0.148122	-0.479783	0.937416	-0.572171	-1.15256	1.87364	0.0037258	-0.815941	0.300468	0.80272
	48.7	-0.21453	-0.262927	-0.972218	1.49627	-0.858237	-0.24453	-0.63395	0.10282	0.284011	-0.629046	1.13039	-0.455614	-1.20307	1.70906	0.343115	-0.603168	0.537842	1.23623
	48.8	-0.403747	-0.22907	-0.954112	1.45297	-0.795371	-0.497364	-0.7147	0.249552	0.382304	-0.258782	1.71497	-0.408459	-1.62677	1.59446	-0.0737148	-0.370486	-0.0304978	1.90852
	48.9	-0.394518	-0.29383	-0.962257	0.97538	-0.773307	-0.621961	-0.508793	0.156313	0.320867	-0.581162	1.1947	-0.413106	-1.20383	1.61012	0.299666	-0.676258	0.400718	2.95046
	49	-0.301802	-0.304753	-0.936249	0.789104	-0.858944	-0.661332	-0.919954	-0.169038	0.32083	-0.558723	0.701474	-0.430239	-1.39868	1.35812	1.33739	-0.676437	0.272864	3.39922
	49.1	-0.52983	-0.355176	-0.884326	0.626538	-0.7891	-0.826962	-0.588103	-0.0190784	0.338469	-0.769671	0.408109	-0.477474	-1.22536	1.24456	0.477085	-0.449773	0.471971	3.07545
	49.2	-0.495988	-0.430046	-0.766203	0.60074	-0.822598	-1.08598	-0.780508	-0.132472	0.208095	-0.428742	0.0389461	-0.488284	-1.75716	1.08902	-0.336433	-0.539229	-0.195577	2.91555
	49.3	-0.415201	-0.519797	-0.668906	0.581984	-0.843361	-0.84344	-0.992525	-0.299008	0.099437	-0.330143	-0.201871	-0.611807	-1.79696	1.13849	0.358572	-0.510973	0.144776	2.55036
	49.4	-0.256898	-0.585447	-0.607811	0.608468	-0.862918	-0.872571	-0.47076	0.0667956	0.208166	-0.512848	-0.726635	-0.716626	-1.55898	1.16306	-1.58291	-0.333916	0.288548	2.10343
	49.5	-0.298025	-0.57128	-0.608508	0.484147	-0.901948	-1.02762	-1.13968	-0.0929854	0.202076	-0.390076	-0.619673	-0.866458	-1.33357	1.07915	-0.277411	0.0610478	0.0453111	2.13165
	49.6	-0.353917	-0.640373	-0.632027	0.34978	-1.05209	-0.500738	-0.961996	0.0874943	0.0969605	-0.706468	-0.846549	-0.911481	-1.5786	0.936902	-0.605417	0.203375	0.0838402	1.72516
	49.7	-0.410122	-0.733769	-0.694786	0.383988	-0.939478	-0.802028	-1.19663	0.202993	0.0938907	-0.748274	-1.03458	-1.0162	-1.54494	0.944369	0.126883	0.673106	-0.349695	1.67368
	49.8	-0.28161	-0.673235	-0.737882	0.546861	-0.936015	-0.495142	-0.735573	0.0714454	0.0476216	-0.867832	-0.888879	-1.07216	-1.683	0.849473	-0.531127	0.602573	-0.24509	1.2049
	49.9	-0.564503	-0.637713	-0.773704	0.0428708	-0.882485	-0.760082	-1.2034	-0.0967742	-0.0467606	-0.92239	-0.512281	-1.05543	-1.52231	0.843699	-0.642965	0.433634	-0.283555	1.44131
	50	-0.658152	-0.563107	-0.820099	0.456309	-0.863535	-0.743366	-1.01911	0.168426	0.084183	-0.708752	0.250752	-1.02485	-1.9264	0.805421	0.0651689	0.748247	-0.69459	1.35504
	50.1	-0.316718	-0.531824	-0.889863	0.293977	-0.90817	-1.0541	-1.25889	-0.218276	-0.0327229	-0.594861	0.46512	-1.13415	-1.78574	0.84068	-0.077061	0.439754	-0.607818	1.10574
	50.2	-0.685497	-0.535366	-0.88821	-0.0229118	-0.914659	-0.780677	-1.20884	0.0269377	0.0359004	-0.595723	0.47443	-1.20872	-1.45826	1.00506	0.154995	0.488025	-0.0831822	1.30931
	50.3	-0.862512	-0.558834	-0.908974	0.230682	-0.876878	-0.943524	-1.14237	-0.224621	-0.0167375	-0.674633	0.409388	-1.15949	-1.51956	1.26883	0.58957	0.834933	-0.696857	1.16551
	50.4	-0.817048	-0.589513	-0.90367	-0.174481	-0.885172	-0.624285	-1.20813	-0.0978314	0.00583401	-0.432341	0.253529	-1.04789	-1.33078	1.49643	-0.31626	0.635888	-0.865677	1.04269
	50.5	-0.374644	-0.665819	-0.875142	0.303646	-0.813029	-1.53126	-1.30348	-0.442976	0.0321614	-0.777164	0.161218	-1.06171	-1.01147	1.34861	-0.0992908	0.696857	-0.84351	1.01661
	50.6	-0.589177	-0.756881	-0.861379	-0.227975	-0.776091	-0.776127	-1.3089	-0.322278	-0.0593958	-0.917592	-0.0311569	-1.15838	-1.34841	1.31381	-0.875355	0.688645	-1.18343	0.901682
	50.7	-0.777169	-0.770193	-0.832283	0.673733	-0.846389	-0.929388	-1.24667	-0.319782	-0.0912017	-0.687269	-0.051134	-1.33213	-0.912423	1.33966	-0.707163	0.834167	-0.538605	1.0251
	50.8	-0.442039	-0.752941	-0.85686	0.222593	-0.822915	-1.03032	-1.04215	-0.461765	0.159323	-0.756446	-0.16871	-1.38861	-1.10614	1.29386	-1.36131	0.296409	-0.20119	0.906038
	50.9	-0.757721	-0.681907	-0.861296	0.478546	-0.897874	-0.81132	-1.15507	-0.052135	0.189051	-0.923079	-0.0354966	-1.45781	-0.695496	1.4466	0.00349748	0.439917	-0.463674	1.42211
	51	-0.46715	-0.597772	-0.818377	0.344089	-0.890461	-1.04616	-0.608784	0.319382	0.0959248	-0.997604	0.379972	-1.52173	-1.05335	1.43339	-0.352812	0.477756	-0.23504	1.02273
	51.1	-0.590724	-0.50783	-0.785584	0.398103	-0.92352	-0.445986	-1.05733	-0.326258	0.230793	-0.951734	0.592494	-1.66358	-1.16131	1.30804	-0.883955	-0.292563	-0.493631	0.843778
	51.2	-0.553296	-0.534468	-0.7587	0.518313	-0.988801	-0.415468	-0.958304	0.418356	0.28432	-0.689401	0.135839	-1.73649	-1.20839	1.22729	-0.000177627	-0.0533635	-0.301265	0.675079
	51.3	-0.416898	-0.549671	-0.720594	0.329472	-0.879838	-0.62187	-0.954746	0.334297	0.493391	-0.926988	-0.15126	-1.7019	-1.43309	1.23631	0.403601	0.0128051	0.102844	0.649377
	51.4	-0.615452	-0.491893	-0.716661	0.62261	-0.808112	-0.433936	-0.841958	0.514938	0.361739	-0.705487	-0.196017	-1.68082	-1.22992	1.01688	-0.594028	-0.0651597	0.215527	0.177139
	51.5	-0.792294	-0.438503	-0.742534	0.356737	-0.675758	-0.668756	-1.01397	0.0889283	0.356646	-0.753839	-0.19373	-1.7701	-1.39113	0.920719	-0.887681	0.0912372	0.695735	0.318525
	51.6	-0.514992	-0.425436	-0.73641	0.481993	-0.559125	-0.773306	-0.403325	-0.0424191	0.384612	-0.840476	-0.576027	-1.82758	-1.76835	0.679511	-0.287383	-0.227696	0.0443218	0.266489
	51.7	-0.79157	-0.487962	-0.725926	0.417503	-0.445106	-1.16124	-0.90219	0.0125804	0.451301	-0.827227	-0.590493	-1.78139	-1.23855	0.698364	-1.23233	-0.0690347	0.171042	0.0820582
	51.8	-0.9187	-0.57803	-0.758978	0.767436	-0.485925	-1.18871	-0.596963	-0.188173	0.453179	-0.896793	-0.717212	-1.85921	-1.32525	0.540503	-0.71858	-0.60853	0.0416139	-0.0326023
	51.9	-0.736676	-0.612656	-0.784707	0.417523	-0.466436	-1.37582	-0.636454	-0.123069	0.72381	-0.92649	-0.931648	-1.92792	-1.35631	0.35856	-1.22984	-0.243283	0.0905103	0.182559
	52	-0.789193	-0.584424	-0.797981	0.70082	-0.563187	-0.964356	-0.581881	-0.26845	0.710606	-0.812432	-0.854585	-1.96027	-1.44795	0.337181	-1.6045	-0.186031	-0.0899754	0.203019
	52.1	-0.621042	-0.458688	-0.820051	0.185586	-0.47025	-1.05193	-0.186908	-0.133295	0.722666	-0.968842	-0.766246	-1.97279	-1.88756	0.24564	-1.40602	-0.577026	0.0666737	0.243251
	52.2	-0.899546	-0.272509	-0.819325	0.649576	-0.577065	-0.608678	-0.787544	-0.271897	0.735142	-0.739579	-0.000361098	-2.04237	-1.29812	0.170868	-0.138753	-0.652031	0.226438	0.234146
	52.3	-0.84705	0.0159848	-0.841264	0.790737	-0.593694	-0.529059	-0.396282	-0.0362931	0.824714	-0.882529	0.732187	-2.07931	-1.17899	0.164748	-1.43836	-0.469484	0.0597266	0.127005
	52.4	-0.794358	0.2159	-0.864156	0.75123	-0.639578	-0.229243	-0.785939	-0.337082	1.00834	-0.429478	0.871734	-2.15384	-1.49417	0.216363	-0.636174	-0.695999	-0.245888	0.0450906
	52.5	-0.959833	0.169031	-0.928301	1.02038	-0.664379	-0.711881	-0.794412	0.0587031	1.01169	-0.43708	0.831284	-2.09704	-1.2112	0.24993	-0.584172	-0.659727	0.330352	0.14624
	52.6	-0.707916	0.0100993	-0.929999	0.853567	-0.725932	-0.909103	-0.94894	-0.273613	0.993553	-0.591585	0.996148	-2.11389	-1.69631	0.241951	-1.42553	-0.449041	0.0227921	0.249404
	52.7	-0.975889	-0.0942424	-0.841495	0.893953	-0.665328	-0.948259	-0.924535	-0.579964	0.943677	-0.464657	1.19466	-2.14568	-1.21817	0.427267	-1.41855	-0.618053	0.108845	0.866491
	52.8	-0.974339	-0.188367	-0.774947	0.651261	-0.537928	-0.84866	-1.15724	-0.352726	1.01459	-0.473781	1.13119	-2.14312	-1.42152	0.59759	-0.953251	-0.569336	0.199146	1.21613
	52.9	-1.102	-0.186068	-0.748423	0.345871	-0.429329	-1.18359	-1.11984	-0.215138	1.08196	-0.354256	0.883201	-2.0799	-0.776342	1.01891	-0.618921	-0.530573	0.0266943	2.16095
	53	-0.782484	-0.256425	-0.727568	0.247574	-0.312029	-1.02754	-0.719117	-0.246196	1.01362	-0.574562	0.947881	-2.17835	-1.53118	1.40323	-1.14965	-0.626913	0.323201	1.64905
	53.1	-0.927241	-0.220638	-0.757414	0.553276	-0.309263	-1.28559	-0.678356	-0.462157	1.14853	-0.528917	1.29303	-2.09656	-1.19605	1.31389	-0.611276	-0.995949	0.0634424	2.07574
	53.2	-0.916371	-0.0909547	-0.781214	0.308148	-0.250599	-1.15085	-0.823315	-0.318832	1.23143	-0.723228	1.65032	-2.13586	-1.53846	1.31629	-1.601	-0.751574	-0.360409	2.08776
	53.3	-1.03487	-0.00389143	-0.746513	0.307633	-0.122665	-1.2564	-1.16413	-0.454375	1.21289	-0.339999	1.886	-2.04505	-1.25466	1.1209	-1.61832	-0.995092	-0.312234	2.19687
	53.4	-0.767241	0.0516306	-0.51905	0.476516	-0.136743	-0.97744	-0.83841	-0.0889321	1.19377	-0.607531	1.61363	-1.99269	-1.50371	1.15773	-0.920354	-0.972096	-0.313898	1.76786
	53.5	-1.18673	0.0470218	-0.259994	0.206307	-0.00278315	-0.522642	-1.00288	-0.233355	1.08456	-0.607161	1.2674	-1.98375	-1.37707	0.985144	-0.796972	-0.714285	0.265672	1.8473
	53.6	-1.03614	0.0342902	-0.127454	0.696631	0.0225703	-0.397615	-1.39494	0.194572	0.87752	-0.842221	0.746785	-1.90485	-1.5812	1.1782	-1.56291	-0.540654	-0.295153	1.70693
	53.7	-0.850472	-0.0188001	-0.0371536	0.443936	0.0674005	-0.826531	-1.21662	-0.107113	0.865239	-0.619392	0.335832	-1.91496	-1.5149	1.15817	-0.741683	-0.9143	-0.319712	1.94401
	53.8	-1.09059	-0.0757924	0.0254074	0.48502	0.0718306	-0.44634	-1.37428	-0.271378	0.779408	-0.783626	-0.0101769	-1.89315	-1.25343	1.68803	-1.53063	-0.500152	-0.238995	1.2355
	53.9	-0.81057	-0.115861	-0.00454524	0.991529	0.0714763	-1.00195	-1.39686	0.149828	0.6794	-0.697392	0.125044	-1.95815	-1.49825	1.93585	-1.31796	-0.619606	-0.579256	0.948329
	54	-0.866374	-0.19787	0.0732164	0.694906	0.138028	-1.21306	-0.92642	-0.522718	0.89952	-0.712562	0.250556	-1.96645	-1.78805	2.01455	-2.25208	-0.0557055	-0.226473	0.86623
	54.1	-0.792545	-0.29219	0.197079	0.882596	0.127005	-1.1996	-1.11535	-0.170079	0.897508	-0.571565	0.314032	-1.8704	-1.21744	2.09947	-1.15386	0.344252	-0.336092	0.735327
	54.2	-0.60333	-0.367868	0.338367	1.06947	0.17575	-1.45644	-1.33643	-0.387463	1.04173	-0.714474	0.58247	-1.92107	-1.6453	1.95327	-1.35988	0.403988	0.0265277	1.00569
	54.3	-0.13059	-0.434077	0.500999	0.928388	0.101952	-1.39642	-1.24654	-0.442513	0.868168	-0.698303	0.743796	-2.00244	-1.2676	1.87391	-1.58247	0.389095	0.0403563	1.13303
	54.4	-0.353842	-0.495854	0.551141	0.900106	0.191231	-1.07716	-1.06554	-0.195076	0.974101	-0.734724	0.881923	-2.05392	-1.38905	1.79597	-1.37027	0.226161	-0.196953	2.06549
	54.5	0.0334486	-0.481932	0.517404	1.00856	0.0432507	-1.31494	-1.25417	-0.23691	1.13794	-1.08721	0.824678	-2.02798	-1.05866	1.96169	-0.590685	0.343003	0.28554	1.84162
	54.6	-0.308981	-0.385632	0.469481	0.850088	-0.0106858	-1.02904	-0.898875	-0.447618	1.12265	-0.752203	0.421553	-2.06053	-0.922609	1.97752	-1.24252	-0.0655867	-0.393043	2.14259
	54.7	0.197073	-0.302797	0.412471	0.768591	-0.0666206	-0.719836	-0.90435	-0.437345	1.27122	-0.676176	0.0676288	-2.02095	-1.43708	1.93683	-1.46608	0.391841	0.0649536	1.66833
	54.8	-0.0582867	-0.296906	0.38811	0.799537	-0.0122202	-1.06757	-1.15132	-0.709289	1.06044	-0.684958	-0.117194	-1.97779	-1.11212	1.71476	-0.441531	0.0221244	-0.570941	1.35328
	54.9	0.238502	-0.288153	0.328233	0.963392	-0.0435198	-1.08044	-1.01315	-0.299269	1.21988	-0.689969	-0.536033	-1.99856	-1.42917	1.60014	-1.11845	0.253733	-0.203228	1.13898
	55	0.137244	-0.249096	0.30084	0.730387	-0.0647078	-1.21297	-1.12321	-0.173852	1.29342	-0.75554	-0.756237	-2.03284	-1.14294	1.47191	-0.693731	0.0970688	-0.333925	0.895925
	55.1	0.205874	-0.284884	0.221216	0.838298	-0.063902	-0.740937	-1.49222	-0.667134	1.37421	-0.939167	-0.768104	-2.0765	-1.47068	1.38343	-0.953915	0.552894	-0.683572	0.357818
	55.2	0.300475	-0.400127	0.22681	1.18616	-0.00896519	-1.06322	-1.21675	-0.298357	1.29468	-0.795213	-0.980476	-2.12284	-1.1405	1.55486	-1.7229	0.0505624	-0.131995	0.477105
	55.3	0.526949	-0.507077	0.1847	1.01464	0.0901197	-0.826022	-1.79848	-0.288035	1.27705	-1.09967	-1.1817	-2.12665	-1.04868	1.77946	-2.02752	0.413784	-0.7329	0.383338
	55.4	0.684456	-0.588266	0.0789682	1.0868	0.25144	-1.11825	-1.1807	-0.700965	1.16696	-1.07133	-0.707221	-2.18971	-1.14787	1.72107	-1.71421	-0.149375	-0.108061	0.165303
	55.5	0.58284	-0.571213	0.0417624	0.880552	0.463959	-1.30505	-1.16643	-0.257698	1.13463	-1.06088	-0.115631	-2.00845	-1.43824	1.76954	-1.72969	-0.0946436	-0.845932	0.0282864
	55.6	0.572352	-0.539799	0.0861365	0.764403	0.458126	-0.909804	-1.04859	-0.418541	1.17738	-0.892523	0.313244	-1.79846	-1.29637	1.64822	-1.2864	-0.0540423	-0.530214	0.27843
	55.7	0.887306	-0.487512	0.15031	1.014	0.411801	-1.18021	-1.10035	-0.168237	1.27751	-0.922354	0.0966269	-1.78589	-1.39114	1.66138	-1.96615	-0.48189	0.153548	0.0702807
	55.8	0.564544	-0.520013	0.235762	1.23378	0.425867	-1.16243	-1.07658	-0.353474	1.37645	-1.08477	-0.115246	-1.68944	-0.842488	1.40174	-1.47462	-0.237074	-0.302168	-0.184452
	55.9	0.611648	-0.492737	0.300224	1.28267	0.273003	-0.987271	-1.16691	0.0522859	1.5006	-0.947591	-0.21399	-1.7452	-1.09687	1.11988	-0.62131	-0.0616469	0.445814	-0.0664443
	56	0.950308	-0.563326	0.319957	1.48791	0.239194	-1.02815	-1.23079	-0.159588	1.32946	-0.916562	-0.289047	-1.80152	-1.20602	1.06955	-1.79004	-0.483214	0.506801	-0.238051
	56.1	0.89181	-0.60098	0.3319	1.28441	0.248119	-1.42733	-1.06374	-0.194201	1.11773	-1.06586	-0.42946	-1.90651	-1.17392	1.00871	-0.86539	-0.563967	0.235019	-0.171617
	56.2	1.13473	-0.639812	0.399152	1.65247	0.107624	-1.04092	-1.05108	-0.219992	1.08611	-0.981005	-0.639298	-1.88721	-1.09862	0.866858	-1.58621	-0.755875	0.331793	-0.0830196
	56.3	1.33766	-0.639321	0.356515	1.47698	0.0549185	-0.813882	-0.841504	-0.534968	0.929059	-0.888173	-0.817124	-1.91551	-1.21369	0.891373	-0.945632	-0.486387	-0.000760202	0.0428172
	56.4	1.14944	-0.436621	0.380389	1.53388	0.0254542	-0.91809	-1.00128	-0.236904	0.867985	-0.983668	-1.2066	-1.86742	-0.797839	0.768876	-0.84665	-1.07034	-0.290036	-0.139013
	56.5	1.40724	-0.265531	0.403733	1.44661	0.0278412	-1.26775	-1.5925	0.0744333	0.845025	-0.991404	-1.40458	-1.91122	-1.08625	0.64784	-1.51577	-0.450527	0.328309	-0.491571
	56.6	1.10142	-0.303214	0.367904	1.46403	-0.0665492	-1.40102	-1.36753	-0.184718	0.75689	-0.847578	-1.65385	-1.84774	-1.12029	0.534126	-1.09586	-0.676061	-0.422033	-0.0251569
	56.7	1.42706	-0.360895	0.36161	2.01612	-0.0874295	-1.14955	-1.05304	-0.357452	0.851228	-1.12038	-1.46384	-1.91757	-0.700165	0.54142	-2.05701	-0.617404	0.100999	-0.502527
	56.8	1.01421	-0.47708	0.316424	1.73288	-0.18483	-1.03607	-1.20245	-0.193392	0.829984	-0.942139	-0.7206	-1.90769	-1.21856	0.514247	-0.843629	-1.14833	0.19805	-0.282642
	56.9	0.673553	-0.640488	0.286441	1.77894	-0.189306	-1.17714	-1.02011	0.092269	0.933824	-1.07972	-0.733549	-1.98882	-1.13994	0.259544	-1.3778	-0.828618	0.347501	-0.370315
	57	0.946875	-0.767466	0.238588	1.87886	-0.127641	-0.791572	-1.29367	-0.0675052	0.816209	-0.448058	-0.868114	-2.01541	-0.975187	0.214764	-2.24078	-0.76045	0.841921	-0.147059
	57.1	0.549113	-0.896205	0.23575	1.75099	-0.169784	-0.551383	-1.15615	0.109704	0.820147	-0.220758	-0.723093	-2.12773	-1.15515	0.135442	-1.28747	-1.13153	0.4546	-0.420464
	57.2	0.478857	-0.932474	0.289378	1.81464	-0.224153	-1.07145	-0.994708	0.2346	0.757157	-0.738087	-0.433368	-2.07112	-1.14949	0.0955742	-1.82343	-0.716579	0.662398	-0.170573
	57.3	0.714506	-0.928349	0.248765	1.6005	-0.215729	-1.27533	-1.19213	-0.0263365	0.71764	-0.0687519	-0.543064	-2.12708	-1.00675	0.0766867	-1.2139	-1.18581	0.312864	-0.367674
	57.4	0.886356	-0.907818	0.149294	1.57885	-0.27387	-1.25583	-1.0026	-0.101929	0.68213	-0.249634	-0.597624	-2.18659	-1.062	0.207108	-1.13912	-1.29278	0.643635	-0.0553514
	57.5	0.442	-0.842216	0.0935869	1.37822	-0.17528	-1.18712	-1.16142	-0.389145	0.574241	-0.223002	-0.793087	-2.12787	-1.32899	0.103341	-1.79576	-0.914328	0.714707	-0.214376
	57.6	0.629363	-0.929625	0.0504012	1.54934	-0.120358	-1.03604	-1.13639	-0.0863369	0.650599	-0.101413	-0.356896	-1.97217	-1.13429	0.0293965	-1.24763	-1.01714	0.609837	0.343447
	57.7	0.563407	-1.02656	0.0213755	1.98702	-0.106317	-1.23803	-1.52869	-0.398887	0.730617	0.265493	-0.141414	-1.8097	-1.18476	0.218703	-1.23035	-1.19995	0.305072	0.0473026
	57.8	0.474921	-1.06952	-0.0425621	2.05262	-0.0781445	-0.885567	-0.82439	-0.490202	0.456169	0.308317	0.116672	-1.75312	-1.43291	0.0753614	-1.88724	-1.35293	0.378186	-0.108429
	57.9	0.905049	-1.03486	-0.0147272	2.23373	-0.150209	-1.28062	-1.37945	-0.150384	0.433685	0.362828	0.189566	-1.83562	-1.36156	0.218767	-1.92069	-1.0432	0.245587	-0.168108
	58	0.489565	-0.984518	-0.0312737	2.03973	-0.198412	-0.915748	-1.21708	-0.661569	0.260826	-0.131455	0.103214	-1.93037	-1.30098	0.17752	-2.49947	-1.21967	0.772961	-0.232798
	58.1	0.677663	-0.971937	-0.0496619	2.16574	-0.232694	-1.45562	-1.64819	-0.8042	0.321033	0.189933	0.124432	-1.97644	-0.470939	0.111689	-1.44856	-1.29524	0.0727259	-0.499233
	58.2	0.308371	-0.962372	-0.120363	2.20146	-0.392498	-1.23727	-1.35882	-0.153623	0.405229	0.143272	-0.127911	-1.99164	-0.918589	0.0318778	-0.671317	-1.09759	0.412833	-0.307253
	58.3	0.62642	-0.898172	-0.131251	2.09945	-0.498671	-1.17013	-1.64277	-0.398815	0.446586	-0.056505	0.183569	-1.98807	-1.27599	0.0425315	-0.324194	-1.28812	-0.128507	-0.390754
	58.4	0.281752	-0.8762	-0.196445	2.0639	-0.497561	-1.42742	-1.31301	-0.353631	0.463359	-0.26499	0.723005	-1.96287	-0.778804	0.128316	-1.99955	-1.22675	0.514601	-0.487281
	58.5	0.464114	-0.878575	-0.239043	1.67342	-0.64177	-1.0445	-1.36284	-0.356436	0.534623	-0.158106	0.856293	-1.85119	-1.1025	0.104866	-0.741294	-1.35913	0.606651	-0.408009
	58.6	0.028703	-0.884736	-0.238414	1.77234	-0.633467	-1.23063	-1.41139	-0.384514	0.539581	-0.120761	1.74473	-1.62936	-1.36014	0.135046	-0.903008	-1.30734	0.0554822	-0.618299
	58.7	0.433631	-0.711205	-0.19634	1.44563	-0.719742	-1.18433	-1.3121	-0.199752	0.407858	-0.3058	2.30438	-1.27441	-1.4206	0.0221538	-1.05135	-1.18093	-0.279438	-0.981097
	58.8	0.0340118	-0.602227	-0.203319	1.13227	-0.827341	-1.00219	-1.46583	-0.337632	0.333911	-0.325939	2.11867	-0.576751	-1.14018	0.249784	-1.06351	-1.42846	-0.246893	-0.41106
	58.9	0.45623	-0.669955	-0.193252	0.920068	-0.791227	-0.774166	-1.5641	-0.213956	0.339932	-0.320977	1.76267	-0.224633	-1.25651	0.377282	-1.52562	-1.29715	-0.0820665	-0.537953
	59	0.248006	-0.645158	-0.289324	0.935637	-0.834415	-0.910846	-1.46874	-0.199299	0.407888	-0.101931	1.31318	0.0532155	-1.27992	0.483542	-1.64056	-1.33396	-0.0246716	0.0390564
	59.1	0.127203	-0.604595	-0.346931	0.56702	-0.879767	-1.30728	-1.4762	-0.191694	0.426599	-0.311578	1.04221	0.333132	-1.1408	0.567769	-1.45726	-1.44643	0.0565372	0.463871
	59.2	0.645117	-0.535153	-0.398968	0.849779	-0.863495	-0.308685	-1.58661	-0.334221	0.605387	-0.314637	0.529868	0.518191	-1.10853	0.485249	-2.33453	-1.54563	-0.396964	0.167671
	59.3	0.218201	-0.497572	-0.3957	0.83766	-0.925023	-0.910198	-1.19327	-0.128228	0.530553	-0.479018	0.181375	0.825272	-1.09488	0.509694	-2.13335	-1.30851	0.178292	0.165592
	59.4	0.0679783	-0.443672	-0.400854	1.13748	-0.97334	-0.841308	-1.48558	-0.535531	0.641225	-0.437106	-0.0526538	0.76839	-1.37444	0.380587	-1.77692	-1.46501	0.017222	0.169262
	59.5	-0.0830237	-0.604312	-0.466886	1.30175	-1.01128	-0.943429	-1.34298	-0.314993	0.618126	-0.436693	-0.154649	0.629302	-1.10323	0.436248	-1.87968	-1.35116	-0.0177237	0.116483
	59.6	-0.19136	-0.658604	-0.476617	0.851896	-1.01747	-0.839966	-1.33451	-0.573543	0.639026	-0.257537	-0.326409	0.5652	-0.965383	0.317492	-0.291058	-1.39163	0.00309396	-0.207911
	59.7	0.0206698	-0.708856	-0.477386	1.39396	-1.07007	-1.02691	-1.51861	-0.32586	0.481401	-0.397693	-0.185128	0.843869	-1.28722	0.281561	-1.80043	-1.21117	-0.0706541	-0.550245
	59.8	-0.100033	-0.728277	-0.438317	1.37126	-1.05867	-1.50525	-1.46176	-0.599732	0.663367	-0.299588	0.132696	1.04555	-1.55096	0.302555	-1.98802	-1.23156	-0.0987982	-0.639722
	59.9	-0.211438	-0.774117	-0.408753	1.72845	-1.10903	-1.61613	-1.22944	-0.546876	0.525351	-0.357576	0.372743	0.884018	-1.23238	0.324636	-1.59141	-1.12633	0.353236	-0.948676
	60	-0.00945334	-0.833087	-0.404926	1.67215	-1.1713	-1.36589	-1.23958	-0.534918	0.699492	-0.311081	0.574567	0.875221	-1.68355	0.454888	-2.03645	-1.32185	0.196857	-0.584832

[truncated: 5 more sheets: D_OSC_GCaMP6s_StartMO_AUC060, E_OSC_GCaMP6s_StartLimonene, E_OSC_GCaMP6s_StartLim_AUC060, F_OSC_GCaMP6s_StartGeraniol, F_OSC_GCaMP6s_StartGER_AUC060]
