# Supplementary material for: A food-sensitive olfactory circuit drives anticipatory satiety
Source: Nat Metab. 2025 Jun 11;7(6):1246–65. doi: 10.1038/s42255-025-01301-1 (PMC12198014; doi:10.1038/s42255-025-01301-1)
Supplement: Supplementary file 15 — Raw data, n numbers and statistical summary. [file 42255_2025_1301_MOESM15_ESM.xlsx]

## Sheet: A_OSC_GCaMP6s_StartFedNCD
	Extended Data Figure 6 a) Changes in MSVGLUT2 neuronal activity induced by start of food (NCD) odour exporsure in fed lean male mice [zscore]
		Wash								NCD
	Time [s]	Mouse 1	Mouse 2	Mouse 3	Mouse 4	Mouse 5	Mouse 6	Mouse 8	Mouse 9	Mouse 1	Mouse 2	Mouse 3	Mouse 4	Mouse 5	Mouse 6	Mouse 8	Mouse 9
	-10	-0.607891	-0.842322	-0.499906	-0.258961	0.0936121	-0.841454	-0.752963	-0.287472	-1.0691	0.167444	0.2751	-1.29376	-0.0336524	-0.370106	-0.832799	-0.792119
	-9.9	-0.692266	-1.01272	-0.605062	-0.130378	0.101166	-0.972512	-0.625739	-0.201808	-1.02657	0.143401	0.36254	-1.32332	0.0204044	-0.335713	-0.930981	-1.20107
	-9.8	-0.535582	-0.943379	-0.657391	-0.191391	0.150624	-0.91832	-0.504851	-0.32754	-0.940731	0.137253	0.495586	-1.24145	0.0507468	-0.292635	-0.748234	-0.853729
	-9.7	-0.661582	-0.971748	-0.722338	-0.231757	0.282545	-0.841906	-0.709972	-0.360739	-1.028	-0.136058	0.365574	-1.28716	-0.329859	-0.470728	-0.485813	-1.17791
	-9.6	-0.544949	-0.741629	-0.810466	-0.313518	0.422164	-0.531592	-0.725535	-0.459332	-0.985729	-0.0836859	0.334047	-1.12287	-0.488339	-0.459598	-0.790147	-1.10127
	-9.5	-0.605479	-0.608151	-0.785305	-0.43752	0.442301	-0.789709	-0.441304	-0.578444	-0.961274	0.00209201	0.152346	-1.13529	-0.441135	-0.172754	-0.802235	-0.511247
	-9.4	-0.599247	-0.366584	-0.755664	-0.388061	0.292656	-0.203845	-0.658458	-0.355282	-1.03504	-0.148507	-0.0139925	-0.771626	-0.460924	-0.0114688	-0.441352	0.65881
	-9.3	-0.537054	-0.184504	-0.734783	-0.650101	0.253274	-0.236546	-0.665079	-0.379482	-1.0152	-0.253443	-0.130499	-0.331379	-0.243895	0.812125	-0.492968	1.12317
	-9.2	-0.660542	-0.0164495	-0.642454	-0.687068	0.0440635	-0.0698808	-0.745713	-0.325826	-1.09736	-0.0844235	-0.226807	0.15555	-0.508492	0.153105	-0.874919	1.42625
	-9.1	-0.424084	0.0356742	-0.602569	-0.67071	-0.0289337	-0.353887	-0.853566	-0.125112	-1.20466	-0.326622	-0.366868	-0.103449	-0.618922	0.23739	-1.24866	1.33535
	-9	-0.485659	-0.107803	-0.430346	-0.651305	-0.0281498	-0.135626	-0.561214	-0.117468	-1.05938	-0.463998	-0.463094	-0.0598928	-0.658492	0.181889	-1.23773	1.94074
	-8.9	-0.594302	-0.158876	-0.278363	-0.740294	0.101963	0.027616	-0.872829	0.0381936	-1.06333	-0.265967	-0.511987	-0.151333	-0.579821	0.47719	-0.837047	2.21185
	-8.8	-0.543465	-0.28999	-0.305279	-0.931659	0.230361	-0.543943	-0.674014	-0.0514017	-1.1685	-0.205227	-0.618802	-0.0146115	-0.866728	-0.343468	-0.825378	2.32095
	-8.7	-0.551176	-0.33012	-0.384808	-0.805131	0.34792	-0.389126	-0.762358	0.116082	-0.989787	-0.276112	-0.684742	-0.239081	-0.585587	0.105998	-0.493951	2.4581
	-8.6	-0.589441	-0.16657	-0.481783	-0.952071	0.536922	-0.706392	-0.803729	0.0344632	-1.03541	-0.342932	-0.73086	-0.2161	-0.412565	-0.410512	-0.853797	2.4996
	-8.5	-0.532598	-0.252936	-0.445643	-0.96292	0.629246	-0.800164	-0.861902	0.274359	-0.900654	0.0179394	-0.765063	0.350279	-0.39194	-0.314707	-0.632567	2.54489
	-8.4	-0.535922	-0.0419052	-0.517649	-0.984039	0.648283	-0.721494	-0.852886	0.12811	-0.971366	-0.114474	-0.872948	0.892686	-0.634179	0.001141	-1.03181	2.5439
	-8.3	-0.329326	-0.167415	-0.505017	-1.04634	0.613925	-0.655279	-0.856646	0.217448	-0.949419	-0.139705	-0.969029	1.18745	-0.485749	-0.205059	-0.55182	2.2893
	-8.2	-0.341075	-0.134799	-0.435355	-1.06518	0.536264	-0.671182	-0.691818	0.0644397	-1.0199	-0.0418742	-0.946084	1.31389	-0.441517	0.271198	-0.455178	2.64644
	-8.1	-0.250706	-0.0895826	-0.383388	-1.02229	0.337741	-0.608114	-0.729664	0.174718	-0.985505	-0.157174	-0.965069	1.13769	-0.596663	-0.00838133	-0.134127	2.41412
	-8	0.0114068	0.101319	-0.423084	-1.18462	0.297985	-0.425995	-0.855093	0.151352	-0.839422	0.0892777	-0.927616	1.03531	-0.273481	0.824584	-0.659932	3.26562
	-7.9	-0.0378758	0.0904733	-0.490908	-0.895204	0.346289	-0.307897	-0.760672	0.165966	-0.872274	0.257488	-0.917617	0.913753	-0.708004	0.15109	-0.614432	3.684
	-7.8	0.138681	0.115128	-0.487535	-0.743958	0.480102	-0.177801	-0.711581	0.0424324	-0.654519	0.398241	-0.85383	0.914778	-1.05244	0.0881856	-0.588671	3.97916
	-7.7	0.112404	-0.335323	-0.477546	-0.634311	0.346951	-0.279969	-0.824956	0.12399	-0.62533	0.643605	-0.863016	0.851273	-0.92524	0.677023	-0.847414	3.93836
	-7.6	0.0819866	-0.207523	-0.130058	-0.723049	0.299098	-0.287522	-0.67556	0.0583171	-0.48	0.579011	-0.847964	0.483617	-0.98409	-0.227641	-0.542057	4.23559
	-7.5	0.101239	-0.322631	-0.044768	-0.546363	0.597894	-0.562115	-0.672449	0.113964	-0.680672	0.469397	-0.941529	1.09361	-1.02877	-0.475822	-1.79905	3.97887
	-7.4	0.0854707	-0.0757782	-0.108326	-0.725772	0.572684	-0.301836	-0.470879	0.0782051	-0.494239	0.520217	-0.966745	1.73668	-0.643952	-0.669719	-0.890592	3.45768
	-7.3	0.108115	0.035417	-0.288255	-0.572713	0.501036	-0.531136	-0.571966	0.198661	-0.619673	0.313511	-0.968621	1.9491	-0.606382	-0.204448	-1.27812	3.05632
	-7.2	-0.104765	-0.0438413	-0.279736	-0.207383	0.469081	-0.203814	-0.597789	0.170374	-0.56846	0.190986	-1.06373	1.9946	-1.06459	-0.3318	-1.40856	2.20084
	-7.1	-0.158817	0.195481	-0.221626	-0.0194609	0.408955	-0.141669	-0.251162	0.435959	-0.534445	0.243163	-1.14182	2.16257	-1.43462	0.329987	-0.871856	2.07829
	-7	-0.0209713	0.261092	-0.105833	0.181444	0.20455	-0.605128	-0.582063	0.481771	-0.411958	0.127399	-1.17016	1.94627	-1.23917	0.516909	-0.916822	2.08717
	-6.9	-0.199204	0.250952	-0.0231003	-0.00844118	0.280257	-0.334643	-0.293962	0.366476	-0.445142	0.0315337	-1.13758	1.72886	-1.67293	0.175367	-1.24086	1.98173
	-6.8	-0.0405661	0.264501	-0.11111	-0.0308616	0.159172	-0.398401	-0.26937	0.33937	-0.528101	0.105687	-1.20923	1.774	-1.76696	-0.423457	-1.18959	1.92058
	-6.7	-0.156718	0.31535	-0.258849	-0.229692	-0.0447179	-0.382807	-0.191709	0.21275	-0.436786	0.0793214	-1.19067	1.6754	-1.28142	0.495151	-1.02229	2.02205
	-6.6	-0.126597	0.158282	-0.221397	-0.252965	0.00242495	-0.059213	0.0967748	0.134237	-0.417364	-0.0100027	-1.26424	1.44887	-1.04405	0.128097	-0.977678	1.80216
	-6.5	-0.164678	-0.0114505	-0.176002	0.245715	0.0456799	-0.551827	0.127917	0.123511	-0.279648	-0.162686	-1.26478	1.06272	-1.34825	0.16177	-0.64953	1.48007
	-6.4	-0.146746	0.00240834	-0.0803691	0.687937	-0.198301	-0.195082	0.0442578	0.150101	-0.258859	-0.36645	-1.39794	1.3086	-2.01514	0.0683185	-0.686491	1.35213
	-6.3	-0.104895	-0.0175625	0.126382	1.00534	0.113382	-0.451877	0.33282	0.11939	-0.306299	-0.286878	-1.29134	1.92878	-1.02487	-0.209527	-0.686327	1.42744
	-6.2	-0.121527	0.221603	0.293132	1.30068	-0.037466	-0.471864	0.247307	0.088794	-0.466266	-0.256654	-1.37358	2.19724	-1.42151	-0.320343	-0.504425	1.03073
	-6.1	-0.114396	0.331799	0.434575	1.42073	-0.103549	-1.01337	0.665434	0.40958	-0.508568	-0.313955	-1.36877	2.76767	-1.45564	0.0538866	-0.427942	0.757948
	-6	-0.124321	0.318396	0.441005	1.28469	-0.144639	-0.976517	0.693899	0.443734	-0.389869	-0.277086	-1.46042	2.61203	-1.42863	-0.381512	-0.531343	0.802544
	-5.9	-0.132239	0.385697	0.460509	1.12461	-0.37204	-1.12733	0.931653	0.412029	-0.447718	-0.312656	-1.41469	2.68461	-1.23751	-0.195588	-0.643954	0.579139
	-5.8	0.00554392	0.284399	0.67661	1.12385	-0.445648	-0.872359	1.05705	0.499264	-0.47809	-0.378669	-1.49835	2.58053	-1.18818	-0.566998	-1.0269	0.0153025
	-5.7	-0.0530675	0.40938	0.72611	1.49867	-0.523165	-1.00435	1.11815	0.431457	-0.400492	-0.354737	-1.41862	2.57096	-1.22004	-0.441025	-0.451396	0.637
	-5.6	0.00325047	0.506209	0.941928	1.36103	-0.669207	-0.781776	0.963227	0.301793	-0.51666	-0.455584	-1.45737	1.69915	-1.44388	-0.200354	-1.20175	-0.0563844
	-5.5	0.0894512	0.209962	1.0047	1.39108	-0.570443	-0.734094	0.814417	0.270005	-0.499375	-0.455367	-1.52123	2.16428	-1.21119	-0.441488	-0.677041	0.207877
	-5.4	-0.122278	0.10312	0.914503	1.48892	-0.516858	-0.814513	0.858302	0.113438	-0.620284	-0.485825	-1.54545	1.3894	-1.0785	-0.202797	-0.720699	0.0859969
	-5.3	-0.104788	0.174686	0.813463	1.43873	-0.568191	-0.412384	0.704367	-0.108155	-0.486445	-0.206055	-1.50937	1.57521	-0.78129	-0.855352	-0.812683	0.0689962
	-5.2	0.00875748	0.371787	0.841186	1.65459	-0.39714	-0.686676	0.633523	-0.155253	-0.566997	-0.16802	-1.55071	1.12615	-1.12011	0.515281	-1.38761	0.770293
	-5.1	-0.00171075	0.559859	0.756121	1.57845	-0.410072	-0.455547	0.668288	-0.170607	-0.752072	0.419897	-1.56243	1.47523	-1.15414	-0.305308	-0.42642	0.0269769
	-5	0.0470521	0.625945	0.771493	1.20082	-0.564974	-0.919822	0.607516	-0.1837	-0.694296	0.323976	-1.52746	1.90034	-0.866208	0.148518	-1.42517	-0.00948658
	-4.9	0.0366789	0.340816	0.745218	1.32671	-0.477151	-0.130027	0.667026	-0.225135	-0.687741	0.0788527	-1.59796	1.77312	-1.35753	-0.0958349	-0.606846	-0.359463
	-4.8	0.143698	0.465257	0.843192	0.79671	-0.506851	-0.500196	0.383371	-0.415767	-0.760677	0.00586705	-1.57315	1.33592	-1.0933	-0.0954905	-0.929549	-0.385224
	-4.7	-0.049795	0.399204	0.954996	0.865101	-0.56161	-0.597685	0.367852	-0.431212	-0.737546	0.0362741	-1.53118	1.0986	-0.847005	0.0414423	-1.14909	-0.361159
	-4.6	-0.0085849	0.561823	1.07663	0.920225	-0.446596	-0.468561	0.29436	-0.353135	-0.85064	-0.0539796	-1.54084	1.07507	-0.568904	-0.260795	-1.03675	-0.20354
	-4.5	0.0433821	0.585462	1.05337	1.25856	-0.493218	-0.239248	0.207807	-0.305165	-0.830662	-0.0112512	-1.43908	0.922121	-0.805155	-0.717689	-1.0993	-0.629364
	-4.4	0.00300479	0.578353	1.05455	1.15953	-0.539859	-0.440161	0.248932	-0.433725	-0.81402	0.00781824	-1.29982	0.439287	-0.982961	0.0374963	-1.14473	-0.965946
	-4.3	-0.0947406	0.550505	1.06218	1.28516	-0.631733	-0.439221	0.0159526	-0.527017	-0.828036	-0.1163	-1.31001	0.292054	-1.22261	-0.525735	-1.04958	-0.370957
	-4.2	-0.10632	0.598048	1.0082	0.990748	-0.668415	-0.0332929	-0.11547	-0.433902	-0.714806	-0.370624	-1.38782	-0.0320809	-0.908774	-0.22268	-1.35985	-0.781172
	-4.1	-0.0694558	0.767455	0.905046	0.773408	-0.614389	-0.7046	-0.0759524	-0.544707	-0.488896	-0.27935	-1.4159	-0.363098	-1.34051	-0.0393909	-1.42936	-0.577408
	-4	-0.0532138	1.06445	0.859436	0.820066	-0.76674	0.329553	0.0363305	-0.645088	-0.488013	-0.428374	-1.33799	-0.455035	-1.50264	-0.343755	-1.46844	-0.87064
	-3.9	-0.112472	1.25334	0.957709	1.17834	-0.726421	0.211716	0.123411	-0.693398	-0.342981	-0.348352	-1.22291	-0.302697	-1.56791	0.415383	-1.25744	-1.05332
	-3.8	-0.266669	1.10966	1.03221	0.999766	-0.920089	0.00907864	0.022757	-0.699175	-0.399086	-0.597284	-0.832729	-0.55764	-1.69084	-0.414578	-1.16072	-0.847859
	-3.7	-0.329316	1.09594	1.03361	1.25137	-0.864208	-0.474137	0.0437775	-0.774816	-0.528384	-0.345196	-0.532065	-0.770689	-1.55054	0.599092	-1.28237	-0.550652
	-3.6	-0.154025	1.2493	1.00459	1.19227	-0.996403	-0.255931	-0.125383	-0.781557	-0.511781	-0.424718	-0.294634	-0.938725	-1.47258	-0.0837743	-1.42232	-0.527204
	-3.5	-0.262682	1.1172	0.969564	1.01687	-0.949848	-0.221709	-0.158323	-0.711849	-0.422672	-0.421727	-0.189467	-0.802186	-1.31111	0.604982	-1.2985	-0.472845
	-3.4	-0.384371	1.11494	0.913827	0.846728	-0.99705	-0.0861935	-0.26287	-0.54223	-0.136143	-0.533505	-0.0667787	-0.816609	-0.863129	0.0837027	-1.58419	-0.594265
	-3.3	-0.331247	0.879032	0.799854	1.02843	-1.03521	0.31109	-0.293705	-0.685852	-0.0654238	-0.461517	0.0571491	-0.98601	-1.09798	0.198709	-1.10761	-0.141215
	-3.2	-0.387348	0.693331	0.691584	0.934001	-0.939767	0.188161	-0.304348	-0.569895	0.154638	-0.253893	0.064313	-0.863813	-1.18797	0.192045	-1.42206	-0.735176
	-3.1	-0.397389	0.478779	0.697369	0.837606	-0.695547	0.173426	-0.372175	-0.419834	-0.201108	-0.494004	-0.152122	-0.999873	-0.926299	-0.267639	-1.54815	-0.596563
	-3	-0.427217	0.347722	0.837058	0.825411	-0.809489	0.142345	-0.525415	-0.40879	-0.00351062	-0.12232	-0.348725	-0.990534	-0.793107	0.152727	-1.53316	-0.688737
	-2.9	-0.447383	0.279711	0.942359	0.73222	-0.733862	0.221207	-0.409072	-0.438207	-0.221338	0.437905	-0.432579	-1.23931	-1.35833	-0.309076	-1.74112	-0.493506
	-2.8	-0.435747	0.203458	0.968383	0.632847	-0.925103	0.395194	-0.478709	-0.496137	0.0410353	0.677331	-0.490577	-1.12531	-1.1774	-0.0103158	-1.39824	-0.89348
	-2.7	-0.465665	0.325601	1.02119	0.631998	-0.95225	0.31489	-0.592565	-0.247877	-0.231977	0.979346	-0.645012	-1.09369	-1.83471	-0.344528	-1.33725	-0.711706
	-2.6	-0.47718	0.251849	1.09448	0.855835	-0.942819	0.616513	-0.600479	-0.492393	-0.283609	1.07067	-0.622305	-0.949516	-1.73223	-0.106258	-1.7308	-0.398085
	-2.5	-0.591659	0.634848	0.994851	0.410606	-0.835443	0.334046	-0.47777	-0.466884	-0.284151	1.24888	-0.692266	-0.875785	-1.38288	0.994696	-1.2753	-1.08893
	-2.4	-0.481568	0.513721	0.876675	0.806744	-0.722072	0.280899	-0.746103	-0.523276	-0.231671	1.01954	-0.781246	-0.537987	-1.61253	1.15863	-1.59708	-0.783274
	-2.3	-0.560318	0.442912	0.726561	0.543014	-0.944891	-0.0251332	-0.602456	-0.669007	0.141427	1.31951	-0.86286	-1.10837	-1.65673	1.05562	-1.46067	-0.841059
	-2.2	-0.590688	0.43605	0.685129	0.710225	-0.811433	0.237641	-0.938067	-0.76327	0.50449	1.08854	-0.800234	-0.900319	-1.67108	1.75362	-1.30703	-0.795976
	-2.1	-0.500325	0.413251	0.60963	0.693877	-0.888079	-0.230817	-0.695671	-0.772279	0.927745	1.16984	-0.469836	-0.977738	-1.65401	1.94224	-1.36862	-1.17017
	-2	-0.652773	0.642294	0.585015	0.477941	-0.912349	0.100216	-0.783437	-0.78162	1.06124	1.55828	0.193535	-1.16076	-1.79809	0.824636	-1.67812	-0.678797
	-1.9	-0.691921	0.589112	0.663849	0.556036	-1.04356	0.029583	-0.800326	-0.73446	1.17308	1.69842	0.599333	-1.28622	-1.24513	1.14142	-1.31481	-0.922263
	-1.8	-0.549103	0.696977	0.697786	0.598362	-1.07666	0.632158	-0.859826	-0.728587	1.49446	1.98566	0.920699	-1.05875	-1.38459	1.14555	-1.51704	-0.671355
	-1.7	-0.586044	0.659018	0.742622	0.485472	-0.948365	0.506994	-0.776814	-0.828713	2.09334	2.26609	1.18143	-1.42233	-0.820812	0.993599	-0.863208	-1.00113
	-1.6	-0.75784	0.615594	0.820348	0.21727	-1.05757	0.84438	-0.833252	-0.85037	2.08473	2.87251	1.58007	-1.35211	-0.814523	1.49034	-1.52842	-0.766791
	-1.5	-0.666304	0.675239	0.814013	0.215489	-1.08114	0.502474	-0.882909	-0.96324	2.198	3.09617	1.59026	-1.17168	-1.24957	2.22453	-1.29265	-0.825511
	-1.4	-0.62439	0.587967	0.846546	0.282752	-1.14561	0.452651	-0.744587	-1.0174	2.32385	3.5209	1.79401	-1.11383	-0.734528	2.14137	-1.05612	-1.02635
	-1.3	-0.620519	0.477619	0.947155	0.421282	-1.00255	0.435504	-0.760276	-0.9839	2.61866	3.74705	1.97563	-1.38966	-0.92537	2.62271	-0.607463	-1.26564
	-1.2	-0.65565	0.520468	1.08331	0.246007	-0.901924	0.149455	-0.790949	-0.873173	2.85782	3.88375	1.71761	-1.38393	-0.485368	2.51215	-0.922438	-0.39236
	-1.1	-0.625104	0.510772	1.15059	0.51902	-1.04008	0.374078	-0.837307	-1.00856	2.95029	3.82619	1.73649	-0.999504	-0.569022	3.18531	-0.54732	-1.06394
	-1	-0.484405	0.263681	1.21121	0.328202	-0.956396	0.338369	-0.738145	-0.896649	3.10285	3.44055	1.65146	-0.585538	-0.25973	3.69513	-1.05962	-0.558539
	-0.9	-0.559401	0.286807	1.20383	0.413949	-1.00019	0.720245	-0.955745	-1.06235	3.11559	3.42747	1.93565	0.129243	-0.278219	3.50419	-1.06503	-0.129892
	-0.8	-0.571017	0.420764	1.26793	0.183272	-1.13581	0.166256	-0.865261	-1.03562	3.08844	3.46688	2.35621	0.664035	-0.543158	4.36411	-0.866991	-0.239363
	-0.7	-0.528235	0.451463	1.25607	0.299219	-1.20286	0.57247	-0.925149	-1.10051	3.42105	3.12639	2.55151	0.641145	0.447449	4.86754	-0.993155	-0.395588
	-0.6	-0.505103	0.453952	1.22827	0.151942	-1.17923	0.107313	-0.846963	-0.914203	3.45667	3.12428	2.74453	1.24183	0.300524	4.6534	-0.859176	-0.271776
	-0.5	-0.388085	0.275642	1.16055	0.333317	-1.20484	0.923422	-0.873094	-0.904784	3.35188	3.15255	2.51139	1.16393	1.31912	4.49593	0.0209967	-0.0209314
	-0.4	-0.290263	0.14574	0.943745	0.409681	-1.25333	0.35071	-1.01194	-0.687317	3.49337	3.7331	2.21581	1.05436	1.51868	3.85789	1.08867	-0.0965173
	-0.3	-0.200282	0.169837	0.810187	0.238973	-1.2406	0.84192	-1.01929	-0.658521	3.27983	4.00657	2.28753	1.24694	1.81299	4.58162	1.0706	-0.410398
	-0.2	-0.144675	0.0222293	0.71635	0.365672	-1.10667	0.212537	-0.920391	-0.367503	3.46016	3.7078	2.51812	1.10578	1.66558	3.86824	1.69926	-0.76285
	-0.1	0.0188667	-0.0379114	0.552636	0.16898	-0.805007	0.451734	-0.914911	-0.214028	3.34019	3.60451	2.6783	1.20864	3.6434	3.83316	1.75299	-0.84114
	0	-0.0879384	-0.0781321	0.407461	-0.00585105	-0.829203	0.544795	-0.661616	-0.249587	3.57196	3.42824	2.91176	1.52173	4.49038	3.76832	3.12085	-0.818787
	0.1	0.0228801	-0.213136	0.250705	0.257022	-0.444075	0.108087	-0.69672	-0.373547	3.83898	3.42159	3.05497	1.28153	5.75521	3.54982	4.01622	-1.2376
	0.2	-0.127002	-0.399515	0.173407	0.173007	-0.450358	-0.0448376	-0.64564	-0.51081	3.62623	3.69021	2.77482	1.78334	6.48901	4.65943	3.64905	-0.217549
	0.3	-0.125014	-0.336782	0.0571062	-0.00173798	-0.414827	0.183314	-0.680669	-0.374422	3.75421	3.55085	2.6035	1.96343	7.22882	3.98356	4.62544	1.2303
	0.4	-0.187367	-0.457675	-0.0863442	0.123491	-0.399725	0.487305	-0.534279	-0.571781	3.48018	3.2657	2.89856	1.95977	7.60771	4.39247	4.62355	2.22444
	0.5	-0.252788	-0.306326	-0.214041	-0.127019	-0.561143	-0.018187	-0.469455	-0.473372	3.4469	3.54254	2.91061	1.88561	9.08871	3.92048	5.39092	3.20792
	0.6	-0.228993	-0.295437	-0.354737	-0.133364	-0.554701	0.643281	-0.389078	-0.669536	3.46328	3.94432	2.90034	1.95238	11.04	5.13016	5.97762	4.18117
	0.7	-0.212202	-0.283474	-0.383356	-0.10782	-0.620829	0.371297	0.0245412	-0.615528	3.4024	4.20145	2.96136	1.99115	11.7896	4.94441	6.38191	4.66787
	0.8	-0.253116	-0.357982	-0.499077	-0.131596	-0.452112	0.394886	0.101238	-0.707391	3.13075	4.27463	2.97832	2.16684	12.2528	4.25361	7.28296	5.19399
	0.9	-0.185206	-0.346295	-0.571425	-0.0873706	-0.539529	0.52121	0.0996882	-0.546233	3.30043	4.36149	2.97913	1.92673	12.0821	4.65925	7.57812	5.70114
	1	-0.202608	-0.425996	-0.619327	-0.053424	-0.424633	-0.128511	0.0363522	-0.393421	3.32253	4.59473	2.84269	1.84051	13.1714	5.68471	7.76322	6.00035
	1.1	-0.299341	-0.479229	-0.530467	-0.365691	-0.462604	0.742731	-0.149658	-0.254973	3.15655	4.50312	2.98378	1.59029	12.4843	5.69032	8.15853	6.06535
	1.2	-0.277047	-0.505788	-0.40326	-0.203915	-0.514536	-0.418765	0.00628525	-0.186129	2.98813	4.34153	2.95528	1.47491	14.3009	4.85806	8.45032	7.27349
	1.3	-0.389698	-0.484543	-0.325682	-0.352866	-0.330508	0.416382	-0.393927	-0.0980585	3.03243	3.82948	3.09596	2.02226	14.3115	5.98502	8.69377	7.31084
	1.4	-0.269347	-0.565237	-0.0947633	-0.337685	-0.429819	-0.0267101	-0.202833	-0.0915774	2.89547	3.87394	2.96287	2.03886	15.114	5.45644	8.56263	6.91935
	1.5	-0.371444	-0.473284	0.0822254	-0.35272	-0.476299	0.216582	-0.0676136	-0.114309	2.55576	3.25425	2.68867	2.27395	15.465	5.17105	8.90306	7.80083
	1.6	-0.447906	-0.442278	0.2365	-0.379604	-0.606512	0.0799196	0.00689891	-0.361943	2.64944	3.16631	2.49802	1.80343	15.4029	5.78624	9.81652	7.75526
	1.7	-0.260268	-0.524636	0.384878	-0.48764	-0.659557	0.00540996	0.219591	-0.432605	2.76093	3.07629	2.27348	1.2412	16.159	5.81714	10.0782	8.08621
	1.8	-0.160303	-0.632464	0.325829	-0.531458	-0.841737	-0.366229	0.116006	-0.648005	3.1926	3.43854	2.23258	1.12595	16.657	5.69825	10.1354	8.10985
	1.9	-0.112853	-0.395992	0.220101	-0.586351	-0.800601	-0.039415	0.267057	-0.459311	3.21354	3.57314	2.46093	0.567745	16.2294	5.05573	9.48722	8.36447
	2	-0.163842	-0.375551	0.167094	-0.473519	-1.03729	0.0241162	-0.0158853	-0.401153	3.2953	4.03979	2.75693	0.491976	15.851	4.77302	10.2832	8.50801
	2.1	-0.0167694	-0.269049	0.070562	-0.686141	-1.03086	-0.127458	0.309667	-0.0809872	3.0416	4.32397	2.81352	0.809908	15.0359	4.36424	9.65545	8.3676
	2.2	-0.00322727	-0.238456	0.00636516	-0.574378	-1.05796	-0.169113	0.0429607	-0.111268	3.01051	4.32992	2.64287	0.761349	15.1473	4.82272	10.1456	8.75419
	2.3	0.0741587	-0.360189	-0.0594859	-0.405896	-1.08806	0.205684	-0.183416	0.0731209	2.909	4.05107	2.71655	0.806858	14.9786	4.75385	10.0777	9.04428
	2.4	-0.0154869	-0.340128	-0.0309218	-0.712549	-1.12741	0.433094	-0.0371737	0.0420322	2.7668	3.70722	2.64128	1.03996	15.1515	5.30133	10.6102	8.98762
	2.5	-0.192916	-0.446583	-0.0902039	-0.719066	-1.27869	0.2881	-0.112065	-0.00828718	2.64398	4.04368	2.41665	0.725257	15.5066	5.27931	9.9596	9.16222
	2.6	-0.149758	-0.608495	-0.0636858	-0.823213	-1.17088	0.039757	-0.256837	0.0992874	2.56784	4.11876	2.2004	0.678302	15.5007	5.44212	10.2479	9.65572
	2.7	-0.22188	-0.586251	-0.000287935	-0.81192	-1.26669	0.356814	-0.176439	-0.0453572	2.88109	4.35981	1.90984	0.683687	15.6644	4.67025	10.1368	8.98982
	2.8	-0.245186	-0.513	-0.0295943	-0.912885	-1.37007	-0.152981	-0.276484	-0.131967	2.95924	4.34107	1.74703	0.878509	14.8073	4.86578	10.8258	8.7985
	2.9	-0.256768	-0.642173	-0.0710629	-0.93271	-1.43675	-0.198846	-0.30079	-0.19361	2.86901	4.34242	1.49474	0.804518	14.5841	5.56535	10.6981	9.47505
	3	-0.253721	-0.810457	-0.192129	-0.891772	-1.48848	-0.0895199	-0.504839	-0.274011	2.80675	4.61422	1.57463	0.812623	15.0569	5.01191	9.72383	8.83833
	3.1	-0.290089	-0.814055	-0.218994	-0.953287	-1.50757	-0.133723	-0.549732	-0.324682	2.7996	4.15282	1.87458	0.967511	15.0095	5.20865	10.0855	8.17432
	3.2	-0.360093	-0.84894	-0.227564	-1.03284	-1.53729	0.117507	-0.647748	-0.365453	2.66938	4.5942	2.10492	1.04039	15.07	5.20135	10.827	7.89833
	3.3	-0.348713	-0.860155	-0.217432	-0.939266	-1.4612	0.316867	-0.514372	-0.508709	2.45998	4.12133	1.96515	0.962601	13.9472	4.61131	10.9559	8.30884
	3.4	-0.36697	-0.671962	-0.191058	-1.16398	-1.35856	0.18133	-0.695984	-0.435723	2.35517	4.22145	1.981	1.04465	14.6831	6.11164	11.5095	8.08178
	3.5	-0.401733	-0.832679	-0.140901	-1.19747	-1.21702	0.308398	-0.683721	-0.409518	2.28011	3.86303	1.96444	0.849627	14.6993	4.7604	11.6731	8.10052
	3.6	-0.387028	-0.753119	-0.00613811	-1.01791	-1.25439	0.689833	-0.641379	-0.361958	2.17314	3.49368	1.90163	0.586829	14.918	6.02137	11.2823	8.52589
	3.7	-0.571979	-0.695348	0.113575	-1.31046	-1.1007	0.112952	-0.732007	-0.302457	2.1073	3.95987	1.79203	0.177997	14.753	4.94491	11.3741	9.3471
	3.8	-0.547274	-0.679441	0.248296	-1.36816	-1.0746	0.546431	-0.701173	-0.250152	1.95934	4.30126	1.81778	-0.0185496	13.1265	4.81021	11.9791	9.25628
	3.9	-0.577831	-0.60179	0.458389	-1.32953	-0.633568	0.458952	-0.739055	-0.441941	1.97793	4.54248	1.79184	0.0535509	13.4924	5.80277	11.7416	8.59243
	4	-0.42689	-0.656733	0.624443	-1.32968	-0.595022	-0.355465	-0.821089	-0.489136	1.9252	4.43492	1.78991	-0.320982	12.617	5.7576	11.6568	8.73239
	4.1	-0.515901	-0.678418	0.684777	-1.21784	-0.278869	-0.195598	-0.626732	-0.668479	1.96731	4.17427	1.93977	0.063567	12.7233	5.873	10.8919	8.57698
	4.2	-0.585802	-0.718727	0.643407	-1.13782	-0.386512	-0.448135	-1.03194	-0.667114	2.00666	3.73019	1.92605	0.255171	11.4496	5.2112	10.6236	8.49856
	4.3	-0.646629	-0.833545	0.740932	-1.2384	-0.271067	-0.203363	-0.859211	-0.800568	1.98677	3.73952	1.68097	1.07077	11.5005	5.99981	10.005	8.22507
	4.4	-0.430683	-0.779168	0.732459	-1.23727	-0.231375	0.231366	-0.864484	-0.798792	1.94297	3.98972	1.51865	1.05089	10.3522	5.66244	9.83808	8.57993
	4.5	-0.481776	-0.772919	0.769151	-0.957674	-0.518244	0.282364	-0.87534	-0.905146	1.95315	4.54609	1.3728	0.939642	10.461	5.66245	10.0406	7.9482
	4.6	-0.318683	-0.615563	0.642591	-1.13549	-0.283672	0.331857	-0.918862	-1.03408	2.1712	4.03199	1.53995	1.02794	9.24305	5.61043	9.79215	8.92929
	4.7	-0.280717	-0.696326	0.544303	-1.17821	-0.308218	0.0207967	-0.881281	-1.08463	2.22751	4.34162	1.6431	1.44702	8.77639	5.62507	9.52848	9.13682
	4.8	-0.0587375	-0.650958	0.444641	-1.00618	-0.0762499	0.394153	-0.674887	-1.12535	2.41927	3.94638	1.62937	1.64085	9.74061	4.83378	9.34107	9.0205
	4.9	0.236696	-0.630188	0.284143	-1.12055	-0.0558568	0.72281	-0.802557	-1.01393	2.53598	4.01229	1.97431	1.31225	10.0871	4.73124	9.27894	8.54889
	5	0.453053	-0.755739	0.23932	-1.18287	0.0110232	0.726452	-0.468289	-1.02745	2.57309	3.7688	2.31876	1.23697	10.9261	4.86051	9.80695	7.98621
	5.1	0.777793	-0.698468	0.205993	-1.16158	0.0752379	1.31679	-0.381344	-1.03836	2.81498	3.86267	2.29423	1.48469	12.8303	5.80052	10.147	7.31237
	5.2	0.964414	-0.394066	0.253645	-1.18779	-0.0111107	0.654468	0.0888461	-1.23064	2.45757	4.18753	2.1275	1.34838	12.0063	4.84849	9.82414	7.67307
	5.3	1.23229	-0.651719	0.303226	-1.08592	0.0462689	0.902317	0.112214	-1.26009	2.33608	4.3807	1.88009	1.19703	11.6913	5.35874	8.62739	7.46586
	5.4	1.47246	-0.540659	0.4351	-1.24698	0.0908879	0.655284	0.0313586	-1.21212	2.17395	4.6011	1.69217	1.17933	10.1858	4.74816	8.91634	7.80527
	5.5	1.58459	-0.525537	0.448919	-1.06106	0.0248061	0.448353	-0.0900394	-1.27277	2.09495	4.96721	1.41293	0.508134	10.2805	4.54798	8.38009	7.89618
	5.6	1.89821	-0.43573	0.600642	-1.23019	-0.0760518	0.544194	0.00964402	-1.39553	2.17248	4.71998	1.36291	0.711467	9.07727	5.35893	7.85548	7.60892
	5.7	2.02692	-0.440213	0.720769	-1.18133	-0.231763	0.848018	-0.163812	-1.30922	2.23129	4.63201	1.72233	0.117062	10.0315	5.15521	7.44533	8.05906
	5.8	2.05907	-0.435563	0.727037	-1.10814	-0.0516899	0.215298	-0.162441	-1.33336	2.23826	4.23625	1.8834	0.845855	10.7055	5.34037	6.87937	7.94821
	5.9	2.10077	-0.43598	0.800869	-1.18901	0.2451	0.835654	-0.294119	-1.27877	2.13084	3.97861	2.00706	0.620894	12.9883	4.57231	6.89672	7.88641
	6	2.14497	-0.553591	0.746453	-1.08901	0.0804171	0.739037	-0.109037	-1.30246	2.08564	3.88659	1.88188	0.903584	14.0124	4.58136	6.61326	8.01354
	6.1	2.18743	-0.592652	0.647535	-1.15329	-0.00414492	0.703718	-0.142693	-1.32729	2.07856	3.84222	1.70819	1.0597	14.8694	5.49104	7.12478	8.08097
	6.2	2.34115	-0.598964	0.706482	-1.12961	-0.0328339	1.75326	-0.209039	-1.2754	2.11432	3.99756	1.85709	1.42364	14.0703	5.11809	6.47313	8.46152
	6.3	2.47904	-0.67733	0.567677	-1.20904	-0.230524	1.26091	-0.137311	-1.25305	1.86765	3.49138	1.72065	0.955768	14.0805	5.39627	7.04028	8.27124
	6.4	2.41312	-0.723526	0.58452	-1.18127	-0.188411	1.77198	-0.192972	-1.23055	1.85603	3.24446	1.57926	0.812926	14.8051	5.08241	6.98549	8.39884
	6.5	2.2932	-0.601242	0.547508	-1.08519	0.0407388	1.23577	-0.348229	-1.16813	1.88681	3.02281	1.38293	0.914982	14.1286	5.07595	7.26377	7.95792
	6.6	2.4869	-0.339399	0.687256	-0.751577	-0.146373	1.41026	-0.370805	-0.949676	2.13439	2.79158	1.47441	1.21093	13.895	5.42227	8.5086	7.5168
	6.7	2.51027	-0.317234	0.571901	-0.619381	-0.0593658	1.66601	-0.395799	-0.907139	2.04186	2.91571	1.28619	1.53359	13.6937	5.72809	8.7552	6.83281
	6.8	2.50614	-0.314923	0.473116	-0.44124	0.0366658	1.04957	-0.477353	-0.720193	1.9006	2.60704	1.08329	1.79657	13.6132	5.25778	9.36397	7.14547
	6.9	2.4872	-0.314877	0.336437	-0.374316	-0.0523546	0.92888	-0.579442	-0.653416	1.64637	2.66402	0.845972	1.88834	13.0154	5.57284	9.28914	6.30024
	7	2.48901	-0.00221035	0.221614	-0.454065	0.0725153	1.36382	-0.327668	-0.560107	1.61631	2.33911	0.875892	1.41604	14.0097	5.66639	9.94001	6.04182
	7.1	2.31181	0.332107	0.244356	-0.458364	0.112372	1.05639	-0.452444	-0.450552	1.50215	2.55442	0.821313	1.49113	14.5229	5.22953	10.6143	4.7839
	7.2	2.30277	0.424263	0.432275	-0.722724	0.211451	1.79933	-0.324648	-0.293964	1.39845	1.9647	0.765155	1.35387	13.6467	5.24971	11.1453	5.49905
	7.3	2.17007	0.49217	0.527955	-0.725627	0.0927783	1.86211	-0.297981	-0.267481	1.38428	2.0393	0.975622	1.3818	14.9614	5.53876	11.6258	5.12301
	7.4	2.35301	0.220724	0.63841	-0.946797	-0.0205678	1.48931	-0.158204	-0.200272	1.33798	1.96237	0.84285	1.7028	14.933	5.90878	11.7955	5.32533
	7.5	2.31248	0.382677	0.669673	-0.744996	-0.0887274	1.80452	-0.120227	-0.263388	1.18793	1.95124	0.728984	1.4026	14.122	5.12445	12.6621	6.25591
	7.6	2.29994	0.14666	0.694078	-0.855109	-0.225393	1.87979	-0.0363405	-0.179192	1.15269	2.30143	0.716796	1.10566	14.5764	5.31111	12.7992	6.13465
	7.7	2.03966	0.192866	0.635621	-0.621459	-0.207374	1.63493	-0.0591981	-0.293993	1.30704	2.78073	0.606391	1.02129	14.877	5.16721	12.5794	6.59697
	7.8	2.07903	0.0544112	0.523597	-0.794863	-0.0930434	1.74441	0.228545	-0.394257	1.19019	2.65189	0.468792	0.321517	13.5161	5.62956	12.1875	6.5655
	7.9	1.96452	-0.0675963	0.421412	-0.618386	-0.0182136	1.80992	0.527242	-0.372723	1.03719	2.64369	0.319764	0.320558	12.4866	4.39842	12.5327	5.66599
	8	1.91414	-0.0412771	0.291622	-0.799916	0.174609	2.46051	0.319404	-0.58853	1.23562	2.51486	0.371823	0.0317399	11.3209	4.32744	11.8416	5.63835
	8.1	1.85078	-0.272349	0.260848	-0.736378	0.240579	2.24245	0.535729	-0.345154	1.32581	2.28909	0.745952	-0.377026	10.5848	4.95429	11.9144	5.43569
	8.2	1.68848	-0.14722	0.275314	-1.03843	0.244943	3.1097	0.822874	-0.472123	1.59639	2.46945	1.187	-0.41903	11.4074	4.65942	11.7069	4.7977
	8.3	1.64333	-0.131276	0.359191	-1.12032	0.284152	2.72874	1.09828	-0.230909	1.758	2.1443	1.39302	-0.638957	11.9146	5.2558	11.6621	5.11843
	8.4	1.51013	-0.13495	0.416538	-0.969903	0.314127	2.86509	1.44409	-0.179368	1.68304	1.97713	1.40129	-0.365033	12.4905	4.61344	12.0045	4.9788
	8.5	1.5091	-0.359178	0.419274	-0.85836	0.269162	3.15716	1.49767	-0.126891	1.71255	1.69919	1.18811	0.014591	11.8231	5.13835	11.6254	4.98438
	8.6	1.38988	-0.279016	0.330074	-0.980064	0.372546	2.9863	1.2397	-0.429878	1.92428	1.73543	0.990652	-0.146373	10.9587	5.14851	12.0861	5.0034
	8.7	1.33946	-0.488321	0.319303	-0.854868	0.470399	3.43581	1.04587	-0.348945	1.94155	2.12248	0.876696	-0.198401	10.0985	4.32195	11.1523	5.15048
	8.8	1.33009	-0.537003	0.523453	-0.654349	0.530857	2.43597	1.30946	-0.480828	1.81625	2.4047	0.930036	-0.561747	9.91051	4.95243	11.6231	5.18214
	8.9	1.21105	-0.33933	0.661962	-0.462686	0.291528	2.01782	1.11378	-0.617845	1.90719	2.26342	0.948152	-0.887029	9.89427	5.47843	11.6743	5.59632
	9	1.07299	-0.25749	0.678375	-0.229457	0.339013	2.7679	0.912446	-0.728699	1.97177	2.33865	1.01618	-0.840063	10.3064	5.50782	10.2076	5.12872
	9.1	0.989828	-0.105189	0.654535	-0.26398	0.147856	1.64373	0.970973	-0.704801	1.75199	2.1144	1.00126	-0.865344	10.5033	5.15206	11.2446	5.36188
	9.2	1.02965	-0.0585038	0.552575	-0.246488	0.0799217	2.44803	0.894261	-0.662512	1.95582	1.87812	1.04284	-1.18554	10.4047	5.70179	10.6217	4.95169
	9.3	1.00188	0.0772017	0.457984	-0.162678	-0.0193071	1.60988	1.01527	-0.504418	2.07918	1.9044	0.873923	-0.786013	10.1288	4.69066	10.4372	5.36234
	9.4	0.866702	0.0113849	0.399926	-0.438282	-0.0473083	2.48497	0.933334	-0.467169	2.04037	1.71243	0.979888	-0.486332	10.1845	5.24183	9.58527	4.50588
	9.5	0.877284	-0.130241	0.382312	-0.21144	-0.0876102	2.38543	0.972889	-0.449756	2.0734	2.05426	1.2995	-0.666063	9.73726	5.39226	9.53281	5.35312
	9.6	0.710288	-0.17137	0.425595	-0.467876	0.115384	2.42748	0.970698	-0.39456	2.02196	2.58784	1.29128	-0.562349	9.03546	5.9665	9.05866	5.53639
	9.7	0.632733	-0.116846	0.420382	-0.622821	-0.00398474	2.1404	0.970584	-0.288574	2.13301	3.12637	1.23715	-0.502262	8.783	5.39592	8.6968	5.69478
	9.8	0.639235	-0.142479	0.46448	-0.608317	0.352623	2.3528	0.923541	-0.343461	2.17504	3.26451	1.2099	-0.293712	8.93548	4.7285	7.97369	5.9977
	9.9	0.464304	-0.287193	0.457762	-0.724165	0.507984	1.65929	0.833674	-0.244832	1.97641	2.90634	1.24584	-0.501117	8.50949	5.88699	7.9616	6.14441
	10	0.564621	-0.298451	0.572101	-0.759998	0.285205	1.97372	1.04004	-0.313569	1.89782	2.54712	1.16602	-0.602215	9.61012	5.45319	8.06582	5.79188
	10.1	0.435433	-0.307707	0.688132	-0.78261	0.291631	1.62345	0.736452	-0.393095	1.86884	2.69349	1.18206	-0.754437	8.9051	6.25887	7.5434	5.17478
	10.2	0.340248	-0.335283	0.760952	-0.84448	0.257362	1.72502	0.594066	-0.470216	2.01496	2.34104	1.35749	-0.689121	9.10139	6.90864	7.71385	4.91547
	10.3	0.382109	-0.425156	0.710026	-1.04229	0.1942	1.93506	0.56617	-0.62294	1.94061	2.34408	1.43974	-0.715707	8.55782	7.23746	6.54	4.36249
	10.4	0.335852	-0.408803	0.63867	-0.9768	0.153471	1.61225	0.506257	-0.750831	1.90209	1.97942	1.58011	-0.839186	9.36103	6.21187	6.96013	3.99355
	10.5	0.155296	-0.325325	0.682616	-1.09856	-0.00534324	1.37686	0.421827	-0.794514	1.68611	1.72464	1.70067	-0.457235	10.543	6.53156	6.05219	3.76395
	10.6	0.143307	-0.293113	0.785505	-0.706943	0.0880941	1.74966	0.307603	-0.820205	1.72289	1.56155	1.84184	-0.482846	9.38883	6.64873	6.1128	3.78999
	10.7	0.106773	-0.387585	0.90933	-0.93127	0.237945	1.2615	0.203945	-0.859334	1.80755	1.74496	1.99495	-0.459646	9.31761	5.74854	6.4121	3.02283
	10.8	0.0448641	-0.420745	0.72886	-0.677935	0.370541	1.64916	0.13436	-0.638354	1.84183	1.96356	2.06907	-0.163899	8.74021	6.78385	6.7063	3.12569
	10.9	0.0273717	-0.536372	0.58641	-0.791033	0.456638	1.61263	0.0993669	-0.694034	1.77732	2.44108	2.32339	0.132703	8.89884	5.69361	6.42882	2.99352
	11	-0.0321261	-0.553461	0.463293	-0.851068	0.499326	1.87813	0.215278	-0.522283	1.71987	2.68563	2.44697	0.388583	8.27327	5.48856	5.69189	3.4553
	11.1	0.0363698	-0.500522	0.330377	-1.05399	0.481509	1.67917	0.362433	-0.753555	1.81875	2.78879	2.64817	0.335686	7.87458	5.61962	6.05543	3.01262
	11.2	-0.0201892	-0.607341	0.351684	-0.859119	0.596816	1.54133	0.364816	-0.477426	1.73296	2.51116	2.50612	0.309147	6.84893	5.48603	5.46558	3.1323
	11.3	-0.0716752	-0.703651	0.415932	-1.10088	0.560229	1.61073	0.315449	-0.541443	1.81643	2.87817	2.56895	0.436597	7.21896	5.35348	5.405	3.12341
	11.4	-0.222134	-0.765653	0.744289	-1.14398	0.653544	1.57336	0.302282	-0.58466	1.67191	3.31161	2.67677	0.460833	6.83058	6.03962	6.13379	3.78256
	11.5	-0.0576761	-0.775236	0.888246	-1.18927	0.681748	1.45249	0.0117823	-0.49486	1.62938	3.18818	2.60969	0.402291	7.49042	5.22421	5.39824	3.81685
	11.6	-0.203234	-0.724791	1.1525	-1.02551	0.72292	1.65003	0.293258	-0.599583	1.44262	3.3596	2.47186	1.26059	7.55439	5.28448	6.43236	4.00305
	11.7	-0.284959	-0.876348	1.24729	-1.04665	0.733587	1.60298	0.094965	-0.557154	1.31467	3.18308	2.46816	1.43908	8.50022	5.39322	6.29089	3.56405
	11.8	-0.240027	-0.72205	1.28211	-0.901927	0.788813	1.4327	-0.108158	-0.783933	1.3763	2.75733	2.32232	1.2517	8.05934	5.76638	6.94243	3.21266
	11.9	-0.256811	-0.516754	1.14255	-0.924388	0.555818	1.20737	0.0813537	-0.688073	1.26344	2.49731	2.21023	1.06263	9.07608	6.54114	7.04051	2.95343
	12	-0.0378538	-0.409105	0.952725	-0.62962	0.321176	1.38999	-0.208974	-0.684074	1.02981	2.52945	1.92345	0.559383	9.24866	6.34428	6.84062	2.84509
	12.1	-0.0667782	-0.383352	0.825741	-0.629091	0.323788	1.00114	-0.133406	-0.835791	1.17265	3.34263	1.65857	0.6579	8.99614	5.91788	8.02872	2.96061
	12.2	0.0594894	-0.395228	0.620721	-0.363544	0.087668	0.657563	-0.239951	-0.657466	1.07749	3.32611	1.42658	0.125446	9.07194	5.8623	8.2646	3.50438
	12.3	0.0227848	-0.361841	0.501762	-0.258833	0.24731	0.902825	-0.19568	-0.856204	1.01442	4.00197	1.36194	0.317288	7.99364	6.82177	8.51664	3.54301
	12.4	0.0289864	-0.316735	0.306664	-0.0284285	0.240228	0.95457	-0.248371	-0.674159	1.09631	4.34249	1.44432	0.029752	8.24736	5.63993	8.88658	3.59818
	12.5	0.05	-0.314679	0.16513	0.161622	0.262196	1.05596	-0.401753	-0.887545	1.21355	4.26975	1.43847	-0.115059	7.29192	5.68491	8.37612	3.44209
	12.6	-0.0415096	-0.319598	0.0670187	0.184276	0.235246	0.920159	-0.318498	-0.929465	1.28361	4.33712	1.17326	-0.132573	7.05417	5.44843	8.72973	3.00288
	12.7	-0.132503	-0.286832	0.0439485	0.160288	0.518577	1.0829	-0.111608	-0.931923	1.37696	4.32002	1.21414	-0.104049	7.91648	5.82885	8.45797	3.23023
	12.8	-0.097683	-0.290974	0.118328	0.213582	0.463538	0.486828	-0.0551226	-0.766347	1.34765	3.9432	1.23333	-0.240802	8.74376	5.77732	8.74913	3.19709
	12.9	-0.121328	-0.202408	0.226444	-0.0247509	0.56277	1.177	0.133164	-0.792872	1.35029	3.77368	1.44168	-0.0801447	8.79042	5.5978	8.83272	2.7532
	13	-0.277023	-0.332441	0.340372	0.158159	0.588334	0.563283	0.429646	-0.837883	1.24372	3.51834	1.39806	-0.324339	8.46016	5.92554	8.9662	2.80461
	13.1	-0.373249	-0.426497	0.367251	0.0683195	0.463651	1.03619	0.526721	-0.822809	1.27893	3.24768	1.43799	-0.219209	7.79345	5.70022	9.40107	2.63213
	13.2	-0.333687	-0.184524	0.385435	0.00274781	0.618488	0.236832	0.383557	-0.61263	1.50614	2.9348	1.6146	-0.577346	7.73167	6.98069	8.56881	2.416
	13.3	-0.258852	-0.250544	0.569009	0.175687	0.528293	0.741655	0.321262	-0.759766	1.52508	3.07792	1.38069	-0.835819	7.4873	6.30019	8.85675	2.86215
	13.4	-0.367422	-0.334936	0.550853	0.0188127	0.541772	0.713306	0.193903	-0.768232	1.22742	2.93205	1.20073	-0.704986	6.81822	7.36777	8.7524	2.5199
	13.5	-0.333875	-0.281413	0.56145	0.143662	0.553005	1.07859	0.366415	-0.960904	1.27984	3.14558	1.03526	-1.05386	7.61605	7.12661	8.7908	2.05898
	13.6	-0.372088	-0.0675242	0.532043	-0.23143	0.486795	1.72669	0.279102	-0.938313	1.17709	3.35462	0.835745	-0.958294	7.58976	7.05635	8.92143	2.07644
	13.7	-0.327964	-0.0963474	0.615488	-0.0820622	0.313689	1.25971	0.415681	-0.928399	1.19249	3.37451	0.675166	-0.978991	8.12	6.40722	8.4283	2.16954
	13.8	-0.442045	-0.104162	0.64723	-0.424747	0.213466	1.19193	0.330198	-1.01754	1.05857	3.22232	0.545103	-1.05675	8.30252	5.82973	7.9515	2.24603
	13.9	-0.309671	0.00238608	0.821135	-0.63833	0.0981527	1.38532	0.345529	-0.961834	1.00074	2.75934	0.417211	-1.067	9.10185	6.15097	7.4928	2.4715
	14	-0.279174	-0.113781	0.868497	-0.554174	0.0130929	1.39455	0.307036	-1.03087	0.887586	2.81181	0.349265	-1.16237	8.95791	5.61738	6.70815	3.45747
	14.1	-0.151121	-0.0767408	0.870761	-0.43203	0.114255	1.33386	0.111202	-0.894623	1.04391	2.59897	0.155788	-1.30409	9.52029	6.00603	7.34098	3.30557
	14.2	-0.0697762	-0.0028169	0.74587	-0.318347	-0.0169699	0.884102	0.0769808	-0.898022	0.754145	2.55539	0.139202	-1.12104	8.30587	6.20848	7.5568	3.33426
	14.3	-0.106013	0.31157	0.790219	-0.447663	0.0370819	0.713518	0.0417971	-0.931445	0.871765	2.20201	0.0454584	-1.12343	8.31453	5.91203	8.21856	3.93387
	14.4	0.0335953	0.198036	0.659885	-0.781511	0.0759131	0.79232	-0.117068	-1.01366	0.838557	2.0615	0.0659519	-0.884602	7.50719	6.34726	8.56392	3.46216
	14.5	0.0946695	0.45194	0.582758	-0.439581	0.105156	0.713905	0.0646358	-0.943875	0.637145	1.91709	0.0141799	-0.933124	6.83577	6.48315	8.10471	3.02642
	14.6	0.0732764	0.289485	0.610339	-0.405691	0.00436995	0.89001	-0.236387	-0.892133	0.477865	1.70489	0.0648569	-0.964259	6.38207	6.59823	8.55773	2.53114
	14.7	0.144102	0.138426	0.53482	-0.243124	0.151938	1.02472	-0.103929	-0.904748	0.469804	1.68837	0.106278	-0.437573	6.43532	5.33544	8.54842	2.33635
	14.8	0.284656	0.0369908	0.57252	-0.190946	0.0109458	1.43375	-0.0726677	-0.975067	0.365207	1.50271	-0.0428233	-0.275687	5.72155	5.97477	7.83218	1.94365
	14.9	0.181136	0.176673	0.587209	-0.201802	-0.0296767	1.45631	-0.303514	-1.04062	0.333007	1.56595	0.0496039	-0.627833	5.43055	5.69112	7.78791	1.84331
	15	0.319998	0.0363269	0.561892	-0.467081	0.0220499	1.17267	-0.306576	-1.19573	0.337309	1.22712	-0.0338245	-0.352117	5.01482	6.69729	7.67094	1.31928
	15.1	0.260504	-0.068517	0.631733	-0.446416	0.211165	1.34627	-0.388104	-1.11168	0.274035	1.18529	-0.0322607	-0.464592	5.46624	5.71867	7.82845	1.21415
	15.2	0.216502	-0.312111	0.593918	-0.488641	0.215416	0.937284	-0.312337	-1.18605	0.26142	0.977203	0.106961	-0.780137	5.89154	6.02097	7.38565	2.2522
	15.3	0.192353	-0.194512	0.577934	-0.724983	-0.0910283	1.05154	-0.22378	-1.28266	0.378096	0.967454	0.570743	-0.881578	5.49468	5.95886	7.21301	2.54626
	15.4	0.263951	-0.326557	0.453475	-0.992721	0.147385	1.09135	-0.246562	-1.33663	0.239085	1.20938	0.873754	-1.06877	6.14833	5.81021	6.81708	2.70542
	15.5	0.299239	-0.251486	0.385489	-0.767826	0.172359	1.08828	-0.451463	-1.35652	0.157937	1.17528	1.1292	-1.02067	6.21368	5.0869	6.62347	3.09599
	15.6	0.238803	-0.359865	0.304187	-0.883987	-0.100482	0.927945	-0.397885	-1.40588	0.0866961	1.21566	1.1188	-1.03785	7.47082	5.84179	6.86766	4.03179
	15.7	0.310362	-0.449803	0.196481	-0.579822	-0.0676831	1.80552	-0.242802	-1.40381	0.0172225	1.4341	0.960907	-1.38618	6.92183	5.72251	7.16378	4.64597
	15.8	0.419047	-0.52218	0.0769517	-0.766133	-0.20694	1.56804	-0.292366	-1.38874	0.18765	1.44696	0.96462	-1.03257	6.42525	5.56112	7.53074	5.07748
	15.9	0.417253	-0.362339	0.0330527	-0.858987	-0.189677	1.85443	-0.372464	-1.20155	0.0192183	1.1678	0.93041	-1.08764	5.79579	5.17064	7.96115	4.67564
	16	0.46373	-0.509734	-0.0114831	-0.821344	-0.302003	1.66102	-0.339453	-1.33428	-0.0535519	1.16051	0.79598	-1.11295	5.70393	6.10107	8.05188	4.89911
	16.1	0.492462	-0.434113	0.233861	-0.571321	-0.386316	1.48242	-0.509882	-1.25139	-0.177889	0.980657	0.732027	-1.18655	4.61796	5.48616	8.86269	4.23759
	16.2	0.479497	-0.397335	0.397015	-0.492818	-0.293332	1.43663	-0.380042	-1.17128	-0.162838	0.850994	0.612681	-1.03753	4.87607	5.89961	8.89598	4.00306
	16.3	0.553832	-0.502375	0.664095	-0.441845	-0.270853	1.49883	-0.487242	-1.22174	-0.174569	0.729418	0.391827	-0.856363	4.34587	6.0866	8.85704	4.10855
	16.4	0.472534	-0.573989	0.796158	-0.200709	-0.207604	1.20952	-0.450874	-1.21787	-0.16461	0.602798	0.302135	-0.915965	4.07513	6.0211	9.15655	4.19032
	16.5	0.558251	-0.610422	0.81594	-0.236627	-0.297942	1.06325	-0.405688	-1.2279	-0.0734472	0.554062	0.140947	-1.11211	3.99737	5.39721	9.25786	3.38078
	16.6	0.535977	-0.574416	0.851534	-0.0703383	-0.40373	0.8051	-0.412084	-1.06678	-0.201183	0.763419	0.363748	-1.06	5.13433	6.04101	8.57403	3.66067
	16.7	0.679434	-0.608432	0.977592	-0.335972	-0.52795	1.42798	-0.375259	-1.29872	-0.243401	0.478425	0.480613	-1.13193	5.57969	5.41496	8.62494	3.39803
	16.8	0.698458	-0.555059	0.999651	-0.39498	-0.520286	1.15295	-0.336446	-1.13902	-0.306313	0.698562	0.64564	-1.27172	6.52015	4.99441	8.34573	3.51162
	16.9	0.759054	-0.542092	1.02301	-0.376562	-0.36665	1.41285	-0.239166	-1.28953	-0.113205	0.430898	0.466196	-1.35678	7.05684	5.22599	7.72852	3.09636
	17	0.825593	-0.730247	0.941437	-0.433178	-0.0233217	1.37482	-0.279269	-1.30905	-0.175882	0.534145	0.683145	-1.41332	8.94127	5.30181	7.87822	3.10177
	17.1	0.747176	-0.755366	0.844092	-0.419036	-0.108403	1.53085	-0.342891	-1.23885	-0.311652	0.320454	0.716118	-1.43301	10.2175	4.73098	8.80085	2.97942
	17.2	0.622232	-0.973663	0.708778	-0.363056	-0.118875	1.63079	-0.281899	-1.21953	-0.241311	0.392745	0.667397	-1.34744	10.9804	5.55164	7.20375	3.13118
	17.3	0.605545	-0.899838	0.812647	-0.306275	-0.183504	1.12007	-0.281349	-1.3044	-0.312785	1.08592	0.566102	-1.55845	10.6351	5.29516	7.68694	3.46984
	17.4	0.591999	-0.869921	0.869641	-0.314765	-0.254265	0.997332	-0.231738	-1.28139	-0.233626	1.02181	0.364768	-1.39231	9.55611	5.48453	7.56273	3.70435
	17.5	0.603132	-1.0263	0.957256	-0.273285	-0.255801	1.20661	-0.217935	-1.34319	-0.402082	1.19843	0.259817	-1.52897	9.17158	4.41846	7.06442	3.60346
	17.6	0.530127	-0.870101	0.987646	-0.107826	-0.192803	0.987431	-0.290325	-1.22997	-0.447192	1.74737	0.0699813	-0.715484	8.23584	5.22634	7.21026	3.45604
	17.7	0.752547	-0.956508	1.01103	-0.0596944	-0.156845	1.04359	-0.289659	-1.12371	-0.390346	1.51868	-0.014519	-0.721742	7.05979	5.09193	6.57066	3.72424
	17.8	1.0066	-0.827434	0.914258	-0.295556	-0.208642	0.379166	-0.318065	-1.20131	-0.415241	1.52516	-0.0278077	-0.957544	7.49633	4.74831	5.97287	3.63492
	17.9	1.38662	-0.990957	0.941807	-0.0899154	-0.108148	1.28637	-0.377559	-1.25043	-0.557954	1.50039	0.329943	-0.756302	6.85006	5.6864	6.21634	3.72907
	18	1.52092	-0.954679	0.744834	-0.279068	-0.140242	0.606694	-0.421959	-1.16222	-0.382017	1.60798	0.638191	-0.549184	6.49211	5.04986	5.82352	3.20273
	18.1	1.46652	-1.01644	0.574892	-0.200154	-0.16246	1.15537	-0.666422	-1.11439	-0.372071	1.98219	0.72555	-0.420681	5.8363	4.46119	5.18442	3.04501
	18.2	1.5045	-1.00861	0.413685	0.0748012	-0.345928	0.946032	-0.588111	-1.06413	-0.250643	2.86265	0.624699	-0.0262842	6.18862	3.83164	4.79714	3.39254
	18.3	1.46971	-1.03617	0.368166	-0.0766047	-0.415565	1.32077	-0.743315	-1.05523	-0.41266	2.73731	0.498137	-0.294411	6.10323	5.08662	5.40162	4.59764
	18.4	1.51211	-0.913167	0.289306	0.0524689	-0.463379	1.50351	-0.729388	-1.1266	-0.466913	3.12817	0.331922	-0.172632	6.71023	5.14972	4.42432	5.14846
	18.5	1.80197	-0.804967	0.20439	0.0853448	-0.59445	1.66795	-0.604285	-1.14339	-0.411074	2.92174	0.238734	0.0742772	6.61984	4.33035	4.98311	4.92066
	18.6	1.88225	-0.684956	0.17367	0.051286	-0.570881	1.7208	-0.612616	-1.22687	-0.494458	3.66325	0.298573	0.398548	6.4069	4.76397	4.85318	4.53797
	18.7	1.81313	-0.760335	0.156596	-0.108474	-0.605033	1.63385	-0.82343	-1.19445	-0.601178	3.64016	0.177875	0.732254	7.08292	4.57198	4.08949	4.26378
	18.8	1.98028	-0.647078	0.211756	-0.0925103	-0.55602	1.78125	-0.812467	-1.2783	-0.72893	4.03817	0.0413332	0.968359	6.66726	5.11378	4.47673	4.0947
	18.9	2.02647	-0.901645	0.194378	-0.215413	-0.644948	1.48221	-0.85399	-1.34908	-0.683929	4.24461	-0.107417	1.48047	6.88291	5.24647	3.60143	3.43582
	19	1.99452	-0.85358	0.161403	-0.383637	-0.500417	1.41266	-0.755147	-1.2892	-0.625766	4.47363	-0.146756	1.59491	5.87083	5.23236	3.61144	4.16368
	19.1	1.86953	-0.854055	0.10377	-0.31139	-0.179731	1.81043	-0.854099	-1.37631	-0.580078	4.63971	-0.256677	1.27567	6.00138	4.94193	3.94096	4.82193
	19.2	1.81289	-0.982147	0.135221	-0.26077	-0.235927	2.07277	-0.683556	-1.43552	-0.570302	4.46931	-0.287929	1.22871	4.84971	4.67539	3.88987	5.33595
	19.3	1.81357	-0.923673	0.0402086	-0.306972	-0.116247	1.43541	-0.715938	-1.37553	-0.593034	4.33234	-0.217769	1.24921	4.72939	3.92491	4.61242	5.93739
	19.4	1.77424	-0.815697	0.0564988	-0.197841	-0.306455	1.50163	-0.748935	-1.54132	-0.636491	4.01944	0.0319087	1.09415	4.79415	3.90823	4.72078	5.85394
	19.5	1.67586	-0.96294	0.0411066	-0.18278	-0.135978	0.908961	-0.87679	-1.32401	-0.715987	3.90202	0.241475	1.08277	4.08592	4.7056	4.5049	5.12454
	19.6	1.74415	-0.963086	0.0474225	-0.183191	-0.068217	1.0854	-0.917583	-1.2548	-0.651747	3.58016	0.228221	0.970127	3.96099	3.53734	4.80822	4.91745
	19.7	1.62946	-0.953932	0.254786	-0.217381	0.256212	1.13738	-0.875681	-1.29262	-0.691943	3.31182	0.317494	0.39704	3.95541	3.62693	4.17537	4.16549
	19.8	1.57701	-0.979344	0.144935	-0.245128	0.145377	1.32782	-0.737613	-1.21819	-0.730179	3.29679	0.539396	0.329692	3.87656	3.35721	4.78617	4.082
	19.9	1.41351	-0.91151	0.159296	-0.363001	0.25708	1.04022	-0.936517	-1.24226	-0.69801	3.00938	0.378627	0.261996	3.84282	3.99026	4.88898	4.12091
	20	1.3274	-0.627406	0.171408	-0.509153	0.11492	1.51485	-1.0163	-1.17992	-0.785274	2.7733	0.242538	-0.0470429	4.02794	4.83069	5.90966	4.97057
	20.1	1.30397	-0.757499	0.151218	-0.492695	0.0650763	1.54051	-1.00673	-1.26517	-0.804793	2.5517	0.213788	-0.277342	4.17678	3.23852	6.13921	4.8581
	20.2	1.23312	-0.498478	0.274665	-0.577751	-0.0536136	1.57974	-1.09192	-1.05221	-0.816543	2.41173	0.096291	-0.460339	4.25597	4.2098	6.19971	5.0087
	20.3	1.29928	-0.563609	0.370364	-0.505975	-0.233991	1.59704	-0.856598	-1.29939	-0.802411	2.2509	0.046972	-0.00116899	4.52062	4.37645	6.71557	4.42335
	20.4	1.1941	-0.393737	0.458793	-0.559569	-0.349251	1.47959	-0.895604	-1.30481	-0.958662	2.22957	0.016603	0.264283	4.95556	3.81847	6.74414	4.26857
	20.5	1.30017	-0.356458	0.583048	-0.556492	-0.379594	1.33547	-0.732434	-1.34615	-0.803503	2.52013	0.0544292	0.0271122	4.24349	3.5711	6.47575	3.83334
	20.6	1.25024	-0.266011	0.637865	-0.828142	-0.518383	0.871646	-1.00083	-1.3762	-0.773334	2.91002	0.306172	0.10787	4.33747	3.9317	6.24644	3.76263
	20.7	1.20318	-0.265619	0.653439	-0.711686	-0.509488	1.47153	-0.978458	-1.39807	-0.743462	3.18623	0.625862	-0.256065	4.59237	2.52627	5.82169	4.57965
	20.8	1.19233	-0.363906	0.637547	-0.625289	-0.277918	1.60563	-0.891347	-1.44036	-0.453563	3.40368	0.659736	0.293106	4.41347	3.41966	5.9648	4.42146
	20.9	1.18627	-0.277527	0.547659	-1.00886	-0.387159	1.5514	-0.99776	-1.3229	-0.213487	3.07426	0.567579	0.288306	4.85261	2.60212	5.1446	4.46262
	21	1.23069	-0.293255	0.565592	-0.905833	-0.254406	1.98638	-1.02214	-1.46232	0.0108047	2.9043	0.370778	0.113031	5.08195	3.26252	6.20145	4.23655
	21.1	1.15433	-0.233963	0.608852	-1.21803	-0.177881	1.66706	-1.08118	-1.36908	-0.0338948	2.53974	0.238455	-0.020709	5.81453	2.97182	5.03141	4.77449
	21.2	1.11725	-0.452835	0.573985	-0.761098	-0.260478	2.33593	-1.20365	-1.38555	-0.0412806	2.2711	0.0688131	-0.427144	5.37722	3.50657	5.51427	4.91649
	21.3	0.881397	-0.249164	0.530146	-0.96921	-0.249803	1.85394	-1.03101	-1.30069	0.229427	2.10898	-0.0687237	-0.547969	4.85602	4.37646	5.14394	5.45461
	21.4	0.98929	-0.394356	0.465325	-1.14017	-0.285256	1.78956	-1.1974	-1.28418	0.27131	1.86529	-0.196583	-0.570371	4.83428	3.55634	5.46276	5.68751
	21.5	0.964514	-0.524198	0.320638	-1.1368	-0.225638	1.96802	-0.979214	-1.15051	0.366372	2.01447	-0.0986899	-0.343236	4.12597	3.15503	4.56393	5.24524
	21.6	1.00582	-0.360358	0.195757	-1.05369	-0.543425	1.27149	-0.903795	-1.06889	0.461199	1.63254	-0.16578	0.128928	4.04112	3.84817	4.55388	5.16194
	21.7	0.837083	-0.319148	0.209064	-1.20458	-0.382637	1.71465	-0.699195	-0.98245	0.410877	1.72034	-0.217546	0.665262	3.97834	3.59649	3.65638	4.70157
	21.8	0.936612	-0.561298	0.220053	-1.09806	-0.411399	1.89886	-0.760117	-0.977672	0.30326	1.7837	-0.224539	0.513315	3.18622	3.47492	3.47653	4.64323
	21.9	0.960136	-0.518607	0.199697	-1.08913	-0.386308	1.8637	-0.784634	-0.886016	0.282414	2.08532	-0.091778	0.276225	4.56004	3.78651	3.40001	3.89626
	22	0.849363	-0.74895	0.167532	-1.04711	-0.362148	1.91533	-0.603971	-1.03151	0.349852	2.68842	0.0584404	-0.283189	4.69774	4.15466	3.17273	3.81537
	22.1	0.851102	-0.60405	0.0753255	-1.06123	-0.27713	1.75635	-0.439746	-1.00155	0.432334	2.43683	0.199773	-0.196181	5.46379	3.98373	3.4351	3.9371
	22.2	0.825666	-0.673098	-0.0829746	-0.702881	-0.134647	1.82765	-0.410545	-1.05785	0.749786	2.22159	0.52231	-0.48015	6.21256	4.68823	3.27897	3.2578
	22.3	0.747588	-0.584483	-0.0847909	-0.669462	-0.0533605	2.34231	-0.345131	-1.19176	1.04241	2.06155	0.795614	-0.69399	7.06395	4.17249	2.87869	3.56455
	22.4	0.71782	-0.479143	-0.120845	-0.48243	-0.118541	2.34396	-0.131513	-1.11341	1.12735	1.98965	0.712591	-1.08318	7.42162	4.23893	2.98058	3.12716
	22.5	0.699345	-0.349334	-0.0455583	-0.384417	-0.21019	2.77632	-0.308271	-1.14845	1.09742	2.01143	0.812422	-0.673766	6.68006	5.35832	2.63199	3.10741
	22.6	0.685317	-0.41114	0.204751	-0.453734	-0.188164	2.93055	-0.311744	-0.905043	0.9776	1.91795	0.731586	-1.08592	6.18037	4.65241	2.63109	3.0042
	22.7	0.596282	-0.325674	0.362664	-0.487315	-0.0707152	2.48101	-0.386267	-1.05002	0.868526	1.64465	0.70307	-0.867359	6.09092	4.29209	2.5823	2.38768
	22.8	0.549959	-0.489786	0.374365	-0.3935	-0.108999	2.22954	-0.407456	-0.93461	0.625107	1.68224	0.6411	-1.30769	5.03513	4.52023	2.64544	2.27516
	22.9	0.530667	-0.613146	0.394028	-0.596746	0.102185	2.45128	-0.480666	-0.901747	0.506391	1.4667	0.666293	-1.27719	4.72573	4.86353	2.73166	2.2492
	23	0.328614	-0.620961	0.335786	-0.668807	0.0861085	2.44753	-0.533124	-0.984011	0.475854	1.34881	0.717709	-0.869485	4.74654	5.02274	2.26684	2.5507
	23.1	0.399225	-0.593253	0.216111	-0.642004	0.117931	2.33632	-0.625356	-0.929082	0.392645	1.53607	0.637912	-1.03144	4.45647	5.13524	2.52363	2.10133
	23.2	0.364935	-0.430002	0.126235	-0.685202	0.17459	2.64016	-0.527914	-1.08721	0.390373	1.10551	0.442249	-0.99743	3.62175	5.16742	2.63669	2.34095
	23.3	0.47956	-0.205692	0.0872088	-0.613397	0.240275	2.73285	-0.668975	-1.12275	0.369442	1.06723	0.318518	-1.13788	3.63538	4.47314	2.89851	1.94184
	23.4	0.444209	-0.150773	0.0326859	-0.67546	0.46038	2.50243	-0.759143	-1.15151	0.290347	1.32805	0.169482	-0.909422	3.46292	4.45562	3.81056	1.97893
	23.5	0.581435	0.0216988	-0.00683437	-0.438166	0.438607	2.81627	-0.808442	-1.36741	0.263646	0.909054	0.187995	-0.869046	3.64689	4.02878	4.69802	1.86604
	23.6	0.554655	-0.239543	-0.0843307	-0.592847	0.41607	2.47872	-0.822271	-1.19191	0.418224	1.51975	0.249666	-0.664437	3.49849	4.32722	4.95305	1.93999
	23.7	0.396925	-0.0885483	-0.219233	-0.643099	0.3004	1.84162	-0.788411	-1.04306	0.623712	1.3567	0.138796	-0.627893	4.51563	5.061	5.41187	1.8782
	23.8	0.300054	-0.253711	-0.301079	-0.896523	0.234805	2.00667	-0.792323	-0.978624	0.612431	1.03075	0.0986806	-0.502327	5.56556	4.86227	5.55227	1.72613
	23.9	0.368655	-0.100059	-0.305322	-0.686985	0.100433	1.91674	-0.843037	-1.09259	0.656607	1.05217	-0.114218	-0.663407	7.58462	4.88748	5.54303	1.46105
	24	0.297782	-0.403901	-0.415843	-0.801947	-0.111641	2.3534	-1.02564	-1.12294	0.640182	1.03497	-0.27545	-0.345444	7.34198	4.57235	4.6085	1.28242
	24.1	0.193227	-0.601394	-0.44128	-0.638597	0.0432133	1.17989	-0.898592	-1.06687	0.59295	0.772237	-0.325269	-0.479802	7.77998	3.98964	4.38257	1.42506
	24.2	0.262642	-0.390162	-0.41424	-0.612061	-0.0777116	1.86705	-1.17135	-0.935709	0.627501	1.01862	-0.486755	-0.200955	7.67091	4.43889	4.71309	1.2995
	24.3	0.285526	-0.551744	-0.346925	-0.674469	-0.0225799	1.46395	-0.93279	-0.954389	0.494161	1.0986	-0.534948	-0.293371	6.84686	4.66491	4.11781	1.67166
	24.4	0.170274	-0.695017	-0.242354	-0.722318	-0.0143309	1.03529	-1.0597	-0.706444	0.463718	2.01262	-0.59618	-0.0812539	6.47483	5.14214	4.6746	1.64898
	24.5	0.136456	-0.647241	-0.224048	-0.676393	-0.00737207	0.68114	-1.16784	-0.709766	0.262301	1.69196	-0.685271	-0.0613632	6.54843	4.04074	4.65347	1.66259
	24.6	0.0980791	-0.568972	-0.219962	-0.853875	0.102162	1.29642	-1.09614	-0.588436	0.162132	1.61915	-0.795796	-0.210237	5.47404	5.84487	3.86356	2.1088
	24.7	0.132644	-0.756008	-0.239929	-0.576888	0.264612	0.658527	-1.02087	-0.49905	0.187699	1.30472	-0.8423	-0.268767	5.24581	4.94376	3.74677	2.00545
	24.8	0.146078	-0.597191	-0.18633	-0.796618	0.353239	0.915159	-1.1421	-0.479256	0.130809	1.41328	-0.851187	-0.520527	5.43859	4.87211	3.72458	2.03319
	24.9	0.180676	-0.670283	-0.228845	-0.539558	0.481043	1.60332	-1.18652	-0.574642	0.0707766	1.65072	-0.9414	-0.759375	4.65176	4.42588	4.03473	2.25265
	25	0.123878	-0.770116	-0.275875	-0.757867	0.735233	1.30525	-1.30312	-0.382958	-0.0998621	2.43561	-0.869415	-0.859887	4.22043	4.90105	4.11619	2.02373
	25.1	0.164368	-0.547918	-0.328643	-0.689098	0.780183	1.66546	-1.22951	-0.493268	-0.037639	2.57556	-0.81232	-1.12359	4.42731	4.44827	3.41344	2.09919
	25.2	0.159126	-0.684135	-0.328067	-0.894864	0.619053	0.761007	-1.1426	-0.328711	-0.0954758	2.55485	-0.676363	-1.08598	3.81831	4.56459	3.46232	1.8654
	25.3	0.26527	-0.651167	-0.359525	-0.692688	0.67898	0.806212	-1.19831	-0.505878	-0.0981851	3.10937	-0.639376	-1.19068	4.00477	4.35461	3.27724	1.79853
	25.4	0.278032	-0.389261	-0.339618	-0.537883	0.539024	0.911863	-1.24799	-0.547549	-0.100007	3.19085	-0.626962	-1.08786	3.60963	4.81236	3.03883	1.72977
	25.5	0.22122	-0.798959	-0.238448	-0.645305	0.395083	0.700521	-1.22377	-0.623967	-0.0466614	3.3127	-0.604133	-0.892729	3.41601	4.62565	3.63799	1.19158
	25.6	0.126726	-0.674135	-0.177333	-0.749521	0.421501	0.416797	-1.27303	-0.64511	-0.136205	2.66708	-0.681869	-0.801075	3.58324	5.12098	3.38827	1.2778
	25.7	0.125664	-0.789731	-0.261724	-0.807088	0.407235	0.738792	-1.29782	-0.625651	-0.0664009	2.96138	-0.64219	-1.03757	4.18282	4.75733	2.50409	1.0467
	25.8	0.0253362	-0.8232	-0.29279	-0.915267	0.221205	0.385581	-1.31278	-0.806744	-0.219482	3.06474	-0.621834	-1.36246	4.38201	4.66431	3.54116	1.54417
	25.9	-0.0174929	-0.762367	-0.416471	-0.616171	0.328806	0.754509	-1.20794	-0.836163	-0.163291	3.35215	-0.553156	-1.23925	4.42352	4.98	2.64904	1.21083
	26	-0.0358739	-0.961969	-0.54099	-0.540671	0.232083	0.742992	-1.27946	-0.854517	-0.248221	3.12102	-0.598006	-1.18531	4.3429	4.70083	3.6125	1.63938
	26.1	0.0847446	-0.835802	-0.613135	-0.734798	0.0662407	0.884694	-1.19305	-1.04029	-0.0833649	2.77856	-0.643899	-1.25658	4.41254	5.84985	3.38922	1.7529
	26.2	-0.0308535	-0.899442	-0.644389	-0.660936	0.0648021	0.713389	-1.30228	-0.984137	-0.117906	2.95639	-0.739878	-1.43686	5.50375	5.50622	4.19864	1.62787
	26.3	-0.0500401	-0.691365	-0.69442	-0.868667	0.0481386	0.547494	-1.17252	-1.10432	0.10919	2.46236	-0.866433	-1.451	5.74638	5.80675	3.16756	1.44098
	26.4	-0.0583768	-0.929039	-0.692126	-0.930014	0.260852	0.858157	-1.48555	-1.10009	0.165563	2.27738	-0.851878	-1.50159	5.61801	5.76824	3.07284	2.01652
	26.5	-0.0852101	-0.914056	-0.623909	-0.986447	0.153023	0.548436	-1.36363	-1.27306	0.319916	1.92353	-0.818541	-1.29963	5.31716	6.05287	3.79166	2.29291
	26.6	-0.0867056	-0.867061	-0.697074	-0.97832	0.209022	0.402846	-1.19446	-1.30687	0.396825	1.80063	-0.861667	-1.66346	5.30612	6.26814	3.08847	2.69952
	26.7	-0.196263	-0.779066	-0.748921	-0.861255	0.15298	0.866472	-1.40612	-1.35317	0.179044	1.62213	-0.773478	-1.39225	4.43613	5.46761	3.67089	3.44059
	26.8	-0.226732	-0.862793	-0.728189	-0.890534	0.194847	0.659198	-1.18878	-1.2196	0.472361	1.4623	-0.710358	-1.699	4.79887	6.29061	4.256	4.17956
	26.9	-0.108546	-0.757512	-0.743012	-1.11085	0.165204	0.839905	-1.37523	-1.30642	0.70985	1.57757	-0.50161	-1.36101	3.77331	5.09542	4.1458	4.63412
	27	-0.178046	-0.860468	-0.733526	-1.04503	0.264317	0.671804	-1.22358	-1.26652	0.958567	1.36861	-0.259117	-1.63486	3.60415	5.67778	4.79291	4.21807
	27.1	-0.193069	-1.05613	-0.695036	-1.18303	0.259761	1.15049	-1.42832	-1.392	0.989089	1.17285	0.108653	-1.19927	3.18624	5.66747	4.47997	4.70179
	27.2	-0.0831561	-1.12221	-0.586191	-1.38442	0.0650883	0.094212	-1.33549	-1.28874	1.24876	1.16356	0.0823479	-0.873971	3.55167	4.80403	4.11555	4.41405
	27.3	-0.110141	-1.19996	-0.501817	-1.25382	0.014777	0.748972	-1.26538	-1.3391	1.17384	1.01724	0.141628	-0.571004	3.2651	5.15745	3.54606	4.0407
	27.4	-0.0100154	-1.18402	-0.427691	-1.41106	-0.0613937	-0.193484	-1.31514	-1.17125	1.36416	0.980341	0.464054	-0.387393	3.93469	5.64991	3.99046	3.97612
	27.5	0.0504191	-1.11929	-0.419578	-1.44014	-0.127759	-0.0735368	-1.25539	-1.26289	1.50693	0.967641	0.488602	-0.328829	3.79259	5.69608	3.31152	3.86392
	27.6	0.258864	-1.08852	-0.344148	-1.38288	-0.164154	-0.24667	-1.4421	-1.16615	1.57502	0.885549	0.41076	-0.503222	3.12268	5.72097	3.16936	4.18315
	27.7	0.185248	-0.931468	-0.313981	-1.32912	-0.00230292	0.163328	-1.4203	-1.11442	1.78492	0.698901	0.307729	-0.633315	3.86526	4.56198	2.68413	4.48406
	27.8	-0.0131468	-0.774914	-0.390368	-1.28584	-0.093831	0.120228	-1.43634	-1.18111	2.07999	0.437899	0.181556	-0.406543	4.07971	5.22608	3.61134	4.82535
	27.9	0.17653	-0.675176	-0.361031	-1.4044	-0.016211	-0.323588	-1.30522	-1.24239	2.2281	0.40944	0.351159	-0.262737	4.68402	5.22535	1.76938	5.36817
	28	0.115354	-0.433562	-0.314599	-1.20845	-0.067188	0.112972	-1.45955	-1.26432	2.21229	0.5812	0.342845	-0.242005	4.72255	4.96297	2.26701	4.4908
	28.1	0.0961073	-0.431997	-0.23388	-1.24277	-0.148481	-0.318429	-1.41783	-1.37678	2.21487	0.643521	0.472071	-0.473908	4.66092	4.4796	1.88858	5.14945
	28.2	0.0196957	-0.184451	-0.205608	-1.30324	-0.190372	0.349726	-1.48762	-1.37051	2.06227	0.651815	0.491996	-0.454378	4.30565	3.89568	2.23907	4.45594
	28.3	0.0441273	0.0202816	-0.196367	-1.28355	-0.291562	-0.0917783	-1.3598	-1.56639	1.92674	0.463794	0.461469	-0.593015	3.81807	3.9157	1.99413	4.21398
	28.4	0.114344	-0.376798	-0.276844	-1.37121	-0.450037	0.464126	-1.45537	-1.50105	1.98497	0.629383	0.328877	-0.925069	3.71817	3.67341	2.30301	4.1065
	28.5	0.0428713	-0.359323	-0.28366	-1.46382	-0.448338	-0.180579	-1.28559	-1.28617	2.16013	0.628241	0.142208	-0.538837	3.18916	4.78068	1.84679	3.46854
	28.6	0.0018692	-0.421222	-0.367522	-1.31327	-0.528277	-0.0867884	-1.63104	-1.2033	2.4605	0.435819	0.0600483	-1.08685	3.02371	4.52144	1.79357	3.09533
	28.7	-0.000476638	-0.400005	-0.421142	-1.12694	-0.46846	0.45096	-1.27041	-1.21778	2.44324	0.348284	-0.0901615	-1.14601	2.71657	4.99559	2.38598	2.75469
	28.8	-0.0370548	-0.507662	-0.499862	-1.2975	-0.622302	0.144688	-1.47083	-1.05419	2.72141	0.508193	-0.148719	-1.47528	2.83462	4.77631	1.78775	2.3602
	28.9	0.00446924	-0.428554	-0.537062	-1.28202	-0.625418	0.121384	-1.42634	-0.929401	2.69409	0.283323	-0.167075	-1.36563	2.80207	5.11514	1.95901	2.07233
	29	0.00360224	-0.508594	-0.560806	-1.15409	-0.484332	0.34886	-1.43253	-0.897654	2.7007	0.424966	-0.17511	-1.39551	2.28744	4.43458	1.90497	2.17469
	29.1	0.00198774	-0.470704	-0.663996	-1.22911	-0.406637	-0.432414	-1.35641	-0.835142	2.4822	0.334242	0.112668	-1.44497	2.01907	3.66055	1.66227	1.73179
	29.2	0.0496207	-0.499667	-0.699446	-1.28418	-0.305273	0.314671	-1.52676	-1.01872	2.45067	0.519897	0.333553	-1.24037	2.1617	4.22229	1.50641	1.87159
	29.3	0.0442219	-0.595935	-0.869968	-1.18809	-0.296284	0.269524	-1.26199	-0.874579	2.58683	0.473486	0.434951	-1.42617	2.51126	4.21903	1.70855	2.31362
	29.4	-0.0477491	-0.599217	-0.860109	-1.36382	-0.252875	0.468467	-1.26892	-1.04795	2.57958	0.284133	0.47995	-1.29456	2.4441	3.99916	1.33451	2.52446
	29.5	0.0442607	-0.655797	-0.827611	-1.24431	-0.287084	-0.0789472	-1.27067	-1.1342	2.48017	0.462073	0.327015	-1.44234	1.70782	3.73049	1.07607	2.9075
	29.6	-0.00462248	-0.710352	-0.822434	-1.1645	-0.389255	0.462353	-1.37234	-1.15813	2.49549	0.366186	0.21665	-1.19217	2.33217	4.82275	1.32606	2.92656
	29.7	0.195322	-0.605158	-0.847147	-1.03338	-0.326084	-0.112792	-1.38451	-1.2612	2.43102	0.339	0.128803	-1.65164	2.36544	3.83541	1.09203	3.52728
	29.8	0.313645	-0.503102	-0.942728	-1.06311	-0.539903	0.623715	-1.29475	-1.323	2.42518	0.29216	0.0813117	-1.3881	3.52201	3.92612	1.19793	3.61906
	29.9	0.318513	-0.464685	-0.900352	-0.874654	-0.600946	0.181419	-1.32049	-1.52183	2.16981	0.177346	0.215835	-1.61856	4.57473	3.56056	0.827183	3.2735
	30	0.344267	-0.610942	-0.881448	-1.11729	-0.537728	-0.0763822	-1.45488	-1.44453	1.98837	0.0666424	0.261998	-1.41103	4.33578	3.64521	1.39351	3.0972
	30.1	0.271393	-0.310306	-0.913252	-0.982143	-0.724041	0.721679	-1.42634	-1.35449	1.99853	0.0174697	0.272333	-1.54148	4.35043	4.38284	1.20598	2.45698
	30.2	0.316329	-0.327056	-0.889812	-0.835834	-0.539592	-0.333579	-1.49021	-1.46726	1.96609	0.135628	0.414973	-1.60489	4.47557	4.15598	1.19125	2.54291
	30.3	0.333994	-0.283993	-0.866153	-0.954042	-0.521672	-0.212936	-1.48611	-1.45676	1.8646	-0.0463789	0.3593	-1.87662	3.41592	4.30379	1.10282	2.83435
	30.4	0.187612	-0.123703	-0.931735	-0.719313	-0.519074	-0.435004	-1.33	-1.37064	1.70851	0.116989	0.368514	-1.8473	3.05163	4.36156	0.390241	3.37857
	30.5	0.162341	-0.290775	-0.952398	-0.832637	-0.473438	-0.328655	-1.39504	-1.26494	1.57912	0.0254286	0.496475	-1.68547	2.22366	3.98298	0.632766	3.49773
	30.6	0.126768	-0.289255	-0.938295	-0.939847	-0.50611	-0.2129	-1.32999	-1.26682	1.66427	-0.0443617	0.430624	-1.72011	2.32305	3.92201	0.550598	3.22565
	30.7	0.118832	-0.601767	-0.912523	-0.901292	-0.631268	-0.521417	-1.44344	-1.28374	1.5876	-0.0129041	0.514521	-2.01508	1.51162	3.65272	0.415511	2.94159
	30.8	-0.0179038	-0.56538	-0.932568	-0.936744	-0.663582	0.246157	-1.24321	-1.34994	1.39341	0.291611	0.351398	-1.49793	1.90007	3.01208	0.764622	2.96751
	30.9	-0.0232592	-0.622192	-0.813209	-1.04972	-0.774838	0.0919894	-1.48922	-1.47082	1.48353	0.194852	0.236142	-1.74656	1.38194	2.55783	1.03	2.22419
	31	-0.112285	-0.670173	-0.769868	-1.02849	-0.920652	0.216074	-1.41199	-1.562	1.58902	0.761012	0.201601	-1.48552	1.61925	2.53553	2.01603	2.36899
	31.1	0.00512567	-0.825251	-0.735915	-1.12512	-0.854042	-0.343753	-1.21335	-1.44564	1.40976	1.09045	0.344233	-1.9471	1.53494	2.97242	2.09082	2.30972
	31.2	-0.0435327	-0.773259	-0.826712	-1.19197	-0.807898	0.109413	-1.39068	-1.6916	1.57163	1.26978	0.515588	-1.61824	1.59295	2.10397	1.69632	1.50029
	31.3	-0.114082	-0.895047	-0.864336	-1.16663	-0.837685	-0.464053	-1.30876	-1.63467	1.37204	1.63643	0.470675	-1.62919	2.03267	3.25236	1.99181	1.73127
	31.4	0.0118478	-0.672379	-0.940296	-1.1245	-0.723729	-0.0887818	-1.32583	-1.73498	1.31506	2.28585	0.515039	-1.9099	1.97509	4.0473	1.36404	1.29815
	31.5	-0.141068	-0.703792	-0.985103	-1.05444	-0.823573	0.0363961	-1.36586	-1.43394	1.259	2.43461	0.425935	-2.13444	1.29706	4.12894	1.16336	1.38517
	31.6	-0.106849	-0.837412	-0.949444	-1.19865	-0.656398	-0.154907	-1.13162	-1.45667	1.0681	2.48029	0.234842	-1.73974	1.08021	4.83569	1.65862	1.04456
	31.7	-0.108213	-0.770652	-0.891053	-1.11595	-0.740672	-0.0401032	-1.16109	-1.41331	1.14411	2.21287	0.0919721	-1.92198	1.7108	3.56198	1.64468	0.950057
	31.8	-0.206913	-0.698901	-0.83875	-0.970947	-0.811582	-0.00634424	-1.02783	-1.36985	0.884061	2.09726	-0.0896448	-1.92132	2.55798	2.44915	0.641414	0.916175
	31.9	-0.124553	-0.871482	-0.895162	-0.937635	-0.730976	-0.0616476	-0.927561	-1.48724	0.942402	1.90515	-0.144602	-1.93644	2.45131	2.99596	1.13023	0.538969
	32	-0.134064	-0.909074	-0.92445	-0.966391	-0.789433	0.116525	-0.956066	-1.33789	0.928506	1.69587	-0.348916	-1.90839	2.42462	1.79099	0.963392	0.952643
	32.1	-0.0724013	-0.568613	-0.933119	-0.836071	-0.665866	0.177212	-0.850136	-1.31758	0.872945	1.68115	-0.410024	-1.65268	3.24184	2.6855	0.928697	0.841186
	32.2	-0.0986853	-0.699268	-0.940967	-0.956144	-0.836157	-0.119563	-1.10139	-1.42695	0.69689	1.62081	-0.521257	-1.71759	3.29322	2.17397	1.53471	0.830697
	32.3	-0.121504	-0.496708	-0.915129	-0.853099	-0.847503	0.119594	-0.905841	-1.51479	0.916254	1.34788	-0.562827	-1.80983	3.02729	2.0303	1.74192	0.856505
	32.4	-0.179147	-0.530797	-0.880012	-0.77321	-1.01741	0.234909	-1.10835	-1.29258	0.758894	1.19909	-0.658516	-1.93638	3.94976	2.81479	2.51935	0.842413
	32.5	-0.105081	-0.624885	-0.945501	-0.618593	-1.1356	0.163258	-1.02386	-1.61809	0.784193	0.953103	-0.746659	-2.07078	3.74798	2.88419	2.58224	0.730444
	32.6	-0.11279	-0.683633	-0.972224	-0.433642	-1.0335	-0.12829	-0.94459	-1.57854	0.64036	1.17395	-0.879633	-2.0177	4.03885	3.26604	2.74663	0.362155
	32.7	-0.111577	-0.725265	-0.926203	-0.760405	-1.18212	-0.0868505	-1.09849	-1.52894	0.84549	1.58001	-0.894924	-1.97434	4.01199	3.62939	2.27721	0.408425
	32.8	-0.0343897	-0.561621	-0.897658	-0.808636	-1.02872	-0.304561	-1.11606	-1.57304	0.717558	1.99989	-0.926569	-1.85108	3.70074	4.01998	2.253	-0.0338777
	32.9	-0.165136	-0.650566	-0.865133	-0.754029	-1.11054	0.247875	-1.11952	-1.60323	0.814408	2.29838	-1.03336	-1.82945	3.93329	3.40476	2.31736	0.0230491
	33	-0.125664	-0.464096	-0.799189	-0.745639	-0.905302	0.405094	-1.41605	-1.44716	0.839066	2.25874	-1.00288	-1.73176	3.64806	3.53762	2.13443	-0.0509687
	33.1	-0.133953	-0.691193	-0.732226	-0.824184	-0.922296	0.363489	-1.22824	-1.30138	0.987006	1.96294	-0.877267	-1.33759	3.16096	3.10665	2.23944	0.118576
	33.2	-0.0590893	-0.748848	-0.636242	-0.763401	-0.818691	0.490388	-1.28718	-1.35137	1.08984	2.08798	-0.44274	-1.27503	3.52419	2.5036	1.63286	0.14492
	33.3	-0.154163	-1.01407	-0.491728	-0.800776	-0.855318	0.913145	-1.35735	-1.35832	1.12361	2.18829	-0.042708	-1.23368	3.60471	3.93413	1.99677	0.0123758
	33.4	-0.0919426	-0.734111	-0.353164	-0.902084	-0.890894	0.992402	-1.28388	-1.48076	1.2496	2.6872	0.166707	-1.14022	3.49034	2.4222	1.07861	-0.121701
	33.5	-0.1808	-0.758608	-0.274974	-0.893951	-0.886905	1.3989	-1.35933	-1.5363	1.20294	3.1738	0.167051	-0.828263	4.14711	4.0145	1.83369	-0.334417
	33.6	-0.128085	-0.857695	-0.30275	-1.06567	-0.925803	1.08504	-1.36673	-1.63348	1.28095	3.707	-0.000695791	-0.577258	4.40542	3.85476	1.43116	-0.462031
	33.7	-0.15606	-0.811313	-0.257703	-1.11489	-1.06165	1.14272	-1.40935	-1.53373	1.28181	3.81918	-0.14887	-0.16765	4.71715	4.09169	1.2871	-0.224573
	33.8	-0.136206	-0.777147	-0.376832	-1.0895	-1.03603	1.27729	-1.46333	-1.5005	1.1633	3.93122	-0.194478	-0.0719037	4.57184	3.81695	1.41632	-0.314083
	33.9	-0.140277	-0.592423	-0.375644	-1.29507	-0.980476	1.17895	-1.55349	-1.59482	1.23069	4.52154	-0.300435	-0.130148	4.38799	3.81532	0.774925	-0.523718
	34	-0.225782	-0.875203	-0.395846	-1.13491	-1.00736	1.40312	-1.12997	-1.60609	1.08828	4.58796	-0.411717	-0.100615	4.38721	2.75629	1.14589	-0.411302
	34.1	-0.106709	-0.633434	-0.501828	-0.955391	-1.02617	0.919977	-1.17831	-1.61179	1.24349	4.4454	-0.426919	-0.0684492	3.86651	3.62077	0.64675	0.124378
	34.2	-0.24449	-0.672965	-0.580878	-0.61177	-1.22921	1.12972	-1.12469	-1.57923	1.04967	4.0535	-0.53691	-0.508008	4.10359	3.08377	0.482383	-0.176395
	34.3	-0.175479	-0.727951	-0.598076	-0.785046	-1.09783	1.25055	-1.27622	-1.67573	0.937198	3.58691	-0.471536	-0.350267	3.04038	3.49741	0.209144	-0.0929292
	34.4	-0.181696	-0.419437	-0.687353	-0.477564	-1.17733	0.965291	-1.4462	-1.5354	1.01679	3.44532	-0.39914	-0.537633	3.28926	3.66906	1.02419	-0.0523138
	34.5	-0.0525901	-0.335862	-0.737943	-0.758757	-1.19721	1.21345	-1.30489	-1.7235	1.09023	2.8891	-0.315038	-0.673946	2.58213	3.34856	0.686998	-0.234185
	34.6	-0.0273734	-0.244644	-0.690693	-0.776496	-1.16648	1.21232	-1.18945	-1.76569	1.06733	2.6697	-0.375484	-0.691904	2.86692	3.72774	0.326615	-0.297521
	34.7	0.0124911	0.0947595	-0.766257	-0.802666	-1.26705	0.915716	-1.41371	-1.83389	1.2045	2.38496	-0.465309	-0.692334	2.62034	3.22149	0.449146	-0.232031
	34.8	0.0888074	0.383313	-0.754232	-0.615234	-1.29572	0.862779	-1.28459	-1.79668	1.20806	2.16025	-0.440443	-0.399858	2.38662	2.70066	0.106054	-0.655428
	34.9	-0.0158372	0.361943	-0.765559	-0.655943	-1.37428	0.867028	-1.42105	-1.82894	1.31071	1.96016	-0.443547	-0.76065	2.89475	3.63846	0.214732	-0.556852
	35	0.0128278	0.407517	-0.800971	-0.734804	-1.17604	0.724195	-1.34147	-1.81593	1.17851	1.76051	-0.571917	-0.857318	2.22232	3.00808	0.458477	-0.392753
	35.1	0.126765	0.285007	-0.791155	-0.937559	-1.35	0.968833	-1.38691	-1.88935	1.32265	1.77447	-0.636256	-1.06704	2.17529	3.39858	0.753095	0.0910597
	35.2	0.0996786	0.252709	-0.85081	-0.88888	-1.29123	0.800628	-1.26715	-1.75273	1.2666	1.52363	-0.743342	-0.713086	1.95249	3.34556	0.551934	0.206041
	35.3	0.297492	0.321099	-0.872329	-1.12526	-1.41379	0.646291	-1.48125	-1.79081	1.40415	1.84677	-0.79837	-0.873741	1.91046	2.77649	0.0549109	0.498105
	35.4	0.328699	0.222752	-0.968544	-1.04748	-1.31023	0.534529	-1.41457	-1.83648	1.55836	2.15005	-0.77188	-1.29373	1.58639	3.12195	0.0925914	0.172013
	35.5	0.372309	0.365717	-0.975873	-1.10744	-1.28744	0.958754	-1.51273	-1.77823	1.43804	2.33338	-0.58097	-0.959023	1.90561	2.09066	0.582226	0.088477
	35.6	0.512236	0.282438	-1.00164	-1.14555	-1.11891	0.630118	-1.55026	-1.84344	1.4079	2.26551	-0.520048	-1.19988	1.695	2.88683	-0.252636	0.194735
	35.7	0.714035	0.436512	-0.980747	-1.12136	-1.26169	1.09569	-1.44726	-1.63224	1.43945	2.11583	-0.57553	-1.3258	1.48276	2.66259	0.383013	0.202872
	35.8	0.910223	0.196915	-1.0719	-1.07812	-1.16636	0.913049	-1.49489	-1.82903	1.25003	1.80895	-0.754734	-1.57192	0.770571	3.15485	0.327933	-0.051886
	35.9	1.28097	0.336001	-1.13801	-1.1067	-1.14592	1.56215	-1.46829	-1.75084	1.41489	1.59673	-0.723402	-1.26875	1.12328	2.939	0.0772706	0.181303
	36	1.47827	0.274116	-1.11471	-1.24115	-1.16984	1.05594	-1.39981	-1.73318	1.11562	1.51481	-0.904729	-1.72725	1.0519	3.40374	0.0518684	-0.0695759
	36.1	1.81266	0.451451	-1.028	-1.08223	-0.976646	1.45994	-1.47682	-2.06176	1.05741	1.46774	-0.901135	-1.73749	0.722278	3.70508	-0.350764	0.062756
	36.2	2.06393	0.364432	-1.0343	-0.686644	-0.938856	0.953123	-1.38512	-1.75856	1.0301	1.22825	-0.981085	-1.63532	0.826373	2.93882	0.170621	-0.113343
	36.3	2.20259	0.417415	-0.903022	-0.937674	-0.965117	0.797355	-1.58448	-1.85194	0.77668	0.927631	-1.09803	-1.40152	0.496346	3.83533	-0.124375	0.0355045
	36.4	2.25492	0.415925	-0.829877	-0.978327	-0.837947	0.617274	-1.65206	-1.74635	0.746375	1.11468	-1.05953	-1.78361	-0.0573112	2.34802	-0.527262	-0.111986
	36.5	2.50914	0.680136	-0.797521	-0.936346	-0.818758	0.854957	-1.54886	-1.77814	0.672514	1.05202	-1.17215	-1.59587	0.262208	2.69962	-0.499806	0.419837
	36.6	2.608	0.853466	-0.809177	-0.918405	-0.82015	1.02002	-1.59475	-1.71576	0.713754	0.979431	-1.17926	-1.78008	0.163142	2.57481	-0.333629	0.788852
	36.7	2.46782	0.825115	-0.788406	-0.906713	-0.834676	0.737535	-1.45292	-1.53019	0.806306	0.840093	-1.21157	-1.84617	0.4867	2.75665	-0.364062	1.13158
	36.8	2.30642	0.613549	-0.947379	-0.688191	-0.760278	0.504241	-1.54159	-1.57456	0.696111	0.914112	-1.21574	-1.78842	0.516355	3.29499	0.601983	1.38835
	36.9	2.37607	0.532037	-0.922694	-0.873819	-0.827503	0.769224	-1.47225	-1.46563	0.76531	0.612864	-1.20229	-1.64306	0.683797	3.25829	-0.599356	2.11646
	37	2.18993	0.54825	-0.950398	-0.929077	-0.89285	1.01401	-1.4104	-1.48961	0.598691	0.656051	-1.10628	-1.63899	0.0805549	3.10702	0.272147	2.39598
	37.1	2.10352	0.581571	-0.932166	-0.821444	-1.00564	0.709769	-1.42245	-1.40323	0.588843	0.704455	-1.14977	-1.86614	0.0725286	3.36927	0.230437	3.27813
	37.2	2.33407	0.471491	-0.924549	-0.622042	-0.909238	0.421266	-1.29626	-1.51622	0.686673	0.491024	-1.07899	-1.8436	0.473874	3.76578	0.190361	2.90835
	37.3	2.40583	0.609398	-0.920499	-0.785715	-0.925816	0.536366	-1.38978	-1.23652	0.668216	0.364132	-0.859907	-1.96712	0.36261	2.57284	0.692928	3.52404
	37.4	2.27572	0.624876	-0.91947	-1.03868	-0.901887	-0.0922781	-1.22026	-1.32763	0.676996	0.241254	-0.774421	-1.92696	1.73056	3.49812	0.171143	3.92795
	37.5	2.32315	0.562028	-0.954636	-1.13338	-0.9559	0.156124	-1.29986	-1.29348	0.606541	0.426158	-0.895686	-1.81629	2.38147	3.2707	0.654313	3.65443
	37.6	2.57983	0.514808	-0.923597	-1.05888	-0.893867	-0.21595	-1.19404	-1.47732	0.689893	0.900768	-0.789668	-2.04926	2.62344	2.45477	0.594693	3.32481
	37.7	2.58763	0.478939	-0.962647	-1.21871	-1.02019	0.255422	-1.34008	-1.39384	0.532143	0.688539	-0.978637	-1.8404	3.14171	2.68418	0.813559	3.9996
	37.8	2.55062	0.387443	-0.962506	-0.93341	-0.874287	-0.170489	-1.21948	-1.62996	0.780004	0.978266	-0.95564	-1.86612	4.29776	2.6836	0.849454	4.13116
	37.9	2.39977	0.119691	-0.910448	-1.07162	-1.01271	0.0923466	-1.23835	-1.58035	0.817173	1.09073	-1.10646	-1.62086	5.20855	3.46617	0.345879	4.3636
	38	2.39259	0.215091	-0.860502	-1.04986	-1.01271	-0.242919	-1.27218	-1.61818	0.779738	1.36626	-1.12617	-1.34226	6.61811	2.95166	0.0938836	4.28391
	38.1	2.16931	0.145592	-0.808083	-0.865094	-0.990199	-0.240598	-1.36733	-1.7561	0.639188	1.48489	-1.20564	-1.10647	6.22546	3.33951	0.0110699	4.17828
	38.2	2.44505	0.104697	-0.761899	-0.639419	-1.05954	0.213707	-1.40282	-1.67227	0.741894	1.83131	-1.15194	-0.789914	6.75574	3.57285	0.254859	3.94159
	38.3	2.31872	-0.0979629	-0.660048	-0.636162	-0.972902	0.406645	-1.46983	-1.58204	0.595915	1.67896	-1.09108	-0.326395	5.84545	3.41808	0.231381	4.69133
	38.4	2.32059	-0.0708186	-0.636707	-0.523697	-1.01279	0.30497	-1.61936	-1.65133	0.533927	1.56051	-1.01213	-0.139117	5.1731	2.40318	-0.369351	3.95433
	38.5	2.20894	-0.274135	-0.468476	-0.396907	-0.894732	0.122504	-1.49355	-1.66204	0.549169	1.50341	-0.993109	0.0530345	5.05814	2.1281	-0.419325	4.64154
	38.6	2.11644	-0.190242	-0.505194	-0.494503	-0.870554	0.137217	-1.44003	-1.59408	0.550207	1.6133	-1.00655	-0.278701	5.15824	2.92271	-0.299525	4.02872
	38.7	2.229	-0.348615	-0.481988	-0.826887	-0.968101	-0.0846227	-1.40613	-1.54477	0.525595	1.72822	-0.798081	-0.417723	5.50258	2.18436	-0.289214	3.84738
	38.8	2.04924	-0.121592	-0.470436	-0.762574	-0.900214	0.0916577	-1.56026	-1.47316	0.54651	1.58969	-0.64522	-0.10399	6.20374	2.10123	-0.512371	3.51465
	38.9	2.06421	-0.141108	-0.337626	-0.700307	-0.689477	-0.0623096	-1.53558	-1.50752	0.537198	1.69591	-0.531483	0.187326	7.78325	2.3603	-0.610027	3.60998
	39	1.93506	-0.197695	-0.260494	-0.79731	-0.821658	-0.171145	-1.32957	-1.46261	0.469886	1.76669	-0.472235	0.373597	7.7648	3.27389	-0.084327	3.09387
	39.1	2.08577	-0.294387	-0.248771	-0.454352	-0.93373	-0.278914	-1.51634	-1.42943	0.408351	1.43285	-0.385223	0.537674	8.41271	2.43852	-0.361697	2.91982
	39.2	1.98415	-0.252653	-0.200174	-0.382633	-0.907593	0.0549012	-1.4628	-1.5907	0.337356	1.30937	-0.27823	0.701554	7.69027	2.26039	-0.328601	2.32977
	39.3	1.78988	-0.369153	-0.327199	-0.129492	-0.930012	-0.466497	-1.4521	-1.56249	0.382364	1.06265	-0.141021	0.299654	7.31429	2.73204	-0.721485	2.34663
	39.4	1.80039	-0.398395	-0.281493	-0.25151	-0.843016	-0.229712	-1.45002	-1.42959	0.461774	0.893962	0.0150999	0.328255	7.55202	2.59656	-0.449835	1.87349
	39.5	1.69865	-0.416886	-0.343277	-0.0667961	-0.824191	-0.730136	-1.49943	-1.58684	0.720095	0.954512	-0.0731769	0.464315	7.15332	2.66301	-0.605733	2.05645
	39.6	1.64835	-0.47422	-0.346669	-0.19318	-0.801778	-0.646068	-1.58136	-1.55614	0.855697	0.614235	-0.168787	0.62988	6.52165	3.0413	-0.699228	1.86515
	39.7	1.72693	-0.630983	-0.314406	-0.0725947	-0.748477	-0.294212	-1.45623	-1.55725	0.90125	0.511676	-0.232791	1.32068	5.28438	2.61599	-0.460886	1.97763
	39.8	1.66034	-0.635825	-0.305506	-0.290745	-0.881597	-0.494646	-1.52137	-1.60818	0.803229	0.752179	-0.372771	1.02199	5.18345	2.89279	-0.678951	1.82739
	39.9	1.7423	-0.711327	-0.306518	0.339201	-0.936944	-0.0553756	-1.45184	-1.72114	0.647026	0.478372	-0.281413	0.765889	4.68863	2.43691	-0.168502	2.11995
	40	1.85734	-0.826858	-0.198143	0.205119	-0.964004	-0.374213	-1.59766	-1.67366	0.692967	0.400137	-0.224643	0.83458	4.53376	2.47266	-0.453011	1.89252
	40.1	1.58313	-0.772316	-0.233133	0.706642	-1.06862	-0.282531	-1.45914	-1.71077	0.528332	0.54578	-0.297861	1.13536	4.51798	1.87694	-0.394995	2.10407
	40.2	1.68236	-0.867045	-0.127618	0.580273	-1.02802	-0.259662	-1.56601	-1.81038	0.659009	0.751946	-0.433971	1.42156	4.77911	2.42729	-0.527623	2.11143
	40.3	1.60467	-0.617624	-0.0251733	0.733444	-1.1795	-0.402371	-1.64308	-1.70405	0.626642	0.873948	-0.47778	1.16767	5.64731	1.51271	-0.513694	2.05182
	40.4	1.79135	-0.698683	0.125831	0.864736	-1.14079	-0.699025	-1.55271	-1.60368	0.542815	0.449311	-0.655075	1.24592	5.62731	2.37104	-0.514631	1.22555
	40.5	1.95958	-0.536445	0.2108	0.714101	-0.929417	-0.776081	-1.5846	-1.87116	0.533167	0.35616	-0.54653	1.45875	5.95341	1.7092	-0.776411	1.25893
	40.6	1.87433	-0.398551	0.217331	1.1028	-0.998323	-0.776137	-1.36292	-1.66711	0.663593	0.203333	-0.557065	1.60186	5.52264	1.70959	-1.43122	1.37491
	40.7	2.07506	-0.317962	0.119971	1.041	-0.939454	-0.724112	-1.49525	-1.7641	0.584669	0.704754	-0.624862	1.39074	5.1509	2.52003	-0.771645	1.70519
	40.8	2.12218	-0.281046	-0.0267714	1.11057	-0.870025	-0.640177	-1.28971	-1.68701	0.639047	0.639812	-0.412454	1.09429	4.54019	1.79711	-0.881536	1.9976
	40.9	2.08836	-0.437271	-0.0719433	1.35974	-0.892709	-1.0099	-1.38645	-1.74769	0.972045	0.860578	-0.212434	0.88987	4.06523	1.77347	-0.682182	2.44108
	41	1.949	-0.437564	-0.0460753	1.35352	-0.838476	-0.989398	-1.5077	-1.83871	1.29029	1.02189	-0.0949511	0.768473	3.55064	2.40924	-0.914476	1.97204
	41.1	1.99626	-0.667516	-0.118334	0.958194	-0.807792	-0.872807	-1.55311	-1.72898	1.59214	0.820432	0.107565	0.63491	3.38945	2.36181	-0.518757	2.63238
	41.2	1.90806	-0.592391	-0.138503	0.884021	-0.673545	-0.325798	-1.59965	-1.92016	1.82637	0.808693	-0.0723784	0.807153	2.19092	2.9243	-1.37171	3.14842
	41.3	1.76424	-0.521409	-0.287382	0.425621	-0.69739	-0.812679	-1.45894	-1.79375	1.77054	0.794602	-0.0694054	0.845745	2.42684	2.6079	-0.599735	2.96285
	41.4	2.0576	-0.491762	-0.337219	0.398198	-0.806618	-0.517122	-1.5938	-1.87933	1.79361	0.698566	-0.239731	1.36944	2.6396	2.39541	-1.20422	3.00697
	41.5	1.9346	-0.695271	-0.350066	0.295426	-0.713311	-0.571211	-1.60693	-1.91578	1.70307	0.630537	-0.303434	1.32444	2.30712	1.63186	-0.817054	2.70795
	41.6	1.99266	-0.489435	-0.458223	-0.113195	-0.679209	-0.891529	-1.55822	-1.89264	1.83466	0.638868	-0.413787	1.5018	1.79142	2.34691	-0.368207	2.49498
	41.7	1.84673	-0.388649	-0.548259	0.0422081	-0.427016	-0.769655	-1.55896	-1.99293	2.21403	0.393977	-0.49649	1.57747	2.00977	2.2923	-0.664681	2.33214
	41.8	1.98267	-0.297478	-0.552693	-0.055751	-0.416622	-0.873347	-1.40807	-1.80495	2.22014	0.367674	-0.542513	1.36485	2.02296	2.35247	-1.10113	1.83421
	41.9	2.05846	-0.328168	-0.554015	0.0523493	-0.472327	-0.762621	-1.56903	-1.68943	2.38115	0.241563	-0.331927	1.05566	2.58907	2.36094	-1.11952	2.06571
	42	1.98029	-0.340732	-0.54345	-0.153825	-0.478051	-0.959594	-1.51759	-1.66238	2.12095	0.570239	-0.299304	0.412929	3.91132	1.76513	-1.0593	2.19343
	42.1	2.14582	-0.552451	-0.603136	0.148508	-0.640976	-0.770956	-1.39008	-1.72087	2.17756	0.604927	-0.186642	0.49449	4.50107	1.96598	-1.01557	2.38619
	42.2	2.20879	-0.389443	-0.707842	-0.0281892	-0.680106	-0.973084	-1.27769	-1.74299	1.97507	0.580832	-0.15722	0.227346	5.67311	2.09903	-1.05022	1.5711
	42.3	2.27357	-0.378729	-0.759852	-0.0625769	-0.727007	-0.478818	-1.25846	-1.70773	2.10886	1.19249	0.00764445	-0.148099	7.09746	2.31833	-1.41852	2.14966
	42.4	2.2426	-0.385139	-0.854476	0.128077	-0.774039	-0.68953	-1.25752	-1.74262	1.97778	1.39133	0.0522989	-0.405263	6.82981	1.07579	-0.838637	2.38508
	42.5	2.21447	-0.288771	-0.870385	0.0642382	-0.784942	-0.438388	-1.2776	-1.78138	2.06627	1.09524	-0.0344305	-0.131577	6.72277	2.19249	-1.02612	2.54158
	42.6	2.27776	-0.181755	-0.920791	0.0327762	-0.860364	-0.832158	-1.3772	-1.93986	1.96356	1.13096	-0.100132	-0.394337	6.20718	1.91653	-1.118	2.25296
	42.7	2.22205	-0.00424301	-0.958511	0.0845133	-0.736605	-0.990242	-1.53943	-2.04241	1.85473	1.17151	-0.138056	-0.139487	5.52863	1.89199	-0.532646	2.13419
	42.8	2.23655	-0.150578	-1.02898	0.240446	-0.801777	-1.22209	-1.2797	-2.01183	1.82988	1.15665	-0.166734	0.646152	5.71498	2.42575	-1.55331	1.78745
	42.9	2.39367	-0.221825	-1.07631	0.0264248	-0.758203	-0.873366	-1.46907	-1.8603	1.76142	1.32293	-0.300125	0.513243	5.78676	2.15134	-1.24357	1.3099
	43	2.2217	-0.152172	-1.10025	-0.0199874	-0.942466	-1.12914	-1.46567	-1.8968	1.87979	0.901871	-0.354593	0.836604	5.9926	2.24947	-1.39072	1.17845
	43.1	2.18387	-0.294575	-1.03721	-0.0882218	-0.969905	-0.871461	-1.46154	-1.71535	1.88099	1.18984	-0.536228	0.691686	5.68033	1.72699	-1.10484	1.08234
	43.2	2.09996	-0.00680941	-1.10954	-0.309799	-0.892799	-0.704387	-1.39361	-1.76449	1.82964	0.973495	-0.604804	0.475413	5.3409	1.7769	-1.05447	0.743636
	43.3	2.11339	-0.201883	-1.09427	-0.421534	-0.931914	-1.03178	-1.4962	-1.79744	1.77815	1.08267	-0.711072	0.411887	5.02163	1.53315	-0.453998	0.583933
	43.4	1.97425	-0.0191171	-1.10939	-0.477438	-1.06309	-1.04238	-1.53563	-1.72186	1.8155	1.14335	-0.806013	0.0417901	4.93174	1.26572	-0.670851	0.525318
	43.5	1.91233	-0.17613	-1.07489	-0.488939	-0.992414	-0.899308	-1.43034	-1.68315	1.70312	0.947302	-0.830874	0.47455	4.41518	1.19459	0.0445475	0.410858
	43.6	1.89165	-0.294182	-1.11314	-0.514231	-1.04332	-1.05208	-1.50012	-1.7415	1.77638	0.797051	-0.915258	0.278272	3.86468	1.11772	-0.400792	0.702165
	43.7	2.02709	-0.211065	-1.07597	-0.609475	-1.11359	-0.563282	-1.4666	-1.74918	1.77036	0.800788	-1.00064	0.301572	3.70767	1.17021	0.0253517	0.256982
	43.8	2.06091	-0.312454	-1.0586	-0.54656	-1.0083	-0.889243	-1.46298	-1.82813	1.6072	0.584257	-0.860577	0.358037	3.3867	1.39828	0.215516	0.616207
	43.9	2.02254	-0.513615	-1.06976	-0.679212	-1.08439	-0.785814	-1.62254	-1.79139	1.49954	0.864133	-1.0471	0.411347	3.26405	0.948623	0.203536	0.552026
	44	1.9745	-0.442719	-1.07898	-0.896183	-1.05893	-0.759985	-1.55817	-1.74176	1.37665	0.73793	-1.09328	0.333169	3.77575	1.09524	-0.621258	0.456583
	44.1	2.01232	-0.40861	-1.05865	-0.574093	-1.077	-0.962737	-1.68358	-1.86324	1.33987	0.796783	-1.1606	0.684822	3.12418	1.12362	-0.611128	-0.0236667
	44.2	1.84611	-0.523999	-0.962077	-0.716637	-1.01108	-0.962435	-1.73741	-1.90174	1.28134	0.83312	-1.05421	0.558949	3.66263	0.993492	-0.113588	0.175944
	44.3	1.878	-0.633291	-0.949247	-0.720697	-1.09648	-0.968384	-1.62816	-1.9324	1.21841	0.487532	-0.98157	0.56573	4.35774	0.926103	-0.742427	-0.0789286
	44.4	1.88813	-0.639034	-0.988961	-0.413505	-0.964695	-1.07737	-1.53068	-1.86749	1.23699	0.505955	-0.604988	0.362039	3.51237	1.26643	-0.441539	0.338755
	44.5	1.94616	-0.595748	-0.97741	-0.386886	-1.07845	-0.940189	-1.60688	-1.90863	1.33921	0.491332	-0.293307	0.105713	3.39594	0.956296	-0.672793	0.199405
	44.6	1.98332	-0.514972	-0.935121	-0.280343	-1.10691	-1.06177	-1.53586	-1.92524	1.37915	0.518307	-0.0851862	-0.0969528	2.66318	0.732335	-0.617822	0.15915
	44.7	1.89397	-0.361046	-0.882579	-0.272522	-1.08673	-1.59143	-1.56096	-1.81616	1.34972	0.649769	0.0361704	-0.130642	3.80233	0.860015	-0.760213	0.202465
	44.8	2.05657	-0.228811	-0.942269	-0.303788	-1.05566	-1.32794	-1.59608	-1.8083	1.15886	0.313548	0.205125	-0.546303	4.89552	0.811944	-0.880722	0.215147
	44.9	2.10327	0.0275538	-0.987909	-0.179493	-0.88374	-1.46199	-1.72448	-1.88219	1.05963	0.468593	0.0537206	-0.194918	4.72991	0.415826	-0.552084	0.777924
	45	2.41882	0.421863	-0.990155	-0.13626	-0.846433	-0.844965	-1.46256	-1.84764	0.913282	0.565243	0.139946	-0.265401	5.70741	0.483977	-0.456932	0.451811
	45.1	2.38074	0.297179	-0.909527	-0.0935971	-0.914568	-1.04236	-1.71707	-1.94182	0.916898	1.10866	0.273039	-0.129141	5.3382	1.04875	-0.483617	1.0851
	45.2	2.53255	0.348983	-0.922022	-0.0676253	-0.841871	-1.07584	-1.79506	-1.94575	0.748396	1.52004	0.36481	-0.535948	5.20454	0.776208	-0.327473	0.676822
	45.3	2.39048	0.304982	-0.902674	-0.153637	-0.787205	-0.98691	-1.75322	-1.89951	0.646003	1.73019	0.550609	-0.148919	6.23991	0.16708	-0.0791577	0.852008
	45.4	2.2764	0.287081	-1.00605	-0.268692	-0.622102	-1.54515	-1.80898	-1.96617	0.656678	1.96274	0.56027	-0.239781	6.87658	1.47205	-0.661203	0.881017
	45.5	2.19435	0.261466	-0.981661	-0.204738	-0.729136	-1.35837	-1.79156	-1.95307	0.870848	2.19453	0.486834	-0.617665	6.49875	1.26508	-0.157652	1.15981
	45.6	1.98491	0.0562973	-1.03368	-0.104353	-0.791744	-0.929373	-1.81973	-1.94655	0.96669	2.11191	0.244308	-0.532348	7.00514	1.7995	-0.502078	0.519516
	45.7	1.91048	0.0823658	-1.07062	-0.323468	-0.771211	-1.70852	-1.74098	-1.87389	1.08485	2.03742	0.2543	-0.284447	6.24551	1.76669	0.126928	0.58072
	45.8	1.85592	-0.114032	-1.09314	-0.533292	-0.784136	-0.877757	-1.7422	-1.87864	0.989407	2.51244	0.214808	-0.764561	6.85234	1.22068	0.0750442	0.343401
	45.9	1.80915	-0.144321	-1.0799	-0.381154	-0.626852	-1.44528	-1.74064	-1.89333	0.938365	2.53116	-0.0566754	-0.502823	6.75922	0.849684	-0.455478	0.421285
	46	1.98544	-0.210152	-1.05352	-0.451971	-0.75054	-1.50256	-1.68983	-1.84682	0.963983	2.83712	-0.14647	-0.923793	5.55615	1.41729	0.0106684	0.0948313
	46.1	1.88391	-0.388725	-1.06555	-0.617075	-0.721398	-1.05972	-1.85067	-1.71773	0.942663	2.98051	-0.220973	-0.766238	5.27279	1.3202	0.1903	0.232185
	46.2	1.80786	-0.328476	-1.03499	-0.607701	-0.720522	-1.16818	-1.7062	-1.71495	0.845105	2.95454	-0.200407	-0.949498	4.91409	1.64299	-0.267351	0.0941371
	46.3	1.99364	-0.320362	-1.06428	-0.712257	-0.771556	-1.33157	-1.57339	-1.74341	0.731523	2.96838	-0.370314	-0.919221	4.4383	1.47046	0.353014	-0.333489
	46.4	1.83108	-0.0640332	-1.03491	-0.496285	-0.621647	-1.22601	-1.6512	-1.70953	0.610224	2.83328	-0.226007	-1.13682	3.91658	1.87995	-0.821216	-0.222325
	46.5	1.85303	-0.0454112	-1.1159	-0.590104	-0.639346	-0.981694	-1.71831	-1.76379	0.605661	2.79723	-0.24872	-1.05676	3.59521	1.71777	-0.105344	0.126246
	46.6	1.75034	-0.219111	-0.985424	-0.591669	-0.458881	-1.17157	-1.57027	-1.7464	0.514227	2.77661	-0.379811	-1.18055	3.37352	1.56514	0.0209377	0.230983
	46.7	1.77067	-0.179573	-0.89856	-0.526734	-0.420907	-0.765048	-1.59098	-1.66111	0.466494	2.41967	-0.348215	-1.29989	3.24123	1.88615	0.305357	0.321738
	46.8	1.69658	-0.278989	-0.862534	-0.423724	-0.433588	-1.45589	-1.71945	-1.69601	0.357023	2.26198	-0.248112	-1.31339	3.3524	2.15142	-0.0559217	0.430956
	46.9	1.55532	-0.408496	-0.766654	-0.41852	-0.461459	-1.48444	-1.69768	-1.6818	0.365061	2.45632	-0.197209	-1.62308	3.11571	1.62852	0.593248	0.237389
	47	1.43883	-0.394309	-0.707419	-0.225136	-0.537894	-1.31539	-1.67077	-1.62672	0.30335	2.37142	-0.0937495	-1.54511	2.79162	2.54764	0.585359	0.481359
	47.1	1.53993	-0.294711	-0.770087	-0.199159	-0.362323	-1.14089	-1.75745	-1.74976	0.270861	2.33168	0.108126	-1.60982	2.66843	2.19174	0.813708	0.412294
	47.2	1.4517	-0.298676	-0.750555	-0.0559647	-0.544346	-1.17975	-1.76069	-1.74841	0.191818	1.66223	0.383762	-1.45602	2.77643	3.0376	0.544044	0.555085
	47.3	1.57858	-0.543367	-0.686093	-0.362857	-0.439533	-1.16073	-1.58288	-1.92638	0.297016	1.69308	0.725817	-1.3155	2.44229	2.01522	0.446807	0.317259
	47.4	1.65557	-0.500203	-0.598467	-0.40021	-0.585072	-1.59284	-1.80429	-1.75031	0.112494	1.25604	0.822592	-1.27866	2.16525	2.47387	0.515708	0.663571
	47.5	1.64554	-0.292313	-0.520177	-0.565172	-0.52368	-0.821079	-1.62027	-1.79676	0.114635	1.19795	0.74247	-0.90983	1.40586	1.95184	0.904772	0.327092
	47.6	1.78213	-0.257258	-0.518004	-0.536843	-0.481828	-0.491156	-1.73162	-1.91938	0.0152	1.24536	0.54882	-0.573874	2.00529	2.63404	1.07927	0.318548
	47.7	1.99695	-0.0276972	-0.46563	-0.726634	-0.712964	-0.658571	-1.81562	-1.7748	0.0823519	1.03717	0.343883	-0.572808	1.14006	2.45894	0.859216	0.319038
	47.8	2.14113	0.419588	-0.531789	-0.761253	-0.74337	-0.808184	-1.63014	-1.91995	0.0486126	0.994637	0.219204	-0.526409	1.25013	2.43658	0.956403	0.416029
	47.9	2.11367	0.324495	-0.522225	-0.692794	-0.879865	-1.32399	-1.72418	-1.91551	-0.0265147	0.945202	0.0541588	-0.404073	1.32832	1.85945	0.974256	0.944467
	48	2.08861	0.35352	-0.552632	-0.728059	-0.815723	-1.09674	-1.73822	-1.93864	-0.25664	0.977288	-0.0790679	-0.85445	1.19342	2.73715	0.0597932	1.9713
	48.1	1.97237	0.484835	-0.712038	-0.829724	-0.860851	-1.30812	-1.6897	-1.90526	-0.129891	0.721361	-0.130326	-0.521971	1.21767	2.31304	0.448947	1.76481
	48.2	1.92675	0.363346	-0.771759	-0.521857	-0.953625	-1.65066	-1.75205	-1.85704	-0.276143	0.423254	-0.256226	-0.697068	1.07545	3.0138	0.198508	1.91349
	48.3	1.72494	0.123223	-0.878249	-0.645759	-0.907662	-1.44343	-1.74809	-1.72442	-0.24818	0.422875	-0.197076	-0.932423	1.51823	2.63199	0.286545	1.785
	48.4	1.83043	0.262615	-0.883344	-0.66203	-1.10478	-1.22696	-1.74051	-1.68942	-0.32297	0.232043	0.0576458	-1.09448	1.0573	3.08496	0.418985	1.72936
	48.5	1.75789	-0.000302072	-0.93383	-0.779728	-1.12583	-1.25698	-1.50814	-1.66235	-0.273439	0.45423	0.172351	-1.29334	1.40626	3.26893	-0.521721	1.56529
	48.6	1.91657	0.204259	-0.950291	-0.77571	-1.25792	-0.863424	-1.59727	-1.58005	-0.356532	0.0984553	0.173057	-1.36243	1.15383	2.83472	-0.241263	1.72027
	48.7	1.88177	0.00424928	-0.832734	-1.06777	-1.26302	-1.2172	-1.54683	-1.66783	-0.288951	0.262508	0.0356075	-1.51828	1.10197	2.70093	-0.699331	1.80649
	48.8	1.88865	0.00494192	-0.699187	-0.808372	-1.26465	-0.650842	-1.51512	-1.69594	-0.401897	0.0732293	0.00363473	-1.40195	0.551642	2.54881	-0.331738	1.31585
	48.9	1.78992	-0.226257	-0.574092	-0.918979	-1.2116	-0.839811	-1.54851	-1.70763	-0.552019	0.486259	-0.234364	-1.57607	1.07407	2.49949	-0.480317	1.60585
	49	1.88227	-0.0087532	-0.586962	-1.05699	-1.20779	-0.558538	-1.72529	-1.62579	-0.379092	0.42038	-0.271312	-1.40355	0.349931	2.56977	-0.360585	1.51772
	49.1	1.68485	-0.115516	-0.643292	-1.08673	-1.04648	-0.652536	-1.69303	-1.82581	-0.536123	0.386683	-0.420259	-1.20576	0.52697	3.39184	-0.587062	1.35518
	49.2	1.55826	-0.225713	-0.667094	-0.962519	-1.27378	-0.859145	-1.5621	-1.77839	-0.436306	0.713931	-0.444301	-1.3471	0.300245	2.46412	-0.144381	1.34132
	49.3	1.58476	-0.408971	-0.666136	-1.14954	-1.02771	-1.21737	-1.37249	-1.9713	-0.439968	0.580501	-0.448629	-1.00027	0.0960355	3.24231	-0.519	1.07969
	49.4	1.49079	-0.246345	-0.698845	-0.938565	-1.13921	-1.44552	-1.32998	-1.97957	-0.529682	0.784228	-0.563526	-1.21271	0.160151	2.96699	-0.49341	1.04242
	49.5	1.43865	-0.28186	-0.69022	-0.921998	-0.967063	-1.17483	-1.33559	-1.80446	-0.517552	1.2207	-0.676194	-1.43294	0.148394	2.71007	-0.760677	1.06569
	49.6	1.40932	-0.42088	-0.691889	-1.11183	-0.968594	-1.63165	-1.35294	-1.92838	-0.511224	1.37405	-0.758513	-1.32984	0.32807	3.48157	-0.405946	1.30015
	49.7	1.31794	-0.355308	-0.638624	-0.957721	-0.949752	-1.65996	-1.30884	-1.81482	-0.6132	1.33952	-0.777184	-1.43435	0.0367602	3.63981	-0.857887	0.558382
	49.8	1.35679	-0.524314	-0.599567	-0.869589	-1.06106	-1.63358	-1.35097	-1.86385	-0.553683	0.899163	-0.826083	-1.6283	-0.00346288	2.85648	-0.410089	0.663898
	49.9	1.40395	-0.552267	-0.629127	-0.851426	-1.04333	-1.25002	-1.27784	-1.84811	-0.684893	0.861496	-0.802944	-1.32678	-0.629847	3.4578	-0.716759	0.674883
	50	1.41658	-0.620799	-0.680578	-0.674127	-1.19549	-1.26876	-1.338	-1.80985	-0.631412	0.793549	-0.836938	-1.56687	-0.799086	2.91702	-0.512929	0.339908
	50.1	1.29468	-0.525152	-0.691216	-0.684524	-1.20728	-1.21129	-1.40466	-1.78908	-0.66903	0.490842	-0.822572	-1.73686	-0.406341	2.67378	-0.149557	0.0752545
	50.2	1.33015	-0.773632	-0.786839	-0.777446	-1.16511	-1.42288	-1.43095	-1.9175	-0.715304	0.568708	-0.729072	-1.68207	-0.45918	2.44079	-0.819688	0.216992
	50.3	1.13835	-0.658907	-0.762206	-0.565962	-1.15178	-0.993665	-1.31895	-1.79106	-0.740288	0.567963	-0.800148	-1.65316	-0.688851	1.63229	-0.677232	-0.0302158
	50.4	1.18548	-0.67627	-0.768757	-0.414772	-1.16872	-0.879524	-1.56572	-1.85224	-0.756115	0.51219	-0.781244	-1.87203	-0.11024	2.2366	-0.937917	-0.19054
	50.5	1.03303	-0.625778	-0.824889	-0.201959	-1.23591	-0.773232	-1.42777	-1.71937	-0.840298	0.442202	-0.80607	-1.65163	0.069263	1.84076	-0.432846	-0.083809
	50.6	1.08502	-0.913681	-0.86233	-0.0758363	-1.25924	-0.715916	-1.40261	-1.91684	-0.707285	0.212273	-0.756596	-1.70185	-0.0406087	2.71578	-1.10406	0.0326656
	50.7	1.23892	-0.69846	-0.822416	0.300327	-1.21327	-0.720157	-1.40099	-1.77465	-0.856337	0.022152	-0.809866	-1.99887	0.40436	2.87112	-0.633597	0.161561
	50.8	1.18452	-0.656353	-0.851317	0.0461437	-1.31037	-0.744708	-1.50388	-1.68161	-0.827924	-0.088877	-0.796472	-1.79901	-0.0487458	3.35984	-0.56275	-0.241859
	50.9	1.17604	-0.781108	-0.810444	0.247296	-1.44039	-0.721706	-1.49841	-1.80512	-0.781499	-0.205228	-0.825648	-1.92289	-0.192323	2.97409	-0.469323	0.287976
	51	1.26525	-0.75097	-0.714677	0.426174	-1.67442	-0.573488	-1.43545	-1.82189	-0.79732	-0.0490513	-0.795333	-1.83254	-0.346636	2.52555	0.0648173	-0.0409595
	51.1	1.23069	-0.69552	-0.770388	0.223508	-1.45174	-0.464593	-1.5411	-1.69044	-0.754817	-0.245994	-0.772943	-1.96911	-0.318148	3.11222	-0.348184	-0.421756
	51.2	1.28826	-0.641765	-0.789682	-0.0286198	-1.62592	-1.11278	-1.4671	-1.57012	-0.813614	-0.261253	-0.82925	-1.92152	-0.307768	3.1608	-0.409844	-0.41658
	51.3	1.16618	-0.7422	-0.808163	0.129655	-1.53156	-1.02398	-1.52425	-1.60424	-0.862045	-0.212253	-0.836538	-1.92878	-1.16777	2.81824	-0.268643	-0.189471
	51.4	1.24099	-0.455658	-0.832708	0.135763	-1.63225	-0.533613	-1.47085	-1.61684	-0.725144	-0.197298	-0.925559	-1.96024	-0.451836	2.06138	-0.599931	0.182522
	51.5	1.21047	-0.491341	-0.835973	0.0832284	-1.48873	-0.969883	-1.42603	-1.68439	-0.8092	-0.349423	-0.904714	-1.83913	-0.791613	3.40163	-0.730086	0.242865
	51.6	1.0842	-0.532412	-0.870134	-0.158586	-1.59825	-0.900618	-1.5444	-1.5178	-0.861172	-0.316856	-0.930125	-2.00432	-0.786816	2.86974	-0.428715	0.383396
	51.7	1.02086	-0.719329	-0.894984	-0.248277	-1.48761	-0.364622	-1.60593	-1.45946	-0.906116	-0.38784	-0.926777	-2.08974	-0.855019	3.15909	-0.831319	0.184419
	51.8	0.942337	-0.581778	-0.938343	0.057246	-1.28357	-0.40681	-1.58284	-1.52154	-0.779965	-0.499601	-0.935967	-2.07968	-0.593702	3.26337	-1.45642	0.236247
	51.9	0.801971	-0.708963	-0.953337	-0.235436	-1.13525	-0.297213	-1.55845	-1.50873	-0.72856	-0.457665	-0.97912	-2.20261	-1.14857	3.32087	-0.535688	0.0694272
	52	0.889418	-0.527047	-0.936409	-0.449961	-1.00529	-0.0950051	-1.58906	-1.42514	-0.778717	-0.22205	-0.884604	-2.05336	-0.982862	2.59971	-0.83164	0.256538
	52.1	0.931067	-0.498486	-0.987643	-0.273976	-1.13876	0.142632	-1.29603	-1.5268	-0.756473	-0.520879	-0.911427	-1.92426	-0.758659	3.44725	-0.186476	-0.19454
	52.2	0.848995	-0.672466	-0.903213	-0.609142	-0.883424	0.0579703	-1.36135	-1.45084	-0.608398	0.200255	-0.870179	-2.24888	-0.186487	3.07667	-0.484003	-0.508099
	52.3	0.917612	-0.579885	-0.965882	-0.443704	-1.0252	-0.016735	-1.40255	-1.50994	-0.593165	0.273928	-0.841123	-2.19846	1.26899	1.66475	-0.906414	-0.444227
	52.4	0.870123	-0.680162	-0.937544	-0.38654	-1.07346	0.156285	-1.43534	-1.4692	-0.586855	0.311898	-0.788402	-2.23534	3.12863	2.35222	-0.696821	-0.351415
	52.5	0.845742	-0.805565	-0.915191	-0.60143	-1.16166	0.302463	-1.2862	-1.39412	-0.679545	0.449532	-0.878432	-2.21947	4.12041	1.36746	-1.13422	-0.793677
	52.6	0.859392	-0.392004	-0.940523	-0.555706	-1.17429	0.247185	-1.31233	-1.50003	-0.801213	0.441592	-0.8225	-1.98523	4.1144	1.3154	-1.11066	-0.415076
	52.7	0.799696	-0.399722	-0.952841	-0.514277	-1.2828	0.0246895	-1.12596	-1.35969	-0.636821	0.40296	-0.881077	-2.32815	4.49198	1.83817	-0.929997	-0.107473
	52.8	1.12542	-0.321457	-0.906583	-0.465076	-1.2986	0.40674	-1.06734	-1.3728	-0.819154	0.386977	-0.894758	-1.77756	3.85288	1.90309	-0.317956	-0.299604
	52.9	1.18132	-0.23954	-0.918595	-0.79152	-1.23974	0.469504	-1.03593	-1.25978	-0.800325	0.449221	-0.782445	-1.99018	3.16005	1.92149	-0.147911	-0.0611398
	53	1.30554	-0.400333	-0.83195	-0.691042	-1.29314	0.523652	-0.922344	-1.2299	-0.859152	0.137504	-0.877705	-1.76489	3.80523	1.9299	-0.601053	-0.149207
	53.1	1.20857	-0.464604	-0.840615	-0.783974	-1.43835	0.381993	-1.04376	-1.26424	-0.841456	0.105555	-0.862172	-1.87196	5.26616	2.39171	-0.211263	-0.275533
	53.2	1.20817	-0.610455	-0.78661	-0.81291	-1.34897	0.358211	-1.1081	-1.32744	-0.898678	0.162431	-0.778154	-1.96392	4.90333	1.98246	-0.0463532	-1.13328
	53.3	1.23875	-0.524206	-0.805064	-0.87672	-1.35146	0.326207	-1.13508	-1.22342	-0.825159	-0.015624	-0.832587	-1.83535	4.94773	1.7114	-0.401607	-0.45644
	53.4	1.31053	-0.38834	-0.770475	-0.759281	-1.18428	0.314495	-1.05107	-1.41482	-0.949511	0.165972	-0.822663	-1.72833	5.11918	1.53833	-0.228976	-1.21483
	53.5	1.21526	-0.496004	-0.737149	-0.998029	-1.11337	0.520586	-1.35199	-1.34888	-0.941756	0.250591	-0.744383	-1.90002	4.82339	1.98561	-0.552445	-1.19425
	53.6	1.18058	-0.585304	-0.682964	-1.00642	-0.923432	0.000846005	-1.26654	-1.38797	-0.969427	0.546636	-0.708454	-1.83561	5.20214	1.41062	-0.395045	-1.5421
	53.7	1.24145	-0.728293	-0.724361	-1.01523	-0.866004	0.26062	-1.36049	-1.3167	-0.937317	0.873182	-0.818865	-1.91394	6.03387	1.14476	-1.14999	-1.29959
	53.8	1.26937	-0.699998	-0.706977	-1.00503	-0.709111	0.00608272	-1.4364	-1.4824	-1.05553	0.762874	-0.721393	-1.74662	5.73454	1.48596	-0.91264	-1.19522
	53.9	1.52704	-0.512167	-0.77522	-1.05836	-0.670192	0.00756061	-1.26799	-1.57893	-1.01045	0.606699	-0.821746	-1.87863	6.30255	1.1814	-0.800171	-0.932198
	54	1.51333	-0.635595	-0.898909	-0.88782	-0.492909	0.220363	-1.25	-1.58714	-1.05385	0.597238	-0.771141	-1.5839	6.34825	0.909081	-0.78781	-1.1514
	54.1	1.49878	-0.386798	-0.881417	-1.05528	-0.567362	0.393584	-1.32561	-1.57833	-1.05768	0.504816	-0.829201	-1.67947	6.25509	1.26194	-1.06011	-0.842175
	54.2	1.4598	-0.584735	-0.921479	-0.946628	-0.777965	-0.0231083	-1.26372	-1.5007	-0.977544	0.262689	-0.887153	-1.3493	6.44049	1.83752	-1.3557	-0.639245
	54.3	1.5028	-0.652092	-0.897794	-1.09132	-0.70915	-0.00317279	-1.32562	-1.68314	-1.03109	0.304631	-0.669041	-1.67537	7.23072	2.30604	-1.50401	-0.623362
	54.4	1.54138	-0.569356	-0.850978	-1.07511	-0.706518	-0.440353	-1.20578	-1.63013	-1.02421	0.779571	-0.419327	-1.0516	6.65011	1.50114	-1.00168	-0.13601
	54.5	1.4017	-0.750424	-0.829318	-1.01277	-0.733045	-0.170412	-1.20397	-1.78595	-1.16203	1.34127	0.016848	-0.983112	6.35988	2.35045	-1.34834	-0.532756
	54.6	1.42651	-0.750569	-0.887466	-0.879439	-0.693922	-0.772452	-1.24746	-1.83651	-1.00195	1.29977	0.430232	-0.838831	7.37101	2.90768	-0.972591	-0.151199
	54.7	1.39077	-0.790932	-0.85675	-1.17958	-0.93332	-0.222049	-1.47969	-1.79462	-1.01001	1.29589	0.743475	-0.828413	6.58001	2.03749	-1.04533	-0.357366
	54.8	1.37794	-0.58636	-0.965403	-1.28518	-0.77143	-0.693143	-1.30612	-1.90194	-1.01197	1.27992	0.924045	-0.428173	7.36861	2.71571	-1.30072	-1.06614
	54.9	1.27087	-0.768007	-1.01669	-1.31952	-0.907828	0.194811	-1.4021	-2.01865	-1.0785	1.32784	0.879264	-0.677446	7.78813	3.05166	-1.18321	-0.900961
	55	1.27445	-0.792876	-1.08551	-0.97296	-0.78626	-0.226352	-1.21541	-1.762	-1.14192	0.977303	0.932754	-0.311706	7.76447	1.9234	-0.696911	-1.10563
	55.1	1.31432	-0.861044	-1.10563	-1.22284	-1.00361	0.0302821	-1.10053	-1.85433	-1.04104	1.00112	0.725305	-0.661556	7.67765	2.40785	-1.68612	-1.16097
	55.2	1.29455	-0.880096	-1.07282	-1.06824	-1.08743	-0.709062	-1.23684	-1.79292	-1.16332	0.662991	0.593116	-0.25764	7.1747	2.45449	-1.20565	-1.27507
	55.3	1.39542	-0.933484	-1.07737	-0.963017	-1.04953	-0.190323	-1.10708	-1.79975	-1.20228	0.816632	0.414993	-0.33035	6.57152	2.12366	-0.788083	-0.540724
	55.4	1.47649	-0.827292	-1.01325	-0.755272	-0.977637	-0.589194	-1.17129	-1.91583	-1.12515	0.570998	0.229197	-0.724966	6.83348	2.73517	-1.68795	-0.711673
	55.5	1.6134	-0.784609	-1.05502	-0.724185	-0.982583	-0.301325	-1.16677	-1.85295	-0.995675	0.393881	0.00995841	-0.54588	6.51528	1.77595	-1.01822	0.225867
	55.6	1.69071	-0.758794	-0.95933	-0.859559	-1.17479	-0.610175	-1.27848	-2.00302	-0.881833	0.259485	0.244361	-0.929884	5.8287	1.94681	-1.38158	0.174539
	55.7	1.70932	-0.845378	-0.965109	-1.07864	-1.03002	-0.21233	-1.23768	-2.00911	-0.780577	0.247923	0.633167	-1.13801	5.41848	1.30879	-1.30077	0.261695
	55.8	1.831	-0.672339	-0.988566	-1.04496	-1.2289	-0.851715	-1.3388	-2.0227	-0.651039	0.193802	0.90483	-1.36909	5.22651	1.91044	-1.27944	0.614099
	55.9	1.82709	-0.979504	-0.936151	-1.09492	-1.17586	-0.622051	-1.31675	-2.03041	-0.702359	0.422514	0.9651	-1.53835	5.45882	1.7442	-1.22092	1.10434
	56	1.7793	-0.967515	-1.03932	-0.935858	-1.27056	-0.901613	-1.33951	-2.14363	-0.671312	0.668951	1.04851	-1.74489	4.6927	1.79761	-1.15221	0.935063
	56.1	1.84495	-0.95587	-0.980288	-0.898241	-1.26936	-0.00434098	-1.37077	-1.87295	-0.740003	1.06579	0.963486	-1.59305	4.32673	2.02242	-1.69778	0.400004
	56.2	2.25844	-1.08089	-1.07111	-0.724947	-1.3635	0.116936	-1.27506	-1.78927	-0.686481	1.51998	1.16439	-1.84589	4.26693	2.63227	-1.48883	0.381294
	56.3	2.38259	-1.1335	-1.11587	-0.425359	-1.1418	0.120644	-1.24614	-1.46012	-0.850864	1.85909	1.3199	-1.92051	4.32482	1.75237	-1.12577	0.179577
	56.4	2.58047	-1.26905	-1.11971	-0.541882	-1.46754	-0.080654	-1.37052	-1.5061	-0.802911	2.05834	1.47968	-1.93221	5.02444	1.99605	-1.23431	-0.175125
	56.5	2.84618	-0.985602	-1.09063	-0.606553	-1.2536	-0.584113	-1.33268	-1.43357	-0.818203	1.86848	1.51367	-1.88436	4.86744	2.43337	-0.916634	-0.209168
	56.6	2.61987	-0.984233	-1.06828	-0.447269	-1.38918	-0.992525	-1.39174	-1.513	-0.927232	1.63995	1.58612	-2.07558	4.93322	1.81312	-1.32247	-0.57983
	56.7	2.5924	-1.05859	-1.09813	-0.557138	-1.31075	-0.80469	-1.34677	-1.55398	-0.92623	1.22074	1.57741	-1.95	4.47334	1.52395	-0.114136	-0.942793
	56.8	2.50211	-0.53006	-1.06294	-0.583633	-1.38521	-1.00788	-1.438	-1.62069	-0.851607	1.1711	1.49793	-2.00412	4.02853	1.95655	-1.22005	-0.452186
	56.9	2.45442	-0.519439	-1.10576	-0.46769	-1.34015	-0.993736	-1.20502	-1.69832	-0.849366	0.940477	1.48163	-1.77575	3.52761	1.66173	-0.980283	-0.0714325
	57	2.24053	-0.668226	-1.1497	-0.738492	-1.40518	-1.29937	-1.50329	-1.62607	-0.891436	0.718393	1.31695	-1.89645	3.7538	1.85048	-0.738153	0.298931
	57.1	2.19677	-0.775116	-1.16131	-0.502391	-1.42784	-1.42165	-1.38766	-1.71466	-0.883938	0.390772	1.19096	-1.88803	3.42511	1.99039	-0.700968	0.782621
	57.2	2.02922	-0.842875	-1.16984	-0.71839	-1.41476	-1.24501	-1.35147	-1.7176	-0.931406	0.561408	0.987134	-1.67225	3.41689	2.26875	-1.17849	0.371085
	57.3	2.00427	-0.896961	-1.18607	-0.333586	-1.46673	-1.09021	-1.4377	-1.64666	-1.02595	0.394068	0.834114	-1.82406	3.22213	1.75112	-0.709421	0.751051
	57.4	2.08837	-0.882981	-1.18642	-0.750193	-1.3179	-0.824941	-1.53157	-1.6993	-0.958352	0.325255	0.580263	-1.99099	2.93273	2.56706	-1.42938	0.428969
	57.5	2.07157	-0.881986	-1.26383	-0.607591	-1.30074	-0.681401	-1.41099	-1.48513	-1.0859	0.505386	0.553537	-2.16975	2.54401	2.32816	-1.32201	0.699682
	57.6	2.30786	-0.852006	-1.29971	-0.537624	-1.2681	-1.10407	-1.49162	-1.33258	-1.14843	0.33823	0.287367	-1.81629	1.96302	2.0097	-1.33548	0.691856
	57.7	2.305	-1.12432	-1.33358	-0.399912	-1.14101	-0.840468	-1.45553	-1.3418	-1.01733	0.277044	0.186814	-2.0689	1.54782	1.53241	-0.93178	0.199263
	57.8	2.56315	-1.16751	-1.31522	-0.285989	-1.05071	-1.17274	-1.51111	-1.42739	-1.09189	0.394371	0.0107023	-1.93959	1.69398	1.70356	-1.03366	-0.300518
	57.9	2.5055	-1.15184	-1.31324	-0.366232	-1.09312	-0.825199	-1.53915	-1.40265	-0.875327	0.0984251	-0.0296173	-2.0043	2.16075	1.73888	-0.501526	-0.161198
	58	2.41115	-1.24102	-1.26303	-0.571155	-1.1804	-0.825223	-1.45652	-1.5024	-0.86813	0.127324	-0.250338	-1.82369	1.03985	1.87779	-1.02544	-0.458477
	58.1	2.44767	-1.11796	-1.34189	-0.326051	-1.07996	-1.02334	-1.49436	-1.60232	-0.879666	0.114735	-0.228009	-1.78835	1.67352	2.71687	-0.857917	-0.329615
	58.2	2.44565	-0.92001	-1.35672	-0.371244	-1.21203	-0.823802	-1.4152	-1.7258	-0.722598	0.291621	-0.25711	-2.00036	1.18512	1.92481	-0.838165	-0.528404
	58.3	2.37563	-1.07293	-1.42149	-0.309872	-0.965691	-1.29168	-1.55137	-1.62182	-0.750506	0.239831	-0.306435	-1.94908	1.26489	2.00178	-0.944684	-0.210444
	58.4	2.33057	-1.06449	-1.40427	-0.210126	-1.07384	-1.10101	-1.42133	-1.69601	-0.718319	0.108076	-0.297918	-2.14117	0.84995	2.09443	-0.920302	-0.258275
	58.5	2.54567	-1.06058	-1.4023	-0.27883	-0.976188	-1.19118	-1.35423	-1.7347	-0.799383	0.0488202	-0.237877	-1.81159	0.7076	2.21928	-0.927687	-0.0390089
	58.6	2.58385	-1.09277	-1.38186	-0.309139	-1.05559	-1.43321	-1.56652	-1.76864	-0.7157	0.00797635	-0.135399	-1.89746	0.464469	1.67709	-1.43136	0.127484
	58.7	2.52304	-0.966686	-1.37727	-0.309019	-0.910474	-1.32921	-1.53237	-1.76433	-0.76865	-0.0750185	-0.20893	-1.56423	0.629414	1.98324	-1.2187	0.329434
	58.8	2.66634	-0.89939	-1.37574	-0.533382	-0.892212	-1.01935	-1.53402	-1.8058	-0.690921	-0.20682	-0.294479	-2.04876	-0.0963157	1.85613	-0.97399	0.864431
	58.9	2.63359	-0.97586	-1.38324	-0.580637	-0.791661	-1.21155	-1.24489	-1.68035	-0.9475	0.00508167	-0.317709	-1.8334	0.146627	1.47461	-1.23842	1.20122
	59	2.60824	-0.901068	-1.37336	-0.657106	-0.560461	-1.00219	-1.33799	-1.70926	-0.8316	-0.144657	-0.354676	-1.89791	-0.602755	1.42051	-1.11588	1.4436
	59.1	2.58279	-0.977154	-1.38798	-0.716338	-0.565464	-1.13543	-1.25861	-1.72411	-0.872816	-0.229539	-0.357784	-1.82209	0.0259392	1.44369	-1.30273	1.53192
	59.2	2.61981	-0.826098	-1.41615	-0.753726	-0.465421	-1.0947	-1.60438	-1.89414	-0.884372	-0.336399	-0.382171	-1.67556	0.0803774	1.44413	-1.09414	1.36106
	59.3	2.63448	-0.899838	-1.37025	-0.807002	-0.358213	-0.951616	-1.4224	-1.80258	-0.916001	-0.0173941	-0.374345	-1.81399	0.114866	1.25506	-1.82629	1.35116
	59.4	2.55517	-0.672158	-1.36768	-0.937092	-0.210442	-0.826393	-1.53861	-1.85507	-0.814993	0.0045556	-0.354795	-1.89688	0.216351	2.51755	-0.677367	0.85288
	59.5	2.4038	-0.834855	-1.38021	-0.358717	-0.344479	-1.38923	-1.36438	-1.93947	-0.85843	0.143139	-0.218672	-1.82403	-0.298601	0.923571	-1.57147	0.446345
	59.6	2.39745	-0.849262	-1.34954	-0.572536	-0.21136	-0.796045	-1.50441	-2.07678	-0.940077	0.146418	0.0522331	-1.48149	-0.277443	1.85076	-1.25988	0.516284
	59.7	2.40317	-0.926741	-1.3141	-0.608115	-0.305067	-1.09642	-1.41385	-1.99648	-1.0661	-0.0380076	0.250021	-1.48363	0.0144208	1.29549	-1.41299	0.423131
	59.8	2.21425	-0.96035	-1.29506	-0.54671	-0.197081	-0.530522	-1.43602	-2.05311	-1.09367	-0.215373	0.160141	-1.22733	0.0564254	1.61645	-1.62406	-0.182383
	59.9	2.1953	-0.94905	-1.23929	-0.623423	-0.0237815	-0.952638	-1.61516	-1.96647	-1.0574	-0.122104	0.122055	-1.09162	-0.642406	1.57144	-1.69364	0.0269432
	60	2.05559	-0.873399	-1.24991	-0.741433	-0.0499941	-0.340374	-1.38773	-2.04236	-1.10289	-0.258675	0.0342195	-0.799962	-0.417988	1.02302	-1.53758	-0.242903

## Sheet: A_OSC_GCaMP6s_FedNCD_Heatmap
	Extended Data Figure 6 a) Changes in MSVGLUT2 neuronal activity induced by start of food (NCD) odour exporsure in fed lean male mice displayed as heatmap [zscore]
	Control										NCD Odours
		Mice										Mice
		1	2	3	4	5	6	7	8			1	2	3	4	5	6	7	8
	-10	-0.607891	-0.842322	-0.499906	-0.258961	0.0936121	-0.841454	-0.752963	-0.287472		-10	-1.0691	0.167444	0.2751	-1.29376	-0.0336524	-0.370106	-0.832799	-0.792119
	-9.9	-0.692266	-1.01272	-0.605062	-0.130378	0.101166	-0.972512	-0.625739	-0.201808		-9.9	-1.02657	0.143401	0.36254	-1.32332	0.0204044	-0.335713	-0.930981	-1.20107
	-9.8	-0.535582	-0.943379	-0.657391	-0.191391	0.150624	-0.91832	-0.504851	-0.32754		-9.8	-0.940731	0.137253	0.495586	-1.24145	0.0507468	-0.292635	-0.748234	-0.853729
	-9.7	-0.661582	-0.971748	-0.722338	-0.231757	0.282545	-0.841906	-0.709972	-0.360739		-9.7	-1.028	-0.136058	0.365574	-1.28716	-0.329859	-0.470728	-0.485813	-1.17791
	-9.6	-0.544949	-0.741629	-0.810466	-0.313518	0.422164	-0.531592	-0.725535	-0.459332		-9.6	-0.985729	-0.0836859	0.334047	-1.12287	-0.488339	-0.459598	-0.790147	-1.10127
	-9.5	-0.605479	-0.608151	-0.785305	-0.43752	0.442301	-0.789709	-0.441304	-0.578444		-9.5	-0.961274	0.00209201	0.152346	-1.13529	-0.441135	-0.172754	-0.802235	-0.511247
	-9.4	-0.599247	-0.366584	-0.755664	-0.388061	0.292656	-0.203845	-0.658458	-0.355282		-9.4	-1.03504	-0.148507	-0.0139925	-0.771626	-0.460924	-0.0114688	-0.441352	0.65881
	-9.3	-0.537054	-0.184504	-0.734783	-0.650101	0.253274	-0.236546	-0.665079	-0.379482		-9.3	-1.0152	-0.253443	-0.130499	-0.331379	-0.243895	0.812125	-0.492968	1.12317
	-9.2	-0.660542	-0.0164495	-0.642454	-0.687068	0.0440635	-0.0698808	-0.745713	-0.325826		-9.2	-1.09736	-0.0844235	-0.226807	0.15555	-0.508492	0.153105	-0.874919	1.42625
	-9.1	-0.424084	0.0356742	-0.602569	-0.67071	-0.0289337	-0.353887	-0.853566	-0.125112		-9.1	-1.20466	-0.326622	-0.366868	-0.103449	-0.618922	0.23739	-1.24866	1.33535
	-9	-0.485659	-0.107803	-0.430346	-0.651305	-0.0281498	-0.135626	-0.561214	-0.117468		-9	-1.05938	-0.463998	-0.463094	-0.0598928	-0.658492	0.181889	-1.23773	1.94074
	-8.9	-0.594302	-0.158876	-0.278363	-0.740294	0.101963	0.027616	-0.872829	0.0381936		-8.9	-1.06333	-0.265967	-0.511987	-0.151333	-0.579821	0.47719	-0.837047	2.21185
	-8.8	-0.543465	-0.28999	-0.305279	-0.931659	0.230361	-0.543943	-0.674014	-0.0514017		-8.8	-1.1685	-0.205227	-0.618802	-0.0146115	-0.866728	-0.343468	-0.825378	2.32095
	-8.7	-0.551176	-0.33012	-0.384808	-0.805131	0.34792	-0.389126	-0.762358	0.116082		-8.7	-0.989787	-0.276112	-0.684742	-0.239081	-0.585587	0.105998	-0.493951	2.4581
	-8.6	-0.589441	-0.16657	-0.481783	-0.952071	0.536922	-0.706392	-0.803729	0.0344632		-8.6	-1.03541	-0.342932	-0.73086	-0.2161	-0.412565	-0.410512	-0.853797	2.4996
	-8.5	-0.532598	-0.252936	-0.445643	-0.96292	0.629246	-0.800164	-0.861902	0.274359		-8.5	-0.900654	0.0179394	-0.765063	0.350279	-0.39194	-0.314707	-0.632567	2.54489
	-8.4	-0.535922	-0.0419052	-0.517649	-0.984039	0.648283	-0.721494	-0.852886	0.12811		-8.4	-0.971366	-0.114474	-0.872948	0.892686	-0.634179	0.001141	-1.03181	2.5439
	-8.3	-0.329326	-0.167415	-0.505017	-1.04634	0.613925	-0.655279	-0.856646	0.217448		-8.3	-0.949419	-0.139705	-0.969029	1.18745	-0.485749	-0.205059	-0.55182	2.2893
	-8.2	-0.341075	-0.134799	-0.435355	-1.06518	0.536264	-0.671182	-0.691818	0.0644397		-8.2	-1.0199	-0.0418742	-0.946084	1.31389	-0.441517	0.271198	-0.455178	2.64644
	-8.1	-0.250706	-0.0895826	-0.383388	-1.02229	0.337741	-0.608114	-0.729664	0.174718		-8.1	-0.985505	-0.157174	-0.965069	1.13769	-0.596663	-0.00838133	-0.134127	2.41412
	-8	0.0114068	0.101319	-0.423084	-1.18462	0.297985	-0.425995	-0.855093	0.151352		-8	-0.839422	0.0892777	-0.927616	1.03531	-0.273481	0.824584	-0.659932	3.26562
	-7.9	-0.0378758	0.0904733	-0.490908	-0.895204	0.346289	-0.307897	-0.760672	0.165966		-7.9	-0.872274	0.257488	-0.917617	0.913753	-0.708004	0.15109	-0.614432	3.684
	-7.8	0.138681	0.115128	-0.487535	-0.743958	0.480102	-0.177801	-0.711581	0.0424324		-7.8	-0.654519	0.398241	-0.85383	0.914778	-1.05244	0.0881856	-0.588671	3.97916
	-7.7	0.112404	-0.335323	-0.477546	-0.634311	0.346951	-0.279969	-0.824956	0.12399		-7.7	-0.62533	0.643605	-0.863016	0.851273	-0.92524	0.677023	-0.847414	3.93836
	-7.6	0.0819866	-0.207523	-0.130058	-0.723049	0.299098	-0.287522	-0.67556	0.0583171		-7.6	-0.48	0.579011	-0.847964	0.483617	-0.98409	-0.227641	-0.542057	4.23559
	-7.5	0.101239	-0.322631	-0.044768	-0.546363	0.597894	-0.562115	-0.672449	0.113964		-7.5	-0.680672	0.469397	-0.941529	1.09361	-1.02877	-0.475822	-1.79905	3.97887
	-7.4	0.0854707	-0.0757782	-0.108326	-0.725772	0.572684	-0.301836	-0.470879	0.0782051		-7.4	-0.494239	0.520217	-0.966745	1.73668	-0.643952	-0.669719	-0.890592	3.45768
	-7.3	0.108115	0.035417	-0.288255	-0.572713	0.501036	-0.531136	-0.571966	0.198661		-7.3	-0.619673	0.313511	-0.968621	1.9491	-0.606382	-0.204448	-1.27812	3.05632
	-7.2	-0.104765	-0.0438413	-0.279736	-0.207383	0.469081	-0.203814	-0.597789	0.170374		-7.2	-0.56846	0.190986	-1.06373	1.9946	-1.06459	-0.3318	-1.40856	2.20084
	-7.1	-0.158817	0.195481	-0.221626	-0.0194609	0.408955	-0.141669	-0.251162	0.435959		-7.1	-0.534445	0.243163	-1.14182	2.16257	-1.43462	0.329987	-0.871856	2.07829
	-7	-0.0209713	0.261092	-0.105833	0.181444	0.20455	-0.605128	-0.582063	0.481771		-7	-0.411958	0.127399	-1.17016	1.94627	-1.23917	0.516909	-0.916822	2.08717
	-6.9	-0.199204	0.250952	-0.0231003	-0.00844118	0.280257	-0.334643	-0.293962	0.366476		-6.9	-0.445142	0.0315337	-1.13758	1.72886	-1.67293	0.175367	-1.24086	1.98173
	-6.8	-0.0405661	0.264501	-0.11111	-0.0308616	0.159172	-0.398401	-0.26937	0.33937		-6.8	-0.528101	0.105687	-1.20923	1.774	-1.76696	-0.423457	-1.18959	1.92058
	-6.7	-0.156718	0.31535	-0.258849	-0.229692	-0.0447179	-0.382807	-0.191709	0.21275		-6.7	-0.436786	0.0793214	-1.19067	1.6754	-1.28142	0.495151	-1.02229	2.02205
	-6.6	-0.126597	0.158282	-0.221397	-0.252965	0.00242495	-0.059213	0.0967748	0.134237		-6.6	-0.417364	-0.0100027	-1.26424	1.44887	-1.04405	0.128097	-0.977678	1.80216
	-6.5	-0.164678	-0.0114505	-0.176002	0.245715	0.0456799	-0.551827	0.127917	0.123511		-6.5	-0.279648	-0.162686	-1.26478	1.06272	-1.34825	0.16177	-0.64953	1.48007
	-6.4	-0.146746	0.00240834	-0.0803691	0.687937	-0.198301	-0.195082	0.0442578	0.150101		-6.4	-0.258859	-0.36645	-1.39794	1.3086	-2.01514	0.0683185	-0.686491	1.35213
	-6.3	-0.104895	-0.0175625	0.126382	1.00534	0.113382	-0.451877	0.33282	0.11939		-6.3	-0.306299	-0.286878	-1.29134	1.92878	-1.02487	-0.209527	-0.686327	1.42744
	-6.2	-0.121527	0.221603	0.293132	1.30068	-0.037466	-0.471864	0.247307	0.088794		-6.2	-0.466266	-0.256654	-1.37358	2.19724	-1.42151	-0.320343	-0.504425	1.03073
	-6.1	-0.114396	0.331799	0.434575	1.42073	-0.103549	-1.01337	0.665434	0.40958		-6.1	-0.508568	-0.313955	-1.36877	2.76767	-1.45564	0.0538866	-0.427942	0.757948
	-6	-0.124321	0.318396	0.441005	1.28469	-0.144639	-0.976517	0.693899	0.443734		-6	-0.389869	-0.277086	-1.46042	2.61203	-1.42863	-0.381512	-0.531343	0.802544
	-5.9	-0.132239	0.385697	0.460509	1.12461	-0.37204	-1.12733	0.931653	0.412029		-5.9	-0.447718	-0.312656	-1.41469	2.68461	-1.23751	-0.195588	-0.643954	0.579139
	-5.8	0.00554392	0.284399	0.67661	1.12385	-0.445648	-0.872359	1.05705	0.499264		-5.8	-0.47809	-0.378669	-1.49835	2.58053	-1.18818	-0.566998	-1.0269	0.0153025
	-5.7	-0.0530675	0.40938	0.72611	1.49867	-0.523165	-1.00435	1.11815	0.431457		-5.7	-0.400492	-0.354737	-1.41862	2.57096	-1.22004	-0.441025	-0.451396	0.637
	-5.6	0.00325047	0.506209	0.941928	1.36103	-0.669207	-0.781776	0.963227	0.301793		-5.6	-0.51666	-0.455584	-1.45737	1.69915	-1.44388	-0.200354	-1.20175	-0.0563844
	-5.5	0.0894512	0.209962	1.0047	1.39108	-0.570443	-0.734094	0.814417	0.270005		-5.5	-0.499375	-0.455367	-1.52123	2.16428	-1.21119	-0.441488	-0.677041	0.207877
	-5.4	-0.122278	0.10312	0.914503	1.48892	-0.516858	-0.814513	0.858302	0.113438		-5.4	-0.620284	-0.485825	-1.54545	1.3894	-1.0785	-0.202797	-0.720699	0.0859969
	-5.3	-0.104788	0.174686	0.813463	1.43873	-0.568191	-0.412384	0.704367	-0.108155		-5.3	-0.486445	-0.206055	-1.50937	1.57521	-0.78129	-0.855352	-0.812683	0.0689962
	-5.2	0.00875748	0.371787	0.841186	1.65459	-0.39714	-0.686676	0.633523	-0.155253		-5.2	-0.566997	-0.16802	-1.55071	1.12615	-1.12011	0.515281	-1.38761	0.770293
	-5.1	-0.00171075	0.559859	0.756121	1.57845	-0.410072	-0.455547	0.668288	-0.170607		-5.1	-0.752072	0.419897	-1.56243	1.47523	-1.15414	-0.305308	-0.42642	0.0269769
	-5	0.0470521	0.625945	0.771493	1.20082	-0.564974	-0.919822	0.607516	-0.1837		-5	-0.694296	0.323976	-1.52746	1.90034	-0.866208	0.148518	-1.42517	-0.00948658
	-4.9	0.0366789	0.340816	0.745218	1.32671	-0.477151	-0.130027	0.667026	-0.225135		-4.9	-0.687741	0.0788527	-1.59796	1.77312	-1.35753	-0.0958349	-0.606846	-0.359463
	-4.8	0.143698	0.465257	0.843192	0.79671	-0.506851	-0.500196	0.383371	-0.415767		-4.8	-0.760677	0.00586705	-1.57315	1.33592	-1.0933	-0.0954905	-0.929549	-0.385224
	-4.7	-0.049795	0.399204	0.954996	0.865101	-0.56161	-0.597685	0.367852	-0.431212		-4.7	-0.737546	0.0362741	-1.53118	1.0986	-0.847005	0.0414423	-1.14909	-0.361159
	-4.6	-0.0085849	0.561823	1.07663	0.920225	-0.446596	-0.468561	0.29436	-0.353135		-4.6	-0.85064	-0.0539796	-1.54084	1.07507	-0.568904	-0.260795	-1.03675	-0.20354
	-4.5	0.0433821	0.585462	1.05337	1.25856	-0.493218	-0.239248	0.207807	-0.305165		-4.5	-0.830662	-0.0112512	-1.43908	0.922121	-0.805155	-0.717689	-1.0993	-0.629364
	-4.4	0.00300479	0.578353	1.05455	1.15953	-0.539859	-0.440161	0.248932	-0.433725		-4.4	-0.81402	0.00781824	-1.29982	0.439287	-0.982961	0.0374963	-1.14473	-0.965946
	-4.3	-0.0947406	0.550505	1.06218	1.28516	-0.631733	-0.439221	0.0159526	-0.527017		-4.3	-0.828036	-0.1163	-1.31001	0.292054	-1.22261	-0.525735	-1.04958	-0.370957
	-4.2	-0.10632	0.598048	1.0082	0.990748	-0.668415	-0.0332929	-0.11547	-0.433902		-4.2	-0.714806	-0.370624	-1.38782	-0.0320809	-0.908774	-0.22268	-1.35985	-0.781172
	-4.1	-0.0694558	0.767455	0.905046	0.773408	-0.614389	-0.7046	-0.0759524	-0.544707		-4.1	-0.488896	-0.27935	-1.4159	-0.363098	-1.34051	-0.0393909	-1.42936	-0.577408
	-4	-0.0532138	1.06445	0.859436	0.820066	-0.76674	0.329553	0.0363305	-0.645088		-4	-0.488013	-0.428374	-1.33799	-0.455035	-1.50264	-0.343755	-1.46844	-0.87064
	-3.9	-0.112472	1.25334	0.957709	1.17834	-0.726421	0.211716	0.123411	-0.693398		-3.9	-0.342981	-0.348352	-1.22291	-0.302697	-1.56791	0.415383	-1.25744	-1.05332
	-3.8	-0.266669	1.10966	1.03221	0.999766	-0.920089	0.00907864	0.022757	-0.699175		-3.8	-0.399086	-0.597284	-0.832729	-0.55764	-1.69084	-0.414578	-1.16072	-0.847859
	-3.7	-0.329316	1.09594	1.03361	1.25137	-0.864208	-0.474137	0.0437775	-0.774816		-3.7	-0.528384	-0.345196	-0.532065	-0.770689	-1.55054	0.599092	-1.28237	-0.550652
	-3.6	-0.154025	1.2493	1.00459	1.19227	-0.996403	-0.255931	-0.125383	-0.781557		-3.6	-0.511781	-0.424718	-0.294634	-0.938725	-1.47258	-0.0837743	-1.42232	-0.527204
	-3.5	-0.262682	1.1172	0.969564	1.01687	-0.949848	-0.221709	-0.158323	-0.711849		-3.5	-0.422672	-0.421727	-0.189467	-0.802186	-1.31111	0.604982	-1.2985	-0.472845
	-3.4	-0.384371	1.11494	0.913827	0.846728	-0.99705	-0.0861935	-0.26287	-0.54223		-3.4	-0.136143	-0.533505	-0.0667787	-0.816609	-0.863129	0.0837027	-1.58419	-0.594265
	-3.3	-0.331247	0.879032	0.799854	1.02843	-1.03521	0.31109	-0.293705	-0.685852		-3.3	-0.0654238	-0.461517	0.0571491	-0.98601	-1.09798	0.198709	-1.10761	-0.141215
	-3.2	-0.387348	0.693331	0.691584	0.934001	-0.939767	0.188161	-0.304348	-0.569895		-3.2	0.154638	-0.253893	0.064313	-0.863813	-1.18797	0.192045	-1.42206	-0.735176
	-3.1	-0.397389	0.478779	0.697369	0.837606	-0.695547	0.173426	-0.372175	-0.419834		-3.1	-0.201108	-0.494004	-0.152122	-0.999873	-0.926299	-0.267639	-1.54815	-0.596563
	-3	-0.427217	0.347722	0.837058	0.825411	-0.809489	0.142345	-0.525415	-0.40879		-3	-0.00351062	-0.12232	-0.348725	-0.990534	-0.793107	0.152727	-1.53316	-0.688737
	-2.9	-0.447383	0.279711	0.942359	0.73222	-0.733862	0.221207	-0.409072	-0.438207		-2.9	-0.221338	0.437905	-0.432579	-1.23931	-1.35833	-0.309076	-1.74112	-0.493506
	-2.8	-0.435747	0.203458	0.968383	0.632847	-0.925103	0.395194	-0.478709	-0.496137		-2.8	0.0410353	0.677331	-0.490577	-1.12531	-1.1774	-0.0103158	-1.39824	-0.89348
	-2.7	-0.465665	0.325601	1.02119	0.631998	-0.95225	0.31489	-0.592565	-0.247877		-2.7	-0.231977	0.979346	-0.645012	-1.09369	-1.83471	-0.344528	-1.33725	-0.711706
	-2.6	-0.47718	0.251849	1.09448	0.855835	-0.942819	0.616513	-0.600479	-0.492393		-2.6	-0.283609	1.07067	-0.622305	-0.949516	-1.73223	-0.106258	-1.7308	-0.398085
	-2.5	-0.591659	0.634848	0.994851	0.410606	-0.835443	0.334046	-0.47777	-0.466884		-2.5	-0.284151	1.24888	-0.692266	-0.875785	-1.38288	0.994696	-1.2753	-1.08893
	-2.4	-0.481568	0.513721	0.876675	0.806744	-0.722072	0.280899	-0.746103	-0.523276		-2.4	-0.231671	1.01954	-0.781246	-0.537987	-1.61253	1.15863	-1.59708	-0.783274
	-2.3	-0.560318	0.442912	0.726561	0.543014	-0.944891	-0.0251332	-0.602456	-0.669007		-2.3	0.141427	1.31951	-0.86286	-1.10837	-1.65673	1.05562	-1.46067	-0.841059
	-2.2	-0.590688	0.43605	0.685129	0.710225	-0.811433	0.237641	-0.938067	-0.76327		-2.2	0.50449	1.08854	-0.800234	-0.900319	-1.67108	1.75362	-1.30703	-0.795976
	-2.1	-0.500325	0.413251	0.60963	0.693877	-0.888079	-0.230817	-0.695671	-0.772279		-2.1	0.927745	1.16984	-0.469836	-0.977738	-1.65401	1.94224	-1.36862	-1.17017
	-2	-0.652773	0.642294	0.585015	0.477941	-0.912349	0.100216	-0.783437	-0.78162		-2	1.06124	1.55828	0.193535	-1.16076	-1.79809	0.824636	-1.67812	-0.678797
	-1.9	-0.691921	0.589112	0.663849	0.556036	-1.04356	0.029583	-0.800326	-0.73446		-1.9	1.17308	1.69842	0.599333	-1.28622	-1.24513	1.14142	-1.31481	-0.922263
	-1.8	-0.549103	0.696977	0.697786	0.598362	-1.07666	0.632158	-0.859826	-0.728587		-1.8	1.49446	1.98566	0.920699	-1.05875	-1.38459	1.14555	-1.51704	-0.671355
	-1.7	-0.586044	0.659018	0.742622	0.485472	-0.948365	0.506994	-0.776814	-0.828713		-1.7	2.09334	2.26609	1.18143	-1.42233	-0.820812	0.993599	-0.863208	-1.00113
	-1.6	-0.75784	0.615594	0.820348	0.21727	-1.05757	0.84438	-0.833252	-0.85037		-1.6	2.08473	2.87251	1.58007	-1.35211	-0.814523	1.49034	-1.52842	-0.766791
	-1.5	-0.666304	0.675239	0.814013	0.215489	-1.08114	0.502474	-0.882909	-0.96324		-1.5	2.198	3.09617	1.59026	-1.17168	-1.24957	2.22453	-1.29265	-0.825511
	-1.4	-0.62439	0.587967	0.846546	0.282752	-1.14561	0.452651	-0.744587	-1.0174		-1.4	2.32385	3.5209	1.79401	-1.11383	-0.734528	2.14137	-1.05612	-1.02635
	-1.3	-0.620519	0.477619	0.947155	0.421282	-1.00255	0.435504	-0.760276	-0.9839		-1.3	2.61866	3.74705	1.97563	-1.38966	-0.92537	2.62271	-0.607463	-1.26564
	-1.2	-0.65565	0.520468	1.08331	0.246007	-0.901924	0.149455	-0.790949	-0.873173		-1.2	2.85782	3.88375	1.71761	-1.38393	-0.485368	2.51215	-0.922438	-0.39236
	-1.1	-0.625104	0.510772	1.15059	0.51902	-1.04008	0.374078	-0.837307	-1.00856		-1.1	2.95029	3.82619	1.73649	-0.999504	-0.569022	3.18531	-0.54732	-1.06394
	-1	-0.484405	0.263681	1.21121	0.328202	-0.956396	0.338369	-0.738145	-0.896649		-1	3.10285	3.44055	1.65146	-0.585538	-0.25973	3.69513	-1.05962	-0.558539
	-0.9	-0.559401	0.286807	1.20383	0.413949	-1.00019	0.720245	-0.955745	-1.06235		-0.9	3.11559	3.42747	1.93565	0.129243	-0.278219	3.50419	-1.06503	-0.129892
	-0.8	-0.571017	0.420764	1.26793	0.183272	-1.13581	0.166256	-0.865261	-1.03562		-0.8	3.08844	3.46688	2.35621	0.664035	-0.543158	4.36411	-0.866991	-0.239363
	-0.7	-0.528235	0.451463	1.25607	0.299219	-1.20286	0.57247	-0.925149	-1.10051		-0.7	3.42105	3.12639	2.55151	0.641145	0.447449	4.86754	-0.993155	-0.395588
	-0.6	-0.505103	0.453952	1.22827	0.151942	-1.17923	0.107313	-0.846963	-0.914203		-0.6	3.45667	3.12428	2.74453	1.24183	0.300524	4.6534	-0.859176	-0.271776
	-0.5	-0.388085	0.275642	1.16055	0.333317	-1.20484	0.923422	-0.873094	-0.904784		-0.5	3.35188	3.15255	2.51139	1.16393	1.31912	4.49593	0.0209967	-0.0209314
	-0.4	-0.290263	0.14574	0.943745	0.409681	-1.25333	0.35071	-1.01194	-0.687317		-0.4	3.49337	3.7331	2.21581	1.05436	1.51868	3.85789	1.08867	-0.0965173
	-0.3	-0.200282	0.169837	0.810187	0.238973	-1.2406	0.84192	-1.01929	-0.658521		-0.3	3.27983	4.00657	2.28753	1.24694	1.81299	4.58162	1.0706	-0.410398
	-0.2	-0.144675	0.0222293	0.71635	0.365672	-1.10667	0.212537	-0.920391	-0.367503		-0.2	3.46016	3.7078	2.51812	1.10578	1.66558	3.86824	1.69926	-0.76285
	-0.1	0.0188667	-0.0379114	0.552636	0.16898	-0.805007	0.451734	-0.914911	-0.214028		-0.1	3.34019	3.60451	2.6783	1.20864	3.6434	3.83316	1.75299	-0.84114
	0	-0.0879384	-0.0781321	0.407461	-0.00585105	-0.829203	0.544795	-0.661616	-0.249587		0	3.57196	3.42824	2.91176	1.52173	4.49038	3.76832	3.12085	-0.818787
	0.1	0.0228801	-0.213136	0.250705	0.257022	-0.444075	0.108087	-0.69672	-0.373547		0.1	3.83898	3.42159	3.05497	1.28153	5.75521	3.54982	4.01622	-1.2376
	0.2	-0.127002	-0.399515	0.173407	0.173007	-0.450358	-0.0448376	-0.64564	-0.51081		0.2	3.62623	3.69021	2.77482	1.78334	6.48901	4.65943	3.64905	-0.217549
	0.3	-0.125014	-0.336782	0.0571062	-0.00173798	-0.414827	0.183314	-0.680669	-0.374422		0.3	3.75421	3.55085	2.6035	1.96343	7.22882	3.98356	4.62544	1.2303
	0.4	-0.187367	-0.457675	-0.0863442	0.123491	-0.399725	0.487305	-0.534279	-0.571781		0.4	3.48018	3.2657	2.89856	1.95977	7.60771	4.39247	4.62355	2.22444
	0.5	-0.252788	-0.306326	-0.214041	-0.127019	-0.561143	-0.018187	-0.469455	-0.473372		0.5	3.4469	3.54254	2.91061	1.88561	9.08871	3.92048	5.39092	3.20792
	0.6	-0.228993	-0.295437	-0.354737	-0.133364	-0.554701	0.643281	-0.389078	-0.669536		0.6	3.46328	3.94432	2.90034	1.95238	11.04	5.13016	5.97762	4.18117
	0.7	-0.212202	-0.283474	-0.383356	-0.10782	-0.620829	0.371297	0.0245412	-0.615528		0.7	3.4024	4.20145	2.96136	1.99115	11.7896	4.94441	6.38191	4.66787
	0.8	-0.253116	-0.357982	-0.499077	-0.131596	-0.452112	0.394886	0.101238	-0.707391		0.8	3.13075	4.27463	2.97832	2.16684	12.2528	4.25361	7.28296	5.19399
	0.9	-0.185206	-0.346295	-0.571425	-0.0873706	-0.539529	0.52121	0.0996882	-0.546233		0.9	3.30043	4.36149	2.97913	1.92673	12.0821	4.65925	7.57812	5.70114
	1	-0.202608	-0.425996	-0.619327	-0.053424	-0.424633	-0.128511	0.0363522	-0.393421		1	3.32253	4.59473	2.84269	1.84051	13.1714	5.68471	7.76322	6.00035
	1.1	-0.299341	-0.479229	-0.530467	-0.365691	-0.462604	0.742731	-0.149658	-0.254973		1.1	3.15655	4.50312	2.98378	1.59029	12.4843	5.69032	8.15853	6.06535
	1.2	-0.277047	-0.505788	-0.40326	-0.203915	-0.514536	-0.418765	0.00628525	-0.186129		1.2	2.98813	4.34153	2.95528	1.47491	14.3009	4.85806	8.45032	7.27349
	1.3	-0.389698	-0.484543	-0.325682	-0.352866	-0.330508	0.416382	-0.393927	-0.0980585		1.3	3.03243	3.82948	3.09596	2.02226	14.3115	5.98502	8.69377	7.31084
	1.4	-0.269347	-0.565237	-0.0947633	-0.337685	-0.429819	-0.0267101	-0.202833	-0.0915774		1.4	2.89547	3.87394	2.96287	2.03886	15.114	5.45644	8.56263	6.91935
	1.5	-0.371444	-0.473284	0.0822254	-0.35272	-0.476299	0.216582	-0.0676136	-0.114309		1.5	2.55576	3.25425	2.68867	2.27395	15.465	5.17105	8.90306	7.80083
	1.6	-0.447906	-0.442278	0.2365	-0.379604	-0.606512	0.0799196	0.00689891	-0.361943		1.6	2.64944	3.16631	2.49802	1.80343	15.4029	5.78624	9.81652	7.75526
	1.7	-0.260268	-0.524636	0.384878	-0.48764	-0.659557	0.00540996	0.219591	-0.432605		1.7	2.76093	3.07629	2.27348	1.2412	16.159	5.81714	10.0782	8.08621
	1.8	-0.160303	-0.632464	0.325829	-0.531458	-0.841737	-0.366229	0.116006	-0.648005		1.8	3.1926	3.43854	2.23258	1.12595	16.657	5.69825	10.1354	8.10985
	1.9	-0.112853	-0.395992	0.220101	-0.586351	-0.800601	-0.039415	0.267057	-0.459311		1.9	3.21354	3.57314	2.46093	0.567745	16.2294	5.05573	9.48722	8.36447
	2	-0.163842	-0.375551	0.167094	-0.473519	-1.03729	0.0241162	-0.0158853	-0.401153		2	3.2953	4.03979	2.75693	0.491976	15.851	4.77302	10.2832	8.50801
	2.1	-0.0167694	-0.269049	0.070562	-0.686141	-1.03086	-0.127458	0.309667	-0.0809872		2.1	3.0416	4.32397	2.81352	0.809908	15.0359	4.36424	9.65545	8.3676
	2.2	-0.00322727	-0.238456	0.00636516	-0.574378	-1.05796	-0.169113	0.0429607	-0.111268		2.2	3.01051	4.32992	2.64287	0.761349	15.1473	4.82272	10.1456	8.75419
	2.3	0.0741587	-0.360189	-0.0594859	-0.405896	-1.08806	0.205684	-0.183416	0.0731209		2.3	2.909	4.05107	2.71655	0.806858	14.9786	4.75385	10.0777	9.04428
	2.4	-0.0154869	-0.340128	-0.0309218	-0.712549	-1.12741	0.433094	-0.0371737	0.0420322		2.4	2.7668	3.70722	2.64128	1.03996	15.1515	5.30133	10.6102	8.98762
	2.5	-0.192916	-0.446583	-0.0902039	-0.719066	-1.27869	0.2881	-0.112065	-0.00828718		2.5	2.64398	4.04368	2.41665	0.725257	15.5066	5.27931	9.9596	9.16222
	2.6	-0.149758	-0.608495	-0.0636858	-0.823213	-1.17088	0.039757	-0.256837	0.0992874		2.6	2.56784	4.11876	2.2004	0.678302	15.5007	5.44212	10.2479	9.65572
	2.7	-0.22188	-0.586251	-0.000287935	-0.81192	-1.26669	0.356814	-0.176439	-0.0453572		2.7	2.88109	4.35981	1.90984	0.683687	15.6644	4.67025	10.1368	8.98982
	2.8	-0.245186	-0.513	-0.0295943	-0.912885	-1.37007	-0.152981	-0.276484	-0.131967		2.8	2.95924	4.34107	1.74703	0.878509	14.8073	4.86578	10.8258	8.7985
	2.9	-0.256768	-0.642173	-0.0710629	-0.93271	-1.43675	-0.198846	-0.30079	-0.19361		2.9	2.86901	4.34242	1.49474	0.804518	14.5841	5.56535	10.6981	9.47505
	3	-0.253721	-0.810457	-0.192129	-0.891772	-1.48848	-0.0895199	-0.504839	-0.274011		3	2.80675	4.61422	1.57463	0.812623	15.0569	5.01191	9.72383	8.83833
	3.1	-0.290089	-0.814055	-0.218994	-0.953287	-1.50757	-0.133723	-0.549732	-0.324682		3.1	2.7996	4.15282	1.87458	0.967511	15.0095	5.20865	10.0855	8.17432
	3.2	-0.360093	-0.84894	-0.227564	-1.03284	-1.53729	0.117507	-0.647748	-0.365453		3.2	2.66938	4.5942	2.10492	1.04039	15.07	5.20135	10.827	7.89833
	3.3	-0.348713	-0.860155	-0.217432	-0.939266	-1.4612	0.316867	-0.514372	-0.508709		3.3	2.45998	4.12133	1.96515	0.962601	13.9472	4.61131	10.9559	8.30884
	3.4	-0.36697	-0.671962	-0.191058	-1.16398	-1.35856	0.18133	-0.695984	-0.435723		3.4	2.35517	4.22145	1.981	1.04465	14.6831	6.11164	11.5095	8.08178
	3.5	-0.401733	-0.832679	-0.140901	-1.19747	-1.21702	0.308398	-0.683721	-0.409518		3.5	2.28011	3.86303	1.96444	0.849627	14.6993	4.7604	11.6731	8.10052
	3.6	-0.387028	-0.753119	-0.00613811	-1.01791	-1.25439	0.689833	-0.641379	-0.361958		3.6	2.17314	3.49368	1.90163	0.586829	14.918	6.02137	11.2823	8.52589
	3.7	-0.571979	-0.695348	0.113575	-1.31046	-1.1007	0.112952	-0.732007	-0.302457		3.7	2.1073	3.95987	1.79203	0.177997	14.753	4.94491	11.3741	9.3471
	3.8	-0.547274	-0.679441	0.248296	-1.36816	-1.0746	0.546431	-0.701173	-0.250152		3.8	1.95934	4.30126	1.81778	-0.0185496	13.1265	4.81021	11.9791	9.25628
	3.9	-0.577831	-0.60179	0.458389	-1.32953	-0.633568	0.458952	-0.739055	-0.441941		3.9	1.97793	4.54248	1.79184	0.0535509	13.4924	5.80277	11.7416	8.59243
	4	-0.42689	-0.656733	0.624443	-1.32968	-0.595022	-0.355465	-0.821089	-0.489136		4	1.9252	4.43492	1.78991	-0.320982	12.617	5.7576	11.6568	8.73239
	4.1	-0.515901	-0.678418	0.684777	-1.21784	-0.278869	-0.195598	-0.626732	-0.668479		4.1	1.96731	4.17427	1.93977	0.063567	12.7233	5.873	10.8919	8.57698
	4.2	-0.585802	-0.718727	0.643407	-1.13782	-0.386512	-0.448135	-1.03194	-0.667114		4.2	2.00666	3.73019	1.92605	0.255171	11.4496	5.2112	10.6236	8.49856
	4.3	-0.646629	-0.833545	0.740932	-1.2384	-0.271067	-0.203363	-0.859211	-0.800568		4.3	1.98677	3.73952	1.68097	1.07077	11.5005	5.99981	10.005	8.22507
	4.4	-0.430683	-0.779168	0.732459	-1.23727	-0.231375	0.231366	-0.864484	-0.798792		4.4	1.94297	3.98972	1.51865	1.05089	10.3522	5.66244	9.83808	8.57993
	4.5	-0.481776	-0.772919	0.769151	-0.957674	-0.518244	0.282364	-0.87534	-0.905146		4.5	1.95315	4.54609	1.3728	0.939642	10.461	5.66245	10.0406	7.9482
	4.6	-0.318683	-0.615563	0.642591	-1.13549	-0.283672	0.331857	-0.918862	-1.03408		4.6	2.1712	4.03199	1.53995	1.02794	9.24305	5.61043	9.79215	8.92929
	4.7	-0.280717	-0.696326	0.544303	-1.17821	-0.308218	0.0207967	-0.881281	-1.08463		4.7	2.22751	4.34162	1.6431	1.44702	8.77639	5.62507	9.52848	9.13682
	4.8	-0.0587375	-0.650958	0.444641	-1.00618	-0.0762499	0.394153	-0.674887	-1.12535		4.8	2.41927	3.94638	1.62937	1.64085	9.74061	4.83378	9.34107	9.0205
	4.9	0.236696	-0.630188	0.284143	-1.12055	-0.0558568	0.72281	-0.802557	-1.01393		4.9	2.53598	4.01229	1.97431	1.31225	10.0871	4.73124	9.27894	8.54889
	5	0.453053	-0.755739	0.23932	-1.18287	0.0110232	0.726452	-0.468289	-1.02745		5	2.57309	3.7688	2.31876	1.23697	10.9261	4.86051	9.80695	7.98621
	5.1	0.777793	-0.698468	0.205993	-1.16158	0.0752379	1.31679	-0.381344	-1.03836		5.1	2.81498	3.86267	2.29423	1.48469	12.8303	5.80052	10.147	7.31237
	5.2	0.964414	-0.394066	0.253645	-1.18779	-0.0111107	0.654468	0.0888461	-1.23064		5.2	2.45757	4.18753	2.1275	1.34838	12.0063	4.84849	9.82414	7.67307
	5.3	1.23229	-0.651719	0.303226	-1.08592	0.0462689	0.902317	0.112214	-1.26009		5.3	2.33608	4.3807	1.88009	1.19703	11.6913	5.35874	8.62739	7.46586
	5.4	1.47246	-0.540659	0.4351	-1.24698	0.0908879	0.655284	0.0313586	-1.21212		5.4	2.17395	4.6011	1.69217	1.17933	10.1858	4.74816	8.91634	7.80527
	5.5	1.58459	-0.525537	0.448919	-1.06106	0.0248061	0.448353	-0.0900394	-1.27277		5.5	2.09495	4.96721	1.41293	0.508134	10.2805	4.54798	8.38009	7.89618
	5.6	1.89821	-0.43573	0.600642	-1.23019	-0.0760518	0.544194	0.00964402	-1.39553		5.6	2.17248	4.71998	1.36291	0.711467	9.07727	5.35893	7.85548	7.60892
	5.7	2.02692	-0.440213	0.720769	-1.18133	-0.231763	0.848018	-0.163812	-1.30922		5.7	2.23129	4.63201	1.72233	0.117062	10.0315	5.15521	7.44533	8.05906
	5.8	2.05907	-0.435563	0.727037	-1.10814	-0.0516899	0.215298	-0.162441	-1.33336		5.8	2.23826	4.23625	1.8834	0.845855	10.7055	5.34037	6.87937	7.94821
	5.9	2.10077	-0.43598	0.800869	-1.18901	0.2451	0.835654	-0.294119	-1.27877		5.9	2.13084	3.97861	2.00706	0.620894	12.9883	4.57231	6.89672	7.88641
	6	2.14497	-0.553591	0.746453	-1.08901	0.0804171	0.739037	-0.109037	-1.30246		6	2.08564	3.88659	1.88188	0.903584	14.0124	4.58136	6.61326	8.01354
	6.1	2.18743	-0.592652	0.647535	-1.15329	-0.00414492	0.703718	-0.142693	-1.32729		6.1	2.07856	3.84222	1.70819	1.0597	14.8694	5.49104	7.12478	8.08097
	6.2	2.34115	-0.598964	0.706482	-1.12961	-0.0328339	1.75326	-0.209039	-1.2754		6.2	2.11432	3.99756	1.85709	1.42364	14.0703	5.11809	6.47313	8.46152
	6.3	2.47904	-0.67733	0.567677	-1.20904	-0.230524	1.26091	-0.137311	-1.25305		6.3	1.86765	3.49138	1.72065	0.955768	14.0805	5.39627	7.04028	8.27124
	6.4	2.41312	-0.723526	0.58452	-1.18127	-0.188411	1.77198	-0.192972	-1.23055		6.4	1.85603	3.24446	1.57926	0.812926	14.8051	5.08241	6.98549	8.39884
	6.5	2.2932	-0.601242	0.547508	-1.08519	0.0407388	1.23577	-0.348229	-1.16813		6.5	1.88681	3.02281	1.38293	0.914982	14.1286	5.07595	7.26377	7.95792
	6.6	2.4869	-0.339399	0.687256	-0.751577	-0.146373	1.41026	-0.370805	-0.949676		6.6	2.13439	2.79158	1.47441	1.21093	13.895	5.42227	8.5086	7.5168
	6.7	2.51027	-0.317234	0.571901	-0.619381	-0.0593658	1.66601	-0.395799	-0.907139		6.7	2.04186	2.91571	1.28619	1.53359	13.6937	5.72809	8.7552	6.83281
	6.8	2.50614	-0.314923	0.473116	-0.44124	0.0366658	1.04957	-0.477353	-0.720193		6.8	1.9006	2.60704	1.08329	1.79657	13.6132	5.25778	9.36397	7.14547
	6.9	2.4872	-0.314877	0.336437	-0.374316	-0.0523546	0.92888	-0.579442	-0.653416		6.9	1.64637	2.66402	0.845972	1.88834	13.0154	5.57284	9.28914	6.30024
	7	2.48901	-0.00221035	0.221614	-0.454065	0.0725153	1.36382	-0.327668	-0.560107		7	1.61631	2.33911	0.875892	1.41604	14.0097	5.66639	9.94001	6.04182
	7.1	2.31181	0.332107	0.244356	-0.458364	0.112372	1.05639	-0.452444	-0.450552		7.1	1.50215	2.55442	0.821313	1.49113	14.5229	5.22953	10.6143	4.7839
	7.2	2.30277	0.424263	0.432275	-0.722724	0.211451	1.79933	-0.324648	-0.293964		7.2	1.39845	1.9647	0.765155	1.35387	13.6467	5.24971	11.1453	5.49905
	7.3	2.17007	0.49217	0.527955	-0.725627	0.0927783	1.86211	-0.297981	-0.267481		7.3	1.38428	2.0393	0.975622	1.3818	14.9614	5.53876	11.6258	5.12301
	7.4	2.35301	0.220724	0.63841	-0.946797	-0.0205678	1.48931	-0.158204	-0.200272		7.4	1.33798	1.96237	0.84285	1.7028	14.933	5.90878	11.7955	5.32533
	7.5	2.31248	0.382677	0.669673	-0.744996	-0.0887274	1.80452	-0.120227	-0.263388		7.5	1.18793	1.95124	0.728984	1.4026	14.122	5.12445	12.6621	6.25591
	7.6	2.29994	0.14666	0.694078	-0.855109	-0.225393	1.87979	-0.0363405	-0.179192		7.6	1.15269	2.30143	0.716796	1.10566	14.5764	5.31111	12.7992	6.13465
	7.7	2.03966	0.192866	0.635621	-0.621459	-0.207374	1.63493	-0.0591981	-0.293993		7.7	1.30704	2.78073	0.606391	1.02129	14.877	5.16721	12.5794	6.59697
	7.8	2.07903	0.0544112	0.523597	-0.794863	-0.0930434	1.74441	0.228545	-0.394257		7.8	1.19019	2.65189	0.468792	0.321517	13.5161	5.62956	12.1875	6.5655
	7.9	1.96452	-0.0675963	0.421412	-0.618386	-0.0182136	1.80992	0.527242	-0.372723		7.9	1.03719	2.64369	0.319764	0.320558	12.4866	4.39842	12.5327	5.66599
	8	1.91414	-0.0412771	0.291622	-0.799916	0.174609	2.46051	0.319404	-0.58853		8	1.23562	2.51486	0.371823	0.0317399	11.3209	4.32744	11.8416	5.63835
	8.1	1.85078	-0.272349	0.260848	-0.736378	0.240579	2.24245	0.535729	-0.345154		8.1	1.32581	2.28909	0.745952	-0.377026	10.5848	4.95429	11.9144	5.43569
	8.2	1.68848	-0.14722	0.275314	-1.03843	0.244943	3.1097	0.822874	-0.472123		8.2	1.59639	2.46945	1.187	-0.41903	11.4074	4.65942	11.7069	4.7977
	8.3	1.64333	-0.131276	0.359191	-1.12032	0.284152	2.72874	1.09828	-0.230909		8.3	1.758	2.1443	1.39302	-0.638957	11.9146	5.2558	11.6621	5.11843
	8.4	1.51013	-0.13495	0.416538	-0.969903	0.314127	2.86509	1.44409	-0.179368		8.4	1.68304	1.97713	1.40129	-0.365033	12.4905	4.61344	12.0045	4.9788
	8.5	1.5091	-0.359178	0.419274	-0.85836	0.269162	3.15716	1.49767	-0.126891		8.5	1.71255	1.69919	1.18811	0.014591	11.8231	5.13835	11.6254	4.98438
	8.6	1.38988	-0.279016	0.330074	-0.980064	0.372546	2.9863	1.2397	-0.429878		8.6	1.92428	1.73543	0.990652	-0.146373	10.9587	5.14851	12.0861	5.0034
	8.7	1.33946	-0.488321	0.319303	-0.854868	0.470399	3.43581	1.04587	-0.348945		8.7	1.94155	2.12248	0.876696	-0.198401	10.0985	4.32195	11.1523	5.15048
	8.8	1.33009	-0.537003	0.523453	-0.654349	0.530857	2.43597	1.30946	-0.480828		8.8	1.81625	2.4047	0.930036	-0.561747	9.91051	4.95243	11.6231	5.18214
	8.9	1.21105	-0.33933	0.661962	-0.462686	0.291528	2.01782	1.11378	-0.617845		8.9	1.90719	2.26342	0.948152	-0.887029	9.89427	5.47843	11.6743	5.59632
	9	1.07299	-0.25749	0.678375	-0.229457	0.339013	2.7679	0.912446	-0.728699		9	1.97177	2.33865	1.01618	-0.840063	10.3064	5.50782	10.2076	5.12872
	9.1	0.989828	-0.105189	0.654535	-0.26398	0.147856	1.64373	0.970973	-0.704801		9.1	1.75199	2.1144	1.00126	-0.865344	10.5033	5.15206	11.2446	5.36188
	9.2	1.02965	-0.0585038	0.552575	-0.246488	0.0799217	2.44803	0.894261	-0.662512		9.2	1.95582	1.87812	1.04284	-1.18554	10.4047	5.70179	10.6217	4.95169
	9.3	1.00188	0.0772017	0.457984	-0.162678	-0.0193071	1.60988	1.01527	-0.504418		9.3	2.07918	1.9044	0.873923	-0.786013	10.1288	4.69066	10.4372	5.36234
	9.4	0.866702	0.0113849	0.399926	-0.438282	-0.0473083	2.48497	0.933334	-0.467169		9.4	2.04037	1.71243	0.979888	-0.486332	10.1845	5.24183	9.58527	4.50588
	9.5	0.877284	-0.130241	0.382312	-0.21144	-0.0876102	2.38543	0.972889	-0.449756		9.5	2.0734	2.05426	1.2995	-0.666063	9.73726	5.39226	9.53281	5.35312
	9.6	0.710288	-0.17137	0.425595	-0.467876	0.115384	2.42748	0.970698	-0.39456		9.6	2.02196	2.58784	1.29128	-0.562349	9.03546	5.9665	9.05866	5.53639
	9.7	0.632733	-0.116846	0.420382	-0.622821	-0.00398474	2.1404	0.970584	-0.288574		9.7	2.13301	3.12637	1.23715	-0.502262	8.783	5.39592	8.6968	5.69478
	9.8	0.639235	-0.142479	0.46448	-0.608317	0.352623	2.3528	0.923541	-0.343461		9.8	2.17504	3.26451	1.2099	-0.293712	8.93548	4.7285	7.97369	5.9977
	9.9	0.464304	-0.287193	0.457762	-0.724165	0.507984	1.65929	0.833674	-0.244832		9.9	1.97641	2.90634	1.24584	-0.501117	8.50949	5.88699	7.9616	6.14441
	10	0.564621	-0.298451	0.572101	-0.759998	0.285205	1.97372	1.04004	-0.313569		10	1.89782	2.54712	1.16602	-0.602215	9.61012	5.45319	8.06582	5.79188
	10.1	0.435433	-0.307707	0.688132	-0.78261	0.291631	1.62345	0.736452	-0.393095		10.1	1.86884	2.69349	1.18206	-0.754437	8.9051	6.25887	7.5434	5.17478
	10.2	0.340248	-0.335283	0.760952	-0.84448	0.257362	1.72502	0.594066	-0.470216		10.2	2.01496	2.34104	1.35749	-0.689121	9.10139	6.90864	7.71385	4.91547
	10.3	0.382109	-0.425156	0.710026	-1.04229	0.1942	1.93506	0.56617	-0.62294		10.3	1.94061	2.34408	1.43974	-0.715707	8.55782	7.23746	6.54	4.36249
	10.4	0.335852	-0.408803	0.63867	-0.9768	0.153471	1.61225	0.506257	-0.750831		10.4	1.90209	1.97942	1.58011	-0.839186	9.36103	6.21187	6.96013	3.99355
	10.5	0.155296	-0.325325	0.682616	-1.09856	-0.00534324	1.37686	0.421827	-0.794514		10.5	1.68611	1.72464	1.70067	-0.457235	10.543	6.53156	6.05219	3.76395
	10.6	0.143307	-0.293113	0.785505	-0.706943	0.0880941	1.74966	0.307603	-0.820205		10.6	1.72289	1.56155	1.84184	-0.482846	9.38883	6.64873	6.1128	3.78999
	10.7	0.106773	-0.387585	0.90933	-0.93127	0.237945	1.2615	0.203945	-0.859334		10.7	1.80755	1.74496	1.99495	-0.459646	9.31761	5.74854	6.4121	3.02283
	10.8	0.0448641	-0.420745	0.72886	-0.677935	0.370541	1.64916	0.13436	-0.638354		10.8	1.84183	1.96356	2.06907	-0.163899	8.74021	6.78385	6.7063	3.12569
	10.9	0.0273717	-0.536372	0.58641	-0.791033	0.456638	1.61263	0.0993669	-0.694034		10.9	1.77732	2.44108	2.32339	0.132703	8.89884	5.69361	6.42882	2.99352
	11	-0.0321261	-0.553461	0.463293	-0.851068	0.499326	1.87813	0.215278	-0.522283		11	1.71987	2.68563	2.44697	0.388583	8.27327	5.48856	5.69189	3.4553
	11.1	0.0363698	-0.500522	0.330377	-1.05399	0.481509	1.67917	0.362433	-0.753555		11.1	1.81875	2.78879	2.64817	0.335686	7.87458	5.61962	6.05543	3.01262
	11.2	-0.0201892	-0.607341	0.351684	-0.859119	0.596816	1.54133	0.364816	-0.477426		11.2	1.73296	2.51116	2.50612	0.309147	6.84893	5.48603	5.46558	3.1323
	11.3	-0.0716752	-0.703651	0.415932	-1.10088	0.560229	1.61073	0.315449	-0.541443		11.3	1.81643	2.87817	2.56895	0.436597	7.21896	5.35348	5.405	3.12341
	11.4	-0.222134	-0.765653	0.744289	-1.14398	0.653544	1.57336	0.302282	-0.58466		11.4	1.67191	3.31161	2.67677	0.460833	6.83058	6.03962	6.13379	3.78256
	11.5	-0.0576761	-0.775236	0.888246	-1.18927	0.681748	1.45249	0.0117823	-0.49486		11.5	1.62938	3.18818	2.60969	0.402291	7.49042	5.22421	5.39824	3.81685
	11.6	-0.203234	-0.724791	1.1525	-1.02551	0.72292	1.65003	0.293258	-0.599583		11.6	1.44262	3.3596	2.47186	1.26059	7.55439	5.28448	6.43236	4.00305
	11.7	-0.284959	-0.876348	1.24729	-1.04665	0.733587	1.60298	0.094965	-0.557154		11.7	1.31467	3.18308	2.46816	1.43908	8.50022	5.39322	6.29089	3.56405
	11.8	-0.240027	-0.72205	1.28211	-0.901927	0.788813	1.4327	-0.108158	-0.783933		11.8	1.3763	2.75733	2.32232	1.2517	8.05934	5.76638	6.94243	3.21266
	11.9	-0.256811	-0.516754	1.14255	-0.924388	0.555818	1.20737	0.0813537	-0.688073		11.9	1.26344	2.49731	2.21023	1.06263	9.07608	6.54114	7.04051	2.95343
	12	-0.0378538	-0.409105	0.952725	-0.62962	0.321176	1.38999	-0.208974	-0.684074		12	1.02981	2.52945	1.92345	0.559383	9.24866	6.34428	6.84062	2.84509
	12.1	-0.0667782	-0.383352	0.825741	-0.629091	0.323788	1.00114	-0.133406	-0.835791		12.1	1.17265	3.34263	1.65857	0.6579	8.99614	5.91788	8.02872	2.96061
	12.2	0.0594894	-0.395228	0.620721	-0.363544	0.087668	0.657563	-0.239951	-0.657466		12.2	1.07749	3.32611	1.42658	0.125446	9.07194	5.8623	8.2646	3.50438
	12.3	0.0227848	-0.361841	0.501762	-0.258833	0.24731	0.902825	-0.19568	-0.856204		12.3	1.01442	4.00197	1.36194	0.317288	7.99364	6.82177	8.51664	3.54301
	12.4	0.0289864	-0.316735	0.306664	-0.0284285	0.240228	0.95457	-0.248371	-0.674159		12.4	1.09631	4.34249	1.44432	0.029752	8.24736	5.63993	8.88658	3.59818
	12.5	0.05	-0.314679	0.16513	0.161622	0.262196	1.05596	-0.401753	-0.887545		12.5	1.21355	4.26975	1.43847	-0.115059	7.29192	5.68491	8.37612	3.44209
	12.6	-0.0415096	-0.319598	0.0670187	0.184276	0.235246	0.920159	-0.318498	-0.929465		12.6	1.28361	4.33712	1.17326	-0.132573	7.05417	5.44843	8.72973	3.00288
	12.7	-0.132503	-0.286832	0.0439485	0.160288	0.518577	1.0829	-0.111608	-0.931923		12.7	1.37696	4.32002	1.21414	-0.104049	7.91648	5.82885	8.45797	3.23023
	12.8	-0.097683	-0.290974	0.118328	0.213582	0.463538	0.486828	-0.0551226	-0.766347		12.8	1.34765	3.9432	1.23333	-0.240802	8.74376	5.77732	8.74913	3.19709
	12.9	-0.121328	-0.202408	0.226444	-0.0247509	0.56277	1.177	0.133164	-0.792872		12.9	1.35029	3.77368	1.44168	-0.0801447	8.79042	5.5978	8.83272	2.7532
	13	-0.277023	-0.332441	0.340372	0.158159	0.588334	0.563283	0.429646	-0.837883		13	1.24372	3.51834	1.39806	-0.324339	8.46016	5.92554	8.9662	2.80461
	13.1	-0.373249	-0.426497	0.367251	0.0683195	0.463651	1.03619	0.526721	-0.822809		13.1	1.27893	3.24768	1.43799	-0.219209	7.79345	5.70022	9.40107	2.63213
	13.2	-0.333687	-0.184524	0.385435	0.00274781	0.618488	0.236832	0.383557	-0.61263		13.2	1.50614	2.9348	1.6146	-0.577346	7.73167	6.98069	8.56881	2.416
	13.3	-0.258852	-0.250544	0.569009	0.175687	0.528293	0.741655	0.321262	-0.759766		13.3	1.52508	3.07792	1.38069	-0.835819	7.4873	6.30019	8.85675	2.86215
	13.4	-0.367422	-0.334936	0.550853	0.0188127	0.541772	0.713306	0.193903	-0.768232		13.4	1.22742	2.93205	1.20073	-0.704986	6.81822	7.36777	8.7524	2.5199
	13.5	-0.333875	-0.281413	0.56145	0.143662	0.553005	1.07859	0.366415	-0.960904		13.5	1.27984	3.14558	1.03526	-1.05386	7.61605	7.12661	8.7908	2.05898
	13.6	-0.372088	-0.0675242	0.532043	-0.23143	0.486795	1.72669	0.279102	-0.938313		13.6	1.17709	3.35462	0.835745	-0.958294	7.58976	7.05635	8.92143	2.07644
	13.7	-0.327964	-0.0963474	0.615488	-0.0820622	0.313689	1.25971	0.415681	-0.928399		13.7	1.19249	3.37451	0.675166	-0.978991	8.12	6.40722	8.4283	2.16954
	13.8	-0.442045	-0.104162	0.64723	-0.424747	0.213466	1.19193	0.330198	-1.01754		13.8	1.05857	3.22232	0.545103	-1.05675	8.30252	5.82973	7.9515	2.24603
	13.9	-0.309671	0.00238608	0.821135	-0.63833	0.0981527	1.38532	0.345529	-0.961834		13.9	1.00074	2.75934	0.417211	-1.067	9.10185	6.15097	7.4928	2.4715
	14	-0.279174	-0.113781	0.868497	-0.554174	0.0130929	1.39455	0.307036	-1.03087		14	0.887586	2.81181	0.349265	-1.16237	8.95791	5.61738	6.70815	3.45747
	14.1	-0.151121	-0.0767408	0.870761	-0.43203	0.114255	1.33386	0.111202	-0.894623		14.1	1.04391	2.59897	0.155788	-1.30409	9.52029	6.00603	7.34098	3.30557
	14.2	-0.0697762	-0.0028169	0.74587	-0.318347	-0.0169699	0.884102	0.0769808	-0.898022		14.2	0.754145	2.55539	0.139202	-1.12104	8.30587	6.20848	7.5568	3.33426
	14.3	-0.106013	0.31157	0.790219	-0.447663	0.0370819	0.713518	0.0417971	-0.931445		14.3	0.871765	2.20201	0.0454584	-1.12343	8.31453	5.91203	8.21856	3.93387
	14.4	0.0335953	0.198036	0.659885	-0.781511	0.0759131	0.79232	-0.117068	-1.01366		14.4	0.838557	2.0615	0.0659519	-0.884602	7.50719	6.34726	8.56392	3.46216
	14.5	0.0946695	0.45194	0.582758	-0.439581	0.105156	0.713905	0.0646358	-0.943875		14.5	0.637145	1.91709	0.0141799	-0.933124	6.83577	6.48315	8.10471	3.02642
	14.6	0.0732764	0.289485	0.610339	-0.405691	0.00436995	0.89001	-0.236387	-0.892133		14.6	0.477865	1.70489	0.0648569	-0.964259	6.38207	6.59823	8.55773	2.53114
	14.7	0.144102	0.138426	0.53482	-0.243124	0.151938	1.02472	-0.103929	-0.904748		14.7	0.469804	1.68837	0.106278	-0.437573	6.43532	5.33544	8.54842	2.33635
	14.8	0.284656	0.0369908	0.57252	-0.190946	0.0109458	1.43375	-0.0726677	-0.975067		14.8	0.365207	1.50271	-0.0428233	-0.275687	5.72155	5.97477	7.83218	1.94365
	14.9	0.181136	0.176673	0.587209	-0.201802	-0.0296767	1.45631	-0.303514	-1.04062		14.9	0.333007	1.56595	0.0496039	-0.627833	5.43055	5.69112	7.78791	1.84331
	15	0.319998	0.0363269	0.561892	-0.467081	0.0220499	1.17267	-0.306576	-1.19573		15	0.337309	1.22712	-0.0338245	-0.352117	5.01482	6.69729	7.67094	1.31928
	15.1	0.260504	-0.068517	0.631733	-0.446416	0.211165	1.34627	-0.388104	-1.11168		15.1	0.274035	1.18529	-0.0322607	-0.464592	5.46624	5.71867	7.82845	1.21415
	15.2	0.216502	-0.312111	0.593918	-0.488641	0.215416	0.937284	-0.312337	-1.18605		15.2	0.26142	0.977203	0.106961	-0.780137	5.89154	6.02097	7.38565	2.2522
	15.3	0.192353	-0.194512	0.577934	-0.724983	-0.0910283	1.05154	-0.22378	-1.28266		15.3	0.378096	0.967454	0.570743	-0.881578	5.49468	5.95886	7.21301	2.54626
	15.4	0.263951	-0.326557	0.453475	-0.992721	0.147385	1.09135	-0.246562	-1.33663		15.4	0.239085	1.20938	0.873754	-1.06877	6.14833	5.81021	6.81708	2.70542
	15.5	0.299239	-0.251486	0.385489	-0.767826	0.172359	1.08828	-0.451463	-1.35652		15.5	0.157937	1.17528	1.1292	-1.02067	6.21368	5.0869	6.62347	3.09599
	15.6	0.238803	-0.359865	0.304187	-0.883987	-0.100482	0.927945	-0.397885	-1.40588		15.6	0.0866961	1.21566	1.1188	-1.03785	7.47082	5.84179	6.86766	4.03179
	15.7	0.310362	-0.449803	0.196481	-0.579822	-0.0676831	1.80552	-0.242802	-1.40381		15.7	0.0172225	1.4341	0.960907	-1.38618	6.92183	5.72251	7.16378	4.64597
	15.8	0.419047	-0.52218	0.0769517	-0.766133	-0.20694	1.56804	-0.292366	-1.38874		15.8	0.18765	1.44696	0.96462	-1.03257	6.42525	5.56112	7.53074	5.07748
	15.9	0.417253	-0.362339	0.0330527	-0.858987	-0.189677	1.85443	-0.372464	-1.20155		15.9	0.0192183	1.1678	0.93041	-1.08764	5.79579	5.17064	7.96115	4.67564
	16	0.46373	-0.509734	-0.0114831	-0.821344	-0.302003	1.66102	-0.339453	-1.33428		16	-0.0535519	1.16051	0.79598	-1.11295	5.70393	6.10107	8.05188	4.89911
	16.1	0.492462	-0.434113	0.233861	-0.571321	-0.386316	1.48242	-0.509882	-1.25139		16.1	-0.177889	0.980657	0.732027	-1.18655	4.61796	5.48616	8.86269	4.23759
	16.2	0.479497	-0.397335	0.397015	-0.492818	-0.293332	1.43663	-0.380042	-1.17128		16.2	-0.162838	0.850994	0.612681	-1.03753	4.87607	5.89961	8.89598	4.00306
	16.3	0.553832	-0.502375	0.664095	-0.441845	-0.270853	1.49883	-0.487242	-1.22174		16.3	-0.174569	0.729418	0.391827	-0.856363	4.34587	6.0866	8.85704	4.10855
	16.4	0.472534	-0.573989	0.796158	-0.200709	-0.207604	1.20952	-0.450874	-1.21787		16.4	-0.16461	0.602798	0.302135	-0.915965	4.07513	6.0211	9.15655	4.19032
	16.5	0.558251	-0.610422	0.81594	-0.236627	-0.297942	1.06325	-0.405688	-1.2279		16.5	-0.0734472	0.554062	0.140947	-1.11211	3.99737	5.39721	9.25786	3.38078
	16.6	0.535977	-0.574416	0.851534	-0.0703383	-0.40373	0.8051	-0.412084	-1.06678		16.6	-0.201183	0.763419	0.363748	-1.06	5.13433	6.04101	8.57403	3.66067
	16.7	0.679434	-0.608432	0.977592	-0.335972	-0.52795	1.42798	-0.375259	-1.29872		16.7	-0.243401	0.478425	0.480613	-1.13193	5.57969	5.41496	8.62494	3.39803
	16.8	0.698458	-0.555059	0.999651	-0.39498	-0.520286	1.15295	-0.336446	-1.13902		16.8	-0.306313	0.698562	0.64564	-1.27172	6.52015	4.99441	8.34573	3.51162
	16.9	0.759054	-0.542092	1.02301	-0.376562	-0.36665	1.41285	-0.239166	-1.28953		16.9	-0.113205	0.430898	0.466196	-1.35678	7.05684	5.22599	7.72852	3.09636
	17	0.825593	-0.730247	0.941437	-0.433178	-0.0233217	1.37482	-0.279269	-1.30905		17	-0.175882	0.534145	0.683145	-1.41332	8.94127	5.30181	7.87822	3.10177
	17.1	0.747176	-0.755366	0.844092	-0.419036	-0.108403	1.53085	-0.342891	-1.23885		17.1	-0.311652	0.320454	0.716118	-1.43301	10.2175	4.73098	8.80085	2.97942
	17.2	0.622232	-0.973663	0.708778	-0.363056	-0.118875	1.63079	-0.281899	-1.21953		17.2	-0.241311	0.392745	0.667397	-1.34744	10.9804	5.55164	7.20375	3.13118
	17.3	0.605545	-0.899838	0.812647	-0.306275	-0.183504	1.12007	-0.281349	-1.3044		17.3	-0.312785	1.08592	0.566102	-1.55845	10.6351	5.29516	7.68694	3.46984
	17.4	0.591999	-0.869921	0.869641	-0.314765	-0.254265	0.997332	-0.231738	-1.28139		17.4	-0.233626	1.02181	0.364768	-1.39231	9.55611	5.48453	7.56273	3.70435
	17.5	0.603132	-1.0263	0.957256	-0.273285	-0.255801	1.20661	-0.217935	-1.34319		17.5	-0.402082	1.19843	0.259817	-1.52897	9.17158	4.41846	7.06442	3.60346
	17.6	0.530127	-0.870101	0.987646	-0.107826	-0.192803	0.987431	-0.290325	-1.22997		17.6	-0.447192	1.74737	0.0699813	-0.715484	8.23584	5.22634	7.21026	3.45604
	17.7	0.752547	-0.956508	1.01103	-0.0596944	-0.156845	1.04359	-0.289659	-1.12371		17.7	-0.390346	1.51868	-0.014519	-0.721742	7.05979	5.09193	6.57066	3.72424
	17.8	1.0066	-0.827434	0.914258	-0.295556	-0.208642	0.379166	-0.318065	-1.20131		17.8	-0.415241	1.52516	-0.0278077	-0.957544	7.49633	4.74831	5.97287	3.63492
	17.9	1.38662	-0.990957	0.941807	-0.0899154	-0.108148	1.28637	-0.377559	-1.25043		17.9	-0.557954	1.50039	0.329943	-0.756302	6.85006	5.6864	6.21634	3.72907
	18	1.52092	-0.954679	0.744834	-0.279068	-0.140242	0.606694	-0.421959	-1.16222		18	-0.382017	1.60798	0.638191	-0.549184	6.49211	5.04986	5.82352	3.20273
	18.1	1.46652	-1.01644	0.574892	-0.200154	-0.16246	1.15537	-0.666422	-1.11439		18.1	-0.372071	1.98219	0.72555	-0.420681	5.8363	4.46119	5.18442	3.04501
	18.2	1.5045	-1.00861	0.413685	0.0748012	-0.345928	0.946032	-0.588111	-1.06413		18.2	-0.250643	2.86265	0.624699	-0.0262842	6.18862	3.83164	4.79714	3.39254
	18.3	1.46971	-1.03617	0.368166	-0.0766047	-0.415565	1.32077	-0.743315	-1.05523		18.3	-0.41266	2.73731	0.498137	-0.294411	6.10323	5.08662	5.40162	4.59764
	18.4	1.51211	-0.913167	0.289306	0.0524689	-0.463379	1.50351	-0.729388	-1.1266		18.4	-0.466913	3.12817	0.331922	-0.172632	6.71023	5.14972	4.42432	5.14846
	18.5	1.80197	-0.804967	0.20439	0.0853448	-0.59445	1.66795	-0.604285	-1.14339		18.5	-0.411074	2.92174	0.238734	0.0742772	6.61984	4.33035	4.98311	4.92066
	18.6	1.88225	-0.684956	0.17367	0.051286	-0.570881	1.7208	-0.612616	-1.22687		18.6	-0.494458	3.66325	0.298573	0.398548	6.4069	4.76397	4.85318	4.53797
	18.7	1.81313	-0.760335	0.156596	-0.108474	-0.605033	1.63385	-0.82343	-1.19445		18.7	-0.601178	3.64016	0.177875	0.732254	7.08292	4.57198	4.08949	4.26378
	18.8	1.98028	-0.647078	0.211756	-0.0925103	-0.55602	1.78125	-0.812467	-1.2783		18.8	-0.72893	4.03817	0.0413332	0.968359	6.66726	5.11378	4.47673	4.0947
	18.9	2.02647	-0.901645	0.194378	-0.215413	-0.644948	1.48221	-0.85399	-1.34908		18.9	-0.683929	4.24461	-0.107417	1.48047	6.88291	5.24647	3.60143	3.43582
	19	1.99452	-0.85358	0.161403	-0.383637	-0.500417	1.41266	-0.755147	-1.2892		19	-0.625766	4.47363	-0.146756	1.59491	5.87083	5.23236	3.61144	4.16368
	19.1	1.86953	-0.854055	0.10377	-0.31139	-0.179731	1.81043	-0.854099	-1.37631		19.1	-0.580078	4.63971	-0.256677	1.27567	6.00138	4.94193	3.94096	4.82193
	19.2	1.81289	-0.982147	0.135221	-0.26077	-0.235927	2.07277	-0.683556	-1.43552		19.2	-0.570302	4.46931	-0.287929	1.22871	4.84971	4.67539	3.88987	5.33595
	19.3	1.81357	-0.923673	0.0402086	-0.306972	-0.116247	1.43541	-0.715938	-1.37553		19.3	-0.593034	4.33234	-0.217769	1.24921	4.72939	3.92491	4.61242	5.93739
	19.4	1.77424	-0.815697	0.0564988	-0.197841	-0.306455	1.50163	-0.748935	-1.54132		19.4	-0.636491	4.01944	0.0319087	1.09415	4.79415	3.90823	4.72078	5.85394
	19.5	1.67586	-0.96294	0.0411066	-0.18278	-0.135978	0.908961	-0.87679	-1.32401		19.5	-0.715987	3.90202	0.241475	1.08277	4.08592	4.7056	4.5049	5.12454
	19.6	1.74415	-0.963086	0.0474225	-0.183191	-0.068217	1.0854	-0.917583	-1.2548		19.6	-0.651747	3.58016	0.228221	0.970127	3.96099	3.53734	4.80822	4.91745
	19.7	1.62946	-0.953932	0.254786	-0.217381	0.256212	1.13738	-0.875681	-1.29262		19.7	-0.691943	3.31182	0.317494	0.39704	3.95541	3.62693	4.17537	4.16549
	19.8	1.57701	-0.979344	0.144935	-0.245128	0.145377	1.32782	-0.737613	-1.21819		19.8	-0.730179	3.29679	0.539396	0.329692	3.87656	3.35721	4.78617	4.082
	19.9	1.41351	-0.91151	0.159296	-0.363001	0.25708	1.04022	-0.936517	-1.24226		19.9	-0.69801	3.00938	0.378627	0.261996	3.84282	3.99026	4.88898	4.12091
	20	1.3274	-0.627406	0.171408	-0.509153	0.11492	1.51485	-1.0163	-1.17992		20	-0.785274	2.7733	0.242538	-0.0470429	4.02794	4.83069	5.90966	4.97057
	20.1	1.30397	-0.757499	0.151218	-0.492695	0.0650763	1.54051	-1.00673	-1.26517		20.1	-0.804793	2.5517	0.213788	-0.277342	4.17678	3.23852	6.13921	4.8581
	20.2	1.23312	-0.498478	0.274665	-0.577751	-0.0536136	1.57974	-1.09192	-1.05221		20.2	-0.816543	2.41173	0.096291	-0.460339	4.25597	4.2098	6.19971	5.0087
	20.3	1.29928	-0.563609	0.370364	-0.505975	-0.233991	1.59704	-0.856598	-1.29939		20.3	-0.802411	2.2509	0.046972	-0.00116899	4.52062	4.37645	6.71557	4.42335
	20.4	1.1941	-0.393737	0.458793	-0.559569	-0.349251	1.47959	-0.895604	-1.30481		20.4	-0.958662	2.22957	0.016603	0.264283	4.95556	3.81847	6.74414	4.26857
	20.5	1.30017	-0.356458	0.583048	-0.556492	-0.379594	1.33547	-0.732434	-1.34615		20.5	-0.803503	2.52013	0.0544292	0.0271122	4.24349	3.5711	6.47575	3.83334
	20.6	1.25024	-0.266011	0.637865	-0.828142	-0.518383	0.871646	-1.00083	-1.3762		20.6	-0.773334	2.91002	0.306172	0.10787	4.33747	3.9317	6.24644	3.76263
	20.7	1.20318	-0.265619	0.653439	-0.711686	-0.509488	1.47153	-0.978458	-1.39807		20.7	-0.743462	3.18623	0.625862	-0.256065	4.59237	2.52627	5.82169	4.57965
	20.8	1.19233	-0.363906	0.637547	-0.625289	-0.277918	1.60563	-0.891347	-1.44036		20.8	-0.453563	3.40368	0.659736	0.293106	4.41347	3.41966	5.9648	4.42146
	20.9	1.18627	-0.277527	0.547659	-1.00886	-0.387159	1.5514	-0.99776	-1.3229		20.9	-0.213487	3.07426	0.567579	0.288306	4.85261	2.60212	5.1446	4.46262
	21	1.23069	-0.293255	0.565592	-0.905833	-0.254406	1.98638	-1.02214	-1.46232		21	0.0108047	2.9043	0.370778	0.113031	5.08195	3.26252	6.20145	4.23655
	21.1	1.15433	-0.233963	0.608852	-1.21803	-0.177881	1.66706	-1.08118	-1.36908		21.1	-0.0338948	2.53974	0.238455	-0.020709	5.81453	2.97182	5.03141	4.77449
	21.2	1.11725	-0.452835	0.573985	-0.761098	-0.260478	2.33593	-1.20365	-1.38555		21.2	-0.0412806	2.2711	0.0688131	-0.427144	5.37722	3.50657	5.51427	4.91649
	21.3	0.881397	-0.249164	0.530146	-0.96921	-0.249803	1.85394	-1.03101	-1.30069		21.3	0.229427	2.10898	-0.0687237	-0.547969	4.85602	4.37646	5.14394	5.45461
	21.4	0.98929	-0.394356	0.465325	-1.14017	-0.285256	1.78956	-1.1974	-1.28418		21.4	0.27131	1.86529	-0.196583	-0.570371	4.83428	3.55634	5.46276	5.68751
	21.5	0.964514	-0.524198	0.320638	-1.1368	-0.225638	1.96802	-0.979214	-1.15051		21.5	0.366372	2.01447	-0.0986899	-0.343236	4.12597	3.15503	4.56393	5.24524
	21.6	1.00582	-0.360358	0.195757	-1.05369	-0.543425	1.27149	-0.903795	-1.06889		21.6	0.461199	1.63254	-0.16578	0.128928	4.04112	3.84817	4.55388	5.16194
	21.7	0.837083	-0.319148	0.209064	-1.20458	-0.382637	1.71465	-0.699195	-0.98245		21.7	0.410877	1.72034	-0.217546	0.665262	3.97834	3.59649	3.65638	4.70157
	21.8	0.936612	-0.561298	0.220053	-1.09806	-0.411399	1.89886	-0.760117	-0.977672		21.8	0.30326	1.7837	-0.224539	0.513315	3.18622	3.47492	3.47653	4.64323
	21.9	0.960136	-0.518607	0.199697	-1.08913	-0.386308	1.8637	-0.784634	-0.886016		21.9	0.282414	2.08532	-0.091778	0.276225	4.56004	3.78651	3.40001	3.89626
	22	0.849363	-0.74895	0.167532	-1.04711	-0.362148	1.91533	-0.603971	-1.03151		22	0.349852	2.68842	0.0584404	-0.283189	4.69774	4.15466	3.17273	3.81537
	22.1	0.851102	-0.60405	0.0753255	-1.06123	-0.27713	1.75635	-0.439746	-1.00155		22.1	0.432334	2.43683	0.199773	-0.196181	5.46379	3.98373	3.4351	3.9371
	22.2	0.825666	-0.673098	-0.0829746	-0.702881	-0.134647	1.82765	-0.410545	-1.05785		22.2	0.749786	2.22159	0.52231	-0.48015	6.21256	4.68823	3.27897	3.2578
	22.3	0.747588	-0.584483	-0.0847909	-0.669462	-0.0533605	2.34231	-0.345131	-1.19176		22.3	1.04241	2.06155	0.795614	-0.69399	7.06395	4.17249	2.87869	3.56455
	22.4	0.71782	-0.479143	-0.120845	-0.48243	-0.118541	2.34396	-0.131513	-1.11341		22.4	1.12735	1.98965	0.712591	-1.08318	7.42162	4.23893	2.98058	3.12716
	22.5	0.699345	-0.349334	-0.0455583	-0.384417	-0.21019	2.77632	-0.308271	-1.14845		22.5	1.09742	2.01143	0.812422	-0.673766	6.68006	5.35832	2.63199	3.10741
	22.6	0.685317	-0.41114	0.204751	-0.453734	-0.188164	2.93055	-0.311744	-0.905043		22.6	0.9776	1.91795	0.731586	-1.08592	6.18037	4.65241	2.63109	3.0042
	22.7	0.596282	-0.325674	0.362664	-0.487315	-0.0707152	2.48101	-0.386267	-1.05002		22.7	0.868526	1.64465	0.70307	-0.867359	6.09092	4.29209	2.5823	2.38768
	22.8	0.549959	-0.489786	0.374365	-0.3935	-0.108999	2.22954	-0.407456	-0.93461		22.8	0.625107	1.68224	0.6411	-1.30769	5.03513	4.52023	2.64544	2.27516
	22.9	0.530667	-0.613146	0.394028	-0.596746	0.102185	2.45128	-0.480666	-0.901747		22.9	0.506391	1.4667	0.666293	-1.27719	4.72573	4.86353	2.73166	2.2492
	23	0.328614	-0.620961	0.335786	-0.668807	0.0861085	2.44753	-0.533124	-0.984011		23	0.475854	1.34881	0.717709	-0.869485	4.74654	5.02274	2.26684	2.5507
	23.1	0.399225	-0.593253	0.216111	-0.642004	0.117931	2.33632	-0.625356	-0.929082		23.1	0.392645	1.53607	0.637912	-1.03144	4.45647	5.13524	2.52363	2.10133
	23.2	0.364935	-0.430002	0.126235	-0.685202	0.17459	2.64016	-0.527914	-1.08721		23.2	0.390373	1.10551	0.442249	-0.99743	3.62175	5.16742	2.63669	2.34095
	23.3	0.47956	-0.205692	0.0872088	-0.613397	0.240275	2.73285	-0.668975	-1.12275		23.3	0.369442	1.06723	0.318518	-1.13788	3.63538	4.47314	2.89851	1.94184
	23.4	0.444209	-0.150773	0.0326859	-0.67546	0.46038	2.50243	-0.759143	-1.15151		23.4	0.290347	1.32805	0.169482	-0.909422	3.46292	4.45562	3.81056	1.97893
	23.5	0.581435	0.0216988	-0.00683437	-0.438166	0.438607	2.81627	-0.808442	-1.36741		23.5	0.263646	0.909054	0.187995	-0.869046	3.64689	4.02878	4.69802	1.86604
	23.6	0.554655	-0.239543	-0.0843307	-0.592847	0.41607	2.47872	-0.822271	-1.19191		23.6	0.418224	1.51975	0.249666	-0.664437	3.49849	4.32722	4.95305	1.93999
	23.7	0.396925	-0.0885483	-0.219233	-0.643099	0.3004	1.84162	-0.788411	-1.04306		23.7	0.623712	1.3567	0.138796	-0.627893	4.51563	5.061	5.41187	1.8782
	23.8	0.300054	-0.253711	-0.301079	-0.896523	0.234805	2.00667	-0.792323	-0.978624		23.8	0.612431	1.03075	0.0986806	-0.502327	5.56556	4.86227	5.55227	1.72613
	23.9	0.368655	-0.100059	-0.305322	-0.686985	0.100433	1.91674	-0.843037	-1.09259		23.9	0.656607	1.05217	-0.114218	-0.663407	7.58462	4.88748	5.54303	1.46105
	24	0.297782	-0.403901	-0.415843	-0.801947	-0.111641	2.3534	-1.02564	-1.12294		24	0.640182	1.03497	-0.27545	-0.345444	7.34198	4.57235	4.6085	1.28242
	24.1	0.193227	-0.601394	-0.44128	-0.638597	0.0432133	1.17989	-0.898592	-1.06687		24.1	0.59295	0.772237	-0.325269	-0.479802	7.77998	3.98964	4.38257	1.42506
	24.2	0.262642	-0.390162	-0.41424	-0.612061	-0.0777116	1.86705	-1.17135	-0.935709		24.2	0.627501	1.01862	-0.486755	-0.200955	7.67091	4.43889	4.71309	1.2995
	24.3	0.285526	-0.551744	-0.346925	-0.674469	-0.0225799	1.46395	-0.93279	-0.954389		24.3	0.494161	1.0986	-0.534948	-0.293371	6.84686	4.66491	4.11781	1.67166
	24.4	0.170274	-0.695017	-0.242354	-0.722318	-0.0143309	1.03529	-1.0597	-0.706444		24.4	0.463718	2.01262	-0.59618	-0.0812539	6.47483	5.14214	4.6746	1.64898
	24.5	0.136456	-0.647241	-0.224048	-0.676393	-0.00737207	0.68114	-1.16784	-0.709766		24.5	0.262301	1.69196	-0.685271	-0.0613632	6.54843	4.04074	4.65347	1.66259
	24.6	0.0980791	-0.568972	-0.219962	-0.853875	0.102162	1.29642	-1.09614	-0.588436		24.6	0.162132	1.61915	-0.795796	-0.210237	5.47404	5.84487	3.86356	2.1088
	24.7	0.132644	-0.756008	-0.239929	-0.576888	0.264612	0.658527	-1.02087	-0.49905		24.7	0.187699	1.30472	-0.8423	-0.268767	5.24581	4.94376	3.74677	2.00545
	24.8	0.146078	-0.597191	-0.18633	-0.796618	0.353239	0.915159	-1.1421	-0.479256		24.8	0.130809	1.41328	-0.851187	-0.520527	5.43859	4.87211	3.72458	2.03319
	24.9	0.180676	-0.670283	-0.228845	-0.539558	0.481043	1.60332	-1.18652	-0.574642		24.9	0.0707766	1.65072	-0.9414	-0.759375	4.65176	4.42588	4.03473	2.25265
	25	0.123878	-0.770116	-0.275875	-0.757867	0.735233	1.30525	-1.30312	-0.382958		25	-0.0998621	2.43561	-0.869415	-0.859887	4.22043	4.90105	4.11619	2.02373
	25.1	0.164368	-0.547918	-0.328643	-0.689098	0.780183	1.66546	-1.22951	-0.493268		25.1	-0.037639	2.57556	-0.81232	-1.12359	4.42731	4.44827	3.41344	2.09919
	25.2	0.159126	-0.684135	-0.328067	-0.894864	0.619053	0.761007	-1.1426	-0.328711		25.2	-0.0954758	2.55485	-0.676363	-1.08598	3.81831	4.56459	3.46232	1.8654
	25.3	0.26527	-0.651167	-0.359525	-0.692688	0.67898	0.806212	-1.19831	-0.505878		25.3	-0.0981851	3.10937	-0.639376	-1.19068	4.00477	4.35461	3.27724	1.79853
	25.4	0.278032	-0.389261	-0.339618	-0.537883	0.539024	0.911863	-1.24799	-0.547549		25.4	-0.100007	3.19085	-0.626962	-1.08786	3.60963	4.81236	3.03883	1.72977
	25.5	0.22122	-0.798959	-0.238448	-0.645305	0.395083	0.700521	-1.22377	-0.623967		25.5	-0.0466614	3.3127	-0.604133	-0.892729	3.41601	4.62565	3.63799	1.19158
	25.6	0.126726	-0.674135	-0.177333	-0.749521	0.421501	0.416797	-1.27303	-0.64511		25.6	-0.136205	2.66708	-0.681869	-0.801075	3.58324	5.12098	3.38827	1.2778
	25.7	0.125664	-0.789731	-0.261724	-0.807088	0.407235	0.738792	-1.29782	-0.625651		25.7	-0.0664009	2.96138	-0.64219	-1.03757	4.18282	4.75733	2.50409	1.0467
	25.8	0.0253362	-0.8232	-0.29279	-0.915267	0.221205	0.385581	-1.31278	-0.806744		25.8	-0.219482	3.06474	-0.621834	-1.36246	4.38201	4.66431	3.54116	1.54417
	25.9	-0.0174929	-0.762367	-0.416471	-0.616171	0.328806	0.754509	-1.20794	-0.836163		25.9	-0.163291	3.35215	-0.553156	-1.23925	4.42352	4.98	2.64904	1.21083
	26	-0.0358739	-0.961969	-0.54099	-0.540671	0.232083	0.742992	-1.27946	-0.854517		26	-0.248221	3.12102	-0.598006	-1.18531	4.3429	4.70083	3.6125	1.63938
	26.1	0.0847446	-0.835802	-0.613135	-0.734798	0.0662407	0.884694	-1.19305	-1.04029		26.1	-0.0833649	2.77856	-0.643899	-1.25658	4.41254	5.84985	3.38922	1.7529
	26.2	-0.0308535	-0.899442	-0.644389	-0.660936	0.0648021	0.713389	-1.30228	-0.984137		26.2	-0.117906	2.95639	-0.739878	-1.43686	5.50375	5.50622	4.19864	1.62787
	26.3	-0.0500401	-0.691365	-0.69442	-0.868667	0.0481386	0.547494	-1.17252	-1.10432		26.3	0.10919	2.46236	-0.866433	-1.451	5.74638	5.80675	3.16756	1.44098
	26.4	-0.0583768	-0.929039	-0.692126	-0.930014	0.260852	0.858157	-1.48555	-1.10009		26.4	0.165563	2.27738	-0.851878	-1.50159	5.61801	5.76824	3.07284	2.01652
	26.5	-0.0852101	-0.914056	-0.623909	-0.986447	0.153023	0.548436	-1.36363	-1.27306		26.5	0.319916	1.92353	-0.818541	-1.29963	5.31716	6.05287	3.79166	2.29291
	26.6	-0.0867056	-0.867061	-0.697074	-0.97832	0.209022	0.402846	-1.19446	-1.30687		26.6	0.396825	1.80063	-0.861667	-1.66346	5.30612	6.26814	3.08847	2.69952
	26.7	-0.196263	-0.779066	-0.748921	-0.861255	0.15298	0.866472	-1.40612	-1.35317		26.7	0.179044	1.62213	-0.773478	-1.39225	4.43613	5.46761	3.67089	3.44059
	26.8	-0.226732	-0.862793	-0.728189	-0.890534	0.194847	0.659198	-1.18878	-1.2196		26.8	0.472361	1.4623	-0.710358	-1.699	4.79887	6.29061	4.256	4.17956
	26.9	-0.108546	-0.757512	-0.743012	-1.11085	0.165204	0.839905	-1.37523	-1.30642		26.9	0.70985	1.57757	-0.50161	-1.36101	3.77331	5.09542	4.1458	4.63412
	27	-0.178046	-0.860468	-0.733526	-1.04503	0.264317	0.671804	-1.22358	-1.26652		27	0.958567	1.36861	-0.259117	-1.63486	3.60415	5.67778	4.79291	4.21807
	27.1	-0.193069	-1.05613	-0.695036	-1.18303	0.259761	1.15049	-1.42832	-1.392		27.1	0.989089	1.17285	0.108653	-1.19927	3.18624	5.66747	4.47997	4.70179
	27.2	-0.0831561	-1.12221	-0.586191	-1.38442	0.0650883	0.094212	-1.33549	-1.28874		27.2	1.24876	1.16356	0.0823479	-0.873971	3.55167	4.80403	4.11555	4.41405
	27.3	-0.110141	-1.19996	-0.501817	-1.25382	0.014777	0.748972	-1.26538	-1.3391		27.3	1.17384	1.01724	0.141628	-0.571004	3.2651	5.15745	3.54606	4.0407
	27.4	-0.0100154	-1.18402	-0.427691	-1.41106	-0.0613937	-0.193484	-1.31514	-1.17125		27.4	1.36416	0.980341	0.464054	-0.387393	3.93469	5.64991	3.99046	3.97612
	27.5	0.0504191	-1.11929	-0.419578	-1.44014	-0.127759	-0.0735368	-1.25539	-1.26289		27.5	1.50693	0.967641	0.488602	-0.328829	3.79259	5.69608	3.31152	3.86392
	27.6	0.258864	-1.08852	-0.344148	-1.38288	-0.164154	-0.24667	-1.4421	-1.16615		27.6	1.57502	0.885549	0.41076	-0.503222	3.12268	5.72097	3.16936	4.18315
	27.7	0.185248	-0.931468	-0.313981	-1.32912	-0.00230292	0.163328	-1.4203	-1.11442		27.7	1.78492	0.698901	0.307729	-0.633315	3.86526	4.56198	2.68413	4.48406
	27.8	-0.0131468	-0.774914	-0.390368	-1.28584	-0.093831	0.120228	-1.43634	-1.18111		27.8	2.07999	0.437899	0.181556	-0.406543	4.07971	5.22608	3.61134	4.82535
	27.9	0.17653	-0.675176	-0.361031	-1.4044	-0.016211	-0.323588	-1.30522	-1.24239		27.9	2.2281	0.40944	0.351159	-0.262737	4.68402	5.22535	1.76938	5.36817
	28	0.115354	-0.433562	-0.314599	-1.20845	-0.067188	0.112972	-1.45955	-1.26432		28	2.21229	0.5812	0.342845	-0.242005	4.72255	4.96297	2.26701	4.4908
	28.1	0.0961073	-0.431997	-0.23388	-1.24277	-0.148481	-0.318429	-1.41783	-1.37678		28.1	2.21487	0.643521	0.472071	-0.473908	4.66092	4.4796	1.88858	5.14945
	28.2	0.0196957	-0.184451	-0.205608	-1.30324	-0.190372	0.349726	-1.48762	-1.37051		28.2	2.06227	0.651815	0.491996	-0.454378	4.30565	3.89568	2.23907	4.45594
	28.3	0.0441273	0.0202816	-0.196367	-1.28355	-0.291562	-0.0917783	-1.3598	-1.56639		28.3	1.92674	0.463794	0.461469	-0.593015	3.81807	3.9157	1.99413	4.21398
	28.4	0.114344	-0.376798	-0.276844	-1.37121	-0.450037	0.464126	-1.45537	-1.50105		28.4	1.98497	0.629383	0.328877	-0.925069	3.71817	3.67341	2.30301	4.1065
	28.5	0.0428713	-0.359323	-0.28366	-1.46382	-0.448338	-0.180579	-1.28559	-1.28617		28.5	2.16013	0.628241	0.142208	-0.538837	3.18916	4.78068	1.84679	3.46854
	28.6	0.0018692	-0.421222	-0.367522	-1.31327	-0.528277	-0.0867884	-1.63104	-1.2033		28.6	2.4605	0.435819	0.0600483	-1.08685	3.02371	4.52144	1.79357	3.09533
	28.7	-0.000476638	-0.400005	-0.421142	-1.12694	-0.46846	0.45096	-1.27041	-1.21778		28.7	2.44324	0.348284	-0.0901615	-1.14601	2.71657	4.99559	2.38598	2.75469
	28.8	-0.0370548	-0.507662	-0.499862	-1.2975	-0.622302	0.144688	-1.47083	-1.05419		28.8	2.72141	0.508193	-0.148719	-1.47528	2.83462	4.77631	1.78775	2.3602
	28.9	0.00446924	-0.428554	-0.537062	-1.28202	-0.625418	0.121384	-1.42634	-0.929401		28.9	2.69409	0.283323	-0.167075	-1.36563	2.80207	5.11514	1.95901	2.07233
	29	0.00360224	-0.508594	-0.560806	-1.15409	-0.484332	0.34886	-1.43253	-0.897654		29	2.7007	0.424966	-0.17511	-1.39551	2.28744	4.43458	1.90497	2.17469
	29.1	0.00198774	-0.470704	-0.663996	-1.22911	-0.406637	-0.432414	-1.35641	-0.835142		29.1	2.4822	0.334242	0.112668	-1.44497	2.01907	3.66055	1.66227	1.73179
	29.2	0.0496207	-0.499667	-0.699446	-1.28418	-0.305273	0.314671	-1.52676	-1.01872		29.2	2.45067	0.519897	0.333553	-1.24037	2.1617	4.22229	1.50641	1.87159
	29.3	0.0442219	-0.595935	-0.869968	-1.18809	-0.296284	0.269524	-1.26199	-0.874579		29.3	2.58683	0.473486	0.434951	-1.42617	2.51126	4.21903	1.70855	2.31362
	29.4	-0.0477491	-0.599217	-0.860109	-1.36382	-0.252875	0.468467	-1.26892	-1.04795		29.4	2.57958	0.284133	0.47995	-1.29456	2.4441	3.99916	1.33451	2.52446
	29.5	0.0442607	-0.655797	-0.827611	-1.24431	-0.287084	-0.0789472	-1.27067	-1.1342		29.5	2.48017	0.462073	0.327015	-1.44234	1.70782	3.73049	1.07607	2.9075
	29.6	-0.00462248	-0.710352	-0.822434	-1.1645	-0.389255	0.462353	-1.37234	-1.15813		29.6	2.49549	0.366186	0.21665	-1.19217	2.33217	4.82275	1.32606	2.92656
	29.7	0.195322	-0.605158	-0.847147	-1.03338	-0.326084	-0.112792	-1.38451	-1.2612		29.7	2.43102	0.339	0.128803	-1.65164	2.36544	3.83541	1.09203	3.52728
	29.8	0.313645	-0.503102	-0.942728	-1.06311	-0.539903	0.623715	-1.29475	-1.323		29.8	2.42518	0.29216	0.0813117	-1.3881	3.52201	3.92612	1.19793	3.61906
	29.9	0.318513	-0.464685	-0.900352	-0.874654	-0.600946	0.181419	-1.32049	-1.52183		29.9	2.16981	0.177346	0.215835	-1.61856	4.57473	3.56056	0.827183	3.2735
	30	0.344267	-0.610942	-0.881448	-1.11729	-0.537728	-0.0763822	-1.45488	-1.44453		30	1.98837	0.0666424	0.261998	-1.41103	4.33578	3.64521	1.39351	3.0972
	30.1	0.271393	-0.310306	-0.913252	-0.982143	-0.724041	0.721679	-1.42634	-1.35449		30.1	1.99853	0.0174697	0.272333	-1.54148	4.35043	4.38284	1.20598	2.45698
	30.2	0.316329	-0.327056	-0.889812	-0.835834	-0.539592	-0.333579	-1.49021	-1.46726		30.2	1.96609	0.135628	0.414973	-1.60489	4.47557	4.15598	1.19125	2.54291
	30.3	0.333994	-0.283993	-0.866153	-0.954042	-0.521672	-0.212936	-1.48611	-1.45676		30.3	1.8646	-0.0463789	0.3593	-1.87662	3.41592	4.30379	1.10282	2.83435
	30.4	0.187612	-0.123703	-0.931735	-0.719313	-0.519074	-0.435004	-1.33	-1.37064		30.4	1.70851	0.116989	0.368514	-1.8473	3.05163	4.36156	0.390241	3.37857
	30.5	0.162341	-0.290775	-0.952398	-0.832637	-0.473438	-0.328655	-1.39504	-1.26494		30.5	1.57912	0.0254286	0.496475	-1.68547	2.22366	3.98298	0.632766	3.49773
	30.6	0.126768	-0.289255	-0.938295	-0.939847	-0.50611	-0.2129	-1.32999	-1.26682		30.6	1.66427	-0.0443617	0.430624	-1.72011	2.32305	3.92201	0.550598	3.22565
	30.7	0.118832	-0.601767	-0.912523	-0.901292	-0.631268	-0.521417	-1.44344	-1.28374		30.7	1.5876	-0.0129041	0.514521	-2.01508	1.51162	3.65272	0.415511	2.94159
	30.8	-0.0179038	-0.56538	-0.932568	-0.936744	-0.663582	0.246157	-1.24321	-1.34994		30.8	1.39341	0.291611	0.351398	-1.49793	1.90007	3.01208	0.764622	2.96751
	30.9	-0.0232592	-0.622192	-0.813209	-1.04972	-0.774838	0.0919894	-1.48922	-1.47082		30.9	1.48353	0.194852	0.236142	-1.74656	1.38194	2.55783	1.03	2.22419
	31	-0.112285	-0.670173	-0.769868	-1.02849	-0.920652	0.216074	-1.41199	-1.562		31	1.58902	0.761012	0.201601	-1.48552	1.61925	2.53553	2.01603	2.36899
	31.1	0.00512567	-0.825251	-0.735915	-1.12512	-0.854042	-0.343753	-1.21335	-1.44564		31.1	1.40976	1.09045	0.344233	-1.9471	1.53494	2.97242	2.09082	2.30972
	31.2	-0.0435327	-0.773259	-0.826712	-1.19197	-0.807898	0.109413	-1.39068	-1.6916		31.2	1.57163	1.26978	0.515588	-1.61824	1.59295	2.10397	1.69632	1.50029
	31.3	-0.114082	-0.895047	-0.864336	-1.16663	-0.837685	-0.464053	-1.30876	-1.63467		31.3	1.37204	1.63643	0.470675	-1.62919	2.03267	3.25236	1.99181	1.73127
	31.4	0.0118478	-0.672379	-0.940296	-1.1245	-0.723729	-0.0887818	-1.32583	-1.73498		31.4	1.31506	2.28585	0.515039	-1.9099	1.97509	4.0473	1.36404	1.29815
	31.5	-0.141068	-0.703792	-0.985103	-1.05444	-0.823573	0.0363961	-1.36586	-1.43394		31.5	1.259	2.43461	0.425935	-2.13444	1.29706	4.12894	1.16336	1.38517
	31.6	-0.106849	-0.837412	-0.949444	-1.19865	-0.656398	-0.154907	-1.13162	-1.45667		31.6	1.0681	2.48029	0.234842	-1.73974	1.08021	4.83569	1.65862	1.04456
	31.7	-0.108213	-0.770652	-0.891053	-1.11595	-0.740672	-0.0401032	-1.16109	-1.41331		31.7	1.14411	2.21287	0.0919721	-1.92198	1.7108	3.56198	1.64468	0.950057
	31.8	-0.206913	-0.698901	-0.83875	-0.970947	-0.811582	-0.00634424	-1.02783	-1.36985		31.8	0.884061	2.09726	-0.0896448	-1.92132	2.55798	2.44915	0.641414	0.916175
	31.9	-0.124553	-0.871482	-0.895162	-0.937635	-0.730976	-0.0616476	-0.927561	-1.48724		31.9	0.942402	1.90515	-0.144602	-1.93644	2.45131	2.99596	1.13023	0.538969
	32	-0.134064	-0.909074	-0.92445	-0.966391	-0.789433	0.116525	-0.956066	-1.33789		32	0.928506	1.69587	-0.348916	-1.90839	2.42462	1.79099	0.963392	0.952643
	32.1	-0.0724013	-0.568613	-0.933119	-0.836071	-0.665866	0.177212	-0.850136	-1.31758		32.1	0.872945	1.68115	-0.410024	-1.65268	3.24184	2.6855	0.928697	0.841186
	32.2	-0.0986853	-0.699268	-0.940967	-0.956144	-0.836157	-0.119563	-1.10139	-1.42695		32.2	0.69689	1.62081	-0.521257	-1.71759	3.29322	2.17397	1.53471	0.830697
	32.3	-0.121504	-0.496708	-0.915129	-0.853099	-0.847503	0.119594	-0.905841	-1.51479		32.3	0.916254	1.34788	-0.562827	-1.80983	3.02729	2.0303	1.74192	0.856505
	32.4	-0.179147	-0.530797	-0.880012	-0.77321	-1.01741	0.234909	-1.10835	-1.29258		32.4	0.758894	1.19909	-0.658516	-1.93638	3.94976	2.81479	2.51935	0.842413
	32.5	-0.105081	-0.624885	-0.945501	-0.618593	-1.1356	0.163258	-1.02386	-1.61809		32.5	0.784193	0.953103	-0.746659	-2.07078	3.74798	2.88419	2.58224	0.730444
	32.6	-0.11279	-0.683633	-0.972224	-0.433642	-1.0335	-0.12829	-0.94459	-1.57854		32.6	0.64036	1.17395	-0.879633	-2.0177	4.03885	3.26604	2.74663	0.362155
	32.7	-0.111577	-0.725265	-0.926203	-0.760405	-1.18212	-0.0868505	-1.09849	-1.52894		32.7	0.84549	1.58001	-0.894924	-1.97434	4.01199	3.62939	2.27721	0.408425
	32.8	-0.0343897	-0.561621	-0.897658	-0.808636	-1.02872	-0.304561	-1.11606	-1.57304		32.8	0.717558	1.99989	-0.926569	-1.85108	3.70074	4.01998	2.253	-0.0338777
	32.9	-0.165136	-0.650566	-0.865133	-0.754029	-1.11054	0.247875	-1.11952	-1.60323		32.9	0.814408	2.29838	-1.03336	-1.82945	3.93329	3.40476	2.31736	0.0230491
	33	-0.125664	-0.464096	-0.799189	-0.745639	-0.905302	0.405094	-1.41605	-1.44716		33	0.839066	2.25874	-1.00288	-1.73176	3.64806	3.53762	2.13443	-0.0509687
	33.1	-0.133953	-0.691193	-0.732226	-0.824184	-0.922296	0.363489	-1.22824	-1.30138		33.1	0.987006	1.96294	-0.877267	-1.33759	3.16096	3.10665	2.23944	0.118576
	33.2	-0.0590893	-0.748848	-0.636242	-0.763401	-0.818691	0.490388	-1.28718	-1.35137		33.2	1.08984	2.08798	-0.44274	-1.27503	3.52419	2.5036	1.63286	0.14492
	33.3	-0.154163	-1.01407	-0.491728	-0.800776	-0.855318	0.913145	-1.35735	-1.35832		33.3	1.12361	2.18829	-0.042708	-1.23368	3.60471	3.93413	1.99677	0.0123758
	33.4	-0.0919426	-0.734111	-0.353164	-0.902084	-0.890894	0.992402	-1.28388	-1.48076		33.4	1.2496	2.6872	0.166707	-1.14022	3.49034	2.4222	1.07861	-0.121701
	33.5	-0.1808	-0.758608	-0.274974	-0.893951	-0.886905	1.3989	-1.35933	-1.5363		33.5	1.20294	3.1738	0.167051	-0.828263	4.14711	4.0145	1.83369	-0.334417
	33.6	-0.128085	-0.857695	-0.30275	-1.06567	-0.925803	1.08504	-1.36673	-1.63348		33.6	1.28095	3.707	-0.000695791	-0.577258	4.40542	3.85476	1.43116	-0.462031
	33.7	-0.15606	-0.811313	-0.257703	-1.11489	-1.06165	1.14272	-1.40935	-1.53373		33.7	1.28181	3.81918	-0.14887	-0.16765	4.71715	4.09169	1.2871	-0.224573
	33.8	-0.136206	-0.777147	-0.376832	-1.0895	-1.03603	1.27729	-1.46333	-1.5005		33.8	1.1633	3.93122	-0.194478	-0.0719037	4.57184	3.81695	1.41632	-0.314083
	33.9	-0.140277	-0.592423	-0.375644	-1.29507	-0.980476	1.17895	-1.55349	-1.59482		33.9	1.23069	4.52154	-0.300435	-0.130148	4.38799	3.81532	0.774925	-0.523718
	34	-0.225782	-0.875203	-0.395846	-1.13491	-1.00736	1.40312	-1.12997	-1.60609		34	1.08828	4.58796	-0.411717	-0.100615	4.38721	2.75629	1.14589	-0.411302
	34.1	-0.106709	-0.633434	-0.501828	-0.955391	-1.02617	0.919977	-1.17831	-1.61179		34.1	1.24349	4.4454	-0.426919	-0.0684492	3.86651	3.62077	0.64675	0.124378
	34.2	-0.24449	-0.672965	-0.580878	-0.61177	-1.22921	1.12972	-1.12469	-1.57923		34.2	1.04967	4.0535	-0.53691	-0.508008	4.10359	3.08377	0.482383	-0.176395
	34.3	-0.175479	-0.727951	-0.598076	-0.785046	-1.09783	1.25055	-1.27622	-1.67573		34.3	0.937198	3.58691	-0.471536	-0.350267	3.04038	3.49741	0.209144	-0.0929292
	34.4	-0.181696	-0.419437	-0.687353	-0.477564	-1.17733	0.965291	-1.4462	-1.5354		34.4	1.01679	3.44532	-0.39914	-0.537633	3.28926	3.66906	1.02419	-0.0523138
	34.5	-0.0525901	-0.335862	-0.737943	-0.758757	-1.19721	1.21345	-1.30489	-1.7235		34.5	1.09023	2.8891	-0.315038	-0.673946	2.58213	3.34856	0.686998	-0.234185
	34.6	-0.0273734	-0.244644	-0.690693	-0.776496	-1.16648	1.21232	-1.18945	-1.76569		34.6	1.06733	2.6697	-0.375484	-0.691904	2.86692	3.72774	0.326615	-0.297521
	34.7	0.0124911	0.0947595	-0.766257	-0.802666	-1.26705	0.915716	-1.41371	-1.83389		34.7	1.2045	2.38496	-0.465309	-0.692334	2.62034	3.22149	0.449146	-0.232031
	34.8	0.0888074	0.383313	-0.754232	-0.615234	-1.29572	0.862779	-1.28459	-1.79668		34.8	1.20806	2.16025	-0.440443	-0.399858	2.38662	2.70066	0.106054	-0.655428
	34.9	-0.0158372	0.361943	-0.765559	-0.655943	-1.37428	0.867028	-1.42105	-1.82894		34.9	1.31071	1.96016	-0.443547	-0.76065	2.89475	3.63846	0.214732	-0.556852
	35	0.0128278	0.407517	-0.800971	-0.734804	-1.17604	0.724195	-1.34147	-1.81593		35	1.17851	1.76051	-0.571917	-0.857318	2.22232	3.00808	0.458477	-0.392753
	35.1	0.126765	0.285007	-0.791155	-0.937559	-1.35	0.968833	-1.38691	-1.88935		35.1	1.32265	1.77447	-0.636256	-1.06704	2.17529	3.39858	0.753095	0.0910597
	35.2	0.0996786	0.252709	-0.85081	-0.88888	-1.29123	0.800628	-1.26715	-1.75273		35.2	1.2666	1.52363	-0.743342	-0.713086	1.95249	3.34556	0.551934	0.206041
	35.3	0.297492	0.321099	-0.872329	-1.12526	-1.41379	0.646291	-1.48125	-1.79081		35.3	1.40415	1.84677	-0.79837	-0.873741	1.91046	2.77649	0.0549109	0.498105
	35.4	0.328699	0.222752	-0.968544	-1.04748	-1.31023	0.534529	-1.41457	-1.83648		35.4	1.55836	2.15005	-0.77188	-1.29373	1.58639	3.12195	0.0925914	0.172013
	35.5	0.372309	0.365717	-0.975873	-1.10744	-1.28744	0.958754	-1.51273	-1.77823		35.5	1.43804	2.33338	-0.58097	-0.959023	1.90561	2.09066	0.582226	0.088477
	35.6	0.512236	0.282438	-1.00164	-1.14555	-1.11891	0.630118	-1.55026	-1.84344		35.6	1.4079	2.26551	-0.520048	-1.19988	1.695	2.88683	-0.252636	0.194735
	35.7	0.714035	0.436512	-0.980747	-1.12136	-1.26169	1.09569	-1.44726	-1.63224		35.7	1.43945	2.11583	-0.57553	-1.3258	1.48276	2.66259	0.383013	0.202872
	35.8	0.910223	0.196915	-1.0719	-1.07812	-1.16636	0.913049	-1.49489	-1.82903		35.8	1.25003	1.80895	-0.754734	-1.57192	0.770571	3.15485	0.327933	-0.051886
	35.9	1.28097	0.336001	-1.13801	-1.1067	-1.14592	1.56215	-1.46829	-1.75084		35.9	1.41489	1.59673	-0.723402	-1.26875	1.12328	2.939	0.0772706	0.181303
	36	1.47827	0.274116	-1.11471	-1.24115	-1.16984	1.05594	-1.39981	-1.73318		36	1.11562	1.51481	-0.904729	-1.72725	1.0519	3.40374	0.0518684	-0.0695759
	36.1	1.81266	0.451451	-1.028	-1.08223	-0.976646	1.45994	-1.47682	-2.06176		36.1	1.05741	1.46774	-0.901135	-1.73749	0.722278	3.70508	-0.350764	0.062756
	36.2	2.06393	0.364432	-1.0343	-0.686644	-0.938856	0.953123	-1.38512	-1.75856		36.2	1.0301	1.22825	-0.981085	-1.63532	0.826373	2.93882	0.170621	-0.113343
	36.3	2.20259	0.417415	-0.903022	-0.937674	-0.965117	0.797355	-1.58448	-1.85194		36.3	0.77668	0.927631	-1.09803	-1.40152	0.496346	3.83533	-0.124375	0.0355045
	36.4	2.25492	0.415925	-0.829877	-0.978327	-0.837947	0.617274	-1.65206	-1.74635		36.4	0.746375	1.11468	-1.05953	-1.78361	-0.0573112	2.34802	-0.527262	-0.111986
	36.5	2.50914	0.680136	-0.797521	-0.936346	-0.818758	0.854957	-1.54886	-1.77814		36.5	0.672514	1.05202	-1.17215	-1.59587	0.262208	2.69962	-0.499806	0.419837
	36.6	2.608	0.853466	-0.809177	-0.918405	-0.82015	1.02002	-1.59475	-1.71576		36.6	0.713754	0.979431	-1.17926	-1.78008	0.163142	2.57481	-0.333629	0.788852
	36.7	2.46782	0.825115	-0.788406	-0.906713	-0.834676	0.737535	-1.45292	-1.53019		36.7	0.806306	0.840093	-1.21157	-1.84617	0.4867	2.75665	-0.364062	1.13158
	36.8	2.30642	0.613549	-0.947379	-0.688191	-0.760278	0.504241	-1.54159	-1.57456		36.8	0.696111	0.914112	-1.21574	-1.78842	0.516355	3.29499	0.601983	1.38835
	36.9	2.37607	0.532037	-0.922694	-0.873819	-0.827503	0.769224	-1.47225	-1.46563		36.9	0.76531	0.612864	-1.20229	-1.64306	0.683797	3.25829	-0.599356	2.11646
	37	2.18993	0.54825	-0.950398	-0.929077	-0.89285	1.01401	-1.4104	-1.48961		37	0.598691	0.656051	-1.10628	-1.63899	0.0805549	3.10702	0.272147	2.39598
	37.1	2.10352	0.581571	-0.932166	-0.821444	-1.00564	0.709769	-1.42245	-1.40323		37.1	0.588843	0.704455	-1.14977	-1.86614	0.0725286	3.36927	0.230437	3.27813
	37.2	2.33407	0.471491	-0.924549	-0.622042	-0.909238	0.421266	-1.29626	-1.51622		37.2	0.686673	0.491024	-1.07899	-1.8436	0.473874	3.76578	0.190361	2.90835
	37.3	2.40583	0.609398	-0.920499	-0.785715	-0.925816	0.536366	-1.38978	-1.23652		37.3	0.668216	0.364132	-0.859907	-1.96712	0.36261	2.57284	0.692928	3.52404
	37.4	2.27572	0.624876	-0.91947	-1.03868	-0.901887	-0.0922781	-1.22026	-1.32763		37.4	0.676996	0.241254	-0.774421	-1.92696	1.73056	3.49812	0.171143	3.92795
	37.5	2.32315	0.562028	-0.954636	-1.13338	-0.9559	0.156124	-1.29986	-1.29348		37.5	0.606541	0.426158	-0.895686	-1.81629	2.38147	3.2707	0.654313	3.65443
	37.6	2.57983	0.514808	-0.923597	-1.05888	-0.893867	-0.21595	-1.19404	-1.47732		37.6	0.689893	0.900768	-0.789668	-2.04926	2.62344	2.45477	0.594693	3.32481
	37.7	2.58763	0.478939	-0.962647	-1.21871	-1.02019	0.255422	-1.34008	-1.39384		37.7	0.532143	0.688539	-0.978637	-1.8404	3.14171	2.68418	0.813559	3.9996
	37.8	2.55062	0.387443	-0.962506	-0.93341	-0.874287	-0.170489	-1.21948	-1.62996		37.8	0.780004	0.978266	-0.95564	-1.86612	4.29776	2.6836	0.849454	4.13116
	37.9	2.39977	0.119691	-0.910448	-1.07162	-1.01271	0.0923466	-1.23835	-1.58035		37.9	0.817173	1.09073	-1.10646	-1.62086	5.20855	3.46617	0.345879	4.3636
	38	2.39259	0.215091	-0.860502	-1.04986	-1.01271	-0.242919	-1.27218	-1.61818		38	0.779738	1.36626	-1.12617	-1.34226	6.61811	2.95166	0.0938836	4.28391
	38.1	2.16931	0.145592	-0.808083	-0.865094	-0.990199	-0.240598	-1.36733	-1.7561		38.1	0.639188	1.48489	-1.20564	-1.10647	6.22546	3.33951	0.0110699	4.17828
	38.2	2.44505	0.104697	-0.761899	-0.639419	-1.05954	0.213707	-1.40282	-1.67227		38.2	0.741894	1.83131	-1.15194	-0.789914	6.75574	3.57285	0.254859	3.94159
	38.3	2.31872	-0.0979629	-0.660048	-0.636162	-0.972902	0.406645	-1.46983	-1.58204		38.3	0.595915	1.67896	-1.09108	-0.326395	5.84545	3.41808	0.231381	4.69133
	38.4	2.32059	-0.0708186	-0.636707	-0.523697	-1.01279	0.30497	-1.61936	-1.65133		38.4	0.533927	1.56051	-1.01213	-0.139117	5.1731	2.40318	-0.369351	3.95433
	38.5	2.20894	-0.274135	-0.468476	-0.396907	-0.894732	0.122504	-1.49355	-1.66204		38.5	0.549169	1.50341	-0.993109	0.0530345	5.05814	2.1281	-0.419325	4.64154
	38.6	2.11644	-0.190242	-0.505194	-0.494503	-0.870554	0.137217	-1.44003	-1.59408		38.6	0.550207	1.6133	-1.00655	-0.278701	5.15824	2.92271	-0.299525	4.02872
	38.7	2.229	-0.348615	-0.481988	-0.826887	-0.968101	-0.0846227	-1.40613	-1.54477		38.7	0.525595	1.72822	-0.798081	-0.417723	5.50258	2.18436	-0.289214	3.84738
	38.8	2.04924	-0.121592	-0.470436	-0.762574	-0.900214	0.0916577	-1.56026	-1.47316		38.8	0.54651	1.58969	-0.64522	-0.10399	6.20374	2.10123	-0.512371	3.51465
	38.9	2.06421	-0.141108	-0.337626	-0.700307	-0.689477	-0.0623096	-1.53558	-1.50752		38.9	0.537198	1.69591	-0.531483	0.187326	7.78325	2.3603	-0.610027	3.60998
	39	1.93506	-0.197695	-0.260494	-0.79731	-0.821658	-0.171145	-1.32957	-1.46261		39	0.469886	1.76669	-0.472235	0.373597	7.7648	3.27389	-0.084327	3.09387
	39.1	2.08577	-0.294387	-0.248771	-0.454352	-0.93373	-0.278914	-1.51634	-1.42943		39.1	0.408351	1.43285	-0.385223	0.537674	8.41271	2.43852	-0.361697	2.91982
	39.2	1.98415	-0.252653	-0.200174	-0.382633	-0.907593	0.0549012	-1.4628	-1.5907		39.2	0.337356	1.30937	-0.27823	0.701554	7.69027	2.26039	-0.328601	2.32977
	39.3	1.78988	-0.369153	-0.327199	-0.129492	-0.930012	-0.466497	-1.4521	-1.56249		39.3	0.382364	1.06265	-0.141021	0.299654	7.31429	2.73204	-0.721485	2.34663
	39.4	1.80039	-0.398395	-0.281493	-0.25151	-0.843016	-0.229712	-1.45002	-1.42959		39.4	0.461774	0.893962	0.0150999	0.328255	7.55202	2.59656	-0.449835	1.87349
	39.5	1.69865	-0.416886	-0.343277	-0.0667961	-0.824191	-0.730136	-1.49943	-1.58684		39.5	0.720095	0.954512	-0.0731769	0.464315	7.15332	2.66301	-0.605733	2.05645
	39.6	1.64835	-0.47422	-0.346669	-0.19318	-0.801778	-0.646068	-1.58136	-1.55614		39.6	0.855697	0.614235	-0.168787	0.62988	6.52165	3.0413	-0.699228	1.86515
	39.7	1.72693	-0.630983	-0.314406	-0.0725947	-0.748477	-0.294212	-1.45623	-1.55725		39.7	0.90125	0.511676	-0.232791	1.32068	5.28438	2.61599	-0.460886	1.97763
	39.8	1.66034	-0.635825	-0.305506	-0.290745	-0.881597	-0.494646	-1.52137	-1.60818		39.8	0.803229	0.752179	-0.372771	1.02199	5.18345	2.89279	-0.678951	1.82739
	39.9	1.7423	-0.711327	-0.306518	0.339201	-0.936944	-0.0553756	-1.45184	-1.72114		39.9	0.647026	0.478372	-0.281413	0.765889	4.68863	2.43691	-0.168502	2.11995
	40	1.85734	-0.826858	-0.198143	0.205119	-0.964004	-0.374213	-1.59766	-1.67366		40	0.692967	0.400137	-0.224643	0.83458	4.53376	2.47266	-0.453011	1.89252
	40.1	1.58313	-0.772316	-0.233133	0.706642	-1.06862	-0.282531	-1.45914	-1.71077		40.1	0.528332	0.54578	-0.297861	1.13536	4.51798	1.87694	-0.394995	2.10407
	40.2	1.68236	-0.867045	-0.127618	0.580273	-1.02802	-0.259662	-1.56601	-1.81038		40.2	0.659009	0.751946	-0.433971	1.42156	4.77911	2.42729	-0.527623	2.11143
	40.3	1.60467	-0.617624	-0.0251733	0.733444	-1.1795	-0.402371	-1.64308	-1.70405		40.3	0.626642	0.873948	-0.47778	1.16767	5.64731	1.51271	-0.513694	2.05182
	40.4	1.79135	-0.698683	0.125831	0.864736	-1.14079	-0.699025	-1.55271	-1.60368		40.4	0.542815	0.449311	-0.655075	1.24592	5.62731	2.37104	-0.514631	1.22555
	40.5	1.95958	-0.536445	0.2108	0.714101	-0.929417	-0.776081	-1.5846	-1.87116		40.5	0.533167	0.35616	-0.54653	1.45875	5.95341	1.7092	-0.776411	1.25893
	40.6	1.87433	-0.398551	0.217331	1.1028	-0.998323	-0.776137	-1.36292	-1.66711		40.6	0.663593	0.203333	-0.557065	1.60186	5.52264	1.70959	-1.43122	1.37491
	40.7	2.07506	-0.317962	0.119971	1.041	-0.939454	-0.724112	-1.49525	-1.7641		40.7	0.584669	0.704754	-0.624862	1.39074	5.1509	2.52003	-0.771645	1.70519
	40.8	2.12218	-0.281046	-0.0267714	1.11057	-0.870025	-0.640177	-1.28971	-1.68701		40.8	0.639047	0.639812	-0.412454	1.09429	4.54019	1.79711	-0.881536	1.9976
	40.9	2.08836	-0.437271	-0.0719433	1.35974	-0.892709	-1.0099	-1.38645	-1.74769		40.9	0.972045	0.860578	-0.212434	0.88987	4.06523	1.77347	-0.682182	2.44108
	41	1.949	-0.437564	-0.0460753	1.35352	-0.838476	-0.989398	-1.5077	-1.83871		41	1.29029	1.02189	-0.0949511	0.768473	3.55064	2.40924	-0.914476	1.97204
	41.1	1.99626	-0.667516	-0.118334	0.958194	-0.807792	-0.872807	-1.55311	-1.72898		41.1	1.59214	0.820432	0.107565	0.63491	3.38945	2.36181	-0.518757	2.63238
	41.2	1.90806	-0.592391	-0.138503	0.884021	-0.673545	-0.325798	-1.59965	-1.92016		41.2	1.82637	0.808693	-0.0723784	0.807153	2.19092	2.9243	-1.37171	3.14842
	41.3	1.76424	-0.521409	-0.287382	0.425621	-0.69739	-0.812679	-1.45894	-1.79375		41.3	1.77054	0.794602	-0.0694054	0.845745	2.42684	2.6079	-0.599735	2.96285
	41.4	2.0576	-0.491762	-0.337219	0.398198	-0.806618	-0.517122	-1.5938	-1.87933		41.4	1.79361	0.698566	-0.239731	1.36944	2.6396	2.39541	-1.20422	3.00697
	41.5	1.9346	-0.695271	-0.350066	0.295426	-0.713311	-0.571211	-1.60693	-1.91578		41.5	1.70307	0.630537	-0.303434	1.32444	2.30712	1.63186	-0.817054	2.70795
	41.6	1.99266	-0.489435	-0.458223	-0.113195	-0.679209	-0.891529	-1.55822	-1.89264		41.6	1.83466	0.638868	-0.413787	1.5018	1.79142	2.34691	-0.368207	2.49498
	41.7	1.84673	-0.388649	-0.548259	0.0422081	-0.427016	-0.769655	-1.55896	-1.99293		41.7	2.21403	0.393977	-0.49649	1.57747	2.00977	2.2923	-0.664681	2.33214
	41.8	1.98267	-0.297478	-0.552693	-0.055751	-0.416622	-0.873347	-1.40807	-1.80495		41.8	2.22014	0.367674	-0.542513	1.36485	2.02296	2.35247	-1.10113	1.83421
	41.9	2.05846	-0.328168	-0.554015	0.0523493	-0.472327	-0.762621	-1.56903	-1.68943		41.9	2.38115	0.241563	-0.331927	1.05566	2.58907	2.36094	-1.11952	2.06571
	42	1.98029	-0.340732	-0.54345	-0.153825	-0.478051	-0.959594	-1.51759	-1.66238		42	2.12095	0.570239	-0.299304	0.412929	3.91132	1.76513	-1.0593	2.19343
	42.1	2.14582	-0.552451	-0.603136	0.148508	-0.640976	-0.770956	-1.39008	-1.72087		42.1	2.17756	0.604927	-0.186642	0.49449	4.50107	1.96598	-1.01557	2.38619
	42.2	2.20879	-0.389443	-0.707842	-0.0281892	-0.680106	-0.973084	-1.27769	-1.74299		42.2	1.97507	0.580832	-0.15722	0.227346	5.67311	2.09903	-1.05022	1.5711
	42.3	2.27357	-0.378729	-0.759852	-0.0625769	-0.727007	-0.478818	-1.25846	-1.70773		42.3	2.10886	1.19249	0.00764445	-0.148099	7.09746	2.31833	-1.41852	2.14966
	42.4	2.2426	-0.385139	-0.854476	0.128077	-0.774039	-0.68953	-1.25752	-1.74262		42.4	1.97778	1.39133	0.0522989	-0.405263	6.82981	1.07579	-0.838637	2.38508
	42.5	2.21447	-0.288771	-0.870385	0.0642382	-0.784942	-0.438388	-1.2776	-1.78138		42.5	2.06627	1.09524	-0.0344305	-0.131577	6.72277	2.19249	-1.02612	2.54158
	42.6	2.27776	-0.181755	-0.920791	0.0327762	-0.860364	-0.832158	-1.3772	-1.93986		42.6	1.96356	1.13096	-0.100132	-0.394337	6.20718	1.91653	-1.118	2.25296
	42.7	2.22205	-0.00424301	-0.958511	0.0845133	-0.736605	-0.990242	-1.53943	-2.04241		42.7	1.85473	1.17151	-0.138056	-0.139487	5.52863	1.89199	-0.532646	2.13419
	42.8	2.23655	-0.150578	-1.02898	0.240446	-0.801777	-1.22209	-1.2797	-2.01183		42.8	1.82988	1.15665	-0.166734	0.646152	5.71498	2.42575	-1.55331	1.78745
	42.9	2.39367	-0.221825	-1.07631	0.0264248	-0.758203	-0.873366	-1.46907	-1.8603		42.9	1.76142	1.32293	-0.300125	0.513243	5.78676	2.15134	-1.24357	1.3099
	43	2.2217	-0.152172	-1.10025	-0.0199874	-0.942466	-1.12914	-1.46567	-1.8968		43	1.87979	0.901871	-0.354593	0.836604	5.9926	2.24947	-1.39072	1.17845
	43.1	2.18387	-0.294575	-1.03721	-0.0882218	-0.969905	-0.871461	-1.46154	-1.71535		43.1	1.88099	1.18984	-0.536228	0.691686	5.68033	1.72699	-1.10484	1.08234
	43.2	2.09996	-0.00680941	-1.10954	-0.309799	-0.892799	-0.704387	-1.39361	-1.76449		43.2	1.82964	0.973495	-0.604804	0.475413	5.3409	1.7769	-1.05447	0.743636
	43.3	2.11339	-0.201883	-1.09427	-0.421534	-0.931914	-1.03178	-1.4962	-1.79744		43.3	1.77815	1.08267	-0.711072	0.411887	5.02163	1.53315	-0.453998	0.583933
	43.4	1.97425	-0.0191171	-1.10939	-0.477438	-1.06309	-1.04238	-1.53563	-1.72186		43.4	1.8155	1.14335	-0.806013	0.0417901	4.93174	1.26572	-0.670851	0.525318
	43.5	1.91233	-0.17613	-1.07489	-0.488939	-0.992414	-0.899308	-1.43034	-1.68315		43.5	1.70312	0.947302	-0.830874	0.47455	4.41518	1.19459	0.0445475	0.410858
	43.6	1.89165	-0.294182	-1.11314	-0.514231	-1.04332	-1.05208	-1.50012	-1.7415		43.6	1.77638	0.797051	-0.915258	0.278272	3.86468	1.11772	-0.400792	0.702165
	43.7	2.02709	-0.211065	-1.07597	-0.609475	-1.11359	-0.563282	-1.4666	-1.74918		43.7	1.77036	0.800788	-1.00064	0.301572	3.70767	1.17021	0.0253517	0.256982
	43.8	2.06091	-0.312454	-1.0586	-0.54656	-1.0083	-0.889243	-1.46298	-1.82813		43.8	1.6072	0.584257	-0.860577	0.358037	3.3867	1.39828	0.215516	0.616207
	43.9	2.02254	-0.513615	-1.06976	-0.679212	-1.08439	-0.785814	-1.62254	-1.79139		43.9	1.49954	0.864133	-1.0471	0.411347	3.26405	0.948623	0.203536	0.552026
	44	1.9745	-0.442719	-1.07898	-0.896183	-1.05893	-0.759985	-1.55817	-1.74176		44	1.37665	0.73793	-1.09328	0.333169	3.77575	1.09524	-0.621258	0.456583
	44.1	2.01232	-0.40861	-1.05865	-0.574093	-1.077	-0.962737	-1.68358	-1.86324		44.1	1.33987	0.796783	-1.1606	0.684822	3.12418	1.12362	-0.611128	-0.0236667
	44.2	1.84611	-0.523999	-0.962077	-0.716637	-1.01108	-0.962435	-1.73741	-1.90174		44.2	1.28134	0.83312	-1.05421	0.558949	3.66263	0.993492	-0.113588	0.175944
	44.3	1.878	-0.633291	-0.949247	-0.720697	-1.09648	-0.968384	-1.62816	-1.9324		44.3	1.21841	0.487532	-0.98157	0.56573	4.35774	0.926103	-0.742427	-0.0789286
	44.4	1.88813	-0.639034	-0.988961	-0.413505	-0.964695	-1.07737	-1.53068	-1.86749		44.4	1.23699	0.505955	-0.604988	0.362039	3.51237	1.26643	-0.441539	0.338755
	44.5	1.94616	-0.595748	-0.97741	-0.386886	-1.07845	-0.940189	-1.60688	-1.90863		44.5	1.33921	0.491332	-0.293307	0.105713	3.39594	0.956296	-0.672793	0.199405
	44.6	1.98332	-0.514972	-0.935121	-0.280343	-1.10691	-1.06177	-1.53586	-1.92524		44.6	1.37915	0.518307	-0.0851862	-0.0969528	2.66318	0.732335	-0.617822	0.15915
	44.7	1.89397	-0.361046	-0.882579	-0.272522	-1.08673	-1.59143	-1.56096	-1.81616		44.7	1.34972	0.649769	0.0361704	-0.130642	3.80233	0.860015	-0.760213	0.202465
	44.8	2.05657	-0.228811	-0.942269	-0.303788	-1.05566	-1.32794	-1.59608	-1.8083		44.8	1.15886	0.313548	0.205125	-0.546303	4.89552	0.811944	-0.880722	0.215147
	44.9	2.10327	0.0275538	-0.987909	-0.179493	-0.88374	-1.46199	-1.72448	-1.88219		44.9	1.05963	0.468593	0.0537206	-0.194918	4.72991	0.415826	-0.552084	0.777924
	45	2.41882	0.421863	-0.990155	-0.13626	-0.846433	-0.844965	-1.46256	-1.84764		45	0.913282	0.565243	0.139946	-0.265401	5.70741	0.483977	-0.456932	0.451811
	45.1	2.38074	0.297179	-0.909527	-0.0935971	-0.914568	-1.04236	-1.71707	-1.94182		45.1	0.916898	1.10866	0.273039	-0.129141	5.3382	1.04875	-0.483617	1.0851
	45.2	2.53255	0.348983	-0.922022	-0.0676253	-0.841871	-1.07584	-1.79506	-1.94575		45.2	0.748396	1.52004	0.36481	-0.535948	5.20454	0.776208	-0.327473	0.676822
	45.3	2.39048	0.304982	-0.902674	-0.153637	-0.787205	-0.98691	-1.75322	-1.89951		45.3	0.646003	1.73019	0.550609	-0.148919	6.23991	0.16708	-0.0791577	0.852008
	45.4	2.2764	0.287081	-1.00605	-0.268692	-0.622102	-1.54515	-1.80898	-1.96617		45.4	0.656678	1.96274	0.56027	-0.239781	6.87658	1.47205	-0.661203	0.881017
	45.5	2.19435	0.261466	-0.981661	-0.204738	-0.729136	-1.35837	-1.79156	-1.95307		45.5	0.870848	2.19453	0.486834	-0.617665	6.49875	1.26508	-0.157652	1.15981
	45.6	1.98491	0.0562973	-1.03368	-0.104353	-0.791744	-0.929373	-1.81973	-1.94655		45.6	0.96669	2.11191	0.244308	-0.532348	7.00514	1.7995	-0.502078	0.519516
	45.7	1.91048	0.0823658	-1.07062	-0.323468	-0.771211	-1.70852	-1.74098	-1.87389		45.7	1.08485	2.03742	0.2543	-0.284447	6.24551	1.76669	0.126928	0.58072
	45.8	1.85592	-0.114032	-1.09314	-0.533292	-0.784136	-0.877757	-1.7422	-1.87864		45.8	0.989407	2.51244	0.214808	-0.764561	6.85234	1.22068	0.0750442	0.343401
	45.9	1.80915	-0.144321	-1.0799	-0.381154	-0.626852	-1.44528	-1.74064	-1.89333		45.9	0.938365	2.53116	-0.0566754	-0.502823	6.75922	0.849684	-0.455478	0.421285
	46	1.98544	-0.210152	-1.05352	-0.451971	-0.75054	-1.50256	-1.68983	-1.84682		46	0.963983	2.83712	-0.14647	-0.923793	5.55615	1.41729	0.0106684	0.0948313
	46.1	1.88391	-0.388725	-1.06555	-0.617075	-0.721398	-1.05972	-1.85067	-1.71773		46.1	0.942663	2.98051	-0.220973	-0.766238	5.27279	1.3202	0.1903	0.232185
	46.2	1.80786	-0.328476	-1.03499	-0.607701	-0.720522	-1.16818	-1.7062	-1.71495		46.2	0.845105	2.95454	-0.200407	-0.949498	4.91409	1.64299	-0.267351	0.0941371
	46.3	1.99364	-0.320362	-1.06428	-0.712257	-0.771556	-1.33157	-1.57339	-1.74341		46.3	0.731523	2.96838	-0.370314	-0.919221	4.4383	1.47046	0.353014	-0.333489
	46.4	1.83108	-0.0640332	-1.03491	-0.496285	-0.621647	-1.22601	-1.6512	-1.70953		46.4	0.610224	2.83328	-0.226007	-1.13682	3.91658	1.87995	-0.821216	-0.222325
	46.5	1.85303	-0.0454112	-1.1159	-0.590104	-0.639346	-0.981694	-1.71831	-1.76379		46.5	0.605661	2.79723	-0.24872	-1.05676	3.59521	1.71777	-0.105344	0.126246
	46.6	1.75034	-0.219111	-0.985424	-0.591669	-0.458881	-1.17157	-1.57027	-1.7464		46.6	0.514227	2.77661	-0.379811	-1.18055	3.37352	1.56514	0.0209377	0.230983
	46.7	1.77067	-0.179573	-0.89856	-0.526734	-0.420907	-0.765048	-1.59098	-1.66111		46.7	0.466494	2.41967	-0.348215	-1.29989	3.24123	1.88615	0.305357	0.321738
	46.8	1.69658	-0.278989	-0.862534	-0.423724	-0.433588	-1.45589	-1.71945	-1.69601		46.8	0.357023	2.26198	-0.248112	-1.31339	3.3524	2.15142	-0.0559217	0.430956
	46.9	1.55532	-0.408496	-0.766654	-0.41852	-0.461459	-1.48444	-1.69768	-1.6818		46.9	0.365061	2.45632	-0.197209	-1.62308	3.11571	1.62852	0.593248	0.237389
	47	1.43883	-0.394309	-0.707419	-0.225136	-0.537894	-1.31539	-1.67077	-1.62672		47	0.30335	2.37142	-0.0937495	-1.54511	2.79162	2.54764	0.585359	0.481359
	47.1	1.53993	-0.294711	-0.770087	-0.199159	-0.362323	-1.14089	-1.75745	-1.74976		47.1	0.270861	2.33168	0.108126	-1.60982	2.66843	2.19174	0.813708	0.412294
	47.2	1.4517	-0.298676	-0.750555	-0.0559647	-0.544346	-1.17975	-1.76069	-1.74841		47.2	0.191818	1.66223	0.383762	-1.45602	2.77643	3.0376	0.544044	0.555085
	47.3	1.57858	-0.543367	-0.686093	-0.362857	-0.439533	-1.16073	-1.58288	-1.92638		47.3	0.297016	1.69308	0.725817	-1.3155	2.44229	2.01522	0.446807	0.317259
	47.4	1.65557	-0.500203	-0.598467	-0.40021	-0.585072	-1.59284	-1.80429	-1.75031		47.4	0.112494	1.25604	0.822592	-1.27866	2.16525	2.47387	0.515708	0.663571
	47.5	1.64554	-0.292313	-0.520177	-0.565172	-0.52368	-0.821079	-1.62027	-1.79676		47.5	0.114635	1.19795	0.74247	-0.90983	1.40586	1.95184	0.904772	0.327092
	47.6	1.78213	-0.257258	-0.518004	-0.536843	-0.481828	-0.491156	-1.73162	-1.91938		47.6	0.0152	1.24536	0.54882	-0.573874	2.00529	2.63404	1.07927	0.318548
	47.7	1.99695	-0.0276972	-0.46563	-0.726634	-0.712964	-0.658571	-1.81562	-1.7748		47.7	0.0823519	1.03717	0.343883	-0.572808	1.14006	2.45894	0.859216	0.319038
	47.8	2.14113	0.419588	-0.531789	-0.761253	-0.74337	-0.808184	-1.63014	-1.91995		47.8	0.0486126	0.994637	0.219204	-0.526409	1.25013	2.43658	0.956403	0.416029
	47.9	2.11367	0.324495	-0.522225	-0.692794	-0.879865	-1.32399	-1.72418	-1.91551		47.9	-0.0265147	0.945202	0.0541588	-0.404073	1.32832	1.85945	0.974256	0.944467
	48	2.08861	0.35352	-0.552632	-0.728059	-0.815723	-1.09674	-1.73822	-1.93864		48	-0.25664	0.977288	-0.0790679	-0.85445	1.19342	2.73715	0.0597932	1.9713
	48.1	1.97237	0.484835	-0.712038	-0.829724	-0.860851	-1.30812	-1.6897	-1.90526		48.1	-0.129891	0.721361	-0.130326	-0.521971	1.21767	2.31304	0.448947	1.76481
	48.2	1.92675	0.363346	-0.771759	-0.521857	-0.953625	-1.65066	-1.75205	-1.85704		48.2	-0.276143	0.423254	-0.256226	-0.697068	1.07545	3.0138	0.198508	1.91349
	48.3	1.72494	0.123223	-0.878249	-0.645759	-0.907662	-1.44343	-1.74809	-1.72442		48.3	-0.24818	0.422875	-0.197076	-0.932423	1.51823	2.63199	0.286545	1.785
	48.4	1.83043	0.262615	-0.883344	-0.66203	-1.10478	-1.22696	-1.74051	-1.68942		48.4	-0.32297	0.232043	0.0576458	-1.09448	1.0573	3.08496	0.418985	1.72936
	48.5	1.75789	-0.000302072	-0.93383	-0.779728	-1.12583	-1.25698	-1.50814	-1.66235		48.5	-0.273439	0.45423	0.172351	-1.29334	1.40626	3.26893	-0.521721	1.56529
	48.6	1.91657	0.204259	-0.950291	-0.77571	-1.25792	-0.863424	-1.59727	-1.58005		48.6	-0.356532	0.0984553	0.173057	-1.36243	1.15383	2.83472	-0.241263	1.72027
	48.7	1.88177	0.00424928	-0.832734	-1.06777	-1.26302	-1.2172	-1.54683	-1.66783		48.7	-0.288951	0.262508	0.0356075	-1.51828	1.10197	2.70093	-0.699331	1.80649
	48.8	1.88865	0.00494192	-0.699187	-0.808372	-1.26465	-0.650842	-1.51512	-1.69594		48.8	-0.401897	0.0732293	0.00363473	-1.40195	0.551642	2.54881	-0.331738	1.31585
	48.9	1.78992	-0.226257	-0.574092	-0.918979	-1.2116	-0.839811	-1.54851	-1.70763		48.9	-0.552019	0.486259	-0.234364	-1.57607	1.07407	2.49949	-0.480317	1.60585
	49	1.88227	-0.0087532	-0.586962	-1.05699	-1.20779	-0.558538	-1.72529	-1.62579		49	-0.379092	0.42038	-0.271312	-1.40355	0.349931	2.56977	-0.360585	1.51772
	49.1	1.68485	-0.115516	-0.643292	-1.08673	-1.04648	-0.652536	-1.69303	-1.82581		49.1	-0.536123	0.386683	-0.420259	-1.20576	0.52697	3.39184	-0.587062	1.35518
	49.2	1.55826	-0.225713	-0.667094	-0.962519	-1.27378	-0.859145	-1.5621	-1.77839		49.2	-0.436306	0.713931	-0.444301	-1.3471	0.300245	2.46412	-0.144381	1.34132
	49.3	1.58476	-0.408971	-0.666136	-1.14954	-1.02771	-1.21737	-1.37249	-1.9713		49.3	-0.439968	0.580501	-0.448629	-1.00027	0.0960355	3.24231	-0.519	1.07969
	49.4	1.49079	-0.246345	-0.698845	-0.938565	-1.13921	-1.44552	-1.32998	-1.97957		49.4	-0.529682	0.784228	-0.563526	-1.21271	0.160151	2.96699	-0.49341	1.04242
	49.5	1.43865	-0.28186	-0.69022	-0.921998	-0.967063	-1.17483	-1.33559	-1.80446		49.5	-0.517552	1.2207	-0.676194	-1.43294	0.148394	2.71007	-0.760677	1.06569
	49.6	1.40932	-0.42088	-0.691889	-1.11183	-0.968594	-1.63165	-1.35294	-1.92838		49.6	-0.511224	1.37405	-0.758513	-1.32984	0.32807	3.48157	-0.405946	1.30015
	49.7	1.31794	-0.355308	-0.638624	-0.957721	-0.949752	-1.65996	-1.30884	-1.81482		49.7	-0.6132	1.33952	-0.777184	-1.43435	0.0367602	3.63981	-0.857887	0.558382
	49.8	1.35679	-0.524314	-0.599567	-0.869589	-1.06106	-1.63358	-1.35097	-1.86385		49.8	-0.553683	0.899163	-0.826083	-1.6283	-0.00346288	2.85648	-0.410089	0.663898
	49.9	1.40395	-0.552267	-0.629127	-0.851426	-1.04333	-1.25002	-1.27784	-1.84811		49.9	-0.684893	0.861496	-0.802944	-1.32678	-0.629847	3.4578	-0.716759	0.674883
	50	1.41658	-0.620799	-0.680578	-0.674127	-1.19549	-1.26876	-1.338	-1.80985		50	-0.631412	0.793549	-0.836938	-1.56687	-0.799086	2.91702	-0.512929	0.339908
	50.1	1.29468	-0.525152	-0.691216	-0.684524	-1.20728	-1.21129	-1.40466	-1.78908		50.1	-0.66903	0.490842	-0.822572	-1.73686	-0.406341	2.67378	-0.149557	0.0752545
	50.2	1.33015	-0.773632	-0.786839	-0.777446	-1.16511	-1.42288	-1.43095	-1.9175		50.2	-0.715304	0.568708	-0.729072	-1.68207	-0.45918	2.44079	-0.819688	0.216992
	50.3	1.13835	-0.658907	-0.762206	-0.565962	-1.15178	-0.993665	-1.31895	-1.79106		50.3	-0.740288	0.567963	-0.800148	-1.65316	-0.688851	1.63229	-0.677232	-0.0302158
	50.4	1.18548	-0.67627	-0.768757	-0.414772	-1.16872	-0.879524	-1.56572	-1.85224		50.4	-0.756115	0.51219	-0.781244	-1.87203	-0.11024	2.2366	-0.937917	-0.19054
	50.5	1.03303	-0.625778	-0.824889	-0.201959	-1.23591	-0.773232	-1.42777	-1.71937		50.5	-0.840298	0.442202	-0.80607	-1.65163	0.069263	1.84076	-0.432846	-0.083809
	50.6	1.08502	-0.913681	-0.86233	-0.0758363	-1.25924	-0.715916	-1.40261	-1.91684		50.6	-0.707285	0.212273	-0.756596	-1.70185	-0.0406087	2.71578	-1.10406	0.0326656
	50.7	1.23892	-0.69846	-0.822416	0.300327	-1.21327	-0.720157	-1.40099	-1.77465		50.7	-0.856337	0.022152	-0.809866	-1.99887	0.40436	2.87112	-0.633597	0.161561
	50.8	1.18452	-0.656353	-0.851317	0.0461437	-1.31037	-0.744708	-1.50388	-1.68161		50.8	-0.827924	-0.088877	-0.796472	-1.79901	-0.0487458	3.35984	-0.56275	-0.241859
	50.9	1.17604	-0.781108	-0.810444	0.247296	-1.44039	-0.721706	-1.49841	-1.80512		50.9	-0.781499	-0.205228	-0.825648	-1.92289	-0.192323	2.97409	-0.469323	0.287976
	51	1.26525	-0.75097	-0.714677	0.426174	-1.67442	-0.573488	-1.43545	-1.82189		51	-0.79732	-0.0490513	-0.795333	-1.83254	-0.346636	2.52555	0.0648173	-0.0409595
	51.1	1.23069	-0.69552	-0.770388	0.223508	-1.45174	-0.464593	-1.5411	-1.69044		51.1	-0.754817	-0.245994	-0.772943	-1.96911	-0.318148	3.11222	-0.348184	-0.421756
	51.2	1.28826	-0.641765	-0.789682	-0.0286198	-1.62592	-1.11278	-1.4671	-1.57012		51.2	-0.813614	-0.261253	-0.82925	-1.92152	-0.307768	3.1608	-0.409844	-0.41658
	51.3	1.16618	-0.7422	-0.808163	0.129655	-1.53156	-1.02398	-1.52425	-1.60424		51.3	-0.862045	-0.212253	-0.836538	-1.92878	-1.16777	2.81824	-0.268643	-0.189471
	51.4	1.24099	-0.455658	-0.832708	0.135763	-1.63225	-0.533613	-1.47085	-1.61684		51.4	-0.725144	-0.197298	-0.925559	-1.96024	-0.451836	2.06138	-0.599931	0.182522
	51.5	1.21047	-0.491341	-0.835973	0.0832284	-1.48873	-0.969883	-1.42603	-1.68439		51.5	-0.8092	-0.349423	-0.904714	-1.83913	-0.791613	3.40163	-0.730086	0.242865
	51.6	1.0842	-0.532412	-0.870134	-0.158586	-1.59825	-0.900618	-1.5444	-1.5178		51.6	-0.861172	-0.316856	-0.930125	-2.00432	-0.786816	2.86974	-0.428715	0.383396
	51.7	1.02086	-0.719329	-0.894984	-0.248277	-1.48761	-0.364622	-1.60593	-1.45946		51.7	-0.906116	-0.38784	-0.926777	-2.08974	-0.855019	3.15909	-0.831319	0.184419
	51.8	0.942337	-0.581778	-0.938343	0.057246	-1.28357	-0.40681	-1.58284	-1.52154		51.8	-0.779965	-0.499601	-0.935967	-2.07968	-0.593702	3.26337	-1.45642	0.236247
	51.9	0.801971	-0.708963	-0.953337	-0.235436	-1.13525	-0.297213	-1.55845	-1.50873		51.9	-0.72856	-0.457665	-0.97912	-2.20261	-1.14857	3.32087	-0.535688	0.0694272
	52	0.889418	-0.527047	-0.936409	-0.449961	-1.00529	-0.0950051	-1.58906	-1.42514		52	-0.778717	-0.22205	-0.884604	-2.05336	-0.982862	2.59971	-0.83164	0.256538
	52.1	0.931067	-0.498486	-0.987643	-0.273976	-1.13876	0.142632	-1.29603	-1.5268		52.1	-0.756473	-0.520879	-0.911427	-1.92426	-0.758659	3.44725	-0.186476	-0.19454
	52.2	0.848995	-0.672466	-0.903213	-0.609142	-0.883424	0.0579703	-1.36135	-1.45084		52.2	-0.608398	0.200255	-0.870179	-2.24888	-0.186487	3.07667	-0.484003	-0.508099
	52.3	0.917612	-0.579885	-0.965882	-0.443704	-1.0252	-0.016735	-1.40255	-1.50994		52.3	-0.593165	0.273928	-0.841123	-2.19846	1.26899	1.66475	-0.906414	-0.444227
	52.4	0.870123	-0.680162	-0.937544	-0.38654	-1.07346	0.156285	-1.43534	-1.4692		52.4	-0.586855	0.311898	-0.788402	-2.23534	3.12863	2.35222	-0.696821	-0.351415
	52.5	0.845742	-0.805565	-0.915191	-0.60143	-1.16166	0.302463	-1.2862	-1.39412		52.5	-0.679545	0.449532	-0.878432	-2.21947	4.12041	1.36746	-1.13422	-0.793677
	52.6	0.859392	-0.392004	-0.940523	-0.555706	-1.17429	0.247185	-1.31233	-1.50003		52.6	-0.801213	0.441592	-0.8225	-1.98523	4.1144	1.3154	-1.11066	-0.415076
	52.7	0.799696	-0.399722	-0.952841	-0.514277	-1.2828	0.0246895	-1.12596	-1.35969		52.7	-0.636821	0.40296	-0.881077	-2.32815	4.49198	1.83817	-0.929997	-0.107473
	52.8	1.12542	-0.321457	-0.906583	-0.465076	-1.2986	0.40674	-1.06734	-1.3728		52.8	-0.819154	0.386977	-0.894758	-1.77756	3.85288	1.90309	-0.317956	-0.299604
	52.9	1.18132	-0.23954	-0.918595	-0.79152	-1.23974	0.469504	-1.03593	-1.25978		52.9	-0.800325	0.449221	-0.782445	-1.99018	3.16005	1.92149	-0.147911	-0.0611398
	53	1.30554	-0.400333	-0.83195	-0.691042	-1.29314	0.523652	-0.922344	-1.2299		53	-0.859152	0.137504	-0.877705	-1.76489	3.80523	1.9299	-0.601053	-0.149207
	53.1	1.20857	-0.464604	-0.840615	-0.783974	-1.43835	0.381993	-1.04376	-1.26424		53.1	-0.841456	0.105555	-0.862172	-1.87196	5.26616	2.39171	-0.211263	-0.275533
	53.2	1.20817	-0.610455	-0.78661	-0.81291	-1.34897	0.358211	-1.1081	-1.32744		53.2	-0.898678	0.162431	-0.778154	-1.96392	4.90333	1.98246	-0.0463532	-1.13328
	53.3	1.23875	-0.524206	-0.805064	-0.87672	-1.35146	0.326207	-1.13508	-1.22342		53.3	-0.825159	-0.015624	-0.832587	-1.83535	4.94773	1.7114	-0.401607	-0.45644
	53.4	1.31053	-0.38834	-0.770475	-0.759281	-1.18428	0.314495	-1.05107	-1.41482		53.4	-0.949511	0.165972	-0.822663	-1.72833	5.11918	1.53833	-0.228976	-1.21483
	53.5	1.21526	-0.496004	-0.737149	-0.998029	-1.11337	0.520586	-1.35199	-1.34888		53.5	-0.941756	0.250591	-0.744383	-1.90002	4.82339	1.98561	-0.552445	-1.19425
	53.6	1.18058	-0.585304	-0.682964	-1.00642	-0.923432	0.000846005	-1.26654	-1.38797		53.6	-0.969427	0.546636	-0.708454	-1.83561	5.20214	1.41062	-0.395045	-1.5421
	53.7	1.24145	-0.728293	-0.724361	-1.01523	-0.866004	0.26062	-1.36049	-1.3167		53.7	-0.937317	0.873182	-0.818865	-1.91394	6.03387	1.14476	-1.14999	-1.29959
	53.8	1.26937	-0.699998	-0.706977	-1.00503	-0.709111	0.00608272	-1.4364	-1.4824		53.8	-1.05553	0.762874	-0.721393	-1.74662	5.73454	1.48596	-0.91264	-1.19522
	53.9	1.52704	-0.512167	-0.77522	-1.05836	-0.670192	0.00756061	-1.26799	-1.57893		53.9	-1.01045	0.606699	-0.821746	-1.87863	6.30255	1.1814	-0.800171	-0.932198
	54	1.51333	-0.635595	-0.898909	-0.88782	-0.492909	0.220363	-1.25	-1.58714		54	-1.05385	0.597238	-0.771141	-1.5839	6.34825	0.909081	-0.78781	-1.1514
	54.1	1.49878	-0.386798	-0.881417	-1.05528	-0.567362	0.393584	-1.32561	-1.57833		54.1	-1.05768	0.504816	-0.829201	-1.67947	6.25509	1.26194	-1.06011	-0.842175
	54.2	1.4598	-0.584735	-0.921479	-0.946628	-0.777965	-0.0231083	-1.26372	-1.5007		54.2	-0.977544	0.262689	-0.887153	-1.3493	6.44049	1.83752	-1.3557	-0.639245
	54.3	1.5028	-0.652092	-0.897794	-1.09132	-0.70915	-0.00317279	-1.32562	-1.68314		54.3	-1.03109	0.304631	-0.669041	-1.67537	7.23072	2.30604	-1.50401	-0.623362
	54.4	1.54138	-0.569356	-0.850978	-1.07511	-0.706518	-0.440353	-1.20578	-1.63013		54.4	-1.02421	0.779571	-0.419327	-1.0516	6.65011	1.50114	-1.00168	-0.13601
	54.5	1.4017	-0.750424	-0.829318	-1.01277	-0.733045	-0.170412	-1.20397	-1.78595		54.5	-1.16203	1.34127	0.016848	-0.983112	6.35988	2.35045	-1.34834	-0.532756
	54.6	1.42651	-0.750569	-0.887466	-0.879439	-0.693922	-0.772452	-1.24746	-1.83651		54.6	-1.00195	1.29977	0.430232	-0.838831	7.37101	2.90768	-0.972591	-0.151199
	54.7	1.39077	-0.790932	-0.85675	-1.17958	-0.93332	-0.222049	-1.47969	-1.79462		54.7	-1.01001	1.29589	0.743475	-0.828413	6.58001	2.03749	-1.04533	-0.357366
	54.8	1.37794	-0.58636	-0.965403	-1.28518	-0.77143	-0.693143	-1.30612	-1.90194		54.8	-1.01197	1.27992	0.924045	-0.428173	7.36861	2.71571	-1.30072	-1.06614
	54.9	1.27087	-0.768007	-1.01669	-1.31952	-0.907828	0.194811	-1.4021	-2.01865		54.9	-1.0785	1.32784	0.879264	-0.677446	7.78813	3.05166	-1.18321	-0.900961
	55	1.27445	-0.792876	-1.08551	-0.97296	-0.78626	-0.226352	-1.21541	-1.762		55	-1.14192	0.977303	0.932754	-0.311706	7.76447	1.9234	-0.696911	-1.10563
	55.1	1.31432	-0.861044	-1.10563	-1.22284	-1.00361	0.0302821	-1.10053	-1.85433		55.1	-1.04104	1.00112	0.725305	-0.661556	7.67765	2.40785	-1.68612	-1.16097
	55.2	1.29455	-0.880096	-1.07282	-1.06824	-1.08743	-0.709062	-1.23684	-1.79292		55.2	-1.16332	0.662991	0.593116	-0.25764	7.1747	2.45449	-1.20565	-1.27507
	55.3	1.39542	-0.933484	-1.07737	-0.963017	-1.04953	-0.190323	-1.10708	-1.79975		55.3	-1.20228	0.816632	0.414993	-0.33035	6.57152	2.12366	-0.788083	-0.540724
	55.4	1.47649	-0.827292	-1.01325	-0.755272	-0.977637	-0.589194	-1.17129	-1.91583		55.4	-1.12515	0.570998	0.229197	-0.724966	6.83348	2.73517	-1.68795	-0.711673
	55.5	1.6134	-0.784609	-1.05502	-0.724185	-0.982583	-0.301325	-1.16677	-1.85295		55.5	-0.995675	0.393881	0.00995841	-0.54588	6.51528	1.77595	-1.01822	0.225867
	55.6	1.69071	-0.758794	-0.95933	-0.859559	-1.17479	-0.610175	-1.27848	-2.00302		55.6	-0.881833	0.259485	0.244361	-0.929884	5.8287	1.94681	-1.38158	0.174539
	55.7	1.70932	-0.845378	-0.965109	-1.07864	-1.03002	-0.21233	-1.23768	-2.00911		55.7	-0.780577	0.247923	0.633167	-1.13801	5.41848	1.30879	-1.30077	0.261695
	55.8	1.831	-0.672339	-0.988566	-1.04496	-1.2289	-0.851715	-1.3388	-2.0227		55.8	-0.651039	0.193802	0.90483	-1.36909	5.22651	1.91044	-1.27944	0.614099
	55.9	1.82709	-0.979504	-0.936151	-1.09492	-1.17586	-0.622051	-1.31675	-2.03041		55.9	-0.702359	0.422514	0.9651	-1.53835	5.45882	1.7442	-1.22092	1.10434
	56	1.7793	-0.967515	-1.03932	-0.935858	-1.27056	-0.901613	-1.33951	-2.14363		56	-0.671312	0.668951	1.04851	-1.74489	4.6927	1.79761	-1.15221	0.935063
	56.1	1.84495	-0.95587	-0.980288	-0.898241	-1.26936	-0.00434098	-1.37077	-1.87295		56.1	-0.740003	1.06579	0.963486	-1.59305	4.32673	2.02242	-1.69778	0.400004
	56.2	2.25844	-1.08089	-1.07111	-0.724947	-1.3635	0.116936	-1.27506	-1.78927		56.2	-0.686481	1.51998	1.16439	-1.84589	4.26693	2.63227	-1.48883	0.381294
	56.3	2.38259	-1.1335	-1.11587	-0.425359	-1.1418	0.120644	-1.24614	-1.46012		56.3	-0.850864	1.85909	1.3199	-1.92051	4.32482	1.75237	-1.12577	0.179577
	56.4	2.58047	-1.26905	-1.11971	-0.541882	-1.46754	-0.080654	-1.37052	-1.5061		56.4	-0.802911	2.05834	1.47968	-1.93221	5.02444	1.99605	-1.23431	-0.175125
	56.5	2.84618	-0.985602	-1.09063	-0.606553	-1.2536	-0.584113	-1.33268	-1.43357		56.5	-0.818203	1.86848	1.51367	-1.88436	4.86744	2.43337	-0.916634	-0.209168
	56.6	2.61987	-0.984233	-1.06828	-0.447269	-1.38918	-0.992525	-1.39174	-1.513		56.6	-0.927232	1.63995	1.58612	-2.07558	4.93322	1.81312	-1.32247	-0.57983
	56.7	2.5924	-1.05859	-1.09813	-0.557138	-1.31075	-0.80469	-1.34677	-1.55398		56.7	-0.92623	1.22074	1.57741	-1.95	4.47334	1.52395	-0.114136	-0.942793
	56.8	2.50211	-0.53006	-1.06294	-0.583633	-1.38521	-1.00788	-1.438	-1.62069		56.8	-0.851607	1.1711	1.49793	-2.00412	4.02853	1.95655	-1.22005	-0.452186
	56.9	2.45442	-0.519439	-1.10576	-0.46769	-1.34015	-0.993736	-1.20502	-1.69832		56.9	-0.849366	0.940477	1.48163	-1.77575	3.52761	1.66173	-0.980283	-0.0714325
	57	2.24053	-0.668226	-1.1497	-0.738492	-1.40518	-1.29937	-1.50329	-1.62607		57	-0.891436	0.718393	1.31695	-1.89645	3.7538	1.85048	-0.738153	0.298931
	57.1	2.19677	-0.775116	-1.16131	-0.502391	-1.42784	-1.42165	-1.38766	-1.71466		57.1	-0.883938	0.390772	1.19096	-1.88803	3.42511	1.99039	-0.700968	0.782621
	57.2	2.02922	-0.842875	-1.16984	-0.71839	-1.41476	-1.24501	-1.35147	-1.7176		57.2	-0.931406	0.561408	0.987134	-1.67225	3.41689	2.26875	-1.17849	0.371085
	57.3	2.00427	-0.896961	-1.18607	-0.333586	-1.46673	-1.09021	-1.4377	-1.64666		57.3	-1.02595	0.394068	0.834114	-1.82406	3.22213	1.75112	-0.709421	0.751051
	57.4	2.08837	-0.882981	-1.18642	-0.750193	-1.3179	-0.824941	-1.53157	-1.6993		57.4	-0.958352	0.325255	0.580263	-1.99099	2.93273	2.56706	-1.42938	0.428969
	57.5	2.07157	-0.881986	-1.26383	-0.607591	-1.30074	-0.681401	-1.41099	-1.48513		57.5	-1.0859	0.505386	0.553537	-2.16975	2.54401	2.32816	-1.32201	0.699682
	57.6	2.30786	-0.852006	-1.29971	-0.537624	-1.2681	-1.10407	-1.49162	-1.33258		57.6	-1.14843	0.33823	0.287367	-1.81629	1.96302	2.0097	-1.33548	0.691856
	57.7	2.305	-1.12432	-1.33358	-0.399912	-1.14101	-0.840468	-1.45553	-1.3418		57.7	-1.01733	0.277044	0.186814	-2.0689	1.54782	1.53241	-0.93178	0.199263
	57.8	2.56315	-1.16751	-1.31522	-0.285989	-1.05071	-1.17274	-1.51111	-1.42739		57.8	-1.09189	0.394371	0.0107023	-1.93959	1.69398	1.70356	-1.03366	-0.300518
	57.9	2.5055	-1.15184	-1.31324	-0.366232	-1.09312	-0.825199	-1.53915	-1.40265		57.9	-0.875327	0.0984251	-0.0296173	-2.0043	2.16075	1.73888	-0.501526	-0.161198
	58	2.41115	-1.24102	-1.26303	-0.571155	-1.1804	-0.825223	-1.45652	-1.5024		58	-0.86813	0.127324	-0.250338	-1.82369	1.03985	1.87779	-1.02544	-0.458477
	58.1	2.44767	-1.11796	-1.34189	-0.326051	-1.07996	-1.02334	-1.49436	-1.60232		58.1	-0.879666	0.114735	-0.228009	-1.78835	1.67352	2.71687	-0.857917	-0.329615
	58.2	2.44565	-0.92001	-1.35672	-0.371244	-1.21203	-0.823802	-1.4152	-1.7258		58.2	-0.722598	0.291621	-0.25711	-2.00036	1.18512	1.92481	-0.838165	-0.528404
	58.3	2.37563	-1.07293	-1.42149	-0.309872	-0.965691	-1.29168	-1.55137	-1.62182		58.3	-0.750506	0.239831	-0.306435	-1.94908	1.26489	2.00178	-0.944684	-0.210444
	58.4	2.33057	-1.06449	-1.40427	-0.210126	-1.07384	-1.10101	-1.42133	-1.69601		58.4	-0.718319	0.108076	-0.297918	-2.14117	0.84995	2.09443	-0.920302	-0.258275
	58.5	2.54567	-1.06058	-1.4023	-0.27883	-0.976188	-1.19118	-1.35423	-1.7347		58.5	-0.799383	0.0488202	-0.237877	-1.81159	0.7076	2.21928	-0.927687	-0.0390089
	58.6	2.58385	-1.09277	-1.38186	-0.309139	-1.05559	-1.43321	-1.56652	-1.76864		58.6	-0.7157	0.00797635	-0.135399	-1.89746	0.464469	1.67709	-1.43136	0.127484
	58.7	2.52304	-0.966686	-1.37727	-0.309019	-0.910474	-1.32921	-1.53237	-1.76433		58.7	-0.76865	-0.0750185	-0.20893	-1.56423	0.629414	1.98324	-1.2187	0.329434
	58.8	2.66634	-0.89939	-1.37574	-0.533382	-0.892212	-1.01935	-1.53402	-1.8058		58.8	-0.690921	-0.20682	-0.294479	-2.04876	-0.0963157	1.85613	-0.97399	0.864431
	58.9	2.63359	-0.97586	-1.38324	-0.580637	-0.791661	-1.21155	-1.24489	-1.68035		58.9	-0.9475	0.00508167	-0.317709	-1.8334	0.146627	1.47461	-1.23842	1.20122
	59	2.60824	-0.901068	-1.37336	-0.657106	-0.560461	-1.00219	-1.33799	-1.70926		59	-0.8316	-0.144657	-0.354676	-1.89791	-0.602755	1.42051	-1.11588	1.4436
	59.1	2.58279	-0.977154	-1.38798	-0.716338	-0.565464	-1.13543	-1.25861	-1.72411		59.1	-0.872816	-0.229539	-0.357784	-1.82209	0.0259392	1.44369	-1.30273	1.53192
	59.2	2.61981	-0.826098	-1.41615	-0.753726	-0.465421	-1.0947	-1.60438	-1.89414		59.2	-0.884372	-0.336399	-0.382171	-1.67556	0.0803774	1.44413	-1.09414	1.36106
	59.3	2.63448	-0.899838	-1.37025	-0.807002	-0.358213	-0.951616	-1.4224	-1.80258		59.3	-0.916001	-0.0173941	-0.374345	-1.81399	0.114866	1.25506	-1.82629	1.35116
	59.4	2.55517	-0.672158	-1.36768	-0.937092	-0.210442	-0.826393	-1.53861	-1.85507		59.4	-0.814993	0.0045556	-0.354795	-1.89688	0.216351	2.51755	-0.677367	0.85288
	59.5	2.4038	-0.834855	-1.38021	-0.358717	-0.344479	-1.38923	-1.36438	-1.93947		59.5	-0.85843	0.143139	-0.218672	-1.82403	-0.298601	0.923571	-1.57147	0.446345
	59.6	2.39745	-0.849262	-1.34954	-0.572536	-0.21136	-0.796045	-1.50441	-2.07678		59.6	-0.940077	0.146418	0.0522331	-1.48149	-0.277443	1.85076	-1.25988	0.516284
	59.7	2.40317	-0.926741	-1.3141	-0.608115	-0.305067	-1.09642	-1.41385	-1.99648		59.7	-1.0661	-0.0380076	0.250021	-1.48363	0.0144208	1.29549	-1.41299	0.423131
	59.8	2.21425	-0.96035	-1.29506	-0.54671	-0.197081	-0.530522	-1.43602	-2.05311		59.8	-1.09367	-0.215373	0.160141	-1.22733	0.0564254	1.61645	-1.62406	-0.182383
	59.9	2.1953	-0.94905	-1.23929	-0.623423	-0.0237815	-0.952638	-1.61516	-1.96647		59.9	-1.0574	-0.122104	0.122055	-1.09162	-0.642406	1.57144	-1.69364	0.0269432
	60	2.05559	-0.873399	-1.24991	-0.741433	-0.0499941	-0.340374	-1.38773	-2.04236		60	-1.10289	-0.258675	0.0342195	-0.799962	-0.417988	1.02302	-1.53758	-0.242903

## Sheet: A_OSC_GCaMP6s_FedNCD_AUC060
	Extended Data Figure 6 a) Changes in MSVGLUT2 neuronal activity induced by start of food (NCD) odour exporsure in fed lean male mice displayed as AUC
		control	ncd
	Mouse 1	60.921	45.1715
	Mouse 2	-26.646	105.474
	Mouse 3	-18.7335	17.6771
	Mouse 4	-37.3507	-32.8305
	Mouse 5	-31.7439	335.627
	Mouse 6	21.5427	224.711
	Mouse 7	-55.8131	194.242
	Mouse 8	-76.8937	159.768
	Paired t test
	P value	0.016
	P value summary	*
	Significantly different (P < 0.05)?	Yes
	One- or two-tailed P value?	Two-tailed
	t, df	t=3,158, df=7
	Number of pairs	8
	How big is the difference?
	Mean of differences (B - A)	151.8
	SD of differences	136
	SEM of differences	48.08
	95% confidence interval	38,14 to 265,5
	R squared (partial eta squared)	0.5876
	How effective was the pairing?
	Correlation coefficient (r)	-0.1753
	P value (one tailed)	0.339
	P value summary	ns
	Was the pairing significantly effective?	No

## Sheet: B_OSC_GCaMP6s_FedvsFasted_Wash
	Extended Data Figure 6 b) Control odours induced changes in MSVGLUT2 neuronal activity in the olfactory stimulation chamber (OSC) in fasted versus fed lean male mice upon sniffing [zscore]
		Fasted													Fed
	Time [s]	Mouse 1	Mouse 2	Mouse 3	Mouse 4	Mouse 6	Mouse 7	Mouse 8	Mouse 9	Mouse 10	Mouse 11	Mouse 12	Mouse 13	Mouse 14	Mouse 1	Mouse 2	Mouse 3	Mouse 4	Mouse 5	Mouse 6	Mouse 8	Mouse 9
	-10	0.0414878	0.659183	0.331829	0.100734	-0.768096	-0.84494	0.0404481	0.379258	0.0831255	-0.640248	-0.461226	0.574558	0.30391	-0.135432	-0.156622	0.0232283	-0.635442	-0.531986	-0.166889	-0.976854	0.552152
	-9.9	-0.070115	0.718332	-0.205435	-0.369149	-0.823034	-0.638064	-0.382284	-0.635984	-0.203311	-0.724484	-0.485623	0.580768	0.41489	0.081865	-0.326684	-0.0980855	-0.575402	-0.49295	0.198728	-0.677909	0.474766
	-9.8	-0.21609	0.234271	0.0407534	0.570483	-0.930359	-0.615945	0.272909	0.130645	-0.636617	-0.56978	-0.451542	0.589431	0.448116	0.12516	-0.374582	-0.0337587	-0.748493	-0.544558	0.255543	-0.812838	0.586631
	-9.7	-0.203063	0.510218	-0.221642	-0.437665	-0.423311	-0.0828268	-0.0901134	-0.479775	-0.187788	-0.787386	-0.470867	0.374676	0.444684	0.0801354	-0.488048	0.0217525	-0.455744	-0.733647	0.292084	-0.799869	0.423842
	-9.6	-0.360151	0.436624	-0.227551	0.0160836	-0.502307	-0.785152	0.0799064	-0.114091	-0.456625	-0.954108	-0.455469	0.368525	0.424965	0.0357196	-0.429794	0.363869	-0.547999	-0.527073	0.749379	-0.963077	0.460517
	-9.5	0.0833572	1.16762	0.127124	0.338393	-0.0822925	-0.214415	-0.402992	-0.248059	-0.764431	-1.00408	-0.457176	0.320769	0.329812	-0.0181402	-0.254883	0.509071	-0.544845	-0.674824	0.318826	-0.745952	0.355717
	-9.4	-0.893875	0.373459	-0.330585	0.584795	-0.349633	-0.618918	0.293654	-0.514823	-0.382426	-0.645047	-0.485352	0.274523	0.0808982	-0.0216127	-0.446433	0.427065	-0.63871	-0.69789	0.49961	-0.749782	0.235293
	-9.3	-0.0727346	0.710479	0.495261	-0.32026	0.0333368	-0.814524	-0.417683	0.013288	-0.808233	-1.13847	-0.524915	0.148133	-0.0758333	-0.0934864	-0.393411	0.248913	-0.614274	-0.616922	0.0517649	-0.891499	0.125734
	-9.2	-1.03697	0.159991	0.208572	-0.00946375	-0.664939	-0.562881	0.232444	-0.574118	-0.466989	-0.473196	-0.544536	0.20582	-0.23049	-0.0455378	-0.257068	0.203795	-0.660154	-0.411982	-0.146773	-0.87866	0.0530252
	-9.1	-0.332113	1.05699	-0.740974	-0.308453	-0.711992	-1.00392	0.12344	0.229298	-0.416796	-0.567611	-0.55975	0.128166	-0.255293	4.45826e-05	-0.316582	0.111497	-0.502286	-0.058673	-0.23128	-0.94943	0.0357278
	-9	-0.631016	1.40971	0.578491	0.290927	-0.537914	-0.530743	0.295226	-0.128743	-0.66965	-0.489873	-0.64443	0.335423	-0.188597	0.175376	-0.330697	-0.00070681	-0.780095	0.0699819	-0.59159	-0.878655	0.265576
	-8.9	-0.528843	0.15183	0.926409	0.0511123	-1.00465	-0.253676	0.417785	-0.458065	0.201216	-0.137814	-0.652654	0.536369	-0.0200972	0.138115	-0.230133	-0.0651606	-0.771686	0.183708	-0.627017	-0.977409	0.174763
	-8.8	-0.479878	0.343821	0.850756	0.460511	-0.864849	-0.0879939	0.15479	0.00488761	-0.229748	-0.349866	-0.621658	0.556756	0.174197	0.203586	-0.338276	-0.0334414	-0.654847	0.321404	-0.289437	-0.834406	0.113976
	-8.7	-0.574358	0.0970988	0.854175	0.357864	-0.663984	-0.726301	0.270622	-0.0992128	0.0242762	0.39217	-0.636846	0.584357	0.369962	0.0197759	-0.427872	0.0263513	-0.514917	0.370083	0.0510488	-0.862543	0.132901
	-8.6	0.289839	0.820798	-0.645785	-0.0464377	-0.966653	-0.688397	0.301079	0.320603	-0.530642	-0.023487	-0.631997	0.416183	0.426423	0.0803196	-0.297686	0.212752	-0.740777	0.294589	0.0893433	-0.845994	0.0161367
	-8.5	-0.59795	-0.37165	0.65269	0.791174	-0.890341	-0.495415	0.250969	-0.47984	-0.362736	0.581688	-0.612456	0.480628	0.434999	0.0288244	-0.541634	0.311527	-0.504746	0.241481	0.0212406	-0.959965	0.129957
	-8.4	0.415463	0.651005	0.2162	-0.0361093	-0.558062	-0.639848	0.836323	0.353619	-0.505655	0.199056	-0.677345	0.288447	0.446087	0.306522	-0.418513	0.299426	-0.669065	0.0218662	0.387114	-1.02395	0.0564191
	-8.3	0.21225	0.614121	1.38268	0.111405	-0.353641	-0.112314	0.732732	-0.934108	-0.400135	0.19645	-0.68236	0.187424	0.38475	0.162851	-0.493435	0.469017	-0.520169	0.0405198	-0.0225721	-0.957606	0.0109194
	-8.2	0.0985519	0.811619	0.374887	0.79361	-1.28887	-0.760074	0.573933	-0.0297213	-0.528337	-0.0300169	-0.710314	0.209	0.426173	0.023941	-0.681659	0.57411	-0.320777	0.275397	0.389777	-0.789036	-0.197095
	-8.1	0.129184	0.662607	-0.034275	0.212275	-0.48985	-0.882673	0.607514	-0.499748	-0.809259	0.99125	-0.697392	0.166715	0.292381	0.14618	-0.623315	0.67439	-0.25684	0.221471	0.210075	-0.929214	-0.235685
	-8	0.781189	0.560594	0.653638	1.39927	-0.924763	-1.04157	0.779892	-0.446608	-0.394338	0.312998	-0.751333	0.46286	0.105838	0.181838	-0.732441	0.719395	-0.0659783	0.171868	-0.445567	-0.999717	-0.369993
	-7.9	0.713403	0.389107	-0.370023	1.22239	-1.01138	-0.499004	1.09549	-0.315126	-0.923244	0.541699	-0.719261	0.183947	-0.0158252	0.191021	-0.602559	0.718762	-0.189213	0.304948	0.0141309	-0.963679	-0.302095
	-7.8	0.541627	0.434617	0.201339	0.193701	-0.840659	-0.907224	0.283025	-0.00494558	-0.480843	-0.366443	-0.741645	0.274339	-0.0169768	0.0427943	-0.74872	0.774672	-0.10853	0.176717	-0.0711283	-0.958654	-0.23904
	-7.7	0.429141	-0.0503412	-0.0222881	0.979919	-0.722736	-0.280924	0.461341	-0.610534	-0.472086	0.424697	-0.692734	0.326791	-0.114072	-0.155136	-0.665541	0.651484	-0.364505	0.290447	-0.249719	-1.08042	-0.397488
	-7.6	0.554229	0.291038	0.296215	-0.12698	-1.21321	-0.980008	0.143932	0.294216	-1.16829	0.368742	-0.766221	0.131683	-0.183842	0.265236	-0.731615	0.646457	-0.330786	0.176621	0.122734	-0.992368	-0.392896
	-7.5	0.235448	0.107995	0.292985	1.14937	-1.23993	-0.529241	0.612135	0.0339527	-0.244444	0.329081	-0.803041	0.483075	-0.27984	-0.16397	-0.518465	0.60408	-0.287916	0.222259	0.137975	-1.04272	-0.501006
	-7.4	0.476625	-0.0426238	0.247697	0.231148	-0.543231	-0.308267	0.196583	-0.626808	-0.684893	0.160837	-0.80181	0.437581	-0.38374	0.0788377	-0.511515	0.542672	0.00176682	0.0701729	0.17012	-0.901075	-0.367648
	-7.3	0.444326	0.282166	0.53256	0.718796	-1.26104	-0.571581	0.314195	-0.0731316	-0.288182	-0.00494514	-0.776127	0.288009	-0.362795	-0.120992	-0.621623	0.557905	0.156709	0.0277438	0.698165	-1.00606	-0.487164
	-7.2	-0.237391	0.315461	0.333709	0.231824	-0.939678	-0.760042	0.306395	-0.203647	-0.188612	-0.0850792	-0.752382	0.233665	-0.436126	-0.0923715	-0.40011	0.622255	0.585998	-0.077178	-0.00532452	-1.17353	-0.306245
	-7.1	0.515861	-0.190047	0.239004	1.33943	-1.34926	-1.04905	0.445086	0.445644	-0.0301745	-0.0375986	-0.738483	0.453905	-0.464146	-0.183933	-0.351527	0.527652	0.580912	-0.15962	-0.00493528	-0.858754	-0.244739
	-7	0.449709	0.731629	0.849783	1.09278	-1.2594	-0.0703934	0.433232	-0.236126	-0.991777	-0.0651819	-0.816852	0.489866	-0.494558	-0.423315	-0.161612	0.555285	0.854742	-0.422898	0.114151	-1.03313	-0.366547
	-6.9	0.1449	0.824525	-0.040039	0.481055	-0.938896	-0.822123	0.508815	0.0542432	-0.674945	0.37207	-0.756017	0.475941	-0.465483	-0.454065	-0.104539	0.562031	0.769544	-0.377108	-0.0902105	-0.939813	-0.376177
	-6.8	0.160761	0.771697	0.239991	0.794872	-1.23664	0.0863695	0.187363	-0.361049	0.019875	0.075538	-0.771343	0.542264	-0.416493	-0.315963	0.159546	0.578034	0.652487	-0.522908	-0.245221	-0.8313	-0.278481
	-6.7	0.0149271	0.505358	0.232217	0.663036	-0.631752	-0.352183	-0.101912	0.124047	-0.667579	0.0331593	-0.724511	0.388565	-0.46107	-0.330555	0.0721074	0.597697	0.68328	-0.493731	-0.211816	-0.754675	-0.347911
	-6.6	0.213827	0.29416	0.599225	0.0769851	-0.546851	-0.780426	0.101864	-0.570062	-0.451148	-0.033903	-0.678887	0.35071	-0.557576	-0.523844	0.115859	0.686563	0.353246	-0.685796	-0.137086	-0.575992	-0.240033
	-6.5	0.360459	0.38411	-0.279996	0.740877	-1.09597	-0.864883	-0.188176	-0.481331	-0.936221	-0.0749985	-0.626841	0.273634	-0.59865	-0.608973	0.051022	0.650406	0.400272	-0.773836	0.113251	-0.364538	-0.390656
	-6.4	0.688953	0.489053	0.311493	-0.293957	-1.0443	-0.234881	0.0123005	-0.211392	-0.22338	-0.463398	-0.624745	0.0462685	-0.556977	-0.507194	-0.129535	0.62171	0.227715	-0.564525	0.0934704	-0.405927	-0.21269
	-6.3	0.876093	0.922349	0.296084	0.441513	-1.01009	-0.553061	-0.207879	-0.37251	-0.504957	-0.335781	-0.66206	0.135608	-0.474867	-0.712725	-0.256523	0.519374	0.370777	-0.781732	0.703773	-0.208638	-0.380443
	-6.2	0.360722	0.40288	0.418937	0.484865	-1.15993	-0.668922	-0.397902	-0.509074	-1.08698	-0.402309	-0.596861	0.0118265	-0.51886	-0.580448	-0.276071	0.46359	0.445679	-0.756754	0.372954	-0.172867	-0.266758
	-6.1	0.493035	-0.0039024	-0.651519	-0.266318	-0.464155	-0.175833	-0.601915	-0.42352	0.0651177	0.22539	-0.62294	0.0933415	-0.526443	-0.520818	-0.206083	0.438777	0.261773	-0.7515	0.321165	0.0424844	-0.317827
	-6	0.504442	0.621933	-0.381681	1.09119	-0.678725	-0.710499	0.020798	-0.241819	-1.22298	-0.363325	-0.539046	-0.103123	-0.571118	-0.642734	-0.59431	0.5721	0.0886522	-0.699621	0.233783	0.104445	-0.269889
	-5.9	0.243596	0.338292	0.4855	1.46725	-0.594692	-0.385456	-0.457148	-0.319611	0.0215642	-0.249322	-0.476803	-0.114271	-0.645534	-0.513687	-0.54208	0.869844	-0.0240241	-0.829073	-0.0950019	0.286864	-0.358927
	-5.8	0.171597	0.756202	-0.42823	0.0799803	-0.578407	0.121246	0.00122788	-0.294655	-0.450201	-0.126899	-0.430727	-0.0206904	-0.639956	-0.512772	-0.598998	1.01578	-0.171188	-0.797813	0.0760617	0.481761	-0.445671
	-5.7	-0.00531313	-0.066248	0.206845	0.668379	-0.0386728	-0.370518	-0.0940269	-0.518777	0.0911098	-0.428262	-0.392408	-0.051018	-0.594161	-0.627424	-0.443422	1.06116	-0.180106	-0.641315	-0.14817	0.506268	-0.420439
	-5.6	0.267096	0.111846	0.086735	0.48691	-0.104521	-0.902356	0.00151526	-0.602787	-0.0113379	-0.0160557	-0.331813	-0.0169194	-0.52171	-0.590711	-0.443325	1.12156	-0.00831599	-0.651132	-0.257972	0.495652	-0.64322
	-5.5	0.482848	0.17745	-0.0390632	0.863148	-0.484674	-0.828672	0.0980815	-0.548041	-0.45424	0.0442144	-0.290116	-0.157382	-0.483372	-0.56808	-0.52602	1.02398	0.161553	-0.494051	-0.262046	0.269013	-0.69481
	-5.4	0.0881643	0.117947	-0.838562	0.542659	-0.257708	-0.639045	0.180443	-0.760241	-0.700687	-0.229886	-0.21066	-0.108775	-0.568284	-0.573981	-0.732861	0.898803	0.205475	-0.591912	0.0249948	0.369518	-0.76021
	-5.3	0.146696	0.902266	0.504807	0.209971	-0.290882	-0.594124	0.621646	0.410823	-0.373417	0.0514246	-0.216297	-0.116444	-0.556697	-0.843776	-0.638625	0.743771	0.326367	-0.425918	-0.656409	0.223451	-0.744889
	-5.2	0.0352329	0.12603	-0.271087	0.318097	0.318283	-0.656712	0.11603	-0.851623	-0.0954938	-0.165563	-0.196224	-0.0323105	-0.587477	-0.84978	-0.641058	0.648118	0.372263	-0.573068	-0.0988092	0.207235	-0.723487
	-5.1	-0.14793	0.216621	0.224567	0.310312	0.495278	-0.388205	0.614299	0.190929	-0.653742	0.219912	-0.185513	0.0821872	-0.523073	-0.805282	-0.865463	0.768445	0.388786	-0.255368	-0.327743	0.28416	-0.702641
	-5	-0.00442604	0.463404	-0.0785646	0.448211	0.564061	-0.598277	0.449058	0.0927944	-0.511992	-0.285057	-0.145025	0.244453	-0.526711	-0.721485	-0.676535	0.911409	0.236169	-0.458579	-0.355735	0.359515	-0.572509
	-4.9	0.0220838	-0.135023	0.421268	-0.502526	0.773674	-0.469643	0.521865	-0.611521	-0.340382	-0.0785356	-0.189693	0.200777	-0.551298	-0.723438	-0.569617	0.980725	0.260784	-0.398588	-0.141427	0.537953	-0.52734
	-4.8	0.0840397	0.622651	-0.595813	0.341872	-0.282193	-0.454931	0.0537185	-0.189326	-0.78095	-0.432212	-0.222215	0.100962	-0.718542	-0.844469	-0.676455	0.959435	-0.143171	-0.352173	-0.000343989	0.217796	-0.462201
	-4.7	0.513578	0.271262	-0.361273	0.606746	0.58241	-0.448396	0.21529	-0.313089	-0.215836	-0.19308	-0.306309	0.0626102	-0.775186	-0.686993	-0.32684	0.926203	0.0306486	-0.300949	-0.204249	0.145573	-0.463676
	-4.6	0.714245	-0.300101	-0.432474	0.301805	-0.232902	-0.998526	0.25382	-0.543949	-0.354642	-0.209878	-0.342677	-0.132383	-0.708309	-0.734796	-0.532261	0.97497	-0.0728274	-0.372046	-0.245137	0.0463787	-0.598595
	-4.5	0.27499	0.670854	-0.321651	0.40554	0.333055	-0.439711	0.476722	-0.649995	-0.389148	-0.167513	-0.341149	0.0253636	-0.77877	-0.421202	-0.398385	0.892286	0.167873	-0.5539	-0.470958	0.107842	-0.704424
	-4.4	0.503698	-0.270194	-0.3974	0.122073	-0.00465482	-0.417187	0.199913	-0.682906	-0.786719	-0.536929	-0.379492	-0.28688	-0.882659	-0.371609	-0.415194	0.781037	-0.104898	-0.479478	-0.567824	0.159873	-0.787563
	-4.3	-0.0939452	-0.258798	-0.142965	-0.144311	-0.0283406	-0.252104	0.274808	-0.816844	-0.62401	-0.465276	-0.378561	-0.132066	-0.886227	-0.233972	-0.376138	0.671356	0.202079	-0.491826	-0.773933	0.0815801	-0.867264
	-4.2	0.568844	-0.101904	-0.570348	1.82871	0.240428	-0.389193	-0.00913637	-0.312333	-0.861595	-0.296213	-0.405496	-0.23034	-0.979716	-0.0671551	-0.597224	0.668981	0.128481	-0.5501	-0.455124	0.00810623	-0.914911
	-4.1	0.0640212	-0.165797	-0.40482	0.39166	0.0857356	-0.625796	0.46215	-0.45158	-0.877861	-0.763307	-0.382384	-0.190396	-0.890843	0.00162145	-0.440742	0.502714	-0.146869	-0.551322	-0.639756	-0.120319	-0.917043
	-4	0.23184	0.153635	0.622576	0.826653	0.0362986	-0.804574	0.586144	0.521092	-0.512163	-0.322811	-0.386216	-0.443027	-0.90475	-0.103516	-0.535319	0.331296	-0.240441	-0.687531	0.114711	0.00720272	-0.866514
	-3.9	-0.0442983	0.101685	-0.718306	0.280979	-0.186201	-0.715776	0.597906	-1.34684	-1.28907	-0.606612	-0.422594	-0.251198	-0.899654	0.0659374	-0.619731	0.243186	-0.290763	-0.612759	0.230588	0.102621	-0.906999
	-3.8	-0.0267337	-0.101424	0.2594	0.59762	0.366888	-1.18899	0.140131	-0.0418426	-0.39847	-0.65173	-0.468296	-0.142886	-0.798792	-0.0591239	-0.452605	0.271222	-0.475949	-0.785143	-0.32021	0.125621	-0.963877
	-3.7	0.102081	-0.765719	-0.108484	0.145169	-0.0379157	-0.52774	-0.0764282	-0.118085	-0.582342	-0.569394	-0.442985	-0.251068	-0.874932	-0.073651	-0.44293	0.290623	-0.62684	-0.799684	-0.394233	0.00788351	-0.896804
	-3.6	-0.278255	-0.686462	-0.470751	0.461293	-0.0525815	-0.351228	0.250012	-0.628224	0.0112285	-0.579138	-0.428698	-0.321536	-0.971928	-0.294405	-0.381103	0.311896	-0.386783	-0.814887	-0.0586663	-0.0352915	-1.07145
	-3.5	0.124622	-0.629115	0.495231	-0.423273	-0.0180542	-0.737434	-0.226361	-0.505542	-0.643536	-0.37124	-0.495223	-0.142965	-0.958742	-0.153379	-0.485994	0.269647	-0.571841	-0.826706	0.200956	-0.0224804	-0.947364
	-3.4	-0.364269	0.0357852	-0.944457	0.605562	0.172616	-0.78786	0.0647551	-0.72563	-0.252981	-0.214001	-0.46467	-0.0662622	-0.953237	-0.217905	-0.472323	0.292936	-0.533101	-0.74208	0.114416	0.0454666	-0.954364
	-3.3	-0.395389	-0.0662486	0.554203	-0.269363	0.0560325	-1.06406	-0.344587	-0.685737	-0.911598	-0.506904	-0.487701	-0.378277	-0.980379	-0.15731	-0.47163	0.437521	-0.518323	-0.820355	0.44774	0.0958371	-1.03169
	-3.2	-0.0164148	0.0136385	-0.133107	0.864768	0.103505	-0.887386	-0.257353	0.299924	-0.0606631	-0.679261	-0.412352	-0.122445	-1.01424	-0.328442	-0.564413	0.511172	-0.657823	-0.706381	-0.213573	0.248119	-0.986716
	-3.1	-0.547753	0.106448	0.430235	-0.191268	-0.311448	-0.841742	-0.418494	-0.255367	-0.534588	-0.110133	-0.498446	-0.342735	-1.03485	-0.339915	-0.429311	0.53499	-0.766536	-0.504185	-0.509346	0.158108	-1.04914
	-3	-0.187676	0.0599993	-0.95471	-0.22602	0.791364	-0.970037	-0.332962	-1.10474	-0.397724	-0.328201	-0.505848	-0.515066	-1.12007	-0.171143	-0.315925	0.623201	-0.786955	-0.452879	-0.296753	0.126774	-1.04209
	-2.9	-0.301503	-0.281848	1.05737	0.316987	0.562095	-0.884566	-0.541195	-1.12228	-0.527226	-0.235582	-0.466527	-0.512709	-1.22513	-0.305992	-0.361741	0.684527	-0.629959	-0.358846	-0.0770998	0.238059	-0.819767
	-2.8	0.125913	1.02353	-0.0261695	0.274262	0.76202	-0.602191	-0.317195	-0.596942	-0.24168	-0.281171	-0.499107	-0.424432	-1.30902	-0.486768	-0.351206	0.792748	-0.722685	-0.407248	-0.205317	0.180708	-0.789163
	-2.7	-0.565021	-0.686827	-0.00352645	-0.0955116	0.332754	-0.758234	-0.355899	-0.125875	-0.684943	-0.411668	-0.490775	-0.501943	-1.27489	-0.483146	-0.354641	0.802602	-0.594439	-0.506515	0.0787478	0.00619356	-0.937935
	-2.6	-0.299521	-0.31305	-0.0315394	0.34083	1.09595	-1.16916	-0.655849	-0.680065	-0.560511	-0.31604	-0.537246	-0.705688	-1.29681	-0.562628	-0.422418	0.857724	-0.842006	-0.364118	0.492749	0.0117983	-0.934169
	-2.5	-0.388489	-0.424977	-0.619853	-0.526994	-0.115139	-0.688385	-0.2631	-0.371961	-0.118765	-0.274352	-0.540177	-0.792979	-1.19874	-0.623436	-0.429367	0.904381	-0.69162	-0.69961	0.156936	0.0509587	-1.03387
	-2.4	-0.481001	-1.0522	1.53781	0.154327	0.698344	-1.13251	-0.167253	-0.775052	0.0156597	-0.302749	-0.577849	-0.847018	-1.09485	-0.737056	-0.625347	0.867449	-0.855798	-0.489455	0.612157	-0.14429	-1.03226
	-2.3	-0.139857	-0.0462826	0.464007	0.179773	0.0719254	-0.907577	-0.416048	-1.02168	0.168869	-0.0345577	-0.566426	-0.741619	-1.06889	-0.556671	-0.673597	0.842819	-0.594801	-0.586715	0.382943	-0.208529	-1.02279
	-2.2	0.094335	-0.650027	0.800754	0.145112	0.370505	-0.892768	-0.387483	-0.403872	0.0468043	0.318649	-0.521833	-0.761487	-0.962982	-0.448928	-0.619706	0.691147	-0.740559	-0.33146	0.310942	-0.375979	-1.01814
	-2.1	0.212173	0.0229829	0.60058	-0.512782	-0.381602	-0.556023	-0.402189	-0.741957	-0.693192	0.247669	-0.531761	-0.809121	-0.924163	-0.51111	-0.613057	0.546702	-0.765656	-0.34614	-0.136641	-0.275838	-1.03577
	-2	-0.0526189	-0.830328	0.73922	-0.438946	-0.189153	-0.81416	-0.611097	-0.469723	0.0664648	1.18782	-0.52737	-0.739621	-0.887456	-0.494244	-0.663843	0.400027	-0.796373	-0.339134	0.0643542	-0.388071	-1.0271
	-1.9	-0.0973166	-0.110078	0.38801	-1.07726	0.156052	-0.965517	-0.578517	-0.806608	-0.503053	1.22883	-0.517609	-0.643286	-0.871501	-0.252965	-0.636885	0.305371	-0.704687	-0.421281	0.429471	-0.503233	-0.92434
	-1.8	0.0146529	0.0115843	1.47028	-0.0366463	-0.0173455	-1.03937	-0.661769	-0.343212	0.140834	1.28899	-0.553845	-0.622297	-0.918029	-0.141422	-0.562681	0.232615	-0.939024	-0.510785	0.0675258	-0.592165	-0.842877
	-1.7	-0.261969	-0.0985058	0.208322	-0.578109	-0.240092	-1.08967	-0.713994	-0.721808	-0.22656	1.12796	-0.563584	-0.830359	-0.931024	-0.0129378	-0.704798	0.119882	-0.983104	-0.641474	0.245933	-0.356133	-0.957759
	-1.6	-0.492851	0.034695	1.09111	-0.717028	0.16012	-0.984178	-0.635267	-0.387913	-0.833025	1.59143	-0.531485	-0.441108	-0.963303	-0.102808	-0.755803	0.00776664	-0.912601	-0.753635	0.0602654	-0.521667	-0.861666
	-1.5	-0.380679	-0.204561	1.00757	-0.20649	-0.0145642	-0.290919	-0.485753	0.0899245	-0.172344	1.15361	-0.478607	-0.452122	-0.889068	-0.230398	-0.774658	-0.0827833	-0.822427	-0.725632	0.065131	-0.545433	-0.904134
	-1.4	-0.197826	-0.807738	0.726674	-0.363112	-0.250042	-0.842618	-0.71535	-1.48375	-0.364592	1.5532	-0.512168	-0.360667	-0.802792	-0.210109	-0.879636	-0.220936	-0.640403	-0.961702	0.386923	-0.578645	-0.969162
	-1.3	0.0788334	-0.00542733	0.727202	-0.707752	-0.538728	-0.638175	-0.87144	-0.453445	-0.561763	1.38699	-0.580944	-0.368326	-0.658941	-0.428731	-0.710928	-0.269561	-0.697418	-0.889785	0.158907	-0.542763	-0.905539
	-1.2	-0.809451	-0.648004	0.309752	-0.981953	-0.192303	-0.748716	-0.40013	-1.23475	-0.185874	1.91974	-0.550361	-0.365317	-0.570018	-0.497943	-0.714508	-0.329217	-0.55299	-0.883643	0.224451	-0.699018	-1.05944
	-1.1	-0.39748	-0.438802	1.20232	-0.274793	-0.381812	-1.08946	-0.471618	-0.687908	-0.213768	1.82939	-0.596095	-0.181316	-0.436569	-0.705745	-0.620121	-0.387761	-0.598517	-0.750995	0.0893354	-0.67529	-0.97343
	-1	-0.239269	-0.407701	-0.403275	-0.434361	-0.197775	-1.06355	-0.568518	-0.664988	-0.872191	2.75641	-0.630813	-0.260058	-0.400172	-0.36773	-0.63634	-0.446016	-0.794781	-0.858696	0.0534692	-0.495062	-0.988898
	-0.9	-0.152358	-0.925632	0.69085	-0.0830044	-0.0433872	-1.22136	-0.80394	-0.973447	-0.298038	2.32644	-0.570289	-0.245864	-0.329965	-0.669428	-0.663913	-0.420691	-0.500097	-0.741948	-0.42122	-0.817254	-0.989404
	-0.8	-0.529455	-0.497493	0.544042	-0.230148	-0.476203	-0.724467	-0.267449	-0.428707	-0.917701	2.68505	-0.534826	-0.310092	-0.425243	-0.626568	-0.716105	-0.401879	-0.801708	-0.584119	-0.491581	-0.7211	-1.05078
	-0.7	-0.208151	-0.218063	0.135457	-0.794235	0.130487	-1.37022	-1.00104	-1.01794	-0.349931	2.16941	-0.474834	-0.351386	-0.485801	-0.751051	-0.887455	-0.354145	-0.551753	-0.478316	-0.265247	-0.760131	-1.13011
	-0.6	-0.0865055	0.266031	0.849273	-0.185233	0.189168	-1.44046	-1.16853	-0.949038	-0.614106	2.27581	-0.443503	-0.431641	-0.42159	-0.714277	-0.843588	-0.254142	-0.566389	-0.435129	0.0121921	-0.703283	-1.0453
	-0.5	-0.112774	0.717642	0.540697	-0.759222	0.228844	-1.38007	-0.435251	-0.0426743	-0.617073	1.82577	-0.340296	-0.472448	-0.339142	-0.675209	-0.983584	-0.246313	-0.837669	-0.383914	0.160306	-0.628087	-0.92106
	-0.4	-0.0107969	0.196491	0.563014	-0.424241	-0.0963781	-0.900286	-0.831345	-0.606139	0.206221	1.73716	-0.257523	-0.479371	-0.271046	-0.497087	-0.828951	-0.242947	-0.77246	-0.196013	-0.0832995	-0.854204	-0.849295
	-0.3	-0.0703848	0.764317	1.02687	0.173967	0.67788	-0.516436	-0.92082	-0.678027	-0.204937	2.26575	-0.171668	-0.435369	-0.149015	-0.864746	-0.996492	-0.186497	-0.761651	-0.195169	0.181604	-0.795015	-0.729377
	-0.2	0.306586	0.97382	0.651193	-0.275853	1.13907	-0.459038	-1.29355	0.844764	-0.570584	2.11765	-0.111978	-0.331717	0.00130835	-0.813699	-0.982797	-0.24885	-0.876345	-0.161885	-0.461821	-0.726173	-0.800693
	-0.1	0.351378	1.49102	0.908906	-0.29658	0.636152	-0.429753	-0.447103	-0.195751	-0.324267	2.35367	-0.0815776	-0.552063	0.186527	-0.848318	-0.538967	-0.298714	-0.626871	-0.302452	0.216461	-0.72044	-0.855821
	0	0.451605	1.76407	0.848173	0.255033	1.33475	-0.326162	-0.263341	-0.066788	-0.157027	2.77269	0.0383285	-0.537099	0.625345	-0.859395	-0.680724	-0.344841	-0.772156	-0.347573	-0.485851	-0.529665	-0.822936
	0.1	0.359197	1.50289	1.82589	0.815335	1.41786	-0.527325	0.301272	-0.568587	-0.247571	2.16102	0.156171	-0.60886	0.89441	-0.90336	-0.751333	-0.486879	-0.855627	-0.474862	-0.296489	-0.57737	-0.979716
	0.2	0.533994	1.90132	1.95633	-0.451289	1.74403	-0.15532	0.691152	-0.398047	-0.464452	2.30542	0.250741	-0.490735	1.21863	-1.00484	-0.531003	-0.548458	-0.602832	-0.607874	-0.379542	-0.336737	-0.996563
	0.3	0.669594	2.01228	2.08812	0.152353	0.868821	-0.37126	1.03131	-0.320533	-0.245035	2.71473	0.446116	-0.116328	1.38847	-0.969471	-0.756444	-0.612799	-0.749263	-0.655388	-0.32142	-0.24615	-1.06489
	0.4	0.691632	2.25944	1.90598	0.294473	1.69421	0.641698	1.27056	0.434193	0.504222	2.60579	0.688954	0.273396	1.52371	-0.698058	-0.639252	-0.622978	-0.382877	-0.630916	0.017623	-0.0553329	-1.0492
	0.5	0.266958	2.53165	1.67803	0.206832	1.16133	0.128866	1.87274	0.0861007	0.0191795	2.0888	0.75698	0.842076	1.82693	-0.92662	-0.643709	-0.633834	-0.252548	-0.523689	-0.325293	0.0222479	-1.04042
	0.6	0.852781	2.77854	2.44224	0.682302	1.36969	0.504708	2.65154	0.0666021	0.438314	2.55524	0.949886	1.03711	1.97442	-0.921225	-0.545092	-0.59894	-0.345593	-0.311358	0.243328	0.0851701	-0.850523
	0.7	1.06718	3.44623	2.12006	0.665347	1.31102	1.05321	2.59406	0.339275	0.599204	2.29419	1.01568	1.52208	1.99231	-0.806768	-0.312681	-0.546695	-0.385483	-0.327498	-0.0327592	0.376999	-0.789212
	0.8	0.782491	2.85467	2.22129	0.864907	1.04693	1.40025	2.92649	0.753335	0.790962	1.97598	1.06396	1.62109	1.84289	-0.445367	-0.205708	-0.59174	-0.339637	-0.013118	0.58597	0.547686	-0.536154
	0.9	1.12249	2.90206	1.71945	0.63265	2.0653	1.83136	2.59731	1.30019	0.796046	1.43562	1.11839	2.01009	1.70396	0.286164	-0.320983	-0.689314	-0.319733	0.337828	0.068732	0.567585	-0.70347
	1	1.17379	2.86078	2.48671	0.771392	0.886639	1.55031	3.0977	1.03097	1.25009	1.74621	1.13663	2.47838	1.71095	0.867139	-0.145242	-0.790255	-0.26683	0.189419	-0.505519	0.517783	-0.722019
	1.1	1.82653	2.89441	3.20216	1.09827	2.24127	2.52482	2.3702	1.79853	0.672427	2.10736	1.14963	2.53758	1.49538	1.63387	-0.234169	-0.804228	-0.277069	0.459254	-0.487681	0.392572	-0.658975
	1.2	1.88019	2.58828	2.42646	1.34306	0.996984	2.1397	2.46804	1.44501	0.54628	1.64709	1.15767	2.67599	1.44149	2.03567	-0.254599	-0.750616	-0.237702	0.334121	-0.99599	0.394979	-0.57386
	1.3	2.55451	3.68194	2.70911	0.44216	1.65348	3.41583	2.5682	1.39234	0.735969	2.13303	1.17159	2.82512	1.42316	2.56955	-0.338334	-0.732949	-0.261417	0.278436	-0.926384	0.217608	-0.641565
	1.4	2.38878	3.01358	2.41911	1.71741	1.58811	2.92855	2.46659	2.13703	1.02701	1.97735	1.16692	2.76778	1.28183	3.21592	-0.329844	-0.655321	-0.541263	0.515564	-0.493619	0.241872	-0.491994
	1.5	2.86337	2.97812	2.73775	1.06833	1.53419	3.15908	2.71203	2.00359	1.33741	2.21693	1.22914	2.91065	1.02891	3.43118	-0.387599	-0.498858	-0.546608	0.234427	-0.378956	0.438706	-0.583834
	1.6	2.35557	4.58717	2.3601	1.25601	0.839715	3.45603	3.17227	2.62878	1.32355	1.88859	1.24169	2.80068	0.812332	3.65198	0.141274	-0.157515	-0.608428	0.299114	-0.710081	0.479964	-0.549382
	1.7	2.75447	3.7942	2.43078	1.0495	1.33407	3.68925	2.91843	1.48707	1.2007	2.21075	1.28528	2.69749	0.727637	4.03896	0.374963	0.0658411	-0.558317	0.644083	-0.553481	0.562745	-0.486716
	1.8	2.49316	3.2388	2.22338	0.797949	1.30844	4.01223	2.99489	1.72824	1.37696	2.28658	1.28704	2.5527	0.837283	4.46211	0.462454	0.211879	-0.687894	0.902183	-0.281034	0.410178	-0.481738
	1.9	2.80556	4.66536	2.9999	1.43027	1.30736	3.85902	2.73609	1.65501	1.26344	1.64854	1.24499	2.58933	0.832734	4.35013	0.538853	0.4237	-0.777762	0.985086	0.436954	0.377842	-0.446154
	2	3.08945	4.10409	1.87512	1.38441	0.882251	3.50696	2.61053	1.39839	1.27288	1.69712	1.20492	2.48249	0.795666	4.62601	0.615954	0.584035	-0.722766	1.19584	0.825715	0.3167	-0.581096
	2.1	3.06154	4.32383	2.95124	1.57331	0.909323	4.18332	2.69823	1.9185	1.66283	1.09492	1.22846	2.73742	0.867168	4.90761	0.830798	0.661884	-0.736392	1.20166	0.91663	0.391999	-0.500464
	2.2	3.30826	3.59547	2.31442	1.17399	0.822952	3.90505	2.83231	2.94132	1.92846	1.9614	1.20097	2.71127	0.851378	4.73538	0.752169	0.614967	-1.01828	1.32178	0.641453	0.271062	-0.45669
	2.3	3.02136	4.92526	3.06809	1.2321	0.974462	3.09867	3.13846	2.26307	1.09839	1.6614	1.25022	2.56238	1.12745	4.88612	0.739026	0.731639	-0.767377	1.47258	1.18015	0.0655428	-0.369682
	2.4	2.57848	3.23829	3.02799	1.09446	0.962454	3.35698	2.98555	1.25889	2.00253	1.47759	1.31678	2.27966	1.52525	4.91573	0.381481	0.800046	-1.103	1.84129	0.929515	0.264617	-0.328969
	2.5	2.79531	4.17393	3.4242	1.57697	0.30902	4.1094	3.11371	2.41559	1.05337	1.97658	1.31039	2.12242	1.95057	5.2001	0.554197	0.89514	-0.6889	1.90047	0.98581	0.223289	-0.307128
	2.6	2.58685	3.76178	2.47391	2.24537	0.538659	3.62523	2.99039	2.06083	1.60224	1.57958	1.28254	2.1	2.21995	5.46403	0.296058	0.892396	-0.562577	1.81022	0.602499	0.0304469	-0.309091
	2.7	2.22352	4.08475	2.58816	1.39933	0.527216	3.60383	3.28556	2.33552	1.2215	1.24891	1.25562	1.76911	2.37082	5.49694	0.292077	0.794647	-0.536005	1.65643	0.953317	0.133339	-0.312207
	2.8	2.07456	3.60718	3.30078	1.17468	1.14025	4.34511	2.72816	2.49626	1.89818	1.51147	1.15911	1.68696	2.42666	5.92487	0.102516	0.68573	-0.326886	1.81403	0.706851	0.0369388	-0.368487
	2.9	1.90567	4.45535	2.58463	1.5834	0.266059	4.12792	3.42754	3.04279	1.11848	1.25601	1.11149	1.41102	2.66751	5.78965	-0.0275949	0.536015	-0.268614	1.89624	1.17038	0.0668957	-0.253621
	3	1.68695	4.10833	2.78602	1.73908	0.63414	4.56425	3.25385	1.8127	1.46431	1.56134	1.0036	1.51499	2.65884	6.05447	3.66955e-05	0.42401	-0.375007	1.63117	1.08283	-0.144023	-0.167806
	3.1	1.33591	3.99953	2.83445	0.664118	0.56971	4.19045	3.7756	2.04826	2.11315	0.98516	1.07246	1.62458	2.59056	5.87504	-0.205538	0.392895	-0.473225	1.63267	0.996643	-0.22127	-0.257119
	3.2	1.37867	3.61628	2.49272	1.29524	-0.159456	4.54522	3.18454	2.26014	2.04166	1.53029	1.09071	1.55776	2.72133	5.79571	-0.283862	0.477064	-0.352486	1.465	1.5408	-0.295294	-0.113751
	3.3	1.79034	3.96378	2.38438	1.11604	0.10405	4.23537	3.41809	2.09957	1.54991	1.15893	1.16982	1.39991	2.88201	5.75964	-0.0902004	0.567539	-0.500626	1.58903	1.5551	-0.289253	-0.0660837
	3.4	1.21314	3.11096	1.86247	1.56474	0.150462	4.10027	3.55443	2.78952	2.27261	1.62948	1.12958	1.53677	2.97942	5.83699	0.0783051	0.692863	-0.73972	1.6199	1.4293	-0.365793	0.017903
	3.5	1.94847	3.86142	2.07757	1.64972	-0.146164	4.5929	3.54206	2.09888	2.40258	0.937726	1.06781	1.21346	3.09131	5.78046	-0.203138	0.725052	-0.330597	1.85445	1.00084	-0.448561	-0.0192804
	3.6	1.94099	3.48549	1.70575	0.978353	0.204044	4.19154	3.69217	2.20936	1.56538	1.74282	1.0777	1.518	3.50858	5.46528	-0.182362	0.818004	-0.358895	1.75053	1.53809	-0.255992	-0.0164724
	3.7	1.77077	3.60819	2.0415	1.68217	-0.490195	4.58417	4.17604	3.06801	1.84096	0.633438	1.06457	1.52218	3.8857	5.39547	-0.333998	0.868325	-0.298139	1.91212	1.29203	-0.474116	-0.0195234
	3.8	1.30599	3.5946	1.61552	1.09031	-0.519853	4.14323	4.90703	3.08105	1.84891	1.13819	0.995696	1.44303	4.10157	5.24257	-0.41272	0.922371	-0.232892	2.02364	1.60443	-0.376559	-0.0416658
	3.9	1.02187	3.47005	1.63212	1.19271	-0.621678	3.69576	5.13575	3.4362	1.44245	0.568738	0.919732	1.3335	4.06813	5.00064	-0.402161	0.95054	-0.17611	2.04053	1.35932	-0.43865	-0.072951
	4	0.856983	3.81375	2.24905	1.02247	-0.067572	4.03973	5.09492	2.75936	1.69411	1.15052	0.825837	1.19297	3.9621	4.8823	-0.427956	0.878238	-0.421434	2.31763	1.4389	-0.576552	-0.257798
	4.1	1.52243	3.89897	1.23605	0.819766	-0.960651	3.6649	5.08048	2.96094	1.60917	0.948893	0.788557	1.13292	3.81637	4.75118	-0.199596	0.788674	-0.076575	2.2142	1.41876	-0.402073	-0.319857
	4.2	0.960141	3.62646	1.03968	0.737236	-0.48996	4.26389	5.22871	3.46473	1.57953	0.559432	0.827191	1.11266	3.56241	4.30072	0.236797	0.961935	-0.0158134	2.6078	1.86209	-0.829427	-0.251006
	4.3	0.858793	3.85726	1.68308	1.87222	-0.343548	4.11666	4.93359	2.60709	2.01651	0.989471	0.799323	0.965088	3.28829	4.02858	0.22181	0.930871	0.339868	2.55627	1.69327	-0.486908	-0.399675
	4.4	0.688552	3.47575	1.73884	1.0289	-0.634151	4.25242	4.33078	2.77386	2.03482	0.495864	0.830353	0.727333	2.87328	4.05568	0.148078	0.936538	0.347659	2.44232	2.04048	-0.680609	-0.36751
	4.5	0.822784	2.49408	2.48306	1.29068	-0.562595	4.33941	4.69377	3.00207	1.64766	0.933132	0.816807	0.756152	2.48939	3.86095	0.0377885	0.838503	0.464263	2.28608	2.10365	-0.573839	-0.583741
	4.6	0.514635	3.65815	1.15917	1.19202	-0.668894	3.70818	4.10481	2.18937	2.33654	0.421448	0.857984	0.658304	2.17805	3.67899	0.0788444	0.916198	0.361352	2.10463	2.26769	-0.716099	-0.572433
	4.7	0.825694	3.94034	1.43166	1.82345	-0.411537	4.07234	4.12846	3.10389	1.6037	0.493211	0.842866	0.515947	1.81426	4.23708	-0.148776	0.810924	0.291222	1.90766	1.67634	-0.644432	-0.445895
	4.8	0.385315	4.06556	1.82438	0.217795	-0.141636	4.14887	4.67088	2.06103	2.27631	0.392904	0.871557	0.685404	1.66227	4.87018	-0.0845109	0.848754	0.106569	1.91013	1.76847	-0.574657	-0.40368
	4.9	0.484797	3.05441	1.28109	1.62223	-0.805432	3.6713	4.23949	2.84631	0.774321	0.609236	0.819287	0.891635	1.46347	5.37904	-0.258841	0.790011	-0.0515212	1.79198	1.62549	-0.473531	-0.539422
	5	0.48556	3.15894	2.14348	1.36381	-0.786139	4.52578	3.77908	2.84345	1.77421	0.17993	0.721467	1.04834	1.4424	5.6397	-0.519024	0.81788	0.125654	1.95387	2.02398	-0.160928	-0.485321
	5.1	0.653099	3.03796	1.27697	1.23179	-0.932893	4.26981	3.90772	2.28903	1.29523	0.720505	0.736809	1.32928	1.69959	5.52914	-0.499537	0.935515	0.115224	1.81872	1.97497	0.170575	-0.685804
	5.2	0.353847	2.93943	1.2436	0.815978	-0.840706	4.02592	3.82813	2.74191	1.47052	0.60677	0.672993	1.49376	2.06893	5.56447	-0.643287	1.06006	0.217114	1.66625	2.48458	0.332357	-0.56404
	5.3	0.288119	2.98719	1.11336	1.45136	-0.955439	4.8014	3.86581	2.42108	1.46539	0.697738	0.623167	1.81273	2.2937	5.45996	-0.580914	1.12283	0.23104	1.5854	1.99666	0.38311	-0.56067
	5.4	0.405071	3.38968	2.45374	0.759201	-0.884246	4.04466	3.55838	2.79702	1.2323	0.380399	0.615724	1.56708	2.34535	5.22043	-0.731252	1.2191	0.293734	1.53424	2.60251	0.220871	-0.544263
	5.5	0.207901	3.25839	1.69732	1.55795	-0.800779	3.93253	3.3288	1.42078	1.62227	0.725742	0.560351	1.74456	2.2138	5.93646	-0.679153	1.18064	0.513882	1.21434	2.25189	0.0814719	-0.511736
	5.6	0.487851	3.02204	1.84211	0.843273	-0.908427	4.55291	3.73819	2.42809	1.80643	0.95979	0.539338	1.56389	2.09604	5.3649	-0.53298	1.14169	0.800617	1.04656	2.58596	0.120655	-0.434796
	5.7	0.846702	3.1682	1.84126	1.29571	-0.612441	3.68599	3.19776	1.86701	1.67367	0.807789	0.525592	1.5638	1.94103	5.55777	-0.823211	1.12959	0.784497	1.25791	2.51303	0.0895967	-0.272809
	5.8	0.756506	2.49721	1.3391	1.14836	-0.625396	4.16233	3.52861	1.84677	0.872727	0.337422	0.607556	1.52918	1.74224	5.76358	-0.790748	1.07975	0.815199	0.977176	1.82026	0.0548446	-0.41949
	5.9	0.22977	3.24348	1.26188	1.04748	-0.812271	3.34304	3.76788	2.74507	1.82859	0.550144	0.586553	1.51805	1.70311	5.67768	-0.800033	0.965122	0.736657	0.969203	1.64455	-0.0437729	-0.198455
	6	0.671911	1.68085	1.08753	0.795648	-0.912153	4.15382	3.93195	2.43486	1.36175	0.788792	0.605803	1.39346	1.53885	5.22438	-0.607033	0.972235	0.672796	0.822382	1.81137	-0.00378074	-0.0704861
	6.1	0.243202	3.80337	2.45246	1.33524	-0.517246	2.87394	3.5058	1.92135	1.07318	0.721329	0.688079	1.34705	1.38468	5.07988	-0.694884	0.984715	0.574442	0.805478	1.21158	0.0502627	0.00494514
	6.2	0.681293	1.81459	0.906376	0.407349	-1.09925	3.44645	3.28255	3.07496	2.30196	0.441779	0.764026	1.44794	1.33355	4.67633	-0.803043	0.918514	0.420744	0.834803	1.80665	0.0635411	-0.145498
	6.3	0.56086	2.20115	1.92721	0.999862	-1.0166	3.76369	3.26885	1.54639	0.925058	0.913954	0.720034	1.05923	1.17255	5.03456	-0.824059	0.835371	0.483833	0.575011	0.998439	-0.0375311	-0.128039
	6.4	0.515835	2.39826	1.39384	1.11113	-0.694339	3.36092	2.65318	2.37361	0.972596	0.805236	0.647712	1.03424	1.27275	5.22903	-0.982274	0.747544	0.361868	0.569415	1.72908	0.0496263	-0.341715
	6.5	0.672827	1.61584	1.5982	1.08589	-1.35288	2.89535	3.20338	1.87616	0.593248	0.21945	0.579579	1.11697	1.38205	5.02944	-0.662008	0.646583	0.30677	0.581341	1.30257	-0.205943	-0.412101
	6.6	0.700733	2.12103	1.7328	1.28689	-0.732027	2.76811	3.26014	1.84492	1.87287	0.853891	0.551901	1.2035	1.17251	5.49506	-0.810963	0.439222	0.170648	0.364743	1.36268	-0.166229	-0.505458
	6.7	0.686861	2.55404	1.55156	0.611707	-1.08041	3.43894	2.63229	1.27784	1.05215	0.404325	0.473132	1.3335	1.03035	5.28899	-0.869748	0.369353	0.31572	0.286257	0.854981	-0.108506	-0.616573
	6.8	1.01374	2.31101	1.8177	0.552988	-1.03685	2.99471	2.82635	1.85042	1.29038	0.776896	0.470817	1.34989	1.12032	4.95227	-0.633604	0.36609	-0.0784985	0.206067	0.879384	-0.338723	-0.583468
	6.9	1.38182	2.49381	0.934243	0.736673	-1.05182	3.55206	2.97705	2.1001	0.552796	1.04658	0.446741	1.55391	1.35608	4.92293	-0.630891	0.404631	0.111537	0.0713631	0.861136	-0.26454	-0.617973
	7	0.746716	2.49153	0.977003	1.27469	-0.674753	3.10116	2.5888	1.3014	0.714694	0.141672	0.470307	1.80606	1.53471	4.57639	-0.792825	0.281774	-0.161408	0.03113	1.29998	-0.196503	-0.490552
	7.1	1.41861	2.83428	1.64633	0.699799	-0.340242	2.95102	2.98474	1.56942	0.989144	0.756053	0.469876	1.63996	1.65512	4.73228	-0.607076	0.121195	-0.0234357	0.053662	1.42052	-0.210769	-0.411447
	7.2	1.21448	2.24844	2.18805	1.3211	-0.347878	2.90462	2.41184	2.15776	0.452963	0.458281	0.425207	1.84591	1.66565	4.48179	-0.84761	0.0724263	-0.000216541	0.00827561	1.21282	-0.183718	-0.32767
	7.3	1.2844	1.29373	0.936251	0.877396	-0.830485	3.14617	2.72369	1.33622	1.17952	0.801526	0.437734	1.58388	1.70927	4.50998	-0.893031	0.0107903	0.014191	0.087109	1.76643	-0.112439	-0.409773
	7.4	1.18147	2.4809	1.96064	0.946495	-0.483477	2.59479	2.39188	1.62248	1.10967	0.679147	0.478316	1.55202	1.69885	4.24374	-0.93985	0.0121437	0.248385	-0.0411237	1.23851	-0.0628788	-0.323248
	7.5	1.19555	2.3405	1.48577	0.692929	-1.15587	2.46411	2.46063	1.75595	0.363986	0.747263	0.468266	1.28389	1.75155	4.7611	-0.95093	-0.0076047	0.476624	0.0371744	1.24734	-0.140418	-0.402867
	7.6	1.75216	1.97229	2.51658	0.87261	-1.06914	2.70052	2.45805	2.27396	0.838037	0.646598	0.493313	1.26124	1.7999	4.39386	-0.92805	0.0180124	0.386776	-0.211879	1.36786	0.0546714	-0.360539
	7.7	0.693834	2.20091	1.74745	0.428232	-1.29701	2.41744	2.89646	1.57865	1.09694	0.406267	0.46954	1.00195	1.64252	4.2837	-1.03862	-0.0427983	0.449779	-0.210856	1.35038	0.0293749	-0.348245
	7.8	1.55376	1.7901	2.0087	0.448072	-0.288544	2.61311	2.30834	1.82604	0.885058	0.737403	0.458917	1.24486	1.46576	4.38672	-1.15093	-0.095928	0.686557	-0.247226	1.3889	0.302376	-0.466383
	7.9	1.46619	2.24715	2.28363	0.919128	-0.767349	2.43359	2.09252	1.59901	0.983281	0.481317	0.455664	1.26592	1.2534	4.79633	-1.0396	-0.113369	0.740518	-0.197046	1.63051	0.513834	-0.501617
	8	1.41011	2.02528	2.39546	1.27344	-0.312047	2.87057	2.10495	1.79896	1.06866	0.248788	0.42133	1.34963	1.00871	4.97948	-1.16905	-0.111691	0.554137	-0.24299	1.86344	0.35389	-0.700321
	8.1	1.12058	2.08042	2.0027	0.86058	-0.452874	2.0823	2.26387	1.41061	1.02919	0.721781	0.371126	1.29647	0.864876	4.82332	-1.31203	-0.0706989	0.771101	-0.057562	1.81456	0.498439	-0.669448
	8.2	0.894929	2.41533	3.26738	0.609404	-0.529484	2.07427	1.93292	2.05124	1.12668	0.391301	0.359843	1.22444	0.600703	5.05532	-1.19862	-0.0444503	0.58727	-0.0818789	1.96513	0.717901	-0.753803
	8.3	0.40765	2.22391	2.55652	0.483777	-0.446426	1.94202	1.49109	1.58657	0.353543	0.7003	0.337617	1.35216	0.552056	4.61985	-1.1744	-0.0753452	0.5759	-0.318612	1.95284	1.09462	-0.673206
	8.4	0.815704	1.42759	2.9185	0.769345	-0.754698	2.30481	1.99358	2.24158	0.827895	-0.185519	0.313448	1.78902	0.786618	4.89869	-1.34696	-0.0935738	0.364742	-0.226905	1.82534	1.28057	-0.631966
	8.5	0.611955	1.70204	2.24757	-0.358147	-0.554697	2.33814	2.12314	1.95188	0.558278	0.604922	0.249606	1.39573	1.16738	4.85409	-1.26733	0.00758133	0.45956	-0.31365	1.9912	1.3544	-0.656116
	8.6	0.388385	2.26748	3.48112	1.82044	-0.605399	2.2592	1.97843	1.87195	1.51291	0.180464	0.212837	1.51566	1.43006	4.43709	-1.17114	0.184628	0.435111	-0.16763	1.70096	0.984662	-0.625547
	8.7	0.258172	1.4574	2.62859	0.62548	-0.16938	2.16815	1.9862	2.40951	0.660073	-0.135055	0.137108	1.3133	1.42383	4.30523	-1.16549	0.32664	0.239147	-0.0340762	2.41332	0.77827	-0.577172
	8.8	0.265105	1.81039	2.70569	0.662852	-0.855715	1.85768	1.79969	1.81375	0.00264277	0.374305	0.131796	1.34287	1.48543	4.32351	-1.16881	0.179179	0.255836	-0.00134932	1.90515	0.935328	-0.493968
	8.9	0.350389	1.56208	2.89283	1.56445	-0.471454	1.7826	1.44807	2.28928	0.468214	-0.0154671	0.0980239	1.14604	1.4869	4.19529	-1.29774	0.0675905	-0.179402	-0.0129569	1.73284	0.842079	-0.491707
	9	0.260672	1.7463	2.66433	0.401415	-0.544603	2.22675	1.34446	1.63816	0.599693	0.397657	0.0296958	1.12174	1.30631	4.0988	-1.36695	-0.0776886	-0.146059	-0.198996	1.90674	0.621933	-0.597436
	9.1	0.389493	1.71698	3.16382	1.13421	-0.669058	1.8364	1.95692	2.4741	0.535735	0.030296	0.0595942	1.09367	1.12166	4.03825	-1.26876	-0.157875	-0.173104	-0.272115	1.62874	0.547766	-0.619983
	9.2	0.659291	0.691987	2.65488	1.10185	-0.146261	2.02449	1.11233	2.64057	0.968386	0.975729	0.0330184	0.961318	0.864724	4.14296	-1.1081	-0.179926	-0.306148	-0.374527	1.62062	0.605167	-0.577818
	9.3	0.89183	1.86954	1.72921	1.32536	-0.761136	1.85862	2.02521	1.39642	0.295849	0.417928	0.0603191	0.873053	0.755264	3.96767	-0.881075	-0.144883	-0.520924	-0.319405	1.70077	0.652165	-0.646128
	9.4	0.60642	1.36617	2.57491	0.312019	-0.514413	1.90297	1.16934	1.63073	0.578298	0.388228	0.0657295	0.864488	0.788378	3.86601	-0.658785	0.156247	-0.494706	-0.421767	1.42246	0.657533	-0.654216
	9.5	0.912404	1.83059	2.86781	0.668761	-0.637391	1.69193	1.81104	1.73021	0.371221	0.882348	0.0793129	1.08402	0.856248	3.97193	-0.491492	0.313994	-0.655134	-0.486881	1.86701	0.573829	-0.899835
	9.6	0.601689	1.05633	3.46934	0.631854	-0.37187	1.351	1.26637	0.965044	-0.0194135	1.02317	0.0485233	1.05049	0.734232	3.87926	-0.363928	0.567453	-0.367327	-0.384979	1.57216	0.467119	-0.751024
	9.7	0.698533	1.43501	1.56235	0.713194	-0.615963	1.57119	2.80849	1.49711	0.520406	0.572856	0.0282377	1.18191	0.800532	3.86971	-0.504392	0.656085	-0.706778	-0.31962	1.94613	0.4079	-0.755697
	9.8	0.0881936	1.58405	2.89024	1.4031	-0.310116	1.77916	2.35406	1.44081	0.396021	0.609174	0.0432508	1.22651	0.702984	3.38685	-0.445454	0.705529	-0.528487	-0.295605	1.63758	0.492381	-0.889253
	9.9	0.369589	0.811337	2.49648	0.495393	-1.03874	1.47257	2.55372	1.47631	0.461217	0.945155	0.0248188	1.461	0.661705	3.36924	-0.624087	0.581603	-0.64592	-0.392582	1.42322	0.230315	-0.765072
	10	0.119908	1.66608	2.93915	0.49839	-0.451567	1.60067	3.02254	0.803376	0.186989	0.43698	0.0386112	1.39226	0.519054	2.95098	-0.75727	0.36906	-0.463517	-0.068129	1.6767	0.373932	-0.734957
	10.1	-0.0199325	1.02863	2.20603	1.8191	-0.939329	1.58478	2.98381	1.26708	0.389723	0.852201	0.0468277	1.64632	0.403672	3.18075	-0.894504	0.277043	-0.42754	0.010703	1.74957	0.0354774	-0.517152
	10.2	-0.00146924	1.08102	2.46441	0.26661	-0.816503	2.12252	2.40744	1.50548	0.263863	0.848022	-0.0225549	1.75351	0.332656	2.94685	-0.893999	0.109113	-0.206171	0.100299	1.71319	-0.0618736	-0.608936
	10.3	-0.403069	0.483372	1.62619	1.09549	-1.02038	1.45537	2.49934	1.17858	0.581939	1.10053	-0.0227038	2.10227	0.292558	3.09265	-0.751617	0.0663134	-0.283404	0.0418479	2.38833	0.0135478	-0.583092
	10.4	-0.0695617	1.277	2.33984	1.18211	-1.05682	1.61639	2.28216	1.27458	-0.178539	0.712768	-0.00581013	2.46722	0.121171	3.01464	-0.65094	-0.0637894	-0.00296442	-0.0316736	1.86695	0.0516536	-0.771454
	10.5	0.421736	0.356625	1.62557	0.636809	-1.1637	1.02227	2.38801	1.38156	0.920509	0.990987	0.0183364	2.58843	0.0375237	3.36548	-0.610218	-0.177146	-0.126451	0.269447	2.39931	0.0693739	-0.714947
	10.6	0.158704	1.40832	1.91299	1.76026	-1.03549	1.2297	2.18494	1.03904	0.724537	0.726303	0.107676	2.48291	-0.0441453	3.15775	-0.437022	-0.256613	0.0766601	0.285106	2.49642	-0.0963097	-0.874211
	10.7	0.623334	0.771031	1.71284	0.196955	-1.06151	1.89528	2.26402	0.598004	0.0524763	0.924714	0.145348	2.41027	-0.13572	2.97385	-0.562936	-0.260044	-0.115324	0.516986	2.04039	-0.162434	-0.879537
	10.8	0.803744	0.416443	2.63507	0.898029	-0.849448	2.12109	1.85017	0.843115	0.752485	1.25516	0.313718	2.19733	-0.14538	2.66696	-0.600336	-0.150582	0.013437	0.557476	1.93957	-0.203897	-0.755732
	10.9	0.42659	0.855691	1.23937	1.6142	-1.04861	1.73373	2.42833	0.0491717	0.743443	0.993816	0.255113	1.99344	0.0328942	2.63992	-0.386752	-0.00181988	0.0299688	0.633707	2.43499	-0.196954	-0.968694
	11	0.146662	1.37819	2.05601	1.40642	-0.949096	1.97133	2.22723	1.21314	0.324782	0.63749	0.290372	1.99877	0.12827	2.76002	-0.411138	0.219804	-0.0247891	0.47737	2.18878	0.00442953	-1.15847
	11.1	0.66061	1.29799	1.09928	1.05736	-1.61992	2.06194	2.11518	0.492006	-0.107306	0.644888	0.288757	1.77228	0.0483449	2.43756	-0.340064	0.274082	0.135291	0.53458	2.37548	0.243158	-0.904346
	11.2	0.420446	0.832907	1.35901	1.55169	-1.4347	1.80773	2.64124	0.900182	0.366348	0.911964	0.348661	1.8824	-0.0624618	2.50785	-0.13761	0.297851	0.119672	0.33993	2.29077	0.197478	-1.09747
	11.3	0.323966	1.14356	1.77236	1.92833	-1.26614	2.32689	2.53556	1.0517	-0.393507	0.657587	0.409074	1.68592	-0.108121	2.71079	-0.0377146	0.488425	0.435356	0.16425	2.18588	0.183765	-1.09999
	11.4	1.09356	1.07287	1.94236	2.2527	-0.352843	2.29387	2.45571	1.25057	0.39657	0.817212	0.524862	1.74697	-0.219254	2.42213	0.15067	0.441476	0.324853	0.257074	2.22227	0.190174	-0.937968
	11.5	0.3481	1.07988	1.51168	2.02766	-1.25876	2.70052	3.22062	1.54165	0.110702	1.40387	0.586875	1.69086	-0.330733	2.40153	0.224247	0.455091	0.432463	0.183789	1.46681	0.0112266	-1.00459
	11.6	0.228915	0.50186	1.52984	1.97868	-0.77879	2.8434	3.27217	1.29885	-0.281337	0.904292	0.658196	1.59859	-0.467542	2.13967	0.150709	0.461525	0.47816	0.255371	1.7327	0.129424	-1.12058
	11.7	0.419961	0.848878	1.52348	2.02499	-1.03108	2.92107	2.98236	1.84405	0.291162	0.978001	0.636126	1.82065	-0.502704	2.16362	0.0976694	0.542072	0.568449	0.253901	1.81866	-0.0922764	-1.00432
	11.8	0.338465	0.452354	1.40051	1.98596	-0.510039	2.45476	3.25994	1.65011	-0.219066	1.18285	0.66884	1.6289	-0.646745	1.91602	0.028285	0.572186	0.450019	0.23113	1.46395	-0.190721	-1.05523
	11.9	0.373821	0.94019	1.62682	2.41042	-0.109047	3.65483	2.99375	0.853052	-0.12723	0.981457	0.666144	1.54797	-0.694889	2.08974	-0.104493	0.820725	0.490053	0.100312	1.71863	-0.0696653	-0.976797
	12	-0.0945601	0.325204	1.09016	2.65391	-0.249501	3.25123	2.59994	1.48822	-0.0357695	0.835971	0.787463	1.31449	-0.811928	1.91557	-0.131952	0.903807	0.388554	0.24836	1.41534	-0.279828	-1.0576
	12.1	0.2157	1.16046	1.10721	1.56362	-0.236253	3.50756	2.76556	1.47459	-0.0530221	1.06958	0.917747	1.15788	-0.885947	1.99162	-0.15904	0.977632	0.268894	0.409155	1.76339	-0.170625	-0.98157
	12.2	-0.0701474	0.53416	0.932904	2.93664	-0.345659	3.36867	3.44756	1.68538	0.273583	1.40379	0.90187	1.12453	-0.875658	2.22485	-0.326304	0.897643	0.578538	0.330477	1.38664	-0.134787	-1.06009
	12.3	-0.00721716	0.385708	1.70411	1.7946	0.189532	3.09244	3.0828	1.86704	-0.406597	1.08423	0.920021	0.751886	-0.85572	2.61423	-0.145898	0.913066	0.525393	0.320374	1.24979	-0.255464	-1.04259
	12.4	0.243087	1.00248	0.862231	2.36093	-0.45328	3.55757	3.3904	1.35376	-0.206715	1.4457	0.987639	0.995478	-0.680856	2.62753	-0.252707	0.720884	0.501938	0.363376	1.86774	-0.284582	-1.07261
	12.5	1.02167	1.99487	1.35939	1.89129	-0.0714814	3.88409	3.1911	1.41091	-0.175274	0.762286	0.937929	0.768725	-0.435076	2.45227	-0.340974	0.607437	0.610365	0.136029	1.85506	-0.466889	-1.09663
	12.6	0.944441	0.50543	1.43029	2.09787	-0.422224	3.0601	3.33917	0.812408	-0.697426	1.90392	0.938158	0.652529	-0.145299	2.69257	-0.184222	0.600206	0.218525	0.0351886	1.4877	-0.346624	-1.04092
	12.7	1.05559	0.479627	1.64838	1.38004	-0.0746809	3.15114	3.07636	1.42917	-0.131293	1.53433	0.935905	0.655244	0.144977	2.70901	-0.418093	0.535174	0.398716	0.0145735	1.84448	-0.105536	-0.990175
	12.8	0.737396	0.666638	1.06739	2.78506	0.187703	2.84023	3.18712	1.11917	0.464437	1.88158	0.902624	0.520464	0.277152	2.41153	-0.342752	0.674012	-0.0443454	-0.132413	2.09291	0.00418998	-1.13882
	12.9	1.67746	1.72932	2.5222	2.23085	0.0167598	4.08673	3.17904	0.823865	0.126737	1.35982	1.01392	0.33614	0.195907	2.61586	-0.393124	0.704526	-0.0301755	0.194059	2.03065	0.141097	-1.13821
	13	0.721401	0.860245	0.945957	3.18563	0.337209	2.95658	2.88484	1.52326	0.182448	1.47159	0.978146	0.264436	0.0853563	2.64137	-0.50035	0.672393	0.0124541	0.0903364	1.85484	0.498513	-1.0708
	13.1	1.19519	0.657155	1.51686	2.42773	-0.155395	3.84809	2.50301	1.85564	0.738946	0.946969	0.910836	0.224624	0.0505134	2.61763	-0.399568	0.748534	0.258171	0.0366165	1.59787	0.557054	-1.28057
	13.2	0.97344	0.847191	1.62363	3.20634	0.16148	2.91138	2.6129	1.40966	0.349534	1.27262	0.895845	0.290806	0.213102	2.22403	-0.519767	0.728263	0.196396	0.208337	0.979114	0.429965	-1.06359
	13.3	0.877829	1.6235	1.26718	2.34907	-0.194931	3.2829	2.88983	0.686387	0.192918	0.790986	0.789382	0.482138	0.617874	2.4979	-0.637147	0.819259	0.141498	0.289578	1.41268	0.297929	-1.19047
	13.4	0.0570743	0.828366	1.05214	1.97729	0.070983	3.09481	2.45023	0.49752	0.143575	0.755032	0.809507	0.666285	0.953385	2.26422	-0.502904	0.699467	0.187324	0.19062	1.39822	0.189124	-1.23729
	13.5	0.898956	1.10389	1.85751	1.83868	-0.235944	3.02756	2.37097	1.07695	0.21069	1.14354	0.811775	0.666667	1.19259	2.2266	-0.598033	0.586241	0.137659	0.278109	1.41324	0.310252	-1.08053
	13.6	0.136183	1.48625	1.46624	2.66144	0.915152	3.13415	2.67341	1.65106	-0.302844	1.08241	0.784129	0.798881	1.43306	2.06779	-0.717504	0.480922	-0.059657	0.128099	1.67557	0.208581	-0.862197
	13.7	0.719191	1.08252	1.86022	0.831511	0.175309	2.84244	2.04315	0.734212	0.573421	0.981478	0.792569	0.996272	1.74949	2.11029	-0.717533	0.331557	0.0266814	0.192611	2.22946	0.373134	-0.765475
	13.8	0.210883	1.26749	2.40704	2.29965	-0.332579	3.22566	2.04592	1.2448	0.281503	0.994795	0.721884	1.10571	1.92762	2.03391	-1.00945	0.187927	0.211972	0.32172	1.86461	0.325537	-0.758218
	13.9	0.127463	0.488982	1.09722	1.74237	0.0419377	2.82753	2.51899	1.5491	0.07239	0.944158	0.700526	1.17046	2.05601	2.59102	-1.07195	0.118367	0.127327	0.513277	1.86967	0.234281	-0.852186
	14	0.510751	1.33826	0.870771	2.06769	0.0405124	2.91947	2.39696	1.18315	-0.223397	0.881115	0.759424	0.867246	1.96596	2.48239	-1.07288	0.0515387	0.178584	0.852958	1.91969	0.308851	-0.681437
	14.1	-0.158676	1.0025	1.51701	1.53188	-0.00473548	2.7246	1.76509	0.536835	0.107886	1.57024	0.732038	0.923713	1.93414	2.31213	-1.06561	0.209848	0.0754892	0.989327	1.57896	0.00428029	-0.847648
	14.2	0.265008	0.937736	1.81883	1.35397	-0.0687745	2.95063	2.09537	1.19732	0.16315	0.89787	0.73429	0.631172	2.01963	2.80515	-1.16393	0.320939	-0.0662341	0.965985	0.991831	0.0987912	-0.849204
	14.3	0.574845	1.07392	0.977393	1.92687	-0.474822	2.58007	1.9563	1.10511	-0.213266	0.895209	0.880064	0.655267	2.08387	2.87029	-1.22262	0.659564	-0.384533	0.939002	1.00485	-0.0108859	-0.741772
	14.4	0.454601	1.03135	1.37061	1.49491	-0.609487	3.4846	1.95569	0.807117	0.505504	1.07836	0.838516	0.532045	2.12664	3.20456	-1.19926	0.890327	-0.49522	0.860974	0.522435	-0.0720485	-0.795371
	14.5	0.315861	1.82343	0.587213	1.27046	-0.483897	3.18753	2.0802	0.657891	0.383952	0.510576	0.857491	0.568393	2.39738	3.42649	-1.31281	0.93305	-0.455299	0.859307	0.855502	0.0443129	-0.713701
	14.6	0.829112	1.40393	0.817001	1.29129	-0.65285	3.42981	1.66385	0.616438	-0.181191	1.20851	0.933191	0.758205	2.40128	4.1753	-1.2409	0.98317	-0.586382	0.700681	0.766144	-0.281044	-0.860003
	14.7	0.636658	1.31906	1.41414	1.05403	-0.821692	3.2254	1.92721	0.995459	-0.0125055	0.216847	0.97239	0.661171	2.49308	3.58976	-1.1026	1.01951	-0.569742	0.779134	1.20421	0.00441322	-0.877972
	14.8	0.78532	1.35198	0.881769	1.40881	-0.489615	3.24522	2.32735	0.0554133	0.0446634	0.360181	1.01978	0.791997	2.6267	3.54876	-1.11794	0.978684	-0.749635	0.578124	1.20809	-0.167441	-1.03105
	14.9	1.04203	1.10099	0.359103	1.28574	-0.649022	2.8059	1.77081	0.471427	0.900551	0.693901	1.05035	0.914254	2.64113	3.72969	-0.969749	0.93318	-0.814413	0.456554	1.63483	-0.227776	-0.954637
	15	0.337734	1.47986	1.16531	1.05501	-0.501372	3.03914	1.76857	0.0651687	-0.426244	0.286595	1.06752	0.934946	2.83146	3.78819	-0.891493	0.814723	-0.767071	0.490766	1.58403	-0.296428	-1.04126

## Sheet: B_OSC_GCaMP6s_FedvsFasted_NCD
	Extended Data Figure 6 b) Food (NCD) odours induced changes in MSVGLUT2 neuronal activity in the olfactory stimulation chamber (OSC) in fasted versus fed lean male mice upon sniffing [zscore]
		Fasted													Fed
	Time [s]	Mouse 1	Mouse 2	Mouse 3	Mouse 4	Mouse 6	Mouse 7	Mouse 8	Mouse 9	Mouse 10	Mouse 11	Mouse 12	Mouse 13	Mouse 14	Mouse 1	Mouse 2	Mouse 3	Mouse 4	Mouse 5	Mouse 6	Mouse 8	Mouse 9
	-10	0.464658	-1.10971	-0.849868	0.5311	-0.829485	-0.514837	-0.111995	-0.510654	-0.569921	-0.0505198	-0.691035	-0.747933	0.900575	-0.703024	-0.377031	0.279129	0.546014	-0.0336524	-0.200809	-0.353558	-0.792119
	-9.9	-0.845552	-0.184236	-0.421619	0.255587	-1.40709	-0.293435	-0.005215	-0.512948	0.487849	-0.349135	-0.787588	-0.701484	0.840021	-0.588821	0.176197	0.183289	0.27406	0.0204044	-0.17302	-0.170904	-1.20107
	-9.8	-1.14469	-0.843441	-1.08416	-0.0262827	-0.685521	-0.801841	0.0494585	-1.00344	0.191597	-0.786057	-0.612646	-0.621106	0.956798	-0.6706	0.667166	0.190896	0.11567	0.0507468	0.254126	-0.485589	-0.853729
	-9.7	-0.00121278	-0.482767	-0.956913	-0.109616	-0.762163	0.619326	0.245174	-0.617745	0.565675	-0.64352	-0.852546	-0.535605	1.1685	-0.569344	0.581286	0.0909452	0.128334	-0.329859	-0.755037	-0.697778	-1.17791
	-9.6	-1.67348	-0.829245	0.361351	0.298452	-1.44988	-0.0418975	-0.453232	-0.329647	0.323475	-0.136075	-0.691012	-0.425754	1.29672	-0.811055	0.125052	-0.0317878	-0.0800331	-0.488339	-0.117063	-0.619945	-1.10127
	-9.5	-0.246297	-0.781097	-1.82662	1.27911	-0.60634	-0.366383	-0.314586	0.18004	-0.541273	-0.0990073	-0.867552	-0.664908	1.03997	-0.561493	0.386974	-0.130956	-0.315004	-0.441135	1.31661	-0.901868	-0.511247
	-9.4	-0.957595	-0.906364	0.694925	-0.0559861	-1.03381	-0.254155	-0.633271	-0.299755	0.713785	-0.626909	-0.903921	-0.3694	0.895948	-0.945229	0.477824	0.131083	-0.484574	-0.460924	-0.690713	-1.01132	0.65881
	-9.3	-1.35472	-0.923219	-1.31142	0.0513688	-0.924434	-0.786614	-0.750986	0.946503	1.24531	-0.181324	-0.905842	-0.631817	0.772128	-0.758031	0.0991502	0.372635	-0.54142	-0.243895	0.530895	-1.21929	1.12317
	-9.2	-0.751652	-1.27497	-0.955534	-0.179099	-1.02902	0.299782	-0.516694	0.255204	1.031	-0.359425	-0.768517	-0.586519	0.707582	-0.899731	-0.275626	0.477136	-0.729906	-0.508492	-2.44446	-1.02567	1.42625
	-9.1	-0.239795	-1.22313	0.187023	0.561833	-1.52584	-0.379766	-0.607346	0.393247	0.139741	-0.268262	-0.610103	-0.683191	0.631658	-0.73749	0.102157	0.768601	-0.987751	-0.618922	0.386509	-0.580477	1.33535
	-9	-0.82976	-0.834326	-0.134492	-0.0298262	-0.904098	-0.437122	-0.626219	0.368509	-0.0183943	-0.357497	-0.84035	-0.641306	0.687808	-0.862674	-0.607338	1.07715	-0.782676	-0.658492	-1.5719	-0.856166	1.94074
	-8.9	-0.176049	-1.30715	-1.9258	0.0452936	-1.07673	-0.951688	-1.21791	0.126463	0.43385	0.0619016	-0.766904	-0.590946	0.758686	-0.822566	-0.391631	1.37656	-1.10819	-0.579821	-1.3794	-0.951038	2.21185
	-8.8	-0.308866	-0.622638	-0.523154	0.548973	-1.34701	-0.488206	-0.661849	1.1522	0.233247	-0.605577	-0.652174	-0.463716	0.971967	-0.959805	-0.232107	1.68984	-1.18027	-0.866728	-0.476418	-0.774453	2.32095
	-8.7	-0.921813	-1.28961	-0.578064	0.445091	-0.906779	-0.582028	-0.828127	-0.562461	0.573824	-0.0323371	-0.639526	-0.468519	0.921289	-0.78945	0.547291	1.75803	-1.13359	-0.585587	-0.0682434	-0.520879	2.4581
	-8.6	-0.501697	-0.367347	-0.480001	0.0178092	-1.1913	-1.05031	-0.0965256	0.748116	-0.721643	-0.145185	-0.442229	-0.637872	0.688771	-0.962567	1.47989	1.80691	-1.32447	-0.412565	-0.266441	-0.814952	2.4996
	-8.5	-0.700605	-0.971862	-1.23018	0.569126	-1.32066	-0.373909	-0.332598	1.01327	-0.751455	0.138007	-0.27345	-0.655795	0.618374	-0.793882	1.37975	1.81909	-1.29596	-0.39194	-0.302543	-0.826633	2.54489
	-8.4	0.419302	-1.08204	0.846447	0.253136	-0.897567	-0.786795	-0.592409	0.837506	0.328042	-0.305617	-0.239158	-0.588182	0.463337	-0.890773	1.99656	1.67075	-1.16507	-0.634179	0.199871	-0.477916	2.5439
	-8.3	-1.04994	-1.43121	0.302759	1.42236	-1.25028	-0.872715	-0.818369	0.963983	-0.0863659	-0.0409474	-0.13271	-0.577624	0.373451	-0.823536	2.28517	1.7825	-1.31678	-0.485749	-1.29617	-0.527792	2.2893
	-8.2	-0.279164	-0.707847	1.69771	-0.100888	-1.60439	-0.198856	-0.977614	1.5097	-0.171215	-0.685524	-0.285634	-0.503607	0.365746	-0.811793	3.40134	2.02357	-1.66369	-0.441517	0.543108	-0.896866	2.64644
	-8.1	-1.24724	-0.922074	-0.714398	0.504579	-1.30709	-1.16381	-0.399476	1.27293	-0.59297	-0.192858	-0.282783	-0.636391	0.288767	-0.816334	2.69798	2.07853	-1.39848	-0.596663	-0.430538	-1.25801	2.41412
	-8	-0.312549	-0.592775	1.41891	-0.609239	-0.945486	-1.09233	-0.308548	1.58333	-0.717491	-0.194142	-0.184155	-0.631023	0.232584	-1.00921	2.20018	1.95249	-1.80866	-0.273481	0.604857	-1.24745	3.26562
	-7.9	-1.16366	-0.88276	0.219074	-0.798596	-1.34088	-0.738285	-0.187582	1.8679	0.468667	-0.203881	-0.366244	-0.654033	0.247223	-0.879147	1.80187	1.91965	-1.48756	-0.708004	-0.666334	-0.860271	3.684
	-7.8	-0.331688	-0.460934	-1.0752	-0.316076	-0.789023	-0.235537	-0.422113	1.82326	-0.507181	-0.608882	-0.435908	-0.740517	0.184309	-1.21687	1.83777	1.82149	-1.60371	-1.05244	-0.258632	-0.848996	3.97916
	-7.7	-0.666215	-0.374256	1.55982	-0.0943142	-1.10771	-0.581419	0.15268	0.940253	-0.931226	-0.251929	-0.311754	-0.788134	0.0345535	-1.09043	1.56731	1.53876	-1.53547	-0.92524	0.33799	-0.528742	3.93836
	-7.6	-0.39769	-0.897033	-0.390846	-0.2432	-1.02669	-1.02484	-0.285636	1.44221	0.481394	-0.38822	-0.522023	-0.745256	0.115123	-1.16264	1.38545	1.22587	-1.55398	-0.98409	1.03731	-0.876456	4.23559
	-7.5	-1.17821	-0.985304	-0.333637	0.0228797	-0.727301	-0.0486267	-0.40064	0.843454	0.171084	-0.0642646	-0.558228	-0.762432	0.111702	-1.24223	1.01071	1.04087	-1.50389	-1.02877	-0.133649	-0.662685	3.97887
	-7.4	-0.529822	-1.54874	0.461617	-0.0498355	-0.826135	-0.557606	0.129347	0.140454	-0.171003	-0.226306	-0.485348	-0.873371	0.0971163	-1.20723	1.22102	0.893405	-1.59896	-0.643952	0.19822	-1.04846	3.45768
	-7.3	-0.0439569	-0.36758	-0.514005	-0.181044	-0.726011	-0.591105	-0.196616	-0.0976054	-0.619016	0.246385	-0.483117	-0.758689	0.00236178	-1.32268	1.36474	0.82554	-1.64511	-0.606382	-0.199452	-0.58466	3.05632
	-7.2	-1.16464	-1.03074	-0.344011	0.230072	0.663886	-0.0852802	-0.145556	0.617246	0.292648	-0.589197	-0.480246	-0.809386	0.0405432	-1.28372	1.11085	0.572998	-1.56725	-1.06459	0.323032	-0.491276	2.20084
	-7.1	0.268005	-0.850697	-0.694532	-0.442083	0.00717538	-1.45632	0.151093	0.991536	-0.951987	-0.0502339	-0.552163	-0.757471	0.214662	-1.21617	0.896693	0.635834	-1.53142	-1.43462	1.31845	-0.181049	2.07829
	-7	-0.962428	-1.05515	-1.16845	-0.712075	0.433917	-0.787096	-1.14968	-0.103723	-0.515487	-0.431639	-0.676225	-0.821904	0.283711	-1.34501	1.12148	0.509073	-1.22184	-1.23917	-0.316124	-0.689128	2.08717
	-6.9	-0.565279	-0.554258	0.204783	-0.678443	0.317188	-0.953457	-0.461291	0.722327	-0.534404	0.298522	-0.827695	-0.71897	0.162775	-1.27808	1.06657	0.611339	-1.2509	-1.67293	-0.234704	-0.645161	1.98173
	-6.8	-0.196103	-0.536296	-1.42665	-0.491678	0.0719727	-1.25309	-0.483434	0.955273	-0.138448	-0.157599	-0.899955	-0.909347	0.0333372	-1.14299	1.05253	0.766943	-1.1704	-1.76696	-0.132727	-0.620269	1.92058
	-6.7	-0.0570647	-0.78251	-0.45242	-1.00636	0.378382	-0.924621	-0.176399	0.216452	-0.17395	-0.0259381	-0.690215	-0.794046	-0.0247556	-1.28034	0.428333	0.614888	-1.21535	-1.28142	-0.554324	-0.870288	2.02205
	-6.6	-0.481314	-1.18322	-1.38092	-0.406516	0.356789	-0.361338	0.601692	0.313718	-0.139349	-0.661393	-0.877305	-0.87997	-0.0172025	-1.21381	0.547943	0.578015	-1.05379	-1.04405	-0.527977	-0.575227	1.80216
	-6.5	-0.932898	-1.47797	-1.55697	-0.495353	0.207465	-0.717745	1.05005	0.161566	0.404432	-0.546214	-0.77071	-1.00415	0.00298965	-1.17532	0.743844	0.365505	-1.066	-1.34825	0.151067	-1.78984	1.48007
	-6.4	-0.493562	-1.42638	0.107444	0.0067615	0.162699	-1.13905	0.742254	0.0576925	-0.596614	-0.527305	-0.889002	-1.00706	0.038725	-1.29141	0.399902	0.170963	-0.708386	-2.01514	0.532876	-0.912011	1.35213
	-6.3	-1.04009	-0.712597	-2.04509	0.367327	0.119414	-0.78606	1.08877	0.496425	-0.484504	-0.0519342	-0.831744	-1.13413	0.159739	-1.2602	0.160247	0.0347025	-0.275459	-1.02487	2.48256	-1.28648	1.42744
	-6.2	-1.42256	-0.696293	-1.08168	0.156424	0.512941	-1.64415	1.07962	0.123126	-0.902452	-0.429189	-0.904932	-1.0899	-0.00250826	-1.38949	0.546258	-0.077935	0.203374	-1.42151	0.922468	-1.41251	1.03073
	-6.1	-0.575402	-1.40855	-0.711816	-0.295732	-0.3396	-1.41695	0.992777	-0.00303426	-0.41787	-0.151846	-0.90049	-1.16255	-0.131856	-1.55836	-0.00688066	-0.241745	-0.0513187	-1.45564	1.122	-0.893907	0.757948
	-6	-1.17962	-0.470944	-0.166758	-0.479476	-0.236449	-1.23195	0.805273	0.353659	-0.311583	-0.162563	-0.793317	-1.35222	-0.354442	-1.32972	-0.320625	-0.354286	-0.00848719	-1.42863	0.990609	-0.937356	0.802544
	-5.9	-1.7002	-0.473118	-0.152409	-0.0648411	0.53915	-1.10564	0.94044	0.043507	-0.0137444	-0.51975	-0.882877	-1.06125	-0.454515	-1.33594	0.131645	-0.411469	-0.0984067	-1.23751	1.68967	-1.25047	0.579139
	-5.8	-0.319393	-0.752454	0.530828	-0.971763	0.0262441	-0.73144	0.516288	0.199257	-0.444321	-0.0887548	-0.806344	-1.10455	-0.485473	-1.50145	0.270364	-0.536396	0.0360411	-1.18818	-0.253063	-1.20093	0.0153025
	-5.7	-0.993425	-1.36736	-0.235977	-0.0508805	0.209902	-1.1396	0.416198	0.441377	-1.28543	-0.804943	-0.927493	-1.08677	-0.454873	-1.2202	0.108474	-0.613516	-0.184696	-1.22004	0.810953	-1.03927	0.637
	-5.6	-0.621726	-1.16196	0.221011	-1.06692	-0.132536	-1.83941	0.372301	-0.0513726	-0.0366542	0.0300168	-0.970217	-1.13931	-0.368088	-1.29199	-0.0441299	-0.667454	-0.162097	-1.44388	-0.411775	-0.996161	-0.0563844
	-5.5	-1.09759	-0.971669	-1.05756	-0.616669	0.266744	-1.22351	0.559359	-0.442861	-1.13832	-0.44931	-0.812783	-1.01812	-0.14681	-1.07992	0.780037	-0.707456	0.394864	-1.21119	-0.184977	-0.679075	0.207877
	-5.4	-0.466777	-1.76681	-0.000796018	0.166526	-0.289031	-1.23692	0.755563	0.7347	-0.840701	0.305144	-0.931797	-1.15971	-0.153198	-1.19121	0.477627	-0.833633	0.928252	-1.0785	0.562727	-0.71479	0.0859969
	-5.3	-0.531975	-0.915624	-1.14604	-1.09918	-0.683153	-2.0253	0.777896	0.55546	-0.469631	-0.366802	-0.909536	-1.04051	-0.177851	-1.15667	0.420005	-0.946006	1.21811	-0.78129	0.0745911	-0.714632	0.0689962
	-5.2	-1.15154	-1.14742	-0.786957	-0.284133	-0.470376	-0.956367	0.629382	-0.0336978	-0.343036	0.018535	-0.839931	-1.18188	-0.227292	-1.26759	0.643433	-0.91917	1.34245	-1.12011	1.20203	-0.538863	0.770293
	-5.1	-0.0336827	-0.0668028	-0.657556	-0.275162	-0.472586	-1.97175	0.966061	-0.162634	-1.33734	-0.598341	-1.07966	-1.18097	-0.23871	-1.21346	0.380109	-0.941374	1.16918	-1.15414	0.540184	-0.464958	0.0269769
	-5	-0.530064	-0.779135	-1.08398	-1.0717	-0.07207	-0.992303	0.785177	0.34132	-0.752196	-0.0404871	-0.960583	-1.13552	-0.0739241	-0.983557	0.942961	-0.89757	1.06851	-0.866208	2.51206	-0.564873	-0.00948658
	-4.9	-0.920945	-0.80107	0.115058	-0.258862	-0.0957231	-1.3011	0.697574	0.467824	-1.33954	-0.467022	-1.12854	-1.20314	0.510361	-1.03526	1.32712	-0.885875	0.948969	-1.35753	0.917699	-0.673687	-0.359463
	-4.8	-1.02264	-1.26085	0.501089	-0.546929	-0.218239	-0.370861	0.333515	0.279419	-0.250138	-0.42263	-0.953727	-1.34003	0.897486	-0.692563	1.64858	-0.811273	0.949977	-1.0933	0.768786	-1.04373	-0.385224
	-4.7	-0.788839	-1.84289	0.101786	-0.636802	-0.383731	-0.586439	0.454004	-0.189555	-0.996297	-0.335809	-1.15508	-1.27871	1.06283	-0.646625	2.20895	-0.822017	0.887528	-0.847005	2.16273	-0.487621	-0.361159
	-4.6	-0.293963	-0.492404	1.38699	-0.903154	-0.533735	-0.81687	0.55596	0.782472	0.185569	-0.413538	-0.893837	-1.28652	1.09465	-0.41791	2.06143	-0.804412	0.525985	-0.568904	0.0211333	-1.21268	-0.20354
	-4.5	-1.00596	-1.44372	0.453206	-0.406032	-0.636465	-1.19614	0.0841377	0.862732	-1.30363	-0.732841	-0.930147	-1.19832	1.4497	-0.733721	1.81109	-0.913843	1.12584	-0.805155	-0.566383	-0.70566	-0.629364
	-4.4	-0.36764	-1.56717	3.93	-1.0926	-0.843845	-0.106455	0.0751763	0.903639	-0.00794576	-0.14653	-0.977793	-1.14631	1.91588	-0.440319	1.92715	-0.943334	1.75821	-0.982961	-1.02539	-0.747846	-0.965946
	-4.3	-0.45689	-1.76125	3.00516	0.086896	-0.210655	-1.15128	-0.299031	0.626819	-0.677855	-0.521892	-0.950368	-1.21089	2.4345	-0.637723	1.45507	-0.945528	1.9671	-1.22261	0.0760378	-0.836729	-0.370957
	-4.2	-0.0299352	-0.927942	2.26266	-1.50688	-0.55914	-0.998396	0.09213	2.09101	-0.90668	0.299341	-1.04609	-1.07321	2.70226	-0.557126	1.17525	-1.05676	2.01185	-0.908774	-0.225441	-1.39228	-0.781172
	-4.1	-0.199697	-1.1513	2.75682	-0.656401	-0.934998	-0.461175	0.174828	1.30709	-0.254727	-0.270783	-1.00148	-1.40703	2.57506	-0.503594	1.29441	-1.14809	2.17702	-1.34051	1.3412	-0.463487	-0.577408
	-4	-0.595114	-0.496618	3.5557	-0.265911	-0.222389	-0.342086	0.484354	2.18085	-1.30542	0.252308	-1.04604	-1.31398	2.38118	-0.310828	1.03002	-1.18124	1.96431	-1.50264	1.7837	-1.42857	-0.87064
	-3.9	0.101387	-0.723815	2.23649	-0.256665	-0.532498	-1.18402	-0.0811506	2.16246	0.876991	0.139203	-0.956636	-1.18082	2.02535	-0.363051	0.811084	-1.14313	1.75052	-1.56791	0.975169	-0.637831	-1.05332
	-3.8	-0.0863843	-1.58527	1.32628	-0.605993	-0.308678	-0.595385	-0.0229969	0.764103	-0.630325	0.371815	-1.06027	-1.15864	1.91888	-0.49361	0.980436	-1.22694	1.79491	-1.69084	-0.442421	-0.949655	-0.847859
	-3.7	-0.717394	-0.875552	3.31155	-0.653848	-0.506847	-0.742436	0.0414053	2.50951	0.296369	0.0348443	-1.10361	-1.29936	2.35937	-0.349902	0.920223	-1.20522	1.69795	-1.55054	1.73219	-1.1618	-0.550652
	-3.6	-0.589283	-0.988422	0.0842951	-0.369686	-0.395036	-0.623967	-0.250906	1.18673	-1.62779	1.10823	-1.26667	-1.23267	2.89626	-0.319336	0.716222	-1.29127	1.47519	-1.47258	0.863268	-1.05325	-0.527204
	-3.5	-0.692277	-0.703879	2.05022	-0.639177	-1.26199	-0.650067	-0.346849	0.747818	-0.422711	0.847582	-1.06472	-1.29309	3.1532	-0.102602	0.367519	-1.2919	1.09546	-1.31111	0.942982	-1.11369	-0.472845
	-3.4	-0.714479	-1.18006	0.868123	-1.0393	0.0471894	-1.09913	-0.643738	1.48282	-0.0216855	0.584836	-1.29866	-1.26508	3.09013	-0.069885	-0.0978401	-1.44764	1.33725	-0.863129	0.721755	-1.15758	-0.594265
	-3.3	-1.0282	-0.789906	0.953526	-1.28703	-0.564815	-0.985345	-0.587266	2.15248	-1.36623	0.32603	-1.15355	-1.3072	3.12945	-0.144545	0.0838879	-1.32297	1.94711	-1.09798	0.064015	-1.06564	-0.141215
	-3.2	-0.700591	-0.974223	1.18301	0.10483	-0.488154	-0.878165	-0.613245	1.4972	-0.286261	0.744648	-1.14765	-1.34256	2.91263	-0.396296	0.152913	-1.41915	2.21112	-1.18797	-0.198319	-1.36545	-0.735176
	-3.1	-1.11455	-0.893993	1.60531	-0.799835	-0.543857	-0.62683	-0.664179	2.0116	-1.34166	1.15635	-1.27326	-1.20969	2.66597	-0.46287	0.022048	-1.41352	2.77206	-0.926299	0.687591	-1.43261	-0.596563
	-3	-1.38744	-0.199649	1.37198	-0.245372	-0.42961	-1.68945	-0.236315	1.70539	-0.137059	1.14621	-1.07618	-1.37493	2.42629	-0.276065	0.106252	-1.52072	2.619	-0.793107	-0.343124	-1.47038	-0.688737
	-2.9	-0.262892	-0.969635	0.819243	-0.904843	-0.40233	-0.903589	0.0628874	2.35626	-0.583372	1.22357	-1.19273	-1.28773	2.09191	-0.367105	0.0250153	-1.46723	2.69038	-1.35833	0.0970125	-1.26649	-0.493506
	-2.8	-0.700879	-0.345406	0.406797	-0.973937	-0.895592	-1.28228	-0.310612	2.73798	-0.553201	1.85568	-1.18484	-1.28939	1.74244	-0.414904	-0.125747	-1.56508	2.58803	-1.1774	-0.782225	-1.17304	-0.89348
	-2.7	-0.311215	0.0159388	0.707216	0.0940624	0.146403	-1.2576	0.235239	2.31825	-0.0723261	1.70733	-1.1648	-1.37131	1.57778	-0.292783	-0.0710896	-1.47183	2.57862	-1.83471	-0.484009	-1.29058	-0.711706
	-2.6	-0.583483	-0.888989	0.147031	-0.538169	-0.7518	-0.812893	0.412479	1.80801	0.299999	2.29429	-1.28789	-1.29513	1.27797	-0.475605	-0.301407	-1.51715	1.7213	-1.73223	0.0857293	-1.42581	-0.398085
	-2.5	-0.12262	-0.576783	0.481216	0.164568	-0.565395	-0.98762	1.18149	1.61172	-0.915068	2.403	-1.20428	-1.34098	1.08525	-0.448402	-0.300913	-1.59183	2.1787	-1.38288	-0.485106	-1.30617	-1.08893
	-2.4	-0.488309	-0.389209	-0.281162	0.762841	-0.605618	-0.9456	1.5203	2.51703	-1.27622	2.41001	-1.17135	-1.48785	0.988997	-0.638684	-0.370472	-1.62016	1.41671	-1.61253	0.0799449	-1.58222	-0.783274
	-2.3	-0.154266	-0.646924	0.964693	1.32217	-0.256433	-0.521346	1.17067	1.86755	-1.20399	2.10045	-1.36822	-1.53458	0.894438	-0.428053	0.268474	-1.57797	1.59942	-1.65673	-1.46484	-1.12171	-0.841059
	-2.2	-0.340345	-1.67339	0.559397	1.76843	-0.609085	-1.594	1.49197	2.09395	-0.91993	2.32948	-1.37496	-1.47856	0.73367	-0.554823	0.355338	-1.62631	1.15783	-1.67108	1.77984	-1.42556	-0.795976
	-2.1	-0.81366	-0.747053	-0.385368	1.0518	-1.02114	-0.799897	1.63282	0.503335	-0.130089	2.23682	-1.38055	-1.47917	0.740545	-0.846089	1.69804	-1.64002	1.50111	-1.65401	-0.162728	-1.5474	-1.17017
	-2	0.213163	-1.45388	-0.386599	1.86865	-1.27914	-1.42886	2.32746	2.39078	-0.192281	2.06216	-1.38623	-1.50922	0.781394	-0.755162	1.47897	-1.59912	1.91915	-1.79809	0.911611	-1.53292	-0.678797
	-1.9	0.403035	-0.0433384	1.42845	2.51061	-0.883756	-1.0402	2.47525	1.31148	-0.629128	2.51081	-1.41689	-1.46918	0.98139	-0.744847	0.919152	-1.68158	1.79405	-1.24513	0.333156	-1.73386	-0.922263
	-1.8	0.144465	-0.747458	-0.657484	2.24122	-0.531792	-1.48061	2.56583	0.997377	0.379223	2.06906	-1.51836	-1.18938	1.06889	-0.859631	0.752466	-1.65256	1.36412	-1.38459	0.333972	-1.40254	-0.671355
	-1.7	-0.189617	0.154231	1.92688	2.83631	-0.789314	-1.28727	2.96484	2.26447	0.604577	2.09083	-1.21649	-1.25871	0.880637	-0.823228	0.82191	-1.60347	1.13074	-0.820812	0.658131	-1.34361	-1.00113
	-1.6	0.117374	-1.07383	-0.839659	2.36642	-0.559484	-0.919537	2.89651	1.38659	0.630653	1.96388	-1.38111	-1.37435	0.702982	-1.00121	0.615787	-1.61477	1.1076	-0.814523	-0.0573525	-1.72389	-0.766791
	-1.5	-0.543764	-0.0292724	1.99623	2.7605	-0.610636	-0.765308	2.30287	1.60618	0.929667	2.354	-1.17154	-1.19739	0.420745	-0.96977	0.713371	-1.49575	0.957198	-1.24957	-1.13895	-1.28375	-0.825511
	-1.4	-0.62556	-0.961269	-0.427269	2.75734	-0.326928	-1.38092	2.50266	0.906751	2.2009	2.21546	-1.51812	-1.27292	0.214585	-0.94358	0.756922	-1.33288	0.482392	-0.734528	0.64879	-1.59468	-1.02635
	-1.3	-0.054425	-0.523504	-1.53291	3.05183	-0.395073	-1.37167	2.16032	0.437089	1.56405	2.62957	-1.50451	-1.25486	0.0969948	-0.965638	0.473457	-1.34481	0.337608	-0.92537	-0.684541	-1.46287	-1.26564
	-1.2	-0.277821	-0.666023	1.52303	4.00531	-0.563907	-1.09272	2.62115	0.983518	1.67508	3.74708	-1.40878	-1.29303	0.0532001	-0.787441	-0.107373	-1.43581	0.0188623	-0.485368	0.0328772	-1.31441	-0.39236
	-1.1	-0.262538	0.0785854	-1.44518	2.29893	-0.470224	-0.730506	2.47442	0.171039	0.881611	3.25534	-1.31967	-1.36933	-0.0913919	-0.43191	0.10108	-1.46865	-0.306651	-0.569022	0.466776	-1.37392	-1.06394
	-1	-0.0394945	0.0167123	-0.215508	2.42688	-0.864286	-1.18005	2.55235	0.946309	1.32991	3.52855	-1.32147	-1.47364	-0.0499678	-0.430521	-0.239264	-1.37752	-0.397059	-0.25973	-0.253742	-1.67299	-0.558539
	-0.9	-1.15411	0.628267	0.250447	3.79111	-1.25699	-1.71048	2.71909	1.80099	1.00196	3.0923	-1.34702	-1.47628	-0.147989	-0.202273	-0.0565087	-1.24293	-0.247254	-0.278219	1.54336	-1.32193	-0.129892
	-0.8	-1.03865	0.568567	0.416966	2.49133	-0.998755	-1.6909	2.79392	0.244039	1.69965	3.07908	-1.32864	-1.39651	-0.0553245	-0.29057	-0.625025	-0.786594	-0.497957	-0.543158	-0.421402	-1.51734	-0.239363
	-0.7	-0.76991	1.09698	1.71373	3.97409	-1.10346	-0.972763	3.7331	2.45507	1.13093	3.41563	-1.20351	-1.48186	0.363219	-0.494056	-0.0492997	-0.434951	-0.707464	0.447449	1.97825	-0.88555	-0.395588
	-0.6	0.00463158	0.461129	-0.344174	2.73965	-0.237901	-0.762303	3.49216	1.37683	1.2497	4.28626	-1.2601	-1.25139	0.275902	-0.467926	-0.230914	-0.157262	-0.872706	0.300524	0.361707	-1.52833	-0.271776
	-0.5	0.64796	1.89007	-0.264769	3.7288	-1.22785	-1.10301	3.62107	1.99415	2.2731	3.83573	-1.26314	-1.41992	0.366999	-0.32769	-0.224084	-0.0342642	-0.738438	1.31912	1.99219	-1.30052	-0.0209314
	-0.4	1.1052	0.96628	-0.643735	3.27882	-1.24901	-1.67369	3.81388	1.0941	1.91831	3.5612	-1.10928	-1.39613	0.112317	0.123241	-0.479366	0.109227	-0.75262	1.51868	0.758174	-1.07196	-0.0965173
	-0.3	2.09216	1.87051	0.575935	2.72774	-1.17515	-0.983186	4.35434	2.32489	2.86898	3.96962	-1.2176	-1.53854	0.228581	0.234536	-0.314958	0.254167	-0.919205	1.81299	1.03043	-0.638427	-0.410398
	-0.2	3.4926	1.92199	0.220997	4.75548	-1.14653	-0.747598	3.34339	2.82387	3.2445	4.02763	-1.11855	-1.01851	0.850197	0.580863	0.159219	0.262546	-0.799039	1.66558	1.01465	-0.942783	-0.76285
	-0.1	3.88032	1.93244	0.176452	3.23234	-0.980936	0.678726	3.34548	3.01533	2.09083	3.70835	-0.749385	-0.551602	1.62939	0.0210013	-0.389151	0.00941298	-0.932837	3.6434	-0.0735544	-0.580312	-0.84114
	0	4.9822	2.17577	0.695341	3.84083	-0.634729	0.642543	3.35265	2.95709	1.60878	3.63408	0.0176928	0.0239122	2.21984	0.331973	0.45971	-0.220525	-0.923654	4.49038	0.921575	-1.07534	-0.818787
	0.1	4.5824	2.6941	0.0612308	4.19334	-1.33298	1.36307	2.68202	3.17305	2.89362	2.89648	0.643726	0.58261	2.78628	-0.0108357	1.73917	-0.318597	-1.1683	5.75521	-0.171648	-1.08057	-1.2376
	0.2	4.81214	2.80146	0.412773	3.16169	-0.474526	2.53556	3.26302	3.72837	3.59807	2.90663	2.08759	0.940083	3.00239	0.402078	2.28597	-0.386429	-1.05619	6.48901	0.535605	-0.889206	-0.217549
	0.3	5.31226	1.66817	1.34008	2.7968	-0.273903	2.67361	3.09014	4.88797	4.47381	3.57663	2.67908	1.42081	3.3874	-0.0275799	2.97572	-0.567049	-1.0251	7.22882	-0.255572	-1.01112	1.2303
	0.4	3.67058	2.44806	2.53851	2.9059	0.316444	2.05594	3.34286	4.23281	3.33453	3.48873	3.65145	1.63524	3.99624	-0.108836	3.18428	-0.540493	-0.883318	7.60771	0.308483	-0.881654	2.22444
	0.5	4.95911	2.50903	3.9045	3.76022	1.12467	1.88991	2.93793	4.35462	1.76239	4.02629	3.8346	1.75583	4.32691	-0.10969	3.59129	-0.622315	-0.810813	9.08871	2.91476	-0.0311545	3.20792
	0.6	4.35521	2.27267	3.62817	3.764	2.06042	2.81225	3.19708	3.58337	4.33733	3.39055	4.50304	2.36534	4.65164	-0.0270985	3.06752	-0.726383	-0.478631	11.04	3.30284	1.00052	4.18117
	0.7	4.84221	2.79774	4.15055	3.8832	1.88463	3.26656	3.40099	5.41593	3.99169	3.64462	5.22516	2.39304	4.7292	0.560072	3.7526	-0.821834	-1.03953	11.7896	3.05898	0.983064	4.66787
	0.8	4.93725	2.6922	5.28596	2.9357	2.12164	3.19297	3.19534	4.27457	3.69532	3.73218	5.60296	2.37156	4.64111	1.13145	3.2251	-0.74859	-0.834939	12.2528	4.71136	1.59053	5.19399
	0.9	3.84785	2.42849	6.23182	3.4465	1.35593	3.03164	3.27811	5.14454	3.43311	4.36141	6.15022	2.51832	4.76084	1.79755	3.41078	-0.362171	-0.91107	12.0821	5.15786	1.64245	5.70114
	1	5.28592	2.66311	6.21103	3.42317	3.30371	4.40401	3.13091	3.30362	3.33634	3.47985	6.83099	2.78933	4.9602	2.00764	4.29791	0.413678	-1.09105	13.1714	2.51218	2.96419	6.00035
	1.1	4.04866	2.33219	6.07495	3.13392	2.81301	3.22596	2.48204	4.97719	4.02186	3.37956	7.04671	3.23527	4.97764	2.18365	4.61796	0.888282	-1.21443	12.4843	3.2621	3.82938	6.06535
	1.2	4.80849	1.63364	5.77099	3.43162	3.44119	4.85252	3.15929	4.20611	4.35894	3.49525	7.52704	3.13763	5.14962	2.68943	5.27396	1.26414	-0.990737	14.3009	3.27187	3.47458	7.27349
	1.3	4.68802	3.12817	6.76183	2.48222	3.32985	4.40922	2.98273	4.09403	2.95943	3.82866	7.84171	3.51502	4.9998	3.63192	5.91443	1.56907	-1.34827	14.3115	2.91216	4.41806	7.31084
	1.4	6.09944	2.81043	6.55368	3.24912	3.11046	4.76585	3.87882	6.5929	3.78583	3.58519	8.09131	3.75359	4.86231	3.61838	7.29938	2.0353	-1.27921	15.114	4.08808	4.41623	6.91935
	1.5	6.83631	2.51606	5.36299	2.99649	2.91676	4.73252	3.37413	6.11239	4.12692	4.64115	8.51213	3.80362	4.72225	3.79664	7.81018	2.04722	-1.10178	15.465	5.82613	5.15774	7.80083
	1.6	5.92915	1.90586	7.61766	3.48051	2.96096	4.53447	3.97933	6.38714	3.72673	3.55464	8.91085	4.08059	5.0155	3.99469	8.78018	2.28552	-1.0449	15.4029	5.62928	5.72465	7.75526
	1.7	6.53621	2.37554	6.54286	1.86349	3.41037	4.44169	3.07162	4.87704	4.82506	3.79981	8.88838	4.19579	5.25836	4.45866	9.29667	2.49794	-1.31614	16.159	6.76874	6.11531	8.08621
	1.8	6.62551	2.17807	6.74418	2.50818	2.22431	5.05068	2.99036	4.74338	4.6342	3.63575	9.26206	4.56302	5.42827	4.83504	9.60887	2.19617	-1.31051	16.657	6.507	6.98599	8.10985
	1.9	6.91719	3.43569	5.16259	4.26136	3.40345	5.08322	2.9966	6.54906	4.98556	3.39692	9.47213	4.71678	5.31893	4.98056	9.47741	2.21825	-0.932475	16.2294	8.10057	7.2712	8.36447
	2	7.16167	3.21946	7.80109	2.85604	3.47404	5.8322	3.1209	5.11555	4.36763	3.04895	9.74017	4.78266	5.17421	5.22067	8.59669	2.1188	-0.525392	15.851	9.30747	7.45006	8.50801
	2.1	7.60918	3.26576	6.69765	3.47327	3.32822	5.91574	3.25117	6.2316	5.01156	3.96799	9.93166	4.84257	5.1468	5.24071	8.56681	2.45117	0.177504	15.0359	8.85546	7.83204	8.3676
	2.2	7.74909	3.4927	8.50421	3.31136	3.72352	5.40642	2.48445	5.75344	3.47801	3.18724	9.46457	5.21762	4.94177	5.19799	8.65682	2.94305	0.703404	15.1473	10.8912	8.114	8.75419
	2.3	8.52948	3.4539	7.15712	2.58061	3.82368	5.16712	2.55287	4.3348	5.39864	3.51055	9.52257	4.71445	4.87799	5.72143	7.87919	3.17146	0.680894	14.9786	12.0829	8.34923	9.04428
	2.4	5.40216	4.01311	10.273	3.37245	3.8852	5.87138	3.14423	5.49607	3.98406	2.78104	10.2689	4.57529	4.64897	5.77749	7.87437	3.39721	1.27159	15.1515	11.576	8.22251	8.98762
	2.5	7.43993	4.83399	7.12345	3.09406	4.42925	5.01389	2.95451	6.4872	4.84688	2.44289	10.3059	4.69512	4.42072	5.61258	7.93895	3.12454	1.19498	15.5066	11.2032	8.55147	9.16222
	2.6	6.02871	4.71923	8.16027	4.27313	3.27844	5.07791	2.89414	4.87147	4.30338	2.81966	10.2413	5.46276	4.08107	5.83525	9.26482	2.77884	1.08724	15.5007	9.69278	9.43414	9.65572
	2.7	6.18	4.6073	7.15776	4.0542	3.44071	5.26915	2.64095	4.96553	4.26876	2.97317	10.291	5.76336	4.06997	5.49919	9.88937	2.86272	1.27661	15.6644	11.406	9.68704	8.98982
	2.8	6.13926	3.76769	8.81658	4.4123	3.31866	4.07491	3.24423	7.23115	5.20418	2.77093	10.0091	5.77233	4.35114	5.78299	9.20704	3.13241	1.13781	14.8073	9.71728	9.74231	8.7985
	2.9	8.43088	3.82756	7.09541	4.15492	3.48801	4.6264	2.91684	6.24769	4.98167	3.00565	9.95547	5.73525	4.50321	5.59417	8.97114	3.31975	1.23895	14.5841	9.63423	9.11594	9.47505
	3	7.2156	2.99413	8.22507	4.24846	3.67698	4.43927	3.19468	5.1157	5.79309	3.43924	10.1139	5.68935	4.53694	5.95893	8.56857	3.5928	1.54684	15.0569	9.48074	9.88512	8.83833
	3.1	7.67302	4.74272	9.09947	2.78392	3.45046	5.4029	3.43442	4.58031	5.93272	3.60798	10.1747	5.2192	4.58521	6.37917	8.55339	3.76028	1.31063	15.0095	8.96347	9.27849	8.17432
	3.2	6.66822	2.93531	8.80205	4.0139	3.42666	3.70315	2.79102	6.47082	3.64616	3.12884	10.0107	5.19219	4.50379	6.04433	9.16687	3.43263	1.8041	15.07	11.5902	9.75214	7.89833
	3.3	6.20302	3.05709	11.9676	3.49017	4.68411	4.08018	2.69067	5.98197	5.00461	2.85181	9.87645	4.74943	4.57806	6.24575	8.84858	3.23227	1.98119	13.9472	9.99028	9.68655	8.30884
	3.4	5.96413	3.74221	8.4655	4.63872	3.90032	4.02925	2.77103	6.71303	4.14203	3.23531	9.86552	4.43212	4.57287	5.81449	8.19736	3.57736	1.9776	14.6831	10.9583	10.201	8.08178
	3.5	6.22028	4.01568	7.97397	4.15402	3.94629	4.21897	2.07327	6.53473	3.64714	2.44621	10.1748	4.21593	4.37272	5.76212	8.82961	3.59145	1.90467	14.6993	9.84095	9.57239	8.10052
	3.6	7.35001	2.72654	8.23807	4.2084	4.4459	4.69858	2.32161	6.08912	5.83733	3.02521	10.0947	4.28521	4.38145	5.7879	9.74721	3.57944	1.97032	14.918	12.7046	9.85093	8.52589
	3.7	7.35419	3.73676	9.21648	4.04609	4.68542	3.75746	1.9953	6.02326	3.0849	2.59324	10.0279	4.07261	4.57611	5.69208	10.3344	3.65081	2.00845	14.753	12.2649	9.7436	9.3471
	3.8	7.30477	4.20523	10.2136	4.53946	4.52834	4.10844	1.8779	8.00208	3.3847	2.81145	9.55389	4.45976	4.41555	5.26457	10.5016	3.67063	2.18122	13.1265	10.6296	10.4094	9.25628
	3.9	7.10065	3.81265	9.37846	6.13974	5.54101	4.33986	2.51567	7.36314	3.93652	2.49643	9.31888	4.35879	4.31082	5.53161	10.7	3.67158	1.94511	13.4924	11.5898	10.286	8.59243
	4	8.27701	4.02494	9.47006	4.06651	4.3315	4.86664	2.29305	6.06189	4.45122	2.1319	9.46626	4.42776	4.2032	5.56638	11.2326	3.51202	1.86032	12.617	14.0174	9.34457	8.73239
	4.1	7.98688	3.56676	7.54496	4.92012	4.27607	5.00388	2.19044	6.1962	4.18608	2.65199	9.56346	4.0522	3.90233	5.30517	11.0234	3.67703	1.61426	12.7233	14.0307	9.69403	8.57698
	4.2	7.24129	3.38532	6.26978	2.71682	3.67723	4.08142	2.87397	7.21792	6.40183	2.41529	9.52714	4.65283	3.65627	5.04012	10.6544	3.64369	1.50079	11.4496	12.0605	10.4106	8.49856
	4.3	7.69043	4.02395	7.32771	4.182	3.01918	4.6227	2.68432	7.0389	5.7333	3.36258	10.2085	4.4282	3.3382	5.10984	9.48493	3.80823	2.03905	11.5005	14.7283	10.5351	8.22507
	4.4	8.65653	2.54971	7.82418	3.91657	3.93586	4.56873	2.56947	6.5764	4.31143	2.68608	10.6511	4.77503	3.06003	4.8943	9.58646	3.65257	2.05537	10.3522	13.477	11.0701	8.57993
	4.5	7.45656	3.53902	7.76239	4.44055	3.02142	4.26468	2.33337	6.41082	5.3273	2.89134	10.5067	4.274	2.73783	4.35967	8.17121	3.33187	2.28655	10.461	12.8014	11.2281	7.9482
	4.6	7.52358	2.7231	9.44171	3.68227	3.30913	5.07477	1.94316	8.2248	5.44711	3.03188	10.2427	4.53005	2.56039	4.5071	7.97036	3.1089	1.82386	9.24305	14.2577	10.8505	8.92929
	4.7	7.24156	2.94251	7.98636	5.11625	4.07796	4.71055	2.28256	5.35914	5.0624	2.86197	9.72627	4.43416	2.69873	4.68257	7.76477	2.84629	1.27097	8.77639	14.3309	10.9392	9.13682
	4.8	7.68977	2.56343	7.33675	3.30334	2.45923	4.48584	2.2316	4.68803	4.3655	2.88044	9.39949	4.60312	3.19834	5.36191	8.59208	2.79845	1.15763	9.74061	14.0494	11.5239	9.0205
	4.9	6.88295	2.43229	8.49924	3.65039	3.51528	4.76964	1.74608	7.40494	3.71369	2.96032	8.95979	5.11467	3.61206	5.39486	8.89949	3.06552	0.608715	10.0871	12.5284	11.2943	8.54889
	5	6.56591	3.71873	8.4301	3.18061	3.37019	3.82508	2.91616	6.33595	4.08561	2.71922	8.82063	5.56419	3.92266	5.52354	9.96524	3.41171	0.534205	10.9261	11.8591	11.2124	7.98621
	5.1	6.66785	3.50163	9.10205	3.29502	3.08399	4.47151	2.1565	5.5064	3.84449	2.24005	8.54301	6.10175	3.74495	5.12427	10.6143	3.4779	0.846851	12.8303	10.8914	10.4733	7.31237
	5.2	7.7352	3.69207	7.38311	3.39485	3.0188	4.30056	2.20829	6.73115	4.56928	2.56548	8.77476	5.7621	3.60284	5.07534	10.6279	3.27832	0.799099	12.0063	11.9768	10.214	7.67307
	5.3	7.07161	4.63065	9.90321	2.8791	2.64672	3.80153	1.60768	5.85985	4.90677	2.37123	8.83305	6.01834	3.98884	4.91558	9.99101	3.36448	0.843851	11.6913	11.8138	9.61629	7.46586
	5.4	7.72249	3.08863	9.28963	3.21357	2.80438	3.49741	1.74374	7.45587	4.47431	1.81163	8.46524	6.17026	4.17665	4.6918	9.2057	3.27646	1.07308	10.1858	13.1098	9.45497	7.80527
	5.5	8.60401	3.0113	8.95758	4.11607	3.06639	3.92556	2.47091	6.08305	6.53839	2.11565	8.54874	5.97654	4.74629	4.49851	9.97413	3.01374	0.763607	10.2805	13.0577	9.65065	7.89618
	5.6	7.04441	3.09597	8.6828	1.77488	2.4602	3.19628	1.70825	6.6301	4.21375	2.08797	8.79215	6.18744	5.16761	4.37869	10.1456	2.76081	0.717433	9.07727	13.4431	9.41059	7.60892
	5.7	6.58406	2.44434	7.00496	1.92579	3.45841	2.60607	1.09108	4.97058	5.18129	2.69226	8.867	6.14558	5.21845	4.87166	10.6961	2.42099	0.722728	10.0315	11.6159	9.1558	8.05906
	5.8	6.67735	2.23783	9.15049	2.78776	3.28478	3.21474	1.27307	5.92704	3.29839	2.64317	9.66684	5.94906	5.03735	4.99466	10.6533	2.23057	0.914311	10.7055	12.0787	8.97471	7.94821
	5.9	6.11695	3.53124	9.2948	2.71337	3.82516	3.77762	2.09628	4.24649	5.78025	2.21783	9.13912	5.01755	4.71059	4.85266	10.6564	1.93551	0.84155	12.9883	13.7348	8.91467	7.88641
	6	6.31303	3.14829	8.28047	3.2181	4.26393	3.23461	1.91224	6.61312	3.54335	2.23813	9.17902	5.06848	4.54692	4.75466	11.2771	2.02895	0.84952	14.0124	12.4247	9.42488	8.01354
	6.1	5.32601	2.52538	7.99666	2.89363	3.20049	2.94912	1.65977	6.89121	3.39832	2.1815	9.74143	4.63595	4.60884	4.74342	10.2234	2.37975	1.00183	14.8694	12.8904	9.75348	8.08097
	6.2	6.48457	3.81779	9.39949	2.81185	4.90805	3.23721	2.42975	6.51075	3.35536	2.30245	9.75645	4.37176	4.71539	4.53848	11.2314	2.64915	1.0735	14.0703	12.8731	9.44149	8.46152
	6.3	6.32341	2.71413	9.98028	2.99655	4.77537	2.81706	1.60757	6.56333	3.91518	2.00023	9.93498	4.47994	4.94849	4.20893	10.1515	2.48568	0.997005	14.0805	11.4763	8.28509	8.27124
	6.4	6.49474	3.81288	7.55304	2.75854	4.56594	3.47905	1.32407	7.88775	3.71931	2.89591	9.77195	4.71407	4.94654	4.04399	10.3801	2.50421	1.07769	14.8051	15.028	8.56431	8.39884
	6.5	6.00823	3.07153	8.18001	3.39085	3.19242	2.69279	1.42428	6.56706	4.40627	1.77802	9.97272	5.056	5.26019	3.92585	9.56154	2.48485	0.885909	14.1286	11.8293	8.04613	7.95792
	6.6	5.54974	3.81754	6.17088	3.11867	3.50444	2.81115	1.38906	7.92036	3.99419	1.98068	10.3238	5.73099	5.41758	3.75752	8.71803	2.41139	0.627481	13.895	14.8143	7.53921	7.5168
	6.7	5.60983	2.27447	7.9953	2.89281	2.50509	3.49722	1.12599	6.14358	4.958	1.96802	10.1103	6.16699	5.59557	3.6539	9.78271	2.28321	0.225447	13.6937	12.2661	7.14288	6.83281
	6.8	7.45899	3.94595	7.64547	3.82982	2.59056	3.78676	0.774976	7.57911	3.35202	1.69029	9.92169	6.11022	5.6471	3.42104	10.5624	2.31332	0.0321685	13.6132	11.9472	6.596	7.14547
	6.9	6.12851	4.70082	7.44548	2.64291	2.83527	2.71375	1.12109	6.18155	3.79011	2.11663	9.95202	6.27868	5.56841	3.4503	11.1133	2.28298	0.10307	13.0154	14.2969	6.61277	6.30024
	7	5.90042	3.69824	9.18735	2.66333	1.85414	4.15955	1.24469	5.37523	5.27427	2.09675	9.29148	6.14644	5.83857	3.36731	10.8677	2.28073	-0.265235	14.0097	14.1899	6.33887	6.04182
	7.1	6.751	2.92402	6.60771	3.54513	2.02641	3.18704	1.31362	8.03219	3.70499	2.11972	9.11297	6.24073	6.05501	3.43359	10.2724	2.456	0.11292	14.5229	14.4631	6.83314	4.7839
	7.2	5.48286	3.49987	8.70899	4.68753	3.1384	4.00493	1.73259	7.0407	1.27197	2.04986	8.70404	6.43543	6.09918	3.49551	9.25816	2.43996	0.301338	13.6467	12.8964	6.20346	5.49905
	7.3	5.49147	3.46074	8.18952	1.94565	3.1231	2.76807	1.64023	6.86039	3.60975	1.83729	8.4234	6.57566	5.94437	3.46421	9.27948	2.15331	1.10338	14.9614	14.7633	6.75149	5.12301
	7.4	5.60154	4.54821	6.84919	4.25529	2.33205	3.83363	2.08287	7.40202	2.25767	1.8627	7.89814	6.57064	5.80066	3.39528	9.85088	1.96347	1.08383	14.933	13.9647	6.69855	5.32533
	7.5	5.46518	3.30359	6.8827	3.44982	2.75866	4.14151	1.81156	6.6136	1.53466	1.53089	8.12516	6.62691	5.91777	3.41131	11.1215	1.7929	0.974427	14.122	13.9647	6.96744	6.25591
	7.6	3.59776	4.31578	5.59797	3.17084	1.80845	4.32116	1.8908	6.95783	2.43101	1.71311	7.82928	6.64734	6.03445	3.75447	9.94743	1.98839	1.06125	14.5764	13.8415	8.17031	6.13465
	7.7	3.44534	3.36143	6.93088	2.924	1.78335	4.82852	1.24931	6.16079	2.26384	1.46597	7.82373	7.17516	6.09021	3.84307	10.6546	2.10903	1.47337	14.877	13.8762	8.40859	6.59697
	7.8	3.00368	2.84793	6.76405	1.99899	1.33452	4.27639	1.38661	7.84114	2.94199	1.35582	7.27737	7.38181	5.8539	4.14486	9.75191	2.09297	1.66397	13.5161	12.003	8.99684	6.5655
	7.9	4.26578	4.16809	6.42856	2.2713	1.40422	4.84854	1.04964	5.85348	3.26054	1.87059	7.0866	7.15359	5.58807	4.32854	9.90243	2.49639	1.34084	12.4866	11.7602	8.92454	5.66599
	8	4.89699	2.22485	7.60942	1.77588	1.51467	3.90381	0.768251	6.83044	3.04478	1.25123	6.97855	7.31491	5.33769	4.38694	9.34635	2.89925	1.26681	11.3209	12.0663	9.55346	5.63835
	8.1	3.64915	3.488	5.5581	1.21617	2.30302	3.27871	1.60094	4.45093	3.10061	1.4562	6.5821	7.16397	5.1382	4.76762	9.56072	2.87055	1.51041	10.5848	14.2915	10.205	5.43569
	8.2	4.48092	2.14682	5.99279	1.75048	2.97654	3.90084	1.69259	9.17393	2.70618	1.24173	6.21579	6.77841	5.12628	4.20514	10.3026	2.67556	1.37637	11.4074	12.0378	10.7181	4.7977
	8.3	3.83111	2.99819	4.75926	2.32492	1.99147	2.8392	1.8999	5.80192	2.44926	1.53918	5.97788	6.75579	5.7392	4.01395	10.7438	2.38619	1.22753	11.9146	13.2457	11.1824	5.11843
	8.4	3.06831	3.02336	4.84494	2.95758	2.68003	4.03048	1.65137	7.06931	1.60422	1.5177	6.01764	6.21837	6.41616	3.75879	11.2472	2.16642	1.21013	12.4905	11.8003	11.3464	4.9788
	8.5	3.43545	2.64334	4.76866	2.45363	3.34858	2.92419	2.16271	5.83132	1.63643	1.17107	5.75616	6.41904	6.89992	3.63446	12.0833	1.83983	0.550094	11.8231	11.3264	12.1838	4.98438
	8.6	3.13949	3.71459	4.42749	2.70741	2.48309	3.57332	2.28914	5.87617	2.40664	1.63015	5.51372	6.63324	7.3768	3.75647	11.5187	1.78133	0.750046	10.9587	13.2462	12.3163	5.0034
	8.7	6.27503	3.60425	3.82923	2.17379	2.81892	3.85875	2.2293	7.0427	1.32517	1.16263	5.00603	6.63618	7.49303	3.84904	11.3178	2.20168	0.165525	10.0985	12.7639	12.1038	5.15048
	8.8	4.88066	3.13842	4.26994	2.44948	2.61763	3.97155	2.01233	6.9081	3.44989	1.29422	4.95604	6.66229	7.73435	3.86	10.4139	2.39006	0.8822	9.91051	13.2022	11.7252	5.18214
	8.9	5.73558	2.69071	2.80057	2.46354	2.24836	2.96486	1.8125	6.55396	2.74959	1.20105	5.00368	6.62006	7.684	3.69095	9.82552	2.5347	0.66098	9.89427	11.384	12.0588	5.59632
	9	4.68875	2.98193	5.22984	2.941	2.01644	2.66674	1.18713	6.38983	1.1338	1.0871	4.54293	6.24282	7.27012	3.61982	9.61536	2.38829	0.938969	10.3064	11.4054	11.3909	5.12872
	9.1	5.14901	3.25037	3.85567	2.59074	2.59368	3.08951	1.69167	5.65857	3.7118	1.61285	4.26428	5.99901	6.87569	3.60867	9.51402	2.18516	1.09249	10.5033	13.5589	11.4613	5.36188
	9.2	5.01674	3.79557	3.59276	3.08079	1.74651	2.89687	0.875242	6.20224	1.14588	1.24823	4.1204	5.90644	6.843	3.66495	9.86879	2.3593	1.45038	10.4047	12.676	11.2608	4.95169
	9.3	4.71479	4.0515	4.32055	2.05247	1.25396	3.13655	0.538808	6.12008	1.81794	0.982569	4.12557	5.76232	7.04995	3.27674	8.71276	2.19973	0.990285	10.1288	13.3346	11.2175	5.36234
	9.4	4.16128	3.07466	3.46056	3.18672	1.90223	3.46173	0.922396	5.82629	1.98841	2.08545	4.10673	5.91187	7.41293	3.25845	8.14885	2.03437	0.849818	10.1845	12.5916	11.5483	4.50588
	9.5	3.91407	3.07145	5.37447	2.49012	1.4691	3.24238	0.874169	6.37508	1.96353	1.82944	4.05493	5.83386	7.36439	3.3069	7.64263	1.80474	0.950178	9.73726	12.5763	11.1821	5.35312
	9.6	3.18682	2.23599	4.08523	2.2357	1.90911	4.00155	1.57139	5.64496	1.27807	1.37074	4.09757	5.62519	7.21987	3.69653	7.11455	1.91174	1.24121	9.03546	13.3961	11.6272	5.53639
	9.7	3.70666	2.19082	4.20203	2.6308	1.47216	3.38109	1.48625	5.63657	2.89081	0.98671	4.48849	5.09986	6.86326	3.55091	7.39805	1.6916	1.5585	8.783	14.1201	10.7249	5.69478
	9.8	3.47816	2.08647	3.74381	2.61416	0.880968	3.00323	1.56871	5.21392	2.76229	0.552555	4.53539	4.78187	6.39979	3.3286	6.69309	1.4543	1.81711	8.93548	13.0067	11.1799	5.9977
	9.9	3.07352	3.95447	3.39137	2.92044	1.57877	4.19781	1.09773	5.09034	1.38596	1.18989	4.57834	4.45968	5.82614	2.92849	6.82323	1.17674	1.90735	8.50949	13.7526	11.2293	6.14441
	10	3.49828	2.24612	3.04839	2.81163	1.28037	2.59542	0.847919	6.46423	1.4513	0.999374	4.28565	4.3673	5.47472	2.88119	6.08119	1.21173	1.44291	9.61012	13.974	9.812	5.79188
	10.1	2.68759	3.07379	3.19077	3.84232	2.57858	3.35355	1.55516	5.7514	1.73851	0.81682	4.48891	4.20521	5.11604	2.70153	6.57291	1.1479	1.51675	8.9051	12.9398	10.8141	5.17478
	10.2	3.38082	3.20418	4.73389	2.79326	2.06111	1.79337	0.725617	6.31485	3.28132	1.35601	4.37758	4.16983	4.90976	2.53833	5.2261	1.08222	1.38177	9.10139	12.9876	10.2121	4.91547
	10.3	4.81762	2.98803	3.67368	3.04626	2.57506	2.73789	0.859249	6.02525	1.44935	0.837676	4.18489	3.95645	4.88632	2.51603	5.39646	1.32837	1.40923	8.55782	13.6719	10.0338	4.36249
	10.4	4.11265	2.48975	2.10496	2.17457	2.75598	2.60029	0.381164	5.53425	2.3318	1.07745	3.85133	3.72546	5.0042	2.44317	5.22079	1.17309	1.7249	9.36103	14.5478	9.21068	3.99355
	10.5	4.22135	2.3801	4.42266	2.71387	2.70268	3.68127	0.30892	4.55651	2.08913	0.720384	3.78412	3.35872	5.13736	2.20702	5.19536	1.03992	1.42969	10.543	12.6911	9.15999	3.76395
	10.6	3.48975	2.68875	3.53706	2.47282	1.9512	2.94933	0.231962	4.7486	2.24278	0.854124	3.58785	3.30306	5.02143	2.15156	5.99512	1.02566	1.13769	9.38883	13.133	8.70183	3.78999
	10.7	3.58193	2.98973	5.43571	2.13863	2.86014	2.63505	0.267351	6.50079	3.52754	0.771535	3.61626	3.28789	4.84464	2.39447	7.08976	0.896536	1.05472	9.31761	12.7923	8.35216	3.02283
	10.8	4.02999	2.59659	4.47959	1.8884	1.91899	1.94834	-0.109745	4.9392	2.2309	0.644404	3.61601	3.70421	5.04726	2.21058	6.79552	0.735606	0.366581	8.74021	13.8868	7.65343	3.12569
	10.9	2.65079	2.08785	4.67769	1.45211	2.47516	3.02364	0.197118	6.21706	3.41444	0.663761	3.97758	3.84475	5.67898	1.96979	6.77678	0.56131	0.365637	8.89884	10.9724	7.64175	2.99352
	11	3.48324	2.40176	4.79772	2.83725	2.46853	2.05245	0.686742	4.89142	2.37757	0.796912	4.2797	3.94499	5.8578	2.28207	6.48257	0.622195	0.0816219	8.27327	10.8043	7.74245	3.4553
	11.1	2.96934	1.76564	3.74427	1.97604	2.239	2.8275	1.23633	5.86382	2.66367	1.118	4.33066	4.1404	5.75228	2.42402	5.96695	1.05976	-0.320347	7.87458	12.2883	7.23765	3.01262
	11.2	2.79437	1.23788	2.69529	2.90225	2.83052	3.04026	0.87547	4.84134	2.80444	0.916331	4.95032	4.27554	6.04857	2.84984	6.37885	1.57559	-0.361653	6.84893	11.5902	7.40235	3.1323
	11.3	2.80363	1.14139	2.86673	1.74454	2.56931	2.45428	0.90334	5.44781	2.83187	0.825931	5.85685	4.30311	6.35802	3.10418	5.63628	1.81655	-0.577922	7.21896	13.002	6.26807	3.12341
	11.4	3.09453	1.98367	3.65438	2.72651	2.19773	2.68856	0.454132	3.54427	1.89938	1.00825	6.74564	3.8686	6.52384	2.98621	5.25448	1.82621	-0.308554	6.83058	11.4814	6.67404	3.78256
	11.5	2.60644	1.68002	3.88551	1.74108	2.05507	2.36632	0.445284	5.56404	2.53905	1.22902	7.32886	3.80197	6.36594	3.03266	4.61971	1.57689	0.0647581	7.49042	12.724	5.79671	3.81685
	11.6	3.29634	1.2409	4.88024	2.55298	1.63117	3.35437	0.675712	5.34077	3.87826	1.66695	7.77445	3.39812	6.0955	3.36587	4.70248	1.34595	-0.0935295	7.55439	12.748	5.85528	4.00305
	11.7	3.73234	1.51355	1.68094	3.04913	2.90437	2.52183	0.0430412	5.46441	3.10414	1.76065	8.17512	3.25046	6.1192	3.39305	5.58645	1.21267	-0.144693	8.50022	10.7913	6.14449	3.56405
	11.8	4.81516	1.19179	3.7224	3.60772	1.75116	2.59321	-0.0456835	6.37731	3.92795	1.69642	8.76055	2.62744	5.96574	3.19585	6.23097	1.27506	-0.501997	8.05934	12.2839	6.42877	3.21266
	11.9	4.59056	1.25914	3.02775	3.59177	1.36925	2.46546	0.172526	5.45029	2.90181	2.49118	8.71542	3.01838	5.69105	3.33897	5.90831	1.29624	-0.82187	9.07608	13.5291	6.16065	2.95343
	12	5.17144	1.56585	2.40321	2.57737	2.30436	2.19767	0.126759	5.50816	3.38827	2.40036	9.09237	2.7086	5.43801	3.44061	6.08012	1.3758	-0.775685	9.24866	13.5986	5.44856	2.84509
	12.1	5.87096	0.622133	2.24607	3.88186	1.38097	1.88299	0.267172	5.40903	3.08105	1.99172	8.63315	2.46759	5.13088	3.09472	5.56799	1.35836	-0.800546	8.99614	12.7564	5.79984	2.96061
	12.2	6.08022	2.14339	2.28186	3.12979	1.36789	1.45159	0.11482	5.78758	3.72115	2.30558	8.71707	2.38994	4.86246	3.4155	5.02837	1.40699	-1.11542	9.07194	14.0578	5.22988	3.50438
	12.3	5.37303	-0.19443	2.86657	4.37626	1.92734	2.30416	-0.48887	4.46447	2.74284	2.86749	8.4122	2.12521	4.4923	3.60964	5.08838	1.20943	-0.722534	7.99364	11.6642	5.17134	3.54301
	12.4	5.12558	1.05991	2.84256	3.90765	1.51792	2.06645	-0.0244824	5.41334	3.1313	1.60303	8.24448	2.18799	4.06273	3.54856	4.64995	1.33336	-0.427835	8.24736	12.969	5.87556	3.59818
	12.5	5.516	0.464573	2.15668	3.92509	1.4365	2.42634	0.23745	4.71921	2.79335	2.20366	7.8707	1.82985	3.88461	3.60054	5.43063	1.70716	-0.604578	7.29192	13.3251	5.16481	3.44209
	12.6	4.75848	0.613281	3.04932	3.65782	0.631912	1.81168	0.677831	7.11662	2.97034	3.12797	7.98703	1.94059	3.81444	3.51959	6.64923	1.69755	-0.502589	7.05417	14.6845	6.16406	3.00288
	12.7	5.91879	1.73829	2.66239	2.73075	0.935775	1.08857	0.60262	4.98135	3.76744	1.90083	8.78688	1.70889	3.5509	3.69436	7.87915	1.63425	-0.4435	7.91648	13.3337	6.02736	3.23023
	12.8	5.18179	1.02808	2.96661	2.49669	2.17568	2.43545	0.531592	6.32686	4.16398	2.33223	8.87772	1.57353	3.33695	3.76051	8.19462	1.60237	-0.238418	8.74376	11.7538	6.65694	3.19709
	12.9	5.10699	-0.17176	2.95464	2.15335	1.26621	1.90622	0.766379	5.50966	3.39646	2.29055	8.93891	1.48466	3.11681	3.44791	7.37663	1.6444	-0.442375	8.79042	14.4962	6.75171	2.7532
	13	4.96059	1.31584	2.03136	3.02223	1.56152	2.69633	1.17884	4.98227	3.43123	2.4296	8.90516	1.55505	2.85728	3.32422	6.55625	1.55105	-0.541791	8.46016	13.4693	6.55856	2.80461
	13.1	6.39483	-0.0554504	2.52625	2.04852	1.45083	2.63285	1.00982	7.37835	2.87762	2.24373	8.72971	1.78159	2.69942	3.27861	6.89053	1.56981	-0.691483	7.79345	15.3766	7.7066	2.63213
	13.2	5.79803	0.997447	2.20472	2.18598	1.32908	2.31374	1.81124	5.43813	2.96381	1.87762	8.37334	2.38033	2.74287	3.50857	6.08559	1.77499	-0.627253	7.73167	16.9148	7.93454	2.416
	13.3	5.84557	1.27894	3.34318	2.72291	1.067	2.48406	1.6909	5.19713	2.66038	1.64769	7.96868	3.12116	3.01026	3.39157	6.09253	1.87118	-0.653397	7.4873	17.6932	8.17808	2.86215
	13.4	5.20665	0.823159	2.89839	3.53442	0.941222	2.68171	1.92574	5.52222	2.92187	1.70686	7.77161	3.70248	3.66335	3.33095	5.25972	2.03535	-0.774822	6.81822	15.2653	8.53554	2.5199
	13.5	5.74781	0.208813	2.5927	3.06382	1.76929	2.38795	1.60561	5.14641	3.02499	2.40156	7.08112	3.61391	4.3513	2.99105	4.67784	2.17636	-0.399223	7.61605	16.0221	8.0423	2.05898
	13.6	4.60455	1.04782	4.12787	4.17141	1.37403	1.93602	2.0682	5.89058	2.95471	1.78513	6.86895	3.41931	4.59612	3.04893	4.30538	2.34146	-0.424407	7.58976	16.2995	8.38399	2.07644
	13.7	4.39377	1.11943	2.96286	4.46038	1.40444	2.25717	2.05387	5.24858	3.34845	1.89825	6.59976	3.52656	4.61229	3.18216	4.72424	2.52053	-0.401594	8.12	14.1685	8.12138	2.16954
	13.8	4.56739	1.80087	5.67631	3.17081	1.18788	2.22644	1.53808	4.58133	1.05122	1.60632	6.42295	3.72754	4.37668	3.23611	5.22349	2.60722	-0.110764	8.30252	16.6194	8.40273	2.24603
	13.9	2.91641	2.58664	3.74565	2.68865	1.02335	1.77674	1.24572	5.60905	2.32401	1.35712	6.217	3.89018	4.14541	3.13458	6.31406	2.90466	0.180906	9.10185	14.0385	8.4835	2.4715
	14	3.14783	2.58859	4.3912	3.23074	1.30373	2.27121	1.73244	4.51623	1.85922	1.50611	6.36756	3.67947	4.02306	3.04417	6.87256	3.0492	0.432531	8.95791	13.553	8.61248	3.45747
	14.1	3.34939	2.52981	4.32907	2.84287	1.41486	1.49162	1.67943	4.93716	2.4312	1.59061	6.48375	3.30834	3.71784	3.19978	7.10817	3.2845	0.380514	9.52029	13.8633	9.03269	3.30557
	14.2	2.38731	2.66943	4.46848	2.23962	2.38828	2.23837	0.88885	6.02585	1.21722	1.04851	6.45586	3.25852	3.46821	3.06477	6.47411	3.11838	0.354416	8.30587	13.5471	8.22848	3.33426
	14.3	2.49213	2.15122	4.41496	3.71083	2.92553	1.55871	1.13097	6.35751	2.90335	1.4074	6.49571	2.97481	3.34681	3.19614	7.3123	3.19185	0.479747	8.31453	13.2333	8.50672	3.93387
	14.4	2.11941	3.05853	4.00958	3.0682	3.14854	2.58881	1.01136	5.77408	4.05752	0.781934	6.5092	3.04478	3.61293	2.9687	8.30221	3.31796	0.50358	7.50719	14.8576	8.40588	3.46216
	14.5	2.37901	2.19365	4.00024	3.2082	2.65368	2.28444	1.0989	5.18829	3.17497	2.01118	7.01283	2.79373	3.94002	2.90176	8.0203	3.2395	0.446011	6.83577	12.9273	8.44299	3.02642
	14.6	3.87778	3.62423	3.9256	2.72101	3.787	1.56915	0.6195	5.8375	2.96756	1.31243	7.25631	2.62984	4.05905	2.60785	8.41181	3.07831	1.29004	6.38207	13.0699	8.56922	2.53114
	14.7	3.58924	1.79011	3.30641	2.37981	3.46731	2.03637	0.448295	5.17207	2.13238	0.958249	7.38903	2.44172	4.34088	2.40648	8.00867	3.07398	1.46556	6.43532	13.3273	8.09272	2.33635
	14.8	4.24466	1.8172	5.13275	1.91799	3.86859	1.52955	1.21711	5.0754	3.01219	0.822592	7.36283	2.89776	4.65016	2.50347	7.03632	2.90341	1.2813	5.72155	14.2107	7.63198	1.94365
	14.9	2.85071	2.31493	3.87172	3.26508	3.4912	2.83631	0.242707	6.37854	1.84337	1.2298	6.99307	3.4744	4.54375	2.32587	6.44248	2.77232	1.09537	5.43055	16.0448	7.18875	1.84331
	15	3.99867	1.8562	4.71015	2.19827	3.50621	2.40925	0.844091	4.91376	1.829	0.875236	7.07042	3.95436	4.36013	1.95818	6.51588	2.43691	0.600492	5.01482	15.5788	6.43056	1.31928

## Sheet: B_OSC_GCaMP6s_FedvsFasted_AUC05
	Extended Data Figure 6 b) Odours induced changes in MSVGLUT2 neuronal activity in the olfactory stimulation chamber (OSC) in fasted versus fed lean male mice upon sniffing displayed as AUC
		Control - Fasted	NCD - Fasted	Control - Fed	NCD - Fed
	Mouse 1	7.98181	32.1147	17.8564	20.6912
	Mouse 2	17.196	15.7265	-0.339206	37.8545
	Mouse 3	11.0718	34.5368	1.39228	11.2394
	Mouse 4	5.4474	18.305	-1.8495	2.30599
	Mouse 5	2.86165	15.2868	5.81736	64.4197
	Mouse 6	15.8409	21.1727	3.55772	42.3854
	Mouse 7	16.0197	14.1585	-0.341255	34.8966
	Mouse 8	9.55947	27.9599	-2.29617	36.3277
	Mouse 9	6.4665	21.3834
	Mouse 10	7.56284	15.9926
	Mouse 11	5.01157	41.8491
	Mouse 12	7.83651	20.0113
	Mouse 13	10.3399	21.4104
	Two-way ANOVA	Ordinary					Compare column means (main column effect)
	Alpha	0.05
							Number of families	1
	Source of Variation	% of total variation	P value	P value summary	Significant?		Number of comparisons per family	6
	Row Factor	16.36	0.4859	ns	No		Alpha	0.05
	Column Factor	52.1	<0,0001	****	Yes
							Tukey's multiple comparisons test	Mean Diff,	95,00% CI of diff,	Below threshold?	Summary	Adjusted P Value
	ANOVA table	SS (Type III)	DF	MS	F (DFn, DFd)	P value
	Row Factor	1389	13	106.8	F (13, 25) = 0,9922	P=0,4859	Wash -fasted vs. NCD 1 -fasted	-13.59	-24,79 to -2,398	Yes	*	0.0131
	Column Factor	4424	3	1475	F (3, 25) = 13,69	P<0,0001	Wash -fasted vs. Wash	9.102	-4,992 to 23,20	No	ns	0.3078
	Residual	2692	25	107.7			Wash -fasted vs. NCD1	-19.19	-33,28 to -5,095	Yes	**	0.0049
							NCD 1 -fasted vs. Wash	22.69	8,601 to 36,79	Yes	***	0.0009
	Data summary						NCD 1 -fasted vs. NCD1	-5.595	-19,69 to 8,499	No	ns	0.6975
	Number of columns (Column Factor)	4					Wash vs. NCD1	-28.29	-42,56 to -14,02	Yes	****	<0,0001
	Number of rows (Row Factor)	14
	Number of values	42
							Test details	Mean 1	Mean 2	Mean Diff,	SE of diff,	N1	N2	q	DF
							Wash -fasted vs. NCD 1 -fasted	10.95	24.54	-13.59	4.07	13	13	4.723	25
							Wash -fasted vs. Wash	10.95	1.846	9.102	5.124	13	8	2.512	25
							Wash -fasted vs. NCD1	10.95	30.14	-19.19	5.124	13	8	5.296	25
							NCD 1 -fasted vs. Wash	24.54	1.846	22.69	5.124	13	8	6.264	25
							NCD 1 -fasted vs. NCD1	24.54	30.14	-5.595	5.124	13	8	1.544	25
							Wash vs. NCD1	1.846	30.14	-28.29	5.188	8	8	7.711	25

## Sheet: C_OSC_GCaMP6s_FedvsFasted_Contr
	Extended Data Figure 6 c) Control odours induced changes in MSVGLUT2 neuronal activity in the olfactory stimulation chamber (OSC) in fasted versus fed lean male mice upon start of exposure[zscore]
		Fasted													Fed
	Time [s]	Mouse 1	Mouse 2	Mouse 3	Mouse 4	Mouse 6	Mouse 7	Mouse 8	Mouse 9	Mouse 10	Mouse 11	Mouse 12	Mouse 13	Mouse 14	Mouse 1	Mouse 2	Mouse 3	Mouse 4	Mouse 5	Mouse 6	Mouse 8	Mouse 9
	-10	-0.202671	-0.907726	0.310813	0.307094	-0.685469	-0.0957068	-0.277916	0.158478	-0.0471258	-0.0511207	0.491048	0.339731	-0.397495	-0.607891	-0.842322	-0.499906	-0.258961	0.0936121	-0.841454	-0.752963	-0.287472
	-9.9	0.123634	-0.6573	-0.661392	-0.210914	-0.75154	-0.110702	0.0238062	-0.196985	-0.706351	-0.0768509	0.461656	0.352408	-0.295283	-0.692266	-1.01272	-0.605062	-0.130378	0.101166	-0.972512	-0.625739	-0.201808
	-9.8	-0.29147	0.00788907	0.0996239	-0.333933	-0.60726	-0.517991	-0.359193	-0.173047	-0.216118	-0.46804	0.410293	0.348458	-0.207973	-0.535582	-0.943379	-0.657391	-0.191391	0.150624	-0.91832	-0.504851	-0.32754
	-9.7	-0.376231	0.791387	0.189771	0.106522	-0.596139	-0.520299	-0.455154	0.857693	-0.553863	-0.273205	0.376443	0.211853	-0.128317	-0.661582	-0.971748	-0.722338	-0.231757	0.282545	-0.841906	-0.709972	-0.360739
	-9.6	-0.357819	0.0426969	-0.609276	0.0951544	-0.398734	-0.318944	0.0153277	-0.0716884	0.0024003	-0.234624	0.370823	0.243602	-0.0274251	-0.544949	-0.741629	-0.810466	-0.313518	0.422164	-0.531592	-0.725535	-0.459332
	-9.5	-0.401294	0.0601875	0.17555	0.201124	-0.186992	-0.344261	0.171327	0.34775	-0.276352	-0.178307	0.33047	0.236612	-0.0598468	-0.605479	-0.608151	-0.785305	-0.43752	0.442301	-0.789709	-0.441304	-0.578444
	-9.4	-0.224229	0.340938	0.0321921	0.409031	-0.353666	-0.426145	-0.125272	0.306566	-0.41839	-0.468121	0.336002	0.30502	-0.0603849	-0.599247	-0.366584	-0.755664	-0.388061	0.292656	-0.203845	-0.658458	-0.355282
	-9.3	-0.210778	0.0399086	-0.406868	-0.206046	-0.514781	-0.429457	-0.187753	0.526566	-0.299778	-0.116499	0.314634	0.131945	-0.0819598	-0.537054	-0.184504	-0.734783	-0.650101	0.253274	-0.236546	-0.665079	-0.379482
	-9.2	0.148142	-0.106557	-0.242702	-0.0316586	-1.02407	-0.814105	-0.302372	0.38976	-0.372398	-0.339576	0.353601	0.19856	-0.100701	-0.660542	-0.0164495	-0.642454	-0.687068	0.0440635	-0.0698808	-0.745713	-0.325826
	-9.1	0.0588087	0.192681	-0.556908	0.115642	-0.632473	-0.181354	0.0794331	0.344468	-0.677208	-0.276824	0.325798	0.212475	-0.138007	-0.424084	0.0356742	-0.602569	-0.67071	-0.0289337	-0.353887	-0.853566	-0.125112
	-9	0.255674	-0.216417	-0.330949	0.756303	-1.02443	-0.486193	-0.429998	0.223187	0.0437317	0.0630045	0.306446	0.114393	-0.136839	-0.485659	-0.107803	-0.430346	-0.651305	-0.0281498	-0.135626	-0.561214	-0.117468
	-8.9	0.427712	0.108105	-0.554915	-0.223087	-0.597772	-0.197725	-0.41864	0.513395	-0.0011473	-0.356264	0.318198	0.0380034	-0.206688	-0.594302	-0.158876	-0.278363	-0.740294	0.101963	0.027616	-0.872829	0.0381936
	-8.8	0.518553	0.568409	-0.234742	0.0756068	-0.918837	-0.774437	0.290252	0.625516	-0.130582	-0.612625	0.239491	0.0360428	-0.14458	-0.543465	-0.28999	-0.305279	-0.931659	0.230361	-0.543943	-0.674014	-0.0514017
	-8.7	0.389875	0.929733	-0.136702	-0.453202	-0.583753	-0.282639	-0.0972583	0.600112	0.0406396	-0.130542	0.210543	-0.0779008	-0.183512	-0.551176	-0.33012	-0.384808	-0.805131	0.34792	-0.389126	-0.762358	0.116082
	-8.6	0.369047	0.775519	-0.773828	0.085576	-0.92659	-0.580332	0.263087	0.538199	-0.263875	-0.394769	0.147875	-0.160822	-0.102401	-0.589441	-0.16657	-0.481783	-0.952071	0.536922	-0.706392	-0.803729	0.0344632
	-8.5	0.164711	-0.169728	-0.610095	-0.156484	-0.735556	0.232009	0.178966	-0.48403	-0.55665	-0.397265	0.147466	-0.0867165	-0.0774345	-0.532598	-0.252936	-0.445643	-0.96292	0.629246	-0.800164	-0.861902	0.274359
	-8.4	0.620152	1.01997	-0.74045	0.463933	-0.37715	-0.229174	0.472378	0.298133	0.313074	0.165464	0.134075	-0.158606	-0.163135	-0.535922	-0.0419052	-0.517649	-0.984039	0.648283	-0.721494	-0.852886	0.12811
	-8.3	0.487353	-0.299341	-0.56563	-0.127964	-0.246883	-0.916729	1.18738	0.171711	0.149081	-0.281181	0.0747618	-0.184892	-0.213845	-0.329326	-0.167415	-0.505017	-1.04634	0.613925	-0.655279	-0.856646	0.217448
	-8.2	0.13917	0.537392	-0.237838	0.0731828	-0.747446	-0.111942	1.28117	0.358122	0.433571	-0.160219	0.0204377	-0.00637214	-0.303138	-0.341075	-0.134799	-0.435355	-1.06518	0.536264	-0.671182	-0.691818	0.0644397
	-8.1	0.102466	1.39753	-0.0553792	-0.00727011	-0.487474	-0.147818	0.896134	0.224354	-0.213202	-0.274181	0.0730072	0.0385783	-0.245885	-0.250706	-0.0895826	-0.383388	-1.02229	0.337741	-0.608114	-0.729664	0.174718
	-8	0.485361	0.305066	-0.875763	0.454091	-0.506972	-0.397496	0.955922	-0.442418	-0.179768	-0.0361707	-0.0584407	-0.0110267	-0.0242933	0.0114068	0.101319	-0.423084	-1.18462	0.297985	-0.425995	-0.855093	0.151352
	-7.9	0.670705	0.356905	-0.393873	0.239901	-0.466025	-0.316808	1.00982	-0.166955	0.248678	-0.335359	-0.0337591	-0.0701204	0.200176	-0.0378758	0.0904733	-0.490908	-0.895204	0.346289	-0.307897	-0.760672	0.165966
	-7.8	-0.0576169	0.643547	0.21109	0.882683	-0.693609	-0.22813	0.0716859	-0.127719	0.12293	-0.155957	-0.0172924	-0.132213	0.442036	0.138681	0.115128	-0.487535	-0.743958	0.480102	-0.177801	-0.711581	0.0424324
	-7.7	0.169104	0.241949	0.219636	0.535316	-0.320937	-0.257499	0.62553	-0.263982	0.317745	0.0174963	-0.0380205	-0.139106	0.55442	0.112404	-0.335323	-0.477546	-0.634311	0.346951	-0.279969	-0.824956	0.12399
	-7.6	0.353708	0.0352691	-0.716895	-0.197126	-0.440669	-0.980176	0.493059	0.23784	-0.486855	0.239413	-0.0648585	-0.177103	0.503012	0.0819866	-0.207523	-0.130058	-0.723049	0.299098	-0.287522	-0.67556	0.0583171
	-7.5	0.16684	-0.0807726	0.158854	0.634126	-0.448904	-0.193364	0.962327	-0.358434	0.366365	-0.401192	-0.0371758	-0.139575	0.46406	0.101239	-0.322631	-0.044768	-0.546363	0.597894	-0.562115	-0.672449	0.113964
	-7.4	-0.0570609	0.494152	-0.898196	0.29991	0.0483352	-0.173899	-0.123172	-0.0919282	-0.267569	-0.237184	-0.112367	-0.188263	0.32669	0.0854707	-0.0757782	-0.108326	-0.725772	0.572684	-0.301836	-0.470879	0.0782051
	-7.3	0.411049	1.07078	-0.635191	0.997706	-0.279208	-0.183709	0.308837	0.182631	-0.457415	-0.128082	-0.136218	-0.473503	0.288558	0.108115	0.035417	-0.288255	-0.572713	0.501036	-0.531136	-0.571966	0.198661
	-7.2	0.140766	0.0505424	-1.03168	0.282901	-0.211167	-0.123009	0.5367	-0.272576	0.219742	-0.279128	-0.174014	-0.232335	0.324834	-0.104765	-0.0438413	-0.279736	-0.207383	0.469081	-0.203814	-0.597789	0.170374
	-7.1	0.240919	0.524658	-0.36104	0.6834	-0.420909	-0.506254	0.26929	0.743785	0.0742285	-0.0468179	-0.173754	-0.522656	0.561085	-0.158817	0.195481	-0.221626	-0.0194609	0.408955	-0.141669	-0.251162	0.435959
	-7	-0.0842825	0.0861109	-1.73133	0.0288057	-0.0577753	-0.407466	-0.0619187	-0.417928	0.338066	0.177471	-0.260339	-0.248243	0.664422	-0.0209713	0.261092	-0.105833	0.181444	0.20455	-0.605128	-0.582063	0.481771
	-6.9	0.146873	0.835349	-0.0699496	0.324134	-0.504692	0.173426	0.0116496	-0.199845	0.448256	0.11869	-0.241593	-0.311118	0.778621	-0.199204	0.250952	-0.0231003	-0.00844118	0.280257	-0.334643	-0.293962	0.366476
	-6.8	0.173876	1.13832	-0.405089	0.307574	-0.333417	-0.0748447	0.0927631	0.430511	0.316573	-0.0150956	-0.226734	-0.239025	0.88814	-0.0405661	0.264501	-0.11111	-0.0308616	0.159172	-0.398401	-0.26937	0.33937
	-6.7	0.171832	0.699281	-0.571913	0.404362	-0.0411487	0.0863437	0.357632	-0.34733	0.7372	-0.18738	-0.230439	-0.237184	0.945988	-0.156718	0.31535	-0.258849	-0.229692	-0.0447179	-0.382807	-0.191709	0.21275
	-6.6	0.37714	0.0779157	-1.0825	-0.243958	-0.198054	0.0754921	0.725659	-0.219961	-0.226015	-0.271985	-0.192314	-0.218604	0.857066	-0.126597	0.158282	-0.221397	-0.252965	0.00242495	-0.059213	0.0967748	0.134237
	-6.5	0.574762	0.0294045	-0.781096	0.00322165	-0.554808	-0.317496	0.198144	0.0014065	0.154398	0.1785	-0.223522	-0.239442	0.657599	-0.164678	-0.0114505	-0.176002	0.245715	0.0456799	-0.551827	0.127917	0.123511
	-6.4	0.234227	-0.0424207	-0.742355	0.200552	-0.384938	-0.199625	0.742376	0.660657	-0.260147	-0.306735	-0.232866	-0.394411	0.477423	-0.146746	0.00240834	-0.0803691	0.687937	-0.198301	-0.195082	0.0442578	0.150101
	-6.3	0.424471	-0.429496	0.0505857	0.132822	-0.345255	0.188844	0.950848	0.238078	0.0616558	-0.236787	-0.27206	-0.402324	0.295985	-0.104895	-0.0175625	0.126382	1.00534	0.113382	-0.451877	0.33282	0.11939
	-6.2	-0.0402961	0.463336	-0.0622441	0.0616969	-0.686978	-0.357367	0.816749	-0.202098	0.011596	-0.392161	-0.239468	-0.456309	0.175338	-0.121527	0.221603	0.293132	1.30068	-0.037466	-0.471864	0.247307	0.088794
	-6.1	0.247513	-0.20713	0.490823	0.360324	-0.187576	-0.00562817	1.05547	0.244667	-0.442761	0.0214409	-0.214579	-0.608733	0.0125217	-0.114396	0.331799	0.434575	1.42073	-0.103549	-1.01337	0.665434	0.40958
	-6	-0.0403313	-0.229574	-0.245443	-0.352994	-0.0589625	-0.374891	0.969082	0.0282777	-0.47012	-0.386006	-0.272541	-0.454852	-0.0970585	-0.124321	0.318396	0.441005	1.28469	-0.144639	-0.976517	0.693899	0.443734
	-5.9	0.299442	-0.559868	0.149473	0.19529	-0.277995	-0.328695	0.484518	0.0689225	0.471319	-0.571352	-0.272339	-0.457716	-0.160973	-0.132239	0.385697	0.460509	1.12461	-0.37204	-1.12733	0.931653	0.412029
	-5.8	-0.154229	-0.088187	0.230516	0.00769001	-0.140252	0.0392286	0.712439	0.0662015	0.321516	-0.161722	-0.269548	-0.367647	-0.151228	0.00554392	0.284399	0.67661	1.12385	-0.445648	-0.872359	1.05705	0.499264
	-5.7	0.0533444	-0.663294	-0.319699	-0.164265	0.063129	-0.207672	0.784638	0.110308	-0.0154081	-0.0414168	-0.299869	-0.633811	-0.220722	-0.0530675	0.40938	0.72611	1.49867	-0.523165	-1.00435	1.11815	0.431457
	-5.6	0.106351	0.0215354	-0.317765	-0.100201	-0.122193	-0.48588	0.656421	0.167172	0.178771	0.305596	-0.323753	-0.494434	-0.25414	0.00325047	0.506209	0.941928	1.36103	-0.669207	-0.781776	0.963227	0.301793
	-5.5	-0.217559	0.0381128	-0.0560431	-0.0302884	-0.0125275	0.0564505	0.675228	-0.0863342	-0.582439	0.292598	-0.359909	-0.429542	-0.160686	0.0894512	0.209962	1.0047	1.39108	-0.570443	-0.734094	0.814417	0.270005
	-5.4	-0.0238593	0.0424035	-0.104694	-0.466306	-0.023614	-0.344394	0.032077	0.334201	-0.576687	-0.238369	-0.395566	-0.415414	-0.0354739	-0.122278	0.10312	0.914503	1.48892	-0.516858	-0.814513	0.858302	0.113438
	-5.3	-0.237989	-0.229396	-0.538685	0.379188	0.00256252	-0.15176	0.431565	0.119528	-0.107097	2.68381	-0.388215	-0.412211	-0.0097365	-0.104788	0.174686	0.813463	1.43873	-0.568191	-0.412384	0.704367	-0.108155
	-5.2	-0.213875	-0.340478	-0.335708	-0.126047	0.303491	-0.286035	0.898995	-0.398379	-0.277327	-0.424117	-0.369251	-0.321281	0.0573814	0.00875748	0.371787	0.841186	1.65459	-0.39714	-0.686676	0.633523	-0.155253
	-5.1	0.0393947	0.835144	0.296316	-0.0847889	0.168586	0.00775201	0.280044	0.0165437	-0.347596	0.0859363	-0.419572	-0.286383	0.0369399	-0.00171075	0.559859	0.756121	1.57845	-0.410072	-0.455547	0.668288	-0.170607
	-5	-0.0970528	-0.0630274	-0.271799	-0.270388	0.264333	-0.245315	0.365489	-0.449325	0.109575	-0.524212	-0.352221	-0.30359	-0.068696	0.0470521	0.625945	0.771493	1.20082	-0.564974	-0.919822	0.607516	-0.1837
	-4.9	-0.317364	-0.321546	-0.053062	-0.343513	0.472633	0.108926	0.747604	0.527643	-0.742265	-0.0857703	-0.292329	-0.264097	-0.148778	0.0366789	0.340816	0.745218	1.32671	-0.477151	-0.130027	0.667026	-0.225135
	-4.8	-0.122904	-0.612263	-0.200214	-0.292569	-0.234115	0.102152	0.679214	-0.0506938	-0.41098	0.423031	-0.265849	-0.10067	-0.260046	0.143698	0.465257	0.843192	0.79671	-0.506851	-0.500196	0.383371	-0.415767
	-4.7	-0.185484	0.717842	-0.135474	-0.406185	0.393809	-0.0519117	0.365485	0.161792	-0.270981	0.00319175	-0.253621	-0.233368	-0.320229	-0.049795	0.399204	0.954996	0.865101	-0.56161	-0.597685	0.367852	-0.431212
	-4.6	0.0414462	-0.60598	-0.43174	-0.452016	-0.0123337	-0.198446	0.787393	-0.323547	-0.360085	-0.33975	-0.286457	-0.266544	-0.370459	-0.0085849	0.561823	1.07663	0.920225	-0.446596	-0.468561	0.29436	-0.353135
	-4.5	-0.143111	-0.448102	0.247186	-0.412351	0.440438	-0.409614	0.563155	0.401981	-0.498864	-0.10783	-0.301113	-0.240155	-0.490283	0.0433821	0.585462	1.05337	1.25856	-0.493218	-0.239248	0.207807	-0.305165
	-4.4	0.0583428	-0.142264	-0.494955	-0.324227	0.11659	0.281056	0.770731	0.135656	-0.198078	-0.0712368	-0.256609	-0.548429	-0.599885	0.00300479	0.578353	1.05455	1.15953	-0.539859	-0.440161	0.248932	-0.433725
	-4.3	0.012228	-0.112983	0.252331	-0.342691	0.100835	0.40822	-0.02051	0.187516	-0.644133	-0.563515	-0.300985	-0.409019	-0.722347	-0.0947406	0.550505	1.06218	1.28516	-0.631733	-0.439221	0.0159526	-0.527017
	-4.2	-0.326479	0.128685	-0.463983	-0.543166	0.401216	-0.344636	0.146928	0.0379015	-0.16873	0.135493	-0.277734	-0.456127	-0.816113	-0.10632	0.598048	1.0082	0.990748	-0.668415	-0.0332929	-0.11547	-0.433902
	-4.1	-0.0544952	-0.00732152	-0.308548	0.101337	0.357131	-0.330658	0.597436	0.532668	-0.00783283	-0.0733139	-0.317843	-0.494435	-0.853574	-0.0694558	0.767455	0.905046	0.773408	-0.614389	-0.7046	-0.0759524	-0.544707
	-4	-0.228944	0.715605	-0.332723	-0.37832	-0.0264263	0.389027	0.179054	0.370495	-0.83779	-0.368881	-0.28288	-0.546229	-0.870237	-0.0532138	1.06445	0.859436	0.820066	-0.76674	0.329553	0.0363305	-0.645088
	-3.9	-0.146155	-0.187658	-0.558052	0.464565	-0.0289135	-0.0460193	0.587378	-0.16905	-0.464778	-0.350348	-0.21096	-0.51467	-0.745011	-0.112472	1.25334	0.957709	1.17834	-0.726421	0.211716	0.123411	-0.693398
	-3.8	-0.479581	-0.00399433	-0.548989	0.0874644	0.303189	-0.366289	0.0605734	0.157415	-0.405828	-0.113057	-0.229748	-0.487005	-0.638555	-0.266669	1.10966	1.03221	0.999766	-0.920089	0.00907864	0.022757	-0.699175
	-3.7	-0.450725	0.270474	0.250215	0.212013	0.218013	-0.0889468	0.190975	0.00437579	-0.983528	0.0911832	-0.211984	-0.211611	-0.696238	-0.329316	1.09594	1.03361	1.25137	-0.864208	-0.474137	0.0437775	-0.774816
	-3.6	-0.617498	0.213685	-0.090034	-0.355173	-0.14591	0.0808173	0.321979	0.492738	-0.738486	-0.242456	-0.158835	-0.202386	-0.864656	-0.154025	1.2493	1.00459	1.19227	-0.996403	-0.255931	-0.125383	-0.781557
	-3.5	-0.0994728	0.481258	0.0255616	0.187089	-0.014648	-0.664156	0.264142	0.444535	-0.718305	0.125488	-0.103145	0.0274641	-0.985775	-0.262682	1.1172	0.969564	1.01687	-0.949848	-0.221709	-0.158323	-0.711849
	-3.4	-0.133136	0.175201	1.11814	0.220579	-0.0244222	0.668719	0.588306	0.255068	-0.34228	0.242606	-0.0341846	-0.202718	-1.04494	-0.384371	1.11494	0.913827	0.846728	-0.99705	-0.0861935	-0.26287	-0.54223
	-3.3	-0.442299	0.771504	0.55392	0.222273	-0.0419531	-0.384291	0.843189	0.393842	-0.529952	0.548113	-0.0483625	-0.083295	-0.903502	-0.331247	0.879032	0.799854	1.02843	-1.03521	0.31109	-0.293705	-0.685852
	-3.2	-0.621344	0.0833386	0.227007	-0.161587	0.0638601	0.0110355	1.18024	0.582471	-0.0950905	0.635284	0.0194014	-0.185263	-0.910736	-0.387348	0.693331	0.691584	0.934001	-0.939767	0.188161	-0.304348	-0.569895
	-3.1	-0.570753	-0.137295	0.502051	-0.0870407	-0.0426667	0.484192	0.485888	0.263015	-0.611803	0.659177	-0.00436248	-0.062954	-0.880715	-0.397389	0.478779	0.697369	0.837606	-0.695547	0.173426	-0.372175	-0.419834
	-3	-0.479218	0.100836	0.0954278	0.216621	0.48633	-0.633467	0.825946	0.501211	-0.748099	0.224053	-0.0356689	-0.0282469	-1.02482	-0.427217	0.347722	0.837058	0.825411	-0.809489	0.142345	-0.525415	-0.40879
	-2.9	-0.150446	0.881469	0.661011	-0.0174109	0.508944	0.110924	0.814001	-0.0366427	-0.582994	0.190923	-0.0483877	-0.0386652	-1.05134	-0.447383	0.279711	0.942359	0.73222	-0.733862	0.221207	-0.409072	-0.438207
	-2.8	-0.434861	1.42871	0.440269	0.585462	0.179594	0.268357	0.550942	0.454532	-0.48709	-0.0500876	-0.112823	-0.0217753	-1.08783	-0.435747	0.203458	0.968383	0.632847	-0.925103	0.395194	-0.478709	-0.496137
	-2.7	-0.681408	0.0705569	0.505223	-0.165975	0.348529	-0.063046	0.335101	0.0271626	-0.742803	-0.522306	-0.175649	-0.0752825	-1.20156	-0.465665	0.325601	1.02119	0.631998	-0.95225	0.31489	-0.592565	-0.247877
	-2.6	-0.388642	0.265989	0.38375	-0.141993	0.176531	-0.349814	0.802874	0.938677	-0.547447	0.191102	-0.196075	-0.175332	-1.22115	-0.47718	0.251849	1.09448	0.855835	-0.942819	0.616513	-0.600479	-0.492393
	-2.5	-0.445452	0.612486	-0.0671158	-0.167024	-0.272893	-0.664107	0.342438	0.960048	-0.437742	0.0962498	-0.207504	-0.195581	-1.23087	-0.591659	0.634848	0.994851	0.410606	-0.835443	0.334046	-0.47777	-0.466884
	-2.4	-0.440252	1.46868	0.416163	-0.355401	-0.0543939	0.0125917	0.79036	-0.330405	-1.00025	-0.244482	-0.247153	-0.307363	-1.30934	-0.481568	0.513721	0.876675	0.806744	-0.722072	0.280899	-0.746103	-0.523276
	-2.3	-0.0805257	0.324106	0.185686	0.0914235	-0.249982	-0.903824	0.23945	0.455471	-0.473645	0.180794	-0.261432	-0.320307	-1.36818	-0.560318	0.442912	0.726561	0.543014	-0.944891	-0.0251332	-0.602456	-0.669007
	-2.2	-0.71759	0.742135	0.515928	-0.0329897	-0.222873	-0.425091	0.542647	0.541972	-0.368678	-0.0460886	-0.260095	-0.436041	-1.34433	-0.590688	0.43605	0.685129	0.710225	-0.811433	0.237641	-0.938067	-0.76327
	-2.1	-0.0887662	-0.0336547	0.33757	0.0387667	-0.689855	-0.148497	-0.185007	0.542833	-0.500695	-0.222039	-0.300784	-0.483472	-1.34254	-0.500325	0.413251	0.60963	0.693877	-0.888079	-0.230817	-0.695671	-0.772279
	-2	-0.829317	0.703677	0.275131	0.27874	-0.529254	-0.682552	0.632089	0.743075	-0.2097	0.424865	-0.306514	-0.324931	-1.41734	-0.652773	0.642294	0.585015	0.477941	-0.912349	0.100216	-0.783437	-0.78162
	-1.9	-0.727124	0.409281	0.450573	0.024212	-0.813864	0.00301722	-0.0651379	0.36879	-0.767609	0.0641886	-0.336379	-0.254887	-1.34817	-0.691921	0.589112	0.663849	0.556036	-1.04356	0.029583	-0.800326	-0.73446
	-1.8	-0.728262	1.12004	-0.353446	-0.202652	-0.115835	-0.0059728	0.243288	0.405678	-0.398844	-0.0644463	-0.392195	0.00166449	-1.21491	-0.549103	0.696977	0.697786	0.598362	-1.07666	0.632158	-0.859826	-0.728587
	-1.7	-0.590322	0.428625	0.302383	0.328319	-0.586003	-0.19684	0.000860789	0.0902883	-1.0435	-0.235213	-0.378594	-0.199805	-1.19733	-0.586044	0.659018	0.742622	0.485472	-0.948365	0.506994	-0.776814	-0.828713
	-1.6	-0.0671874	0.17248	-0.076607	-0.0342466	0.0158162	-0.897357	-0.16745	0.63142	-0.733542	-0.360535	-0.363611	-0.301657	-1.34817	-0.75784	0.615594	0.820348	0.21727	-1.05757	0.84438	-0.833252	-0.85037
	-1.5	-0.519802	0.324468	0.473979	0.221951	-0.316936	-0.331149	0.144822	-0.0275889	-0.442158	-0.175875	-0.413455	-0.265303	-1.38063	-0.666304	0.675239	0.814013	0.215489	-1.08114	0.502474	-0.882909	-0.96324
	-1.4	-0.335713	0.774723	0.183986	-0.197531	-0.415428	-0.259977	-0.434379	0.0485127	-0.763824	-0.311885	-0.416313	-0.365361	-1.44318	-0.62439	0.587967	0.846546	0.282752	-1.14561	0.452651	-0.744587	-1.0174
	-1.3	-0.374133	0.125273	1.01616	-0.034688	-0.37069	0.0175807	-0.0469897	0.123111	-0.924464	-0.729361	-0.431252	-0.490963	-1.52965	-0.620519	0.477619	0.947155	0.421282	-1.00255	0.435504	-0.760276	-0.9839
	-1.2	-0.487794	0.661627	0.0414928	0.307243	-0.428677	-0.830962	-0.4977	-0.0624355	-0.320354	-0.11957	-0.384931	-0.385132	-1.53039	-0.65565	0.520468	1.08331	0.246007	-0.901924	0.149455	-0.790949	-0.873173
	-1.1	-0.496482	0.623755	-0.0929298	0.459045	-0.347428	-0.301244	0.128769	0.884718	-0.878878	-0.156391	-0.414307	-0.195382	-1.48349	-0.625104	0.510772	1.15059	0.51902	-1.04008	0.374078	-0.837307	-1.00856
	-1	-0.505578	0.601867	0.403209	0.0912894	-0.151312	-0.275706	-0.14567	0.447027	-0.611244	-0.325077	-0.43268	0.00593721	-1.53895	-0.484405	0.263681	1.21121	0.328202	-0.956396	0.338369	-0.738145	-0.896649
	-0.9	-0.632843	0.276926	-0.296802	0.0606297	0.345188	-0.235263	0.0377163	0.533588	-0.946772	-0.856012	-0.401917	-0.257432	-1.54678	-0.559401	0.286807	1.20383	0.413949	-1.00019	0.720245	-0.955745	-1.06235
	-0.8	-0.47108	0.00550937	0.603982	-0.0877581	0.348658	-0.5468	-0.80333	0.27926	-0.753882	-0.107055	-0.448816	-0.239643	-1.58021	-0.571017	0.420764	1.26793	0.183272	-1.13581	0.166256	-0.865261	-1.03562
	-0.7	-0.528858	-0.0925365	0.277627	0.0620602	0.59264	-0.407061	-0.421819	0.183451	-0.941244	-0.319446	-0.413291	-0.169733	-1.55969	-0.528235	0.451463	1.25607	0.299219	-1.20286	0.57247	-0.925149	-1.10051
	-0.6	-0.695109	0.649063	0.544975	0.714685	0.724331	-1.02697	-0.298842	1.11071	-0.45105	-0.248078	-0.453031	-0.403613	-1.54739	-0.505103	0.453952	1.22827	0.151942	-1.17923	0.107313	-0.846963	-0.914203
	-0.5	-0.396172	0.0514239	1.17486	-0.0513499	0.399546	-0.520812	-0.414213	0.501496	-0.129295	-0.613959	-0.398312	-0.122924	-1.32696	-0.388085	0.275642	1.16055	0.333317	-1.20484	0.923422	-0.873094	-0.904784
	-0.4	-0.833035	0.138669	0.0343697	0.581583	0.487388	-0.288319	-0.434696	1.17826	-0.446281	-0.420496	-0.458144	-0.169855	-1.23902	-0.290263	0.14574	0.943745	0.409681	-1.25333	0.35071	-1.01194	-0.687317
	-0.3	-0.77822	-0.0360504	1.36052	0.0688753	0.622581	-0.156356	-0.550262	-0.25607	-0.75331	-0.691018	-0.414728	-0.121969	-1.0754	-0.200282	0.169837	0.810187	0.238973	-1.2406	0.84192	-1.01929	-0.658521
	-0.2	-0.551158	0.686176	0.885234	-0.281644	0.82076	-0.686761	-0.845934	0.729257	-0.42155	-0.145601	-0.343337	-0.127068	-0.922771	-0.144675	0.0222293	0.71635	0.365672	-1.10667	0.212537	-0.920391	-0.367503
	-0.1	-0.739007	0.447192	1.5724	0.212372	0.30628	-0.425865	-0.0255217	0.0502652	-0.781488	-0.626982	-0.356752	-0.0488454	-0.806661	0.0188667	-0.0379114	0.552636	0.16898	-0.805007	0.451734	-0.914911	-0.214028
	0	-0.302635	0.466036	1.04143	-0.300963	0.359663	-0.830328	-0.325907	0.065788	-0.155927	-0.425301	-0.304243	0.0399582	-0.918786	-0.0879384	-0.0781321	0.407461	-0.00585105	-0.829203	0.544795	-0.661616	-0.249587
	0.1	-0.187649	0.330138	0.134216	-0.0429912	0.909043	-0.534882	-0.441296	0.391834	-0.898883	-0.644481	-0.307582	-0.0567764	-0.929341	0.0228801	-0.213136	0.250705	0.257022	-0.444075	0.108087	-0.69672	-0.373547
	0.2	-0.169294	0.555662	1.31519	0.152409	0.558478	-0.857327	-0.565707	0.253131	-0.750965	-0.449943	-0.301154	-0.132438	-0.843459	-0.127002	-0.399515	0.173407	0.173007	-0.450358	-0.0448376	-0.64564	-0.51081
	0.3	-0.143738	0.703713	0.268428	-0.158024	0.0504101	-0.245142	-0.310946	0.347405	-1.17286	-0.390989	-0.290073	-0.123929	-0.84677	-0.125014	-0.336782	0.0571062	-0.00173798	-0.414827	0.183314	-0.680669	-0.374422
	0.4	0.0554368	0.804472	0.636351	-0.689337	0.412148	-1.10217	-0.118197	0.899548	-0.285191	-0.383361	-0.24654	-0.0736589	-0.80744	-0.187367	-0.457675	-0.0863442	0.123491	-0.399725	0.487305	-0.534279	-0.571781
	0.5	-0.378531	0.0382765	0.316015	0.0884531	0.119375	0.175554	0.0482079	0.385429	-0.39365	-0.531371	-0.258419	0.099645	-0.885995	-0.252788	-0.306326	-0.214041	-0.127019	-0.561143	-0.018187	-0.469455	-0.473372
	0.6	0.0484089	0.683963	0.438256	-0.355427	0.375743	-0.898321	0.482532	0.0934757	0.2718	-0.138453	-0.235104	0.184728	-0.800529	-0.228993	-0.295437	-0.354737	-0.133364	-0.554701	0.643281	-0.389078	-0.669536
	0.7	0.193824	0.570701	0.693119	-0.159625	-0.161592	-0.823169	0.123278	0.230684	-0.281853	-0.427823	-0.29677	0.143968	-0.655402	-0.212202	-0.283474	-0.383356	-0.10782	-0.620829	0.371297	0.0245412	-0.615528
	0.8	0.428876	0.460725	0.892732	0.197593	0.0804117	-0.543282	0.484335	-0.00807338	-0.738344	-0.312669	-0.24265	0.0698547	-0.698186	-0.253116	-0.357982	-0.499077	-0.131596	-0.452112	0.394886	0.101238	-0.707391
	0.9	0.25466	0.54537	0.350675	-0.519797	0.0683207	-0.876674	0.0761575	1.00958	-0.57778	-0.364917	-0.267202	0.333058	-0.65424	-0.185206	-0.346295	-0.571425	-0.0873706	-0.539529	0.52121	0.0996882	-0.546233
	1	0.177173	0.019889	0.416094	0.353475	0.0279879	-0.64585	0.115967	-0.126809	-0.469783	-0.00526705	-0.227096	0.35157	-0.657445	-0.202608	-0.425996	-0.619327	-0.053424	-0.424633	-0.128511	0.0363522	-0.393421
	1.1	0.00714151	0.465605	1.2473	-0.316859	0.373828	-0.146323	0.257142	0.427763	-0.470894	-0.318478	-0.136895	0.327355	-0.669175	-0.299341	-0.479229	-0.530467	-0.365691	-0.462604	0.742731	-0.149658	-0.254973
	1.2	0.0696312	0.776405	0.788159	0.0217751	-0.590765	-0.749718	0.87923	-0.222809	-0.191447	-0.673502	0.0497797	0.333565	-0.716352	-0.277047	-0.505788	-0.40326	-0.203915	-0.514536	-0.418765	0.00628525	-0.186129
	1.3	0.394938	1.06131	0.109784	-0.500633	-0.0514985	-0.645449	0.157319	0.0753407	0.108517	-0.531224	0.137543	0.179006	-0.705776	-0.389698	-0.484543	-0.325682	-0.352866	-0.330508	0.416382	-0.393927	-0.0980585
	1.4	0.195832	1.08912	1.35951	-0.204679	0.0499626	-0.632244	1.05152	0.130818	-0.456059	-0.311023	0.353888	0.248857	-0.770626	-0.269347	-0.565237	-0.0947633	-0.337685	-0.429819	-0.0267101	-0.202833	-0.0915774
	1.5	-0.298585	1.10576	0.757948	0.152185	-0.313915	-0.728281	0.371686	0.146042	-0.648569	-0.380258	0.493803	0.143312	-0.844907	-0.371444	-0.473284	0.0822254	-0.35272	-0.476299	0.216582	-0.0676136	-0.114309
	1.6	-0.0199538	0.795446	0.149433	-0.464171	-0.565129	-0.796489	1.01712	0.0299527	-0.63985	-0.635243	0.607713	-0.0620432	-0.80514	-0.447906	-0.442278	0.2365	-0.379604	-0.606512	0.0799196	0.00689891	-0.361943
	1.7	0.409461	0.414476	0.962988	-0.171591	-0.242187	-0.421094	0.374856	-0.0499944	-0.241749	-0.676496	0.641513	-0.0427674	-0.752331	-0.260268	-0.524636	0.384878	-0.48764	-0.659557	0.00540996	0.219591	-0.432605
	1.8	-0.00152724	-0.17132	1.07053	-0.472556	-0.0265645	-0.735798	0.487568	0.336902	-0.343086	-0.850128	0.64646	-0.0474057	-0.681033	-0.160303	-0.632464	0.325829	-0.531458	-0.841737	-0.366229	0.116006	-0.648005
	1.9	-0.112235	1.38659	0.202879	-0.651871	0.0103426	-1.25462	0.58987	0.0670854	-0.713531	-0.42525	0.677996	-0.0968619	-0.566075	-0.112853	-0.395992	0.220101	-0.586351	-0.800601	-0.039415	0.267057	-0.459311
	2	0.290171	0.960185	0.265124	-0.652497	0.194471	-0.975903	0.83843	0.491734	-1.30803	-0.0264853	0.655463	-0.0923738	-0.213041	-0.163842	-0.375551	0.167094	-0.473519	-1.03729	0.0241162	-0.0158853	-0.401153
	2.1	-0.141338	0.900606	0.949142	-0.771586	0.162101	-0.782054	0.609675	0.287892	-0.530451	-0.190204	0.747756	-0.0580134	0.0689822	-0.0167694	-0.269049	0.070562	-0.686141	-1.03086	-0.127458	0.309667	-0.0809872
	2.2	0.185321	0.46924	0.489267	-0.48149	0.411385	-0.861152	0.0835467	0.0845637	-0.782333	-0.574323	0.708572	0.0399228	0.300551	-0.00322727	-0.238456	0.00636516	-0.574378	-1.05796	-0.169113	0.0429607	-0.111268
	2.3	0.297319	1.24482	0.075639	-0.0504648	0.546013	-0.994473	0.501107	-0.111614	-0.149952	-0.220645	0.81075	0.0300998	0.45877	0.0741587	-0.360189	-0.0594859	-0.405896	-1.08806	0.205684	-0.183416	0.0731209
	2.4	0.469725	1.15984	-0.542258	-0.753271	0.648464	-1.44574	-0.056838	0.095633	-0.618267	-0.303546	0.878535	0.134358	0.590316	-0.0154869	-0.340128	-0.0309218	-0.712549	-1.12741	0.433094	-0.0371737	0.0420322
	2.5	0.906643	0.459805	0.0043181	-1.17178	0.419341	-1.06013	0.199166	-0.503092	-0.736718	-0.261757	0.934788	0.099885	0.71916	-0.192916	-0.446583	-0.0902039	-0.719066	-1.27869	0.2881	-0.112065	-0.00828718
	2.6	0.932948	0.760804	0.399277	-0.408389	0.527689	-0.772633	0.326417	-0.313276	-0.624542	-0.0718518	1.05152	0.103237	0.690777	-0.149758	-0.608495	-0.0636858	-0.823213	-1.17088	0.039757	-0.256837	0.0992874
	2.7	0.642804	0.64881	0.26502	-0.519386	0.640054	-0.978895	0.167601	0.519557	-0.722719	-0.569048	1.07443	0.338765	0.640194	-0.22188	-0.586251	-0.000287935	-0.81192	-1.26669	0.356814	-0.176439	-0.0453572
	2.8	1.37828	0.310298	0.291783	-0.317146	0.867501	-0.793049	0.349154	-0.187497	-0.703819	-0.401063	1.1505	0.178369	0.464398	-0.245186	-0.513	-0.0295943	-0.912885	-1.37007	-0.152981	-0.276484	-0.131967
	2.9	1.26748	0.723473	-0.181946	-0.896244	0.853345	-1.19009	0.521835	0.188383	-0.529192	-0.450584	1.15066	0.18778	0.360347	-0.256768	-0.642173	-0.0710629	-0.93271	-1.43675	-0.198846	-0.30079	-0.19361
	3	1.48429	0.877205	1.05779	-0.708861	0.436225	-0.699703	0.105695	0.0990751	-0.827057	-0.452258	1.14935	0.450525	0.267473	-0.253721	-0.810457	-0.192129	-0.891772	-1.48848	-0.0895199	-0.504839	-0.274011
	3.1	0.998313	1.03056	0.7128	-0.980592	0.769007	-1.03128	-0.123966	-0.0114827	-0.421124	-0.498419	1.18861	0.501321	0.1659	-0.290089	-0.814055	-0.218994	-0.953287	-1.50757	-0.133723	-0.549732	-0.324682
	3.2	1.2253	0.282921	0.577678	-0.35107	0.244323	-0.3819	0.324241	-0.171306	-0.458431	-0.594617	1.22866	0.555504	0.112504	-0.360093	-0.84894	-0.227564	-1.03284	-1.53729	0.117507	-0.647748	-0.365453
	3.3	1.35302	0.683945	0.372022	-0.338589	0.535368	-0.377667	-0.248596	0.243387	-0.239768	-0.577851	1.22591	0.626658	-0.00783646	-0.348713	-0.860155	-0.217432	-0.939266	-1.4612	0.316867	-0.514372	-0.508709
	3.4	0.676492	0.283908	0.445008	-0.998162	0.454961	-0.820326	-0.181037	-0.439725	-0.417562	-0.73217	1.2806	0.544529	-0.0941999	-0.36697	-0.671962	-0.191058	-1.16398	-1.35856	0.18133	-0.695984	-0.435723
	3.5	1.02947	0.631906	0.459449	-0.855348	0.513888	-0.82467	0.178066	-0.425306	-0.495326	-0.584039	1.22868	0.624897	-0.260182	-0.401733	-0.832679	-0.140901	-1.19747	-1.21702	0.308398	-0.683721	-0.409518
	3.6	1.0884	1.03263	0.62445	-0.524871	0.226119	-0.625289	-0.239032	-0.183902	-0.352243	-0.732803	1.24207	0.648821	-0.404989	-0.387028	-0.753119	-0.00613811	-1.01791	-1.25439	0.689833	-0.641379	-0.361958
	3.7	1.73637	1.04864	0.45586	-1.22454	0.362459	-0.27502	-0.469243	-0.755086	-0.773086	-0.676675	1.25026	0.661943	-0.486311	-0.571979	-0.695348	0.113575	-1.31046	-1.1007	0.112952	-0.732007	-0.302457
	3.8	1.28048	0.836588	1.0337	-0.424562	0.199948	-0.259396	-0.283142	-0.310246	-0.277436	-0.530537	1.24098	0.612213	-0.35584	-0.547274	-0.679441	0.248296	-1.36816	-1.0746	0.546431	-0.701173	-0.250152
	3.9	1.23497	1.63774	1.0507	-0.612038	0.178652	-0.0269424	0.0156457	-0.048935	-0.282799	-0.806419	1.1258	0.551348	-0.287274	-0.577831	-0.60179	0.458389	-1.32953	-0.633568	0.458952	-0.739055	-0.441941
	4	1.56843	1.4971	0.456168	-1.19399	-0.0198797	-0.661441	0.594282	0.611538	0.161559	-0.513538	1.12042	0.453945	-0.304322	-0.42689	-0.656733	0.624443	-1.32968	-0.595022	-0.355465	-0.821089	-0.489136
	4.1	1.51851	0.541395	1.16366	-0.898912	-0.145117	-0.393335	0.256437	-0.855138	-0.790833	-0.0360507	1.19648	0.53259	-0.326986	-0.515901	-0.678418	0.684777	-1.21784	-0.278869	-0.195598	-0.626732	-0.668479
	4.2	1.57624	0.712724	1.01346	-0.580486	-0.180554	-0.138522	0.825138	0.193727	-0.096197	-0.42236	1.20078	0.443181	-0.287686	-0.585802	-0.718727	0.643407	-1.13782	-0.386512	-0.448135	-1.03194	-0.667114
	4.3	1.10768	0.764243	0.733033	-0.494236	-0.0832226	0.303145	0.832985	0.129293	0.229627	-0.432344	1.21639	0.276293	-0.116481	-0.646629	-0.833545	0.740932	-1.2384	-0.271067	-0.203363	-0.859211	-0.800568
	4.4	1.41255	0.0161767	1.25489	-0.936092	-0.301962	-0.745937	0.888071	-0.206514	-0.18814	-0.196862	1.21923	0.14288	0.10392	-0.430683	-0.779168	0.732459	-1.23727	-0.231375	0.231366	-0.864484	-0.798792
	4.5	1.29179	1.00898	0.839982	-0.669027	-0.432564	-0.53524	1.24772	-0.245752	-0.0533531	-0.042321	1.17215	-0.11323	0.254291	-0.481776	-0.772919	0.769151	-0.957674	-0.518244	0.282364	-0.87534	-0.905146
	4.6	0.468259	0.380184	1.81254	-0.679352	-0.463733	-0.322355	1.58363	-0.165787	0.439522	-0.193683	1.10915	-0.0961378	0.490591	-0.318683	-0.615563	0.642591	-1.13549	-0.283672	0.331857	-0.918862	-1.03408
	4.7	0.483636	0.548154	0.448496	-0.836573	-0.341134	-0.668576	1.39679	0.10205	-0.243902	-0.248751	1.09894	-0.307506	0.725518	-0.280717	-0.696326	0.544303	-1.17821	-0.308218	0.0207967	-0.881281	-1.08463
	4.8	0.49689	0.660619	1.1561	-0.804721	0.289845	-0.15123	1.52325	0.150433	0.366757	-0.400883	1.03864	-0.158622	0.812121	-0.0587375	-0.650958	0.444641	-1.00618	-0.0762499	0.394153	-0.674887	-1.12535
	4.9	0.528146	-0.0175096	0.997157	-0.638476	-0.38087	-0.291077	1.17471	-0.135356	-0.0396716	0.0541726	0.996073	-0.405889	0.892447	0.236696	-0.630188	0.284143	-1.12055	-0.0558568	0.72281	-0.802557	-1.01393
	5	0.412566	0.492513	1.44548	-0.555495	-0.152435	-0.0438672	1.48533	-0.572456	0.516298	-0.269176	0.883157	-0.258801	0.765728	0.453053	-0.755739	0.23932	-1.18287	0.0110232	0.726452	-0.468289	-1.02745
	5.1	1.07253	0.489364	1.2338	-0.257339	-0.524513	0.0311685	1.01652	-0.697529	0.127126	-0.312143	0.880197	-0.0640482	0.726033	0.777793	-0.698468	0.205993	-1.16158	0.0752379	1.31679	-0.381344	-1.03836
	5.2	1.02931	0.113765	0.95784	0.0294829	-0.331377	-0.47754	1.25566	-0.608253	0.693764	-0.138151	0.872144	0.0126577	0.827368	0.964414	-0.394066	0.253645	-1.18779	-0.0111107	0.654468	0.0888461	-1.23064
	5.3	0.674035	0.246827	0.624937	-0.443548	-0.812681	-0.0789485	1.92413	0.493521	-0.0155643	-0.0500992	0.952674	-0.125472	0.90261	1.23229	-0.651719	0.303226	-1.08592	0.0462689	0.902317	0.112214	-1.26009
	5.4	0.850795	0.326814	1.7443	-0.540013	-0.675574	-0.369189	1.3527	-0.267282	0.348671	-0.0516531	0.968763	-0.0982098	0.952123	1.47246	-0.540659	0.4351	-1.24698	0.0908879	0.655284	0.0313586	-1.21212
	5.5	1.16355	0.228275	0.967285	0.0951095	-0.650274	-0.00719929	1.87098	0.0542687	-0.323789	0.0663459	1.0136	-0.315422	0.95531	1.58459	-0.525537	0.448919	-1.06106	0.0248061	0.448353	-0.0900394	-1.27277
	5.6	1.21224	0.317619	1.19085	-0.146291	-0.473096	-0.727575	1.80812	-0.509037	0.807859	-0.250577	1.08169	-0.119569	1.01817	1.89821	-0.43573	0.600642	-1.23019	-0.0760518	0.544194	0.00964402	-1.39553
	5.7	0.99033	0.88886	1.74223	-0.0873363	-0.693931	-0.397364	1.89947	-0.577733	0.211781	0.0240669	1.06346	-0.26514	1.02546	2.02692	-0.440213	0.720769	-1.18133	-0.231763	0.848018	-0.163812	-1.30922
	5.8	1.16639	0.139829	0.906476	0.252129	-0.683159	0.134157	1.53591	-0.322319	0.893065	0.293479	1.04948	-0.218023	0.924781	2.05907	-0.435563	0.727037	-1.10814	-0.0516899	0.215298	-0.162441	-1.33336
	5.9	0.829911	0.617729	0.853713	0.323415	-0.80431	-0.49448	1.69069	-0.458514	0.470169	-0.172101	1.01247	-0.290837	0.889948	2.10077	-0.43598	0.800869	-1.18901	0.2451	0.835654	-0.294119	-1.27877
	6	1.16239	-0.121871	0.311952	0.196569	-0.640566	-0.585666	1.78563	-0.122982	0.146551	-0.35532	0.88866	-0.503415	0.874689	2.14497	-0.553591	0.746453	-1.08901	0.0804171	0.739037	-0.109037	-1.30246
	6.1	1.10046	0.47452	1.59587	0.383452	-0.635502	-1.04135	1.98866	-0.448331	0.733105	-0.288313	0.880095	-0.41978	0.781514	2.18743	-0.592652	0.647535	-1.15329	-0.00414492	0.703718	-0.142693	-1.32729
	6.2	1.30892	-0.0335256	0.962992	0.536504	-0.760298	-0.775368	1.71827	-0.618817	0.728602	-0.231445	0.805052	-0.51152	0.701128	2.34115	-0.598964	0.706482	-1.12961	-0.0328339	1.75326	-0.209039	-1.2754
	6.3	1.44389	0.304134	1.17342	0.205311	-0.622528	-0.681361	1.5584	-0.517727	0.276965	-0.452682	0.760407	-0.666081	0.526566	2.47904	-0.67733	0.567677	-1.20904	-0.230524	1.26091	-0.137311	-1.25305
	6.4	1.10823	-0.0798741	0.270127	0.383506	-0.572389	-0.324687	1.62286	-0.429913	0.56582	-0.389934	0.738534	-0.633316	0.451849	2.41312	-0.723526	0.58452	-1.18127	-0.188411	1.77198	-0.192972	-1.23055
	6.5	1.17585	-0.33082	0.805647	0.52634	-1.37632	0.104807	2.09449	0.153478	0.353491	-0.468791	0.674271	-0.688785	0.360617	2.2932	-0.601242	0.547508	-1.08519	0.0407388	1.23577	-0.348229	-1.16813
	6.6	1.42791	-0.076005	1.22445	0.390912	-0.870685	-1.08044	1.91454	-0.642587	0.152075	-0.478846	0.658063	-0.751911	0.238199	2.4869	-0.339399	0.687256	-0.751577	-0.146373	1.41026	-0.370805	-0.949676
	6.7	0.987238	-0.264844	2.29994	0.350694	-0.90275	-0.191778	2.10103	-0.605391	0.444538	-0.387657	0.694816	-0.727968	0.1076	2.51027	-0.317234	0.571901	-0.619381	-0.0593658	1.66601	-0.395799	-0.907139
	6.8	0.939777	-0.294542	1.00905	0.604359	-0.913512	-0.242164	1.72838	-0.824606	0.491948	-0.781371	0.681242	-0.753701	0.105575	2.50614	-0.314923	0.473116	-0.44124	0.0366658	1.04957	-0.477353	-0.720193
	6.9	0.73109	-0.410148	1.04758	1.03763	-0.935834	-0.437732	2.04105	-0.365571	0.694915	0.065665	0.646619	-0.64817	0.128878	2.4872	-0.314877	0.336437	-0.374316	-0.0523546	0.92888	-0.579442	-0.653416
	7	0.874862	0.635464	1.0012	0.995549	-0.726876	-0.832013	2.75365	-0.459424	0.253962	-0.488487	0.650087	-0.771565	0.258243	2.48901	-0.00221035	0.221614	-0.454065	0.0725153	1.36382	-0.327668	-0.560107
	7.1	0.69338	0.305844	0.936592	1.2357	-0.229013	-0.48325	2.33388	-0.228697	0.358348	-0.494707	0.756234	-0.746017	0.494676	2.31181	0.332107	0.244356	-0.458364	0.112372	1.05639	-0.452444	-0.450552
	7.2	0.801416	0.41934	1.12929	0.363232	-0.732913	0.111636	2.15091	-0.301824	0.271491	-0.33483	0.853041	-0.750693	0.793508	2.30277	0.424263	0.432275	-0.722724	0.211451	1.79933	-0.324648	-0.293964
	7.3	0.827092	0.191232	0.749544	0.306046	-0.536497	-0.276537	1.88003	-0.422991	0.387509	-0.746661	0.771303	-0.600208	1.03643	2.17007	0.49217	0.527955	-0.725627	0.0927783	1.86211	-0.297981	-0.267481
	7.4	0.767998	0.609582	1.50062	1.02383	-0.715459	-0.60208	2.62418	-0.49831	0.813663	-0.596558	0.736602	-0.363547	1.16128	2.35301	0.220724	0.63841	-0.946797	-0.0205678	1.48931	-0.158204	-0.200272
	7.5	0.687483	-0.332728	0.540779	1.02562	-0.798445	-0.326144	2.13974	-0.120446	0.961853	-0.172339	0.659679	-0.100938	1.12277	2.31248	0.382677	0.669673	-0.744996	-0.0887274	1.80452	-0.120227	-0.263388
	7.6	0.815532	-0.426496	0.323181	1.28856	-0.890658	-0.0591851	2.6288	-0.477898	0.965965	-0.329702	0.61498	0.0704777	1.06048	2.29994	0.14666	0.694078	-0.855109	-0.225393	1.87979	-0.0363405	-0.179192
	7.7	0.684991	0.61914	0.871393	0.888068	-1.09654	0.0502993	2.38545	-0.480584	0.585743	-0.295517	0.451259	0.363134	1.05397	2.03966	0.192866	0.635621	-0.621459	-0.207374	1.63493	-0.0591981	-0.293993
	7.8	0.495636	-0.369431	0.60299	0.928792	-0.356947	-0.432462	2.57376	0.314508	0.788241	-0.306604	0.487084	0.581181	0.937662	2.07903	0.0544112	0.523597	-0.794863	-0.0930434	1.74441	0.228545	-0.394257
	7.9	0.286748	-0.596378	0.885863	0.91032	-0.903349	0.319624	2.04569	-0.551551	0.404838	0.197658	0.447197	0.602943	0.866467	1.96452	-0.0675963	0.421412	-0.618386	-0.0182136	1.80992	0.527242	-0.372723
	8	0.301208	0.471153	0.717101	1.29455	-0.486032	-0.342036	2.36953	-0.375098	0.750919	-0.00397386	0.462161	0.561163	0.761552	1.91414	-0.0412771	0.291622	-0.799916	0.174609	2.46051	0.319404	-0.58853
	8.1	0.460233	-0.109309	0.251949	1.06332	-0.808566	-0.348334	2.30263	-0.769789	1.23888	0.404627	0.455301	0.674184	0.632401	1.85078	-0.272349	0.260848	-0.736378	0.240579	2.24245	0.535729	-0.345154
	8.2	0.277613	-0.000403975	0.39987	1.03336	-0.990407	-0.337537	2.46748	-0.619629	0.455071	0.583389	0.384173	0.859257	0.589807	1.68848	-0.14722	0.275314	-1.03843	0.244943	3.1097	0.822874	-0.472123
	8.3	0.327616	-0.163878	0.928782	1.19809	-0.986341	-0.37986	2.59932	-0.64345	0.84597	0.501415	0.389958	1.24201	0.373228	1.64333	-0.131276	0.359191	-1.12032	0.284152	2.72874	1.09828	-0.230909
	8.4	0.37128	-0.247485	0.90719	1.00092	-0.971315	-0.106639	2.7245	0.0607616	1.13734	0.882951	0.397403	1.4875	0.415074	1.51013	-0.13495	0.416538	-0.969903	0.314127	2.86509	1.44409	-0.179368
	8.5	0.68221	-0.031604	0.0593268	0.618427	-1.06799	0.204808	3.22625	-0.435339	1.02275	0.511525	0.355222	1.38216	0.497793	1.5091	-0.359178	0.419274	-0.85836	0.269162	3.15716	1.49767	-0.126891
	8.6	0.674292	-0.176401	0.197724	0.424893	-0.374695	-0.136626	2.14997	-0.0516956	1.37813	0.568094	0.347218	1.51605	0.314665	1.38988	-0.279016	0.330074	-0.980064	0.372546	2.9863	1.2397	-0.429878
	8.7	1.1092	0.498155	1.13182	1.04342	-0.677025	0.0568402	2.72473	0.171611	1.25442	0.516934	0.296614	1.43706	0.273409	1.33946	-0.488321	0.319303	-0.854868	0.470399	3.43581	1.04587	-0.348945
	8.8	0.980571	-0.00784083	0.201428	0.375124	-0.813081	-0.0808738	3.31177	0.504973	0.899079	0.777561	0.316936	1.45919	0.416925	1.33009	-0.537003	0.523453	-0.654349	0.530857	2.43597	1.30946	-0.480828
	8.9	0.747164	-0.471451	1.09232	0.364766	-0.725899	0.0643464	3.50753	1.08574	0.895082	0.682373	0.315735	1.47475	0.618235	1.21105	-0.33933	0.661962	-0.462686	0.291528	2.01782	1.11378	-0.617845
	9	0.864741	0.261593	0.380859	1.39212	-0.701327	0.0436179	3.43236	0.504119	1.36447	0.896407	0.310734	1.63545	0.967607	1.07299	-0.25749	0.678375	-0.229457	0.339013	2.7679	0.912446	-0.728699
	9.1	0.705908	-0.598844	1.22739	0.878725	-0.656434	-0.464564	3.0753	1.40444	0.473273	1.02395	0.295696	1.77935	1.13443	0.989828	-0.105189	0.654535	-0.26398	0.147856	1.64373	0.970973	-0.704801
	9.2	0.740327	0.272196	0.756222	0.18943	-0.545689	0.275039	3.08325	1.31491	2.26445	0.664914	0.275793	1.66647	1.30934	1.02965	-0.0585038	0.552575	-0.246488	0.0799217	2.44803	0.894261	-0.662512
	9.3	0.366236	-0.637809	1.12064	0.868581	-0.857962	-0.0257565	3.4973	0.940577	1.13962	1.01309	0.33539	1.66735	1.51631	1.00188	0.0772017	0.457984	-0.162678	-0.0193071	1.60988	1.01527	-0.504418
	9.4	0.16514	-0.298634	0.526339	0.667201	-0.597364	-0.271449	3.29933	1.74915	1.86433	0.946481	0.344752	1.45198	1.53751	0.866702	0.0113849	0.399926	-0.438282	-0.0473083	2.48497	0.933334	-0.467169
	9.5	0.369662	-0.540901	0.578954	0.497343	-1.03475	-0.415503	3.21623	1.92269	1.11553	1.16965	0.350945	1.5441	1.48692	0.877284	-0.130241	0.382312	-0.21144	-0.0876102	2.38543	0.972889	-0.449756
	9.6	0.569833	-0.35282	0.612055	0.513968	-0.680318	-0.0998759	2.98638	2.22039	1.25082	0.940384	0.373821	1.43163	1.4082	0.710288	-0.17137	0.425595	-0.467876	0.115384	2.42748	0.970698	-0.39456
	9.7	0.237899	0.213947	0.162019	0.295093	-1.04977	-0.0363242	2.79119	1.13275	1.51511	1.07778	0.388578	1.10743	1.28281	0.632733	-0.116846	0.420382	-0.622821	-0.00398474	2.1404	0.970584	-0.288574
	9.8	0.615221	-0.572183	0.960638	0.76443	-0.392839	0.35503	3.02073	1.51965	1.42101	1.2722	0.386855	1.01639	1.15936	0.639235	-0.142479	0.46448	-0.608317	0.352623	2.3528	0.923541	-0.343461
	9.9	1.06807	0.16214	0.832844	0.337965	-0.906002	-0.0399132	3.5528	1.4959	1.21244	1.66985	0.421319	1.03375	0.993897	0.464304	-0.287193	0.457762	-0.724165	0.507984	1.65929	0.833674	-0.244832
	10	0.607845	-0.125154	0.474919	0.477516	-0.62235	0.265868	3.66112	1.43806	1.07881	1.582	0.344534	0.860944	0.891839	0.564621	-0.298451	0.572101	-0.759998	0.285205	1.97372	1.04004	-0.313569
	10.1	0.590297	-0.618504	0.856975	0.61815	-0.57115	0.290627	3.62321	1.09276	2.09155	1.54026	0.337862	1.03648	0.770526	0.435433	-0.307707	0.688132	-0.78261	0.291631	1.62345	0.736452	-0.393095
	10.2	0.601637	-0.107274	1.10301	-0.17271	-0.572671	0.231594	3.64581	2.73056	1.55692	1.2802	0.312543	1.02635	0.566286	0.340248	-0.335283	0.760952	-0.84448	0.257362	1.72502	0.594066	-0.470216
	10.3	1.07431	-0.63751	0.562783	0.403373	-0.701388	-0.393954	3.30929	1.60414	1.20149	1.25777	0.30157	0.877122	0.535593	0.382109	-0.425156	0.710026	-1.04229	0.1942	1.93506	0.56617	-0.62294
	10.4	0.54194	-0.801791	0.16725	0.250985	-0.704142	0.535921	3.44708	0.869122	1.44385	1.59093	0.222575	0.883311	0.708642	0.335852	-0.408803	0.63867	-0.9768	0.153471	1.61225	0.506257	-0.750831
	10.5	0.603082	-0.514555	1.18466	0.0525553	-0.766283	0.0967732	3.40067	1.90404	1.79096	1.15349	0.202025	0.792741	0.980253	0.155296	-0.325325	0.682616	-1.09856	-0.00534324	1.37686	0.421827	-0.794514
	10.6	0.608835	-0.904137	0.475385	0.334175	-1.06243	0.682665	2.96034	1.45737	1.11256	0.955951	0.0885383	0.862886	1.0464	0.143307	-0.293113	0.785505	-0.706943	0.0880941	1.74966	0.307603	-0.820205
	10.7	-0.0476473	0.200649	0.331952	0.413346	-0.648759	0.460766	2.8404	1.89516	1.38561	1.32988	0.0513213	0.878203	1.22026	0.106773	-0.387585	0.90933	-0.93127	0.237945	1.2615	0.203945	-0.859334
	10.8	-0.0320692	-0.746292	0.288154	0.6541	-0.944934	0.950419	2.52941	2.10509	1.26127	0.971063	-0.0086741	0.754794	1.43484	0.0448641	-0.420745	0.72886	-0.677935	0.370541	1.64916	0.13436	-0.638354
	10.9	-0.0907751	0.117091	-0.171855	0.469315	-0.980905	1.38043	2.95633	2.26719	0.629623	1.00478	-0.0632602	0.667179	1.56891	0.0273717	-0.536372	0.58641	-0.791033	0.456638	1.61263	0.0993669	-0.694034
	11	-0.37836	-0.576089	0.388646	0.601162	-0.858984	1.78644	2.57013	1.48368	1.90041	1.03274	-0.105673	0.525959	1.46938	-0.0321261	-0.553461	0.463293	-0.851068	0.499326	1.87813	0.215278	-0.522283
	11.1	-0.261425	-0.0855131	0.343708	0.377803	-1.44714	2.38627	2.91089	1.70735	1.29278	1.26961	-0.153434	0.414829	1.34565	0.0363698	-0.500522	0.330377	-1.05399	0.481509	1.67917	0.362433	-0.753555
	11.2	-0.476885	0.460712	-0.0239929	0.16314	-0.897037	2.15856	2.3469	2.01053	1.07703	0.931071	-0.157234	0.38779	1.15088	-0.0201892	-0.607341	0.351684	-0.859119	0.596816	1.54133	0.364816	-0.477426
	11.3	-0.372714	0.0648861	0.60686	0.143063	-1.19229	3.0128	2.78891	1.19718	1.22284	0.779196	-0.18074	0.363586	1.06486	-0.0716752	-0.703651	0.415932	-1.10088	0.560229	1.61073	0.315449	-0.541443
	11.4	-0.00676531	0.0107638	0.254086	0.775139	-0.490973	3.10438	2.04228	1.94228	1.33116	1.37423	-0.142819	0.290559	1.09205	-0.222134	-0.765653	0.744289	-1.14398	0.653544	1.57336	0.302282	-0.58466
	11.5	-0.576639	0.0159787	1.26326	-0.212275	-0.818454	3.09671	2.59077	1.74199	1.47531	1.04001	-0.126414	0.019576	1.12658	-0.0576761	-0.775236	0.888246	-1.18927	0.681748	1.45249	0.0117823	-0.49486
	11.6	-0.757941	-0.535378	0.0180712	0.0502611	-0.688546	3.25454	2.68015	1.21381	2.11662	1.12188	-0.0253044	0.179542	1.03606	-0.203234	-0.724791	1.1525	-1.02551	0.72292	1.65003	0.293258	-0.599583
	11.7	-0.442632	0.262913	0.985689	-0.216188	-0.886117	3.24469	3.04789	2.81715	1.23242	0.830577	0.00556645	0.0445131	1.05653	-0.284959	-0.876348	1.24729	-1.04665	0.733587	1.60298	0.094965	-0.557154
	11.8	-0.544592	-0.0926703	0.911595	0.268205	-0.532547	3.7578	3.35733	2.45758	0.897834	1.73452	0.144585	0.295903	1.04219	-0.240027	-0.72205	1.28211	-0.901927	0.788813	1.4327	-0.108158	-0.783933
	11.9	-0.296276	0.139253	0.224056	0.192848	-0.341427	3.65674	3.48171	2.17841	1.34455	1.15549	0.172618	0.289238	1.01175	-0.256811	-0.516754	1.14255	-0.924388	0.555818	1.20737	0.0813537	-0.688073
	12	-0.391413	-0.463335	0.540294	-0.1681	-0.285994	3.47609	3.0178	2.58954	1.10793	1.02931	0.223691	0.531698	1.00174	-0.0378538	-0.409105	0.952725	-0.62962	0.321176	1.38999	-0.208974	-0.684074
	12.1	-0.648214	0.118896	0.446623	0.683418	-0.568575	3.76864	2.8197	2.46511	0.94165	0.72304	0.258813	0.750396	0.95414	-0.0667782	-0.383352	0.825741	-0.629091	0.323788	1.00114	-0.133406	-0.835791
	12.2	-0.454098	-0.373884	0.834584	0.407176	-0.423409	3.74107	2.86937	2.89684	0.860645	0.869271	0.307138	0.838041	0.83906	0.0594894	-0.395228	0.620721	-0.363544	0.087668	0.657563	-0.239951	-0.657466
	12.3	-0.362577	-0.74979	0.891001	0.535854	-0.269853	2.97798	2.50968	2.21127	1.01085	1.43199	0.390495	1.10589	0.739831	0.0227848	-0.361841	0.501762	-0.258833	0.24731	0.902825	-0.19568	-0.856204
	12.4	-0.0740591	-0.210906	1.52328	0.491127	-0.453605	3.45799	2.37326	2.11885	0.979726	0.819944	0.507238	1.1583	0.653869	0.0289864	-0.316735	0.306664	-0.0284285	0.240228	0.95457	-0.248371	-0.674159
	12.5	-0.176877	-0.593919	0.617984	0.0263915	-0.458765	4.02052	2.63232	2.83847	0.120111	1.23266	0.601937	1.31614	0.67801	0.05	-0.314679	0.16513	0.161622	0.262196	1.05596	-0.401753	-0.887545
	12.6	-0.00400555	-0.290925	1.98778	0.08016	-0.647354	3.36747	3.08576	1.51898	0.877463	0.574645	0.787424	1.20918	0.695208	-0.0415096	-0.319598	0.0670187	0.184276	0.235246	0.920159	-0.318498	-0.929465
	12.7	-0.0346004	-0.627467	1.70337	0.0688335	-0.211055	3.87507	2.97628	3.24475	0.878918	0.879442	0.723347	1.16573	0.722593	-0.132503	-0.286832	0.0439485	0.160288	0.518577	1.0829	-0.111608	-0.931923
	12.8	0.125807	0.0387964	1.82107	0.253288	-0.0959914	4.61735	3.03912	1.9472	0.147161	1.19842	0.833452	1.14677	0.824947	-0.097683	-0.290974	0.118328	0.213582	0.463538	0.486828	-0.0551226	-0.766347
	12.9	-0.316522	-0.00672396	1.01827	-0.0064608	-0.118678	4.49224	2.99976	2.4651	1.11325	0.577167	0.795475	1.06991	0.95798	-0.121328	-0.202408	0.226444	-0.0247509	0.56277	1.177	0.133164	-0.792872
	13	-0.103444	0.39786	1.70059	0.214178	-0.0552174	4.98433	2.33718	3.40215	0.707517	1.10734	0.899204	1.02503	0.984789	-0.277023	-0.332441	0.340372	0.158159	0.588334	0.563283	0.429646	-0.837883
	13.1	-0.328161	-0.573393	2.04742	0.203294	-0.201683	4.83063	3.07214	1.94973	0.778156	0.834745	1.02971	0.679167	1.04788	-0.373249	-0.426497	0.367251	0.0683195	0.463651	1.03619	0.526721	-0.822809
	13.2	-0.0484452	0.10011	1.66824	0.0283937	-0.337545	4.74469	2.18605	2.70754	1.15976	0.616699	1.00908	0.829007	1.19791	-0.333687	-0.184524	0.385435	0.00274781	0.618488	0.236832	0.383557	-0.61263
	13.3	-0.36525	-0.324598	1.45125	-0.0359378	-0.458778	4.88911	2.31483	2.07584	0.476722	0.796766	1.04478	0.715162	1.35598	-0.258852	-0.250544	0.569009	0.175687	0.528293	0.741655	0.321262	-0.759766
	13.4	-0.024357	0.177524	2.15647	0.0963769	-0.0939119	4.39769	2.1554	2.89509	0.541101	0.510324	1.08242	0.696069	1.43442	-0.367422	-0.334936	0.550853	0.0188127	0.541772	0.713306	0.193903	-0.768232
	13.5	0.352566	0.329172	1.78431	-0.156022	-0.508662	4.20809	2.1144	1.76803	0.227042	0.80331	1.06489	0.84048	1.44607	-0.333875	-0.281413	0.56145	0.143662	0.553005	1.07859	0.366415	-0.960904
	13.6	0.228871	-0.333039	2.28323	0.634979	0.556753	4.71769	2.01608	2.43615	0.754614	1.102	1.01475	1.04514	1.52923	-0.372088	-0.0675242	0.532043	-0.23143	0.486795	1.72669	0.279102	-0.938313
	13.7	0.386631	-0.637865	1.85898	0.323199	-0.166082	4.90365	2.57612	1.70257	0.388418	0.466432	1.00342	1.14936	1.49145	-0.327964	-0.0963474	0.615488	-0.0820622	0.313689	1.25971	0.415681	-0.928399
	13.8	0.76478	0.50015	2.67524	-0.241353	-0.19845	4.63206	2.16698	2.64871	0.315552	1.00443	0.969859	1.17554	1.40877	-0.442045	-0.104162	0.64723	-0.424747	0.213466	1.19193	0.330198	-1.01754
	13.9	0.287421	0.0583219	1.4055	0.494195	0.00985503	3.66911	2.5751	3.20413	0.458098	0.21441	0.992999	1.60695	1.29475	-0.309671	0.00238608	0.821135	-0.63833	0.0981527	1.38532	0.345529	-0.961834
	14	0.157398	0.780901	1.81227	-0.288289	0.210841	4.2068	2.37995	2.63552	0.163913	0.912458	0.970645	1.65908	1.1312	-0.279174	-0.113781	0.868497	-0.554174	0.0130929	1.39455	0.307036	-1.03087
	14.1	0.436413	0.306521	2.01389	0.0358723	0.0892149	4.2353	1.99252	2.54554	0.405766	0.933465	0.979254	1.76573	0.95608	-0.151121	-0.0767408	0.870761	-0.43203	0.114255	1.33386	0.111202	-0.894623
	14.2	0.391448	0.00677079	2.03972	0.195719	-0.330522	4.0343	2.05216	3.3378	0.195376	0.28593	0.909124	1.73449	0.707067	-0.0697762	-0.0028169	0.74587	-0.318347	-0.0169699	0.884102	0.0769808	-0.898022
	14.3	0.452991	0.172485	1.93638	-0.407487	-0.0605326	4.15146	1.71346	2.14667	-0.0103735	1.09815	0.825053	1.45463	0.462102	-0.106013	0.31157	0.790219	-0.447663	0.0370819	0.713518	0.0417971	-0.931445
	14.4	0.598373	0.405187	2.35099	0.167724	-0.351901	3.90356	2.03859	2.58387	-0.0891696	0.386918	0.855276	1.32598	0.292396	0.0335953	0.198036	0.659885	-0.781511	0.0759131	0.79232	-0.117068	-1.01366
	14.5	0.477156	0.991002	2.93291	-0.450182	-0.420495	3.8129	1.82563	2.72546	0.538963	0.552925	0.85879	1.30119	0.239546	0.0946695	0.45194	0.582758	-0.439581	0.105156	0.713905	0.0646358	-0.943875
	14.6	0.778975	0.261877	1.92458	-0.463156	-0.400717	3.24434	1.67864	2.63791	0.511152	0.437366	0.786514	1.10338	0.0634278	0.0732764	0.289485	0.610339	-0.405691	0.00436995	0.89001	-0.236387	-0.892133
	14.7	0.470296	1.11875	2.78415	-0.561613	-0.151323	4.08956	1.94949	1.18479	0.69127	0.622256	0.76713	1.10598	-0.0984312	0.144102	0.138426	0.53482	-0.243124	0.151938	1.02472	-0.103929	-0.904748
	14.8	0.388012	0.583385	1.50114	-0.0636302	-0.211708	3.66189	1.53543	2.28459	0.556182	0.613555	0.728951	1.1261	-0.134143	0.284656	0.0369908	0.57252	-0.190946	0.0109458	1.43375	-0.0726677	-0.975067
	14.9	0.144885	0.278282	1.97268	-0.338279	-0.246604	3.57934	1.9854	2.27516	0.100132	0.359723	0.664919	0.960083	-0.150467	0.181136	0.176673	0.587209	-0.201802	-0.0296767	1.45631	-0.303514	-1.04062
	15	0.362953	0.631478	1.48498	-0.0593094	-0.0592022	4.32496	2.0033	2.46811	0.080718	0.861518	0.678808	1.17649	-0.127691	0.319998	0.0363269	0.561892	-0.467081	0.0220499	1.17267	-0.306576	-1.19573
	15.1	0.281392	-0.294486	2.70214	-0.0192105	-0.393955	4.31006	2.19759	1.8846	-0.113511	0.592879	0.586907	1.03399	-0.0945794	0.260504	-0.068517	0.631733	-0.446416	0.211165	1.34627	-0.388104	-1.11168
	15.2	-0.132721	0.766646	2.3599	-0.500243	-0.543431	4.21852	2.04879	2.8816	0.588406	0.780258	0.562723	0.950675	0.153873	0.216502	-0.312111	0.593918	-0.488641	0.215416	0.937284	-0.312337	-1.18605
	15.3	0.25426	0.564594	2.82364	0.0520662	-0.719493	4.31696	2.3033	1.49682	0.051963	0.5977	0.579919	0.881377	0.585391	0.192353	-0.194512	0.577934	-0.724983	-0.0910283	1.05154	-0.22378	-1.28266
	15.4	0.865532	1.04707	2.44582	-0.100806	-0.256635	4.11974	1.61775	2.62329	0.571558	0.860629	0.581573	0.928359	0.934515	0.263951	-0.326557	0.453475	-0.992721	0.147385	1.09135	-0.246562	-1.33663
	15.5	1.0668	0.114542	1.90877	-0.159081	-0.799387	4.26608	2.50216	2.31044	0.0521164	0.436246	0.553242	0.803921	1.25626	0.299239	-0.251486	0.385489	-0.767826	0.172359	1.08828	-0.451463	-1.35652
	15.6	1.1801	1.51291	2.9059	0.0756256	-0.431461	4.71858	1.82055	2.69725	-0.431975	1.26155	0.564767	0.773391	1.8052	0.238803	-0.359865	0.304187	-0.883987	-0.100482	0.927945	-0.397885	-1.40588
	15.7	0.702441	0.665188	1.44553	-0.008536	-0.380945	3.90548	2.42383	2.08811	0.0715541	1.17186	0.601465	0.703375	2.45123	0.310362	-0.449803	0.196481	-0.579822	-0.0676831	1.80552	-0.242802	-1.40381
	15.8	1.13662	0.857202	1.61885	-0.549433	-1.01335	4.1941	1.97154	2.1578	0.759208	1.14764	0.539173	0.816976	2.88555	0.419047	-0.52218	0.0769517	-0.766133	-0.20694	1.56804	-0.292366	-1.38874
	15.9	1.47129	0.44145	1.63792	-0.0602807	-0.39704	3.83291	1.81945	1.91294	0.994173	1.42241	0.613933	0.689157	2.99021	0.417253	-0.362339	0.0330527	-0.858987	-0.189677	1.85443	-0.372464	-1.20155
	16	1.12858	1.08023	1.84744	-0.289837	-0.462229	4.14339	1.39825	2.26223	0.632155	2.00314	0.627564	0.617908	2.93758	0.46373	-0.509734	-0.0114831	-0.821344	-0.302003	1.66102	-0.339453	-1.33428
	16.1	1.46574	0.865378	1.96224	0.624007	-0.201074	3.44376	1.78513	1.96019	0.681235	2.25684	0.609467	0.529599	2.85496	0.492462	-0.434113	0.233861	-0.571321	-0.386316	1.48242	-0.509882	-1.25139
	16.2	1.14284	0.519835	1.96311	-0.052269	-0.595677	3.63638	1.97314	2.28897	0.717722	1.86447	0.573618	0.455032	2.83341	0.479497	-0.397335	0.397015	-0.492818	-0.293332	1.43663	-0.380042	-1.17128
	16.3	1.15965	0.774321	1.64475	0.0309198	-0.645635	3.95201	2.49867	1.99371	0.518675	1.74817	0.580402	0.559802	2.87643	0.553832	-0.502375	0.664095	-0.441845	-0.270853	1.49883	-0.487242	-1.22174
	16.4	0.629993	0.509836	2.08199	0.612684	-0.827834	3.49782	2.31417	2.53768	0.147075	2.25318	0.523811	0.659027	2.7499	0.472534	-0.573989	0.796158	-0.200709	-0.207604	1.20952	-0.450874	-1.21787
	16.5	1.02153	0.752992	2.40215	0.652311	-0.416839	3.15595	1.99538	2.53418	0.594418	1.74788	0.533343	0.626703	2.90853	0.558251	-0.610422	0.81594	-0.236627	-0.297942	1.06325	-0.405688	-1.2279
	16.6	0.360672	0.491052	2.3815	0.346925	-0.95784	3.28835	2.04523	2.59092	0.553735	2.00304	0.605752	0.822173	2.89605	0.535977	-0.574416	0.851534	-0.0703383	-0.40373	0.8051	-0.412084	-1.06678
	16.7	1.02531	0.501952	0.608423	0.436111	-0.864567	3.53298	1.9358	2.75736	0.87058	1.7609	0.6872	1.04907	2.89129	0.679434	-0.608432	0.977592	-0.335972	-0.52795	1.42798	-0.375259	-1.29872
	16.8	0.394877	0.783154	2.17314	0.500478	-0.786951	3.12428	1.99481	2.4309	0.379187	2.23212	0.671434	1.24456	3.06105	0.698458	-0.555059	0.999651	-0.39498	-0.520286	1.15295	-0.336446	-1.13902
	16.9	0.680432	0.858466	1.47567	0.385805	-1.03972	3.33525	2.21094	2.66583	0.011249	2.03554	0.660621	1.49439	3.08417	0.759054	-0.542092	1.02301	-0.376562	-0.36665	1.41285	-0.239166	-1.28953
	17	0.662363	0.641355	1.45261	0.509352	-0.9404	3.02953	1.93147	1.95398	0.237805	2.31103	0.649562	1.43541	3.11623	0.825593	-0.730247	0.941437	-0.433178	-0.0233217	1.37482	-0.279269	-1.30905
	17.1	0.431246	1.02667	1.44672	-0.0946336	-1.10701	2.94652	1.68752	2.20764	0.173888	2.0791	0.66021	1.63385	3.03623	0.747176	-0.755366	0.844092	-0.419036	-0.108403	1.53085	-0.342891	-1.23885
	17.2	0.814716	0.988202	2.14117	0.467673	-1.01732	2.86256	1.63545	2.69891	0.120137	2.24222	0.628683	1.83305	2.88136	0.622232	-0.973663	0.708778	-0.363056	-0.118875	1.63079	-0.281899	-1.21953
	17.3	0.401165	0.699575	1.43423	0.142916	-1.00332	2.72099	1.29968	2.02092	0.488491	2.50191	0.684959	1.74495	2.61378	0.605545	-0.899838	0.812647	-0.306275	-0.183504	1.12007	-0.281349	-1.3044
	17.4	0.734063	1.29734	2.15909	0.278659	-1.28276	3.11571	1.41358	1.85596	0.756763	2.56909	0.630869	2.06432	2.35527	0.591999	-0.869921	0.869641	-0.314765	-0.254265	0.997332	-0.231738	-1.28139
	17.5	0.826801	0.942066	1.44453	0.0292	-0.629128	2.35277	1.2948	2.06998	1.10012	2.31921	0.63581	2.07692	2.14885	0.603132	-1.0263	0.957256	-0.273285	-0.255801	1.20661	-0.217935	-1.34319
	17.6	0.966572	1.22906	1.28563	0.347736	-1.08442	2.92795	1.53602	1.4062	0.309672	2.53087	0.625226	1.98787	1.84924	0.530127	-0.870101	0.987646	-0.107826	-0.192803	0.987431	-0.290325	-1.22997
	17.7	1.04954	1.05455	1.27636	0.00766404	-0.663709	2.85069	1.02407	1.78179	0.425416	2.10046	0.622357	1.91024	1.56788	0.752547	-0.956508	1.01103	-0.0596944	-0.156845	1.04359	-0.289659	-1.12371
	17.8	0.6458	0.262404	2.4652	0.609606	-0.846679	2.4112	0.783493	1.6657	1.01644	2.11453	0.636777	1.85623	1.34733	1.0066	-0.827434	0.914258	-0.295556	-0.208642	0.379166	-0.318065	-1.20131
	17.9	0.742112	0.795961	1.06368	0.259754	-0.849586	2.36025	0.943118	2.21089	0.387279	2.1116	0.570326	1.78909	1.20951	1.38662	-0.990957	0.941807	-0.0899154	-0.108148	1.28637	-0.377559	-1.25043
	18	0.485494	0.586979	2.41927	-0.263844	-0.840425	2.94887	0.826996	0.918193	0.472573	2.06801	0.592897	1.58377	0.966165	1.52092	-0.954679	0.744834	-0.279068	-0.140242	0.606694	-0.421959	-1.16222
	18.1	0.460837	0.766795	1.28151	0.0415539	-1.06264	1.89687	0.475078	1.87249	-0.0215574	1.75402	0.569276	1.48776	0.844556	1.46652	-1.01644	0.574892	-0.200154	-0.16246	1.15537	-0.666422	-1.11439
	18.2	1.01637	0.644889	1.65236	0.0268067	-0.739672	2.51522	0.669512	1.66557	0.257988	2.39275	0.660429	1.52195	0.738349	1.5045	-1.00861	0.413685	0.0748012	-0.345928	0.946032	-0.588111	-1.06413
	18.3	0.466784	0.605587	1.39321	0.337714	-1.13892	2.17632	0.902357	1.68544	0.461334	1.98093	0.756202	1.52687	0.698065	1.46971	-1.03617	0.368166	-0.0766047	-0.415565	1.32077	-0.743315	-1.05523
	18.4	0.721797	0.854926	1.17392	0.406852	-0.513221	2.86267	0.926989	1.39828	0.627835	2.00118	0.805039	1.5056	0.708123	1.51211	-0.913167	0.289306	0.0524689	-0.463379	1.50351	-0.729388	-1.1266
	18.5	0.366341	0.46402	0.712786	0.275365	-1.16089	2.47453	0.817091	1.42323	0.72691	2.06523	0.81757	1.52697	0.731449	1.80197	-0.804967	0.20439	0.0853448	-0.59445	1.66795	-0.604285	-1.14339
	18.6	0.255304	0.0236825	1.32815	0.138157	-0.81245	2.61259	0.882201	1.31699	0.578849	1.604	0.824196	1.39637	0.695408	1.88225	-0.684956	0.17367	0.051286	-0.570881	1.7208	-0.612616	-1.22687
	18.7	0.297816	1.02289	1.48715	0.261138	-0.860653	2.66574	0.732504	1.10765	0.236318	2.1421	0.881025	1.38442	0.659748	1.81313	-0.760335	0.156596	-0.108474	-0.605033	1.63385	-0.82343	-1.19445
	18.8	0.624784	0.156028	1.0472	0.12376	-1.2108	2.568	1.00771	1.24792	0.517924	2.09024	0.873393	1.13367	0.65022	1.98028	-0.647078	0.211756	-0.0925103	-0.55602	1.78125	-0.812467	-1.2783
	18.9	0.401585	-0.0461246	0.784219	0.379775	-0.534627	2.54913	0.917561	0.627664	-0.0725954	2.02862	0.868972	1.2172	0.613604	2.02647	-0.901645	0.194378	-0.215413	-0.644948	1.48221	-0.85399	-1.34908
	19	0.224872	0.708378	0.91478	0.25631	-0.841569	2.92729	0.271966	0.877906	0.833642	2.12014	0.816958	1.172	0.439872	1.99452	-0.85358	0.161403	-0.383637	-0.500417	1.41266	-0.755147	-1.2892
	19.1	0.438262	0.199951	0.911132	-0.341683	-0.994607	2.19589	0.813269	0.868443	-0.278547	2.02321	0.798761	0.892401	0.297014	1.86953	-0.854055	0.10377	-0.31139	-0.179731	1.81043	-0.854099	-1.37631
	19.2	0.208476	1.3526	1.02861	0.175039	-0.87082	2.92689	0.613172	1.12558	1.02955	2.71553	0.762148	0.875188	0.139276	1.81289	-0.982147	0.135221	-0.26077	-0.235927	2.07277	-0.683556	-1.43552
	19.3	0.128376	0.55588	1.37728	0.119743	-0.376559	2.67333	0.532864	1.35339	-0.151915	2.89316	0.706691	0.576471	-0.0132229	1.81357	-0.923673	0.0402086	-0.306972	-0.116247	1.43541	-0.715938	-1.37553
	19.4	0.510024	0.807751	0.559346	-0.111871	-0.539777	2.6083	1.17459	1.89155	0.181784	2.66452	0.677086	0.667613	-0.023958	1.77424	-0.815697	0.0564988	-0.197841	-0.306455	1.50163	-0.748935	-1.54132
	19.5	0.235604	0.191752	1.48935	-0.0709129	-0.52218	2.38733	0.829983	1.4759	-0.153812	3.31639	0.584126	0.463226	0.380494	1.67586	-0.96294	0.0411066	-0.18278	-0.135978	0.908961	-0.87679	-1.32401
	19.6	0.461895	0.844302	1.17308	-0.126882	-0.427898	2.50792	1.02164	1.80893	0.363761	2.94919	0.557465	0.236412	0.712726	1.74415	-0.963086	0.0474225	-0.183191	-0.068217	1.0854	-0.917583	-1.2548
	19.7	0.00458604	0.764659	0.650305	0.012274	-0.27685	2.14343	1.79775	1.88306	-0.141753	2.553	0.482153	0.472917	0.905649	1.62946	-0.953932	0.254786	-0.217381	0.256212	1.13738	-0.875681	-1.29262
	19.8	0.480375	0.130707	1.10269	-0.454708	-0.912616	2.38939	1.79392	1.91675	0.195991	2.16073	0.481458	0.34462	0.952687	1.57701	-0.979344	0.144935	-0.245128	0.145377	1.32782	-0.737613	-1.21819
	19.9	0.442779	0.935373	1.6358	0.00560299	-0.723522	2.06408	1.26309	1.14078	-0.454812	3.06759	0.40058	0.146568	1.19046	1.41351	-0.91151	0.159296	-0.363001	0.25708	1.04022	-0.936517	-1.24226
	20	-0.165337	-0.192745	1.23306	-0.363584	-0.576015	1.94096	1.78619	1.64333	0.0187828	1.97575	0.387384	0.0660907	1.20139	1.3274	-0.627406	0.171408	-0.509153	0.11492	1.51485	-1.0163	-1.17992
	20.1	0.395387	0.637213	0.394072	-0.121121	-0.65316	2.05436	1.72597	1.07721	0.240852	2.65262	0.365833	0.126061	1.13782	1.30397	-0.757499	0.151218	-0.492695	0.0650763	1.54051	-1.00673	-1.26517
	20.2	-0.190709	0.157347	1.35755	-0.394195	-0.336902	2.29139	1.56363	1.88882	-0.153793	2.5087	0.295093	0.516459	0.999942	1.23312	-0.498478	0.274665	-0.577751	-0.0536136	1.57974	-1.09192	-1.05221
	20.3	0.309516	1.19944	0.607022	0.165069	-0.555073	1.72699	1.58868	1.57738	-0.39141	2.87758	0.270149	0.501143	1.07448	1.29928	-0.563609	0.370364	-0.505975	-0.233991	1.59704	-0.856598	-1.29939
	20.4	-0.522815	1.09943	0.74475	-0.334006	-0.343404	2.04836	1.26177	1.71398	-0.00332443	2.63137	0.21501	0.9412	1.0534	1.1941	-0.393737	0.458793	-0.559569	-0.349251	1.47959	-0.895604	-1.30481
	20.5	-0.117922	0.862358	1.49434	-0.143844	-0.488012	1.36619	1.71729	1.13484	0.366356	2.68849	0.173106	0.874825	1.13213	1.30017	-0.356458	0.583048	-0.556492	-0.379594	1.33547	-0.732434	-1.34615
	20.6	0.161456	1.03149	0.64473	-0.159483	-0.144769	1.89278	1.78977	0.832838	0.0204625	3.07249	0.181322	0.981902	1.4016	1.25024	-0.266011	0.637865	-0.828142	-0.518383	0.871646	-1.00083	-1.3762
	20.7	0.0343523	0.613349	2.27381	0.144452	0.31595	1.93687	2.08601	1.60356	-0.123404	1.88852	0.19454	1.0377	1.54081	1.20318	-0.265619	0.653439	-0.711686	-0.509488	1.47153	-0.978458	-1.39807
	20.8	-0.00483408	0.941154	1.83432	-0.081874	-0.018625	2.04979	1.98682	0.936761	0.00389172	2.58342	0.173256	1.14999	1.51762	1.19233	-0.363906	0.637547	-0.625289	-0.277918	1.60563	-0.891347	-1.44036
	20.9	-0.0936004	0.785331	2.12974	-0.319553	0.00519438	2.10782	1.85513	1.20783	0.206662	2.57505	0.174268	1.08939	1.55165	1.18627	-0.277527	0.547659	-1.00886	-0.387159	1.5514	-0.99776	-1.3229
	21	-0.174604	1.37022	0.897477	-0.850878	0.104678	1.63536	1.57182	1.39294	-0.471031	2.40533	0.115626	0.917631	1.59995	1.23069	-0.293255	0.565592	-0.905833	-0.254406	1.98638	-1.02214	-1.46232
	21.1	-0.558159	0.904228	2.28562	-0.628018	0.078671	1.94704	2.01263	1.68468	-0.0338103	2.15262	0.131033	0.989535	1.71193	1.15433	-0.233963	0.608852	-1.21803	-0.177881	1.66706	-1.08118	-1.36908
	21.2	-0.438829	1.45745	0.900379	-0.5308	0.189039	1.59086	1.43998	1.09299	-0.179885	2.15766	0.189682	0.788114	1.71573	1.11725	-0.452835	0.573985	-0.761098	-0.260478	2.33593	-1.20365	-1.38555
	21.3	-0.534932	0.753807	1.39179	-0.497673	-0.415889	2.39017	1.75927	1.12648	-0.331551	2.15332	0.161587	0.737675	1.62501	0.881397	-0.249164	0.530146	-0.96921	-0.249803	1.85394	-1.03101	-1.30069
	21.4	-0.852642	0.6205	0.545911	-0.34482	0.403437	2.01626	1.22189	0.337484	-0.0484309	1.6713	0.142753	0.862813	1.60471	0.98929	-0.394356	0.465325	-1.14017	-0.285256	1.78956	-1.1974	-1.28418
	21.5	-0.196728	0.899199	1.07547	-0.614399	0.115922	2.54882	1.8791	1.06886	-0.291908	2.58365	0.133746	0.799261	1.60558	0.964514	-0.524198	0.320638	-1.1368	-0.225638	1.96802	-0.979214	-1.15051
	21.6	-0.550957	1.24814	0.788041	-0.766779	0.240315	2.24459	1.99385	1.29623	-0.0811085	1.73041	0.11311	0.923274	1.4376	1.00582	-0.360358	0.195757	-1.05369	-0.543425	1.27149	-0.903795	-1.06889
	21.7	-0.427742	0.707152	1.28276	-0.669602	0.502817	2.26193	2.54025	0.467624	0.0761294	1.74353	0.115651	0.646637	1.35625	0.837083	-0.319148	0.209064	-1.20458	-0.382637	1.71465	-0.699195	-0.98245
	21.8	-0.328351	0.90713	0.880597	-0.847687	0.829497	2.17315	1.76855	1.01799	0.123603	1.735	0.0195046	0.890444	1.22311	0.936612	-0.561298	0.220053	-1.09806	-0.411399	1.89886	-0.760117	-0.977672
	21.9	0.186658	1.1824	-0.00203279	-0.22929	0.409399	2.95603	1.75602	1.26552	0.196809	1.28587	-0.0586577	0.814316	1.38014	0.960136	-0.518607	0.199697	-1.08913	-0.386308	1.8637	-0.784634	-0.886016
	22	-0.211416	0.930432	0.782463	-0.0369049	0.894957	2.15929	1.59553	0.751071	0.197829	1.09349	-0.0710739	0.692575	1.48976	0.849363	-0.74895	0.167532	-1.04711	-0.362148	1.91533	-0.603971	-1.03151
	22.1	-0.213338	1.98015	1.00632	-0.308728	0.605137	2.75845	2.05707	0.484411	0.240411	1.4758	-0.0979484	0.72426	1.37108	0.851102	-0.60405	0.0753255	-1.06123	-0.27713	1.75635	-0.439746	-1.00155
	22.2	-0.0164745	0.277605	1.23847	-0.34571	0.154753	2.45469	1.69938	1.01177	0.0287481	1.68686	-0.135532	0.631941	1.15105	0.825666	-0.673098	-0.0829746	-0.702881	-0.134647	1.82765	-0.410545	-1.05785
	22.3	-0.131302	1.92163	0.620092	-0.559067	0.217111	1.99291	1.547	1.12423	-0.161201	1.1842	-0.135461	0.498327	1.01539	0.747588	-0.584483	-0.0847909	-0.669462	-0.0533605	2.34231	-0.345131	-1.19176
	22.4	-0.0501678	0.695446	0.730745	0.237331	0.385413	2.75136	1.77417	0.38252	0.3578	1.77034	-0.196386	0.393214	0.837949	0.71782	-0.479143	-0.120845	-0.48243	-0.118541	2.34396	-0.131513	-1.11341
	22.5	-0.312379	0.625365	0.919178	-0.0586043	0.0975857	2.87531	1.7942	1.13747	0.319217	1.46916	-0.123177	0.321891	0.711875	0.699345	-0.349334	-0.0455583	-0.384417	-0.21019	2.77632	-0.308271	-1.14845
	22.6	-0.438898	1.25979	0.759792	-0.280298	0.502314	2.06123	1.84039	0.947506	-0.128445	1.70336	-0.0254444	0.124233	0.492571	0.685317	-0.41114	0.204751	-0.453734	-0.188164	2.93055	-0.311744	-0.905043
	22.7	-0.607023	0.924173	1.19398	-0.52924	0.521592	1.98782	1.73036	0.937764	-0.0161326	1.49222	0.0765854	0.143975	0.389096	0.596282	-0.325674	0.362664	-0.487315	-0.0707152	2.48101	-0.386267	-1.05002
	22.8	-0.405176	0.67225	0.808721	-0.400462	0.0515281	1.55521	1.56465	-0.0599931	0.0633954	1.431	0.126165	0.159219	0.344874	0.549959	-0.489786	0.374365	-0.3935	-0.108999	2.22954	-0.407456	-0.93461
	22.9	-0.582834	1.35382	0.544452	-0.483231	0.428508	3.19076	1.91322	0.725962	0.835423	0.885867	0.160464	0.257813	0.633872	0.530667	-0.613146	0.394028	-0.596746	0.102185	2.45128	-0.480666	-0.901747
	23	-0.541136	0.814584	1.45502	-0.144292	0.52538	2.12595	1.60763	0.147089	0.222335	0.615337	0.231988	0.36631	0.840874	0.328614	-0.620961	0.335786	-0.668807	0.0861085	2.44753	-0.533124	-0.984011
	23.1	-0.759265	1.20794	0.794741	-0.245674	0.51543	2.87154	1.38616	0.343621	-0.0771141	0.952981	0.252176	0.560586	0.826478	0.399225	-0.593253	0.216111	-0.642004	0.117931	2.33632	-0.625356	-0.929082
	23.2	-0.557929	0.388507	1.38799	-0.170187	0.363036	2.46559	1.58553	0.940713	0.102699	1.00983	0.267407	0.739398	0.713983	0.364935	-0.430002	0.126235	-0.685202	0.17459	2.64016	-0.527914	-1.08721
	23.3	-0.21543	1.70431	0.371072	-0.617939	0.132068	2.16387	0.797838	0.59085	0.830881	1.38508	0.314758	0.914151	0.822705	0.47956	-0.205692	0.0872088	-0.613397	0.240275	2.73285	-0.668975	-1.12275
	23.4	-0.360841	0.0454639	1.05991	-0.197306	0.176049	2.41753	1.09297	0.823863	0.0540049	0.924738	0.358684	1.01211	0.873832	0.444209	-0.150773	0.0326859	-0.67546	0.46038	2.50243	-0.759143	-1.15151
	23.5	0.58049	1.89812	1.06449	-0.502035	-0.0544667	2.33817	1.03458	0.15386	0.757738	0.64417	0.376245	0.995545	0.93031	0.581435	0.0216988	-0.00683437	-0.438166	0.438607	2.81627	-0.808442	-1.36741
	23.6	0.385237	0.757606	0.66677	0.343065	-0.0817948	2.60903	1.08517	0.475032	0.879487	1.10674	0.419727	0.87545	0.904013	0.554655	-0.239543	-0.0843307	-0.592847	0.41607	2.47872	-0.822271	-1.19191
	23.7	0.379167	1.41379	0.716128	-0.701941	-0.0453935	2.10445	1.04072	1.05347	0.0772701	0.627076	0.423435	0.812173	0.933985	0.396925	-0.0885483	-0.219233	-0.643099	0.3004	1.84162	-0.788411	-1.04306
	23.8	0.906534	0.285222	0.400982	-0.283511	-0.0940118	2.8688	1.343	0.695909	0.541942	0.761341	0.536708	0.799057	0.887316	0.300054	-0.253711	-0.301079	-0.896523	0.234805	2.00667	-0.792323	-0.978624
	23.9	1.16214	1.27034	0.352909	0.175834	0.089732	2.02035	0.772718	0.952523	-0.0448648	0.998754	0.565323	0.918965	0.999959	0.368655	-0.100059	-0.305322	-0.686985	0.100433	1.91674	-0.843037	-1.09259
	24	0.856779	0.72999	0.588058	-0.799972	-0.0216745	3.02339	1.12838	0.907828	0.430354	0.612584	0.572515	1.05728	1.0666	0.297782	-0.403901	-0.415843	-0.801947	-0.111641	2.3534	-1.02564	-1.12294
	24.1	1.13304	1.04732	0.39598	-0.596384	-0.533364	2.0976	0.558004	0.239594	0.35889	1.04228	0.504653	1.16017	1.06162	0.193227	-0.601394	-0.44128	-0.638597	0.0432133	1.17989	-0.898592	-1.06687
	24.2	0.732379	0.875311	0.36328	-0.62279	0.00884146	2.5458	0.696729	1.12667	0.0636508	0.700574	0.474583	1.04937	0.945363	0.262642	-0.390162	-0.41424	-0.612061	-0.0777116	1.86705	-1.17135	-0.935709
	24.3	0.445361	0.925653	0.0497698	-0.508365	-0.247854	2.26873	0.679407	0.570971	0.308784	0.82398	0.446328	1.02059	0.920196	0.285526	-0.551744	-0.346925	-0.674469	-0.0225799	1.46395	-0.93279	-0.954389
	24.4	0.763485	1.05306	0.561118	-0.580981	-0.604469	2.83727	0.404448	1.32855	-0.23556	0.749558	0.509153	0.983949	1.02625	0.170274	-0.695017	-0.242354	-0.722318	-0.0143309	1.03529	-1.0597	-0.706444
	24.5	0.428572	0.117623	0.837497	-0.218424	-0.488277	3.01348	0.677438	1.48437	0.122169	0.485401	0.525977	0.994798	1.11296	0.136456	-0.647241	-0.224048	-0.676393	-0.00737207	0.68114	-1.16784	-0.709766
	24.6	0.780378	0.949326	0.500097	-1.06291	-0.629744	2.41119	1.11051	0.95447	-0.0889467	0.870586	0.543178	0.948198	1.19349	0.0980791	-0.568972	-0.219962	-0.853875	0.102162	1.29642	-1.09614	-0.588436
	24.7	1.41671	0.755468	0.526726	0.21618	-0.560856	2.43001	1.10185	1.07632	0.272894	0.297101	0.610296	1.0479	1.25987	0.132644	-0.756008	-0.239929	-0.576888	0.264612	0.658527	-1.02087	-0.49905
	24.8	0.809201	-0.0453707	0.718248	-0.068423	-0.657489	3.0565	1.50184	0.864956	-0.0605078	0.551658	0.554463	1.10032	1.10446	0.146078	-0.597191	-0.18633	-0.796618	0.353239	0.915159	-1.1421	-0.479256
	24.9	1.20332	0.433709	0.94939	-0.675764	-0.906647	2.70772	1.32448	1.36052	-0.47805	0.77489	0.519734	1.01874	0.881298	0.180676	-0.670283	-0.228845	-0.539558	0.481043	1.60332	-1.18652	-0.574642
	25	0.699852	0.639632	1.2385	-0.692532	-0.571151	2.7155	1.5393	1.55292	0.287767	0.515452	0.484066	1.21737	0.603257	0.123878	-0.770116	-0.275875	-0.757867	0.735233	1.30525	-1.30312	-0.382958
	25.1	0.390802	1.3084	1.20935	-0.434091	-0.540836	2.49948	1.44527	1.49867	0.518902	0.795613	0.487589	1.12752	0.325783	0.164368	-0.547918	-0.328643	-0.689098	0.780183	1.66546	-1.22951	-0.493268
	25.2	0.688174	0.825592	0.451257	-0.222314	-0.6128	2.37139	1.46837	1.5192	0.135711	0.513669	0.470438	1.22876	0.120427	0.159126	-0.684135	-0.328067	-0.894864	0.619053	0.761007	-1.1426	-0.328711
	25.3	0.311286	0.804909	1.03979	-0.588119	-0.541899	2.60458	1.30016	1.23548	-0.0315052	1.01055	0.51551	1.34645	0.0622718	0.26527	-0.651167	-0.359525	-0.692688	0.67898	0.806212	-1.19831	-0.505878
	25.4	-0.192036	0.498363	0.938463	-0.520888	-0.299463	2.54021	1.04912	1.5131	0.218189	0.367282	0.449744	1.2398	0.0205677	0.278032	-0.389261	-0.339618	-0.537883	0.539024	0.911863	-1.24799	-0.547549
	25.5	0.365517	-0.547868	0.994906	-0.810376	-0.407654	2.55613	1.06491	0.768604	0.529859	0.539367	0.516333	1.15909	0.150004	0.22122	-0.798959	-0.238448	-0.645305	0.395083	0.700521	-1.22377	-0.623967
	25.6	0.0614426	0.0782401	1.05176	-0.780976	-0.539715	2.81218	1.23494	0.916586	0.112018	0.843619	0.488584	1.09664	0.375272	0.126726	-0.674135	-0.177333	-0.749521	0.421501	0.416797	-1.27303	-0.64511
	25.7	0.608964	1.08119	0.760147	-1.06825	-0.255794	2.17748	1.35069	1.41778	0.569567	0.914032	0.484274	0.982259	0.52663	0.125664	-0.789731	-0.261724	-0.807088	0.407235	0.738792	-1.29782	-0.625651
	25.8	0.502826	0.853298	1.35584	-0.580282	-0.572526	2.81336	1.37533	0.903223	0.164266	0.714624	0.398483	0.959142	0.395086	0.0253362	-0.8232	-0.29279	-0.915267	0.221205	0.385581	-1.31278	-0.806744
	25.9	0.298293	0.657901	0.759003	-0.803488	-0.180823	1.84061	1.23617	1.23397	1.02802	0.699429	0.423782	1.09877	0.451581	-0.0174929	-0.762367	-0.416471	-0.616171	0.328806	0.754509	-1.20794	-0.836163
	26	0.534638	0.804919	0.570042	-0.33934	0.141274	2.02985	1.00622	1.55584	-0.56434	0.878501	0.330015	0.810124	0.366723	-0.0358739	-0.961969	-0.54099	-0.540671	0.232083	0.742992	-1.27946	-0.854517
	26.1	0.03147	0.621018	0.849469	-0.618321	-0.298838	1.4918	1.19502	1.17019	0.192085	0.686357	0.329548	0.851978	0.263872	0.0847446	-0.835802	-0.613135	-0.734798	0.0662407	0.884694	-1.19305	-1.04029
	26.2	-0.0776502	0.152276	0.812179	-0.114565	0.0878411	2.25831	0.720699	1.21866	-0.208015	0.882421	0.265273	0.852705	0.05121	-0.0308535	-0.899442	-0.644389	-0.660936	0.0648021	0.713389	-1.30228	-0.984137
	26.3	0.723533	0.65979	1.19187	-0.0791736	-0.0609449	2.25502	1.18899	1.04199	-0.313111	-0.121706	0.273158	1.02426	0.0157663	-0.0500401	-0.691365	-0.69442	-0.868667	0.0481386	0.547494	-1.17252	-1.10432
	26.4	0.803038	0.460547	1.80538	-0.351334	0.0910898	1.59959	0.863128	1.05254	-0.347007	0.407438	0.199217	0.662421	0.146776	-0.0583768	-0.929039	-0.692126	-0.930014	0.260852	0.858157	-1.48555	-1.10009
	26.5	0.586263	0.856612	0.96569	-0.521214	-0.614645	1.55753	0.760472	1.36842	-0.137449	0.778835	0.175542	0.659928	0.313276	-0.0852101	-0.914056	-0.623909	-0.986447	0.153023	0.548436	-1.36363	-1.27306
	26.6	0.965091	0.104748	0.830196	-0.0589865	-0.0718075	1.63294	1.04918	0.583731	-0.975118	0.43164	0.182715	0.687236	0.385584	-0.0867056	-0.867061	-0.697074	-0.97832	0.209022	0.402846	-1.19446	-1.30687
	26.7	0.403487	1.32312	0.849931	-0.986753	-0.341991	1.33172	0.606067	1.66564	-0.718397	0.714338	0.160542	0.672796	0.448712	-0.196263	-0.779066	-0.748921	-0.861255	0.15298	0.866472	-1.40612	-1.35317
	26.8	0.883985	-0.377905	1.04169	-0.695421	-0.391818	1.66367	0.719836	0.369332	-0.0636526	0.682203	0.146777	0.636778	0.480133	-0.226732	-0.862793	-0.728189	-0.890534	0.194847	0.659198	-1.18878	-1.2196
	26.9	0.865028	1.05163	0.453343	-0.819546	-0.503748	1.10415	0.742478	2.11445	-0.561681	0.810897	0.105566	0.807959	0.447071	-0.108546	-0.757512	-0.743012	-1.11085	0.165204	0.839905	-1.37523	-1.30642
	27	0.513226	0.529603	1.28964	-0.895252	-0.184762	1.73753	1.00397	0.670721	-0.212163	0.561414	0.0942797	0.932934	0.440631	-0.178046	-0.860468	-0.733526	-1.04503	0.264317	0.671804	-1.22358	-1.26652
	27.1	1.17777	0.628594	0.340541	-0.33427	-0.127468	1.69726	0.464966	2.02574	-0.248929	0.674931	0.0603399	1.2109	0.509613	-0.193069	-1.05613	-0.695036	-1.18303	0.259761	1.15049	-1.42832	-1.392
	27.2	0.892678	-0.270407	0.737508	-0.600726	-0.544219	1.0738	1.02667	1.57954	0.0490616	0.363841	0.0170721	1.09038	0.554257	-0.0831561	-1.12221	-0.586191	-1.38442	0.0650883	0.094212	-1.33549	-1.28874
	27.3	1.66129	0.426685	1.0314	-0.377499	-0.629464	0.849991	0.674674	1.11938	-0.348769	0.144144	0.0172814	1.11735	0.53849	-0.110141	-1.19996	-0.501817	-1.25382	0.014777	0.748972	-1.26538	-1.3391
	27.4	1.40394	-0.0804754	0.585724	-0.618574	-0.408877	1.22359	0.387737	2.03781	-0.0313997	0.45172	-0.034873	0.881171	0.449593	-0.0100154	-1.18402	-0.427691	-1.41106	-0.0613937	-0.193484	-1.31514	-1.17125
	27.5	1.62772	0.961421	0.713673	-1.16842	-0.527445	0.971354	0.615622	0.514853	0.0777624	0.449834	-0.0677023	0.819427	0.495801	0.0504191	-1.11929	-0.419578	-1.44014	-0.127759	-0.0735368	-1.25539	-1.26289
	27.6	1.39307	-0.193254	1.17842	-0.503958	-0.449035	1.28604	0.503375	1.70647	-0.355055	-0.0206498	-0.121217	0.725024	0.64926	0.258864	-1.08852	-0.344148	-1.38288	-0.164154	-0.24667	-1.4421	-1.16615
	27.7	1.17805	0.499734	0.832252	-1.28811	-0.894539	1.31745	0.259362	1.38074	-0.0211638	0.133556	-0.157321	0.498864	0.798202	0.185248	-0.931468	-0.313981	-1.32912	-0.00230292	0.163328	-1.4203	-1.11442
	27.8	1.32068	0.590904	1.3182	-0.434037	-0.183952	1.07194	0.223364	1.65749	-0.940867	0.199227	-0.193759	0.444649	0.84843	-0.0131468	-0.774914	-0.390368	-1.28584	-0.093831	0.120228	-1.43634	-1.18111
	27.9	0.894552	1.10468	1.24746	-0.583219	-0.425208	1.09534	-0.0762357	0.835849	0.213501	0.258633	-0.224957	0.444016	0.856929	0.17653	-0.675176	-0.361031	-1.4044	-0.016211	-0.323588	-1.30522	-1.24239
	28	1.54946	-0.0858388	0.186744	-0.351872	-0.525221	1.00725	1.20034	1.6723	-0.708832	-0.0719812	-0.273363	0.279512	0.707319	0.115354	-0.433562	-0.314599	-1.20845	-0.067188	0.112972	-1.45955	-1.26432
	28.1	0.86113	1.09514	1.0465	-0.937778	-0.638283	1.3771	0.542988	1.61932	0.53462	-0.0253133	-0.278496	0.215142	0.487075	0.0961073	-0.431997	-0.23388	-1.24277	-0.148481	-0.318429	-1.41783	-1.37678
	28.2	0.879327	0.571213	0.851629	-0.736307	-0.457049	0.857137	0.234588	1.70648	-0.167225	0.358551	-0.318272	0.262504	0.358116	0.0196957	-0.184451	-0.205608	-1.30324	-0.190372	0.349726	-1.48762	-1.37051
	28.3	0.245049	0.262086	0.914159	-1.00786	-0.824323	0.44625	1.00946	1.83224	-0.262803	0.155748	-0.341559	0.182814	0.127936	0.0441273	0.0202816	-0.196367	-1.28355	-0.291562	-0.0917783	-1.3598	-1.56639
	28.4	0.908452	1.81572	1.07947	-0.888419	-0.275518	1.56445	0.814564	2.92694	0.119083	-0.05627	-0.364633	0.301464	-0.0231472	0.114344	-0.376798	-0.276844	-1.37121	-0.450037	0.464126	-1.45537	-1.50105
	28.5	0.670712	0.937688	0.993828	-1.10319	-0.45245	0.936007	0.7553	1.10603	-0.241155	0.25438	-0.37225	0.0753376	-0.0885708	0.0428713	-0.359323	-0.28366	-1.46382	-0.448338	-0.180579	-1.28559	-1.28617
	28.6	0.654249	0.931747	0.719569	-0.66852	-0.18252	0.636685	0.830771	0.621844	0.100171	0.332255	-0.402697	0.23309	-0.156319	0.0018692	-0.421222	-0.367522	-1.31327	-0.528277	-0.0867884	-1.63104	-1.2033
	28.7	0.735386	0.947807	0.627177	-0.544468	-0.592771	0.599173	0.940103	0.539981	-0.0944999	-0.123097	-0.451367	0.174539	-0.230328	-0.000476638	-0.400005	-0.421142	-1.12694	-0.46846	0.45096	-1.27041	-1.21778
	28.8	0.471664	0.348598	1.02989	-0.792367	0.0672747	1.07875	0.515414	0.993867	-0.0983322	0.0791908	-0.409844	0.336013	-0.241796	-0.0370548	-0.507662	-0.499862	-1.2975	-0.622302	0.144688	-1.47083	-1.05419
	28.9	0.417233	0.691703	0.917342	-0.946936	-0.482195	1.16452	0.301844	0.515027	-0.217035	-0.127422	-0.480037	0.420722	-0.0890892	0.00446924	-0.428554	-0.537062	-1.28202	-0.625418	0.121384	-1.42634	-0.929401
	29	0.463674	0.456452	-0.0186854	-0.883484	-0.559309	0.276328	0.278835	0.756253	-1.06461	-0.105115	-0.527598	0.323445	0.0426528	0.00360224	-0.508594	-0.560806	-1.15409	-0.484332	0.34886	-1.43253	-0.897654
	29.1	0.330112	0.783022	0.862485	-0.553045	-0.64067	0.799596	0.570845	0.515495	0.994768	-0.0330395	-0.565024	0.346644	-0.0615835	0.00198774	-0.470704	-0.663996	-1.22911	-0.406637	-0.432414	-1.35641	-0.835142
	29.2	0.814401	1.61679	0.90928	-0.876052	-0.196204	0.56422	0.513805	0.798601	-1.19231	-0.118127	-0.580331	0.437891	-0.0334662	0.0496207	-0.499667	-0.699446	-1.28418	-0.305273	0.314671	-1.52676	-1.01872
	29.3	0.0476175	0.747191	0.0479987	-0.955706	-0.786092	1.11416	0.00339336	0.901152	-0.112435	0.244368	-0.589491	0.508117	0.0456561	0.0442219	-0.595935	-0.869968	-1.18809	-0.296284	0.269524	-1.26199	-0.874579
	29.4	0.364097	0.366544	0.251623	-1.18011	-0.121755	0.378554	0.395404	0.594651	-0.587711	0.050002	-0.61373	0.436808	0.123076	-0.0477491	-0.599217	-0.860109	-1.36382	-0.252875	0.468467	-1.26892	-1.04795
	29.5	0.0964329	0.539227	0.456852	-0.204567	-0.898456	0.92954	0.345752	0.274661	-0.467209	0.0121104	-0.63352	0.694343	0.148458	0.0442607	-0.655797	-0.827611	-1.24431	-0.287084	-0.0789472	-1.27067	-1.1342
	29.6	-0.038245	0.617769	1.09248	-0.319356	-0.421144	0.358899	0.983382	1.38112	-0.546988	0.365095	-0.643184	0.635343	0.14857	-0.00462248	-0.710352	-0.822434	-1.1645	-0.389255	0.462353	-1.37234	-1.15813
	29.7	0.0759555	0.113318	0.237089	-0.655866	-0.607219	1.01817	0.341753	-0.210586	0.0678609	-0.0213493	-0.684722	0.478088	0.182995	0.195322	-0.605158	-0.847147	-1.03338	-0.326084	-0.112792	-1.38451	-1.2612
	29.8	-0.112811	0.9068	0.49664	-1.04239	-0.672407	0.772461	1.07712	1.03423	-0.539478	0.795596	-0.647675	0.59275	0.15788	0.313645	-0.503102	-0.942728	-1.06311	-0.539903	0.623715	-1.29475	-1.323
	29.9	-0.139754	-0.431631	0.379222	-0.717607	-0.578397	0.723535	0.310977	0.829397	-0.381377	-0.0635607	-0.696494	0.453084	0.195115	0.318513	-0.464685	-0.900352	-0.874654	-0.600946	0.181419	-1.32049	-1.52183
	30	-0.10973	0.596381	0.393266	-0.763824	-0.420301	0.226679	0.391867	0.693239	-0.820171	0.970138	-0.742072	0.523163	0.193372	0.344267	-0.610942	-0.881448	-1.11729	-0.537728	-0.0763822	-1.45488	-1.44453
	30.1	-0.279504	0.7677	0.656496	-0.934706	-0.568111	1.09096	0.406094	0.454025	0.275165	0.212786	-0.715706	0.666269	0.00319468	0.271393	-0.310306	-0.913252	-0.982143	-0.724041	0.721679	-1.42634	-1.35449
	30.2	-0.593114	0.00935824	0.357375	-0.848729	-0.418956	0.799584	0.466851	0.409705	-0.322599	1.07791	-0.705895	0.457365	-0.0856488	0.316329	-0.327056	-0.889812	-0.835834	-0.539592	-0.333579	-1.49021	-1.46726
	30.3	0.144855	0.302497	0.533237	-0.855825	-0.633547	0.674136	0.286441	0.22577	-0.151567	0.734951	-0.770405	0.342334	0.0739308	0.333994	-0.283993	-0.866153	-0.954042	-0.521672	-0.212936	-1.48611	-1.45676
	30.4	-0.0959092	0.603547	0.696819	-0.722225	-0.891569	1.10597	0.928873	0.781835	-0.401814	0.868674	-0.754959	0.344798	0.13215	0.187612	-0.123703	-0.931735	-0.719313	-0.519074	-0.435004	-1.33	-1.37064
	30.5	-0.241744	-0.319908	0.516519	-1.23052	-0.756709	0.809822	0.805176	0.0375456	-0.673476	1.28303	-0.771741	0.437869	0.312678	0.162341	-0.290775	-0.952398	-0.832637	-0.473438	-0.328655	-1.39504	-1.26494
	30.6	-0.254027	0.178409	0.29034	-0.501883	-0.833556	1.11921	0.669536	0.160739	-0.0712765	0.771918	-0.756293	0.351277	0.339469	0.126768	-0.289255	-0.938295	-0.939847	-0.50611	-0.2129	-1.32999	-1.26682
	30.7	0.0658185	0.258546	0.553925	-0.834845	-0.741627	0.956681	1.06876	0.820397	-0.619154	0.832362	-0.759908	0.372044	0.27832	0.118832	-0.601767	-0.912523	-0.901292	-0.631268	-0.521417	-1.44344	-1.28374
	30.8	-0.634677	-0.0747018	1.04663	-0.880832	-0.740344	0.205112	1.46971	0.200868	-0.00818218	0.817188	-0.750218	0.601084	0.228223	-0.0179038	-0.56538	-0.932568	-0.936744	-0.663582	0.246157	-1.24321	-1.34994
	30.9	-0.196107	-0.0535004	0.558553	-0.788041	-0.708506	0.623901	1.86868	0.14619	-0.363419	1.00228	-0.747733	0.51091	0.14015	-0.0232592	-0.622192	-0.813209	-1.04972	-0.774838	0.0919894	-1.48922	-1.47082
	31	-0.0738637	0.207964	-0.209122	-0.893743	-0.821674	1.33628	1.64989	0.760416	-0.257024	0.737656	-0.733577	0.645085	-0.0174219	-0.112285	-0.670173	-0.769868	-1.02849	-0.920652	0.216074	-1.41199	-1.562
	31.1	-0.781547	-0.159548	1.21504	-0.261595	-0.878668	0.900451	1.95872	0.705118	-0.867329	1.20437	-0.784038	0.578147	0.00364043	0.00512567	-0.825251	-0.735915	-1.12512	-0.854042	-0.343753	-1.21335	-1.44564
	31.2	-0.250111	0.30092	-0.119209	-0.984004	-0.915186	1.52447	2.18388	0.143796	-0.395787	0.644966	-0.772941	0.466623	-0.0443121	-0.0435327	-0.773259	-0.826712	-1.19197	-0.807898	0.109413	-1.39068	-1.6916
[truncated: 288 more rows]

## Sheet: C_OSC_GCaMP6s_FedvsFasted_NCD
	Extended Data Figure 6 c) Food (NCD) odours induced changes in MSVGLUT2 neuronal activity in the olfactory stimulation chamber (OSC) in fasted versus fed lean male mice upon start of exposure[zscore]
[truncated: 703 more rows]

[truncated: 1 more sheets: C_OSC_GCaMP6s_FedvsFasted_AUC60]
