# Supplementary material for: A food-sensitive olfactory circuit drives anticipatory satiety
Source: Nat Metab. 2025 Jun 11;7(6):1246–65. doi: 10.1038/s42255-025-01301-1 (PMC12198014; doi:10.1038/s42255-025-01301-1)
Supplement: Supplementary file 16 — Raw data, n numbers and statistical summary. [file 42255_2025_1301_MOESM16_ESM.xlsx]

## Sheet: A_OSC_GCaMP6s_FedLIM_Sniff
	Extended Data Figure 7 a) Changes in MSVGLUT2 neuronal activity induced by sniffing Limonene in fed lean male mice [zscore]
		Wash							Limonene
	Time [s]	Mouse 1	Mouse 2	Mouse 3	Mouse 4	Mouse 5	Mouse 6	Mouse 7	Mouse 1	Mouse 2	Mouse 3	Mouse 4	Mouse 5	Mouse 6	Mouse 7
	-10	0.505352	-0.51153	-1.10138	0.275295	1.07251	-0.543561	1.08008	-0.149144	-0.406343	-0.545779	1.33999	-0.368286	-0.764237	-0.049056
	-9.9	0.40327	-0.399164	-1.00771	0.144622	1.18457	-0.560213	0.975664	-0.354354	-0.0431459	-0.502435	1.29511	-1.74609	-0.389308	-0.683328
	-9.8	0.355865	-0.458604	-1.00082	1.06437	0.671892	-0.250518	1.22567	0.149768	0.422433	0.08398	0.9019	-0.774947	-1.95754	-1.23326
	-9.7	0.184398	-0.496506	-1.02341	1.33534	0.758724	-0.117478	1.05351	-0.636735	0.834269	0.611552	0.936287	-1.11623	0.425625	-1.21564
	-9.6	0.353179	-0.652585	-0.965315	0.836445	0.860679	-0.797522	1.04936	-0.608821	0.949367	0.329477	0.892053	-1.37323	0.279939	-0.556726
	-9.5	0.35094	-0.636678	-1.08003	0.392322	1.19602	-0.449474	0.837367	-1.0563	0.736876	0.184967	1.02087	-1.46643	1.3845	-0.642692
	-9.4	0.482042	-0.575816	-0.909106	0.36914	1.20279	-0.796326	0.744964	-0.564544	0.44816	-0.268184	1.02167	-0.895473	-0.0367575	-0.404043
	-9.3	0.418846	-0.472469	-0.840733	0.149689	1.44605	-1.3257	0.639391	-1.12997	0.364943	-0.0988302	1.06013	-1.63133	-0.626561	-1.39337
	-9.2	0.391912	-0.495096	-0.530711	0.66477	0.988406	-0.525678	0.841387	-0.604383	-0.05584	0.295422	1.03439	-0.732885	-0.124461	-0.00979438
	-9.1	0.41512	-0.401534	-0.366703	-0.0237951	1.73643	-0.899339	0.954919	-0.289468	0.0464521	0.626951	0.713285	-0.674145	-0.0751653	0.401512
	-9	0.647232	-0.409199	-0.311568	0.44284	1.50907	-0.78841	1.06796	-0.289547	-0.532851	0.783423	1.13719	-0.848772	-1.66753	0.803547
	-8.9	0.452186	-0.567819	-0.306631	0.368213	0.939239	-1.03248	1.28343	0.758552	-0.82629	0.938393	0.755864	-0.762405	0.741229	0.932725
	-8.8	0.285889	-0.500651	-0.379465	0.621107	0.987163	-0.256613	1.4529	1.45713	-0.680272	1.04092	0.567684	0.558069	-1.11426	0.681227
	-8.7	0.423193	-0.592118	-0.13242	0.643037	0.79687	-0.154463	1.63288	1.4401	-0.910846	0.958826	0.964109	0.972418	2.56469	0.207641
	-8.6	0.288301	-0.64022	0.156843	0.231366	0.692525	-0.382935	1.72428	1.41455	-0.519663	0.605434	0.282951	1.62087	0.509201	-0.182353
	-8.5	0.344285	-0.751836	0.164528	0.569849	0.968035	-0.980556	1.94672	1.71288	-0.821858	0.602676	0.84572	2.52863	-0.382059	-0.380558
	-8.4	0.210675	-0.643693	0.279674	0.157985	0.772403	-0.795941	1.92373	1.34658	-0.980117	0.289577	0.260099	1.39746	0.702792	-0.183282
	-8.3	0.551946	-0.575501	0.187248	0.268734	0.659212	-1.01893	1.36594	1.39339	-1.35792	-0.0403088	1.19975	2.21201	-0.827407	-0.557972
	-8.2	0.399415	-0.444041	0.292607	-0.214469	0.453934	-0.840605	1.43158	1.26128	-1.3032	-0.483826	0.665553	1.19098	0.12415	0.184596
	-8.1	0.703414	-0.271162	0.626861	0.593299	0.440132	-0.845305	1.25135	1.242	-1.37332	-0.628364	0.570959	1.42688	0.545753	0.183809
	-8	0.667678	-0.0911388	1.09249	0.500471	0.369118	-0.858554	0.858647	1.29887	-1.06956	-0.508303	0.120049	1.95682	0.751056	0.22276
	-7.9	0.682378	-0.128796	1.43602	0.286773	0.131149	-0.0700544	0.982518	1.28507	-1.4004	-0.701219	0.704483	1.49961	-0.273397	0.142847
	-7.8	0.82894	-0.239141	1.39174	0.657045	0.118405	-0.917548	0.819785	1.37695	-1.37132	-0.888139	-0.21488	0.523247	-0.698401	1.52036
	-7.7	0.838799	-0.320736	1.27496	-0.0711463	-0.350334	-0.296332	0.645558	1.53475	-0.866691	-0.989756	0.384926	1.38812	0.0724986	1.72066
	-7.6	0.632579	-0.380164	1.29707	0.132479	0.219874	-0.0635964	0.72944	2.11482	-1.10252	-0.961207	0.391721	0.850263	-1.00474	2.64103
	-7.5	0.698313	-0.478207	1.14043	0.580942	-0.0358669	-0.68459	0.575965	1.18697	-1.06916	-1.06136	0.317569	1.63387	-0.361345	1.40763
	-7.4	0.819782	-0.51098	1.03092	0.339245	-0.40315	-0.610945	0.675756	1.49934	-1.19505	-1.32707	0.453798	0.602238	0.270647	2.21025
	-7.3	0.840474	-0.510371	1.10124	-0.142189	-0.268021	-0.157892	0.563428	1.36252	-0.914208	-1.27972	0.137166	1.09024	0.101248	3.06384
	-7.2	0.9601	-0.537938	1.21485	-0.162491	-0.175741	-0.444945	0.430823	0.706543	-0.26132	-1.31422	0.453326	1.04773	0.155057	2.78519
	-7.1	0.716756	-0.520628	1.22834	0.0835633	-0.322117	-0.485441	0.595379	0.959427	0.0805164	-1.73764	0.41142	2.49471	-1.12998	2.1483
	-7	0.672842	-0.627419	1.4861	-0.138659	0.29209	-0.145935	0.340837	0.39865	0.874573	-1.53553	1.00042	1.27902	-0.283729	1.68069
	-6.9	0.546383	-0.681443	1.77848	0.0150907	-0.409096	-0.72519	0.30572	0.34646	0.571505	-1.99571	1.23213	1.25304	0.662505	3.83771
	-6.8	0.635048	-0.667276	1.81348	-0.074462	0.0186578	-0.271407	0.141682	-0.441609	0.712494	-1.79072	0.82673	1.5626	0.112826	2.04459
	-6.7	0.714155	-0.637622	1.85256	-0.349362	0.1089	-0.034242	-0.0073632	-0.059562	0.775194	-1.61888	1.12044	0.278751	0.894441	2.65294
	-6.6	0.552909	-0.496079	1.90607	-0.330033	0.0219501	0.319437	0.218744	-0.556686	0.343795	-0.868941	0.636568	0.845372	-0.303013	2.29134
	-6.5	0.473238	-0.385412	1.88715	-0.326853	-0.272799	-0.162275	-0.0717266	0.157617	0.0796555	-0.639793	-0.0207621	0.187821	-1.43385	2.19529
	-6.4	0.482532	-0.52367	1.77731	-0.601189	0.162872	0.161962	-0.066795	0.0907872	0.020925	-0.0580463	-0.014576	0.423177	-0.4567	1.99992
	-6.3	0.284307	-0.442983	1.56736	-0.843281	0.0170005	-0.368294	-0.0365034	0.653486	-0.227036	0.546417	0.0801863	0.00972032	-1.1352	1.72087
	-6.2	0.106556	-0.230929	1.4823	-0.355596	-0.255489	-0.146242	-0.135175	0.642435	-0.196247	0.746061	0.354139	1.22154	-0.456972	2.47451
	-6.1	0.00568993	-0.227102	1.51799	-0.414253	-0.0312432	0.273277	-0.206733	0.663595	-0.2008	0.832026	0.0593371	1.50198	-0.803698	2.27761
	-6	0.128427	-0.0962943	1.3342	0.387805	-0.289348	-0.258334	-0.0849331	0.358938	-0.637785	0.622529	-0.138331	0.432078	-1.845	1.47383
	-5.9	-0.0411703	0.057448	1.28907	0.449333	-0.226566	0.779504	-0.346244	0.230821	-0.794232	0.360656	-0.154761	1.33763	-0.515662	1.09012
	-5.8	0.120971	0.282257	1.36318	0.616103	-0.165532	0.387422	-0.337554	0.264347	-0.913785	0.403026	0.292398	2.19628	-1.09652	0.421401
	-5.7	0.0160824	0.244549	1.31066	0.642341	-0.617368	0.432635	-0.248971	-0.378846	-1.14914	0.184962	0.187219	2.55202	-0.842625	0.122448
	-5.6	0.0609346	0.300082	1.41623	0.922696	0.144641	0.0279992	-0.22074	-0.81053	-0.536415	0.0513642	-0.113345	2.3271	-0.953998	-0.294342
	-5.5	0.21782	0.399106	1.49701	0.484432	-0.473879	0.930849	-0.114242	-0.470375	0.458707	0.124067	0.405604	2.5165	-1.44563	-0.687642
	-5.4	0.181646	0.367375	1.63921	1.24296	-0.21671	0.500239	0.0175116	-0.461293	0.716273	0.448191	0.258233	2.64555	0.0684408	0.133454
	-5.3	0.388143	0.400238	1.73252	0.49261	-0.561309	1.52157	-0.0172401	-0.507442	0.723524	1.31098	0.0771546	1.97993	0.0465346	-0.29344
	-5.2	0.129414	0.580339	1.61136	0.567671	-0.612114	0.485991	0.0842101	-0.512104	0.237437	1.79112	-0.119802	1.0029	0.116449	-0.348741
	-5.1	0.0856209	1.12397	1.60264	0.288132	-0.564673	0.158481	0.201746	-0.486323	0.478034	1.96487	0.0866442	1.56365	1.32923	0.564798
	-5	0.387534	1.47074	1.84613	0.405361	0.0018503	0.576861	0.0818113	-0.843966	0.302635	1.49228	-0.0929255	0.745816	0.601563	-0.0249339
	-4.9	0.240419	1.63283	1.93685	0.30468	-1.11663	0.51118	0.119381	-0.529931	0.325062	1.78786	-0.417401	0.610272	0.808101	0.809918
	-4.8	0.381438	1.59794	1.84628	1.33806	-0.0210151	0.409021	0.22046	-0.585484	-0.13313	1.21064	-0.294107	1.23744	1.2314	1.07874
	-4.7	0.279983	1.42804	1.6823	0.512475	-0.492594	0.482032	0.217951	-0.552679	0.0125455	0.873961	0.348114	0.348371	2.18839	0.74552
	-4.6	0.332587	1.15983	1.59781	0.643535	0.18431	0.205622	0.134338	-0.688649	-0.0349585	0.42927	1.42077	0.430299	1.49127	0.00731584
	-4.5	0.205278	1.01582	1.43643	0.610454	-0.494876	1.25102	0.070752	-0.534091	-0.162375	0.00225423	0.623069	0.697554	2.18258	0.232367
	-4.4	0.21207	0.851478	1.32773	0.726777	0.235341	0.123522	0.132926	-0.769948	-0.0773454	-0.0523551	0.57714	0.519297	0.885534	-0.31331
	-4.3	0.0749807	0.780228	1.31536	0.481425	-0.00949563	0.3341	0.13034	-1.01112	0.397366	-0.460448	1.22912	-0.254244	1.27354	-0.423014
	-4.2	-0.102123	0.769603	1.10396	-0.0239621	0.129811	0.815371	0.029882	-1.08037	0.136928	-0.169939	0.422253	0.528413	2.22319	-0.576744
	-4.1	0.113424	0.878433	0.946429	0.481987	-0.348902	0.725319	0.120463	-1.03466	0.1452	-0.770898	1.09178	0.241409	0.906218	0.467706
	-4	0.191967	0.958385	0.715047	0.315265	-0.181425	0.908706	0.115748	-0.91923	0.40427	-0.565854	1.47646	-0.0333697	1.85173	0.293117
	-3.9	0.0276045	1.11098	0.4985	0.397196	0.0274571	0.232168	0.0291977	-1.02214	0.312468	-1.08872	0.999972	-0.837378	2.21138	1.53944
	-3.8	0.110348	1.13669	0.395083	0.0172237	0.0318537	0.909018	-0.119691	-0.527665	0.159124	-0.881489	1.11062	-0.692638	1.83761	1.37648
	-3.7	0.203676	0.955673	0.386237	0.345901	0.517882	0.169581	-0.104924	-0.445199	0.0833054	-0.698301	0.877472	-0.974409	0.720302	1.06728
	-3.6	0.235889	0.850246	0.197387	0.652497	0.87299	-0.146147	-0.204532	-0.0646438	-0.400603	-0.148923	0.884068	-0.498416	1.2404	1.24156
	-3.5	0.296422	0.724784	0.131647	-0.0140424	0.342841	0.528126	-0.121979	-0.0676021	-0.262936	-0.171106	1.40135	-0.564095	0.193804	0.849286
	-3.4	0.397028	0.709407	-0.00286842	0.435031	0.128552	0.691919	0.13524	0.162198	-0.608585	0.170069	1.13198	-0.654383	1.73956	1.46654
	-3.3	0.226324	0.732353	-0.0516336	0.29099	0.094126	0.0922866	-0.0115555	0.239059	-0.590043	0.0260784	1.44418	-0.515771	1.45141	0.644412
	-3.2	0.168132	0.834414	-0.201267	0.587687	0.221297	0.886774	0.138823	0.660101	-0.382562	0.0546539	1.29028	-0.135732	1.32212	0.353578
	-3.1	0.197734	0.996946	-0.0849002	0.0790226	-0.169773	-0.281872	0.0798018	-0.183775	0.563714	0.0699622	0.651043	-0.470865	0.618881	0.890975
	-3	0.208119	1.13471	-0.155869	0.220521	0.288549	0.647008	0.306782	-0.0259836	1.0279	-0.21159	0.962984	-0.323126	1.35689	0.513638
	-2.9	0.21102	1.12354	-0.0717101	0.00118346	-0.107811	0.0959948	0.115702	-0.110499	0.884886	0.127398	0.380417	-0.342045	-0.326369	-0.219205
	-2.8	0.124414	0.999676	-0.00397617	0.256833	-0.135783	0.611605	0.498864	-0.343817	0.65837	-0.19694	0.474674	-0.672061	1.32041	-0.578773
	-2.7	0.229491	1.02625	0.0375395	0.200981	-0.092662	0.125572	0.197384	-0.490583	0.555063	-0.364042	0.217547	-0.917845	0.336256	-0.80305
	-2.6	0.147515	1.34144	0.13075	0.623997	-0.251566	-0.41367	0.22955	0.322775	0.641034	-0.708373	0.805319	-0.0726856	0.858566	-1.0101
	-2.5	0.0684983	1.50648	0.109924	0.509671	0.726124	0.502688	0.211537	0.28764	0.365103	-0.646122	0.2142	-0.985214	0.989915	-0.68121
	-2.4	-0.0474603	1.54339	0.00301653	0.649126	-0.031738	0.270772	0.217077	-0.261813	0.862155	-0.236709	1.5472	-1.03926	2.12809	-1.61841
	-2.3	-0.0527137	1.32205	0.0894687	0.528024	0.398869	0.592009	-0.14872	-0.0328036	1.33167	-0.195535	1.19238	-0.49237	0.631499	-0.849525
	-2.2	-0.127784	1.07359	0.104173	0.461741	0.0131391	0.0980289	0.153695	-0.182738	1.04415	-0.0157808	0.523313	-0.523013	1.47508	-1.68932
	-2.1	0.105416	0.894438	0.200455	0.46834	-0.0173828	-0.122233	-0.0898863	-0.352186	0.489654	-0.265087	0.63908	-0.610876	-0.0310786	-1.43124
	-2	0.0152233	0.770504	0.19787	0.201928	0.547411	0.655998	-0.0932498	-0.432445	0.031842	-0.304253	0.359848	-0.503272	0.772294	-1.04028
	-1.9	0.139378	0.671449	0.159195	0.683873	0.34606	0.0810581	-0.0978296	-0.249044	0.133812	-0.353519	0.362067	-0.814714	0.319366	-1.2884
	-1.8	0.0610106	0.694337	0.109411	-0.0138824	0.825754	0.129382	-0.0870095	-0.752608	-0.22153	-0.717733	0.891326	-0.53927	1.34666	-0.967929
	-1.7	-0.0682171	0.615417	0.0344277	0.727583	1.18	0.246698	0.1032	-0.339418	-0.535379	-1.05426	0.606171	-1.08103	-0.508089	-0.740588
	-1.6	-0.135454	0.582639	0.1573	0.296319	1.62549	-0.272431	0.278423	-0.965323	-0.76705	-1.04152	0.506044	-0.0634327	0.332219	-0.902222
	-1.5	-0.0923581	0.549109	0.0581473	0.876659	1.48622	0.115836	0.505283	-0.710187	-0.384294	-1.00272	1.14133	0.112335	0.155995	-0.642904
	-1.4	-0.0227951	0.509159	0.0357785	0.521358	1.01417	0.0853067	0.519797	-0.752315	-0.00918503	-0.239801	1.28201	0.798604	0.64129	-0.86435
	-1.3	-0.0511586	0.557817	-0.225625	0.529735	1.08773	-0.718095	0.692557	-0.423849	0.23908	0.361508	0.582148	0.964362	2.03284	-1.5928
	-1.2	-0.114158	0.637055	-0.0853678	0.649398	0.608959	0.315158	0.782167	-0.972842	0.399666	0.95486	1.0779	1.42934	0.552079	-1.02324
	-1.1	-0.128578	0.847963	0.06556	0.92323	1.54659	0.0851574	0.632836	-0.963018	0.332506	0.928957	1.08727	2.25646	0.0174246	-1.64291
	-1	-0.00425675	0.804637	-0.124018	1.2169	0.795862	0.963262	0.375645	-0.718275	0.125924	1.02903	0.686012	2.05658	2.08974	-1.54221
	-0.9	-0.040444	0.83008	-0.143199	0.722284	0.551336	-0.349581	0.549662	-0.576846	0.382641	0.994651	0.491921	1.45315	0.37544	-1.7768
	-0.8	0.0282867	0.871881	-0.198706	0.504513	1.18666	0.342491	0.501683	-0.742782	0.482786	0.955542	0.545227	0.84663	2.58582	-0.962111
	-0.7	-0.0463237	0.966059	-0.219537	0.692763	0.302117	0.281447	0.355921	-0.256619	0.324127	0.763547	0.362195	0.922601	1.87178	-1.71735
	-0.6	0.0573106	1.12529	-0.260174	0.654241	0.609727	0.603524	0.261823	-0.55448	0.290466	0.841083	0.037099	0.846319	-0.630446	-0.79244
	-0.5	0.0439225	1.17073	-0.221068	0.440307	0.136311	0.478256	0.340518	-0.336032	-0.083005	0.323588	0.013404	1.2669	0.940074	-0.947885
	-0.4	-0.262128	1.39359	-0.261493	0.432608	0.362765	0.969215	0.599042	-0.6886	-0.127383	0.365295	0.49589	0.235136	-0.787388	-1.53767
	-0.3	-0.0189242	1.35254	-0.352659	0.266656	0.126097	0.467414	0.936475	-0.838627	-0.536031	0.872913	0.194732	1.20523	-0.252754	-0.292656
	-0.2	-0.264686	1.4646	-0.41915	-0.00410038	0.780156	0.694303	1.02693	-0.592835	-0.471534	1.81101	0.61713	0.219359	-1.22807	0.990257
	-0.1	-0.213626	1.76067	-0.501846	0.395272	0.636365	0.414721	1.46766	-0.925408	-0.612279	2.5449	0.553423	0.727002	-2.01092	1.75615
	0	-0.254466	1.84917	-0.636498	0.129649	0.586144	0.197403	1.67305	-0.711705	-0.497935	2.65016	0.345794	-0.133554	-0.0910451	2.64837
	0.1	-0.410073	1.97439	-0.769851	0.84431	1.41794	0.811858	1.95919	-0.559153	-0.305098	2.68921	0.169595	0.0995983	0.469415	1.80688
	0.2	-0.259746	2.09785	-0.82345	0.616278	2.00522	1.16299	2.00677	-0.217134	0.0882731	2.4916	0.994888	-0.181027	0.442025	1.94887
	0.3	-0.565963	1.98202	-0.925131	0.689509	2.25416	1.10084	1.86416	-0.468793	0.328259	2.52782	-0.33647	-0.114804	0.671932	0.565028
	0.4	-0.502077	1.64213	-0.8529	0.645475	2.0017	0.355286	2.05649	-0.71109	0.11609	2.43387	-0.597828	0.14817	-1.85103	1.48828
	0.5	-0.522754	1.50412	-0.914831	1.11087	2.28326	1.19901	1.84447	-0.974894	-0.153016	2.26261	-0.236991	0.881453	1.3523	1.22905
	0.6	-0.501131	1.27837	-0.820005	0.488352	2.15158	0.591182	2.14633	-0.598934	-0.216571	1.82609	-0.301718	0.868079	-0.256883	0.49803
	0.7	-0.702664	1.09665	-0.924516	0.716512	2.13603	1.09272	1.92682	-0.414466	-0.480148	1.36246	-0.42492	2.16856	0.678698	1.82431
	0.8	-0.684307	1.26911	-0.737621	0.961435	1.96673	0.838961	2.10989	-0.682206	-0.205567	1.31877	0.0130998	2.12125	-1.15469	1.43761
	0.9	-0.534307	1.38152	-0.687293	0.493527	2.23751	0.620352	1.97891	0.0725699	-0.00778375	1.06675	-0.288416	2.51056	1.09211	2.55351
	1	-0.639711	1.47818	-0.624897	0.969054	2.21911	1.15852	2.28289	-0.135812	0.411073	0.534427	0.15214	2.20099	0.181218	2.22998
	1.1	-0.54324	1.5242	-0.49577	1.04739	1.93708	0.649046	2.33509	0.150974	0.469161	0.539464	-0.372456	1.83824	-0.242344	2.86923
	1.2	-0.698374	1.46153	-0.306869	0.773803	2.33525	1.28185	2.39523	-0.374794	0.861794	0.0952344	0.0581	2.21813	-0.887493	2.87941
	1.3	-0.826064	1.34538	-0.13877	1.44525	2.15481	0.624247	2.17222	0.309601	0.897413	0.0803449	-0.233466	1.49799	-0.293275	3.91361
	1.4	-0.643961	1.37105	-0.102814	1.7119	2.74842	2.20604	2.1717	0.719101	0.753829	-0.309932	-0.0697296	1.85099	-1.86591	2.94167
	1.5	-0.703674	1.48048	-0.0580524	1.40273	2.65429	0.925668	2.05775	1.34394	1.23792	-0.65887	0.0950701	1.21628	0.267394	2.88325
	1.6	-0.660595	1.75481	-0.060915	1.80393	2.64897	1.33806	1.95672	2.97413	0.72149	-0.659788	0.0419904	1.89925	1.33553	2.48903
	1.7	-0.62924	2.05972	-0.154162	1.59116	3.37489	0.619543	2.40524	3.58483	1.08261	-0.717009	0.194302	2.38034	0.403686	2.48211
	1.8	-0.71925	2.39331	-0.213318	1.82577	3.07835	1.47255	2.33483	4.02494	2.32128	-1.04946	0.0595639	1.83663	3.06521	2.77806
	1.9	-0.598058	2.56999	-0.319753	1.58876	2.40847	1.31071	2.09031	4.04425	3.07171	-1.08603	0.267985	2.17047	0.470364	1.96016
	2	-0.711829	3.08071	-0.298138	1.52615	2.46995	2.29479	2.4402	4.76447	3.73216	-1.23883	0.354105	1.30263	0.159086	1.07426
	2.1	-0.595421	3.18841	-0.344094	1.72577	2.11826	1.61468	2.2095	5.20056	4.06778	-1.11731	0.0208913	1.6778	0.772423	1.34108
	2.2	-0.531483	3.03266	-0.449813	1.78948	2.3152	1.45566	2.24943	4.62974	4.01685	-1.02824	0.501622	1.74177	0.244161	1.0279
	2.3	-0.534368	2.74661	-0.296207	1.62635	2.27677	1.38481	2.07195	4.43103	3.92487	-0.957542	-0.183175	2.36722	1.52706	1.78496
	2.4	-0.488878	2.48985	-0.310115	1.37007	1.70568	1.3907	2.14933	4.64485	4.22625	-0.926336	-0.0232855	2.36868	2.08181	1.26898
	2.5	-0.385489	2.25773	-0.265089	1.4297	2.06658	0.882519	1.85435	4.85173	3.83005	-0.99497	-0.25489	3.31156	1.04157	1.34405
	2.6	-0.482419	1.94317	-0.116155	1.73377	1.8169	0.907841	1.77196	4.36434	3.95959	-0.709046	-0.509601	2.52708	1.3871	1.7621
	2.7	-0.438443	1.70798	-0.0024791	1.42485	2.19685	0.835112	1.51192	4.93694	3.58938	-0.849571	-0.405598	3.62047	2.118	1.36078
	2.8	-0.439572	1.87795	0.0675375	1.81507	2.02281	1.38175	1.58214	5.69498	2.7782	-0.81744	-0.662918	2.87555	3.79507	0.551145
	2.9	-0.421259	2.07905	-0.0319934	1.52523	1.99915	1.13169	1.31847	6.82055	2.68272	-0.871286	-0.634058	2.97112	1.0589	1.10091
	3	-0.389174	2.18644	-0.0440199	1.8896	1.37777	1.65034	1.20142	7.08357	2.67851	-0.939456	-0.899702	3.41712	2.23393	1.58766
	3.1	-0.24454	2.39013	0.121284	1.40958	2.10812	1.67164	1.08497	7.01381	2.38027	-1.16323	-0.693531	3.63288	3.25008	3.56602
	3.2	-0.211184	2.55723	-0.10767	1.57823	1.69993	0.244979	1.18552	7.86956	2.30467	-1.15789	-0.322739	3.22698	3.12895	3.3726
	3.3	-0.386507	2.63166	-0.205174	1.31677	2.18475	1.27358	0.952487	6.69096	1.80621	-0.957754	-0.178674	3.63586	1.57453	5.18493
	3.4	-0.0779178	2.70919	-0.0323982	0.925329	1.93512	1.24293	1.21524	6.51634	1.74236	-1.59514	-0.425302	5.14628	1.42457	4.40937
	3.5	-0.109773	2.60285	0.245343	1.13574	1.79081	1.05596	1.2696	6.91699	1.62623	-1.13859	-0.628545	3.17984	1.60795	4.72182
	3.6	0.0826131	2.58028	0.347989	1.00464	2.35657	1.72024	1.17016	6.87718	1.17377	-1.36351	-0.344699	3.64966	1.96426	4.3202
	3.7	0.210128	2.43809	0.34633	1.25359	2.1569	0.79535	1.19906	7.50471	1.00188	-1.2834	-0.486294	4.8446	1.67119	4.21692
	3.8	0.13647	2.33787	0.298849	1.119	2.44311	1.01416	1.04922	7.89961	1.02231	-0.873171	-0.607684	3.6493	2.63647	3.81632
	3.9	0.145947	2.41396	0.296211	1.30864	2.44382	0.712956	1.36845	7.47104	0.848305	-0.736194	-0.636791	4.11567	1.6791	3.21436
	4	0.029228	2.75058	0.210649	1.04192	1.92702	1.2804	1.5734	7.19533	0.56676	-0.792232	-0.734273	3.00343	2.09427	3.0099
	4.1	0.091075	2.91306	0.0450864	1.32916	2.23953	0.934548	1.5422	7.43545	0.517926	-1.0609	-0.73102	3.15721	4.35486	3.15877
	4.2	0.0886422	2.85416	-0.18683	1.68901	2.29334	1.36668	1.71968	7.56667	0.539603	-1.12784	-1.10616	3.35208	3.03796	3.35706
	4.3	0.0431624	2.58349	-0.141033	1.86694	2.09613	1.35704	1.66182	8.33494	0.269826	-1.55251	-0.670583	3.15088	3.84846	3.13367
	4.4	-0.0745614	2.47254	-0.1665	1.78197	1.88862	0.672832	1.52549	8.1418	0.681169	-1.57951	-0.781359	3.83362	3.06254	3.34538
	4.5	-0.155797	2.50084	-0.192707	1.8224	2.186	0.265128	1.44869	7.98875	1.23372	-1.9045	-0.913229	4.97907	2.49939	2.86032
	4.6	-0.134916	2.44745	-0.0479354	1.87998	1.62126	0.147588	1.2943	8.39336	2.10757	-1.50405	-0.216292	5.24338	1.31383	3.05985
	4.7	-0.234823	2.3611	-0.0534984	1.35692	1.60611	0.0903621	1.14321	9.66352	2.124	-1.87838	-0.674748	4.7463	2.79637	2.66189
	4.8	-0.151249	2.15104	0.0961398	1.02051	0.924052	-0.0787577	1.08673	10.9285	1.75175	-1.48006	-0.0910838	4.75086	1.26256	2.50139
	4.9	-0.282638	1.96509	0.100485	0.938038	1.71107	-0.363871	0.866307	10.9244	1.35682	-1.30037	0.0701169	4.26348	2.94746	2.49887
	5	-0.287777	1.95912	0.00259921	0.993722	1.3547	0.0636684	0.846721	10.9328	1.09317	-1.00089	-0.323066	3.98453	1.87385	2.04555
	5.1	-0.393119	2.03347	-0.070999	1.04874	1.11404	0.261	0.753762	11.0099	0.902299	-0.803359	-0.238496	3.68626	1.74427	2.5545
	5.2	-0.337743	2.09362	-0.277162	1.29556	1.29283	-0.672336	0.753476	11.2349	1.29696	-0.887862	-0.532722	3.60032	2.20253	1.67364
	5.3	-0.405178	1.8961	-0.418313	1.6883	1.35042	-0.0779626	0.68155	11.1936	0.97048	-0.807043	-0.338878	2.07181	3.29982	3.08441
	5.4	-0.459826	1.66552	-0.364793	1.31925	1.47736	0.206368	0.936766	11.2395	1.03582	-1.04117	-0.641144	2.71575	2.92983	2.34057
	5.5	-0.53425	1.73702	-0.567635	1.15643	1.84388	0.021229	0.51052	11.5098	0.919176	-1.15738	-0.256531	2.43311	3.61412	1.85938
	5.6	-0.437918	1.70166	-0.570672	1.26758	2.08949	0.559763	0.527139	11.5956	0.301138	-1.14309	-0.118871	2.66629	2.2124	1.9765
	5.7	-0.390453	1.56339	-0.507051	1.41513	2.60174	-0.145161	0.692184	12.0955	0.293522	-1.00102	0.185111	2.4056	5.01442	2.02579
	5.8	-0.594019	1.34962	-0.482562	1.26471	2.42078	-0.266818	0.530267	11.9403	-0.0478067	-1.18103	-0.542879	2.23311	2.01192	1.81432
	5.9	-0.390462	1.31191	-0.314431	1.06933	2.35482	0.443117	0.577675	12.1613	-0.551193	-1.16295	-0.353293	3.21018	1.51943	2.08452
	6	-0.47779	1.32199	-0.232122	1.36145	2.29666	-0.0118344	0.574856	11.3683	-0.722678	-0.855721	-0.0289876	2.36213	2.63927	2.91582
	6.1	-0.346372	1.41726	-0.257221	1.76864	2.02623	0.395821	0.301198	12.9737	-0.715634	-1.30389	-0.242131	2.83653	3.1546	2.34457
	6.2	-0.23292	1.25397	-0.315734	1.84541	1.58357	0.421519	0.521655	12.8154	-1.00423	-1.21934	-0.328985	2.55667	1.76522	2.12358
	6.3	-0.234609	1.17482	-0.469699	0.966956	2.17538	0.0404574	0.237077	11.5934	-1.14738	-1.24668	-1.17483	2.85567	0.945416	2.14424
	6.4	-0.0901749	1.14686	-0.492267	1.16147	1.86697	0.36808	0.426444	12.6656	-1.08377	-0.752453	-0.375908	2.62784	1.86875	2.0109
	6.5	-0.185135	1.13961	-0.575988	1.00591	0.877774	-0.440731	0.400527	13.0407	-1.31108	-0.565031	-0.959731	2.87631	1.00271	1.30366
	6.6	-0.104214	1.12477	-0.615164	1.1287	1.15992	-0.171074	0.862765	12.9053	-1.06062	-0.135273	-0.188018	3.14499	3.38066	1.62774
	6.7	-0.146451	1.02317	-0.679804	0.758577	1.24747	0.14355	0.6476	13.0516	-1.39225	0.436749	-0.720151	3.48194	3.71037	0.833041
	6.8	-0.211054	0.899846	-0.801368	1.28763	0.587749	-0.277718	0.791702	12.8714	-1.39227	0.658989	-1.05951	3.28535	1.98698	0.839509
	6.9	-0.271275	0.775742	-0.726872	1.34196	1.29576	0.147662	0.917128	13.0553	-1.45764	0.900266	-0.593854	4.29039	1.79373	0.742687
	7	-0.236522	0.638434	-0.843847	1.31439	1.09336	0.211385	0.902711	11.4378	-1.08862	0.896317	-0.458108	2.78736	2.09247	0.636425
	7.1	-0.168032	0.546932	-0.84064	1.56981	0.887579	0.310229	1.16395	11.6596	-0.674316	1.16703	-0.748045	2.51645	1.96926	0.881497
	7.2	-0.227388	0.665107	-0.761113	1.67574	0.879325	-0.0721131	0.987948	11.2453	-0.640719	1.48652	-0.555675	2.94216	4.12355	0.712546
	7.3	-0.258882	0.835007	-0.841338	1.9299	1.40379	1.35659	1.11652	10.5408	-0.936481	1.30651	-0.74371	2.43782	1.853	1.01804
	7.4	-0.177134	0.834168	-0.815897	1.83895	1.5534	1.1372	1.22433	10.8716	-1.37209	2.14157	-0.70584	3.13502	2.6004	1.44822
	7.5	0.0748893	0.752622	-0.85035	2.25349	1.2708	0.50537	1.33232	10.6298	-1.37343	2.16219	-0.937401	3.26783	3.1056	1.44108
	7.6	-0.0376219	0.760935	-0.855511	2.31881	0.84869	1.17123	1.3327	10.9511	-1.71749	2.31115	-0.845934	2.5205	2.17527	1.25923
	7.7	0.0760379	0.623309	-0.696406	2.1322	0.731837	0.640574	1.20473	10.4689	-1.61838	2.33543	-0.642912	2.61754	1.5962	1.50932
	7.8	-0.00393992	0.513313	-0.506123	2.07634	-0.020716	0.881694	1.25741	10.4214	-1.5239	2.6236	-1.20526	2.50979	2.8943	0.668543
	7.9	0.151012	0.599143	-0.33466	2.20728	-0.00267538	0.570717	1.07058	10.1741	-1.18338	2.84485	-1.20273	2.32663	1.95162	0.218831
	8	0.0477336	0.766052	-0.375286	1.89036	0.0836901	1.22154	1.2108	10.1164	-1.13214	2.79065	-0.509392	2.42299	3.15332	-0.0926705
	8.1	-0.325646	0.824756	-0.339919	1.99371	-0.339534	0.686576	1.15669	9.76767	-1.19331	2.30644	-0.397434	1.99237	2.33506	0.734266
	8.2	-0.100023	0.789526	-0.414209	1.72974	0.699714	1.07514	1.23427	10.0138	-1.24568	2.14564	-0.193651	2.84224	3.47124	0.0340584
	8.3	-0.0316368	0.937998	-0.300174	1.94897	0.0621276	0.535521	1.45253	10.1661	-1.13427	1.80375	-0.49407	2.16147	2.50228	0.662392
	8.4	0.0197645	1.07562	-0.136112	1.56917	0.454433	0.714118	1.35591	10.1947	-1.53131	1.99268	-0.872399	2.09856	-0.305084	0.546463
	8.5	0.0586833	1.1818	-0.23908	2.23599	-0.0313486	1.31016	1.49803	9.25539	-1.35409	2.22227	-0.739636	2.12114	1.39403	0.159709
	8.6	0.0553227	1.2068	-0.147944	1.64815	0.364803	0.842286	1.45334	10.0519	-1.59117	2.45891	-0.873057	1.55533	0.0552796	0.451632
	8.7	0.00590106	1.10994	-0.0666022	1.85861	0.649152	1.26342	1.17309	9.88255	-1.54053	2.86513	-0.757505	1.38993	1.32423	-0.711905
	8.8	-0.205877	1.0302	0.167343	1.69918	-0.0277762	1.2283	1.37981	10.0916	-1.94873	3.30057	-0.945243	0.98379	1.63811	-0.385917
	8.9	-0.224192	0.820766	0.15999	1.34612	0.0622182	1.54998	1.20821	10.0619	-1.70604	3.59413	-1.12277	1.26272	0.39343	-0.704566
	9	-0.312975	0.632132	0.259633	1.94653	-0.481072	1.50955	1.29108	10.0455	-1.25456	3.50336	-0.709317	0.768724	0.985641	-1.15741
	9.1	-0.317699	0.600173	0.135075	1.54599	-0.579872	0.313346	0.950263	9.81664	-0.477784	3.51682	-1.02759	0.888443	2.11435	-0.370979
	9.2	-0.319832	0.457039	0.132343	1.09392	-0.184734	1.56013	0.948069	9.86496	-0.308761	3.0118	-0.482464	0.581458	0.412172	-1.14567
	9.3	-0.447685	0.480809	0.088341	1.04053	-0.209757	0.812495	1.00002	11.0447	-0.687732	2.87334	0.0154913	0.817973	2.29806	-0.794808
	9.4	-0.572827	0.556207	0.182977	1.20389	-0.250286	1.11013	0.873004	11.0186	-0.978812	2.82707	-0.306247	0.882025	1.2903	-0.975311
	9.5	-0.568839	0.673201	0.183663	0.887381	-0.0490328	1.2552	0.985631	10.7818	-0.600485	2.35102	-1.21805	1.12071	1.80289	-0.458092
	9.6	-0.764566	0.669565	0.199415	0.58859	0.0603487	1.56215	0.991619	10.244	-0.890974	2.09316	-0.862244	1.34935	-0.170454	-0.482956
	9.7	-0.556631	0.663105	0.180863	0.488222	-0.219412	1.43582	0.634649	10.1955	-0.859843	2.06907	-1.05281	1.34362	0.888797	0.133355
	9.8	-0.741813	0.726272	0.122968	0.6709	0.429438	2.08215	0.892123	9.79434	-0.594761	2.66481	-1.46052	0.710462	0.314392	-0.131202
	9.9	-0.89208	0.904287	0.143412	0.3924	-0.307992	1.62406	0.675551	8.94257	-0.174359	1.96083	-1.0987	0.730418	0.203204	-0.0340701
	10	-0.70172	1.22784	0.225346	0.393195	-0.308357	1.79976	0.634393	9.37683	-0.116185	2.11579	-0.796676	1.0586	0.339709	0.114273
	10.1	-0.717939	1.20996	0.508921	1.03606	0.127944	1.25076	0.715324	9.39373	-0.225365	1.79965	-0.919884	0.294275	0.326954	-0.159514
	10.2	-0.454247	1.19543	0.581552	1.21443	-0.570141	1.68746	0.84017	7.82098	0.067329	1.84557	-1.04836	1.10738	0.783568	-0.877411
	10.3	-0.592913	1.27735	0.816107	1.28849	-0.262182	1.98076	1.01491	7.62316	0.504642	1.7471	-0.380894	0.944024	0.201766	-0.397959
	10.4	-0.548915	1.43784	0.834361	1.21336	-0.431648	1.34094	0.672925	9.04734	0.74203	1.32647	-0.486052	0.558373	0.719924	-0.289711
	10.5	-0.442076	1.59058	0.838091	0.776416	-0.838018	1.52411	0.737471	8.98034	0.484106	1.752	-0.796679	0.842563	0.368742	-0.990901
	10.6	-0.708285	1.56101	0.729901	1.21437	-0.0540936	2.42738	0.972535	9.2674	0.428574	1.03243	-0.68626	1.27853	2.13599	-0.269556
	10.7	-0.754439	1.74608	0.63498	1.05829	-0.522967	1.79148	1.18644	9.75001	0.317813	1.15532	-0.748192	0.116953	0.737623	-0.339162
	10.8	-0.798156	1.65033	0.538472	0.447253	-0.645951	1.97603	1.35003	9.34183	-0.110021	0.856556	-0.634893	1.20974	1.4364	-0.60573
	10.9	-0.85853	1.55121	0.453159	0.513908	-0.43475	2.08063	1.54243	9.51339	-0.20982	0.949685	-0.768586	0.924011	0.762252	-0.106822
	11	-0.752247	1.34761	0.13628	0.560594	-0.610491	2.36468	1.94854	8.56178	-0.71411	0.694604	-1.42844	0.00297755	-0.192947	-0.198963
	11.1	-0.779096	1.10801	0.0637022	0.225074	-0.709346	2.62323	2.06859	8.08908	-0.549774	0.703922	-0.784711	0.517035	0.500127	-0.376553
	11.2	-0.785491	0.992989	0.180306	0.108064	-0.352975	2.27993	2.10827	7.29628	-0.752585	0.30238	-1.05751	0.394484	-0.307951	-0.63512
	11.3	-0.873915	0.83943	0.166186	0.416673	-0.184334	2.06824	1.94779	7.55396	-0.572528	0.565439	-0.951675	0.322969	2.76448	-1.04161
	11.4	-0.537829	1.05384	0.258252	0.354513	-0.603346	2.2021	1.92174	6.88337	-0.924078	1.14017	-0.688405	-0.220441	0.358851	0.451675
	11.5	-0.801356	0.986937	0.196274	0.22159	-0.177999	2.13266	2.01361	6.63182	-0.741024	0.934838	-0.921915	0.0779476	0.864844	-1.15998
	11.6	-0.642639	0.956138	0.2884	-0.24563	-0.496419	1.99093	1.42651	6.60696	-0.959819	0.516443	-1.15083	0.342477	-1.17614	0.00918028
	11.7	-0.693199	0.919735	0.270305	-0.139731	0.312766	2.19759	1.6402	6.95561	-0.993303	0.726981	-1.28747	-0.227954	0.308743	-0.673875
	11.8	-0.725166	0.87274	0.445994	0.340246	-0.250378	1.9907	1.47096	7.25419	-1.33842	0.171021	-1.23437	0.267645	-0.820118	-0.62547
	11.9	-0.709928	0.943696	0.47389	0.594285	0.171999	1.47422	1.58443	7.57466	-0.962531	0.187346	-1.14312	0.312381	-1.05596	-0.887503
	12	-0.624543	1.03149	0.34785	0.760423	-0.487579	2.99616	1.20931	7.30446	-0.841934	0.385064	-1.08597	-0.694096	-0.511199	-1.87292
	12.1	-0.60842	1.16547	0.48625	-0.0322032	-0.193362	2.02201	1.45693	7.66852	-0.259072	0.442914	-0.249677	-0.111532	0.33723	-0.298644
	12.2	-0.667887	1.55605	0.584293	0.822389	0.184027	1.70738	1.27071	6.93231	1.21639	0.299641	-0.264269	-0.977548	1.25904	-1.25434
	12.3	-0.966191	1.92428	0.760413	0.0759206	0.848574	1.6497	1.34078	7.48785	1.71157	0.118192	-0.793516	-0.814022	1.56865	-0.757684
	12.4	-0.713756	2.19772	0.853041	0.46904	0.899953	3.37221	1.16764	6.99339	1.71119	0.0596451	0.483376	-0.849367	2.13715	-1.14849
	12.5	-0.89959	1.98054	1.07019	0.32972	1.0305	1.60896	1.52099	6.24526	1.22947	0.0656011	-0.61796	-1.18908	1.73036	-0.299378
	12.6	-1.05003	1.7974	1.05399	0.657059	1.35078	1.26386	1.24147	7.42309	1.05123	0.515215	-0.43949	-0.840586	0.14123	0.177629
	12.7	-0.775101	1.64828	0.93287	0.0838742	1.35373	1.62782	1.45449	7.48871	0.708729	0.771015	-0.554977	-0.616165	-0.335008	0.526042
	12.8	-0.976581	1.40683	0.986778	0.251054	0.720274	1.54944	1.44594	7.20785	0.576933	1.17312	-0.343743	-0.796934	0.750744	1.87514
	12.9	-0.916519	1.16955	1.04956	-0.0108202	0.966315	1.16713	1.14675	8.17723	0.413233	1.64039	-0.538692	-0.934187	1.39667	2.22262
	13	-0.850298	1.06067	1.31175	0.0825039	0.690024	1.68451	1.25447	7.22703	0.414728	1.8305	-0.960587	-0.320132	0.507289	2.27424
	13.1	-0.736634	0.920607	1.38343	-0.145499	0.710857	1.03305	1.34244	7.13392	0.729254	1.61487	-1.37826	-0.791432	0.278542	2.30324
	13.2	-0.773009	0.930524	1.55308	0.075005	0.80761	0.956001	1.24871	7.20399	0.964976	2.25372	-1.06525	0.0012953	-1.16685	3.55439
	13.3	-0.800445	0.929225	1.53685	0.452063	1.8838	1.56518	1.26158	7.4635	1.19337	2.64202	-1.03496	-0.847452	0.0639089	3.88989
	13.4	-0.804386	0.951771	1.46815	0.18908	2.04247	1.02233	1.27926	7.06697	1.22229	2.91214	-1.12469	-0.677157	0.215047	2.86484
	13.5	-0.747699	1.0032	1.40916	0.0340395	2.60188	1.37215	1.3928	7.02562	0.660128	2.51896	-0.492009	-1.41244	-0.459987	4.43438
	13.6	-0.962868	1.17221	1.35483	-0.0253629	2.09834	1.3056	1.29719	7.23334	0.728428	2.2967	-0.911095	-0.546239	0.621436	3.5854
	13.7	-0.876056	1.20604	1.22477	0.163549	2.10345	1.40816	1.54759	7.22642	0.728112	2.08451	-0.563037	-1.39372	1.49547	5.58023
	13.8	-1.00467	1.25321	1.10105	0.321883	1.86499	1.95754	1.21431	6.93457	0.255815	1.92854	-0.64103	-0.878807	-0.941392	4.38904
	13.9	-0.879183	1.04285	0.862323	-0.0875518	1.68653	0.836065	1.14083	7.1543	-0.0375967	1.75614	-0.712575	-0.369984	0.504326	4.10383
	14	-1.03924	1.17676	0.718295	0.285244	1.27726	1.49712	0.980405	6.14767	-0.0669161	1.4199	-0.641869	0.0552153	1.14509	4.71444
	14.1	-0.928953	1.31817	0.56682	-0.32516	1.61754	1.37636	0.986929	6.21923	-0.150025	1.36938	-0.453219	0.26641	2.32618	4.54815
	14.2	-0.888377	1.50907	0.511531	0.182417	1.14553	0.41491	0.974996	5.85217	-0.270534	0.959889	-0.81768	0.742418	0.474346	3.88132
	14.3	-0.919891	1.45239	0.676146	-0.23144	1.18198	0.943117	1.08651	5.83985	-0.439024	0.8503	-0.506995	1.35605	2.35851	3.23407
	14.4	-0.935558	1.61081	0.756895	0.410435	0.627628	0.828009	1.03095	5.92931	-0.552225	0.96741	-0.91647	1.38056	0.873655	2.55728
	14.5	-0.968528	1.63155	0.681484	-0.343216	0.985468	1.06093	1.12686	5.29876	-0.563645	0.926146	-0.60398	1.4353	-0.0833889	2.81941
	14.6	-0.919542	1.58821	0.93468	-0.0977086	0.864751	0.840497	0.926281	4.88398	-1.08551	1.07208	-0.593734	1.57334	0.593197	1.31877
	14.7	-1.03882	1.65449	0.945238	-0.359178	0.973541	0.773367	0.918491	4.93158	-1.212	0.889917	-0.415751	1.4026	0.0682177	1.31815
	14.8	-1.0035	1.58882	0.972671	0.124695	0.429464	1.02044	0.936422	4.37339	-0.98804	0.781995	-0.546968	1.08457	0.90182	1.28812
	14.9	-1.12743	1.39361	1.06394	0.545733	0.0154701	0.718875	0.848627	4.04841	-1.02869	0.922023	-0.367658	0.747606	1.80613	0.973567
	15	-1.00862	1.42831	1.2041	-0.0530131	0.419806	0.832255	1.0196	3.76407	-0.220539	0.878347	-0.867622	-0.00906778	0.291856	1.05204

## Sheet: A_OSC_GCaMP6s_FedLIM_Sniff_Heat
	Extended Data Figure 7 a) Changes in MSVGLUT2 neuronal activity induced by sniffing Limonene in fed lean male mice displayed as heatmap [zscore]
	Control									Limonene
		Mice									Mice
	Time [s]	1	2	3	4	5	6	7		Time [s]	1	2	3	4	5	6	7
	-10	0.505352	-0.51153	-1.10138	0.275295	1.07251	-0.543561	1.08008		-10	-0.149144	-0.406343	-0.545779	1.33999	-0.368286	-0.764237	-0.049056
	-9.9	0.40327	-0.399164	-1.00771	0.144622	1.18457	-0.560213	0.975664		-9.9	-0.354354	-0.0431459	-0.502435	1.29511	-1.74609	-0.389308	-0.683328
	-9.8	0.355865	-0.458604	-1.00082	1.06437	0.671892	-0.250518	1.22567		-9.8	0.149768	0.422433	0.08398	0.9019	-0.774947	-1.95754	-1.23326
	-9.7	0.184398	-0.496506	-1.02341	1.33534	0.758724	-0.117478	1.05351		-9.7	-0.636735	0.834269	0.611552	0.936287	-1.11623	0.425625	-1.21564
	-9.6	0.353179	-0.652585	-0.965315	0.836445	0.860679	-0.797522	1.04936		-9.6	-0.608821	0.949367	0.329477	0.892053	-1.37323	0.279939	-0.556726
	-9.5	0.35094	-0.636678	-1.08003	0.392322	1.19602	-0.449474	0.837367		-9.5	-1.0563	0.736876	0.184967	1.02087	-1.46643	1.3845	-0.642692
	-9.4	0.482042	-0.575816	-0.909106	0.36914	1.20279	-0.796326	0.744964		-9.4	-0.564544	0.44816	-0.268184	1.02167	-0.895473	-0.0367575	-0.404043
	-9.3	0.418846	-0.472469	-0.840733	0.149689	1.44605	-1.3257	0.639391		-9.3	-1.12997	0.364943	-0.0988302	1.06013	-1.63133	-0.626561	-1.39337
	-9.2	0.391912	-0.495096	-0.530711	0.66477	0.988406	-0.525678	0.841387		-9.2	-0.604383	-0.05584	0.295422	1.03439	-0.732885	-0.124461	-0.00979438
	-9.1	0.41512	-0.401534	-0.366703	-0.0237951	1.73643	-0.899339	0.954919		-9.1	-0.289468	0.0464521	0.626951	0.713285	-0.674145	-0.0751653	0.401512
	-9	0.647232	-0.409199	-0.311568	0.44284	1.50907	-0.78841	1.06796		-9	-0.289547	-0.532851	0.783423	1.13719	-0.848772	-1.66753	0.803547
	-8.9	0.452186	-0.567819	-0.306631	0.368213	0.939239	-1.03248	1.28343		-8.9	0.758552	-0.82629	0.938393	0.755864	-0.762405	0.741229	0.932725
	-8.8	0.285889	-0.500651	-0.379465	0.621107	0.987163	-0.256613	1.4529		-8.8	1.45713	-0.680272	1.04092	0.567684	0.558069	-1.11426	0.681227
	-8.7	0.423193	-0.592118	-0.13242	0.643037	0.79687	-0.154463	1.63288		-8.7	1.4401	-0.910846	0.958826	0.964109	0.972418	2.56469	0.207641
	-8.6	0.288301	-0.64022	0.156843	0.231366	0.692525	-0.382935	1.72428		-8.6	1.41455	-0.519663	0.605434	0.282951	1.62087	0.509201	-0.182353
	-8.5	0.344285	-0.751836	0.164528	0.569849	0.968035	-0.980556	1.94672		-8.5	1.71288	-0.821858	0.602676	0.84572	2.52863	-0.382059	-0.380558
	-8.4	0.210675	-0.643693	0.279674	0.157985	0.772403	-0.795941	1.92373		-8.4	1.34658	-0.980117	0.289577	0.260099	1.39746	0.702792	-0.183282
	-8.3	0.551946	-0.575501	0.187248	0.268734	0.659212	-1.01893	1.36594		-8.3	1.39339	-1.35792	-0.0403088	1.19975	2.21201	-0.827407	-0.557972
	-8.2	0.399415	-0.444041	0.292607	-0.214469	0.453934	-0.840605	1.43158		-8.2	1.26128	-1.3032	-0.483826	0.665553	1.19098	0.12415	0.184596
	-8.1	0.703414	-0.271162	0.626861	0.593299	0.440132	-0.845305	1.25135		-8.1	1.242	-1.37332	-0.628364	0.570959	1.42688	0.545753	0.183809
	-8	0.667678	-0.0911388	1.09249	0.500471	0.369118	-0.858554	0.858647		-8	1.29887	-1.06956	-0.508303	0.120049	1.95682	0.751056	0.22276
	-7.9	0.682378	-0.128796	1.43602	0.286773	0.131149	-0.0700544	0.982518		-7.9	1.28507	-1.4004	-0.701219	0.704483	1.49961	-0.273397	0.142847
	-7.8	0.82894	-0.239141	1.39174	0.657045	0.118405	-0.917548	0.819785		-7.8	1.37695	-1.37132	-0.888139	-0.21488	0.523247	-0.698401	1.52036
	-7.7	0.838799	-0.320736	1.27496	-0.0711463	-0.350334	-0.296332	0.645558		-7.7	1.53475	-0.866691	-0.989756	0.384926	1.38812	0.0724986	1.72066
	-7.6	0.632579	-0.380164	1.29707	0.132479	0.219874	-0.0635964	0.72944		-7.6	2.11482	-1.10252	-0.961207	0.391721	0.850263	-1.00474	2.64103
	-7.5	0.698313	-0.478207	1.14043	0.580942	-0.0358669	-0.68459	0.575965		-7.5	1.18697	-1.06916	-1.06136	0.317569	1.63387	-0.361345	1.40763
	-7.4	0.819782	-0.51098	1.03092	0.339245	-0.40315	-0.610945	0.675756		-7.4	1.49934	-1.19505	-1.32707	0.453798	0.602238	0.270647	2.21025
	-7.3	0.840474	-0.510371	1.10124	-0.142189	-0.268021	-0.157892	0.563428		-7.3	1.36252	-0.914208	-1.27972	0.137166	1.09024	0.101248	3.06384
	-7.2	0.9601	-0.537938	1.21485	-0.162491	-0.175741	-0.444945	0.430823		-7.2	0.706543	-0.26132	-1.31422	0.453326	1.04773	0.155057	2.78519
	-7.1	0.716756	-0.520628	1.22834	0.0835633	-0.322117	-0.485441	0.595379		-7.1	0.959427	0.0805164	-1.73764	0.41142	2.49471	-1.12998	2.1483
	-7	0.672842	-0.627419	1.4861	-0.138659	0.29209	-0.145935	0.340837		-7	0.39865	0.874573	-1.53553	1.00042	1.27902	-0.283729	1.68069
	-6.9	0.546383	-0.681443	1.77848	0.0150907	-0.409096	-0.72519	0.30572		-6.9	0.34646	0.571505	-1.99571	1.23213	1.25304	0.662505	3.83771
	-6.8	0.635048	-0.667276	1.81348	-0.074462	0.0186578	-0.271407	0.141682		-6.8	-0.441609	0.712494	-1.79072	0.82673	1.5626	0.112826	2.04459
	-6.7	0.714155	-0.637622	1.85256	-0.349362	0.1089	-0.034242	-0.0073632		-6.7	-0.059562	0.775194	-1.61888	1.12044	0.278751	0.894441	2.65294
	-6.6	0.552909	-0.496079	1.90607	-0.330033	0.0219501	0.319437	0.218744		-6.6	-0.556686	0.343795	-0.868941	0.636568	0.845372	-0.303013	2.29134
	-6.5	0.473238	-0.385412	1.88715	-0.326853	-0.272799	-0.162275	-0.0717266		-6.5	0.157617	0.0796555	-0.639793	-0.0207621	0.187821	-1.43385	2.19529
	-6.4	0.482532	-0.52367	1.77731	-0.601189	0.162872	0.161962	-0.066795		-6.4	0.0907872	0.020925	-0.0580463	-0.014576	0.423177	-0.4567	1.99992
	-6.3	0.284307	-0.442983	1.56736	-0.843281	0.0170005	-0.368294	-0.0365034		-6.3	0.653486	-0.227036	0.546417	0.0801863	0.00972032	-1.1352	1.72087
	-6.2	0.106556	-0.230929	1.4823	-0.355596	-0.255489	-0.146242	-0.135175		-6.2	0.642435	-0.196247	0.746061	0.354139	1.22154	-0.456972	2.47451
	-6.1	0.00568993	-0.227102	1.51799	-0.414253	-0.0312432	0.273277	-0.206733		-6.1	0.663595	-0.2008	0.832026	0.0593371	1.50198	-0.803698	2.27761
	-6	0.128427	-0.0962943	1.3342	0.387805	-0.289348	-0.258334	-0.0849331		-6	0.358938	-0.637785	0.622529	-0.138331	0.432078	-1.845	1.47383
	-5.9	-0.0411703	0.057448	1.28907	0.449333	-0.226566	0.779504	-0.346244		-5.9	0.230821	-0.794232	0.360656	-0.154761	1.33763	-0.515662	1.09012
	-5.8	0.120971	0.282257	1.36318	0.616103	-0.165532	0.387422	-0.337554		-5.8	0.264347	-0.913785	0.403026	0.292398	2.19628	-1.09652	0.421401
	-5.7	0.0160824	0.244549	1.31066	0.642341	-0.617368	0.432635	-0.248971		-5.7	-0.378846	-1.14914	0.184962	0.187219	2.55202	-0.842625	0.122448
	-5.6	0.0609346	0.300082	1.41623	0.922696	0.144641	0.0279992	-0.22074		-5.6	-0.81053	-0.536415	0.0513642	-0.113345	2.3271	-0.953998	-0.294342
	-5.5	0.21782	0.399106	1.49701	0.484432	-0.473879	0.930849	-0.114242		-5.5	-0.470375	0.458707	0.124067	0.405604	2.5165	-1.44563	-0.687642
	-5.4	0.181646	0.367375	1.63921	1.24296	-0.21671	0.500239	0.0175116		-5.4	-0.461293	0.716273	0.448191	0.258233	2.64555	0.0684408	0.133454
	-5.3	0.388143	0.400238	1.73252	0.49261	-0.561309	1.52157	-0.0172401		-5.3	-0.507442	0.723524	1.31098	0.0771546	1.97993	0.0465346	-0.29344
	-5.2	0.129414	0.580339	1.61136	0.567671	-0.612114	0.485991	0.0842101		-5.2	-0.512104	0.237437	1.79112	-0.119802	1.0029	0.116449	-0.348741
	-5.1	0.0856209	1.12397	1.60264	0.288132	-0.564673	0.158481	0.201746		-5.1	-0.486323	0.478034	1.96487	0.0866442	1.56365	1.32923	0.564798
	-5	0.387534	1.47074	1.84613	0.405361	0.0018503	0.576861	0.0818113		-5	-0.843966	0.302635	1.49228	-0.0929255	0.745816	0.601563	-0.0249339
	-4.9	0.240419	1.63283	1.93685	0.30468	-1.11663	0.51118	0.119381		-4.9	-0.529931	0.325062	1.78786	-0.417401	0.610272	0.808101	0.809918
	-4.8	0.381438	1.59794	1.84628	1.33806	-0.0210151	0.409021	0.22046		-4.8	-0.585484	-0.13313	1.21064	-0.294107	1.23744	1.2314	1.07874
	-4.7	0.279983	1.42804	1.6823	0.512475	-0.492594	0.482032	0.217951		-4.7	-0.552679	0.0125455	0.873961	0.348114	0.348371	2.18839	0.74552
	-4.6	0.332587	1.15983	1.59781	0.643535	0.18431	0.205622	0.134338		-4.6	-0.688649	-0.0349585	0.42927	1.42077	0.430299	1.49127	0.00731584
	-4.5	0.205278	1.01582	1.43643	0.610454	-0.494876	1.25102	0.070752		-4.5	-0.534091	-0.162375	0.00225423	0.623069	0.697554	2.18258	0.232367
	-4.4	0.21207	0.851478	1.32773	0.726777	0.235341	0.123522	0.132926		-4.4	-0.769948	-0.0773454	-0.0523551	0.57714	0.519297	0.885534	-0.31331
	-4.3	0.0749807	0.780228	1.31536	0.481425	-0.00949563	0.3341	0.13034		-4.3	-1.01112	0.397366	-0.460448	1.22912	-0.254244	1.27354	-0.423014
	-4.2	-0.102123	0.769603	1.10396	-0.0239621	0.129811	0.815371	0.029882		-4.2	-1.08037	0.136928	-0.169939	0.422253	0.528413	2.22319	-0.576744
	-4.1	0.113424	0.878433	0.946429	0.481987	-0.348902	0.725319	0.120463		-4.1	-1.03466	0.1452	-0.770898	1.09178	0.241409	0.906218	0.467706
	-4	0.191967	0.958385	0.715047	0.315265	-0.181425	0.908706	0.115748		-4	-0.91923	0.40427	-0.565854	1.47646	-0.0333697	1.85173	0.293117
	-3.9	0.0276045	1.11098	0.4985	0.397196	0.0274571	0.232168	0.0291977		-3.9	-1.02214	0.312468	-1.08872	0.999972	-0.837378	2.21138	1.53944
	-3.8	0.110348	1.13669	0.395083	0.0172237	0.0318537	0.909018	-0.119691		-3.8	-0.527665	0.159124	-0.881489	1.11062	-0.692638	1.83761	1.37648
	-3.7	0.203676	0.955673	0.386237	0.345901	0.517882	0.169581	-0.104924		-3.7	-0.445199	0.0833054	-0.698301	0.877472	-0.974409	0.720302	1.06728
	-3.6	0.235889	0.850246	0.197387	0.652497	0.87299	-0.146147	-0.204532		-3.6	-0.0646438	-0.400603	-0.148923	0.884068	-0.498416	1.2404	1.24156
	-3.5	0.296422	0.724784	0.131647	-0.0140424	0.342841	0.528126	-0.121979		-3.5	-0.0676021	-0.262936	-0.171106	1.40135	-0.564095	0.193804	0.849286
	-3.4	0.397028	0.709407	-0.00286842	0.435031	0.128552	0.691919	0.13524		-3.4	0.162198	-0.608585	0.170069	1.13198	-0.654383	1.73956	1.46654
	-3.3	0.226324	0.732353	-0.0516336	0.29099	0.094126	0.0922866	-0.0115555		-3.3	0.239059	-0.590043	0.0260784	1.44418	-0.515771	1.45141	0.644412
	-3.2	0.168132	0.834414	-0.201267	0.587687	0.221297	0.886774	0.138823		-3.2	0.660101	-0.382562	0.0546539	1.29028	-0.135732	1.32212	0.353578
	-3.1	0.197734	0.996946	-0.0849002	0.0790226	-0.169773	-0.281872	0.0798018		-3.1	-0.183775	0.563714	0.0699622	0.651043	-0.470865	0.618881	0.890975
	-3	0.208119	1.13471	-0.155869	0.220521	0.288549	0.647008	0.306782		-3	-0.0259836	1.0279	-0.21159	0.962984	-0.323126	1.35689	0.513638
	-2.9	0.21102	1.12354	-0.0717101	0.00118346	-0.107811	0.0959948	0.115702		-2.9	-0.110499	0.884886	0.127398	0.380417	-0.342045	-0.326369	-0.219205
	-2.8	0.124414	0.999676	-0.00397617	0.256833	-0.135783	0.611605	0.498864		-2.8	-0.343817	0.65837	-0.19694	0.474674	-0.672061	1.32041	-0.578773
	-2.7	0.229491	1.02625	0.0375395	0.200981	-0.092662	0.125572	0.197384		-2.7	-0.490583	0.555063	-0.364042	0.217547	-0.917845	0.336256	-0.80305
	-2.6	0.147515	1.34144	0.13075	0.623997	-0.251566	-0.41367	0.22955		-2.6	0.322775	0.641034	-0.708373	0.805319	-0.0726856	0.858566	-1.0101
	-2.5	0.0684983	1.50648	0.109924	0.509671	0.726124	0.502688	0.211537		-2.5	0.28764	0.365103	-0.646122	0.2142	-0.985214	0.989915	-0.68121
	-2.4	-0.0474603	1.54339	0.00301653	0.649126	-0.031738	0.270772	0.217077		-2.4	-0.261813	0.862155	-0.236709	1.5472	-1.03926	2.12809	-1.61841
	-2.3	-0.0527137	1.32205	0.0894687	0.528024	0.398869	0.592009	-0.14872		-2.3	-0.0328036	1.33167	-0.195535	1.19238	-0.49237	0.631499	-0.849525
	-2.2	-0.127784	1.07359	0.104173	0.461741	0.0131391	0.0980289	0.153695		-2.2	-0.182738	1.04415	-0.0157808	0.523313	-0.523013	1.47508	-1.68932
	-2.1	0.105416	0.894438	0.200455	0.46834	-0.0173828	-0.122233	-0.0898863		-2.1	-0.352186	0.489654	-0.265087	0.63908	-0.610876	-0.0310786	-1.43124
	-2	0.0152233	0.770504	0.19787	0.201928	0.547411	0.655998	-0.0932498		-2	-0.432445	0.031842	-0.304253	0.359848	-0.503272	0.772294	-1.04028
	-1.9	0.139378	0.671449	0.159195	0.683873	0.34606	0.0810581	-0.0978296		-1.9	-0.249044	0.133812	-0.353519	0.362067	-0.814714	0.319366	-1.2884
	-1.8	0.0610106	0.694337	0.109411	-0.0138824	0.825754	0.129382	-0.0870095		-1.8	-0.752608	-0.22153	-0.717733	0.891326	-0.53927	1.34666	-0.967929
	-1.7	-0.0682171	0.615417	0.0344277	0.727583	1.18	0.246698	0.1032		-1.7	-0.339418	-0.535379	-1.05426	0.606171	-1.08103	-0.508089	-0.740588
	-1.6	-0.135454	0.582639	0.1573	0.296319	1.62549	-0.272431	0.278423		-1.6	-0.965323	-0.76705	-1.04152	0.506044	-0.0634327	0.332219	-0.902222
	-1.5	-0.0923581	0.549109	0.0581473	0.876659	1.48622	0.115836	0.505283		-1.5	-0.710187	-0.384294	-1.00272	1.14133	0.112335	0.155995	-0.642904
	-1.4	-0.0227951	0.509159	0.0357785	0.521358	1.01417	0.0853067	0.519797		-1.4	-0.752315	-0.00918503	-0.239801	1.28201	0.798604	0.64129	-0.86435
	-1.3	-0.0511586	0.557817	-0.225625	0.529735	1.08773	-0.718095	0.692557		-1.3	-0.423849	0.23908	0.361508	0.582148	0.964362	2.03284	-1.5928
	-1.2	-0.114158	0.637055	-0.0853678	0.649398	0.608959	0.315158	0.782167		-1.2	-0.972842	0.399666	0.95486	1.0779	1.42934	0.552079	-1.02324
	-1.1	-0.128578	0.847963	0.06556	0.92323	1.54659	0.0851574	0.632836		-1.1	-0.963018	0.332506	0.928957	1.08727	2.25646	0.0174246	-1.64291
	-1	-0.00425675	0.804637	-0.124018	1.2169	0.795862	0.963262	0.375645		-1	-0.718275	0.125924	1.02903	0.686012	2.05658	2.08974	-1.54221
	-0.9	-0.040444	0.83008	-0.143199	0.722284	0.551336	-0.349581	0.549662		-0.9	-0.576846	0.382641	0.994651	0.491921	1.45315	0.37544	-1.7768
	-0.8	0.0282867	0.871881	-0.198706	0.504513	1.18666	0.342491	0.501683		-0.8	-0.742782	0.482786	0.955542	0.545227	0.84663	2.58582	-0.962111
	-0.7	-0.0463237	0.966059	-0.219537	0.692763	0.302117	0.281447	0.355921		-0.7	-0.256619	0.324127	0.763547	0.362195	0.922601	1.87178	-1.71735
	-0.6	0.0573106	1.12529	-0.260174	0.654241	0.609727	0.603524	0.261823		-0.6	-0.55448	0.290466	0.841083	0.037099	0.846319	-0.630446	-0.79244
	-0.5	0.0439225	1.17073	-0.221068	0.440307	0.136311	0.478256	0.340518		-0.5	-0.336032	-0.083005	0.323588	0.013404	1.2669	0.940074	-0.947885
	-0.4	-0.262128	1.39359	-0.261493	0.432608	0.362765	0.969215	0.599042		-0.4	-0.6886	-0.127383	0.365295	0.49589	0.235136	-0.787388	-1.53767
	-0.3	-0.0189242	1.35254	-0.352659	0.266656	0.126097	0.467414	0.936475		-0.3	-0.838627	-0.536031	0.872913	0.194732	1.20523	-0.252754	-0.292656
	-0.2	-0.264686	1.4646	-0.41915	-0.00410038	0.780156	0.694303	1.02693		-0.2	-0.592835	-0.471534	1.81101	0.61713	0.219359	-1.22807	0.990257
	-0.1	-0.213626	1.76067	-0.501846	0.395272	0.636365	0.414721	1.46766		-0.1	-0.925408	-0.612279	2.5449	0.553423	0.727002	-2.01092	1.75615
	0	-0.254466	1.84917	-0.636498	0.129649	0.586144	0.197403	1.67305		0	-0.711705	-0.497935	2.65016	0.345794	-0.133554	-0.0910451	2.64837
	0.1	-0.410073	1.97439	-0.769851	0.84431	1.41794	0.811858	1.95919		0.1	-0.559153	-0.305098	2.68921	0.169595	0.0995983	0.469415	1.80688
	0.2	-0.259746	2.09785	-0.82345	0.616278	2.00522	1.16299	2.00677		0.2	-0.217134	0.0882731	2.4916	0.994888	-0.181027	0.442025	1.94887
	0.3	-0.565963	1.98202	-0.925131	0.689509	2.25416	1.10084	1.86416		0.3	-0.468793	0.328259	2.52782	-0.33647	-0.114804	0.671932	0.565028
	0.4	-0.502077	1.64213	-0.8529	0.645475	2.0017	0.355286	2.05649		0.4	-0.71109	0.11609	2.43387	-0.597828	0.14817	-1.85103	1.48828
	0.5	-0.522754	1.50412	-0.914831	1.11087	2.28326	1.19901	1.84447		0.5	-0.974894	-0.153016	2.26261	-0.236991	0.881453	1.3523	1.22905
	0.6	-0.501131	1.27837	-0.820005	0.488352	2.15158	0.591182	2.14633		0.6	-0.598934	-0.216571	1.82609	-0.301718	0.868079	-0.256883	0.49803
	0.7	-0.702664	1.09665	-0.924516	0.716512	2.13603	1.09272	1.92682		0.7	-0.414466	-0.480148	1.36246	-0.42492	2.16856	0.678698	1.82431
	0.8	-0.684307	1.26911	-0.737621	0.961435	1.96673	0.838961	2.10989		0.8	-0.682206	-0.205567	1.31877	0.0130998	2.12125	-1.15469	1.43761
	0.9	-0.534307	1.38152	-0.687293	0.493527	2.23751	0.620352	1.97891		0.9	0.0725699	-0.00778375	1.06675	-0.288416	2.51056	1.09211	2.55351
	1	-0.639711	1.47818	-0.624897	0.969054	2.21911	1.15852	2.28289		1	-0.135812	0.411073	0.534427	0.15214	2.20099	0.181218	2.22998
	1.1	-0.54324	1.5242	-0.49577	1.04739	1.93708	0.649046	2.33509		1.1	0.150974	0.469161	0.539464	-0.372456	1.83824	-0.242344	2.86923
	1.2	-0.698374	1.46153	-0.306869	0.773803	2.33525	1.28185	2.39523		1.2	-0.374794	0.861794	0.0952344	0.0581	2.21813	-0.887493	2.87941
	1.3	-0.826064	1.34538	-0.13877	1.44525	2.15481	0.624247	2.17222		1.3	0.309601	0.897413	0.0803449	-0.233466	1.49799	-0.293275	3.91361
	1.4	-0.643961	1.37105	-0.102814	1.7119	2.74842	2.20604	2.1717		1.4	0.719101	0.753829	-0.309932	-0.0697296	1.85099	-1.86591	2.94167
	1.5	-0.703674	1.48048	-0.0580524	1.40273	2.65429	0.925668	2.05775		1.5	1.34394	1.23792	-0.65887	0.0950701	1.21628	0.267394	2.88325
	1.6	-0.660595	1.75481	-0.060915	1.80393	2.64897	1.33806	1.95672		1.6	2.97413	0.72149	-0.659788	0.0419904	1.89925	1.33553	2.48903
	1.7	-0.62924	2.05972	-0.154162	1.59116	3.37489	0.619543	2.40524		1.7	3.58483	1.08261	-0.717009	0.194302	2.38034	0.403686	2.48211
	1.8	-0.71925	2.39331	-0.213318	1.82577	3.07835	1.47255	2.33483		1.8	4.02494	2.32128	-1.04946	0.0595639	1.83663	3.06521	2.77806
	1.9	-0.598058	2.56999	-0.319753	1.58876	2.40847	1.31071	2.09031		1.9	4.04425	3.07171	-1.08603	0.267985	2.17047	0.470364	1.96016
	2	-0.711829	3.08071	-0.298138	1.52615	2.46995	2.29479	2.4402		2	4.76447	3.73216	-1.23883	0.354105	1.30263	0.159086	1.07426
	2.1	-0.595421	3.18841	-0.344094	1.72577	2.11826	1.61468	2.2095		2.1	5.20056	4.06778	-1.11731	0.0208913	1.6778	0.772423	1.34108
	2.2	-0.531483	3.03266	-0.449813	1.78948	2.3152	1.45566	2.24943		2.2	4.62974	4.01685	-1.02824	0.501622	1.74177	0.244161	1.0279
	2.3	-0.534368	2.74661	-0.296207	1.62635	2.27677	1.38481	2.07195		2.3	4.43103	3.92487	-0.957542	-0.183175	2.36722	1.52706	1.78496
	2.4	-0.488878	2.48985	-0.310115	1.37007	1.70568	1.3907	2.14933		2.4	4.64485	4.22625	-0.926336	-0.0232855	2.36868	2.08181	1.26898
	2.5	-0.385489	2.25773	-0.265089	1.4297	2.06658	0.882519	1.85435		2.5	4.85173	3.83005	-0.99497	-0.25489	3.31156	1.04157	1.34405
	2.6	-0.482419	1.94317	-0.116155	1.73377	1.8169	0.907841	1.77196		2.6	4.36434	3.95959	-0.709046	-0.509601	2.52708	1.3871	1.7621
	2.7	-0.438443	1.70798	-0.0024791	1.42485	2.19685	0.835112	1.51192		2.7	4.93694	3.58938	-0.849571	-0.405598	3.62047	2.118	1.36078
	2.8	-0.439572	1.87795	0.0675375	1.81507	2.02281	1.38175	1.58214		2.8	5.69498	2.7782	-0.81744	-0.662918	2.87555	3.79507	0.551145
	2.9	-0.421259	2.07905	-0.0319934	1.52523	1.99915	1.13169	1.31847		2.9	6.82055	2.68272	-0.871286	-0.634058	2.97112	1.0589	1.10091
	3	-0.389174	2.18644	-0.0440199	1.8896	1.37777	1.65034	1.20142		3	7.08357	2.67851	-0.939456	-0.899702	3.41712	2.23393	1.58766
	3.1	-0.24454	2.39013	0.121284	1.40958	2.10812	1.67164	1.08497		3.1	7.01381	2.38027	-1.16323	-0.693531	3.63288	3.25008	3.56602
	3.2	-0.211184	2.55723	-0.10767	1.57823	1.69993	0.244979	1.18552		3.2	7.86956	2.30467	-1.15789	-0.322739	3.22698	3.12895	3.3726
	3.3	-0.386507	2.63166	-0.205174	1.31677	2.18475	1.27358	0.952487		3.3	6.69096	1.80621	-0.957754	-0.178674	3.63586	1.57453	5.18493
	3.4	-0.0779178	2.70919	-0.0323982	0.925329	1.93512	1.24293	1.21524		3.4	6.51634	1.74236	-1.59514	-0.425302	5.14628	1.42457	4.40937
	3.5	-0.109773	2.60285	0.245343	1.13574	1.79081	1.05596	1.2696		3.5	6.91699	1.62623	-1.13859	-0.628545	3.17984	1.60795	4.72182
	3.6	0.0826131	2.58028	0.347989	1.00464	2.35657	1.72024	1.17016		3.6	6.87718	1.17377	-1.36351	-0.344699	3.64966	1.96426	4.3202
	3.7	0.210128	2.43809	0.34633	1.25359	2.1569	0.79535	1.19906		3.7	7.50471	1.00188	-1.2834	-0.486294	4.8446	1.67119	4.21692
	3.8	0.13647	2.33787	0.298849	1.119	2.44311	1.01416	1.04922		3.8	7.89961	1.02231	-0.873171	-0.607684	3.6493	2.63647	3.81632
	3.9	0.145947	2.41396	0.296211	1.30864	2.44382	0.712956	1.36845		3.9	7.47104	0.848305	-0.736194	-0.636791	4.11567	1.6791	3.21436
	4	0.029228	2.75058	0.210649	1.04192	1.92702	1.2804	1.5734		4	7.19533	0.56676	-0.792232	-0.734273	3.00343	2.09427	3.0099
	4.1	0.091075	2.91306	0.0450864	1.32916	2.23953	0.934548	1.5422		4.1	7.43545	0.517926	-1.0609	-0.73102	3.15721	4.35486	3.15877
	4.2	0.0886422	2.85416	-0.18683	1.68901	2.29334	1.36668	1.71968		4.2	7.56667	0.539603	-1.12784	-1.10616	3.35208	3.03796	3.35706
	4.3	0.0431624	2.58349	-0.141033	1.86694	2.09613	1.35704	1.66182		4.3	8.33494	0.269826	-1.55251	-0.670583	3.15088	3.84846	3.13367
	4.4	-0.0745614	2.47254	-0.1665	1.78197	1.88862	0.672832	1.52549		4.4	8.1418	0.681169	-1.57951	-0.781359	3.83362	3.06254	3.34538
	4.5	-0.155797	2.50084	-0.192707	1.8224	2.186	0.265128	1.44869		4.5	7.98875	1.23372	-1.9045	-0.913229	4.97907	2.49939	2.86032
	4.6	-0.134916	2.44745	-0.0479354	1.87998	1.62126	0.147588	1.2943		4.6	8.39336	2.10757	-1.50405	-0.216292	5.24338	1.31383	3.05985
	4.7	-0.234823	2.3611	-0.0534984	1.35692	1.60611	0.0903621	1.14321		4.7	9.66352	2.124	-1.87838	-0.674748	4.7463	2.79637	2.66189
	4.8	-0.151249	2.15104	0.0961398	1.02051	0.924052	-0.0787577	1.08673		4.8	10.9285	1.75175	-1.48006	-0.0910838	4.75086	1.26256	2.50139
	4.9	-0.282638	1.96509	0.100485	0.938038	1.71107	-0.363871	0.866307		4.9	10.9244	1.35682	-1.30037	0.0701169	4.26348	2.94746	2.49887
	5	-0.287777	1.95912	0.00259921	0.993722	1.3547	0.0636684	0.846721		5	10.9328	1.09317	-1.00089	-0.323066	3.98453	1.87385	2.04555
	5.1	-0.393119	2.03347	-0.070999	1.04874	1.11404	0.261	0.753762		5.1	11.0099	0.902299	-0.803359	-0.238496	3.68626	1.74427	2.5545
	5.2	-0.337743	2.09362	-0.277162	1.29556	1.29283	-0.672336	0.753476		5.2	11.2349	1.29696	-0.887862	-0.532722	3.60032	2.20253	1.67364
	5.3	-0.405178	1.8961	-0.418313	1.6883	1.35042	-0.0779626	0.68155		5.3	11.1936	0.97048	-0.807043	-0.338878	2.07181	3.29982	3.08441
	5.4	-0.459826	1.66552	-0.364793	1.31925	1.47736	0.206368	0.936766		5.4	11.2395	1.03582	-1.04117	-0.641144	2.71575	2.92983	2.34057
	5.5	-0.53425	1.73702	-0.567635	1.15643	1.84388	0.021229	0.51052		5.5	11.5098	0.919176	-1.15738	-0.256531	2.43311	3.61412	1.85938
	5.6	-0.437918	1.70166	-0.570672	1.26758	2.08949	0.559763	0.527139		5.6	11.5956	0.301138	-1.14309	-0.118871	2.66629	2.2124	1.9765
	5.7	-0.390453	1.56339	-0.507051	1.41513	2.60174	-0.145161	0.692184		5.7	12.0955	0.293522	-1.00102	0.185111	2.4056	5.01442	2.02579
	5.8	-0.594019	1.34962	-0.482562	1.26471	2.42078	-0.266818	0.530267		5.8	11.9403	-0.0478067	-1.18103	-0.542879	2.23311	2.01192	1.81432
	5.9	-0.390462	1.31191	-0.314431	1.06933	2.35482	0.443117	0.577675		5.9	12.1613	-0.551193	-1.16295	-0.353293	3.21018	1.51943	2.08452
	6	-0.47779	1.32199	-0.232122	1.36145	2.29666	-0.0118344	0.574856		6	11.3683	-0.722678	-0.855721	-0.0289876	2.36213	2.63927	2.91582
	6.1	-0.346372	1.41726	-0.257221	1.76864	2.02623	0.395821	0.301198		6.1	12.9737	-0.715634	-1.30389	-0.242131	2.83653	3.1546	2.34457
	6.2	-0.23292	1.25397	-0.315734	1.84541	1.58357	0.421519	0.521655		6.2	12.8154	-1.00423	-1.21934	-0.328985	2.55667	1.76522	2.12358
	6.3	-0.234609	1.17482	-0.469699	0.966956	2.17538	0.0404574	0.237077		6.3	11.5934	-1.14738	-1.24668	-1.17483	2.85567	0.945416	2.14424
	6.4	-0.0901749	1.14686	-0.492267	1.16147	1.86697	0.36808	0.426444		6.4	12.6656	-1.08377	-0.752453	-0.375908	2.62784	1.86875	2.0109
	6.5	-0.185135	1.13961	-0.575988	1.00591	0.877774	-0.440731	0.400527		6.5	13.0407	-1.31108	-0.565031	-0.959731	2.87631	1.00271	1.30366
	6.6	-0.104214	1.12477	-0.615164	1.1287	1.15992	-0.171074	0.862765		6.6	12.9053	-1.06062	-0.135273	-0.188018	3.14499	3.38066	1.62774
	6.7	-0.146451	1.02317	-0.679804	0.758577	1.24747	0.14355	0.6476		6.7	13.0516	-1.39225	0.436749	-0.720151	3.48194	3.71037	0.833041
	6.8	-0.211054	0.899846	-0.801368	1.28763	0.587749	-0.277718	0.791702		6.8	12.8714	-1.39227	0.658989	-1.05951	3.28535	1.98698	0.839509
	6.9	-0.271275	0.775742	-0.726872	1.34196	1.29576	0.147662	0.917128		6.9	13.0553	-1.45764	0.900266	-0.593854	4.29039	1.79373	0.742687
	7	-0.236522	0.638434	-0.843847	1.31439	1.09336	0.211385	0.902711		7	11.4378	-1.08862	0.896317	-0.458108	2.78736	2.09247	0.636425
	7.1	-0.168032	0.546932	-0.84064	1.56981	0.887579	0.310229	1.16395		7.1	11.6596	-0.674316	1.16703	-0.748045	2.51645	1.96926	0.881497
	7.2	-0.227388	0.665107	-0.761113	1.67574	0.879325	-0.0721131	0.987948		7.2	11.2453	-0.640719	1.48652	-0.555675	2.94216	4.12355	0.712546
	7.3	-0.258882	0.835007	-0.841338	1.9299	1.40379	1.35659	1.11652		7.3	10.5408	-0.936481	1.30651	-0.74371	2.43782	1.853	1.01804
	7.4	-0.177134	0.834168	-0.815897	1.83895	1.5534	1.1372	1.22433		7.4	10.8716	-1.37209	2.14157	-0.70584	3.13502	2.6004	1.44822
	7.5	0.0748893	0.752622	-0.85035	2.25349	1.2708	0.50537	1.33232		7.5	10.6298	-1.37343	2.16219	-0.937401	3.26783	3.1056	1.44108
	7.6	-0.0376219	0.760935	-0.855511	2.31881	0.84869	1.17123	1.3327		7.6	10.9511	-1.71749	2.31115	-0.845934	2.5205	2.17527	1.25923
	7.7	0.0760379	0.623309	-0.696406	2.1322	0.731837	0.640574	1.20473		7.7	10.4689	-1.61838	2.33543	-0.642912	2.61754	1.5962	1.50932
	7.8	-0.00393992	0.513313	-0.506123	2.07634	-0.020716	0.881694	1.25741		7.8	10.4214	-1.5239	2.6236	-1.20526	2.50979	2.8943	0.668543
	7.9	0.151012	0.599143	-0.33466	2.20728	-0.00267538	0.570717	1.07058		7.9	10.1741	-1.18338	2.84485	-1.20273	2.32663	1.95162	0.218831
	8	0.0477336	0.766052	-0.375286	1.89036	0.0836901	1.22154	1.2108		8	10.1164	-1.13214	2.79065	-0.509392	2.42299	3.15332	-0.0926705
	8.1	-0.325646	0.824756	-0.339919	1.99371	-0.339534	0.686576	1.15669		8.1	9.76767	-1.19331	2.30644	-0.397434	1.99237	2.33506	0.734266
	8.2	-0.100023	0.789526	-0.414209	1.72974	0.699714	1.07514	1.23427		8.2	10.0138	-1.24568	2.14564	-0.193651	2.84224	3.47124	0.0340584
	8.3	-0.0316368	0.937998	-0.300174	1.94897	0.0621276	0.535521	1.45253		8.3	10.1661	-1.13427	1.80375	-0.49407	2.16147	2.50228	0.662392
	8.4	0.0197645	1.07562	-0.136112	1.56917	0.454433	0.714118	1.35591		8.4	10.1947	-1.53131	1.99268	-0.872399	2.09856	-0.305084	0.546463
	8.5	0.0586833	1.1818	-0.23908	2.23599	-0.0313486	1.31016	1.49803		8.5	9.25539	-1.35409	2.22227	-0.739636	2.12114	1.39403	0.159709
	8.6	0.0553227	1.2068	-0.147944	1.64815	0.364803	0.842286	1.45334		8.6	10.0519	-1.59117	2.45891	-0.873057	1.55533	0.0552796	0.451632
	8.7	0.00590106	1.10994	-0.0666022	1.85861	0.649152	1.26342	1.17309		8.7	9.88255	-1.54053	2.86513	-0.757505	1.38993	1.32423	-0.711905
	8.8	-0.205877	1.0302	0.167343	1.69918	-0.0277762	1.2283	1.37981		8.8	10.0916	-1.94873	3.30057	-0.945243	0.98379	1.63811	-0.385917
	8.9	-0.224192	0.820766	0.15999	1.34612	0.0622182	1.54998	1.20821		8.9	10.0619	-1.70604	3.59413	-1.12277	1.26272	0.39343	-0.704566
	9	-0.312975	0.632132	0.259633	1.94653	-0.481072	1.50955	1.29108		9	10.0455	-1.25456	3.50336	-0.709317	0.768724	0.985641	-1.15741
	9.1	-0.317699	0.600173	0.135075	1.54599	-0.579872	0.313346	0.950263		9.1	9.81664	-0.477784	3.51682	-1.02759	0.888443	2.11435	-0.370979
	9.2	-0.319832	0.457039	0.132343	1.09392	-0.184734	1.56013	0.948069		9.2	9.86496	-0.308761	3.0118	-0.482464	0.581458	0.412172	-1.14567
	9.3	-0.447685	0.480809	0.088341	1.04053	-0.209757	0.812495	1.00002		9.3	11.0447	-0.687732	2.87334	0.0154913	0.817973	2.29806	-0.794808
	9.4	-0.572827	0.556207	0.182977	1.20389	-0.250286	1.11013	0.873004		9.4	11.0186	-0.978812	2.82707	-0.306247	0.882025	1.2903	-0.975311
	9.5	-0.568839	0.673201	0.183663	0.887381	-0.0490328	1.2552	0.985631		9.5	10.7818	-0.600485	2.35102	-1.21805	1.12071	1.80289	-0.458092
	9.6	-0.764566	0.669565	0.199415	0.58859	0.0603487	1.56215	0.991619		9.6	10.244	-0.890974	2.09316	-0.862244	1.34935	-0.170454	-0.482956
	9.7	-0.556631	0.663105	0.180863	0.488222	-0.219412	1.43582	0.634649		9.7	10.1955	-0.859843	2.06907	-1.05281	1.34362	0.888797	0.133355
	9.8	-0.741813	0.726272	0.122968	0.6709	0.429438	2.08215	0.892123		9.8	9.79434	-0.594761	2.66481	-1.46052	0.710462	0.314392	-0.131202
	9.9	-0.89208	0.904287	0.143412	0.3924	-0.307992	1.62406	0.675551		9.9	8.94257	-0.174359	1.96083	-1.0987	0.730418	0.203204	-0.0340701
	10	-0.70172	1.22784	0.225346	0.393195	-0.308357	1.79976	0.634393		10	9.37683	-0.116185	2.11579	-0.796676	1.0586	0.339709	0.114273
	10.1	-0.717939	1.20996	0.508921	1.03606	0.127944	1.25076	0.715324		10.1	9.39373	-0.225365	1.79965	-0.919884	0.294275	0.326954	-0.159514
	10.2	-0.454247	1.19543	0.581552	1.21443	-0.570141	1.68746	0.84017		10.2	7.82098	0.067329	1.84557	-1.04836	1.10738	0.783568	-0.877411
	10.3	-0.592913	1.27735	0.816107	1.28849	-0.262182	1.98076	1.01491		10.3	7.62316	0.504642	1.7471	-0.380894	0.944024	0.201766	-0.397959
	10.4	-0.548915	1.43784	0.834361	1.21336	-0.431648	1.34094	0.672925		10.4	9.04734	0.74203	1.32647	-0.486052	0.558373	0.719924	-0.289711
	10.5	-0.442076	1.59058	0.838091	0.776416	-0.838018	1.52411	0.737471		10.5	8.98034	0.484106	1.752	-0.796679	0.842563	0.368742	-0.990901
	10.6	-0.708285	1.56101	0.729901	1.21437	-0.0540936	2.42738	0.972535		10.6	9.2674	0.428574	1.03243	-0.68626	1.27853	2.13599	-0.269556
	10.7	-0.754439	1.74608	0.63498	1.05829	-0.522967	1.79148	1.18644		10.7	9.75001	0.317813	1.15532	-0.748192	0.116953	0.737623	-0.339162
	10.8	-0.798156	1.65033	0.538472	0.447253	-0.645951	1.97603	1.35003		10.8	9.34183	-0.110021	0.856556	-0.634893	1.20974	1.4364	-0.60573
	10.9	-0.85853	1.55121	0.453159	0.513908	-0.43475	2.08063	1.54243		10.9	9.51339	-0.20982	0.949685	-0.768586	0.924011	0.762252	-0.106822
	11	-0.752247	1.34761	0.13628	0.560594	-0.610491	2.36468	1.94854		11	8.56178	-0.71411	0.694604	-1.42844	0.00297755	-0.192947	-0.198963
	11.1	-0.779096	1.10801	0.0637022	0.225074	-0.709346	2.62323	2.06859		11.1	8.08908	-0.549774	0.703922	-0.784711	0.517035	0.500127	-0.376553
	11.2	-0.785491	0.992989	0.180306	0.108064	-0.352975	2.27993	2.10827		11.2	7.29628	-0.752585	0.30238	-1.05751	0.394484	-0.307951	-0.63512
	11.3	-0.873915	0.83943	0.166186	0.416673	-0.184334	2.06824	1.94779		11.3	7.55396	-0.572528	0.565439	-0.951675	0.322969	2.76448	-1.04161
	11.4	-0.537829	1.05384	0.258252	0.354513	-0.603346	2.2021	1.92174		11.4	6.88337	-0.924078	1.14017	-0.688405	-0.220441	0.358851	0.451675
	11.5	-0.801356	0.986937	0.196274	0.22159	-0.177999	2.13266	2.01361		11.5	6.63182	-0.741024	0.934838	-0.921915	0.0779476	0.864844	-1.15998
	11.6	-0.642639	0.956138	0.2884	-0.24563	-0.496419	1.99093	1.42651		11.6	6.60696	-0.959819	0.516443	-1.15083	0.342477	-1.17614	0.00918028
	11.7	-0.693199	0.919735	0.270305	-0.139731	0.312766	2.19759	1.6402		11.7	6.95561	-0.993303	0.726981	-1.28747	-0.227954	0.308743	-0.673875
	11.8	-0.725166	0.87274	0.445994	0.340246	-0.250378	1.9907	1.47096		11.8	7.25419	-1.33842	0.171021	-1.23437	0.267645	-0.820118	-0.62547
	11.9	-0.709928	0.943696	0.47389	0.594285	0.171999	1.47422	1.58443		11.9	7.57466	-0.962531	0.187346	-1.14312	0.312381	-1.05596	-0.887503
	12	-0.624543	1.03149	0.34785	0.760423	-0.487579	2.99616	1.20931		12	7.30446	-0.841934	0.385064	-1.08597	-0.694096	-0.511199	-1.87292
	12.1	-0.60842	1.16547	0.48625	-0.0322032	-0.193362	2.02201	1.45693		12.1	7.66852	-0.259072	0.442914	-0.249677	-0.111532	0.33723	-0.298644
	12.2	-0.667887	1.55605	0.584293	0.822389	0.184027	1.70738	1.27071		12.2	6.93231	1.21639	0.299641	-0.264269	-0.977548	1.25904	-1.25434
	12.3	-0.966191	1.92428	0.760413	0.0759206	0.848574	1.6497	1.34078		12.3	7.48785	1.71157	0.118192	-0.793516	-0.814022	1.56865	-0.757684
	12.4	-0.713756	2.19772	0.853041	0.46904	0.899953	3.37221	1.16764		12.4	6.99339	1.71119	0.0596451	0.483376	-0.849367	2.13715	-1.14849
	12.5	-0.89959	1.98054	1.07019	0.32972	1.0305	1.60896	1.52099		12.5	6.24526	1.22947	0.0656011	-0.61796	-1.18908	1.73036	-0.299378
	12.6	-1.05003	1.7974	1.05399	0.657059	1.35078	1.26386	1.24147		12.6	7.42309	1.05123	0.515215	-0.43949	-0.840586	0.14123	0.177629
	12.7	-0.775101	1.64828	0.93287	0.0838742	1.35373	1.62782	1.45449		12.7	7.48871	0.708729	0.771015	-0.554977	-0.616165	-0.335008	0.526042
	12.8	-0.976581	1.40683	0.986778	0.251054	0.720274	1.54944	1.44594		12.8	7.20785	0.576933	1.17312	-0.343743	-0.796934	0.750744	1.87514
	12.9	-0.916519	1.16955	1.04956	-0.0108202	0.966315	1.16713	1.14675		12.9	8.17723	0.413233	1.64039	-0.538692	-0.934187	1.39667	2.22262
	13	-0.850298	1.06067	1.31175	0.0825039	0.690024	1.68451	1.25447		13	7.22703	0.414728	1.8305	-0.960587	-0.320132	0.507289	2.27424
	13.1	-0.736634	0.920607	1.38343	-0.145499	0.710857	1.03305	1.34244		13.1	7.13392	0.729254	1.61487	-1.37826	-0.791432	0.278542	2.30324
	13.2	-0.773009	0.930524	1.55308	0.075005	0.80761	0.956001	1.24871		13.2	7.20399	0.964976	2.25372	-1.06525	0.0012953	-1.16685	3.55439
	13.3	-0.800445	0.929225	1.53685	0.452063	1.8838	1.56518	1.26158		13.3	7.4635	1.19337	2.64202	-1.03496	-0.847452	0.0639089	3.88989
	13.4	-0.804386	0.951771	1.46815	0.18908	2.04247	1.02233	1.27926		13.4	7.06697	1.22229	2.91214	-1.12469	-0.677157	0.215047	2.86484
	13.5	-0.747699	1.0032	1.40916	0.0340395	2.60188	1.37215	1.3928		13.5	7.02562	0.660128	2.51896	-0.492009	-1.41244	-0.459987	4.43438
	13.6	-0.962868	1.17221	1.35483	-0.0253629	2.09834	1.3056	1.29719		13.6	7.23334	0.728428	2.2967	-0.911095	-0.546239	0.621436	3.5854
	13.7	-0.876056	1.20604	1.22477	0.163549	2.10345	1.40816	1.54759		13.7	7.22642	0.728112	2.08451	-0.563037	-1.39372	1.49547	5.58023
	13.8	-1.00467	1.25321	1.10105	0.321883	1.86499	1.95754	1.21431		13.8	6.93457	0.255815	1.92854	-0.64103	-0.878807	-0.941392	4.38904
	13.9	-0.879183	1.04285	0.862323	-0.0875518	1.68653	0.836065	1.14083		13.9	7.1543	-0.0375967	1.75614	-0.712575	-0.369984	0.504326	4.10383
	14	-1.03924	1.17676	0.718295	0.285244	1.27726	1.49712	0.980405		14	6.14767	-0.0669161	1.4199	-0.641869	0.0552153	1.14509	4.71444
	14.1	-0.928953	1.31817	0.56682	-0.32516	1.61754	1.37636	0.986929		14.1	6.21923	-0.150025	1.36938	-0.453219	0.26641	2.32618	4.54815
	14.2	-0.888377	1.50907	0.511531	0.182417	1.14553	0.41491	0.974996		14.2	5.85217	-0.270534	0.959889	-0.81768	0.742418	0.474346	3.88132
	14.3	-0.919891	1.45239	0.676146	-0.23144	1.18198	0.943117	1.08651		14.3	5.83985	-0.439024	0.8503	-0.506995	1.35605	2.35851	3.23407
	14.4	-0.935558	1.61081	0.756895	0.410435	0.627628	0.828009	1.03095		14.4	5.92931	-0.552225	0.96741	-0.91647	1.38056	0.873655	2.55728
	14.5	-0.968528	1.63155	0.681484	-0.343216	0.985468	1.06093	1.12686		14.5	5.29876	-0.563645	0.926146	-0.60398	1.4353	-0.0833889	2.81941
	14.6	-0.919542	1.58821	0.93468	-0.0977086	0.864751	0.840497	0.926281		14.6	4.88398	-1.08551	1.07208	-0.593734	1.57334	0.593197	1.31877
	14.7	-1.03882	1.65449	0.945238	-0.359178	0.973541	0.773367	0.918491		14.7	4.93158	-1.212	0.889917	-0.415751	1.4026	0.0682177	1.31815
	14.8	-1.0035	1.58882	0.972671	0.124695	0.429464	1.02044	0.936422		14.8	4.37339	-0.98804	0.781995	-0.546968	1.08457	0.90182	1.28812
	14.9	-1.12743	1.39361	1.06394	0.545733	0.0154701	0.718875	0.848627		14.9	4.04841	-1.02869	0.922023	-0.367658	0.747606	1.80613	0.973567
	15	-1.00862	1.42831	1.2041	-0.0530131	0.419806	0.832255	1.0196		15	3.76407	-0.220539	0.878347	-0.867622	-0.00906778	0.291856	1.05204

## Sheet: A_OSC_GCaMP6s_FedLIM_Sniff_AUC5
	Extended Data Figure 7 a) Changes in MSVGLUT2 neuronal activity induced by sniffing Limonene in fed lean male mice displayed as AUC
		Wash	Limonene
	Mouse 1	-1.82463	22.5996
	Mouse 2	10.7822	7.58154
	Mouse 3	-1.13403	-1.941
	Mouse 4	6.48658	-1.37207
	Mouse 5	10.5074	13.3209
	Mouse 6	4.98497	6.81146
	Mouse 7	8.61225	12.369
	Paired t test
	P value	0.4695
	P value summary	ns
	Significantly different (P < 0.05)?	No
	One- or two-tailed P value?	Two-tailed
	t, df	t=0,7718, df=6
	Number of pairs	7
	How big is the difference?
	Mean of differences (D - A)	2.994
	SD of differences	10.26
	SEM of differences	3.879
	95% confidence interval	-6,497 to 12,48
	R squared (partial eta squared)	0.09031
	How effective was the pairing?
	Correlation coefficient (r)	-0.04297
	P value (one tailed)	0.4636
	P value summary	ns
	Was the pairing significantly effective?	No

## Sheet: B_OSC_GCaMP6s_FedGER_Sniff
	Extended Data Figure 7 b) Changes in MSVGLUT2 neuronal activity induced by sniffing Geraniol in fed lean male mice displayed [zscore]
		Wash							Geraniol
	Time [s]	Mouse 1	Mouse 2	Mouse 5	Mouse 6	Mouse 7	Mouse 8	Mouse 9	Mouse 1	Mouse 2	Mouse 5	Mouse 6	Mouse 7	Mouse 8	Mouse 9
	-10	-0.104847	-0.231905	-0.464744	0.115628	-0.319285	0.118924	1.48494	1.93581	-0.0304896	0.0627172	-1.26526	-0.692007	-1.10242	-0.530813
	-9.9	1.61186	-0.32652	-0.340352	0.648346	0.478678	-0.497021	1.42633	-0.0303199	-0.508047	0.433862	-0.72916	-2.70192	-0.978973	-0.617209
	-9.8	0.337593	0.00183811	-0.0821356	0.0196048	1.41147	-0.244575	1.41423	0.520484	-0.206677	0.188157	-1.50279	-0.511605	-0.802977	-0.59192
	-9.7	1.24451	-0.272372	-0.072113	0.12768	0.23236	-0.419915	1.28701	0.863648	-0.0428914	0.2314	0.499996	-1.8245	-0.310888	-0.645862
	-9.6	-0.275165	-0.0930238	-0.0294178	-0.376715	-0.136512	-0.596939	1.03135	-0.598369	0.18213	0.20767	-0.483055	-1.71277	-0.985469	-0.685956
	-9.5	-0.200105	-0.104287	-0.0324069	-0.132337	0.244738	-0.56219	0.744974	1.13572	0.181142	0.362043	0.062223	-0.18472	-0.946085	-0.728713
	-9.4	0.179209	-0.119907	-0.0392302	-0.638953	-0.764503	-0.815117	0.626925	-0.65718	-0.34567	0.078128	-0.463716	-0.748376	-1.16065	-0.717791
	-9.3	0.365665	0.446887	-0.0108869	-0.388634	0.313801	-0.82839	0.654201	-0.657489	0.126255	0.45236	-1.29208	-0.251415	-0.423668	-0.670995
	-9.2	-0.174124	0.228898	-0.144447	-0.0092966	0.100245	-0.22067	0.643509	-1.5783	0.062663	0.189114	0.282034	-2.26965	-0.661358	-0.59184
	-9.1	-0.425643	0.213113	-0.0221195	-0.25894	-0.0830227	-0.634974	0.482609	0.451338	0.606583	0.251325	-0.369769	0.595482	-0.390119	-0.594393
	-9	-0.192964	0.207802	0.0225105	0.0876064	-0.0651686	-0.165916	0.378187	-1.58748	0.144509	0.632034	-0.493022	-1.48607	-0.792989	-0.586837
	-8.9	-0.295642	-0.0364042	0.132037	-0.561894	-0.734075	-0.591347	0.342783	-0.893505	-0.227142	0.837273	-0.650849	-0.65297	-1.07786	-0.466389
	-8.8	-0.29836	-0.0575464	0.115735	-0.0700723	0.600532	-0.548297	0.22461	-1.80966	-0.187544	0.835743	-0.139104	-1.05425	-0.972013	-0.290977
	-8.7	0.0882359	-0.239983	0.0417115	-0.0045201	0.167308	-0.631676	0.112023	-1.45994	0.293325	0.581318	0.172011	-0.127422	-0.985819	-0.087164
	-8.6	0.532659	-0.20236	0.273275	0.041973	-0.319752	-0.684721	-0.032708	0.457476	0.68062	0.974218	-0.363484	-0.0640352	-0.826913	0.100791
	-8.5	-0.282191	-0.0209206	0.306152	0.124746	-0.33746	-0.448329	-0.0969134	-1.63101	0.800962	0.100105	-1.03608	-0.199408	-0.966564	0.0691283
	-8.4	0.675489	-0.271116	0.42411	-0.454563	-0.326929	-0.425785	-0.0269285	-0.752435	0.111463	0.274161	-0.540546	1.49194	-0.807796	0.0463995
	-8.3	0.0153483	-0.253159	0.126272	-0.553223	0.403503	-0.687752	0.0377243	-1.25191	0.863924	0.285785	-0.455298	-0.232972	-0.332173	0.0570862
	-8.2	-0.116426	-0.173638	0.178732	-0.10471	-0.53139	-0.902517	-0.0119994	0.156552	0.319991	0.491401	-0.779023	1.19074	-0.849477	0.0630011
	-8.1	-0.188291	-0.543208	-0.121998	-0.640104	-0.296576	-0.743136	-0.125378	-1.08268	0.329276	0.607105	0.0835194	-0.444067	-0.861523	0.06997
	-8	-0.249941	-0.731172	0.0309573	0.274499	-0.808329	-1.01008	-0.258231	0.287874	0.00632615	0.95984	-1.50162	0.670003	-0.853378	0.112836
	-7.9	0.385565	-0.8179	0.295022	-0.533553	-0.899713	-1.5716	-0.266755	1.71297	-0.347458	0.904751	0.975952	-1.17854	-0.979486	-0.0173513
	-7.8	-0.420545	-0.712697	0.261232	0.0121125	-0.348717	-0.474587	-0.41251	0.321829	-0.051479	0.863064	-0.620923	-0.303362	-0.824607	-0.0307328
	-7.7	-0.355146	-0.703673	0.241482	0.757789	-1.21567	-0.793925	-0.496363	0.0243884	-0.466298	0.790779	-1.04208	0.693698	-1.09568	-0.0873014
	-7.6	-1.00092	-0.651645	0.26628	0.643274	-0.628802	0.0285997	-0.428785	-1.48208	-0.211661	0.318927	0.0183297	-0.428653	-1.12435	-0.16139
	-7.5	-0.226875	-0.0505119	0.112161	-0.036365	0.109647	-0.380787	-0.438656	-0.733098	-0.636372	0.486158	-1.432	0.0425262	-0.915525	-0.045225
	-7.4	-0.334068	-0.173832	0.0106348	-0.576104	0.150634	-0.0953188	-0.378504	1.6027	-0.472596	-0.0554647	-0.262132	0.136287	-0.828023	0.210739
	-7.3	0.0226546	0.0214016	-0.117074	0.465854	-1.16263	0.0176141	-0.305996	-0.32378	-0.149193	0.159547	-1.46478	-0.626925	-1.07806	0.635456
	-7.2	-0.0527409	-0.124177	-0.044274	-0.851003	-0.507215	0.295706	-0.314659	-1.56877	-0.511825	0.128048	-1.70054	0.386944	-1.04839	0.766551
	-7.1	0.334234	0.194685	-0.223799	0.614705	-0.80459	-0.0618085	-0.375323	-0.461061	-0.049911	-0.399897	-0.131441	-0.0292393	-0.770922	0.89194
	-7	-0.195929	0.126518	-0.0762553	-0.0391646	-0.238783	-0.424963	-0.345602	0.142554	-0.72258	-0.330366	-1.31792	0.417773	-0.851545	1.07865
	-6.9	-0.402528	0.140486	-0.19702	0.125403	-0.680182	-0.363052	-0.375203	-1.19608	-0.55245	-0.0908696	-1.90107	-0.567522	-0.81047	1.40044
	-6.8	-0.712966	-0.0733416	-0.354943	0.636644	-0.468217	-0.0590955	-0.348984	1.66889	-1.06198	-0.200337	-0.991738	0.78809	-0.992242	1.65423
	-6.7	0.153604	-0.0912804	-0.267649	0.320301	-0.168455	-0.507305	-0.242353	-0.527393	-0.515723	-0.219775	-0.761004	1.00759	-0.816135	1.63063
	-6.6	-0.578922	0.200864	-0.443717	0.398663	-0.849652	-0.171305	-0.0933712	0.795955	-0.938705	0.012068	-1.6263	0.684795	-0.168227	1.37858
	-6.5	0.011187	0.0476117	-0.386225	0.379733	-1.13129	-0.520381	-0.0644573	0.454316	-0.851922	-0.0959557	-0.186843	1.8683	-0.847363	1.53579
	-6.4	-0.68157	-0.320592	-0.428014	0.924667	-1.48262	-0.310577	0.00686192	-1.37462	-0.737472	-0.315236	-0.931459	-0.509105	-0.171184	1.9231
	-6.3	-0.572214	-0.240632	-0.392061	0.18858	-0.432949	-0.237727	0.129341	-0.130052	-0.874988	-0.445058	-0.346827	-0.0438195	-0.198892	2.03537
	-6.2	-0.252972	0.110991	-0.356865	-0.155936	-1.04326	-0.14906	0.113996	0.583895	-0.987815	-0.174089	-0.551744	0.860041	0.09455	1.99054
	-6.1	-1.03738	-0.503741	-0.514687	0.309639	0.41063	-0.353104	0.296096	-0.0972158	-0.866406	-0.358362	-0.343527	2.36945	-0.39999	1.94173
	-6	-0.959032	-0.32394	-0.170412	0.18975	-1.13115	-0.770473	0.516122	0.496551	-1.11795	-0.280237	-1.29217	0.723566	-0.295325	1.82142
	-5.9	-0.62569	-0.691546	-0.283525	0.318232	-0.474577	-0.101218	0.551581	-0.193111	-1.43021	-0.279162	-1.02912	-0.213411	-0.246317	1.68159
	-5.8	-0.460984	-0.760351	-0.375153	0.0954983	0.302287	-0.761405	0.530635	1.728	-0.985505	-0.542361	-1.19516	-0.809449	-0.340327	1.75789
	-5.7	-0.140221	-0.837828	-0.482388	0.467603	0.335655	-0.931615	0.500123	1.84503	-0.989045	-0.227037	-0.278795	-0.53255	-0.479044	2.18765
	-5.6	0.300188	-0.688092	-0.477582	0.353697	-0.0235556	-0.832108	0.383603	-0.0324695	-1.20432	-0.643089	-0.411822	-0.564992	-0.298027	2.52889
	-5.5	0.0722217	-0.78568	-0.622041	-0.0237663	-0.424947	-0.678925	0.242364	1.76255	-0.899277	-0.678764	-0.76292	-0.520264	-0.203582	2.59357
	-5.4	-0.0982043	-0.583695	-0.518286	0.267157	-0.887006	-0.702253	0.106187	0.0979654	-1.38015	-0.76729	-0.697979	-0.431212	-0.241182	2.71665
	-5.3	-0.745315	-0.757794	-0.393401	-0.834063	-1.02098	-0.87322	0.0391414	0.498462	-1.13025	-0.7336	0.0476072	-0.136088	-0.0779964	2.58675
	-5.2	-0.125213	-0.735438	-0.445649	0.182305	-1.44283	-0.693994	0.0748364	0.287627	-1.46941	-0.928819	0.0590438	-0.514663	-0.481192	2.46083
	-5.1	-0.669382	-0.631879	-0.520914	0.118582	-0.842574	-0.908822	0.0864379	-1.57173	-1.2775	-0.949144	-0.0871955	-1.24708	-0.515983	2.31312
	-5	-0.395717	-0.641086	-0.247842	0.623143	-0.589607	-1.2045	0.0409917	0.402358	-1.021	-1.17065	0.290741	0.983689	-0.0180434	2.20116
	-4.9	0.403187	-0.277199	-0.471389	-0.476882	-1.31134	-0.351936	-0.030052	0.318622	-1.17266	-1.29898	-0.850134	-1.08957	-0.596813	2.07016
	-4.8	0.678428	-0.386232	-0.46173	0.0679814	-0.549606	-1.42573	-0.126397	-0.249724	-1.11712	-0.730023	-0.655381	0.829031	-0.509033	1.84773
	-4.7	0.226878	-0.222088	-0.460481	-0.266063	-0.585907	-0.42238	-0.223068	0.729018	-0.959235	-0.589503	-0.587582	0.546591	-0.412082	1.728
	-4.6	1.45046	-0.160401	-0.449389	-0.231974	-0.536926	-1.12972	-0.282432	0.849585	-1.07581	-0.462049	-1.04103	2.04677	-0.805786	1.76939
	-4.5	-0.529844	-0.372557	-0.427404	0.0657216	-0.507408	-1.24959	-0.332237	-0.629838	-0.643831	-0.537925	-0.166965	0.418485	-0.44127	2.05922
	-4.4	-0.455594	-0.193468	-0.21637	0.272092	-0.397404	-0.806853	-0.318456	2.89488	-0.392703	-0.397531	0.355912	0.315311	-0.351582	2.15366
	-4.3	0.0128326	0.0815387	-0.187325	-0.050969	-0.646811	-1.42474	-0.315417	1.07979	-0.383882	-0.600373	1.09539	1.09262	-0.203422	1.9859
	-4.2	-0.969114	0.134097	-0.246554	-0.255427	-0.690801	-0.577112	-0.193739	0.850923	-0.355689	-0.706371	1.03918	-0.356304	-0.461262	1.81717
	-4.1	-0.194872	0.0771527	-0.318266	0.39611	-0.940039	-0.228631	-0.0578014	0.0614149	-0.429161	-0.638834	1.14457	-0.543946	-0.36196	1.69719
	-4	-0.576205	0.204289	-0.165355	0.534093	-0.693657	-0.789167	-0.0832931	-0.0454894	-0.423922	-0.967829	0.93511	-1.16699	-0.257941	1.76704
	-3.9	0.0900523	0.109615	-0.461035	0.0309263	-1.01174	-0.900611	-0.243779	2.06888	-0.457943	-0.851781	-0.120874	1.34056	-0.839666	2.08604
	-3.8	0.278093	0.309372	-0.528419	0.424121	-0.205457	-0.728756	-0.288974	0.748646	-0.27959	-0.730246	-1.22997	0.20982	-0.462423	2.33614
	-3.7	0.630092	-0.0180806	-0.402495	0.00889997	-0.48845	-0.143805	-0.445989	-0.273302	-0.849881	-0.640622	-1.10556	0.746159	-0.633121	2.17142
	-3.6	0.562818	0.127499	-0.484336	0.192	-1.25477	-0.412279	-0.576479	0.961819	-0.697245	-0.688718	-0.552459	-0.96596	-0.889842	1.94277
	-3.5	0.34314	-0.126957	-0.666624	0.722121	-0.881705	-0.502429	-0.617296	-0.321922	-0.365202	-0.572487	-1.55035	-0.708465	-0.493238	1.75888
	-3.4	0.244891	0.241713	-0.356552	0.402057	-0.478855	-0.87668	-0.537178	-0.260221	-0.138623	-0.879015	-0.432367	-1.05798	-0.581577	1.5665
	-3.3	0.775043	0.444906	-0.393067	-0.649512	-0.208509	-0.521859	-0.505506	-0.246674	0.147635	-0.695434	-1.74412	0.70469	-0.595022	1.41521
	-3.2	0.451306	0.61254	-0.393671	-0.191501	-1.80492	-0.791761	-0.551517	0.0767754	-0.247994	-1.06518	-0.804353	0.566373	-0.372973	1.41398
	-3.1	0.539751	0.896663	-0.414556	-0.679472	-0.916378	-0.948542	-0.540882	0.40152	0.239843	-0.93207	-1.12544	0.190253	-0.333481	1.37551
	-3	-0.00535494	0.813111	-0.484121	-0.255826	-0.964352	-0.536438	-0.496386	0.67887	-0.242288	-1.25653	-2.13687	0.9485	-0.533619	1.30753
	-2.9	0.388096	0.841671	-0.314591	0.174734	-1.04937	-0.815538	-0.446977	2.47102	0.149177	-0.93132	-0.502189	-1.03967	-0.0878395	1.22514
	-2.8	-0.216121	0.750483	-0.631378	-0.838284	-0.855227	-1.38461	-0.315308	1.15474	-0.0240866	-0.778946	-1.66228	-0.30796	-0.401104	1.3121
	-2.7	0.28654	0.888622	-0.455591	0.0612278	-0.858713	-0.268847	-0.334956	-0.116358	0.566469	-0.313448	-1.20135	0.340228	-0.212093	1.32429
	-2.6	-0.206432	1.00268	-0.498622	0.895129	-0.71949	-0.512501	-0.356754	0.84473	0.220076	-0.184407	-0.690626	-1.24181	-0.619233	1.21331
	-2.5	-0.620989	0.915075	-0.634241	0.198659	-0.766747	-0.210881	-0.35396	0.504384	0.0416991	0.0982039	-0.632198	0.152022	-0.505638	1.11563
	-2.4	-0.0214178	0.942738	-0.647162	1.11194	0.477232	-0.47777	-0.397054	-0.320851	-0.203014	0.817567	-1.82768	0.987388	-0.125993	1.06302
	-2.3	0.239383	1.27656	-0.651688	0.176058	-0.923564	-0.530536	-0.401114	-0.215058	-0.0112535	1.08556	-1.20715	0.0958891	-0.527	0.986218
	-2.2	0.550841	1.33475	-0.531858	0.887725	-0.180264	-0.528116	-0.515608	-1.81846	0.150342	1.12743	-0.930079	-0.34394	-0.502111	0.875637
	-2.1	-0.381759	1.17893	-0.594973	0.555455	-0.195892	0.420914	-0.557329	-0.152426	-0.0828878	1.12901	-0.835667	-1.62121	-0.524942	0.781041
	-2	0.488459	1.25277	-0.592861	0.351925	0.459122	-0.58095	-0.607542	-1.07972	0.0968472	1.49674	-0.709135	0.588681	-0.808187	0.658069
	-1.9	0.612383	1.00496	-0.670533	-0.667499	-0.20135	-0.0847788	-0.57661	1.43585	0.216002	1.14744	-2.08221	-0.866822	-0.582226	0.608152
	-1.8	-0.147383	0.902458	-0.591139	-0.00544856	0.0108725	-0.852485	-0.460933	-0.295527	0.433818	1.32495	-0.102054	0.62865	-0.379167	0.442294
	-1.7	0.6727	1.06419	-0.67743	-0.29412	0.250929	-0.669002	-0.46819	-0.799039	0.592772	0.857057	-0.948549	-0.738554	-0.552914	0.352035
	-1.6	0.880682	0.615505	-0.5784	0.152831	0.351077	-0.906605	-0.437415	-0.438771	0.219078	0.476996	-1.42922	-1.33848	-0.743443	0.461356
	-1.5	0.646638	0.647104	-0.84311	-0.134465	-0.111341	0.0120475	-0.234128	-1.23317	0.412277	0.769609	0.114653	-0.474126	-0.500468	0.718526
	-1.4	0.235361	0.646523	-0.790682	0.104752	0.109218	-0.963206	0.094524	-0.548811	0.626089	0.379392	-1.22842	-1.07995	0.19935	1.07472
	-1.3	-0.148376	0.515545	-0.747132	-0.71583	0.520175	-0.273773	0.437372	1.09392	0.723861	0.367265	-1.4773	-0.334264	-0.482365	1.25819
	-1.2	0.542583	0.85829	-0.738339	0.037146	0.116379	-0.678847	0.67041	-0.607951	1.03811	0.623562	-0.191627	-0.720158	-0.106966	1.46934
	-1.1	0.305483	0.688825	-0.867579	-0.393473	0.303773	-0.363778	0.76401	-1.08146	0.927913	1.05584	-1.05912	-0.770008	-0.23478	1.58767
	-1	0.709001	0.772552	-0.786502	-0.559051	0.00109598	-0.82056	0.783318	-1.41722	1.03352	1.24117	-1.50905	-0.0298848	-0.461039	1.42495
	-0.9	0.410593	0.788798	-0.9054	-1.14274	0.204804	-0.704738	0.663756	-2.11428	1.15256	1.40984	-0.44041	1.66722	-0.519691	1.24605
	-0.8	1.13738	0.697298	-0.991299	-0.362921	-0.187537	-0.54194	0.46919	-0.504109	1.61365	2.18762	-1.05793	-0.846145	-0.107424	1.08151
	-0.7	0.715175	0.467439	-1.10271	-0.258254	-0.565267	-0.29075	0.288262	-1.71281	1.0942	2.50821	-1.11741	-0.119543	-0.747774	0.883951
	-0.6	0.462658	0.868194	-1.09885	0.0139058	-0.195546	-0.674376	0.176417	-0.107122	1.60863	2.33702	-0.166062	0.183546	-0.307725	0.783236
	-0.5	0.625429	1.02302	-1.1276	0.420692	-0.083405	-0.118783	0.144519	-0.871662	1.85284	1.7135	1.30936	0.35276	-0.654175	0.688332
	-0.4	-0.171838	0.720775	-1.01649	0.306579	-0.259637	0.115747	0.0960182	-0.15475	1.07368	1.32655	0.292581	-1.39183	-0.401064	0.741042
	-0.3	0.195585	0.706761	-1.0799	-0.240972	-0.0294099	-0.386176	0.149194	-1.23953	1.40511	1.09284	0.250546	1.17003	-0.116197	0.675953
	-0.2	-0.343472	0.353169	-0.961187	-0.116925	-0.713442	0.146127	0.250992	-0.559489	1.04124	0.672075	-0.0413603	-0.207552	-0.760207	0.634388
	-0.1	-0.331071	0.273551	-1.09637	0.516281	0.26567	-0.627294	0.222557	-0.124012	1.23895	1.00951	-1.21088	-0.0279513	-0.358297	0.549579
	0	-0.0310089	-0.00490275	-0.944861	-0.154061	-0.317524	0.522278	0.213014	0.0231643	1.12744	0.831134	-0.442657	-0.88865	-0.490037	0.449815
	0.1	0.282299	0.0078748	-0.980383	0.209997	-0.2	0.151037	0.0631362	0.412718	0.61101	0.524276	-0.328847	0.0946889	-0.39137	0.297529
	0.2	0.874582	-0.287967	-0.845482	0.408337	-0.385644	0.485824	-0.0147408	-0.412558	0.974918	0.392253	0.458812	1.31702	-0.0133678	0.182603
	0.3	0.641161	-0.023095	-0.860309	0.00698912	-0.83309	0.319645	-0.21057	-0.492318	0.517413	0.679748	0.222425	-0.234741	0.225316	0.0477557
	0.4	0.117747	-0.306008	-0.603652	-0.278386	-1.15076	0.872433	-0.25767	-1.08515	0.526019	0.711193	0.944739	1.09893	-0.0368547	-0.0303577
	0.5	0.262744	-0.256745	-0.737339	-0.395633	-0.0625964	0.343028	-0.214186	0.908626	0.491314	1.02891	1.72596	0.907426	-0.151782	-0.0718691
	0.6	0.601772	0.0240689	-0.450368	-0.733437	-1.08127	1.04443	0.0916099	-0.55059	-0.0297031	0.657512	1.07843	1.61856	0.852341	-0.0978824
	0.7	0.114879	-0.0864385	-0.380986	-0.453028	-0.700044	1.08934	0.402537	-0.595256	0.119629	0.971186	0.869193	2.03149	1.3997	-0.152311
	0.8	-0.0699952	0.105181	-0.356046	-0.912851	0.464046	1.22666	0.439788	-0.556263	-0.159738	0.633807	0.61378	-0.508819	1.51081	-0.0711432
	0.9	-0.168906	0.0157768	-0.421505	-0.151535	0.549397	1.14986	0.351968	-0.196724	0.14024	0.406083	0.943651	1.10468	2.04733	-0.0436236
	1	-0.361234	-0.00731164	-0.434562	-0.0358064	0.990614	1.21065	0.322741	0.507247	-0.534101	0.417495	-0.0329703	0.127247	1.26344	-0.073579
	1.1	-0.104017	0.186042	-0.347083	0.441779	1.49553	2.31006	0.540888	1.19852	-0.355974	0.465546	0.00840709	0.0894623	2.2504	-0.0611511
	1.2	1.23065	0.349739	-0.574192	0.905717	1.44844	2.32585	0.819676	-0.67969	-0.408478	0.42774	0.412472	1.4604	2.62002	-0.0246178
	1.3	-0.814569	0.635135	-0.351856	1.06645	0.327511	3.46671	0.799339	2.13023	-0.235207	1.35891	1.08854	0.144068	2.22208	0.177599
	1.4	-0.47435	0.425149	-0.239599	1.25045	0.831468	4.65458	0.881508	2.04151	-0.352316	1.14219	0.318841	-0.759849	2.3725	0.237155
	1.5	1.01709	0.715347	-0.182548	1.21265	1.75138	5.06382	0.918694	3.78314	-0.163582	1.13562	1.05625	-0.730909	1.74531	0.352057
	1.6	0.0670962	0.414914	-0.341148	1.43915	1.30459	5.22781	0.835945	2.77821	0.229389	0.997064	0.24815	0.0462601	2.16286	0.350053
	1.7	0.126686	0.450563	-0.278643	1.07456	0.871066	4.78434	0.86432	0.93569	0.475535	0.65025	-0.295001	-1.24067	1.93254	0.360673
	1.8	0.209902	0.743814	-0.235661	1.57521	0.499004	4.75082	1.02214	1.44641	0.296847	0.944608	0.0462301	0.79056	1.9229	0.419474
	1.9	0.257705	0.876628	-0.266626	0.70531	1.22607	4.84566	1.1333	2.47302	0.314539	0.726938	0.559993	0.0106032	1.74781	0.553574
	2	-0.200052	1.16866	-0.323074	1.09076	1.54145	5.23587	1.16997	1.66533	-0.0736541	0.600578	0.194911	2.06977	2.13536	0.586943
	2.1	0.0325324	1.18913	-0.253051	0.176305	1.30755	5.47578	1.02772	3.05018	-0.162101	0.336675	-0.373434	1.59673	1.80496	0.458726
	2.2	0.0374283	1.10469	-0.331795	0.662865	1.46819	5.19458	0.863013	2.66202	-0.363614	-0.132278	-0.434291	3.95287	2.30928	0.415717
	2.3	-0.0792685	1.12925	-0.462408	1.04507	1.53586	5.92107	0.879754	1.7934	-0.788528	0.0140967	0.624188	4.38053	2.5653	0.394468
	2.4	-0.274967	1.13434	-0.450564	0.678055	1.60374	5.7304	0.867693	3.17055	-0.917486	0.13453	-0.915805	5.48965	2.09001	0.422078
	2.5	0.823642	1.06458	-0.610869	0.8359	1.87627	6.38563	0.875254	2.67531	-0.645582	0.230662	-1.63759	5.17824	2.82329	0.542627
	2.6	-0.386682	0.732485	-0.637892	0.88358	1.63432	6.05193	0.876519	1.71612	-0.345455	0.951521	0.795821	5.19155	2.92338	0.633196
	2.7	1.1607	0.411029	-0.543526	1.62206	2.49758	6.43034	0.722964	2.20376	1.33259	1.1143	-0.040166	3.82969	3.76975	0.594028
	2.8	0.383178	0.497804	-0.76416	0.937387	2.1014	6.40961	0.708685	4.33629	1.97631	0.935614	-0.664688	5.36958	3.92133	0.519858
	2.9	0.483961	0.404681	-0.696773	1.1036	2.16613	7.09859	0.765858	4.21175	2.22536	1.03664	-0.406364	5.77754	3.81053	0.432155
	3	-0.040168	0.387076	-0.758006	1.43099	1.82328	5.85019	0.664522	2.76936	1.75899	1.74753	0.651914	5.03085	4.00313	0.310617
	3.1	0.118	0.357636	-0.732312	0.905752	1.88289	5.99279	0.38774	3.32879	1.26217	1.84446	-0.782413	7.76598	4.02206	0.274684
	3.2	0.636882	0.475439	-0.750104	1.01844	2.73841	5.36453	0.291021	2.83014	1.25429	2.03508	-0.883972	6.5674	3.25628	0.367694
	3.3	-0.622857	0.960879	-0.575125	1.68043	1.56518	5.67038	0.283608	1.07193	1.235	1.93033	-0.920742	4.99907	3.72	0.394166
	3.4	-0.712916	0.664665	-0.402862	1.14775	1.93815	4.56146	0.249672	2.33512	1.3489	2.20762	-0.722341	5.39577	3.15732	0.510659
	3.5	-0.293032	0.957385	-0.468493	1.65412	1.21695	4.81544	0.292576	1.52236	1.38342	2.43032	-0.954749	4.05606	2.70079	0.807835
	3.6	0.146819	1.06403	-0.498055	1.22718	2.20456	5.26577	0.3031	3.6999	2.20732	2.97553	-0.869733	7.81212	2.92585	1.22095
	3.7	-0.595549	1.32359	-0.650605	1.47093	1.18601	4.35404	0.282433	1.44601	3.28576	2.75256	-1.18581	6.10092	2.61209	1.44817
	3.8	-0.233753	1.80022	-0.63318	1.21968	1.50577	4.24342	0.3715	3.65994	3.16744	2.6659	-1.38431	6.65893	2.10391	1.60033
	3.9	0.489958	1.71428	-0.686372	0.612448	1.55183	4.18981	0.581769	1.31551	3.75817	2.55602	0.207957	4.6036	1.87168	1.58931
	4	0.325266	1.514	-0.816908	0.281661	1.40707	4.07406	0.677843	4.51076	4.47525	3.01032	-0.39186	4.98944	2.03706	1.37131
	4.1	0.376877	1.15193	-0.624381	0.36417	0.941695	4.19672	0.800381	3.13096	4.05138	3.08386	-0.848169	5.55077	2.06674	1.19716
	4.2	-0.209531	1.14992	-0.622047	0.6842	1.28408	3.85286	1.02619	2.69443	4.06265	3.56316	-0.720999	2.68159	1.82746	0.987157
	4.3	0.298571	1.04873	-0.484511	0.596608	1.47926	3.78619	1.03481	4.36569	3.44795	3.41114	-0.899897	2.77425	1.91178	0.854397
	4.4	-0.49161	1.10826	-0.165731	0.827932	0.0722729	3.69807	1.02308	3.54586	3.55475	2.78168	-0.059111	2.70143	1.62826	0.784159
	4.5	0.11502	1.08855	-0.115667	0.658136	0.981148	3.81401	0.951885	3.70299	3.38968	2.88215	-1.22879	3.26944	1.4651	0.640284
	4.6	1.3117	1.5831	-0.322805	0.732069	0.803341	4.12978	0.857001	3.36141	3.45701	3.07445	0.628624	2.68639	0.851989	0.493334
	4.7	-0.275044	2.11675	-0.0855872	1.2137	0.714638	3.3137	0.751613	2.24449	3.33965	2.65473	1.17306	3.11151	1.46202	0.404581
	4.8	-0.128184	2.69861	-0.0303559	1.55515	0.479131	3.94918	0.656065	3.04879	3.73622	2.5219	1.29976	3.11445	0.965213	0.419914
	4.9	0.327793	2.42857	-0.112739	0.941673	0.133743	4.23242	0.571149	3.24739	4.10788	2.80189	1.44667	2.38841	1.91926	0.538984
	5	0.304747	2.09668	-0.274712	0.875931	0.285336	4.38733	0.368835	2.79702	4.82474	2.36041	1.62048	4.22085	1.38694	0.595586
	5.1	-0.674563	2.04942	-0.190816	1.38003	0.508325	4.26718	0.241557	2.91282	5.16276	2.45054	3.42278	2.0077	1.56922	0.754719
	5.2	-0.0611122	1.87609	0.0456903	0.965879	0.805618	4.32874	0.185488	3.59241	4.83481	2.22431	2.58035	2.59833	2.00863	1.03737
	5.3	0.110151	1.81813	-0.0587778	0.480724	0.939498	3.93523	0.242809	2.52536	3.73856	2.32694	2.7102	2.45111	2.48534	1.11725
	5.4	0.0796516	1.53233	0.0151704	-0.13866	0.0615215	3.69995	0.32134	4.30192	3.35631	1.77835	2.1399	2.33894	2.26154	1.1208
	5.5	-0.0220707	1.42238	0.0379842	0.847082	1.10276	3.67941	0.330619	3.7605	4.24016	2.06218	2.86291	1.57178	2.17104	0.970345
	5.6	0.465683	1.17947	0.0306176	0.606978	1.12101	3.5557	0.294782	3.48719	4.13896	1.37056	3.6159	0.59886	2.51682	0.854479
	5.7	-0.919702	1.71456	0.208475	0.66711	1.2523	3.4648	0.234406	5.338	4.89335	1.58484	3.92688	1.70803	2.5373	0.623124
	5.8	0.100299	1.41867	0.162565	0.103378	0.888821	2.99097	0.228721	2.33183	4.53063	1.2496	3.30444	1.56317	2.2417	0.620617
	5.9	0.30441	1.48578	0.207175	0.480749	1.23859	2.65014	0.295739	4.2207	3.72582	0.962065	4.82333	2.35542	2.21335	0.586809
	6	0.303087	1.18882	0.391354	-0.229096	0.731438	3.143	0.263455	4.14007	3.68062	1.01368	4.37998	0.910091	2.28411	0.847675
	6.1	0.731248	1.57493	0.421683	0.468265	1.1242	2.60697	0.176588	3.57648	3.48914	1.42143	4.79828	3.24319	1.58677	0.880084
	6.2	0.597222	1.22112	0.524842	0.0933838	1.04104	2.4429	0.147579	3.56279	3.77267	1.48916	4.3564	1.10659	1.50073	0.880605
	6.3	-0.539553	1.13611	0.487254	-0.172578	0.992398	1.90736	0.262306	4.72091	3.07469	1.15229	6.39398	3.76691	1.60626	1.00282
	6.4	-0.152361	1.23257	0.319376	0.593123	1.37575	2.14042	0.383776	4.10668	2.8957	1.20813	6.07446	3.92528	1.85852	1.13119
	6.5	-0.272999	0.921611	0.37518	0.53478	1.0517	1.75853	0.430269	3.81472	2.54189	1.45513	6.54812	2.88897	1.37594	1.33248
	6.6	-0.33681	0.824628	0.0936804	0.462276	1.23442	1.81159	0.422545	4.93894	2.70796	1.51984	5.02206	3.16956	1.61113	1.42759
	6.7	0.176063	0.617044	0.271723	0.380093	0.74117	1.90879	0.322913	3.47411	2.49783	0.852652	3.91982	0.355376	1.66522	1.41427
	6.8	0.41276	0.759685	0.246685	0.963198	2.11894	1.83513	0.0830529	1.91275	2.31405	1.04029	4.89865	3.52902	1.30561	1.45553
	6.9	0.745044	0.623041	0.423081	-0.305185	1.25858	1.24828	-0.00461835	4.68314	2.01713	0.657007	4.82939	3.39678	1.37374	1.65258
	7	-0.324021	0.41634	0.32989	0.67157	1.69793	1.57119	-0.16314	3.49458	1.89331	0.93998	3.41566	2.30928	1.96686	1.72773
	7.1	0.502069	0.398819	0.204998	-0.0437647	1.68149	1.70758	-0.217114	4.54954	2.25894	0.587842	3.28303	2.82497	1.79744	1.53525
	7.2	1.22959	0.0866984	0.133367	0.300929	1.12764	1.53071	-0.274876	2.76712	1.85582	0.515086	3.41807	2.68694	1.58775	1.3854
	7.3	0.369115	-0.0505002	-0.0397698	-0.216601	0.988377	1.60234	-0.409666	4.41665	1.91868	0.524964	3.42118	1.79472	2.05508	1.23938
	7.4	0.153787	0.286919	-0.108128	-0.145532	0.641591	1.90355	-0.471179	1.82229	1.0557	0.639041	4.57193	2.23838	2.03553	1.05883
	7.5	0.151956	0.413621	-0.206844	0.0208506	1.23169	2.01066	-0.487257	2.17655	1.28448	0.351556	2.13821	1.11256	2.08257	0.878181
	7.6	0.34816	0.593148	-0.212904	0.924357	0.373061	1.63038	-0.481118	1.83475	1.19161	0.598382	3.54213	2.10146	2.39559	0.790177
	7.7	0.659548	0.518448	-0.191742	0.359436	1.52602	1.4843	-0.493567	2.71534	0.772264	0.725881	3.36453	0.762448	2.53368	0.657309
	7.8	0.486024	0.399654	-0.193436	-0.131688	2.00474	1.86886	-0.441629	3.07631	0.944542	1.07715	2.30559	1.54419	3.07409	0.695037
	7.9	0.346567	0.358068	-0.152535	0.292195	1.42243	1.14255	-0.606655	2.85355	0.712087	0.862547	2.02549	1.35786	2.42227	0.851643
	8	-0.231315	0.396446	6.48505e-05	0.360633	1.49742	1.1828	-0.72008	3.57853	0.779379	1.11127	0.723253	-0.0743523	2.43383	0.8226
	8.1	-0.716909	0.0931944	0.0952094	-0.342208	1.59297	1.19224	-0.841093	1.48637	0.766485	0.855079	0.752808	1.06588	2.5997	0.827189
	8.2	0.813803	0.269329	0.0895533	0.062162	1.94104	1.45271	-0.952067	3.07638	0.549278	1.08775	1.40345	-0.542424	2.33155	0.901946
	8.3	-0.545336	0.252546	0.159243	0.477295	1.81495	0.561726	-0.978583	2.40897	0.535809	0.367491	2.15567	2.29531	2.03363	1.05417
	8.4	-0.262857	-0.00163848	0.0685583	0.840964	0.952095	0.822938	-0.995486	3.21236	1.06311	0.561654	1.53177	0.470888	2.39773	1.22875
	8.5	0.47223	0.219148	-0.00769638	0.294794	2.19641	0.729676	-0.87281	3.41251	0.196314	0.564386	3.4773	0.0604772	1.86164	1.30475
	8.6	0.298485	-0.00921439	0.0942352	0.775833	1.80576	1.10101	-0.895383	2.1449	0.129576	0.665427	3.31941	0.177945	2.06343	1.20293
	8.7	0.141949	0.142562	0.127132	0.735872	2.02614	1.02533	-0.8038	5.16985	0.816254	0.526154	1.63215	0.700304	2.10142	0.999728
	8.8	0.137374	0.427081	0.172318	-0.25218	1.75619	0.714559	-0.856901	3.13591	0.350477	0.880568	2.41986	-0.00135813	1.68594	1.15976
	8.9	0.35678	0.210521	0.258436	0.540872	1.83734	1.13313	-0.940063	5.29595	0.403618	0.442886	0.363462	3.53146	1.90664	1.19735
	9	0.608158	0.0681972	0.485458	-0.0265371	1.49815	-0.00988564	-0.979276	4.64228	0.172462	0.454975	2.06025	1.4463	2.36033	1.2109
	9.1	-0.384908	0.410349	0.524104	1.0958	1.27731	0.939482	-1.02434	4.24788	-0.0739337	0.158336	0.68486	1.83514	2.05042	1.25031
	9.2	0.182582	0.322445	0.643906	1.34705	1.44013	0.759095	-1.04061	4.03901	0.309121	0.228087	1.08285	3.52433	2.24584	1.3043
	9.3	0.0677415	0.327754	0.373902	1.37255	1.15952	0.563225	-1.03659	4.53676	-0.0186661	0.241425	1.33184	1.56064	1.9492	1.20313
	9.4	0.0958512	0.0594189	0.513433	1.22353	1.56546	0.731532	-1.04098	4.34534	-0.327882	-0.0830153	1.95964	1.36492	1.98718	1.05342
	9.5	-0.389953	0.319749	0.368541	0.343069	1.56832	0.605929	-1.04754	6.39283	0.428781	0.380448	2.06935	3.46084	2.48839	1.04961
	9.6	-0.277865	0.146296	0.241975	1.15786	1.8652	0.71951	-1.09285	5.98476	0.0784409	0.621423	2.47095	3.02639	2.91845	1.10476
	9.7	-0.0612572	0.555211	0.143651	0.288642	2.691	0.941141	-1.10218	3.70456	-0.0358074	0.469027	2.08738	4.01056	3.61524	1.02507
	9.8	0.345139	0.596553	0.0296502	0.230098	1.84171	0.61	-1.01856	3.98019	-0.161552	1.09608	0.478798	1.39303	3.38033	0.970799
	9.9	0.00155288	0.239625	0.0610076	1.02673	1.47639	0.47101	-0.961347	3.01939	-0.819236	0.522775	0.720067	3.08116	3.73542	0.903364
	10	0.810662	0.383728	0.080675	-0.303698	1.58282	0.466867	-0.874351	4.42995	-0.162151	0.741954	0.540088	2.36606	3.0116	0.849031
	10.1	0.363328	0.330105	0.148328	0.416243	1.7788	0.448395	-0.747561	4.28369	0.867084	1.08084	1.06191	1.65351	3.15433	0.856554
	10.2	1.13839	0.0703467	0.153387	0.112087	1.44626	0.343997	-0.612319	3.99479	2.13899	1.34433	0.538231	1.37868	3.62829	0.839185
	10.3	1.45713	0.258892	-0.0906544	-0.201923	2.085	-0.453314	-0.463015	3.25128	2.84214	1.04495	1.68733	1.25077	2.92901	0.986488
	10.4	1.21854	0.0579333	0.150215	0.307428	2.01147	0.69809	-0.251205	5.09381	2.97248	0.973627	1.73136	1.55138	2.64445	0.990457
	10.5	1.32927	-0.199842	0.00968938	-0.130163	0.967952	0.220619	-0.245211	3.04297	2.94868	0.870417	1.35538	2.09829	3.136	1.17158
	10.6	1.732	0.114029	0.0474415	0.176091	1.66005	0.173609	-0.281438	5.45532	2.52816	0.853861	0.582092	-0.503963	2.71966	1.16709
	10.7	1.92737	0.482042	-0.1834	-0.65592	1.65138	0.159365	-0.418121	5.30435	2.64146	0.684245	2.22058	1.51316	2.92529	1.09406
	10.8	1.57064	0.460721	-0.22133	-0.314302	0.932628	0.121342	-0.525638	5.9921	3.07572	0.57777	1.63247	-0.0596563	2.72888	0.906659
	10.9	2.03794	0.587836	-0.296973	-0.531894	2.08303	0.432085	-0.600504	4.59394	2.12838	0.640027	1.64642	0.630969	2.98194	0.761063
	11	2.00484	0.707632	-0.360096	-0.456419	1.77879	0.66347	-0.573127	6.29447	3.10142	0.757311	2.27952	1.89363	3.06178	0.722249
	11.1	2.12371	0.856291	-0.414738	-0.369872	1.33875	0.274276	-0.611832	4.8117	3.52873	1.01717	2.35024	1.80779	3.06247	0.826803
	11.2	2.78207	0.601685	-0.423334	0.0545395	1.76793	0.81863	-0.721896	3.89026	4.04885	0.600719	3.39009	1.8929	3.16339	0.928469
	11.3	1.86552	0.540084	-0.452944	-0.159146	1.08476	0.365479	-0.812004	3.76487	3.77565	0.624245	3.09895	0.321833	2.60328	0.955288
	11.4	2.62788	0.332867	-0.389114	0.00501929	0.556696	0.664856	-0.83193	3.82407	3.89791	0.379351	2.63756	0.246822	2.56825	0.981802
	11.5	2.67147	0.466261	-0.580151	0.207433	1.17612	0.615724	-0.915737	4.18637	3.71629	0.426909	3.20461	0.520163	2.22592	1.00179
	11.6	2.7613	0.197857	-0.440494	0.0656754	0.475992	0.0890198	-1.05257	2.36626	2.90705	0.183665	3.53917	0.450356	2.58538	1.15328
	11.7	3.38519	-0.00436624	-0.629753	-0.0473973	0.965025	0.80435	-1.12993	1.67724	2.55399	-0.003872	2.76116	0.54365	2.07989	1.15376
	11.8	2.57353	0.197306	-0.658393	0.677803	0.936934	0.288158	-1.19913	3.15645	3.70993	0.158993	2.37021	0.750187	2.17963	1.16328
	11.9	2.7213	0.46969	-0.627889	-0.162515	0.605617	0.469114	-1.20512	1.97157	3.7951	-0.373232	2.16773	1.80441	1.95801	1.2194
	12	2.20982	0.938436	-0.734649	0.382189	0.710937	0.278471	-1.21235	2.18084	4.36305	0.016451	2.0242	2.08706	2.17813	1.2192
	12.1	2.91603	0.942775	-0.600467	0.700266	0.929324	0.319571	-1.21254	2.14245	4.75984	0.432486	2.34843	1.36419	2.55465	1.17622
	12.2	2.66504	1.28079	-0.775144	-0.735155	0.0563906	-0.0423881	-1.21106	1.59641	4.26063	0.156788	2.17495	0.587084	2.37845	1.16886
	12.3	4.24819	1.21908	-0.748477	-0.349386	0.324943	0.00992853	-1.19192	2.44548	4.2827	0.133672	1.62255	0.749907	2.28392	1.32391
	12.4	2.257	1.34165	-0.779407	-0.434362	1.20425	-0.179154	-1.14136	1.04907	4.48585	0.274629	1.01676	2.13411	2.50002	1.37781
	12.5	3.86306	1.06539	-0.677185	-0.904288	0.485113	0.391707	-0.997469	2.31975	3.69512	0.387222	1.08663	0.890722	2.16281	1.56569
	12.6	3.32505	1.00255	-0.731752	-0.368963	0.343349	0.221046	-0.887823	1.19375	3.17237	0.906133	2.55224	0.361079	2.63881	1.78208
	12.7	4.15665	1.06869	-0.819241	-0.533065	0.367366	-0.372525	-0.76799	1.31047	2.73747	0.302037	0.624925	2.74485	1.82807	1.74409
	12.8	3.93823	1.10257	-0.837481	0.219552	1.40117	0.433204	-0.612084	1.55378	2.17721	0.455198	1.26499	1.79839	2.50017	1.65987
	12.9	2.7955	1.24879	-0.810198	-0.402722	0.363906	0.27764	-0.403145	1.5039	2.38382	0.481812	1.61792	2.17235	1.92945	1.70527
	13	2.64501	0.918081	-0.711346	0.0215088	0.589078	0.0670024	-0.38904	1.2382	1.77439	0.171717	0.624275	1.24586	1.9744	1.84499
	13.1	3.78797	0.805317	-0.717605	0.497278	0.153027	0.387547	-0.457432	0.0409016	1.73348	-0.230568	0.873215	0.810804	2.1382	1.70185
	13.2	2.49453	1.02957	-0.653019	-0.207936	1.77459	0.193561	-0.51707	1.75726	1.00773	-0.307225	0.818443	0.307004	2.36109	1.54189
	13.3	3.38849	0.710106	-0.683582	0.105728	0.601455	-0.161739	-0.575428	3.51857	1.59428	-0.508094	1.5235	0.12257	2.08475	1.43937
	13.4	3.08239	0.717505	-0.681693	0.265362	1.59056	-0.583584	-0.697392	0.425925	1.02007	-0.276652	1.52255	-0.215426	2.10955	1.27593
	13.5	2.95909	1.09747	-0.610862	-0.608997	0.261204	-0.0772819	-0.767321	0.970589	1.176	0.100611	0.62605	2.72475	2.15769	1.07535
	13.6	2.55436	1.18381	-0.45346	-0.0486505	1.82223	-0.6334	-0.861659	1.68588	0.880589	0.0493854	1.64035	-1.15641	2.27935	0.917269
	13.7	3.69271	1.28355	-0.353836	-0.186912	0.165392	-0.237728	-0.914023	1.54684	1.03007	0.749642	1.71688	1.27102	2.44503	0.760296
	13.8	2.72044	1.48593	-0.362371	-0.00578479	-0.0894067	-0.614468	-0.915855	2.01799	0.687173	0.438223	1.91747	-0.301516	1.73859	0.531717
	13.9	4.65683	1.41211	-0.279139	0.218772	0.702084	0.054391	-0.872853	1.36055	0.411165	0.642531	2.92334	0.109186	2.13299	0.428613
	14	4.46878	1.5145	-0.286733	0.174604	0.613584	-0.623208	-0.832143	2.48365	0.564996	0.968611	0.786782	-0.991549	1.64427	0.354849
	14.1	2.7648	1.39699	-0.42818	0.344017	0.480098	-1.02213	-0.973422	0.792475	0.554416	0.879758	0.982538	1.22975	1.95303	0.328416
	14.2	3.50758	0.951114	-0.424742	0.137272	0.341489	-0.122981	-1.00004	1.60794	0.713044	0.676801	1.1976	0.468479	1.55	0.278698
	14.3	3.05662	0.800599	-0.35196	0.248222	0.918253	-0.0997514	-0.814019	1.63777	0.730783	0.809394	-0.095837	0.8967	1.96815	0.174731
	14.4	2.45968	0.587534	-0.457752	0.173881	1.10236	-0.27028	-0.80392	2.04064	0.586686	0.530127	2.08334	1.71302	1.52829	0.0674375
	14.5	3.70454	0.681763	-0.554756	0.174196	0.940315	-0.570976	-0.856154	1.63651	1.49066	0.0605777	0.0344139	2.47366	1.87672	-0.0279381
	14.6	2.65124	0.504949	-0.691801	0.355699	0.361799	-0.447044	-0.895182	1.82933	1.41008	0.00826449	2.06344	2.80542	1.42475	-0.120969
	14.7	3.24737	0.317436	-0.69379	0.23476	0.173083	-0.701121	-0.887221	2.27367	1.44832	0.0140115	0.75608	1.31761	1.39328	-0.2237
	14.8	3.33555	0.179828	-0.610018	0.406874	1.68947	-0.604579	-0.900503	1.92129	1.49962	-0.0558343	0.996063	2.41161	1.54453	-0.270674
	14.9	3.2205	0.0161444	-0.700474	-0.0168514	0.929293	-0.687775	-0.872849	1.35863	0.931519	-0.320804	2.51936	-0.139315	1.19751	-0.289289
	15	3.97617	0.00794893	-0.723563	0.2369	-0.0448452	-0.542629	-0.898599	0.875177	0.72611	0.098582	1.43439	0.747518	1.60591	-0.330884

## Sheet: B_OSC_GCaMP6s_FedGER_Sniff_Heat
	Extended Data Figure 7 b) Changes in MSVGLUT2 neuronal activity induced by sniffing Geraniol in fed lean male mice displayed as heatmap [zscore]
	Control									Geraniol
		Mice									Mice
	Time [s]	1	2	3	4	5	6	7		Time [s]	1	2	3	4	5	6	7
	-10	-0.104847	-0.231905	-0.464744	0.115628	-0.319285	0.118924	1.48494		-10	-0.104847	-0.231905	-0.464744	0.115628	-0.319285	0.118924	1.48494
	-9.9	1.61186	-0.32652	-0.340352	0.648346	0.478678	-0.497021	1.42633		-9.9	1.61186	-0.32652	-0.340352	0.648346	0.478678	-0.497021	1.42633
	-9.8	0.337593	0.00183811	-0.0821356	0.0196048	1.41147	-0.244575	1.41423		-9.8	0.337593	0.00183811	-0.0821356	0.0196048	1.41147	-0.244575	1.41423
	-9.7	1.24451	-0.272372	-0.072113	0.12768	0.23236	-0.419915	1.28701		-9.7	1.24451	-0.272372	-0.072113	0.12768	0.23236	-0.419915	1.28701
	-9.6	-0.275165	-0.0930238	-0.0294178	-0.376715	-0.136512	-0.596939	1.03135		-9.6	-0.275165	-0.0930238	-0.0294178	-0.376715	-0.136512	-0.596939	1.03135
	-9.5	-0.200105	-0.104287	-0.0324069	-0.132337	0.244738	-0.56219	0.744974		-9.5	-0.200105	-0.104287	-0.0324069	-0.132337	0.244738	-0.56219	0.744974
	-9.4	0.179209	-0.119907	-0.0392302	-0.638953	-0.764503	-0.815117	0.626925		-9.4	0.179209	-0.119907	-0.0392302	-0.638953	-0.764503	-0.815117	0.626925
	-9.3	0.365665	0.446887	-0.0108869	-0.388634	0.313801	-0.82839	0.654201		-9.3	0.365665	0.446887	-0.0108869	-0.388634	0.313801	-0.82839	0.654201
	-9.2	-0.174124	0.228898	-0.144447	-0.0092966	0.100245	-0.22067	0.643509		-9.2	-0.174124	0.228898	-0.144447	-0.0092966	0.100245	-0.22067	0.643509
	-9.1	-0.425643	0.213113	-0.0221195	-0.25894	-0.0830227	-0.634974	0.482609		-9.1	-0.425643	0.213113	-0.0221195	-0.25894	-0.0830227	-0.634974	0.482609
	-9	-0.192964	0.207802	0.0225105	0.0876064	-0.0651686	-0.165916	0.378187		-9	-0.192964	0.207802	0.0225105	0.0876064	-0.0651686	-0.165916	0.378187
	-8.9	-0.295642	-0.0364042	0.132037	-0.561894	-0.734075	-0.591347	0.342783		-8.9	-0.295642	-0.0364042	0.132037	-0.561894	-0.734075	-0.591347	0.342783
	-8.8	-0.29836	-0.0575464	0.115735	-0.0700723	0.600532	-0.548297	0.22461		-8.8	-0.29836	-0.0575464	0.115735	-0.0700723	0.600532	-0.548297	0.22461
	-8.7	0.0882359	-0.239983	0.0417115	-0.0045201	0.167308	-0.631676	0.112023		-8.7	0.0882359	-0.239983	0.0417115	-0.0045201	0.167308	-0.631676	0.112023
	-8.6	0.532659	-0.20236	0.273275	0.041973	-0.319752	-0.684721	-0.032708		-8.6	0.532659	-0.20236	0.273275	0.041973	-0.319752	-0.684721	-0.032708
	-8.5	-0.282191	-0.0209206	0.306152	0.124746	-0.33746	-0.448329	-0.0969134		-8.5	-0.282191	-0.0209206	0.306152	0.124746	-0.33746	-0.448329	-0.0969134
	-8.4	0.675489	-0.271116	0.42411	-0.454563	-0.326929	-0.425785	-0.0269285		-8.4	0.675489	-0.271116	0.42411	-0.454563	-0.326929	-0.425785	-0.0269285
	-8.3	0.0153483	-0.253159	0.126272	-0.553223	0.403503	-0.687752	0.0377243		-8.3	0.0153483	-0.253159	0.126272	-0.553223	0.403503	-0.687752	0.0377243
	-8.2	-0.116426	-0.173638	0.178732	-0.10471	-0.53139	-0.902517	-0.0119994		-8.2	-0.116426	-0.173638	0.178732	-0.10471	-0.53139	-0.902517	-0.0119994
	-8.1	-0.188291	-0.543208	-0.121998	-0.640104	-0.296576	-0.743136	-0.125378		-8.1	-0.188291	-0.543208	-0.121998	-0.640104	-0.296576	-0.743136	-0.125378
	-8	-0.249941	-0.731172	0.0309573	0.274499	-0.808329	-1.01008	-0.258231		-8	-0.249941	-0.731172	0.0309573	0.274499	-0.808329	-1.01008	-0.258231
	-7.9	0.385565	-0.8179	0.295022	-0.533553	-0.899713	-1.5716	-0.266755		-7.9	0.385565	-0.8179	0.295022	-0.533553	-0.899713	-1.5716	-0.266755
	-7.8	-0.420545	-0.712697	0.261232	0.0121125	-0.348717	-0.474587	-0.41251		-7.8	-0.420545	-0.712697	0.261232	0.0121125	-0.348717	-0.474587	-0.41251
	-7.7	-0.355146	-0.703673	0.241482	0.757789	-1.21567	-0.793925	-0.496363		-7.7	-0.355146	-0.703673	0.241482	0.757789	-1.21567	-0.793925	-0.496363
	-7.6	-1.00092	-0.651645	0.26628	0.643274	-0.628802	0.0285997	-0.428785		-7.6	-1.00092	-0.651645	0.26628	0.643274	-0.628802	0.0285997	-0.428785
	-7.5	-0.226875	-0.0505119	0.112161	-0.036365	0.109647	-0.380787	-0.438656		-7.5	-0.226875	-0.0505119	0.112161	-0.036365	0.109647	-0.380787	-0.438656
	-7.4	-0.334068	-0.173832	0.0106348	-0.576104	0.150634	-0.0953188	-0.378504		-7.4	-0.334068	-0.173832	0.0106348	-0.576104	0.150634	-0.0953188	-0.378504
	-7.3	0.0226546	0.0214016	-0.117074	0.465854	-1.16263	0.0176141	-0.305996		-7.3	0.0226546	0.0214016	-0.117074	0.465854	-1.16263	0.0176141	-0.305996
	-7.2	-0.0527409	-0.124177	-0.044274	-0.851003	-0.507215	0.295706	-0.314659		-7.2	-0.0527409	-0.124177	-0.044274	-0.851003	-0.507215	0.295706	-0.314659
	-7.1	0.334234	0.194685	-0.223799	0.614705	-0.80459	-0.0618085	-0.375323		-7.1	0.334234	0.194685	-0.223799	0.614705	-0.80459	-0.0618085	-0.375323
	-7	-0.195929	0.126518	-0.0762553	-0.0391646	-0.238783	-0.424963	-0.345602		-7	-0.195929	0.126518	-0.0762553	-0.0391646	-0.238783	-0.424963	-0.345602
	-6.9	-0.402528	0.140486	-0.19702	0.125403	-0.680182	-0.363052	-0.375203		-6.9	-0.402528	0.140486	-0.19702	0.125403	-0.680182	-0.363052	-0.375203
	-6.8	-0.712966	-0.0733416	-0.354943	0.636644	-0.468217	-0.0590955	-0.348984		-6.8	-0.712966	-0.0733416	-0.354943	0.636644	-0.468217	-0.0590955	-0.348984
	-6.7	0.153604	-0.0912804	-0.267649	0.320301	-0.168455	-0.507305	-0.242353		-6.7	0.153604	-0.0912804	-0.267649	0.320301	-0.168455	-0.507305	-0.242353
	-6.6	-0.578922	0.200864	-0.443717	0.398663	-0.849652	-0.171305	-0.0933712		-6.6	-0.578922	0.200864	-0.443717	0.398663	-0.849652	-0.171305	-0.0933712
	-6.5	0.011187	0.0476117	-0.386225	0.379733	-1.13129	-0.520381	-0.0644573		-6.5	0.011187	0.0476117	-0.386225	0.379733	-1.13129	-0.520381	-0.0644573
	-6.4	-0.68157	-0.320592	-0.428014	0.924667	-1.48262	-0.310577	0.00686192		-6.4	-0.68157	-0.320592	-0.428014	0.924667	-1.48262	-0.310577	0.00686192
	-6.3	-0.572214	-0.240632	-0.392061	0.18858	-0.432949	-0.237727	0.129341		-6.3	-0.572214	-0.240632	-0.392061	0.18858	-0.432949	-0.237727	0.129341
	-6.2	-0.252972	0.110991	-0.356865	-0.155936	-1.04326	-0.14906	0.113996		-6.2	-0.252972	0.110991	-0.356865	-0.155936	-1.04326	-0.14906	0.113996
	-6.1	-1.03738	-0.503741	-0.514687	0.309639	0.41063	-0.353104	0.296096		-6.1	-1.03738	-0.503741	-0.514687	0.309639	0.41063	-0.353104	0.296096
	-6	-0.959032	-0.32394	-0.170412	0.18975	-1.13115	-0.770473	0.516122		-6	-0.959032	-0.32394	-0.170412	0.18975	-1.13115	-0.770473	0.516122
	-5.9	-0.62569	-0.691546	-0.283525	0.318232	-0.474577	-0.101218	0.551581		-5.9	-0.62569	-0.691546	-0.283525	0.318232	-0.474577	-0.101218	0.551581
	-5.8	-0.460984	-0.760351	-0.375153	0.0954983	0.302287	-0.761405	0.530635		-5.8	-0.460984	-0.760351	-0.375153	0.0954983	0.302287	-0.761405	0.530635
	-5.7	-0.140221	-0.837828	-0.482388	0.467603	0.335655	-0.931615	0.500123		-5.7	-0.140221	-0.837828	-0.482388	0.467603	0.335655	-0.931615	0.500123
	-5.6	0.300188	-0.688092	-0.477582	0.353697	-0.0235556	-0.832108	0.383603		-5.6	0.300188	-0.688092	-0.477582	0.353697	-0.0235556	-0.832108	0.383603
	-5.5	0.0722217	-0.78568	-0.622041	-0.0237663	-0.424947	-0.678925	0.242364		-5.5	0.0722217	-0.78568	-0.622041	-0.0237663	-0.424947	-0.678925	0.242364
	-5.4	-0.0982043	-0.583695	-0.518286	0.267157	-0.887006	-0.702253	0.106187		-5.4	-0.0982043	-0.583695	-0.518286	0.267157	-0.887006	-0.702253	0.106187
	-5.3	-0.745315	-0.757794	-0.393401	-0.834063	-1.02098	-0.87322	0.0391414		-5.3	-0.745315	-0.757794	-0.393401	-0.834063	-1.02098	-0.87322	0.0391414
	-5.2	-0.125213	-0.735438	-0.445649	0.182305	-1.44283	-0.693994	0.0748364		-5.2	-0.125213	-0.735438	-0.445649	0.182305	-1.44283	-0.693994	0.0748364
	-5.1	-0.669382	-0.631879	-0.520914	0.118582	-0.842574	-0.908822	0.0864379		-5.1	-0.669382	-0.631879	-0.520914	0.118582	-0.842574	-0.908822	0.0864379
	-5	-0.395717	-0.641086	-0.247842	0.623143	-0.589607	-1.2045	0.0409917		-5	-0.395717	-0.641086	-0.247842	0.623143	-0.589607	-1.2045	0.0409917
	-4.9	0.403187	-0.277199	-0.471389	-0.476882	-1.31134	-0.351936	-0.030052		-4.9	0.403187	-0.277199	-0.471389	-0.476882	-1.31134	-0.351936	-0.030052
	-4.8	0.678428	-0.386232	-0.46173	0.0679814	-0.549606	-1.42573	-0.126397		-4.8	0.678428	-0.386232	-0.46173	0.0679814	-0.549606	-1.42573	-0.126397
	-4.7	0.226878	-0.222088	-0.460481	-0.266063	-0.585907	-0.42238	-0.223068		-4.7	0.226878	-0.222088	-0.460481	-0.266063	-0.585907	-0.42238	-0.223068
	-4.6	1.45046	-0.160401	-0.449389	-0.231974	-0.536926	-1.12972	-0.282432		-4.6	1.45046	-0.160401	-0.449389	-0.231974	-0.536926	-1.12972	-0.282432
	-4.5	-0.529844	-0.372557	-0.427404	0.0657216	-0.507408	-1.24959	-0.332237		-4.5	-0.529844	-0.372557	-0.427404	0.0657216	-0.507408	-1.24959	-0.332237
	-4.4	-0.455594	-0.193468	-0.21637	0.272092	-0.397404	-0.806853	-0.318456		-4.4	-0.455594	-0.193468	-0.21637	0.272092	-0.397404	-0.806853	-0.318456
	-4.3	0.0128326	0.0815387	-0.187325	-0.050969	-0.646811	-1.42474	-0.315417		-4.3	0.0128326	0.0815387	-0.187325	-0.050969	-0.646811	-1.42474	-0.315417
	-4.2	-0.969114	0.134097	-0.246554	-0.255427	-0.690801	-0.577112	-0.193739		-4.2	-0.969114	0.134097	-0.246554	-0.255427	-0.690801	-0.577112	-0.193739
	-4.1	-0.194872	0.0771527	-0.318266	0.39611	-0.940039	-0.228631	-0.0578014		-4.1	-0.194872	0.0771527	-0.318266	0.39611	-0.940039	-0.228631	-0.0578014
	-4	-0.576205	0.204289	-0.165355	0.534093	-0.693657	-0.789167	-0.0832931		-4	-0.576205	0.204289	-0.165355	0.534093	-0.693657	-0.789167	-0.0832931
	-3.9	0.0900523	0.109615	-0.461035	0.0309263	-1.01174	-0.900611	-0.243779		-3.9	0.0900523	0.109615	-0.461035	0.0309263	-1.01174	-0.900611	-0.243779
	-3.8	0.278093	0.309372	-0.528419	0.424121	-0.205457	-0.728756	-0.288974		-3.8	0.278093	0.309372	-0.528419	0.424121	-0.205457	-0.728756	-0.288974
	-3.7	0.630092	-0.0180806	-0.402495	0.00889997	-0.48845	-0.143805	-0.445989		-3.7	0.630092	-0.0180806	-0.402495	0.00889997	-0.48845	-0.143805	-0.445989
	-3.6	0.562818	0.127499	-0.484336	0.192	-1.25477	-0.412279	-0.576479		-3.6	0.562818	0.127499	-0.484336	0.192	-1.25477	-0.412279	-0.576479
	-3.5	0.34314	-0.126957	-0.666624	0.722121	-0.881705	-0.502429	-0.617296		-3.5	0.34314	-0.126957	-0.666624	0.722121	-0.881705	-0.502429	-0.617296
	-3.4	0.244891	0.241713	-0.356552	0.402057	-0.478855	-0.87668	-0.537178		-3.4	0.244891	0.241713	-0.356552	0.402057	-0.478855	-0.87668	-0.537178
	-3.3	0.775043	0.444906	-0.393067	-0.649512	-0.208509	-0.521859	-0.505506		-3.3	0.775043	0.444906	-0.393067	-0.649512	-0.208509	-0.521859	-0.505506
	-3.2	0.451306	0.61254	-0.393671	-0.191501	-1.80492	-0.791761	-0.551517		-3.2	0.451306	0.61254	-0.393671	-0.191501	-1.80492	-0.791761	-0.551517
	-3.1	0.539751	0.896663	-0.414556	-0.679472	-0.916378	-0.948542	-0.540882		-3.1	0.539751	0.896663	-0.414556	-0.679472	-0.916378	-0.948542	-0.540882
	-3	-0.00535494	0.813111	-0.484121	-0.255826	-0.964352	-0.536438	-0.496386		-3	-0.00535494	0.813111	-0.484121	-0.255826	-0.964352	-0.536438	-0.496386
	-2.9	0.388096	0.841671	-0.314591	0.174734	-1.04937	-0.815538	-0.446977		-2.9	0.388096	0.841671	-0.314591	0.174734	-1.04937	-0.815538	-0.446977
	-2.8	-0.216121	0.750483	-0.631378	-0.838284	-0.855227	-1.38461	-0.315308		-2.8	-0.216121	0.750483	-0.631378	-0.838284	-0.855227	-1.38461	-0.315308
	-2.7	0.28654	0.888622	-0.455591	0.0612278	-0.858713	-0.268847	-0.334956		-2.7	0.28654	0.888622	-0.455591	0.0612278	-0.858713	-0.268847	-0.334956
	-2.6	-0.206432	1.00268	-0.498622	0.895129	-0.71949	-0.512501	-0.356754		-2.6	-0.206432	1.00268	-0.498622	0.895129	-0.71949	-0.512501	-0.356754
	-2.5	-0.620989	0.915075	-0.634241	0.198659	-0.766747	-0.210881	-0.35396		-2.5	-0.620989	0.915075	-0.634241	0.198659	-0.766747	-0.210881	-0.35396
	-2.4	-0.0214178	0.942738	-0.647162	1.11194	0.477232	-0.47777	-0.397054		-2.4	-0.0214178	0.942738	-0.647162	1.11194	0.477232	-0.47777	-0.397054
	-2.3	0.239383	1.27656	-0.651688	0.176058	-0.923564	-0.530536	-0.401114		-2.3	0.239383	1.27656	-0.651688	0.176058	-0.923564	-0.530536	-0.401114
	-2.2	0.550841	1.33475	-0.531858	0.887725	-0.180264	-0.528116	-0.515608		-2.2	0.550841	1.33475	-0.531858	0.887725	-0.180264	-0.528116	-0.515608
	-2.1	-0.381759	1.17893	-0.594973	0.555455	-0.195892	0.420914	-0.557329		-2.1	-0.381759	1.17893	-0.594973	0.555455	-0.195892	0.420914	-0.557329
	-2	0.488459	1.25277	-0.592861	0.351925	0.459122	-0.58095	-0.607542		-2	0.488459	1.25277	-0.592861	0.351925	0.459122	-0.58095	-0.607542
	-1.9	0.612383	1.00496	-0.670533	-0.667499	-0.20135	-0.0847788	-0.57661		-1.9	0.612383	1.00496	-0.670533	-0.667499	-0.20135	-0.0847788	-0.57661
	-1.8	-0.147383	0.902458	-0.591139	-0.00544856	0.0108725	-0.852485	-0.460933		-1.8	-0.147383	0.902458	-0.591139	-0.00544856	0.0108725	-0.852485	-0.460933
	-1.7	0.6727	1.06419	-0.67743	-0.29412	0.250929	-0.669002	-0.46819		-1.7	0.6727	1.06419	-0.67743	-0.29412	0.250929	-0.669002	-0.46819
	-1.6	0.880682	0.615505	-0.5784	0.152831	0.351077	-0.906605	-0.437415		-1.6	0.880682	0.615505	-0.5784	0.152831	0.351077	-0.906605	-0.437415
	-1.5	0.646638	0.647104	-0.84311	-0.134465	-0.111341	0.0120475	-0.234128		-1.5	0.646638	0.647104	-0.84311	-0.134465	-0.111341	0.0120475	-0.234128
	-1.4	0.235361	0.646523	-0.790682	0.104752	0.109218	-0.963206	0.094524		-1.4	0.235361	0.646523	-0.790682	0.104752	0.109218	-0.963206	0.094524
	-1.3	-0.148376	0.515545	-0.747132	-0.71583	0.520175	-0.273773	0.437372		-1.3	-0.148376	0.515545	-0.747132	-0.71583	0.520175	-0.273773	0.437372
	-1.2	0.542583	0.85829	-0.738339	0.037146	0.116379	-0.678847	0.67041		-1.2	0.542583	0.85829	-0.738339	0.037146	0.116379	-0.678847	0.67041
	-1.1	0.305483	0.688825	-0.867579	-0.393473	0.303773	-0.363778	0.76401		-1.1	0.305483	0.688825	-0.867579	-0.393473	0.303773	-0.363778	0.76401
	-1	0.709001	0.772552	-0.786502	-0.559051	0.00109598	-0.82056	0.783318		-1	0.709001	0.772552	-0.786502	-0.559051	0.00109598	-0.82056	0.783318
	-0.9	0.410593	0.788798	-0.9054	-1.14274	0.204804	-0.704738	0.663756		-0.9	0.410593	0.788798	-0.9054	-1.14274	0.204804	-0.704738	0.663756
	-0.8	1.13738	0.697298	-0.991299	-0.362921	-0.187537	-0.54194	0.46919		-0.8	1.13738	0.697298	-0.991299	-0.362921	-0.187537	-0.54194	0.46919
	-0.7	0.715175	0.467439	-1.10271	-0.258254	-0.565267	-0.29075	0.288262		-0.7	0.715175	0.467439	-1.10271	-0.258254	-0.565267	-0.29075	0.288262
	-0.6	0.462658	0.868194	-1.09885	0.0139058	-0.195546	-0.674376	0.176417		-0.6	0.462658	0.868194	-1.09885	0.0139058	-0.195546	-0.674376	0.176417
	-0.5	0.625429	1.02302	-1.1276	0.420692	-0.083405	-0.118783	0.144519		-0.5	0.625429	1.02302	-1.1276	0.420692	-0.083405	-0.118783	0.144519
	-0.4	-0.171838	0.720775	-1.01649	0.306579	-0.259637	0.115747	0.0960182		-0.4	-0.171838	0.720775	-1.01649	0.306579	-0.259637	0.115747	0.0960182
	-0.3	0.195585	0.706761	-1.0799	-0.240972	-0.0294099	-0.386176	0.149194		-0.3	0.195585	0.706761	-1.0799	-0.240972	-0.0294099	-0.386176	0.149194
	-0.2	-0.343472	0.353169	-0.961187	-0.116925	-0.713442	0.146127	0.250992		-0.2	-0.343472	0.353169	-0.961187	-0.116925	-0.713442	0.146127	0.250992
	-0.1	-0.331071	0.273551	-1.09637	0.516281	0.26567	-0.627294	0.222557		-0.1	-0.331071	0.273551	-1.09637	0.516281	0.26567	-0.627294	0.222557
	0	-0.0310089	-0.00490275	-0.944861	-0.154061	-0.317524	0.522278	0.213014		0	-0.0310089	-0.00490275	-0.944861	-0.154061	-0.317524	0.522278	0.213014
	0.1	0.282299	0.0078748	-0.980383	0.209997	-0.2	0.151037	0.0631362		0.1	0.282299	0.0078748	-0.980383	0.209997	-0.2	0.151037	0.0631362
	0.2	0.874582	-0.287967	-0.845482	0.408337	-0.385644	0.485824	-0.0147408		0.2	0.874582	-0.287967	-0.845482	0.408337	-0.385644	0.485824	-0.0147408
	0.3	0.641161	-0.023095	-0.860309	0.00698912	-0.83309	0.319645	-0.21057		0.3	0.641161	-0.023095	-0.860309	0.00698912	-0.83309	0.319645	-0.21057
	0.4	0.117747	-0.306008	-0.603652	-0.278386	-1.15076	0.872433	-0.25767		0.4	0.117747	-0.306008	-0.603652	-0.278386	-1.15076	0.872433	-0.25767
	0.5	0.262744	-0.256745	-0.737339	-0.395633	-0.0625964	0.343028	-0.214186		0.5	0.262744	-0.256745	-0.737339	-0.395633	-0.0625964	0.343028	-0.214186
	0.6	0.601772	0.0240689	-0.450368	-0.733437	-1.08127	1.04443	0.0916099		0.6	0.601772	0.0240689	-0.450368	-0.733437	-1.08127	1.04443	0.0916099
	0.7	0.114879	-0.0864385	-0.380986	-0.453028	-0.700044	1.08934	0.402537		0.7	0.114879	-0.0864385	-0.380986	-0.453028	-0.700044	1.08934	0.402537
	0.8	-0.0699952	0.105181	-0.356046	-0.912851	0.464046	1.22666	0.439788		0.8	-0.0699952	0.105181	-0.356046	-0.912851	0.464046	1.22666	0.439788
	0.9	-0.168906	0.0157768	-0.421505	-0.151535	0.549397	1.14986	0.351968		0.9	-0.168906	0.0157768	-0.421505	-0.151535	0.549397	1.14986	0.351968
	1	-0.361234	-0.00731164	-0.434562	-0.0358064	0.990614	1.21065	0.322741		1	-0.361234	-0.00731164	-0.434562	-0.0358064	0.990614	1.21065	0.322741
	1.1	-0.104017	0.186042	-0.347083	0.441779	1.49553	2.31006	0.540888		1.1	-0.104017	0.186042	-0.347083	0.441779	1.49553	2.31006	0.540888
	1.2	1.23065	0.349739	-0.574192	0.905717	1.44844	2.32585	0.819676		1.2	1.23065	0.349739	-0.574192	0.905717	1.44844	2.32585	0.819676
	1.3	-0.814569	0.635135	-0.351856	1.06645	0.327511	3.46671	0.799339		1.3	-0.814569	0.635135	-0.351856	1.06645	0.327511	3.46671	0.799339
	1.4	-0.47435	0.425149	-0.239599	1.25045	0.831468	4.65458	0.881508		1.4	-0.47435	0.425149	-0.239599	1.25045	0.831468	4.65458	0.881508
	1.5	1.01709	0.715347	-0.182548	1.21265	1.75138	5.06382	0.918694		1.5	1.01709	0.715347	-0.182548	1.21265	1.75138	5.06382	0.918694
	1.6	0.0670962	0.414914	-0.341148	1.43915	1.30459	5.22781	0.835945		1.6	0.0670962	0.414914	-0.341148	1.43915	1.30459	5.22781	0.835945
	1.7	0.126686	0.450563	-0.278643	1.07456	0.871066	4.78434	0.86432		1.7	0.126686	0.450563	-0.278643	1.07456	0.871066	4.78434	0.86432
	1.8	0.209902	0.743814	-0.235661	1.57521	0.499004	4.75082	1.02214		1.8	0.209902	0.743814	-0.235661	1.57521	0.499004	4.75082	1.02214
	1.9	0.257705	0.876628	-0.266626	0.70531	1.22607	4.84566	1.1333		1.9	0.257705	0.876628	-0.266626	0.70531	1.22607	4.84566	1.1333
	2	-0.200052	1.16866	-0.323074	1.09076	1.54145	5.23587	1.16997		2	-0.200052	1.16866	-0.323074	1.09076	1.54145	5.23587	1.16997
	2.1	0.0325324	1.18913	-0.253051	0.176305	1.30755	5.47578	1.02772		2.1	0.0325324	1.18913	-0.253051	0.176305	1.30755	5.47578	1.02772
	2.2	0.0374283	1.10469	-0.331795	0.662865	1.46819	5.19458	0.863013		2.2	0.0374283	1.10469	-0.331795	0.662865	1.46819	5.19458	0.863013
	2.3	-0.0792685	1.12925	-0.462408	1.04507	1.53586	5.92107	0.879754		2.3	-0.0792685	1.12925	-0.462408	1.04507	1.53586	5.92107	0.879754
	2.4	-0.274967	1.13434	-0.450564	0.678055	1.60374	5.7304	0.867693		2.4	-0.274967	1.13434	-0.450564	0.678055	1.60374	5.7304	0.867693
	2.5	0.823642	1.06458	-0.610869	0.8359	1.87627	6.38563	0.875254		2.5	0.823642	1.06458	-0.610869	0.8359	1.87627	6.38563	0.875254
	2.6	-0.386682	0.732485	-0.637892	0.88358	1.63432	6.05193	0.876519		2.6	-0.386682	0.732485	-0.637892	0.88358	1.63432	6.05193	0.876519
	2.7	1.1607	0.411029	-0.543526	1.62206	2.49758	6.43034	0.722964		2.7	1.1607	0.411029	-0.543526	1.62206	2.49758	6.43034	0.722964
	2.8	0.383178	0.497804	-0.76416	0.937387	2.1014	6.40961	0.708685		2.8	0.383178	0.497804	-0.76416	0.937387	2.1014	6.40961	0.708685
	2.9	0.483961	0.404681	-0.696773	1.1036	2.16613	7.09859	0.765858		2.9	0.483961	0.404681	-0.696773	1.1036	2.16613	7.09859	0.765858
	3	-0.040168	0.387076	-0.758006	1.43099	1.82328	5.85019	0.664522		3	-0.040168	0.387076	-0.758006	1.43099	1.82328	5.85019	0.664522
	3.1	0.118	0.357636	-0.732312	0.905752	1.88289	5.99279	0.38774		3.1	0.118	0.357636	-0.732312	0.905752	1.88289	5.99279	0.38774
	3.2	0.636882	0.475439	-0.750104	1.01844	2.73841	5.36453	0.291021		3.2	0.636882	0.475439	-0.750104	1.01844	2.73841	5.36453	0.291021
	3.3	-0.622857	0.960879	-0.575125	1.68043	1.56518	5.67038	0.283608		3.3	-0.622857	0.960879	-0.575125	1.68043	1.56518	5.67038	0.283608
	3.4	-0.712916	0.664665	-0.402862	1.14775	1.93815	4.56146	0.249672		3.4	-0.712916	0.664665	-0.402862	1.14775	1.93815	4.56146	0.249672
	3.5	-0.293032	0.957385	-0.468493	1.65412	1.21695	4.81544	0.292576		3.5	-0.293032	0.957385	-0.468493	1.65412	1.21695	4.81544	0.292576
	3.6	0.146819	1.06403	-0.498055	1.22718	2.20456	5.26577	0.3031		3.6	0.146819	1.06403	-0.498055	1.22718	2.20456	5.26577	0.3031
	3.7	-0.595549	1.32359	-0.650605	1.47093	1.18601	4.35404	0.282433		3.7	-0.595549	1.32359	-0.650605	1.47093	1.18601	4.35404	0.282433
	3.8	-0.233753	1.80022	-0.63318	1.21968	1.50577	4.24342	0.3715		3.8	-0.233753	1.80022	-0.63318	1.21968	1.50577	4.24342	0.3715
	3.9	0.489958	1.71428	-0.686372	0.612448	1.55183	4.18981	0.581769		3.9	0.489958	1.71428	-0.686372	0.612448	1.55183	4.18981	0.581769
	4	0.325266	1.514	-0.816908	0.281661	1.40707	4.07406	0.677843		4	0.325266	1.514	-0.816908	0.281661	1.40707	4.07406	0.677843
	4.1	0.376877	1.15193	-0.624381	0.36417	0.941695	4.19672	0.800381		4.1	0.376877	1.15193	-0.624381	0.36417	0.941695	4.19672	0.800381
	4.2	-0.209531	1.14992	-0.622047	0.6842	1.28408	3.85286	1.02619		4.2	-0.209531	1.14992	-0.622047	0.6842	1.28408	3.85286	1.02619
	4.3	0.298571	1.04873	-0.484511	0.596608	1.47926	3.78619	1.03481		4.3	0.298571	1.04873	-0.484511	0.596608	1.47926	3.78619	1.03481
	4.4	-0.49161	1.10826	-0.165731	0.827932	0.0722729	3.69807	1.02308		4.4	-0.49161	1.10826	-0.165731	0.827932	0.0722729	3.69807	1.02308
	4.5	0.11502	1.08855	-0.115667	0.658136	0.981148	3.81401	0.951885		4.5	0.11502	1.08855	-0.115667	0.658136	0.981148	3.81401	0.951885
	4.6	1.3117	1.5831	-0.322805	0.732069	0.803341	4.12978	0.857001		4.6	1.3117	1.5831	-0.322805	0.732069	0.803341	4.12978	0.857001
	4.7	-0.275044	2.11675	-0.0855872	1.2137	0.714638	3.3137	0.751613		4.7	-0.275044	2.11675	-0.0855872	1.2137	0.714638	3.3137	0.751613
	4.8	-0.128184	2.69861	-0.0303559	1.55515	0.479131	3.94918	0.656065		4.8	-0.128184	2.69861	-0.0303559	1.55515	0.479131	3.94918	0.656065
	4.9	0.327793	2.42857	-0.112739	0.941673	0.133743	4.23242	0.571149		4.9	0.327793	2.42857	-0.112739	0.941673	0.133743	4.23242	0.571149
	5	0.304747	2.09668	-0.274712	0.875931	0.285336	4.38733	0.368835		5	0.304747	2.09668	-0.274712	0.875931	0.285336	4.38733	0.368835
	5.1	-0.674563	2.04942	-0.190816	1.38003	0.508325	4.26718	0.241557		5.1	-0.674563	2.04942	-0.190816	1.38003	0.508325	4.26718	0.241557
	5.2	-0.0611122	1.87609	0.0456903	0.965879	0.805618	4.32874	0.185488		5.2	-0.0611122	1.87609	0.0456903	0.965879	0.805618	4.32874	0.185488
	5.3	0.110151	1.81813	-0.0587778	0.480724	0.939498	3.93523	0.242809		5.3	0.110151	1.81813	-0.0587778	0.480724	0.939498	3.93523	0.242809
	5.4	0.0796516	1.53233	0.0151704	-0.13866	0.0615215	3.69995	0.32134		5.4	0.0796516	1.53233	0.0151704	-0.13866	0.0615215	3.69995	0.32134
	5.5	-0.0220707	1.42238	0.0379842	0.847082	1.10276	3.67941	0.330619		5.5	-0.0220707	1.42238	0.0379842	0.847082	1.10276	3.67941	0.330619
	5.6	0.465683	1.17947	0.0306176	0.606978	1.12101	3.5557	0.294782		5.6	0.465683	1.17947	0.0306176	0.606978	1.12101	3.5557	0.294782
	5.7	-0.919702	1.71456	0.208475	0.66711	1.2523	3.4648	0.234406		5.7	-0.919702	1.71456	0.208475	0.66711	1.2523	3.4648	0.234406
	5.8	0.100299	1.41867	0.162565	0.103378	0.888821	2.99097	0.228721		5.8	0.100299	1.41867	0.162565	0.103378	0.888821	2.99097	0.228721
	5.9	0.30441	1.48578	0.207175	0.480749	1.23859	2.65014	0.295739		5.9	0.30441	1.48578	0.207175	0.480749	1.23859	2.65014	0.295739
	6	0.303087	1.18882	0.391354	-0.229096	0.731438	3.143	0.263455		6	0.303087	1.18882	0.391354	-0.229096	0.731438	3.143	0.263455
	6.1	0.731248	1.57493	0.421683	0.468265	1.1242	2.60697	0.176588		6.1	0.731248	1.57493	0.421683	0.468265	1.1242	2.60697	0.176588
	6.2	0.597222	1.22112	0.524842	0.0933838	1.04104	2.4429	0.147579		6.2	0.597222	1.22112	0.524842	0.0933838	1.04104	2.4429	0.147579
	6.3	-0.539553	1.13611	0.487254	-0.172578	0.992398	1.90736	0.262306		6.3	-0.539553	1.13611	0.487254	-0.172578	0.992398	1.90736	0.262306
	6.4	-0.152361	1.23257	0.319376	0.593123	1.37575	2.14042	0.383776		6.4	-0.152361	1.23257	0.319376	0.593123	1.37575	2.14042	0.383776
	6.5	-0.272999	0.921611	0.37518	0.53478	1.0517	1.75853	0.430269		6.5	-0.272999	0.921611	0.37518	0.53478	1.0517	1.75853	0.430269
	6.6	-0.33681	0.824628	0.0936804	0.462276	1.23442	1.81159	0.422545		6.6	-0.33681	0.824628	0.0936804	0.462276	1.23442	1.81159	0.422545
	6.7	0.176063	0.617044	0.271723	0.380093	0.74117	1.90879	0.322913		6.7	0.176063	0.617044	0.271723	0.380093	0.74117	1.90879	0.322913
	6.8	0.41276	0.759685	0.246685	0.963198	2.11894	1.83513	0.0830529		6.8	0.41276	0.759685	0.246685	0.963198	2.11894	1.83513	0.0830529
	6.9	0.745044	0.623041	0.423081	-0.305185	1.25858	1.24828	-0.00461835		6.9	0.745044	0.623041	0.423081	-0.305185	1.25858	1.24828	-0.00461835
	7	-0.324021	0.41634	0.32989	0.67157	1.69793	1.57119	-0.16314		7	-0.324021	0.41634	0.32989	0.67157	1.69793	1.57119	-0.16314
	7.1	0.502069	0.398819	0.204998	-0.0437647	1.68149	1.70758	-0.217114		7.1	0.502069	0.398819	0.204998	-0.0437647	1.68149	1.70758	-0.217114
	7.2	1.22959	0.0866984	0.133367	0.300929	1.12764	1.53071	-0.274876		7.2	1.22959	0.0866984	0.133367	0.300929	1.12764	1.53071	-0.274876
	7.3	0.369115	-0.0505002	-0.0397698	-0.216601	0.988377	1.60234	-0.409666		7.3	0.369115	-0.0505002	-0.0397698	-0.216601	0.988377	1.60234	-0.409666
	7.4	0.153787	0.286919	-0.108128	-0.145532	0.641591	1.90355	-0.471179		7.4	0.153787	0.286919	-0.108128	-0.145532	0.641591	1.90355	-0.471179
	7.5	0.151956	0.413621	-0.206844	0.0208506	1.23169	2.01066	-0.487257		7.5	0.151956	0.413621	-0.206844	0.0208506	1.23169	2.01066	-0.487257
	7.6	0.34816	0.593148	-0.212904	0.924357	0.373061	1.63038	-0.481118		7.6	0.34816	0.593148	-0.212904	0.924357	0.373061	1.63038	-0.481118
	7.7	0.659548	0.518448	-0.191742	0.359436	1.52602	1.4843	-0.493567		7.7	0.659548	0.518448	-0.191742	0.359436	1.52602	1.4843	-0.493567
	7.8	0.486024	0.399654	-0.193436	-0.131688	2.00474	1.86886	-0.441629		7.8	0.486024	0.399654	-0.193436	-0.131688	2.00474	1.86886	-0.441629
	7.9	0.346567	0.358068	-0.152535	0.292195	1.42243	1.14255	-0.606655		7.9	0.346567	0.358068	-0.152535	0.292195	1.42243	1.14255	-0.606655
	8	-0.231315	0.396446	6.48505e-05	0.360633	1.49742	1.1828	-0.72008		8	-0.231315	0.396446	6.48505e-05	0.360633	1.49742	1.1828	-0.72008
	8.1	-0.716909	0.0931944	0.0952094	-0.342208	1.59297	1.19224	-0.841093		8.1	-0.716909	0.0931944	0.0952094	-0.342208	1.59297	1.19224	-0.841093
	8.2	0.813803	0.269329	0.0895533	0.062162	1.94104	1.45271	-0.952067		8.2	0.813803	0.269329	0.0895533	0.062162	1.94104	1.45271	-0.952067
	8.3	-0.545336	0.252546	0.159243	0.477295	1.81495	0.561726	-0.978583		8.3	-0.545336	0.252546	0.159243	0.477295	1.81495	0.561726	-0.978583
	8.4	-0.262857	-0.00163848	0.0685583	0.840964	0.952095	0.822938	-0.995486		8.4	-0.262857	-0.00163848	0.0685583	0.840964	0.952095	0.822938	-0.995486
	8.5	0.47223	0.219148	-0.00769638	0.294794	2.19641	0.729676	-0.87281		8.5	0.47223	0.219148	-0.00769638	0.294794	2.19641	0.729676	-0.87281
	8.6	0.298485	-0.00921439	0.0942352	0.775833	1.80576	1.10101	-0.895383		8.6	0.298485	-0.00921439	0.0942352	0.775833	1.80576	1.10101	-0.895383
	8.7	0.141949	0.142562	0.127132	0.735872	2.02614	1.02533	-0.8038		8.7	0.141949	0.142562	0.127132	0.735872	2.02614	1.02533	-0.8038
	8.8	0.137374	0.427081	0.172318	-0.25218	1.75619	0.714559	-0.856901		8.8	0.137374	0.427081	0.172318	-0.25218	1.75619	0.714559	-0.856901
	8.9	0.35678	0.210521	0.258436	0.540872	1.83734	1.13313	-0.940063		8.9	0.35678	0.210521	0.258436	0.540872	1.83734	1.13313	-0.940063
	9	0.608158	0.0681972	0.485458	-0.0265371	1.49815	-0.00988564	-0.979276		9	0.608158	0.0681972	0.485458	-0.0265371	1.49815	-0.00988564	-0.979276
	9.1	-0.384908	0.410349	0.524104	1.0958	1.27731	0.939482	-1.02434		9.1	-0.384908	0.410349	0.524104	1.0958	1.27731	0.939482	-1.02434
	9.2	0.182582	0.322445	0.643906	1.34705	1.44013	0.759095	-1.04061		9.2	0.182582	0.322445	0.643906	1.34705	1.44013	0.759095	-1.04061
	9.3	0.0677415	0.327754	0.373902	1.37255	1.15952	0.563225	-1.03659		9.3	0.0677415	0.327754	0.373902	1.37255	1.15952	0.563225	-1.03659
	9.4	0.0958512	0.0594189	0.513433	1.22353	1.56546	0.731532	-1.04098		9.4	0.0958512	0.0594189	0.513433	1.22353	1.56546	0.731532	-1.04098
	9.5	-0.389953	0.319749	0.368541	0.343069	1.56832	0.605929	-1.04754		9.5	-0.389953	0.319749	0.368541	0.343069	1.56832	0.605929	-1.04754
	9.6	-0.277865	0.146296	0.241975	1.15786	1.8652	0.71951	-1.09285		9.6	-0.277865	0.146296	0.241975	1.15786	1.8652	0.71951	-1.09285
	9.7	-0.0612572	0.555211	0.143651	0.288642	2.691	0.941141	-1.10218		9.7	-0.0612572	0.555211	0.143651	0.288642	2.691	0.941141	-1.10218
	9.8	0.345139	0.596553	0.0296502	0.230098	1.84171	0.61	-1.01856		9.8	0.345139	0.596553	0.0296502	0.230098	1.84171	0.61	-1.01856
	9.9	0.00155288	0.239625	0.0610076	1.02673	1.47639	0.47101	-0.961347		9.9	0.00155288	0.239625	0.0610076	1.02673	1.47639	0.47101	-0.961347
	10	0.810662	0.383728	0.080675	-0.303698	1.58282	0.466867	-0.874351		10	0.810662	0.383728	0.080675	-0.303698	1.58282	0.466867	-0.874351
	10.1	0.363328	0.330105	0.148328	0.416243	1.7788	0.448395	-0.747561		10.1	0.363328	0.330105	0.148328	0.416243	1.7788	0.448395	-0.747561
	10.2	1.13839	0.0703467	0.153387	0.112087	1.44626	0.343997	-0.612319		10.2	1.13839	0.0703467	0.153387	0.112087	1.44626	0.343997	-0.612319
	10.3	1.45713	0.258892	-0.0906544	-0.201923	2.085	-0.453314	-0.463015		10.3	1.45713	0.258892	-0.0906544	-0.201923	2.085	-0.453314	-0.463015
	10.4	1.21854	0.0579333	0.150215	0.307428	2.01147	0.69809	-0.251205		10.4	1.21854	0.0579333	0.150215	0.307428	2.01147	0.69809	-0.251205
	10.5	1.32927	-0.199842	0.00968938	-0.130163	0.967952	0.220619	-0.245211		10.5	1.32927	-0.199842	0.00968938	-0.130163	0.967952	0.220619	-0.245211
	10.6	1.732	0.114029	0.0474415	0.176091	1.66005	0.173609	-0.281438		10.6	1.732	0.114029	0.0474415	0.176091	1.66005	0.173609	-0.281438
	10.7	1.92737	0.482042	-0.1834	-0.65592	1.65138	0.159365	-0.418121		10.7	1.92737	0.482042	-0.1834	-0.65592	1.65138	0.159365	-0.418121
	10.8	1.57064	0.460721	-0.22133	-0.314302	0.932628	0.121342	-0.525638		10.8	1.57064	0.460721	-0.22133	-0.314302	0.932628	0.121342	-0.525638
	10.9	2.03794	0.587836	-0.296973	-0.531894	2.08303	0.432085	-0.600504		10.9	2.03794	0.587836	-0.296973	-0.531894	2.08303	0.432085	-0.600504
	11	2.00484	0.707632	-0.360096	-0.456419	1.77879	0.66347	-0.573127		11	2.00484	0.707632	-0.360096	-0.456419	1.77879	0.66347	-0.573127
	11.1	2.12371	0.856291	-0.414738	-0.369872	1.33875	0.274276	-0.611832		11.1	2.12371	0.856291	-0.414738	-0.369872	1.33875	0.274276	-0.611832
	11.2	2.78207	0.601685	-0.423334	0.0545395	1.76793	0.81863	-0.721896		11.2	2.78207	0.601685	-0.423334	0.0545395	1.76793	0.81863	-0.721896
	11.3	1.86552	0.540084	-0.452944	-0.159146	1.08476	0.365479	-0.812004		11.3	1.86552	0.540084	-0.452944	-0.159146	1.08476	0.365479	-0.812004
	11.4	2.62788	0.332867	-0.389114	0.00501929	0.556696	0.664856	-0.83193		11.4	2.62788	0.332867	-0.389114	0.00501929	0.556696	0.664856	-0.83193
	11.5	2.67147	0.466261	-0.580151	0.207433	1.17612	0.615724	-0.915737		11.5	2.67147	0.466261	-0.580151	0.207433	1.17612	0.615724	-0.915737
	11.6	2.7613	0.197857	-0.440494	0.0656754	0.475992	0.0890198	-1.05257		11.6	2.7613	0.197857	-0.440494	0.0656754	0.475992	0.0890198	-1.05257
	11.7	3.38519	-0.00436624	-0.629753	-0.0473973	0.965025	0.80435	-1.12993		11.7	3.38519	-0.00436624	-0.629753	-0.0473973	0.965025	0.80435	-1.12993
	11.8	2.57353	0.197306	-0.658393	0.677803	0.936934	0.288158	-1.19913		11.8	2.57353	0.197306	-0.658393	0.677803	0.936934	0.288158	-1.19913
	11.9	2.7213	0.46969	-0.627889	-0.162515	0.605617	0.469114	-1.20512		11.9	2.7213	0.46969	-0.627889	-0.162515	0.605617	0.469114	-1.20512
	12	2.20982	0.938436	-0.734649	0.382189	0.710937	0.278471	-1.21235		12	2.20982	0.938436	-0.734649	0.382189	0.710937	0.278471	-1.21235
	12.1	2.91603	0.942775	-0.600467	0.700266	0.929324	0.319571	-1.21254		12.1	2.91603	0.942775	-0.600467	0.700266	0.929324	0.319571	-1.21254
	12.2	2.66504	1.28079	-0.775144	-0.735155	0.0563906	-0.0423881	-1.21106		12.2	2.66504	1.28079	-0.775144	-0.735155	0.0563906	-0.0423881	-1.21106
	12.3	4.24819	1.21908	-0.748477	-0.349386	0.324943	0.00992853	-1.19192		12.3	4.24819	1.21908	-0.748477	-0.349386	0.324943	0.00992853	-1.19192
	12.4	2.257	1.34165	-0.779407	-0.434362	1.20425	-0.179154	-1.14136		12.4	2.257	1.34165	-0.779407	-0.434362	1.20425	-0.179154	-1.14136
	12.5	3.86306	1.06539	-0.677185	-0.904288	0.485113	0.391707	-0.997469		12.5	3.86306	1.06539	-0.677185	-0.904288	0.485113	0.391707	-0.997469
	12.6	3.32505	1.00255	-0.731752	-0.368963	0.343349	0.221046	-0.887823		12.6	3.32505	1.00255	-0.731752	-0.368963	0.343349	0.221046	-0.887823
	12.7	4.15665	1.06869	-0.819241	-0.533065	0.367366	-0.372525	-0.76799		12.7	4.15665	1.06869	-0.819241	-0.533065	0.367366	-0.372525	-0.76799
	12.8	3.93823	1.10257	-0.837481	0.219552	1.40117	0.433204	-0.612084		12.8	3.93823	1.10257	-0.837481	0.219552	1.40117	0.433204	-0.612084
	12.9	2.7955	1.24879	-0.810198	-0.402722	0.363906	0.27764	-0.403145		12.9	2.7955	1.24879	-0.810198	-0.402722	0.363906	0.27764	-0.403145
	13	2.64501	0.918081	-0.711346	0.0215088	0.589078	0.0670024	-0.38904		13	2.64501	0.918081	-0.711346	0.0215088	0.589078	0.0670024	-0.38904
	13.1	3.78797	0.805317	-0.717605	0.497278	0.153027	0.387547	-0.457432		13.1	3.78797	0.805317	-0.717605	0.497278	0.153027	0.387547	-0.457432
	13.2	2.49453	1.02957	-0.653019	-0.207936	1.77459	0.193561	-0.51707		13.2	2.49453	1.02957	-0.653019	-0.207936	1.77459	0.193561	-0.51707
	13.3	3.38849	0.710106	-0.683582	0.105728	0.601455	-0.161739	-0.575428		13.3	3.38849	0.710106	-0.683582	0.105728	0.601455	-0.161739	-0.575428
	13.4	3.08239	0.717505	-0.681693	0.265362	1.59056	-0.583584	-0.697392		13.4	3.08239	0.717505	-0.681693	0.265362	1.59056	-0.583584	-0.697392
	13.5	2.95909	1.09747	-0.610862	-0.608997	0.261204	-0.0772819	-0.767321		13.5	2.95909	1.09747	-0.610862	-0.608997	0.261204	-0.0772819	-0.767321
	13.6	2.55436	1.18381	-0.45346	-0.0486505	1.82223	-0.6334	-0.861659		13.6	2.55436	1.18381	-0.45346	-0.0486505	1.82223	-0.6334	-0.861659
	13.7	3.69271	1.28355	-0.353836	-0.186912	0.165392	-0.237728	-0.914023		13.7	3.69271	1.28355	-0.353836	-0.186912	0.165392	-0.237728	-0.914023
	13.8	2.72044	1.48593	-0.362371	-0.00578479	-0.0894067	-0.614468	-0.915855		13.8	2.72044	1.48593	-0.362371	-0.00578479	-0.0894067	-0.614468	-0.915855
	13.9	4.65683	1.41211	-0.279139	0.218772	0.702084	0.054391	-0.872853		13.9	4.65683	1.41211	-0.279139	0.218772	0.702084	0.054391	-0.872853
	14	4.46878	1.5145	-0.286733	0.174604	0.613584	-0.623208	-0.832143		14	4.46878	1.5145	-0.286733	0.174604	0.613584	-0.623208	-0.832143
	14.1	2.7648	1.39699	-0.42818	0.344017	0.480098	-1.02213	-0.973422		14.1	2.7648	1.39699	-0.42818	0.344017	0.480098	-1.02213	-0.973422
	14.2	3.50758	0.951114	-0.424742	0.137272	0.341489	-0.122981	-1.00004		14.2	3.50758	0.951114	-0.424742	0.137272	0.341489	-0.122981	-1.00004
	14.3	3.05662	0.800599	-0.35196	0.248222	0.918253	-0.0997514	-0.814019		14.3	3.05662	0.800599	-0.35196	0.248222	0.918253	-0.0997514	-0.814019
	14.4	2.45968	0.587534	-0.457752	0.173881	1.10236	-0.27028	-0.80392		14.4	2.45968	0.587534	-0.457752	0.173881	1.10236	-0.27028	-0.80392
	14.5	3.70454	0.681763	-0.554756	0.174196	0.940315	-0.570976	-0.856154		14.5	3.70454	0.681763	-0.554756	0.174196	0.940315	-0.570976	-0.856154
	14.6	2.65124	0.504949	-0.691801	0.355699	0.361799	-0.447044	-0.895182		14.6	2.65124	0.504949	-0.691801	0.355699	0.361799	-0.447044	-0.895182
	14.7	3.24737	0.317436	-0.69379	0.23476	0.173083	-0.701121	-0.887221		14.7	3.24737	0.317436	-0.69379	0.23476	0.173083	-0.701121	-0.887221
	14.8	3.33555	0.179828	-0.610018	0.406874	1.68947	-0.604579	-0.900503		14.8	3.33555	0.179828	-0.610018	0.406874	1.68947	-0.604579	-0.900503
	14.9	3.2205	0.0161444	-0.700474	-0.0168514	0.929293	-0.687775	-0.872849		14.9	3.2205	0.0161444	-0.700474	-0.0168514	0.929293	-0.687775	-0.872849
	15	3.97617	0.00794893	-0.723563	0.2369	-0.0448452	-0.542629	-0.898599		15	3.97617	0.00794893	-0.723563	0.2369	-0.0448452	-0.542629	-0.898599

## Sheet: B_OSC_GCaMP6s_FedGER_Sniff_AUC5
	Extended Data Figure 7 b) Changes in MSVGLUT2 neuronal activity induced by sniffing Geraniol in fed lean male mice displayed as AUC
		Wash	Geraniol
	Mouse 1	0.6481	9.99187
	Mouse 2	3.95507	6.57157
	Mouse 3	-2.41109	7.39369
	Mouse 4	3.69656	0.106086
	Mouse 5	5.09539	14.491
	Mouse 6	19.688	10.081
	Mouse 7	2.99059	2.40927
	Paired t test
	P value	0.417
	P value summary	ns
	Significantly different (P < 0.05)?	No
	One- or two-tailed P value?	Two-tailed
	t, df	t=0,8716, df=6
	Number of pairs	7
	How big is the difference?
	Mean of differences (D - A)	2.483
	SD of differences	7.538
	SEM of differences	2.849
	95% confidence interval	-4,488 to 9,455
	R squared (partial eta squared)	0.1124
	How effective was the pairing?
	Correlation coefficient (r)	0.2386
	P value (one tailed)	0.3032
	P value summary	ns
	Was the pairing significantly effective?	No

## Sheet: C_OSC_GCaMP6s_FedLIM_Start
	Extended Data Figure 7 c) Changes in MSVGLUT2 neuronal activity induced by odour (Limonene) exposure start in fed lean male mice [zscore]
		Wash							Limonene
	Time [s]	Mouse 1	Mouse 2	Mouse 3	Mouse 4	Mouse 5	Mouse 6	Mouse 7	Mouse 1	Mouse 2	Mouse 3	Mouse 4	Mouse 5	Mouse 6	Mouse 7
	-10	-0.31019	-0.361628	-0.0366057	-0.463203	-0.538968	-0.441572	-0.722646	-0.369116	0.0468049	1.12864	-0.497276	0.0712344	-0.118578	-0.626789
	-9.9	-0.229994	-0.361251	0.0794094	-0.89188	-0.465468	-0.503273	-0.607892	-0.385743	-0.0535297	0.474784	-0.468168	0.399038	1.8629	-1.74478
	-9.8	-0.174428	-0.492345	0.142556	-0.991281	0.346239	-0.833705	-0.764323	-0.376002	0.14697	0.428785	-1.10464	1.88316	1.22031	-0.778946
	-9.7	-0.372821	-0.360749	0.157114	-0.0847747	-0.526536	-0.360068	-0.289376	-0.422848	0.953443	0.158818	0.26103	1.68191	0.545944	-1.46981
	-9.6	-0.372202	-0.0716845	0.344323	-0.870051	-0.120018	-0.320212	-0.458998	-0.535122	0.953655	-0.0928927	-0.524825	1.5339	0.355743	-0.650346
	-9.5	-0.258648	0.0822659	0.322206	0.0285267	-0.415894	0.502741	-0.615332	-0.104122	0.98481	0.141268	-1.05881	1.48393	0.618214	-0.775488
	-9.4	-0.290358	0.0211001	0.493029	0.254822	-0.388797	0.129606	-0.545049	-0.444127	0.982767	0.240516	-0.775058	2.11054	0.0101345	-1.18976
	-9.3	-0.440592	-0.000916944	0.509618	-0.450815	-0.266437	-0.129249	-0.688377	-0.670631	0.8754	0.0881029	-0.331486	1.00867	-0.753247	-1.02603
	-9.2	-0.501006	-0.00592732	0.637202	-0.579436	-0.404774	-0.107256	-0.848743	-0.650687	1.09316	-0.295547	-1.48748	0.769306	0.924252	-0.628755
	-9.1	-0.220758	0.015397	0.467386	-0.402889	0.53697	0.500685	-0.962507	-0.590776	0.9092	-0.193402	0.594895	1.32252	0.32893	-0.695693
	-9	-0.339058	0.0156005	0.416821	-0.613766	0.976438	-0.805748	-0.828508	-0.328711	0.651402	-0.46623	-0.616485	1.23449	0.731544	-0.784247
	-8.9	-0.19588	0.0866904	0.262096	-0.619335	0.861084	0.387514	-0.773379	-0.419059	0.449657	-0.44356	0.70555	0.573573	0.392094	-0.995601
	-8.8	-0.140094	0.121231	0.301597	-0.640121	1.06159	0.444614	-0.396721	-0.343226	0.417119	0.149085	1.11555	0.557516	-1.59785	-1.65955
	-8.7	-0.248519	0.0499278	0.237003	-0.056304	0.180254	-0.252492	-1.14819	-0.583595	0.513495	0.713865	0.901001	0.655934	0.364501	-1.21409
	-8.6	-0.233562	0.0343114	0.302043	-0.119757	1.03937	0.268081	-0.699285	-0.34447	0.649373	0.40336	0.179103	0.384792	0.608727	-1.49237
	-8.5	-0.11013	0.07977	0.0684027	-0.0632868	0.393126	-0.924606	-0.889911	-0.494798	0.615035	0.26849	1.12499	0.0166268	-0.810836	-1.06023
	-8.4	-0.261024	0.139107	0.0399133	0.594921	0.11362	-0.716391	-0.298992	-0.215199	0.61677	-0.214882	1.30738	0.989264	0.0400063	-1.12948
	-8.3	-0.135498	0.457607	0.0356737	0.223518	0.29292	-0.0519746	-0.236932	-0.0953111	0.660172	-0.0311313	1.78976	0.629858	0.264326	-1.72235
	-8.2	-0.244564	0.451755	0.0785102	0.488745	0.191659	0.146763	0.116575	-0.522201	0.625203	0.361477	0.835168	0.702409	-1.41523	-1.5437
	-8.1	-0.151738	0.38554	0.0768302	0.458396	0.367015	0.565806	0.0494834	-0.490109	0.495395	0.711703	0.640375	-0.148511	-0.859297	-0.200468
	-8	-0.032947	0.386279	0.180764	0.487505	-0.227852	-0.144716	-0.268453	-0.247487	0.25736	0.865976	0.566306	0.131755	0.123176	0.528214
	-7.9	-0.165278	0.412066	0.304347	0.0569027	0.433821	0.0022695	-0.465255	0.0374511	0.101595	1.04047	-0.356609	0.144949	0.732571	2.02398
	-7.8	-0.00534877	0.564183	0.217297	-0.786801	-0.0159986	-0.413478	-0.280826	0.0881964	0.0977989	1.14085	0.609247	0.181149	0.0232182	0.758509
	-7.7	0.0109915	0.499974	0.122657	-0.376843	0.244784	0.546522	-0.536479	-0.479696	-0.137599	1.0421	-0.382888	1.02824	2.01017	0.882234
	-7.6	0.00458289	0.314012	0.173382	-0.637763	0.125376	-0.435752	-0.810585	0.104447	-0.2134	0.668934	-0.514075	1.17848	0.559049	1.03436
	-7.5	-0.111298	0.0930082	0.0808225	-0.47841	0.299205	-0.537793	-0.591341	-0.118097	-0.414892	0.687583	-0.550199	1.41431	0.789437	0.196745
	-7.4	0.071214	-0.0396646	0.0694361	-0.265546	0.257077	0.359715	-0.256829	0.280371	-0.39434	0.369125	0.653653	1.00209	-0.613721	0.975433
	-7.3	0.034344	0.0193759	0.0193668	0.00567146	0.460422	0.291219	-0.717878	0.336823	-0.222029	0.0314225	-0.0248984	0.940941	1.25723	-0.509748
	-7.2	-0.0458203	-0.140634	0.25009	-0.22588	-0.26451	0.519754	-0.477158	0.597784	-0.387738	-0.435523	-0.962416	0.3989	-0.016212	0.604886
	-7.1	0.0529543	-0.152239	0.242055	-0.342083	-0.377963	0.265952	-0.308871	0.368935	-0.459619	-0.582158	0.229205	0.564575	0.265839	-1.13509
	-7	-0.0869663	-0.216732	0.258369	-0.319292	-0.487062	0.467839	-0.125064	0.851211	-0.513767	-0.443227	0.597302	0.802747	-0.185055	-0.632445
	-6.9	-0.155069	-0.254585	0.370967	0.0444084	-0.84914	-0.098641	0.443629	0.380876	-0.402408	-0.649863	2.13794	0.512439	0.728604	-0.974716
	-6.8	-0.0351545	-0.330926	0.305658	-0.145731	-0.519646	0.125372	0.353065	0.805033	-0.213499	-0.842673	0.97074	0.0854942	2.36199	-1.1487
	-6.7	0.0266277	-0.426261	0.304173	-0.561249	-0.43881	-0.394106	0.193355	0.846293	-0.292327	-0.948149	1.06552	0.157929	1.25299	-0.877437
	-6.6	0.0202465	-0.476891	0.227983	-0.27589	-0.153206	-0.17375	-0.362815	2.38721	-0.515148	-0.899896	0.719536	-0.0665038	-0.334395	-0.904006
	-6.5	-0.0618879	-0.294649	0.155424	-0.0856025	-0.287454	0.167698	0.22781	2.81039	-0.321415	-1.00132	0.10993	-0.615177	-0.439385	-0.560099
	-6.4	0.0062202	-0.386934	0.0702622	-0.276447	-0.718091	-0.147508	0.0438674	3.14549	0.154438	-1.27489	-0.891855	-0.898656	-1.20067	-1.29217
	-6.3	0.124853	-0.454422	-0.135126	-0.184769	-0.179054	-0.0827033	-0.023708	3.44315	0.460786	-1.20973	-1.20961	0.00939556	0.075975	-0.857029
	-6.2	0.0950831	-0.490484	-0.100251	-0.0714746	-0.428185	-0.291501	-0.598	3.50855	0.613433	-1.22992	0.175882	-0.740745	0.217011	-1.00826
	-6.1	0.0779946	-0.555701	-0.107567	-0.225702	-0.16722	0.567752	-0.761238	3.87169	0.608289	-1.69984	-1.4894	-0.21494	-0.604176	-0.701986
	-6	0.0919748	-0.522878	0.0217936	0.308785	-0.963671	-0.947229	-1.10306	3.45561	0.383368	-1.46908	-0.0971541	-0.364336	-0.704596	-0.444094
	-5.9	0.0901718	-0.540869	0.115713	0.476931	-0.372752	-0.242436	-0.921138	3.27202	0.261856	-1.97088	-1.15095	-0.233161	-0.302092	-0.401185
	-5.8	0.0504647	-0.565837	0.227271	0.649432	-0.616454	-0.066757	-1.1548	3.01624	0.651084	-1.74959	0.661568	-0.258233	-1.96388	-0.559306
	-5.7	0.0602933	-0.647949	0.269679	-0.0560593	-0.111034	-0.218459	-0.976494	2.48731	1.02438	-1.56983	-0.545419	-0.673396	0.555994	-1.36694
	-5.6	0.117161	-0.712422	0.310027	0.0566289	-0.215573	0.351357	-0.978486	2.2946	1.43132	-0.793324	-0.447846	-0.541469	0.401371	-1.22922
	-5.5	0.158897	-0.809864	0.530893	-0.0882862	-0.0471854	-0.419414	-0.75255	1.89914	1.4395	-0.586644	-0.68215	-0.414854	1.56795	-1.5892
	-5.4	0.297896	-0.822852	0.585955	-0.459063	-0.527245	0.449408	-1.04888	2.06569	1.45264	0.0234914	0.557393	-0.0315089	0.0636083	-1.46709
	-5.3	0.308299	-0.814333	0.609139	-0.464736	0.00113737	-1.11919	-0.86912	1.67977	1.17228	0.643706	-0.262884	0.737714	-0.55819	-1.28153
	-5.2	0.534314	-0.862985	0.592644	-0.449959	-0.786755	0.101178	-1.09542	1.83838	1.02597	0.836603	1.81495	0.532079	-0.0266594	-1.59424
	-5.1	0.308317	-0.963256	0.711274	-0.0917934	-0.34009	-0.820312	-0.84415	1.30526	0.822241	0.936726	0.550062	0.863787	0.0262638	-1.01305
	-5	0.526462	-0.886849	0.723556	-0.677958	0.105202	-0.0539499	-1.12835	1.45888	0.716563	0.714558	-0.774619	0.670505	-1.66173	-0.732693
	-4.9	0.36259	-0.903573	0.948368	0.168215	-0.11471	-0.310734	-0.629289	1.8128	0.615062	0.441694	-0.279351	1.18624	0.886395	-0.746251
	-4.8	0.33458	-0.76886	1.11977	0.218775	-0.16423	0.463634	-0.735898	1.4755	0.627672	0.499432	-0.350805	0.706837	-1.07294	-1.01906
	-4.7	0.442411	-0.584962	1.1879	-0.096719	-0.5848	-0.401382	-0.936699	1.45892	0.856373	0.263443	0.198808	0.459809	2.80711	-0.627643
	-4.6	0.199462	-0.598121	1.20597	0.513732	-0.30015	0.238424	-0.965401	0.968031	1.1146	0.112434	-1.0127	0.329137	0.639672	-1.45785
	-4.5	0.260647	-0.54842	1.18333	0.0783496	-0.172978	0.439138	-0.953236	0.726486	1.43347	0.18609	-0.787693	-0.0925362	-0.302056	-1.41443
	-4.4	0.125542	-0.672231	1.10108	0.618056	-0.205069	0.297551	-0.948187	0.566513	1.73884	0.524025	-1.21271	0.315649	0.844682	-0.721859
	-4.3	0.405347	-0.639976	1.06546	0.356242	-0.325084	0.354605	-0.305305	0.373966	1.36446	1.41058	-1.76767	-0.431766	-0.76983	-1.35177
	-4.2	0.371713	-0.559325	1.01196	0.708603	-0.228974	0.0841891	-0.501516	0.454064	1.2819	1.90017	-1.35298	0.177935	0.231211	-1.84872
	-4.1	0.506751	-0.376233	0.9234	0.713464	-0.315311	0.388472	-0.368242	0.809988	1.03165	2.08537	-1.26795	-0.293629	0.675703	-1.23098
	-4	0.485381	-0.22129	0.883797	1.26456	-0.255286	0.0457467	-0.62877	0.235252	0.981811	1.57463	-0.860866	-0.227327	0.894978	-1.03562
	-3.9	0.408102	-0.110141	0.87679	0.919569	-0.320272	0.252056	-0.143474	0.880112	0.980733	1.93249	-0.649456	-0.236023	-0.185538	-1.59342
	-3.8	0.593554	-0.0364456	0.652441	0.667071	-0.291305	0.0396713	-0.0943861	0.0566937	1.21732	1.3076	0.2159	-0.258308	-0.634607	-0.305877
	-3.7	0.446422	0.0924386	0.680183	1.04166	-0.150028	0.323979	-0.594026	0.37239	1.42748	0.966242	-0.0883987	-0.0664407	0.179853	0.702387
	-3.6	0.464981	0.209231	0.632444	0.284654	0.103248	0.41507	-0.33851	0.122244	2.05505	0.50286	-0.697765	0.2367	-0.95532	0.6045
	-3.5	0.54503	0.237343	0.729067	0.202824	0.522963	0.261482	-0.316157	-0.222665	2.37492	0.0590627	-0.59758	-0.277619	-0.280323	0.953968
	-3.4	0.615572	0.301088	0.623836	0.572021	0.734191	-0.0216635	-0.243935	0.22005	2.27311	0.0238345	-0.890855	-0.576778	0.393444	1.07366
	-3.3	0.817267	0.234284	0.525656	-0.0829662	0.695414	-0.154183	-0.453977	0.13778	2.17601	-0.416651	-0.929163	-1.03352	0.20901	1.72392
	-3.2	0.491002	0.0779576	0.383744	0.316905	0.612126	0.254524	-0.429317	-0.205659	1.89096	-0.0781093	-0.281822	-1.17397	0.271634	0.279664
	-3.1	0.455585	0.0844045	0.383526	-0.109499	0.353665	-0.590343	-0.64293	-0.50209	1.67239	-0.726306	-0.245749	-0.365317	-1.08931	0.953139
	-3	0.555523	0.135478	0.348386	0.90914	0.0657568	0.276605	-0.102816	-0.276721	1.33228	-0.478965	-0.592158	-0.895127	-0.192184	-0.209122
	-2.9	0.597965	0.135341	0.409188	-0.0736837	0.355247	0.0268167	-0.579512	-0.656178	1.11265	-1.05382	-0.711478	-0.34373	0.803046	0.128479
	-2.8	0.45417	0.0447723	0.408216	-0.0220591	-0.429122	0.415312	-0.460816	-0.178197	0.96266	-0.809644	-1.0642	-1.1637	0.227672	-0.232754
	-2.7	0.69156	-0.0253525	0.529771	-0.149265	-0.00236933	1.01675	-0.954984	-0.721657	0.710894	-0.636776	-1.33697	-0.897464	1.05687	-0.959262
	-2.6	0.630298	-0.151135	0.57919	0.764505	-0.585837	0.728476	-0.946739	-0.530185	0.565414	-0.0736197	-1.40711	-0.784484	-0.207014	-0.641023
	-2.5	0.680997	-0.125868	0.634194	0.221336	0.224186	0.325419	-0.623685	-0.246067	0.572603	-0.1193	-2.29794	-1.34432	-1.40355	-0.885612
	-2.4	0.832084	-0.0743729	0.49163	0.110981	-0.257171	0.587642	-0.356127	-0.647796	0.45307	0.250767	-0.605993	-1.24082	-0.362753	-0.641263
	-2.3	0.536703	-0.223337	0.623361	0.508426	0.848397	0.319739	-0.291591	-0.217314	0.210691	0.101906	-1.27901	-1.46488	-1.07861	-1.2022
	-2.2	0.619525	-0.28963	0.623074	0.390488	0.745825	1.16292	0.304635	-0.417509	0.151457	0.136669	-2.11376	-0.510479	-0.362427	-0.587513
	-2.1	0.523783	-0.338153	0.493486	0.247558	0.0199784	0.286062	0.00280727	-0.71632	0.0819924	0.150932	-1.31019	-1.08068	-0.722888	-0.426345
	-2	0.404791	-0.427437	0.547625	0.200436	0.750609	0.90309	0.212348	-0.672285	0.089089	-0.158614	-0.456518	-1.05387	-1.8214	-0.67261
	-1.9	0.315018	-0.279159	0.447516	0.100362	0.498955	0.90214	-0.103788	-0.899759	0.361796	0.211188	-0.644988	-1.02496	-0.417448	0.0244023
	-1.8	0.246621	-0.287992	0.377313	0.349045	-0.00924	0.131402	0.0808853	-0.405904	0.882166	-0.125228	-1.73817	-1.13807	-1.03598	1.25463
	-1.7	0.154711	-0.42272	0.281056	-0.0289152	-0.230464	0.183658	-0.143003	-0.819843	1.20353	-0.284517	-1.11336	-1.04373	-0.760361	1.34525
	-1.6	0.246236	-0.302393	0.246487	0.525439	-0.259152	0.679676	-0.0932871	-0.588391	1.72663	-0.653259	-1.78086	-1.21015	-0.88169	1.28561
	-1.5	0.31134	-0.315376	0.116081	0.680245	-1.0705	0.599879	-0.277076	-1.0413	1.40184	-0.598368	-1.4098	-0.703054	-1.40376	0.151394
	-1.4	0.367759	-0.258066	0.22047	0.735555	-0.576424	0.652044	-0.309917	-0.474477	1.39566	-0.14496	-1.77543	-0.0872566	0.210733	0.598739
	-1.3	0.459872	-0.264241	0.0916689	0.745385	-0.597272	0.945289	-0.325184	-1.1969	1.18793	-0.122768	-0.999969	-0.225805	0.190829	-0.968673
	-1.2	0.623663	-0.19415	0.153768	-0.0280685	-0.49891	1.28377	-0.259009	-0.81868	1.05675	0.0813926	-0.555056	-0.463789	0.271254	-0.337782
	-1.1	0.618883	-0.129583	0.281644	1.00516	-1.22125	0.839195	-0.265362	-0.884179	0.754138	-0.205795	-1.1899	-1.19817	1.55941	0.111703
	-1	0.38562	-0.225241	0.0634435	0.609169	-0.665342	0.779111	-0.12063	-0.697696	0.792291	-0.233286	-0.0705724	-0.240329	0.782395	-0.795194
	-0.9	0.36946	-0.283152	-0.0194421	0.663488	-1.04215	0.730362	0.229093	-0.362236	0.676773	-0.277299	-1.27726	-0.852632	1.00529	-0.538648
	-0.8	0.415226	-0.413401	-0.0430569	0.641957	-0.161907	1.2533	0.28971	-0.561689	0.327253	-0.657931	0.288869	-0.500111	1.45077	-0.377705
	-0.7	0.57348	-0.442003	-0.182266	0.603044	-0.348317	1.06019	0.164208	-0.434554	0.261471	-1.01591	-0.0382465	-0.604211	2.46788	-0.262406
	-0.6	0.640743	-0.625052	-0.334665	0.0740504	-0.529731	0.948156	0.0589882	-0.673565	0.0895172	-0.986564	-0.406995	-0.988915	1.72732	-0.797938
	-0.5	0.736815	-0.617355	-0.406521	0.710763	-0.464634	1.20845	1.07759	-0.609978	-0.075033	-0.963174	-0.508668	-1.18398	2.46771	-0.314319
	-0.4	0.985164	-0.481487	-0.47028	0.539135	-0.251444	0.689666	1.84069	-0.133672	0.270052	-0.182525	-1.29229	-0.793273	1.0855	-0.224782
	-0.3	1.1162	-0.342113	-0.62585	0.502149	0.141799	0.919776	2.1032	-0.0793849	0.829633	0.436009	-0.284532	-0.32095	1.50053	0.105192
	-0.2	1.12673	-0.37941	-0.648698	0.791291	0.117741	0.413241	2.76851	-0.0729219	1.33078	1.04211	-0.182172	-0.736376	2.50477	-0.0588787
	-0.1	1.368	-0.174141	-0.632218	1.11525	-0.218419	1.24954	2.60893	-0.00201353	1.37703	1.01467	-0.0888365	-0.372507	1.12055	0.424057
	0	1.17374	-0.152312	-0.607916	1.19912	-0.49393	1.01743	2.62007	0.789647	1.14583	1.12296	0.272126	0.0592336	2.12788	1.18171
	0.1	1.046	-0.284266	-0.645322	1.19361	-0.280494	1.26396	1.97199	0.429131	1.02101	1.09423	0.680483	-0.180493	2.51702	1.36576
	0.2	1.09175	-0.26455	-0.655097	1.16396	0.268461	1.3598	1.81699	0.856792	1.10208	1.06149	0.285736	0.407079	2.11977	1.05764
	0.3	1.0726	-0.355273	-0.670369	1.4654	-0.193718	1.08765	1.38486	0.735931	0.944868	0.841754	-1.2526	1.19566	0.93093	0.34541
	0.4	1.00836	-0.395886	-0.578417	1.12643	0.524584	0.656652	1.48774	1.04555	0.914973	0.918854	-0.265501	0.0358922	1.48616	-0.0235951
	0.5	0.865606	-0.518016	-0.71451	1.03425	0.56192	0.814973	0.913364	1.47682	0.825154	0.376788	0.0959766	0.85252	0.375986	-0.746491
	0.6	1.01097	-0.527538	-0.776322	1.54728	0.571992	1.0827	0.965605	1.87016	0.556493	0.431201	-0.844802	-0.0529727	2.01235	-0.0999142
	0.7	0.918957	-0.433003	-0.823403	1.22382	1.5007	1.3597	0.32256	1.63703	0.636815	0.930576	-0.734471	0.790185	1.70941	-0.88446
	0.8	0.792793	-0.353635	-0.7813	1.49617	1.2561	0.859009	0.312046	2.00037	0.380833	1.92004	-0.500463	0.197961	1.56552	-0.308209
	0.9	0.992069	-0.197265	-0.704436	1.56605	1.247	0.510077	-0.0102927	2.53041	0.385349	2.64873	-0.531777	-0.430903	0.825748	-1.02365
	1	1.09524	0.0854726	-0.656585	1.34707	1.14482	1.16707	0.499001	2.1466	0.316351	2.76806	-0.343761	0.550873	1.61261	-0.341943
	1.1	1.04813	0.0487298	-0.557199	1.66911	0.864681	0.968835	0.269259	2.35801	0.641501	2.79656	-0.712109	-0.42096	-0.182461	-0.937758
	1.2	0.997954	0.0322734	-0.423974	0.723364	0.654301	0.492722	0.485854	2.15078	0.888761	2.5998	-0.29682	0.0787989	1.56688	-1.45806
	1.3	0.903146	-0.0649804	0.0378417	0.735643	0.828588	0.866746	0.287153	1.77939	0.989369	2.65124	0.0493583	0.287909	0.51694	-1.44689
	1.4	0.990602	-0.0232376	0.216261	0.824822	1.04151	0.50377	0.647454	2.17764	0.846029	2.55736	0.00308352	-0.297735	1.07165	-0.838512
	1.5	0.860572	-0.0976894	0.412137	0.536149	0.583134	1.37298	0.399185	1.57177	1.48293	2.3763	0.673709	-0.0974274	1.2069	-0.919994
	1.6	0.775402	-0.247272	0.582108	1.18042	1.07421	0.538144	0.746878	1.73751	2.03121	1.91702	1.02036	-0.941241	2.41283	-0.704534
	1.7	0.856573	-0.309511	0.530303	1.13505	1.13159	0.525725	0.441448	1.08893	2.39634	1.4413	1.42013	-0.409308	0.823401	-1.62181
	1.8	0.707668	-0.264063	0.569263	0.810826	1.21894	1.3145	0.0878514	1.18039	3.27296	1.41672	1.16198	-0.445342	1.71673	-0.306722
	1.9	0.858211	-0.391977	0.862089	0.968721	0.961548	1.06768	0.122178	0.99826	3.7289	1.17055	1.57123	-0.685013	0.117137	0.129265
	2	0.870524	-0.4474	1.05062	2.0854	1.04936	1.21465	-0.288569	0.518121	3.62512	0.603289	2.06227	0.0444352	0.971725	0.540931
	2.1	0.767214	-0.403662	1.19639	1.24856	1.02617	0.562006	-0.214574	0.949203	3.30814	0.634645	1.64627	-1.32313	0.486094	0.655347
	2.2	0.881	-0.31279	1.10761	1.07267	1.05326	1.03944	-0.290349	0.84201	3.32678	0.161939	1.36404	-0.358733	1.57732	0.408028
	2.3	0.763865	-0.328232	1.02448	0.835891	1.12999	0.254039	-0.490083	0.849398	2.82836	0.167427	1.13836	-0.699064	-0.393484	-0.051744
	2.4	0.825967	-0.200541	0.952639	0.883062	1.20147	1.0382	-0.564452	0.156542	2.59363	-0.238169	2.42323	-0.953605	0.495696	-0.424857
	2.5	0.695979	-0.00844734	0.958004	0.832407	1.24303	0.933265	-0.17452	0.533557	2.18738	-0.60917	2.21403	-1.04695	0.307711	-0.610701
	2.6	0.713199	-0.0111493	0.937315	0.4493	0.81528	0.756593	-0.217095	0.282699	1.88344	-0.589421	2.47675	-0.468421	0.816401	-0.429338
	2.7	0.716542	0.217773	1.14335	0.753257	0.810012	0.630143	-0.442726	0.121877	1.63541	-0.636275	3.78405	-1.18918	2.28866	-0.785986
	2.8	0.718767	0.4932	1.0627	0.694115	0.110855	1.07135	-0.248098	0.571031	1.73126	-1.01411	1.55299	-0.275276	0.723335	-0.0949006
	2.9	0.67899	0.746687	1.18831	1.26369	0.839066	0.0275738	-0.500834	-0.117088	2.18043	-1.04426	3.13812	-0.217678	0.153264	-0.108854
	3	0.791851	0.912244	1.38232	0.967961	0.849635	0.644457	-0.279054	0.213503	2.51684	-1.1932	1.6069	-0.387013	2.34471	-0.0759259
	3.1	0.666048	0.939231	1.61793	1.44129	-0.0807	0.565647	-0.481727	0.0443153	2.77643	-1.06873	1.85677	-0.285837	0.530919	-0.128952
	3.2	0.52896	0.965868	1.4539	1.72116	0.445989	0.395535	-1.31669	0.44382	2.73522	-0.97994	1.1325	1.05748	2.86781	1.21356
	3.3	0.772739	0.865477	1.25138	1.8851	0.560467	0.35557	-1.21917	-0.201996	2.53346	-0.916054	0.377066	1.50351	2.1123	1.4411
	3.4	0.715129	0.646121	1.13886	1.2952	0.440588	0.0380512	-0.957634	-0.18772	2.385	-0.892918	-0.204502	2.19099	-0.537559	2.313
	3.5	0.657797	0.552524	1.01071	0.955186	0.716824	0.607206	-0.349619	-0.562939	2.07098	-0.961336	1.54354	3.11089	1.131	1.17492
	3.6	0.675788	0.392486	0.953576	0.714614	0.533087	0.314338	-0.562258	-0.173415	1.81879	-0.639573	1.02475	1.97191	-0.705743	1.93068
	3.7	0.698143	0.340152	0.865737	0.361472	0.652175	0.294202	-0.511739	-0.636648	1.50774	-0.800517	1.13651	2.78303	-0.134427	2.747
	3.8	0.672033	0.529137	0.622302	1.53486	0.172273	-0.174671	-0.200448	-0.195034	1.12408	-0.763663	1.26477	1.7627	-1.16897	2.49308
	3.9	0.531397	1.20815	0.572661	0.516241	0.558099	-0.0677354	-0.48807	0.0882343	0.745723	-0.812756	1.2254	2.00448	-1.99919	1.87865
	4	0.612127	1.68304	0.467912	1.37951	0.470095	0.939045	0.406852	0.120777	0.824621	-0.87771	0.959998	2.52591	0.0322178	1.43951
	4.1	0.420137	2.21281	0.395069	0.724697	0.744266	0.041617	0.139328	1.03672	0.466884	-1.11396	2.3706	2.05717	0.623088	3.45597
	4.2	0.31027	2.35996	0.304419	0.918494	1.41011	-0.171486	0.117275	1.65023	0.372736	-1.10332	1.79905	1.07661	0.593819	1.77305
	4.3	0.507755	2.16227	0.179158	0.903058	0.901466	0.234918	-0.149137	1.64687	0.252941	-0.879868	1.54052	1.95728	0.839111	2.32839
	4.4	0.367009	1.98209	0.0381954	1.05089	1.40306	-0.0897565	-0.116397	1.62162	0.266721	-1.57593	0.434585	1.41	-1.83783	1.97949
	4.5	0.390398	1.8189	-0.0512404	0.66764	1.47244	-0.0157354	0.0768316	1.87801	0.0316884	-1.05855	1.16791	2.18795	1.55685	1.87361
	4.6	0.3682	1.58494	0.0474658	1.41015	1.0174	0.23207	0.0665261	1.58114	0.066382	-1.31388	0.545299	1.14907	-0.148789	1.68102
	4.7	0.535698	1.5668	0.151284	1.04393	0.94419	-0.734839	0.666955	1.61875	-0.0905015	-1.22813	1.07227	1.63002	0.843645	1.41947
	4.8	0.574649	1.68575	0.326572	0.872033	0.984801	0.289953	-0.177088	1.51399	0.0170116	-0.813019	1.30322	1.58727	-1.09898	2.12458
	4.9	0.402454	1.91383	0.220213	0.99571	0.779672	0.153008	0.27463	1.48766	-0.156277	-0.666435	2.33816	3.03551	1.27587	1.9313
	5	0.539751	2.00838	0.394893	0.801231	1.00279	0.316533	0.28319	1.52451	0.236937	-0.734145	1.66354	1.82665	0.315317	1.16647
	5.1	0.263224	2.0026	0.369764	0.703502	0.257406	-0.292322	0.397731	1.53597	0.144151	-1.01531	2.01653	1.78959	-0.135673	0.790582
	5.2	0.390258	1.78945	0.201808	1.18351	0.714077	-0.291549	0.83724	1.61731	0.0545087	-1.07281	0.277253	2.09135	-0.816213	0.139629
	5.3	0.216589	1.70263	0.255655	1.37574	0.0806653	0.0862151	0.385217	1.74975	-0.153584	-1.52474	0.150123	0.802148	-0.17603	-0.147711
	5.4	0.29182	1.66692	0.196929	0.922568	0.389148	0.0164266	0.676094	2.20752	-0.0833065	-1.54917	1.04062	1.35953	-1.84549	-0.549731
	5.5	0.293418	1.44357	0.0804628	1.35625	-0.0527993	-0.0846156	0.547175	1.43334	-0.118454	-1.90122	0.148308	0.694877	0.425324	-0.93101
	5.6	0.149505	1.42415	0.172661	0.882486	0.606673	-0.0792114	0.92181	1.66887	-0.272673	-1.45488	-0.669102	0.925577	1.567	-0.159615
	5.7	0.0110686	1.25631	0.209087	0.996097	0.299995	0.466297	1.0151	1.53689	-0.199626	-1.87343	-0.164488	0.522099	0.590441	-0.549346
	5.8	0.203733	1.0934	0.106753	0.78148	0.316967	-0.00231136	1.44865	0.988068	-0.0576648	-1.43397	0.457584	1.727	3.4159	-0.602226
	5.9	0.273382	0.914236	0.156958	1.04616	0.700984	-0.535407	1.66097	1.17663	0.21348	-1.25237	0.611736	2.01369	0.664157	0.255284
	6	0.229313	0.733293	0.0668662	0.612474	0.341734	-0.156452	2.00029	0.699913	0.585749	-0.937209	0.707475	0.954054	0.333327	-0.276207
	6.1	0.262961	0.524636	0.0421696	0.436078	0.0889149	0.0107186	1.76389	0.644564	0.309867	-0.743982	0.312229	1.88404	0.992346	0.522129
	6.2	0.231607	0.351392	-0.0306503	0.419868	0.0794201	0.322335	1.18993	-0.00647393	0.337632	-0.844538	0.667412	2.76689	0.427101	0.777628
	6.3	0.0826748	0.400542	0.0280409	0.178995	-0.150694	-0.148318	1.93275	0.297349	0.0113835	-0.752959	0.826881	3.14006	1.79292	0.450312
	6.4	-0.0106987	0.713345	0.00165241	0.471905	0.342078	-0.716187	1.22715	-0.111139	0.0534992	-1.00835	-0.309492	2.92078	2.3785	-0.24999
	6.5	0.00689087	1.07824	-0.192101	0.604568	-0.108464	-0.129921	1.38992	0.475181	-0.0804	-1.12349	0.966612	3.11939	1.27857	-0.0524668
	6.6	0.0788894	1.2353	-0.28576	0.783123	0.395341	-0.501094	1.19789	0.437885	-0.0997172	-1.10041	1.29904	3.23433	1.65034	-0.567597
	6.7	0.109582	1.186	-0.388864	0.312354	0.0406563	-0.298134	1.73769	0.901113	-0.309412	-0.944011	-0.458682	2.55529	2.42265	-0.679327
	6.8	-0.156192	1.29992	-0.525377	0.673532	0.305889	-0.149881	0.873432	0.901649	0.20017	-1.152	-0.32734	1.55903	4.20908	-0.824259
	6.9	0.0375708	1.36096	-0.526585	0.766685	0.291812	-0.00143896	1.19867	0.908698	0.457253	-1.13578	-0.353066	2.10597	1.29356	0.163439
	7	0.0329569	1.3496	-0.618883	1.18239	0.497425	-0.116131	1.20997	0.653714	0.628342	-0.787927	-0.197597	1.27684	2.54857	0.0354729
	7.1	0.0183237	1.37446	-0.672162	1.23039	-0.364627	0.324493	1.28925	0.538214	0.87198	-1.27523	0.196578	1.12947	3.6178	1.23968
	7.2	0.00968614	1.44455	-0.687317	1.69921	0.277438	-0.184644	1.63784	0.556889	0.797174	-1.17044	-0.628843	1.74341	3.48416	1.0937
	7.3	0.0457558	1.3486	-0.631445	0.631402	-0.185299	-0.0689556	1.60989	0.0246912	0.329654	-1.20272	-0.0330218	0.849835	1.84338	0.7985
	7.4	-0.0107119	1.35326	-0.652387	1.00488	0.0243182	0.488681	2.06319	-0.335716	0.316613	-0.691167	1.2559	0.925814	1.67658	0.955867
	7.5	-0.219825	1.22409	-0.730398	0.383389	-0.338624	-0.375424	2.19157	-0.0639051	-0.101259	-0.524683	0.694531	1.1827	1.86883	0.590271
	7.6	-0.103854	1.30097	-0.744041	0.894382	0.121225	-0.119415	2.43946	-0.0574995	-0.147968	-0.0879003	2.56529	0.999107	2.24963	1.15206
	7.7	-0.228984	1.21799	-0.570369	0.556843	0.208133	-0.425665	2.19647	-0.0943482	-0.151692	0.505107	3.07024	0.221576	1.93557	0.375979
	7.8	-0.412726	1.14148	-0.404511	1.05002	0.0640527	-0.420516	1.83396	-0.0919644	-0.328629	0.726572	3.76553	0.994642	2.96074	0.0867691
	7.9	-0.322385	1.3072	-0.202839	0.671278	0.083332	-0.0796885	2.01074	-0.0807431	-0.00216719	0.974268	2.66936	0.702887	1.95514	0.578345
	8	-0.343556	1.22403	-0.281594	0.770333	-0.249885	0.798989	1.8737	-0.370152	0.496089	0.955889	2.65637	0.426232	2.4075	0.211756
	8.1	-0.399802	1.19159	-0.231014	0.720616	0.150287	0.303131	1.94475	-0.113836	0.7528	1.22131	2.17857	-0.377842	4.81584	-0.484195
	8.2	-0.153852	1.0814	-0.25804	1.27441	0.00485787	0.00671702	2.14425	-0.15886	1.09217	1.58353	4.06877	-0.235503	3.41971	-0.832866
	8.3	-0.190088	0.982739	-0.175119	0.988142	0.429448	0.243988	1.86933	-0.133115	1.39956	1.36776	3.32802	-0.521341	4.28506	-1.05169
	8.4	-0.156559	0.817609	-0.0681404	0.975336	0.218766	0.3305	1.82888	-0.246016	1.46476	2.25766	3.3531	-0.0447747	3.45109	-1.2514
	8.5	0.146671	0.715326	-0.0409581	0.429973	0.368126	-0.0761643	1.72005	-0.118172	1.31589	2.25892	3.72763	-0.111406	2.84995	-0.954606
	8.6	-0.0330911	0.609915	-0.0985193	0.869118	0.404871	-0.182706	1.90114	-0.31116	1.11797	2.41644	5.31699	-0.196635	1.59074	-1.83811
	8.7	0.0761636	0.589604	-0.0587358	0.656335	0.768017	-0.268019	1.78683	-0.507432	1.03562	2.43527	4.52427	-0.0499506	3.1667	-1.12058
	8.8	-0.0699095	0.862631	0.117537	0.506029	0.609995	-0.192859	1.4015	-0.56729	0.759774	2.72177	6.78879	0.322536	1.53062	-1.90726
	8.9	0.0934418	1.26083	0.150389	0.282002	0.872638	-0.411816	1.36497	-0.539168	0.763648	2.95019	6.06719	-0.0104119	3.32217	-1.66069
	9	-0.0300478	1.56947	0.157637	0.934997	1.14557	0.0989601	1.39312	-0.44021	0.415348	2.91009	6.59985	0.138551	2.17356	-1.29821
	9.1	-0.0713062	1.85245	0.0357715	0.73083	1.25244	-0.303266	1.0292	-0.518294	0.180873	2.39718	6.51067	0.116347	2.03603	-1.52766
	9.2	-0.0250653	2.17864	0.0077995	0.8912	1.31578	-0.677055	1.5597	-0.12186	0.236411	2.23934	7.16114	-0.215862	2.51936	-1.23031
	9.3	0.0763451	2.06526	0.165919	0.836735	1.1475	-0.0462802	1.69998	-0.0465471	0.116738	1.88102	6.33544	-0.466118	3.68372	-1.01731
	9.4	-0.187993	1.93199	0.166035	0.775016	1.34576	-0.227339	2.6253	0.268773	0.362625	2.08212	5.83198	0.36812	3.28456	-1.16885
	9.5	-0.159032	1.86036	0.432823	0.801245	2.21427	0.108342	1.93659	0.27104	0.143838	2.31961	5.68924	-0.541096	4.01004	-0.924489
	9.6	-0.0875897	1.92121	0.410639	0.471321	1.55076	0.42081	2.30366	0.475349	0.0253585	2.55679	7.27367	-0.595403	2.51776	-1.12124
	9.7	-0.228545	1.90742	0.560393	0.279599	2.08139	-0.549628	1.91248	0.565087	-0.240261	2.99496	6.13455	-0.0566301	5.49091	-1.81564
	9.8	-0.26081	2.03937	0.378406	0.353458	1.78165	0.253026	1.77942	0.92255	-0.232089	3.41601	8.08379	-0.082513	2.30034	-1.28916
	9.9	-0.283477	1.9962	0.340666	-0.363031	2.19694	-0.510324	1.99699	0.229571	-0.249574	3.72082	6.5754	-0.168012	1.7816	-1.87446
	10	-0.306822	2.1285	0.355287	-0.307834	2.18064	0.359339	2.25177	0.350998	-0.0516042	3.63401	7.23628	-0.0595559	2.96756	-1.78052
	10.1	-0.223431	2.15157	0.543769	0.406015	1.76525	-0.605173	2.2202	0.279638	-0.23439	3.65792	6.57921	-0.3667	3.51056	-2.00918
	10.2	-0.133491	1.98141	0.596011	-0.17905	2.26572	0.244449	1.58523	0.0878157	-0.22911	3.10833	6.47955	-0.0786725	2.02838	-1.24724
	10.3	-0.23887	1.92074	0.607952	-0.115705	1.70935	0.0761245	1.67508	-0.0386267	0.115654	2.98151	5.97455	-0.61035	1.16396	-1.95002
	10.4	-0.245263	1.83567	0.444362	-0.185923	2.36311	-0.495651	1.43047	0.626082	-0.0566053	2.94186	4.86398	0.448888	2.14313	-1.07407
	10.5	-0.120352	1.86764	0.507387	0.24359	1.76888	-0.112643	1.57666	0.606385	-0.00725085	2.4368	5.16652	0.641987	1.21729	-1.2189
	10.6	-0.260722	1.77122	0.610569	0.0635871	1.26776	-0.831033	1.79585	0.160014	-0.0673753	2.19075	4.96228	1.34817	3.73564	-1.7545
	10.7	-0.00731732	1.75303	0.472729	-0.269235	1.21748	-0.304651	0.975775	0.336306	0.117736	2.16224	6.23733	1.52497	4.07987	-0.560433
	10.8	-0.0129003	2.05467	0.497977	-0.239755	0.547708	-0.0301405	1.05924	0.204746	0.550785	2.79944	3.97565	2.00035	2.25527	0.683499
	10.9	0.225359	2.29883	0.491932	-0.0711382	1.50268	-0.141097	0.923923	0.0611886	0.896547	2.03655	4.2049	2.83	2.05221	1.44095
	11	0.202502	2.75759	0.468032	-0.593992	1.07528	0.157855	0.585531	-0.00935807	1.37712	2.22489	3.94054	2.62907	2.36471	2.28248
	11.1	0.169672	2.89509	0.52587	-0.251309	0.978235	0.165313	0.601128	0.143064	1.19947	1.88976	5.03001	2.02504	2.2308	1.49807
	11.2	0.256007	3.04656	0.634362	0.330794	1.54836	-0.413907	0.8516	-0.258298	1.28559	1.95323	4.57036	1.40443	4.50757	1.61657
	11.3	0.0235735	2.99297	0.501862	0.646916	1.26373	-0.244701	0.630251	0.0753682	1.32771	1.86312	6.38201	1.46835	2.10496	0.31767
	11.4	0.0628553	2.78305	0.733296	0.62134	1.87837	-0.21476	1.21507	-0.433707	1.04387	1.39331	4.88669	1.38198	2.90155	1.17008
	11.5	0.0128354	2.66076	0.623166	0.317032	1.9588	-0.302797	1.45	-0.227854	0.879122	1.8867	4.79469	1.79022	3.43629	0.957305
	11.6	0.0320904	2.48009	0.660607	-0.0805688	1.81222	-0.16226	1.9897	-0.270933	0.804408	1.10418	5.04939	0.749934	2.45499	0.30971
	11.7	-0.0184079	2.26324	0.599062	0.16248	2.12107	-0.324828	2.79358	-0.0068484	0.633893	1.23318	4.17617	1.70687	1.83817	1.56583
	11.8	-0.0305279	2.08896	0.70383	0.258834	2.22012	-0.0391669	2.86924	-0.458237	0.642462	0.91411	4.52066	0.716114	3.21246	1.21315
	11.9	0.132663	2.12748	0.553383	-0.471013	1.87084	0.140255	2.82968	-0.455662	0.644291	1.03067	4.06367	1.20877	2.2083	2.2624
	12	0.226638	2.14931	0.542067	-0.00995115	1.73859	-0.0950482	2.35879	-0.256679	0.338904	0.760772	4.90075	0.35036	3.48359	1.95126
	12.1	0.482267	2.02611	0.480042	-0.403938	2.37565	0.444489	2.80437	-0.142372	0.196198	0.79348	4.79723	0.578627	2.61071	2.5743
	12.2	0.541463	1.77828	0.317164	-1.07973	3.04464	0.923755	2.16664	-0.276464	0.104787	0.363745	3.92583	0.293659	3.81311	2.6007
	12.3	0.478858	1.57752	0.254284	-0.549395	3.01903	0.314585	1.95745	0.130937	-0.0307343	0.646335	4.00378	0.364299	2.79287	3.57309
	12.4	0.228663	1.72609	0.411228	-0.13651	3.39161	0.911068	2.05482	-0.108921	0.412359	1.25227	3.90241	0.636443	-0.18253	2.64146
	12.5	0.306301	1.82538	0.445057	-0.713915	3.10941	-0.520409	1.6157	0.0645006	1.10027	1.00573	4.18868	1.38876	1.61852	2.56356
	12.6	0.299488	1.86462	0.578735	-0.278248	3.37757	0.108765	1.5084	-0.217959	1.34357	0.564051	4.18659	1.42774	0.195038	2.18327
	12.7	0.0156061	1.79815	0.471738	-0.743454	2.8132	-0.150221	1.44041	-0.340018	1.31553	0.814279	4.27315	2.74968	1.53925	2.1579
	12.8	0.208045	1.8093	0.592458	-0.891079	2.99934	-0.732453	1.56488	-0.150134	0.966433	0.216813	4.21727	2.71086	1.87063	2.41169
	12.9	0.322141	1.90555	0.60712	-0.36244	3.09948	-0.855842	1.80965	-0.420073	1.07492	0.248715	3.50603	3.1094	0.552706	1.64569
	13	0.116947	2.37568	0.612269	-0.547351	3.47765	-0.749946	2.10382	-0.238686	1.01727	0.458066	4.44105	2.79486	1.17599	0.804807
	13.1	0.450911	2.86062	0.802138	-0.00918324	2.74483	-0.116881	2.10567	-0.117817	0.979419	0.52743	3.59793	2.43753	2.37078	1.04737
	13.2	0.29327	3.21527	0.594213	0.145556	3.24609	-0.32145	2.3089	0.157477	0.702957	0.368309	3.17608	2.82455	0.570345	0.753657
	13.3	0.362198	2.93707	0.537597	-0.221723	3.21263	0.855518	2.23739	-0.0532367	0.776553	0.18662	4.05539	2.08681	2.56452	1.45548
	13.4	0.344233	2.68967	0.454486	-0.615807	3.54528	0.230035	3.02863	-0.257867	0.732425	0.133195	2.54357	2.42724	1.49497	0.981273
	13.5	0.341647	2.50597	0.619443	0.0759796	3.29483	0.21614	3.39819	-0.470861	0.636697	0.133618	3.79265	1.78896	2.03841	1.06118
	13.6	0.475316	2.38137	0.455685	-0.626171	2.92046	0.705792	3.57717	-0.16061	0.773668	0.586737	2.48833	2.47619	-0.0463126	1.45634
	13.7	0.180254	2.34079	0.341072	-0.809305	3.46095	0.521788	3.25692	-0.00538227	1.08708	0.834627	4.57557	2.96846	1.07489	1.07792
	13.8	0.234274	2.14071	0.259298	-0.728675	3.15828	0.218367	3.1875	-0.217555	0.888683	1.25856	3.39249	2.4255	0.462425	0.314859
	13.9	0.0112909	1.94979	0.258707	-0.652094	2.15671	0.309015	3.37687	0.418105	0.868444	1.73433	3.18336	2.75504	0.345747	0.821324
	14	0.0102867	1.91632	0.263629	-0.559752	2.50587	0.700675	2.66839	0.267503	1.05421	1.92737	2.18299	1.88304	0.490866	1.29269
	14.1	-0.12302	1.88944	0.0219362	-0.0387283	2.0154	0.673828	2.99086	0.495657	1.03461	1.69038	3.47737	2.2484	0.472796	3.19546
	14.2	-0.0609377	1.71798	-0.108682	-0.570913	2.68354	0.196371	2.80281	0.0700576	0.884228	2.35819	1.4389	2.31801	0.958972	3.07441
	14.3	-0.162276	1.56283	0.00123281	0.417936	2.98723	0.0792137	2.50877	0.627544	0.799306	2.75277	2.77331	2.9618	0.345599	4.80411
	14.4	-0.21873	1.43018	-0.0191712	0.148118	2.24129	0.355582	2.75963	1.00085	0.478611	3.03724	2.79135	2.97922	0.889494	4.08361
	14.5	-0.366641	1.47207	-0.120351	0.139037	2.41679	1.23608	2.3538	1.59075	0.539135	2.61358	2.6294	3.93133	0.517423	4.35816
	14.6	-0.193505	1.36849	0.107875	0.121464	2.29745	0.191413	2.62335	3.02203	0.320187	2.39377	2.93329	3.14895	2.38912	3.96574
	14.7	-0.34651	1.33179	0.321412	0.229796	2.33134	0.525587	2.62385	3.5948	0.329149	2.17767	2.22738	4.2755	0.90484	3.85266
	14.8	-0.230965	1.1413	0.276321	0.152955	2.38118	0.512412	2.07815	3.98944	0.502733	2.02012	2.92928	3.53396	1.64774	3.45827
	14.9	-0.378469	1.00933	0.276981	-0.16701	1.79678	0.983723	1.89329	4.03508	1.19167	1.85865	2.84434	3.62466	0.935264	2.88125
	15	-0.300234	0.721096	0.316817	0.0326648	1.38869	0.776747	1.98912	4.64456	1.52318	1.50315	4.15958	4.07184	-0.0737572	2.68526
	15.1	-0.100634	0.651843	0.441939	-0.415628	1.67261	0.252146	1.56986	5.02335	1.38867	1.47913	4.67835	4.29631	0.666657	2.81282
	15.2	-0.27579	0.629735	0.243218	-0.310134	1.11837	0.797919	1.13579	4.5547	1.24209	1.05282	3.77754	3.89071	-0.192651	2.98352
	15.3	-0.00361831	0.778896	0.2133	-0.235092	1.21739	1.25454	0.989739	4.38441	1.20555	0.920511	4.42354	4.2921	3.06456	2.76523
	15.4	0.230219	0.694451	0.0991647	0.367173	1.09532	0.512271	0.724846	4.55705	1.21856	1.04059	3.34716	5.8311	0.511566	2.9621
	15.5	0.339303	0.611605	0.0837646	-0.285092	0.906702	0.848105	0.376806	4.715	1.0646	0.999521	1.88709	3.85903	1.04736	2.50299
	15.6	0.376652	0.622327	0.249764	0.782143	1.22597	1.73134	0.41732	4.33167	1.43763	1.16431	1.89932	4.32831	-1.11641	2.68795
	15.7	0.533035	0.499619	0.250265	0.243397	0.73904	1.38622	0.265927	4.83097	1.76442	0.960229	2.10967	5.53941	0.461032	2.31679
	15.8	0.576427	0.342582	0.258117	0.151388	0.942646	1.89037	0.130262	5.5098	1.56453	0.839509	2.71543	4.32854	-0.740323	2.16833
	15.9	0.471615	0.410516	0.268827	0.63807	0.889192	1.54663	0.27145	6.48109	1.17084	1.01059	2.05973	4.77759	-0.988806	2.17419
	16	0.464226	0.579304	0.184428	0.12024	0.612867	1.36464	0.48135	6.7185	0.843773	0.949804	1.61576	3.64669	-0.415512	1.74915
	16.1	0.39097	0.63636	0.243778	0.0834626	0.760355	1.12221	0.287805	6.67165	0.845643	1.19897	1.57656	3.79225	0.485231	2.22167
	16.2	0.167282	0.666455	0.107339	0.134446	0.229856	1.43519	0.996002	7.36332	0.611674	1.12874	2.56935	3.9988	1.46102	1.39351
	16.3	0.169756	0.855397	0.0638885	0.0384336	0.557964	1.63973	0.953497	6.37289	0.381841	1.13529	2.33381	3.79171	1.78234	2.70933
	16.4	0.171813	0.96741	0.182151	-0.235437	0.387165	1.28413	1.54209	6.22329	0.223528	1.53631	1.66827	4.49004	2.39173	2.01631
	16.5	0.133409	1.05089	0.141436	0.718401	0.738213	1.11172	2.03576	6.56323	0.486057	1.40212	2.81601	5.65455	1.95707	1.56349
	16.6	0.284882	1.10127	0.267909	-0.131228	0.34579	1.83424	2.7506	6.5666	0.728679	1.38352	2.49045	5.94629	0.281152	1.66563
	16.7	0.201589	0.969136	0.25092	0.110198	0.629155	1.67261	2.53588	7.09966	0.904298	0.634327	2.08733	5.44753	-0.227262	1.70718
	16.8	0.11749	0.825991	0.345404	0.49701	0.508373	1.78397	2.93317	7.41222	1.02673	0.530887	1.64622	5.4419	0.922018	1.51356
	16.9	-0.00944093	0.688753	0.391179	0.650114	0.901605	2.10063	2.94148	7.05085	1.00026	0.560803	2.106	4.9397	1.60279	1.77628
	17	0.0117622	0.577274	0.592861	0.417232	1.18348	2.19096	2.71983	6.8307	0.867848	0.826653	1.70366	4.65619	0.663006	2.57267
	17.1	0.0212252	0.41161	0.655628	0.686785	0.723966	2.72064	2.88446	7.01531	1.03545	0.993564	0.983882	4.34736	0.423322	2.02252
	17.2	-0.108391	0.305824	0.703236	1.02175	0.936594	1.97607	3.2478	7.16575	1.11284	1.47783	1.25545	4.25139	-1.1098	1.8092
	17.3	-0.0664029	0.222219	0.455814	1.24471	0.683053	2.07839	3.2691	7.80025	1.00062	1.29694	2.68365	2.70508	0.202955	1.81763
	17.4	-0.179945	0.361497	0.45574	1.35539	0.769692	1.56736	2.99724	7.61992	0.960898	1.58987	5.06426	3.34743	0.355132	1.68031
	17.5	-0.201858	0.496489	0.331791	1.70731	0.490435	2.04224	3.03946	7.4818	0.712759	1.91104	3.29745	3.06153	-0.360393	1.01005
	17.6	-0.12788	0.403887	0.200998	0.871173	0.862631	1.30147	2.77157	7.86559	0.671487	1.994	3.19044	3.28833	0.79372	1.29637
	17.7	-0.173482	0.298867	0.168564	1.69573	1.22675	1.6494	2.61328	8.97243	0.406644	2.05017	4.63047	3.01689	1.7157	0.539882
	17.8	-0.189436	0.432699	0.255249	1.318	0.907671	1.65981	2.08332	10.0603	0.422491	2.06702	2.84452	2.84032	-0.867444	0.539815
	17.9	-0.0102969	0.519636	0.17536	1.61382	1.12236	1.20464	2.33365	10.0957	0.328981	2.08429	4.33604	3.80284	0.666496	0.441571
	18	0.291897	0.683649	0.239362	1.83485	0.894797	3.21827	1.30156	10.1093	0.382114	1.95865	5.19331	2.94849	1.34244	0.340906
	18.1	0.0294772	0.744281	0.260692	1.56202	0.62882	1.49273	1.93273	10.183	0.551985	1.70873	4.14146	3.42522	2.58811	0.571024
	18.2	0.0903455	0.658677	0.0977815	2.07802	0.514696	2.00104	1.49562	10.4047	0.855782	1.55438	4.38493	3.16016	0.626555	0.419789
	18.3	0.0395523	0.794434	0.257064	2.77681	1.25977	1.46031	1.6627	10.3749	0.965482	1.99335	3.87405	3.46009	2.62458	0.711559
	18.4	0.121566	0.754508	0.391932	2.08094	0.544379	2.65919	1.46122	10.3999	0.808084	2.03754	3.88621	3.23517	1.05075	1.11541
	18.5	0.303855	0.84631	0.302411	2.01087	-0.0301315	1.18402	1.60981	10.6556	0.646908	1.8544	5.02837	3.48901	0.0346853	1.12779
	18.6	0.162695	0.930406	0.276875	1.65209	-0.150355	0.968387	2.25094	10.7591	0.614668	1.54089	4.42756	3.78899	0.758982	0.960694
	18.7	-0.12441	1.2531	0.224638	2.46012	0.270315	1.62596	2.4288	11.1608	0.43819	1.42855	5.11405	4.14303	0.197555	1.18144
	18.8	-0.0292769	1.14664	0.40934	2.30288	-0.836965	1.35824	2.93791	11.0051	0.579818	1.03587	4.77064	3.9412	1.08844	0.38791
	18.9	-0.164046	1.07686	0.337156	1.8915	0.0368156	1.08801	3.79728	11.2043	0.750386	0.831103	3.35809	4.9311	2.04727	-0.0383774
	19	-0.351844	0.961729	0.406523	1.89713	-0.404769	1.35592	3.65386	10.5686	1.03816	0.468749	4.04328	3.41917	0.446111	-0.342325
	19.1	-0.167761	0.897702	0.403318	2.30782	-0.240845	0.615535	3.8101	11.9216	1.08314	0.334307	2.752	3.13812	2.96507	0.426009
	19.2	-0.247531	0.765662	0.468391	2.89657	-0.317255	0.950735	4.17376	11.7908	1.40411	0.0990648	2.9579	3.56535	2.95899	-0.229305
	19.3	-0.020026	0.584429	0.584757	1.63755	0.338616	1.00705	3.47039	10.7663	1.40933	0.0365816	2.38494	3.06012	5.02875	0.355957
	19.4	-0.328954	0.815935	0.725607	2.03001	0.880676	0.137716	3.4802	11.6582	1.33442	-0.237055	3.6844	3.78101	2.05924	0.24364
	19.5	-0.132349	0.760372	0.599574	1.4445	0.626759	0.711838	3.77774	11.992	1.60551	-0.245766	2.37446	3.90529	1.63354	-0.131019
	19.6	-0.254767	0.760111	0.407432	1.68044	0.337809	0.112665	4.031	11.8707	1.30638	-0.404533	5.32101	3.14541	1.42653	0.135735
	19.7	-0.156268	0.706561	0.455678	1.04565	0.635791	-0.0327771	3.62276	11.9829	1.54327	-0.162975	4.53752	3.22735	2.40387	-0.946951
	19.8	-0.192086	0.640325	0.217758	1.34023	-0.37648	0.899825	4.17387	11.8377	2.40052	-0.615672	3.05387	3.10615	0.319283	-0.653401
	19.9	-0.0481868	0.583491	0.144886	2.03636	-0.011373	-0.153954	3.55922	11.9488	2.99181	-0.359166	3.31342	2.9138	1.56457	-0.960422
	20	-0.17961	0.634854	0.158508	1.85045	0.159924	0.465527	4.12629	10.5858	3.43939	-0.560728	2.68914	3.00578	0.697599	-1.3848
	20.1	-0.220145	0.640185	0.17512	2.25132	-0.103441	0.372134	4.20052	10.7364	3.71126	-0.761552	2.68838	2.57289	1.81155	-0.654594
	20.2	-0.304145	0.895708	0.101078	2.06162	0.735955	0.0267901	4.5195	10.3664	3.68504	-1.24675	3.85764	3.43731	0.307406	-1.37696
	20.3	-0.238917	1.07355	0.228668	2.5373	0.291363	0.225478	3.97485	9.802	3.62902	-0.941601	3.22599	2.74779	3.65994	-1.05479
	20.4	-0.32656	1.44059	0.315147	1.98705	0.427174	-0.369968	4.09086	10.0523	3.8095	-1.12613	3.005	2.67199	1.08248	-1.22624
	20.5	-0.0909532	1.46761	0.277249	2.79098	0.588791	0.404382	4.23032	9.83543	3.61871	-0.575631	4.40971	2.68285	1.33774	-0.746947
	20.6	-0.34166	1.34076	0.121643	2.4596	0.459751	-0.39833	4.77529	10.0784	3.64876	-0.60166	4.72216	2.10786	2.09679	-0.7706
	20.7	-0.404993	1.27204	0.0535032	1.95564	1.16449	-0.54096	5.27551	9.69779	3.33796	-0.45926	3.178	1.93331	4.12929	-0.184262
	20.8	-0.406868	1.12351	-0.0625197	0.901775	0.34019	-0.483121	5.76899	9.65206	2.81002	-0.607763	4.26959	1.52415	3.66136	-0.421059
	20.9	-0.393571	1.11441	-0.108807	1.1537	0.276551	0.0966806	5.19146	9.43059	2.70447	-0.506029	4.2875	1.79401	3.92413	-0.320966
	21	-0.248564	0.961242	-0.281839	0.892023	-0.243059	-0.359189	4.71632	9.35369	2.71313	-0.46429	3.39989	1.2936	1.89084	-0.180347
	21.1	-0.271876	0.858674	-0.458327	1.7229	-0.270396	-0.307679	4.94881	9.0502	2.5054	-0.103769	2.96971	1.41207	0.0707634	-0.441979
	21.2	-0.179696	1.14022	-0.391317	1.25852	-0.0351684	-0.208314	4.57663	9.27326	2.42195	-0.0316551	3.08278	1.1014	0.826962	-1.1128
	21.3	-0.33903	1.576	-0.524354	1.48587	-0.415247	0.349667	4.12569	9.41425	2.10348	-0.0761332	2.67954	1.33989	0.715256	-0.661086
	21.4	-0.107791	1.87426	-0.696201	0.886433	-0.359886	-0.351292	3.98669	9.42048	2.04806	-0.206982	1.95749	1.42457	0.994869	-0.565123
	21.5	-0.145206	1.702	-0.836873	1.4089	-0.703231	0.225389	3.67776	8.6319	1.93623	-0.161822	1.90911	1.6609	1.45701	-1.21677
	21.6	-0.146954	1.54279	-0.895177	1.10575	-0.145551	0.129519	3.11017	9.28975	1.63136	0.0100761	2.98243	1.89101	0.334227	-0.539255
	21.7	0.0821692	1.37973	-0.954199	1.21702	-0.93591	-0.254806	3.00142	9.16767	1.50234	-0.138782	2.31604	1.88256	2.01238	-0.599902
	21.8	0.0832085	1.32804	-1.03164	1.35501	-0.117243	-0.266781	2.38207	9.35322	1.49995	-0.0937459	3.25483	1.24148	2.24563	-0.840742
	21.9	0.0230323	1.01469	-0.854906	0.963688	-0.76544	-0.373941	2.63313	9.35447	1.3683	0.259052	3.11271	1.25895	1.72859	-0.383466
	22	-0.161674	1.03299	-0.851921	1.29925	-0.810668	0.206717	2.19599	9.32498	1.15282	-0.314539	2.65564	1.58207	1.89699	-0.478536
	22.1	-0.155131	1.10519	-0.851468	0.843391	-0.133677	-0.0180914	2.8896	9.10464	1.09541	-0.0216371	2.26555	0.813846	4.23513	-0.650972
	22.2	-0.0924577	1.18366	-0.840775	0.667007	-0.977211	-0.399781	2.59939	9.13723	1.10311	-0.288524	4.09133	1.61691	1.94783	-0.899541
	22.3	-0.140941	1.1029	-0.609172	1.21011	-0.537238	0.524334	2.60455	10.1513	0.955706	-0.393217	1.14318	1.44757	2.19515	-1.28483
	22.4	-0.0621593	1.30926	-0.627257	0.944123	-0.692299	0.367872	2.79168	10.1392	1.19882	-0.416154	0.568352	1.07194	0.780865	0.117594
	22.5	-0.147224	1.42546	-0.607996	0.855052	-0.804998	-0.648223	2.4061	9.92256	1.62699	-0.445935	1.36568	1.36784	2.35721	-1.37715
	22.6	-0.326274	1.77637	-0.860822	0.897006	-0.121518	0.224851	1.94371	9.45888	2.24822	-0.764272	1.22784	1.79945	0.521215	-0.30132
	22.7	-0.394542	1.95696	-0.780882	0.974768	-0.226333	-0.142538	1.9359	9.40358	2.26666	-0.572497	0.952443	0.630993	3.23783	-0.93429
	22.8	-0.186426	1.87458	-0.783468	1.56141	-0.684954	0.147045	1.71053	9.06308	2.01158	-0.842995	1.92659	1.71806	0.580043	-0.899056
	22.9	-0.491999	1.64675	-0.725851	0.613532	-0.270213	-0.0564902	1.76847	8.34187	1.73648	-0.839356	1.25558	1.43448	1.29558	-1.1452
	23	-0.324023	1.68673	-0.566279	1.04454	-0.467198	-0.036111	2.25214	8.66982	1.56217	-1.03339	2.23299	0.507496	1.92653	-2.07269
	23.1	-0.4099	1.65656	-0.587396	1.52945	-0.533977	0.328507	2.11698	8.65942	1.4117	-1.14722	1.071	1.01453	0.973809	-0.599686
	23.2	-0.459128	1.58238	-0.384906	2.10936	-0.301619	-0.379538	2.69308	7.36054	1.61867	-0.962816	2.0272	0.883784	1.99905	-1.48779
	23.3	-0.494736	1.4512	-0.522389	0.937649	0.00452317	0.242447	2.36701	7.17886	1.47632	-0.914551	1.37712	0.807719	1.35144	-1.02562
	23.4	-0.447305	1.24347	-0.186274	1.03998	-0.365212	-0.105768	2.30183	8.36815	1.50623	-1.06007	1.74134	0.259514	3.15399	-1.38922
	23.5	-0.307972	1.20426	-0.207769	1.29387	-0.481124	0.00205718	1.71848	8.32315	1.37583	-0.83925	2.10424	0.552447	2.3434	-0.584197
	23.6	-0.407731	1.1002	0.034928	1.72987	-0.621349	-0.0349428	1.38719	8.60216	0.997427	-1.17234	1.98895	0.809792	4.04825	-0.109447
	23.7	-0.486896	0.952174	-0.0904216	2.13368	0.033245	0.702897	1.93002	8.99778	0.926704	-0.95849	2.32419	0.23882	2.34995	0.259374
	23.8	-0.523428	0.950631	-0.101089	1.49454	-0.48067	0.52894	2.0364	8.6456	0.676287	-1.35913	2.02463	0.729147	2.74777	1.559
	23.9	-0.564681	0.919423	-0.264541	2.00281	-0.237545	0.541775	1.91354	8.74924	0.357291	-1.18238	2.48889	0.767156	1.01896	1.92949
	24	-0.520556	1.03989	-0.409933	2.78338	-0.522115	-0.0817337	2.14105	7.95	0.229443	-1.3663	2.67954	-0.237286	3.70516	1.99443
	24.1	-0.548403	1.14822	-0.457052	1.381	-0.274957	0.376379	2.02679	7.54013	0.206963	-1.75798	1.93432	0.339472	2.23021	2.03598
	24.2	-0.545253	1.28041	-0.540174	1.29282	-0.137548	0.248408	1.65438	6.8685	0.0126587	-1.57693	3.00057	-0.525005	0.434607	3.23588
	24.3	-0.682054	1.13739	-0.456478	1.46896	0.945946	-0.159469	1.74077	7.05004	-0.0984682	-1.69619	1.48022	-0.363863	2.54738	3.55748
	24.4	-0.461261	1.14015	-0.48839	1.38533	1.39164	0.143782	1.91446	6.49069	-0.0859335	-1.72027	1.83682	-0.40255	1.23893	2.60275
	24.5	-0.50296	1.2315	-0.595206	0.52665	1.95161	0.770142	1.60746	6.26858	-0.1969	-1.5268	1.32434	-0.742933	0.134821	4.06104
	24.6	-0.552393	1.5375	-0.704396	1.20634	2.32068	-0.421	1.50518	6.24368	-0.0717941	-1.2852	0.760328	-0.396897	2.49067	3.26661
	24.7	-0.638926	1.96943	-0.800377	1.31377	1.93465	-0.722906	1.62333	6.54574	-0.291127	-1.45429	0.990226	-0.172908	1.46524	5.1464
	24.8	-0.804921	2.06092	-0.745986	1.61991	1.85741	-0.0082304	1.52781	6.8044	-0.278907	-1.28553	0.417615	-0.354749	1.73828	4.02241
	24.9	-0.673082	2.14145	-0.762535	1.80826	1.95128	0.173708	1.24945	7.07818	-0.312496	-1.26756	0.483786	-0.491889	-0.675653	3.73663
	25	-0.660426	2.22447	-0.771632	2.15653	1.24957	-0.151842	1.26841	6.84667	-0.0386408	-1.1794	-0.105174	0.115478	2.3232	4.2916
	25.1	-0.765218	2.39026	-0.857041	1.68722	1.39696	-0.629585	1.25264	7.127	0.245296	-1.31989	0.350165	-0.349355	-2.10189	4.11379
	25.2	-0.592782	2.42456	-0.877895	2.35897	1.43991	-0.0709997	1.52713	6.53166	0.292119	-0.700062	1.17413	0.440565	1.4693	3.47675
	25.3	-0.573525	2.48987	-1.06338	1.4226	2.65496	-0.895804	1.03137	6.9709	0.0624746	-0.30306	1.48888	-0.404135	-0.870107	2.85485
	25.4	-0.454311	2.24921	-1.00114	1.85068	2.01696	-0.49752	1.40019	6.55882	-0.221004	0.593305	0.943765	-0.235327	2.18757	2.21093
	25.5	-0.716539	1.95918	-1.17323	1.38596	2.56518	-0.790371	1.20329	5.9628	-0.240311	1.21252	0.493278	-0.968926	-2.38817	2.43394
	25.6	-0.785471	1.76422	-1.1754	1.88529	2.39237	-0.35361	1.60212	6.93367	-0.497234	2.22629	1.11871	-0.104674	0.0276332	1.02287
	25.7	-0.717861	1.54537	-1.25495	1.41448	2.59919	-0.445477	1.02313	6.99423	-0.434	3.01415	0.806456	-0.94318	2.22345	1.01262
	25.8	-0.766103	1.52172	-1.20304	1.74741	2.58341	-0.634201	1.63307	6.78784	-0.36201	2.65237	0.542456	-0.41956	0.451946	0.970405
	25.9	-0.603288	1.45939	-1.29149	1.42493	1.97721	-0.00112568	1.59765	7.58943	-0.118672	3.16455	0.475806	0.0916604	1.38947	0.678413
	26	-0.792048	1.25717	-1.25148	1.18712	1.8499	-0.256627	2.59138	6.80428	-0.0627769	3.10273	0.260354	0.537586	1.04045	0.744641
	26.1	-0.656415	1.31991	-1.31862	1.53396	1.77822	-0.613521	2.09128	6.70974	-0.11405	3.11238	0.265175	0.774215	0.838328	0.760076
	26.2	-0.592205	1.43799	-1.265	1.00339	1.6276	-0.521327	2.13256	6.74152	-0.136544	2.98719	-0.566716	1.27595	2.83347	0.984548
	26.3	-0.708824	1.35472	-1.26305	1.70359	1.98396	-0.362704	2.36984	6.94578	-0.0955878	2.65341	0.404877	1.8978	0.162126	0.75463
	26.4	-0.745979	1.22901	-1.25198	1.1282	0.974886	-0.551457	1.90068	6.6373	-0.352513	2.54396	0.158157	1.92594	1.56987	1.66807
	26.5	-0.933841	1.1653	-1.28975	1.71685	1.65353	-0.533775	1.67288	6.59765	-0.270655	2.30957	-0.136188	1.99017	-0.65829	0.789237
	26.6	-0.800942	1.00323	-1.04219	1.23066	1.03879	-0.45119	1.5751	6.75268	-0.423713	2.51548	1.40962	2.12665	0.614835	0.540287
	26.7	-0.753669	0.895975	-0.781713	1.31282	1.30025	-0.239882	1.19195	6.73066	-0.423374	2.26121	0.391197	1.94333	-0.588409	1.0313
	26.8	-0.712745	0.653083	-0.510393	1.00533	0.742437	-0.253027	0.900238	6.48142	-0.646821	2.31768	1.68432	1.61319	1.18404	1.08578
	26.9	-0.683951	0.657477	-0.428785	1.20997	0.417982	-0.886651	0.983297	6.67499	-0.529317	2.70256	2.04001	1.26574	1.64601	1.95821
	27	-0.663057	0.577832	-0.448295	1.29479	0.607644	-0.481183	1.08824	5.83171	-0.161216	3.52168	1.1695	0.500907	-0.609253	1.13049
	27.1	-0.713604	0.639547	-0.470922	0.858521	0.788984	-0.384062	0.896849	5.87859	0.361102	3.37002	1.35881	0.931669	0.388011	1.05858
	27.2	-0.877915	0.920806	-0.454659	1.02329	1.0253	-0.870472	1.08182	5.55976	0.492015	3.18656	0.705915	0.418243	0.851634	0.700258
	27.3	-0.88136	1.1636	-0.338289	0.807586	0.74354	-0.340957	1.38629	5.53295	0.226123	3.50758	1.13395	0.587442	2.38185	1.32126
	27.4	-0.828555	1.2734	-0.226652	1.69609	0.900487	-0.701333	1.88845	5.58704	0.0287411	4.08489	0.464736	0.575653	0.190357	0.529999
	27.5	-0.723758	1.09974	-0.304746	0.739921	0.191006	-0.587416	1.42888	5.05599	0.290545	5.3647	1.31612	0.154773	0.779843	1.48912
	27.6	-0.824375	0.886522	-0.312467	1.10748	-0.551972	-0.125098	1.50842	4.70373	0.143305	5.60402	1.62003	0.00456117	-0.179314	0.728545
	27.7	-1.10956	0.590758	-0.367905	0.513575	0.26734	-0.262834	0.791219	4.72511	0.141074	5.22889	2.29605	0.237085	0.423448	1.89876
	27.8	-0.971132	0.681972	-0.482005	0.772886	-0.29401	-0.0179248	0.9029	4.24923	0.315505	5.323	0.68146	0.0219447	0.197154	1.1076
	27.9	-0.873965	0.477916	-0.44885	0.567183	-0.146261	-0.128282	0.815904	3.9617	0.590001	4.79419	1.10372	0.428923	-0.969998	1.32309
	28	-0.965695	0.522869	-0.523194	0.260538	-0.0527023	0.0133164	1.09231	3.71124	0.64481	4.40021	1.82285	0.0106891	-0.31346	0.982965
	28.1	-0.90021	0.284283	-0.293535	0.494469	-0.436989	-0.237996	0.304687	3.59548	0.571675	3.94131	1.34823	-0.19321	-1.14849	1.00523
	28.2	-0.889858	0.456489	-0.295638	0.971233	0.88311	0.914212	0.556679	4.11705	0.77327	3.80421	1.16065	0.158105	2.23028	1.03493
	28.3	-0.641634	0.482528	-0.161988	1.07146	0.159437	0.204558	0.685334	3.44896	1.08929	3.12934	-0.717743	0.0243795	-0.343002	0.673396
	28.4	-0.561364	0.590342	-0.058015	1.76727	-0.152837	0.0722792	0.743647	3.51822	1.27399	3.41799	1.0568	0.126931	-0.986971	-0.854923
	28.5	-0.25619	0.728551	0.275464	2.42686	-0.145549	0.0442465	0.700913	3.40043	1.11461	3.50032	-0.242714	0.828557	-0.881062	0.396949
	28.6	0.062749	0.864485	0.155172	1.67103	-0.612532	0.413959	0.998938	3.78834	1.05396	4.22063	1.46823	0.660515	0.925453	-0.56295
	28.7	0.228692	0.937744	0.0735669	1.68584	-0.0731619	0.650902	0.582131	3.40611	0.962543	3.84671	0.286317	1.51366	0.36927	-0.19301
	28.8	0.267691	0.966851	0.134299	2.02016	0.0167991	0.323771	1.03474	3.52703	0.675791	4.04962	-0.462017	1.86609	0.106422	-0.362122
	28.9	0.463315	1.04944	0.2469	1.63295	-0.0924122	-0.0332897	0.696501	3.20248	0.590546	4.3498	0.565071	1.48978	0.475495	-0.111669
	29	0.423861	1.08187	0.315243	1.79388	0.0941875	0.574384	0.475348	2.64835	0.262804	4.37373	0.873329	1.29138	1.62371	-0.213492
	29.1	0.580459	0.906895	0.532767	2.03443	-0.0601821	0.161211	0.206359	2.77822	0.332197	4.32336	0.232446	1.09301	-0.309361	-0.310476
	29.2	0.386071	0.814717	0.689529	1.37968	0.221268	1.14355	0.0636737	2.75679	0.20298	4.03564	0.658	0.830674	-0.032632	0.0467275
	29.3	0.652864	0.754417	0.85992	1.22632	-0.0682408	1.0548	0.0812154	3.03557	0.296285	4.0953	0.241428	0.801533	0.663265	0.400912
	29.4	0.593091	0.892271	0.932147	1.75632	-0.433249	0.920073	-0.155814	2.84765	0.0504734	3.85062	0.322126	1.06126	0.270261	-0.460724
	29.5	0.555909	1.07719	1.07987	1.6266	-0.593139	0.751153	-0.00509459	3.31476	0.151922	3.63358	-0.191093	1.07497	-1.68253	-0.51053
	29.6	0.505684	1.09799	1.2237	1.89815	0.629497	0.567616	-0.0477609	2.81407	0.0310617	3.29683	0.0080195	0.695949	1.7276	-0.026696
	29.7	0.636008	1.02223	1.12555	1.39906	-0.572783	0.800653	0.229818	3.2532	0.00402322	2.81248	0.462249	1.31166	0.448262	0.347158
	29.8	0.444175	1.00845	1.32693	2.4816	-0.286243	0.500799	-0.163832	2.21155	-0.212519	2.55525	-0.787218	2.30273	1.84294	0.278875
	29.9	0.565579	1.29278	1.34126	1.73944	-0.203578	0.0363571	0.148728	2.15266	0.0151343	3.58459	-0.782469	1.65369	2.43258	0.711973
	30	0.3146	1.02648	1.10716	1.42789	-0.265872	-0.258761	0.482976	2.23378	0.0986068	3.57624	0.75389	1.57781	2.07438	0.0860354
	30.1	0.398979	0.859364	1.19581	1.76409	0.123705	-0.353094	0.122114	1.95569	0.561475	3.56776	1.0026	0.913745	2.19333	-0.231035
	30.2	0.381335	0.911187	1.13105	2.35449	0.109078	0.214226	0.114954	2.63836	1.60471	3.28563	1.45322	1.31435	0.411341	0.460991
	30.3	0.104989	0.697232	1.07799	1.46275	0.37372	0.358606	0.349641	2.32055	2.04472	3.51392	0.793974	1.16577	-0.348309	-0.1812
	30.4	0.121318	0.651883	0.9302	1.80232	1.49266	0.424609	0.411309	3.43341	2.01116	3.33468	-0.0465731	0.512941	1.04758	-0.142111
	30.5	0.0351237	0.600514	0.759195	2.13738	0.888403	0.319582	0.485814	3.70675	1.6359	2.99836	0.246476	0.802925	0.393634	-0.529275
	30.6	0.0966252	0.722076	0.450863	1.9922	1.69879	0.873834	-0.0108809	3.71911	1.50029	2.60574	-0.050847	0.639323	1.97028	-0.124291
	30.7	0.136579	0.691915	0.329944	1.98128	1.50264	-0.0964296	0.163139	3.52617	1.26385	2.32969	0.203918	0.456628	0.523907	-0.885145
	30.8	-0.0503456	0.489227	0.25503	1.97199	2.05143	1.30527	0.305944	4.09803	1.17	1.88843	-0.215025	0.828917	-8.36306e-05	-0.314936
	30.9	-0.0154236	0.527393	0.335653	1.83139	1.88035	0.337637	0.588441	5.14671	1.04049	1.44036	-0.610722	0.643787	1.36314	-0.863287
	31	0.161763	0.306348	0.261319	1.8163	1.52403	0.709405	0.487236	5.88788	1.01493	1.23384	0.305829	0.605982	2.29528	-0.83071
	31.1	0.152847	0.310287	0.202127	1.92368	1.504	-0.0122878	0.694985	6.53157	1.21911	1.03926	-0.398061	0.0964318	2.86019	-0.575962
	31.2	0.098947	0.068994	0.197936	2.16938	2.07823	1.03385	-0.00537341	6.21118	1.46227	1.43632	0.807939	0.337927	3.04866	-0.323328
	31.3	-0.029954	-0.0156343	0.245512	1.93988	1.45503	-0.0435617	0.47272	7.14481	1.62899	1.48064	1.91102	0.0636719	1.08549	-0.39121
	31.4	-0.0537427	-0.188337	0.154966	1.75615	1.09867	0.142998	0.403215	7.48243	1.5907	1.03034	1.20008	0.0214529	0.887992	-1.29751
	31.5	-0.0798518	-0.220106	0.0756798	2.08803	1.06251	0.643408	1.03206	8.96278	1.22963	1.19146	-0.817971	0.120146	1.49524	-0.259641
	31.6	-0.00377957	-0.229231	-0.0800196	2.47344	1.04698	0.630848	1.33705	8.83008	1.26365	1.11798	-0.0311984	0.461157	0.640426	-0.88348
	31.7	-0.204002	-0.195594	-0.203149	2.04575	1.2266	0.709148	1.42133	8.60663	1.22422	0.810094	-0.455158	0.0028718	0.302988	-0.994434
	31.8	-0.0460815	0.0350009	-0.337461	1.87835	1.85553	0.599581	1.7296	8.85455	0.920958	0.649837	-1.36045	0.748375	0.9762	-0.828096
	31.9	-0.189045	0.102897	-0.362823	1.66476	2.01407	0.497326	1.45429	8.11913	0.710333	1.1042	-0.557514	1.45687	0.580353	-0.467113
	32	-0.152993	0.252201	-0.56414	1.5623	1.57254	1.08524	1.10565	8.4738	0.674437	1.48385	0.113729	0.715392	2.10882	-0.36947
	32.1	-0.301326	0.292618	-0.571196	2.43984	1.81953	1.4819	1.15643	7.97588	0.624015	1.99836	-0.164388	1.00505	0.771679	-0.305312
	32.2	-0.285583	0.196251	-0.636485	1.85887	1.2754	1.02007	1.11178	8.71807	0.513749	1.88853	-0.446365	0.531824	0.717486	0.50035
	32.3	-0.102067	0.285456	-0.777956	1.75685	1.25564	1.44764	1.62301	9.00403	0.401335	1.77341	1.02854	1.08955	1.44808	0.301552
	32.4	-0.243219	0.484442	-0.675917	2.03849	1.51122	1.22946	1.11732	9.12148	0.345039	1.21244	0.795341	2.53954	0.326963	0.688386
	32.5	-0.281562	0.265614	-0.737717	1.70324	0.786336	1.90174	1.13491	8.99231	0.287947	1.09227	0.108738	2.4713	1.00294	1.22869
	32.6	-0.187601	0.0717428	-0.721586	2.36994	0.860706	1.05913	1.2253	8.74991	-0.0393249	1.47069	0.35428	4.01357	-0.1455	1.672
	32.7	-0.106202	-0.000741399	-0.632922	1.65878	0.265539	1.62224	1.88725	8.52397	-0.140806	1.55533	0.217275	3.91477	-0.863159	1.24272
	32.8	-0.02047	-0.116881	-0.593024	1.7376	0.238286	0.895953	2.01744	8.48056	-0.014317	1.68605	0.467518	4.77135	-0.708885	0.915656
	32.9	-0.0833572	-0.0807899	-0.529552	2.11155	0.35373	0.854969	2.19256	8.27737	0.00377436	1.48531	0.173242	4.96112	0.541981	1.1174
	33	0.0151828	-0.11646	-0.637747	2.23234	-0.28695	0.629669	2.22342	7.90509	0.592304	1.32103	-1.29116	5.07428	-0.356164	0.69478
	33.1	-0.180521	-0.202105	-0.578271	1.7666	0.30092	1.23785	2.70255	8.52914	1.69764	2.37496	0.136721	5.05352	1.45327	-0.0927084
	33.2	-0.0398062	-0.235029	-0.662079	2.30472	-0.047725	0.955201	3.09828	8.29194	2.07723	3.19433	-0.470122	5.08404	1.49835	0.144222
	33.3	-0.198214	-0.174002	-0.6653	2.26085	-0.128348	1.28292	2.98456	7.83338	2.10313	2.82837	-0.236231	5.29379	-0.851062	-0.18094
	33.4	-0.13678	0.00403518	-0.645031	2.18168	-0.247313	1.33112	3.35873	6.97031	2.34389	2.66503	0.345288	4.07867	0.802309	-0.21488
	33.5	-0.0381663	0.245274	-0.683812	1.87632	-0.0631381	0.885057	3.8086	7.25564	2.21899	2.08842	-0.167866	5.07247	2.10413	0.219908
	33.6	-0.225988	0.265958	-0.662775	1.53637	-0.572234	1.15554	3.84541	6.37623	2.60659	1.77108	-0.676523	5.59258	-1.50746	0.75042
	33.7	-0.161292	0.382802	-0.740131	1.48366	0.181125	0.469113	3.19333	7.0066	2.54842	1.51141	-0.97923	4.86756	0.64438	1.37394
	33.8	-0.363481	0.374741	-0.605052	1.43575	-0.26282	0.588887	3.08071	7.22617	2.24788	1.03611	-0.865778	6.24138	0.316301	0.713915
	33.9	-0.30489	0.32628	-0.620637	1.27364	0.020034	1.10802	2.26536	7.26869	1.93228	0.89441	-0.661542	5.92195	-0.537073	1.0864
	34	-0.397752	0.244699	-0.415681	1.36953	-0.215696	1.23941	2.72903	7.47185	1.68902	0.921716	-0.535845	5.7193	-1.27443	1.22567
	34.1	-0.416723	0.105161	-0.377954	1.44961	0.0196428	1.13112	2.45838	7.41401	1.56265	0.477937	1.31622	6.04173	-0.5928	2.07098
	34.2	-0.537922	0.226609	-0.349635	1.87788	-0.787525	0.699635	2.24	7.63437	1.45241	0.509439	1.28334	6.58662	-0.468003	1.79565
	34.3	-0.444147	0.077963	-0.500103	1.91809	0.180627	0.95742	2.1806	7.30583	1.30807	0.365638	0.115136	6.58921	0.0409012	1.58861
	34.4	-0.447575	0.0488334	-0.35453	1.07454	0.099497	0.863355	1.7371	7.29262	1.20076	0.796416	2.93318	6.23412	-1.07912	0.392421
	34.5	-0.439521	0.10119	-0.138586	1.53913	-0.244354	1.3527	2.32166	7.77353	1.07153	0.982243	0.501906	5.88609	0.445566	0.412246
	34.6	-0.411117	0.0773758	-0.0297529	1.61287	-0.0960349	1.03742	1.88265	6.76502	0.90374	0.997525	0.905501	5.22327	0.0536093	0.18498
	34.7	-0.24565	-0.058752	-0.190073	1.74097	-0.519218	1.01204	1.27191	6.78113	1.14855	1.26834	0.650305	4.72972	0.599013	0.032321
	34.8	-0.302125	-0.100756	-0.0541774	1.04664	-0.0121753	0.632517	1.85292	6.1271	1.16654	1.69051	1.11871	5.50377	-0.0808682	-0.606594
	34.9	-0.113761	-0.181194	-0.000977945	1.77395	-0.145867	0.4422	1.19618	6.11306	1.24102	1.98002	0.688379	4.6643	-0.0439093	-0.845506
	35	0.0297774	-0.194902	-0.0411621	1.69408	-0.0582598	1.01747	1.3759	5.82934	1.24038	2.03332	-0.246053	4.83785	2.44707	-0.442158
	35.1	0.167573	-0.227777	0.0486064	1.12908	0.144621	0.656948	1.35438	5.8182	1.17596	2.12722	-1.17613	4.65029	0.629868	0.0762756
	35.2	0.0987602	-0.308007	-0.0292684	1.7116	-0.0156372	0.198227	1.32181	5.49102	1.57888	2.1797	-0.484614	4.08235	2.15853	-0.0915895
	35.3	0.0210497	-0.310815	0.0163894	1.82388	-0.409655	0.540521	1.32182	5.72948	1.96201	1.76673	-0.418065	3.94143	-0.493802	-0.505065
	35.4	0.0312731	-0.476955	-0.00344895	2.07471	-0.166882	0.358786	1.48705	5.19188	1.7651	1.64793	-0.62233	5.24496	2.05428	-0.257092
	35.5	0.0214257	-0.552537	-0.0988576	2.11554	-0.121707	0.913786	1.87443	5.42174	1.99904	1.04193	0.782983	3.89458	1.87612	-0.550041
	35.6	-0.102177	-0.643502	-0.23325	2.58609	0.217535	0.784464	1.52148	5.00313	1.75635	1.24933	-0.150206	3.97135	1.62967	-0.660884
	35.7	0.0864113	-0.633412	-0.385622	2.22535	-0.068062	0.984086	2.17155	4.76065	2.04143	0.659903	0.624278	4.00286	0.595452	-0.842754
	35.8	-0.154866	-0.664254	-0.447248	2.34677	-0.0463973	1.15354	1.96713	5.30189	2.29741	0.540836	0.455821	3.46669	0.163082	-1.21542
	35.9	0.286668	-0.620174	-0.430254	3.05564	0.204234	0.729198	2.17043	4.75694	1.93098	0.381882	0.297139	3.59865	-0.80071	-1.52728
	36	0.106647	-0.762087	-0.409685	2.66238	0.849327	1.23201	1.92912	4.80128	1.88349	0.485948	0.460861	3.64691	1.30478	-0.655397
	36.1	0.00838238	-0.666253	-0.393891	2.5379	0.904843	0.589711	2.07254	5.19183	1.73516	0.710379	0.880309	4.91035	1.56727	-0.226477
	36.2	0.110342	-0.747026	-0.218919	2.30493	1.01889	0.544927	1.98186	5.00662	2.01347	1.20445	0.0721975	4.56871	1.67943	-0.0512219
	36.3	-0.108705	-0.642772	-0.052961	2.91969	1.18735	0.751354	1.49713	4.88261	2.74662	0.996316	0.760312	4.60372	0.673734	-0.0957987
	36.4	0.0178835	-0.51325	-0.10242	2.24132	1.36722	0.576721	1.05094	4.7682	3.1548	0.76647	-0.144291	5.32465	1.8313	-0.459351
	36.5	-0.051877	-0.454588	-0.0882497	2.61753	1.87344	0.362033	1.20949	4.40994	3.96822	0.678636	0.552622	5.16078	2.34464	-0.482889
	36.6	-0.0264547	-0.563197	0.0542041	2.17096	1.34823	0.480728	1.23988	4.18081	4.34546	0.462688	0.57328	4.52864	1.54129	-0.0270757
	36.7	-0.0599944	-0.525526	-0.0124383	1.97449	1.43303	-0.0388343	1.19658	3.73443	3.91331	-0.0302012	0.969535	4.234	0.154432	-0.0244687
	36.8	0.0866462	-0.510207	-0.123993	1.61535	1.39669	-0.107911	1.89666	3.87881	3.5489	-0.220939	0.674008	3.84877	-0.841202	-0.191743
	36.9	0.0320469	-0.384988	-0.116006	2.25245	2.22329	-0.482104	1.24845	3.54727	3.1201	-0.718061	1.06911	4.28749	-1.37576	-0.374802
	37	0.249031	-0.0807838	-0.249039	2.29018	1.80046	0.026181	1.87638	3.21548	2.71331	-0.608928	-0.0418903	4.34878	-0.462231	-0.080468
	37.1	0.0982765	0.0375499	-0.0360927	1.59765	1.37754	-0.284196	1.815	2.96192	2.42324	-0.753377	0.779059	3.62126	-1.59209	-0.297648
	37.2	0.279028	0.0977823	0.102359	1.56914	1.58052	0.603954	1.87736	3.0397	2.25062	-1.00435	-0.105035	3.57874	-1.57708	-0.647936
	37.3	0.361633	0.00888291	0.146385	1.75024	2.24556	-0.255086	1.94289	3.0912	2.15624	-0.700906	-0.79363	3.44647	0.342284	-0.779452
	37.4	0.424189	-0.0624691	0.0605288	2.15182	1.73102	0.00630808	1.80211	3.74994	2.14837	-0.881123	-0.983599	3.47093	0.901574	-1.54392
	37.5	0.205719	0.00484012	0.140146	1.28929	2.35414	-0.519242	1.59869	4.22027	1.76935	-0.00731931	-1.4005	2.85786	1.41206	-1.23716
	37.6	0.231906	-0.0564267	0.0101966	1.54651	2.52192	0.286174	1.62098	4.71511	1.6384	-0.204983	-1.52008	3.32936	0.256907	-0.592683
	37.7	-0.0345406	0.182329	-0.0555119	0.945521	2.51553	0.734272	1.48222	4.21931	1.51295	0.17161	0.00901227	3.69335	-0.973581	-1.67197
	37.8	0.226581	0.377837	0.0798734	0.532976	2.44359	0.404237	0.917401	4.34655	1.50021	0.179856	0.24739	3.65548	0.691723	-1.27521
	37.9	0.232486	0.471911	0.0678581	1.20951	2.15964	0.735256	0.924448	4.72495	1.72571	-0.236862	1.00748	4.06291	-0.786398	-0.996341
	38	0.27331	0.580794	0.165156	0.549514	2.18724	0.884929	1.08162	5.27005	1.72511	-0.202384	1.01535	2.65649	-0.49258	-1.38267
	38.1	0.161745	0.618177	0.0525785	1.29925	2.17834	0.142561	0.756839	6.23999	1.80015	-0.158232	1.05272	2.94656	0.0574519	-1.74534
	38.2	0.108658	0.56421	0.358019	1.53548	1.67947	0.787482	1.15858	6.79797	1.77147	-0.11751	1.50344	3.72614	-1.19248	-1.00847
	38.3	-0.0425317	0.9063	0.454186	1.55111	1.54871	-0.34946	0.930615	8.43883	1.87813	-0.482268	1.4913	4.69265	-0.329136	-1.75711
	38.4	0.169039	1.30314	0.560661	1.43708	0.664426	1.23294	0.797564	8.5234	2.0325	-0.66011	0.91626	4.96045	-1.26802	-1.43713
	38.5	0.192349	1.52571	0.55328	1.18375	0.741551	0.491538	0.544268	9.04346	1.84479	-0.694233	1.19878	4.20261	-0.754615	-1.15795
	38.6	0.268063	1.45356	0.595752	1.57838	0.445235	0.75047	0.6278	9.52334	1.66475	-0.873886	0.451749	4.97326	0.457167	-1.44154
	38.7	0.0416424	1.23782	0.468102	0.719454	-0.313092	0.69129	0.414087	9.41773	1.2979	-1.08548	-0.151034	4.06015	0.0996132	-1.28573
	38.8	0.166367	0.969946	0.503851	1.15381	0.513684	0.742277	0.493549	9.46724	1.19467	-0.948101	-0.358767	3.86437	0.0985624	-1.49002
	38.9	0.142303	0.949919	0.40188	1.15932	0.514252	0.719961	0.451	9.41247	1.14875	-0.986878	-0.473177	2.98815	-0.492128	-1.70479
	39	-0.00202336	0.866932	0.410617	1.19272	0.164929	1.06337	0.0331641	9.60503	0.983114	-0.668112	-0.973779	2.92525	1.59831	-2.07092
	39.1	-0.0753551	0.826148	0.387379	1.29188	-0.101871	0.596466	-0.1143	9.12222	1.05928	-0.774532	0.146429	3.36703	0.915587	-1.55072
	39.2	-0.189918	0.642225	0.33023	1.0271	-0.0751628	0.588542	0.175261	8.1824	0.897261	-0.926746	-0.239083	3.42603	-0.970617	-2.26384
	39.3	0.0414276	0.555812	0.248275	1.002	-0.183536	0.438086	-0.0831583	7.82688	0.780932	-0.611204	-0.411963	3.50702	0.922963	-1.97185
	39.4	-0.179107	0.547627	0.113724	1.17062	-0.388044	0.68597	0.153599	8.55453	0.739676	-0.364783	-0.27278	4.69997	-1.23464	-2.2339
	39.5	0.153176	0.676663	0.0333569	1.2548	-0.279793	0.889027	-0.575308	8.08148	0.921902	-0.337529	-0.146401	4.33282	-0.602866	-1.82408
	39.6	-0.0490246	0.624725	0.00460228	0.992295	-0.213045	1.26622	-0.0204406	8.14998	1.10029	-0.454615	0.418289	4.59925	-0.469203	-1.67687
	39.7	0.0155357	0.629714	-0.117895	0.748674	-0.297614	1.03622	0.376707	7.85623	1.12462	-0.562056	0.261438	4.64085	-0.851356	-1.21201
	39.8	0.00754785	0.434239	-0.123222	1.23686	0.100329	0.733391	0.165439	8.18656	1.4273	-0.857583	1.40828	4.66528	0.977781	-0.548234
	39.9	0.0063443	0.466081	-0.26357	1.53588	-0.0357021	0.956631	0.322055	7.57568	2.38825	-0.734837	0.590817	4.47545	-0.241742	-0.274316
	40	0.0896364	0.410806	-0.211241	1.31548	0.80826	1.52715	0.594646	7.48718	3.54091	-0.75902	1.30219	4.77718	-0.799298	-0.160631
	40.1	-0.0523475	0.322114	-0.384227	0.723426	0.316424	1.95896	0.322004	7.0841	4.09201	-1.07373	-1.05734	5.0243	-0.247601	-0.803544
	40.2	-0.0931092	0.393161	-0.398359	0.837752	0.926004	0.921462	0.427242	6.82666	4.15578	-1.37319	1.15835	6.65529	1.24418	0.416563
	40.3	-0.0634766	0.391614	-0.575403	0.682687	1.24299	1.35281	0.421647	7.08057	3.78442	-1.07406	-0.852464	6.85376	0.856717	-0.6788
	40.4	0.0573869	0.291655	-0.578771	1.13876	1.31663	1.57089	0.513856	6.06901	3.37932	-1.25289	0.552805	7.76942	0.367488	-0.940738
	40.5	-0.0530547	0.130069	-0.50872	1.04546	1.40354	0.889448	0.297107	6.43333	3.20983	-1.32751	0.222448	6.88937	-0.219265	-1.22136
	40.6	-0.241537	-0.0157096	-0.44842	1.1769	1.05727	1.295	0.701122	5.88115	3.68092	-1.57796	0.203159	6.54951	0.411704	-0.743988
	40.7	0.03175	0.0501368	-0.25883	1.34199	0.863437	0.806697	0.188878	6.08287	4.04108	-1.6512	-0.406861	5.72973	0.873963	-0.598126
	40.8	-0.0182826	0.154399	-0.210241	1.63385	0.683208	0.670322	0.200718	6.48059	4.71154	-1.63298	0.467573	5.55315	-0.196319	-1.26838
	40.9	-0.159145	0.453329	-0.38754	1.02307	0.123676	0.470444	0.603244	6.136	5.2914	-1.88648	-0.615262	5.7668	0.577685	-1.28881
	41	0.0270722	0.776709	-0.351559	1.1678	-0.124395	0.0840534	0.860378	6.72502	5.73998	-1.82371	0.0902197	5.88651	2.20418	-1.52571
	41.1	-0.135313	0.755821	-0.37378	1.26825	0.355847	0.532193	0.644467	6.253	5.86795	-1.94124	0.487773	6.30831	-0.120301	-0.908985
	41.2	-0.0156736	0.683919	-0.413276	1.05742	-0.169095	0.323756	0.968169	6.61739	6.11872	-1.34591	0.154126	5.89905	1.202	-1.28986
	41.3	-0.144738	0.627941	-0.419075	1.29387	0.261164	0.793998	0.765579	6.98181	5.87509	-1.88198	0.748994	6.51776	-1.44775	-0.793804
	41.4	-0.177011	0.459234	-0.241293	0.756816	0.796744	1.13722	0.901669	6.60362	5.3514	-1.60569	1.83296	6.78569	2.22492	-1.88217
	41.5	-0.0337646	0.405179	-0.166096	0.833983	0.388255	0.840818	1.3198	5.98946	5.10372	-1.66309	1.97975	5.82047	0.249799	-0.871976
	41.6	-0.0962976	0.360633	0.231988	1.31688	0.718606	1.97454	1.57105	6.62718	4.87011	-1.64198	1.39101	6.15175	0.449768	-1.21338
	41.7	-0.160807	0.288984	0.539374	0.750124	0.963846	1.31004	1.00983	6.47863	4.2511	-1.66652	1.31745	5.66196	1.72344	-2.1491
	41.8	-0.000110658	0.251398	0.607187	1.06806	0.856388	1.27242	1.55427	6.07786	3.85153	-1.71008	0.764608	5.74893	-0.532261	-1.68941
	41.9	-0.0581519	0.107076	0.301003	1.3894	0.416532	1.63272	1.27179	6.14137	3.47888	-1.55731	0.520112	4.39009	0.0856212	-1.5975
	42	0.00245589	-0.0236839	0.312377	1.37564	0.290737	1.30763	1.24111	6.29361	3.29469	-1.77014	-0.00588233	5.04901	0.0124444	-2.31877
	42.1	0.0016841	0.144252	0.263565	1.30076	0.572076	0.387524	0.904723	6.0135	3.02642	-1.81652	-0.130134	4.21108	1.6077	-1.40192
	42.2	0.0021098	0.164112	0.163523	1.40866	0.167025	0.811394	0.741722	5.95053	2.73258	-2.08553	-0.172679	5.44226	-0.390752	-1.93663
	42.3	-0.0447276	-0.0317359	0.0655096	1.20238	-0.230369	1.03542	0.329537	6.75938	2.4879	-2.04256	-1.4097	4.6722	-0.766717	-0.55395
	42.4	-0.00414828	0.0498219	-0.104649	0.644233	-0.272036	1.14038	0.734376	7.60421	3.00833	-1.85981	-0.597785	4.80202	-0.0422495	-0.810263
	42.5	0.0717367	-0.224204	-0.239463	0.847666	0.18265	1.21045	0.384579	7.90983	3.28271	-0.923597	-1.07441	4.26877	-0.56179	0.120739
	42.6	0.0334619	-0.103532	-0.229262	0.483395	-0.170131	1.7984	0.226805	7.41717	3.68975	0.349521	-1.37222	4.49877	0.516397	1.17785
	42.7	0.0778143	-0.201422	-0.300274	0.893127	-0.315144	2.18207	0.225304	8.40276	4.7137	1.18654	-1.00916	3.86243	0.491246	1.37938
	42.8	0.140925	-0.155214	-0.328688	1.16423	0.0223772	2.64363	0.141199	7.49252	4.90437	1.83735	-1.02032	3.18794	-0.0771267	1.67805
	42.9	0.161124	-0.258104	-0.344213	1.51112	-0.515353	1.74308	0.54699	7.43141	4.88161	2.86028	-1.25718	3.12809	0.0428986	0.679672
	43	0.372392	-0.391733	-0.408208	1.41513	-0.270746	1.95405	0.442177	6.11659	4.82778	3.8845	-1.80917	3.11709	-0.226562	0.328305
	43.1	0.229189	-0.470649	-0.293768	1.18175	-0.805875	1.34256	0.834348	6.61098	4.84314	4.04596	-1.10087	2.07891	0.511921	0.477132
	43.2	0.350902	-0.526186	-0.311167	1.11791	0.0157847	0.693512	0.617206	6.42547	5.40493	4.55292	-1.28861	2.14288	0.933674	0.093856
	43.3	0.382766	-0.55788	-0.260854	0.857962	-0.643828	1.17919	0.92327	6.27207	5.85117	4.54092	-1.46479	2.48891	0.571129	-0.761712
	43.4	0.361729	-0.466543	-0.0962322	1.32386	-0.780416	0.664149	0.495881	6.46688	6.07624	4.2253	-0.00313367	1.59797	0.0506214	-0.0624647
	43.5	0.250257	-0.437059	0.0228358	1.33357	-0.725346	0.929181	0.579566	5.90983	5.91432	4.17496	-0.577431	1.79852	-0.14518	-0.701569
	43.6	0.195969	-0.304628	-0.0237206	1.08326	-0.669258	0.749782	0.759197	6.31401	6.42028	4.25889	-0.336487	1.79751	0.839279	-0.563863
	43.7	0.302648	-0.376627	-0.00537734	0.860411	-0.68765	0.503122	1.11847	6.06306	6.31405	5.20488	-1.3891	1.1794	-0.250361	-0.473638
	43.8	0.294442	-0.39678	0.0454017	1.59355	-0.525219	0.398488	1.12461	5.84382	6.04677	5.8632	-0.960492	1.63851	-0.758573	-0.556906
	43.9	0.327157	-0.402916	0.144963	1.46665	-0.471272	1.40853	1.4571	5.9469	5.62858	5.42571	-1.3109	1.81251	-0.111102	0.296825
	44	0.438655	-0.153062	0.0163602	1.51038	-0.164966	0.146795	2.55746	5.84785	5.16167	5.01694	-1.38826	0.919384	-1.53632	0.0403409
	44.1	0.395241	0.124496	0.16464	1.0299	-0.666223	1.14121	2.50531	6.664	4.86612	4.23016	-0.701955	0.708389	-0.911007	1.18586
	44.2	0.342933	0.120021	0.235007	1.5489	-0.0541787	0.409343	2.46864	7.08075	4.8887	4.36147	-1.44389	1.57046	-0.473494	0.356628
	44.3	0.357427	0.0312704	0.265248	1.45367	-0.408457	0.816757	2.84377	6.70344	4.60352	5.37795	-0.267942	0.461753	0.201093	0.111448
	44.4	0.225311	-0.0106158	0.368095	1.69423	-0.338906	0.406416	3.81964	6.99974	4.64412	5.53903	-0.860821	1.1716	0.287706	-0.333342
	44.5	0.291832	-0.109392	0.287119	2.24077	-0.80072	0.807561	3.75768	7.30487	4.3986	5.44765	0.718823	0.897836	3.12019	0.0888957
	44.6	0.501636	0.039598	0.13077	1.64428	-0.526055	-0.0220984	3.89081	7.46278	4.15173	5.47727	-1.18883	1.15931	-0.471041	0.993372
	44.7	0.500478	0.377543	-0.125282	1.984	-0.782567	0.383175	3.99888	7.14959	3.88277	4.85619	-0.817737	1.10905	-0.309669	1.08503
	44.8	0.560607	0.525559	-0.130492	1.65938	-0.917498	0.469786	4.07117	7.37709	3.67721	4.04477	-0.56784	0.753564	0.0103688	0.616371
	44.9	0.286928	0.3452	-0.128431	2.04057	-1.30298	0.989328	4.7066	7.49583	3.43833	3.78578	-0.567974	1.06613	2.44399	0.31564
	45	0.328534	0.149492	-0.0485377	1.12896	-1.06074	0.738112	5.12849	7.84661	3.43809	3.76634	-0.733709	0.877973	1.37522	1.34759
	45.1	0.359801	0.204864	-0.0568911	1.33892	-1.1112	1.23592	5.08735	8.21119	3.48448	3.50444	0.258626	0.761017	2.25269	1.72449
	45.2	0.338774	0.110113	-0.0841971	0.899718	-0.837725	-0.22225	5.13925	8.07112	3.20705	3.49755	0.700012	0.0967784	0.23541	1.71937
	45.3	0.433626	0.13881	-0.172732	0.631365	-0.970833	0.574351	5.2599	8.08331	2.86244	3.65753	-0.878888	0.905592	-0.00578687	2.56061
	45.4	0.290893	0.154524	-0.324083	0.685401	-1.13568	0.472195	5.33965	8.4535	2.35021	4.27399	-0.101069	0.475886	-0.117795	1.53777
	45.5	0.30151	0.116031	-0.519333	0.928818	-1.33448	0.80691	4.96941	8.9112	2.05828	3.98455	-0.192179	0.984698	-0.132413	1.69023
	45.6	0.274266	0.265114	-0.558682	1.15517	-1.01138	0.391291	4.71185	8.04068	1.69628	3.96045	0.708889	0.713222	-0.269329	1.87261
	45.7	0.135862	0.29885	-0.551769	1.29978	-1.03461	-0.00380346	5.22182	8.01166	1.85593	3.23281	-0.595569	0.491277	0.780834	1.04502
	45.8	0.0287244	0.244347	-0.535488	1.5719	-0.95692	0.893013	4.74937	7.71707	1.44877	2.64991	0.176658	0.909912	1.47429	0.789583
	45.9	0.0593617	0.349557	-0.455805	1.18322	-1.11838	1.10681	4.5372	7.61632	1.26208	2.10074	0.373231	0.325545	0.731015	0.164776
	46	0.13284	0.393691	-0.429602	1.18962	-0.975879	0.413668	4.49046	7.08239	1.1068	1.71154	-1.24088	0.846109	0.947609	-0.835981
	46.1	0.14825	0.63213	-0.346153	0.942985	-1.1268	0.663595	4.25143	7.18563	1.01932	1.55662	-1.12658	-0.0425852	1.69508	-0.714453
	46.2	0.231156	0.579282	-0.355381	1.07367	-1.44962	0.524102	4.14544	7.31381	0.890711	1.34378	-0.170918	0.344379	1.18701	0.495398
	46.3	0.00271892	0.434994	-0.37891	0.755706	-1.08665	0.391497	4.54295	7.42621	0.947708	1.14839	-1.70426	0.149663	0.942914	0.946483
	46.4	0.20716	0.644168	-0.521012	0.721768	-0.920326	0.963723	4.44361	8.13186	0.924182	0.651184	-1.08289	0.703073	0.254371	0.85467
	46.5	0.229437	0.638967	-0.459404	1.07844	-1.18633	0.324389	4.57461	7.83922	0.750397	0.472392	-1.10237	-0.322485	-0.227419	0.595922
	46.6	0.20825	0.60847	-0.569477	0.545677	-1.05664	0.347338	3.85533	7.76792	0.513287	0.300352	-0.565243	-0.101461	-0.611369	0.50788
	46.7	0.184196	0.591106	-0.592919	0.516604	-1.43401	0.15245	3.75011	7.58837	0.830757	-0.0279079	-1.3068	0.509763	-0.124821	0.716839
	46.8	0.0903723	0.629692	-0.685279	0.742958	-0.587092	0.153474	3.69914	6.83337	1.11651	-0.14924	-0.158578	-0.189126	-0.225504	0.453703
	46.9	-0.00122135	0.439566	-0.738906	-0.0727868	-1.20897	-0.130875	4.22119	6.71041	1.43776	0.325469	-1.71945	-0.605205	-0.171463	0.582345
	47	0.378736	0.518457	-0.798088	0.104786	-0.848519	-0.601599	4.44393	6.41172	1.44745	0.323252	-1.37518	-0.291221	-1.38945	0.137474
	47.1	0.313851	0.547004	-0.902281	0.256357	-0.64998	0.0230587	4.92598	6.25876	1.46083	0.649539	-1.41872	0.18043	0.870222	0.234953
	47.2	0.496121	0.463138	-1.02309	0.816709	-0.325882	-0.192952	5.18636	6.0662	1.25949	0.724027	-0.941853	-0.335968	-1.64115	0.169704
	47.3	0.433401	0.442807	-0.971917	0.668239	-0.357756	-0.185199	5.11527	6.08831	1.13247	1.2372	-0.893198	0.256974	0.43476	0.0605687
	47.4	0.50141	0.578389	-0.940461	1.01388	-0.444915	-0.500849	5.05109	6.07238	1.11354	1.56542	-0.571172	-0.478101	1.03615	0.459631
	47.5	0.436878	0.632844	-0.999878	1.19792	-0.567185	0.141854	5.55633	6.15588	1.17265	1.55833	-1.47462	-0.687423	-0.768221	0.661897
	47.6	0.515547	0.388934	-1.10832	1.41732	-0.427414	-0.528298	5.2406	6.23994	2.24123	1.81761	-0.442814	-0.272975	-0.45349	0.667323
	47.7	0.484531	0.156962	-1.16501	1.01447	-0.270726	0.635084	5.50065	6.37101	3.18146	2.50878	-1.9443	-0.465542	0.699289	0.924427
	47.8	0.428213	0.125644	-1.155	1.06194	-0.00139428	0.417077	5.04045	6.34048	3.11878	3.04826	0.0570536	0.127089	-0.791521	0.554435
	47.9	0.473195	0.0804132	-1.18356	0.454253	0.0637552	0.101347	5.19477	6.28125	2.91369	2.93933	-1.12664	-0.0524019	-0.705358	0.813783
	48	0.520624	-0.0323259	-1.03053	0.263971	-0.179646	0.445894	5.23095	5.94098	3.13774	2.90152	-1.42756	-0.537934	-0.469144	0.274855
	48.1	0.384907	0.167555	-1.00539	0.774964	-0.0071941	-0.501628	5.35691	6.09422	3.97455	2.23501	-1.51916	-0.492261	-1.26087	1.35211
	48.2	0.436449	0.531291	-1.05602	0.716046	0.344401	-0.102356	5.40471	5.89368	4.06504	2.86233	-1.66141	-0.720701	0.839034	1.56132
	48.3	0.619107	0.565788	-1.0948	0.429475	0.268989	-1.0264	5.60315	5.56717	3.98922	3.3006	-1.62347	-0.420566	-1.32176	0.86377
	48.4	0.543019	0.357449	-1.2317	0.919472	-0.283679	-1.10725	5.02769	5.34303	3.97076	3.26365	-1.87923	-0.146743	-0.203505	0.454484
	48.5	0.693129	0.30619	-1.19655	1.42343	-0.0847819	0.126997	5.42629	5.33831	4.10954	2.9699	-2.27224	-0.297302	-1.57474	0.577477
	48.6	0.720745	0.120701	-1.0853	1.04721	-0.660079	-0.121923	4.96725	5.08968	4.07462	2.78486	-2.10555	0.165801	-0.678266	-0.152308
	48.7	0.647601	0.118009	-0.918074	0.955244	-0.532874	-0.530276	4.72348	4.61489	3.95176	2.30267	-1.88294	-0.536758	0.282597	0.253058
	48.8	0.604435	0.0770886	-0.738012	1.61177	-0.461823	-0.137068	4.58917	4.88712	3.87475	1.9893	-0.804117	-0.577217	-1.77609	0.274713
	48.9	0.562403	0.258891	-0.670972	0.975862	-0.0877398	-0.453038	4.29168	4.86008	3.45716	1.87132	-2.58775	-0.771527	-2.33193	0.649173
	49	0.594661	0.174653	-0.725848	1.77566	-0.799542	-0.093487	3.94845	4.56421	3.19375	1.39478	-0.679537	-0.494396	-0.497012	0.470152
	49.1	0.65902	0.221544	-0.739123	1.32869	-0.54153	-0.225375	3.77959	4.13593	2.90981	1.52656	-1.65606	-0.75238	0.459862	0.235809
	49.2	0.464675	0.0974181	-0.783668	1.17891	-0.342238	-0.117881	3.65918	3.97359	2.6007	1.81907	-1.98871	-0.32334	-0.996705	1.05308
	49.3	0.579595	-0.0104965	-0.824781	1.31273	-0.626251	-0.321249	3.83105	3.62125	2.56481	1.62133	-2.10978	-0.0393378	-0.678571	0.118991
	49.4	0.512855	-0.100444	-0.876733	0.424389	-0.566835	-0.276229	3.17822	3.16933	2.31544	1.78415	-1.40316	-0.289296	-1.9077	0.0547527
	49.5	0.446457	-0.183755	-0.929798	1.05019	-0.674234	-0.585565	3.22445	3.04994	2.14395	2.62306	-1.19598	0.00581769	-2.34638	0.831547
	49.6	0.343795	-0.257666	-0.950866	0.568027	-0.401096	-0.802505	3.32547	2.63262	1.99912	3.54887	-1.28677	0.463127	-1.13013	-0.112211
	49.7	0.242433	-0.226767	-0.950167	0.339457	-0.378673	-0.506734	3.3072	3.03115	1.80669	4.07996	-2.59622	0.881647	-1.76094	0.800562
	49.8	0.14516	-0.340077	-1.00964	0.444512	-0.564433	-1.21616	2.86575	2.69313	1.58859	4.43886	-2.52261	0.61586	0.0331785	0.970767
	49.9	0.0956487	-0.309321	-0.993792	1.05855	-0.16789	-0.332398	3.19836	2.9822	1.50113	4.55849	-2.06782	0.194481	-1.72564	1.22881
	50	0.113215	-0.356103	-1.00393	0.875879	-0.575221	-0.247767	2.68168	2.68978	1.86597	4.06629	-2.71167	0.574335	2.40281	0.74998
	50.1	0.112727	-0.236148	-1.0609	1.6752	-0.399537	-0.326353	2.72229	2.67871	2.667	3.96102	-2.08914	0.650921	-0.122294	0.392149
	50.2	0.082651	-0.136424	-1.03316	0.851379	-0.177182	-0.613702	2.59535	2.69233	3.17292	3.91609	-2.55699	-0.585813	1.42887	0.0640551
	50.3	0.0761841	-0.172186	-1.08521	0.944734	-0.774839	-0.882693	2.4707	2.42708	3.98855	4.15752	-2.14292	0.43465	-0.297182	0.251384
	50.4	-0.0396421	-0.236647	-1.09383	0.733547	-0.177523	-0.166303	2.57543	2.32523	4.52517	4.20209	-1.27144	0.091226	1.73452	0.350901
	50.5	-0.0191026	-0.374323	-0.953407	1.04175	-0.209446	-1.3795	2.65466	2.24457	4.63181	4.01602	-2.18782	-0.250202	2.53359	0.0625879
	50.6	0.0821641	-0.492061	-0.766829	0.951369	-0.877864	-0.724315	3.08516	2.54042	4.65833	3.89303	-1.83278	0.189037	1.95591	0.419267
	50.7	0.00207515	-0.604783	-0.717851	0.927987	-0.746156	-0.73234	2.97003	1.74529	4.31663	3.19065	-2.10401	-0.197735	3.90571	-0.508068
	50.8	-0.0801338	-0.556233	-0.644977	0.443313	-0.750776	-0.202384	2.96288	1.87263	4.11018	2.78733	-1.97617	0.309719	2.37685	-0.255178
	50.9	-0.0403757	-0.581021	-0.526421	0.637599	-1.06354	-0.528264	3.36944	2.10776	3.76049	2.15638	-1.94938	0.609103	3.02851	0.145735
	51	0.245497	-0.562217	-0.505041	0.866311	-0.827158	-0.855374	3.72444	2.18049	3.98329	1.98287	-1.56405	0.35547	3.85842	-1.66475
	51.1	0.149399	-0.65367	-0.331454	0.423007	-1.18208	-0.87166	4.0073	2.02309	3.99267	1.64617	-1.97664	-0.780586	1.59134	-1.31763
	51.2	0.0862642	-0.705723	-0.359222	0.712322	-0.6405	-0.463826	3.95432	1.88299	4.22814	1.55087	-1.70767	0.075742	3.29614	-0.358362
	51.3	0.145779	-0.679616	-0.372028	1.15079	-0.948251	-0.458822	4.45793	1.85222	4.26321	0.883454	-1.55213	-0.680655	2.74197	-1.65859
	51.4	0.337378	-0.684906	-0.447066	1.23543	-0.807637	-0.340572	4.93005	1.75599	4.56243	0.845927	-1.64893	-0.751294	1.39161	-1.96231
	51.5	0.227784	-0.793444	-0.476372	0.838694	-0.821947	-0.92584	5.34201	2.02343	4.82146	0.770673	-1.44318	-0.522599	-0.275895	-0.730345
	51.6	0.125879	-0.827329	-0.288264	0.679878	-0.937143	-0.27011	4.91644	1.56748	4.6284	0.34338	-1.31009	-0.362283	0.576128	-0.494791
	51.7	0.0173938	-0.825355	0.0127091	0.846953	-1.26945	-0.969633	5.20162	1.87978	4.6005	0.862907	-2.00671	-0.489245	0.182994	0.162496
	51.8	-0.0909719	-0.802831	0.0354977	0.670164	-1.02056	-0.595311	4.67842	1.68007	4.37005	0.72864	-2.78073	-0.503604	0.728322	1.00281
	51.9	-0.0244581	-0.860781	0.266123	0.819422	-1.61655	-0.30045	4.64735	1.83245	4.12664	1.06272	-1.90279	-0.0307727	2.65637	1.30394
	52	-0.118666	-0.696945	0.386794	0.427962	-0.987487	-0.849552	3.96126	1.62256	3.77025	1.04487	-3.00953	-0.418622	2.55756	0.926481
	52.1	-0.0857419	-0.546077	0.559759	0.908034	-1.10075	-0.461144	4.04877	1.37592	3.43915	0.635098	-2.12095	-0.910512	1.50117	1.01305
	52.2	-0.0787966	-0.510812	0.699212	0.397543	-1.17423	-0.443522	3.87089	1.47537	3.11045	0.518595	-1.67165	-0.532897	0.70431	0.0760412
	52.3	-0.0408386	-0.299436	0.906283	0.910173	-1.17098	-0.0323835	3.2736	1.03336	2.84814	0.179085	-1.63079	-0.653804	1.3112	0.539465
	52.4	0.0106849	-0.178837	0.812463	0.643315	-0.955838	-0.282038	3.44425	1.2386	2.54153	0.179379	-1.13939	0.168923	0.587502	0.159057
	52.5	-0.148732	-0.169949	0.747165	0.657729	-1.4438	0.0146583	3.24381	1.23763	2.28936	0.732471	-0.745491	-0.602452	0.360856	0.0849754
	52.6	-0.046377	-0.235879	0.680903	0.758108	-1.44345	-0.0409077	3.30125	1.44237	1.906	0.725143	-1.09343	-0.525475	1.47535	0.30177
	52.7	-0.184706	-0.302053	0.624669	0.80327	-0.96229	0.0152535	3.40186	1.08806	1.77458	1.61631	-0.854855	-1.21329	0.464944	-0.938671
	52.8	-0.135523	-0.434179	0.614991	0.341142	-1.26424	-0.39044	3.10049	0.761307	1.62594	1.16684	-0.688978	-0.79374	0.435633	-0.383587
	52.9	-0.0848621	-0.510867	0.50313	0.674126	-0.841557	-0.334872	3.29582	1.3553	1.52367	1.66981	-1.3636	-1.32142	1.6729	-0.320308
	53	-0.293334	-0.288753	0.257976	0.068547	-0.521479	-0.246629	3.01351	1.2364	1.26027	1.25867	-0.96662	-0.426506	1.27914	-0.0157466
	53.1	-0.16878	-0.168607	0.152897	1.23696	-1.46378	-0.649831	2.57807	0.870152	1.11463	1.13855	-1.0049	-0.147897	2.41989	-0.663448
	53.2	-0.281419	-0.144792	0.0929375	0.374015	-0.977407	-0.065093	3.00676	0.979433	1.1795	0.679647	-1.8593	0.0952678	1.91354	-0.430004
	53.3	-0.290809	-0.0957052	0.00509605	0.659529	-0.714675	-0.574689	2.80848	0.860473	1.20634	0.588824	-1.5173	-0.496983	3.75818	0.082754
	53.4	-0.223674	0.14663	-0.123196	0.783796	-1.15851	-0.072339	3.48296	1.19895	0.965788	0.217555	-1.63631	-0.0228021	2.32639	-1.03673
	53.5	-0.42094	0.47517	-0.215434	0.098446	-1.0524	0.0345014	2.99444	1.04169	0.73594	0.211066	-2.15391	-0.106002	1.32492	-0.0702529
	53.6	-0.347329	0.407463	-0.227781	0.360746	-1.34173	-0.0539606	2.71248	0.679682	0.61353	-0.095215	-1.14094	0.0187927	1.96662	-0.622909
	53.7	-0.105697	0.494683	-0.358814	0.587497	-1.17098	0.531127	2.69929	1.34503	0.938905	-0.17243	-0.426093	-0.594558	2.66574	-0.362797
	53.8	-0.427607	0.62241	-0.389587	1.13399	-1.53097	0.372881	3.41067	1.12121	0.837595	-0.195189	-1.10305	0.275561	1.09927	-0.934296
	53.9	-0.247017	0.698596	-0.303358	1.04968	-1.2806	0.226016	2.7525	1.24103	0.741339	-0.729201	-0.49199	0.420223	3.87886	-0.565091
	54	-0.408069	0.813739	-0.250919	0.951633	-1.2887	0.094135	2.74542	1.1506	0.585367	-0.411856	-0.776367	0.655001	1.53552	-1.01998
	54.1	-0.335471	0.767514	-0.164136	1.30263	-1.21449	0.55744	3.08565	1.60857	0.862013	-0.70472	-1.73425	0.215836	3.87653	-0.505505
	54.2	-0.261741	0.964973	-0.120487	1.22962	-1.50209	-0.0388127	3.09844	1.40094	0.745216	-0.748712	-1.75089	0.782788	-0.10349	-1.14727
	54.3	-0.153893	0.83661	-0.149012	1.41711	-0.605989	-0.102489	3.01851	1.04314	0.686966	-0.609364	-2.14912	0.530075	2.17686	-1.01211
	54.4	-0.36553	0.610821	-0.024078	0.898828	-1.08473	-0.638929	2.61174	0.912708	0.433052	-0.792649	-1.98084	0.406569	0.678458	-0.128477
	54.5	-0.29752	0.592196	-0.0292284	1.29505	-1.44794	-0.228776	2.63214	0.951573	0.412627	-0.348146	-1.74378	0.520134	1.01043	-0.932074
	54.6	-0.331015	0.480558	-0.00771802	1.39586	-1.59942	0.266745	3.47115	1.09583	-0.0788955	-0.25126	-2.16863	-0.131553	0.377849	-0.333258
	54.7	-0.211317	0.5195	0.137964	1.67017	-1.16473	0.0583513	3.13609	0.603973	0.0428364	-0.133715	-1.96994	0.256784	2.70373	-0.965714
	54.8	-0.211064	0.404846	0.0730238	1.66607	-1.20095	0.86027	3.65022	0.935004	-0.100048	-0.262452	-1.15457	-0.513562	0.82817	-0.950588
	54.9	-0.176384	0.337515	0.155376	1.57461	-1.21342	0.0541201	3.41955	0.716155	0.13746	-0.490819	-0.675263	-0.286318	0.415319	-1.50311
	55	-0.155301	0.210917	0.0163025	1.45868	-1.42405	0.201141	4.202	0.621538	0.075081	-0.62001	-0.805654	-0.0322904	0.895703	-1.08248
	55.1	-0.157916	0.101587	-0.0447012	1.71541	-1.62971	-0.208868	4.18462	0.658149	-0.0145885	-0.747992	-0.0937849	-0.556773	1.29475	-1.86683
	55.2	-0.155385	0.22033	-0.230403	2.58362	-1.63578	0.18925	4.24652	0.899219	-0.0925045	-1.05753	-0.914305	-0.378474	1.55613	-2.04303
	55.3	-0.407958	0.153559	-0.240412	2.73815	-1.24777	0.509354	4.22984	1.35941	-0.0632386	-0.943415	1.05083	-0.520879	-0.138997	-1.85907
	55.4	-0.130271	0.280351	-0.364948	2.33487	-1.42374	-0.221502	3.91828	1.1518	-0.145853	-0.901519	-0.466384	-0.796134	1.48112	-2.01334
	55.5	-0.414226	0.224621	-0.311561	2.13409	-1.02748	0.114503	4.22295	1.23017	-0.252763	-1.19149	-0.502214	-1.12754	1.30046	-2.25091
	55.6	-0.171997	0.113538	-0.449987	2.45498	-0.826157	0.152645	3.67353	1.38277	-0.203257	-1.33948	-1.39831	-0.138503	2.27638	-1.82608
	55.7	-0.403411	0.0597758	-0.363733	2.73662	-1.38273	0.144987	3.85964	1.18013	-0.355903	-1.00391	-0.0578592	-0.120392	0.802483	-1.59652
	55.8	-0.431417	-0.0407562	-0.337306	3.10012	-0.591886	-0.24388	3.2918	1.27321	-0.465093	-0.856558	-0.572201	0.0566016	0.188643	-1.87317
	55.9	-0.520977	-0.14645	-0.419153	3.37443	-1.25664	-0.717721	3.42666	1.56645	-0.459669	-0.934517	-0.763344	-0.294964	0.197225	-1.18769
	56	-0.549588	-0.123821	-0.463781	2.9356	-1.23705	0.278821	2.61826	1.7563	-0.47526	-0.936804	-0.869201	-0.668758	1.03434	-0.970681
	56.1	-0.537163	-0.176783	-0.7621	3.47121	-1.4002	0.357682	2.7922	2.05966	-0.362489	-1.22568	-0.771161	-0.0102241	1.47209	-1.09045
	56.2	-0.489792	-0.179978	-0.665991	4.28127	-1.11191	-0.329754	3.58029	1.87121	-0.344056	-1.23704	-1.02473	-0.817814	1.03493	-1.57542
	56.3	-0.693995	-0.282885	-0.74369	3.40979	-1.16618	0.145369	2.52496	2.60909	-0.396042	-1.24462	0.0941919	-0.438987	-0.186667	-0.048937
	56.4	-0.590961	-0.420185	-0.755665	3.23963	-0.895269	-0.100399	2.38461	2.16235	-0.415416	-1.32149	-0.288815	-0.18493	-0.163173	-1.14884
	56.5	-0.70564	-0.453942	-0.776229	3.65466	-1.63501	0.221321	2.28672	2.038	-0.386013	-1.23364	-1.40918	0.674582	2.3165	-0.374629
	56.6	-0.745751	-0.482717	-0.817225	3.53483	-1.10346	0.132393	1.90694	2.64383	-0.501998	-1.51317	-1.20666	-0.102904	1.02917	-1.02448
	56.7	-0.67395	-0.406779	-0.8492	3.51146	-0.675875	0.0101698	1.98826	2.56208	-0.602502	-1.16104	-1.47105	0.170428	2.23981	-0.584544
	56.8	-0.63061	-0.317121	-0.694891	4.05644	-1.72069	0.392485	1.73619	2.96277	-0.911749	-1.19839	-1.31297	0.39657	0.119205	-0.499056
	56.9	-0.705836	-0.319651	-0.699627	3.46905	-1.17575	-0.19284	1.6022	3.89718	-0.666381	-1.4097	-0.791412	-0.423871	0.618984	-1.15578
	57	-0.680024	-0.232649	-0.827717	3.3714	-1.29317	0.0642919	1.80967	3.51256	-0.528455	-1.23658	-0.666697	-0.0372897	0.280771	-0.855085
	57.1	-0.737885	-0.060921	-0.699425	3.24418	-1.79214	-0.810772	2.0541	3.78934	-0.41662	-1.33424	-0.992617	-0.195947	0.0945919	-1.44948
	57.2	-0.622555	0.060938	-0.825208	3.3038	-1.53035	0.426429	2.21297	3.25633	-0.499023	-1.44423	-1.17343	-0.629361	0.90919	-2.11259
	57.3	-0.754449	0.234873	-0.826082	2.87853	-1.50396	-0.0656886	1.9617	3.54284	-0.139765	-0.832429	-0.204173	-0.99584	-0.0242537	-0.996889
	57.4	-0.808999	0.256144	-0.800993	3.2929	-2.0771	-0.24453	1.82281	3.63817	-0.227165	-0.668206	-0.612536	-0.433191	0.52618	-1.27693
	57.5	-0.852339	0.229136	-0.85035	2.59198	-1.18632	-0.297591	2.03574	3.03755	-0.365498	-0.580342	-0.486285	-1.36068	1.07174	-1.685
	57.6	-0.726608	0.149739	-0.938041	2.73496	-1.15487	-0.103226	2.03562	3.12044	0.0126094	-0.546255	-0.0312238	-1.06781	1.35988	-1.351
	57.7	-0.694807	0.130626	-0.803909	2.78796	-1.26989	-0.407712	2.17264	3.18126	0.0179375	-0.553574	-0.816683	-1.06097	0.972355	-0.802056
	57.8	-0.824556	0.0644637	-0.913145	3.33966	-1.07525	-0.320353	1.53982	2.83568	0.201319	-0.809325	-1.50615	-1.06267	2.5376	-1.24247
	57.9	-0.557693	-0.00770473	-0.83698	2.78535	-1.34338	-0.519992	1.37325	3.36206	-0.132883	-0.52519	-0.374771	-0.985725	-0.841776	-0.75711
	58	-0.629918	-0.126569	-0.899709	3.12353	-1.6133	-0.0270468	1.26624	2.8063	-0.143878	-0.037037	-0.369301	-1.14511	-0.448525	-1.37803
	58.1	-0.513701	-0.177208	-1.01959	2.55833	-1.42055	1.60158	0.99649	2.47449	-0.340919	-0.181379	0.052243	-1.37929	0.301105	-0.990908
	58.2	-0.524138	-0.239198	-1.08373	2.61041	-1.44976	-0.0556396	0.967658	2.70123	-0.330866	-0.469515	0.254891	-0.407551	-0.866315	-1.03736
	58.3	-0.516871	-0.371932	-1.01479	2.3979	-1.41965	-0.0232426	1.12007	2.43104	-0.527601	-0.386673	0.490621	-1.25157	0.387932	-1.68716
	58.4	-0.374158	-0.37848	-0.913484	2.24951	-1.52126	-0.727683	1.24915	2.2883	-0.531306	-0.838183	1.37274	-1.15805	-1.69275	-1.7683
	58.5	-0.416608	-0.347288	-0.95385	1.7886	-1.28057	-0.0418063	1.43632	2.06446	-0.533329	-1.03579	1.35418	-1.69496	1.04093	-1.84066
	58.6	-0.282587	-0.364332	-0.942227	2.4838	-1.41857	-0.0514839	1.09711	1.80823	-0.483431	-1.15692	2.27407	-0.558156	-1.01384	-1.61451
	58.7	-0.353979	-0.119177	-0.954503	2.89993	-1.47388	-0.253454	1.10861	1.86162	-0.734083	-1.10249	2.45109	-0.949862	2.34725	-1.87201
	58.8	-0.424997	0.110217	-1.01613	2.6251	-1.54067	0.641071	0.818138	1.42692	-0.59431	-1.59078	2.43742	-0.554376	0.538871	-1.29411
	58.9	-0.578902	0.719387	-1.0259	2.44803	-1.57626	-0.435203	1.70515	2.2534	-0.489307	-1.53284	2.63127	-1.50406	1.73777	-2.47806
	59	-0.485023	0.873939	-1.03873	2.87735	-1.31794	-0.221186	1.48992	1.53282	-0.511583	-1.62461	2.03534	-0.902588	-1.13016	-1.86545
	59.1	-0.350893	0.888291	-1.00158	2.28721	-1.45575	-0.0560054	1.40971	1.94351	-0.579345	-1.27635	1.02132	-1.18216	0.657585	-1.71609
	59.2	-0.326021	0.947607	-1.1432	2.91703	-1.38909	-0.241819	2.63554	1.43281	-0.632131	-0.869834	0.446709	-0.898203	0.263447	-1.27248
	59.3	-0.501268	1.07559	-1.15831	2.28172	-1.60568	0.177803	1.44518	1.05248	-0.683936	-0.680064	0.368769	-1.53327	-0.512559	-0.297617
	59.4	-0.347865	1.09897	-1.05141	2.77017	-1.37681	-0.218346	1.71441	1.36676	-0.778874	-0.849484	0.130844	-1.25594	1.59034	-0.0582053
	59.5	-0.117893	1.35742	-1.0557	2.76538	-1.66694	0.608259	1.15222	1.40618	-0.839499	-0.889351	0.799681	-1.24033	-0.319918	0.846072
	59.6	-0.111148	1.48545	-0.897562	2.9175	-1.18191	0.306086	1.12198	1.04998	-0.882022	-0.817775	1.49142	-0.910084	0.928914	-0.19062
	59.7	0.119002	1.55733	-0.841885	2.15293	-1.15788	-0.213746	0.874241	1.43454	-1.12452	-0.912674	2.00953	-1.48588	0.984639	-0.54297
	59.8	0.146894	1.63351	-0.717715	1.93494	-1.66393	0.30644	1.07363	1.39569	-1.01649	-1.18312	1.49869	-1.4655	-0.867598	0.108434
	59.9	0.0821563	1.87377	-0.578449	2.26528	-1.36267	0.449499	0.422467	1.41795	-1.16545	-1.28082	2.13454	-1.56125	0.87624	-0.557799
	60	0.094989	2.07561	-0.489811	1.66644	-1.34188	0.853873	0.841532	2.04134	-1.17047	-0.188353	0.887959	-1.4232	0.958726	-1.05509

## Sheet: C_OSC_GCaMP6s_FedLIM_Start_AUC
	Extended Data Figure 7 c) Changes in MSVGLUT2 neuronal activity induced by odour (Limonene) exposure start in fed lean male mice displayed as AUC
		Wash	Limonene
	Mouse 1	0.000861916	265.639
	Mouse 2	38.7748	85.3293
	Mouse 3	-7.78733	54.0373
	Mouse 4	74.5548	56.6096
	Mouse 5	17.5955	95.6259
	Mouse 6	20.0039	56.1971
	Mouse 7	119.497	9.52808
	Paired t test
	P value	0.2769
	P value summary	ns
	Significantly different (P < 0.05)?	No
	One- or two-tailed P value?	Two-tailed
	t, df	t=1,196, df=6
	Number of pairs	7
	How big is the difference?
	Mean of differences (D - A)	51.48
	SD of differences	113.9
	SEM of differences	43.04
	95% confidence interval	-53,85 to 156,8
	R squared (partial eta squared)	0.1925
	How effective was the pairing?
	Correlation coefficient (r)	-0.5501
	P value (one tailed)	0.1004
	P value summary	ns
	Was the pairing significantly effective?	No

## Sheet: D_OSC_GCaMP6s_FedGER_Start
	Extended Data Figure 7 d) Changes in MSVGLUT2 neuronal activity induced by odour (Geraniol) exposure start in fed lean male mice [zscore]
		Wash							Geraniol
	Time [s]	Mouse 1	Mouse 2	Mouse 5	Mouse 6	Mouse 7	Mouse 8	Mouse 9	Mouse 1	Mouse 2	Mouse 5	Mouse 6	Mouse 7	Mouse 8	Mouse 9
	-10	-0.586175	1.07621	0.537884	-0.557401	0.691074	-1.14457	0.437222	1.93581	-1.26535	-0.434309	-1.26613	0.217548	-0.788957	-1.2454
	-9.9	0.457149	1.40362	0.506459	0.467961	0.577702	-0.493688	0.556272	-0.0303199	-1.568	-0.433303	-0.993739	-0.560876	-1.08657	-1.2716
	-9.8	-0.227641	1.10126	0.338261	-0.274893	0.407897	-0.656106	0.741002	0.520484	-1.13698	-0.679632	-1.16567	0.510113	-0.975988	-1.27424
	-9.7	-0.0220993	0.974548	0.383635	0.344229	0.613814	-0.585004	0.690319	0.863648	-1.14041	-0.384518	-0.216789	0.683531	-0.990412	-1.21917
	-9.6	0.0371183	1.10929	0.393642	-0.301115	0.0642431	-1.00563	0.631276	-0.598369	-1.34906	-0.773904	-0.354538	0.428506	-0.824399	-1.19555
	-9.5	-0.559916	0.615823	0.650318	-0.0273839	0.139447	-0.751187	0.576285	1.13572	-1.05341	-0.807292	-0.718094	1.36352	-0.970296	-1.04398
	-9.4	0.116503	0.426237	0.558475	-0.371043	0.531342	-1.20568	0.467789	-0.65718	-1.51948	-0.890145	-0.650849	-0.514724	-0.804427	-1.05371
	-9.3	0.918088	0.374233	0.53781	-0.208984	-0.290838	-0.897852	0.382962	-0.657489	-1.27727	-0.858615	0.121195	-0.147129	-0.307529	-0.999727
	-9.2	0.51449	0.500801	0.605304	-0.913306	0.395203	-0.918182	0.280322	-1.5783	-1.60599	-1.04132	0.133037	0.566957	-0.847971	-0.990922
	-9.1	-0.461879	0.622477	0.592019	-0.690484	0.11985	-0.870687	0.167934	0.451338	-1.41999	-1.06034	-0.0183913	1.75945	-0.860556	-0.992861
	-9	0.462967	0.72864	0.893265	-0.816067	-0.872502	-1.23726	0.145284	-1.58748	-1.17138	-1.26766	0.372956	0.459136	-0.852048	-0.998289
	-8.9	0.206715	0.30887	0.879445	-0.455453	0.100223	-1.07385	0.091998	-0.893505	-1.31838	-1.38776	-0.808403	-0.281114	-0.983796	-0.94001
	-8.8	0.068268	0.3433	0.883083	-0.426569	-0.918376	-1.21981	0.0568104	-1.80966	-1.26455	-0.855266	-0.606739	-0.752008	-0.82199	-0.910824
	-8.7	0.235826	0.116422	0.635683	-0.359396	-0.109385	-0.574763	0.024823	-1.45994	-1.11152	-0.723752	-0.536534	-0.533246	-1.10518	-0.865756
	-8.6	0.372314	0.066742	0.710658	0.16805	-0.330725	-0.920262	-0.0556057	0.457476	-1.22451	-0.604467	-1.00607	-0.558877	-1.13514	-0.84157
	-8.5	-0.379997	0.244842	0.681019	-0.155787	0.167802	-0.776393	-0.19765	-1.63101	-0.805825	-0.675481	-0.100992	-0.52354	-0.916974	-0.779633
	-8.4	0.564739	0.679305	0.646672	-0.414548	-0.364033	-1.06074	-0.239831	-0.752435	-0.562427	-0.544085	0.44044	-0.453185	-0.825558	-0.874091
	-8.3	0.176427	1.05695	0.534233	-0.432935	0.184886	-1.05246	-0.325575	-1.25191	-0.553878	-0.733926	1.20616	-0.220026	-1.08678	-0.839868
	-8.2	0.673595	0.978309	0.605379	0.494569	0.0658716	-0.810652	-0.437958	0.156552	-0.526552	-0.83313	1.14796	-0.519115	-1.05578	-0.946042
	-8.1	-0.184717	1.02182	0.545431	0.22905	0.449286	-0.90707	-0.526407	-1.08268	-0.597763	-0.769922	1.25709	-1.09776	-0.765903	-0.925627
	-8	0.352923	0.792269	0.621935	0.226079	0.0668533	-0.942288	-0.369304	0.287874	-0.592685	-1.07783	1.04019	0.664645	-0.850132	-0.885408
	-7.9	0.839671	0.790619	0.627237	0.0864358	0.0785024	-0.885784	-0.202754	1.71297	-0.625659	-0.969221	-0.0532648	-0.973314	-0.80722	-0.961026
	-7.8	1.3738	0.8031	0.471263	-0.176101	0.24285	-1.05033	-0.130599	0.321829	-0.452796	-0.855475	-1.20172	0.542458	-0.997123	-0.986589
	-7.7	0.740171	0.378692	0.326912	0.434252	-0.140526	-0.565631	-0.0363204	0.0243884	-1.00553	-0.771595	-1.07289	0.319319	-0.813138	-1.0228
	-7.6	0.147281	0.266742	0.303623	0.615128	-0.487976	-0.878763	-0.0215859	-1.48208	-0.857594	-0.816609	-0.500165	1.50452	-0.13625	-0.942102
	-7.5	0.406146	0.353106	0.335579	-0.151898	-0.1684	-0.556891	-0.072042	-0.733098	-0.535772	-0.707828	-1.53346	0.21811	-0.845763	-0.869778
	-7.4	0.143059	0.358622	0.141949	-0.276277	0.182637	-1.0043	-0.0715031	1.6027	-0.316168	-0.994709	-0.375811	0.136599	-0.139339	-0.698015
	-7.3	0.164991	0.688051	0.322103	0.48282	0.636471	-1.07115	-0.171102	-0.32378	-0.0387214	-0.822895	-1.73411	0.750707	-0.168286	-0.613301
	-7.2	0.0493917	0.711129	0.165422	-0.052331	-0.149997	-0.782642	-0.245019	-1.56877	-0.422172	-1.16895	-0.760997	-0.394005	0.138281	-0.540595
	-7.1	-0.0367051	0.293996	-0.0575128	0.33027	1.17786	-0.780785	-0.335968	-0.461061	0.0506489	-1.04436	-1.09348	-0.54225	-0.37838	-0.434992
	-7	-0.0936663	0.332767	-0.0893821	-0.250934	0.526822	-0.707171	-0.358445	0.142554	-0.416642	-1.34802	-2.1408	-1.03448	-0.269033	-0.307903
	-6.9	0.010362	0.155119	-0.0526911	0.109001	0.320355	-0.916548	-0.244034	-1.19608	-0.0372263	-1.04366	-0.448111	0.946587	-0.217833	-0.0477206
	-6.8	-0.171329	0.103525	-0.0734631	0.0389613	0.278403	-1.12193	-0.116768	1.66889	-0.205157	-0.901054	-1.64937	0.053256	-0.316047	0.006812
	-6.7	0.409123	0.418745	-0.200172	0.065956	-0.379636	-0.964076	-0.10206	-0.527393	0.367221	-0.465391	-1.17208	0.476986	-0.460969	0.155953
	-6.6	0.670501	0.539136	-0.188752	-0.545588	0.0494273	-0.866988	-0.11177	0.795955	0.0314903	-0.34462	-0.643234	-0.875659	-0.271856	0.136479
	-6.5	0.914933	0.545098	-0.139725	-0.404996	0.448152	-0.970568	-0.07573	0.454316	-0.141396	-0.0801228	-0.582733	-0.672227	-0.173186	0.029591
	-6.4	-0.0798535	0.593595	-0.308562	-0.601303	-0.225232	-1.08442	-0.0729186	-1.37462	-0.378577	0.593134	-1.82064	-0.948357	-0.212468	-0.0781652
	-6.3	0.0654367	0.523882	-0.267676	-0.451973	-0.355377	-0.953859	-0.0997543	-0.130052	-0.192719	0.843949	-1.17809	0.444224	-0.0419832	-0.106884
	-6.2	-0.291042	0.534778	-0.22356	-0.789523	0.451785	-0.688895	-0.123581	0.583895	-0.0360973	0.883141	-0.891184	0.334947	-0.463213	-0.226464
	-6.1	-0.372305	0.117826	-0.548134	0.0250828	-0.363604	-0.886776	-0.215677	-0.0972158	-0.262148	0.884615	-0.793422	0.0377974	-0.499561	-0.224209
	-6	0.333154	0.546621	-0.353131	-0.236316	-0.408369	-0.885132	-0.229719	0.496551	-0.0879456	1.22878	-0.6624	0.636843	0.0206514	-0.256592
	-5.9	-0.450722	0.01827	-0.44999	-0.735913	0.323544	-1.17711	-0.186305	-0.193111	0.0275418	0.901867	-2.0842	-0.933892	-0.584006	-0.337047
	-5.8	0.42338	-0.0275355	-0.407667	0.177676	-0.2585	-0.973162	-0.160002	1.728	0.238653	1.06799	-0.0337773	-0.355811	-0.4923	-0.362645
	-5.7	0.558152	0.00137084	-0.380725	0.66568	-0.655706	-1.24681	-0.222732	1.84503	0.392714	0.630093	-0.91031	0.156283	-0.391012	-0.293246
	-5.6	0.107179	0.12934	-0.474478	0.616166	0.0272994	-1.12964	-0.287668	-0.0324695	0.0305224	0.274392	-1.40804	-1.09359	-0.802326	-0.0910368
	-5.5	0.03114	-0.0820515	-0.303368	-0.28898	-0.915928	-1.41708	-0.401778	1.76255	0.217774	0.54825	0.19062	0.00759304	-0.421506	0.0699692
	-5.4	0.656659	0.0749637	-0.346809	0.360806	0.136696	-1.14456	-0.416634	0.0979654	0.425006	0.183043	-1.20011	0.667567	-0.327806	-0.0829991
	-5.3	0.152959	0.000485159	-0.116713	-0.76703	-0.206775	-1.11545	-0.463122	0.498462	0.519768	0.171694	-1.45782	-0.036754	-0.173019	-0.203083
	-5.2	0.71245	-0.258984	-0.376946	-0.727102	-0.59011	-0.696455	-0.461102	0.287627	0.824343	0.411564	-0.126529	-0.384237	-0.442392	-0.339617
	-5.1	0.664881	0.0788314	-0.328264	-0.494094	-0.601143	-0.754358	-0.578722	-1.57173	0.717539	0.816135	-1.0248	-1.39333	-0.338649	-0.403189
	-5	1.07473	0.0514567	-0.293353	-0.495047	0.0946141	-0.886767	-0.670195	0.402358	0.819893	0.989584	-1.4907	0.352572	-0.229976	-0.302676
	-4.9	-0.0274219	0.106071	-0.0820536	-0.209493	-0.641874	-0.984367	-0.632898	0.318622	0.935271	1.14745	-0.38414	-0.797336	-0.837722	-0.411521
	-4.8	0.085812	-0.272784	-0.3496	-0.653348	-0.510234	-0.814789	-0.708877	-0.249724	1.38217	1.87538	-1.02357	0.384149	-0.443605	-0.379661
	-4.7	-0.288398	0.060588	-0.22097	-0.00408962	-0.546993	-1.10469	-0.769027	0.729018	0.878703	2.17542	-1.08517	-0.695998	-0.621938	-0.447619
	-4.6	0.546739	0.0804807	-0.270598	-0.207678	-0.616922	-1.01849	-0.861752	0.849585	1.3773	2.0152	-0.100056	-1.16997	-0.890142	-0.49813
	-4.5	-0.586179	0.288183	-0.322048	-0.186255	-0.371229	-1.38042	-0.857362	-0.629838	1.61399	1.43164	1.42772	-0.487089	-0.475798	-0.551997
	-4.4	-0.00249906	0.260929	-0.259182	-0.231799	-0.683681	-0.988212	-0.852004	2.89488	0.858817	1.0695	0.374861	-0.965714	-0.568089	-0.538237
	-4.3	0.552434	0.27366	-0.38322	-0.474202	-0.76046	-1.10376	-0.749294	1.07979	1.18005	0.850768	0.331335	-0.376592	-0.582135	-0.479282
	-4.2	-0.281468	-0.118239	-0.284061	-0.0740213	-0.838702	-1.41571	-0.769228	0.850923	0.82738	0.456968	0.0290704	-0.681465	-0.350154	-0.37956
	-4.1	-1.06174	-0.0989831	-0.386828	0.137726	-1.04316	-1.01038	-0.769632	0.0614149	1.019	0.772779	-1.18195	-0.720848	-0.308895	-0.382777
	-4	-0.744847	0.0504329	-0.229204	-0.160306	-1.14553	-1.17874	-0.723851	-0.0454894	0.910925	0.605832	-0.386466	-0.136121	-0.517986	-0.373257
	-3.9	-0.231071	-0.0176542	-0.144092	-0.322417	-0.483881	-0.929535	-0.628836	2.06888	0.410391	0.318641	-0.268618	1.20466	-0.0522666	-0.221511
	-3.8	-0.347955	0.188481	0.0822701	-0.592974	0.679728	-0.584852	-0.64555	0.748646	0.763097	0.19508	0.546991	-0.781	-0.379543	-0.000521606
	-3.7	0.245015	-0.193811	0.191945	-0.136611	-0.895048	-0.915101	-0.656021	-0.273302	0.319675	0.464149	0.302216	-0.206954	-0.182078	0.256249
	-3.6	0.317604	-0.0152954	0.275556	-0.386006	0.265854	-1.05454	-0.642707	0.961819	0.328015	0.493578	1.05016	0.0324985	-0.607429	0.493041
	-3.5	-0.0488389	0.00692623	0.454839	0.158311	-0.155481	-0.5556	-0.674841	-0.321922	0.294379	0.790935	1.85911	0.166185	-0.488753	0.453152
	-3.4	0.289087	-0.0307204	0.412804	-0.359834	-0.794161	-0.54563	-0.490914	-0.260221	-0.210601	0.443338	1.1886	-1.21211	-0.0921264	0.424517
	-3.3	0.439192	0.102604	0.466849	0.356919	-0.216045	-0.50155	-0.307205	-0.246674	-0.0658655	0.736908	0.971934	0.811859	-0.511071	0.437981
	-3.2	0.106616	-0.299362	0.552845	-0.260996	-0.399826	-0.727337	-0.313274	0.0767754	-0.336633	0.421153	0.707458	-0.276485	-0.485068	0.445433
	-3.1	0.597915	-0.13555	0.543987	0.0993768	-0.242491	-0.648279	-0.313331	0.40152	-0.0458883	0.208024	1.04903	-0.134593	-0.508921	0.454212
	-3	-0.0714797	-0.281264	0.715623	0.0264635	-1.0098	-0.719996	-0.363823	0.67887	-0.699473	0.218704	0.037758	-0.814581	-0.804835	0.508216
	-2.9	0.0219016	-0.170557	0.705971	0.0992074	-1.05646	-0.40822	-0.420776	2.47102	-0.526829	0.263676	0.0806037	-0.0377022	-0.568767	0.344202
	-2.8	0.165122	-0.372404	0.695074	-0.196598	-1.1596	-0.302569	-0.363439	1.15474	-0.577716	0.228293	0.499007	0.927986	-0.356625	0.327343
	-2.7	1.62765	-0.293735	0.514549	-0.375855	-0.853704	-0.521693	-0.159574	-0.116358	-0.409779	1.09978	1.19907	-0.297965	-0.538144	0.256076
	-2.6	-0.173391	-0.228147	0.741632	-0.0504493	-0.632488	-0.12423	-0.120557	0.84473	-0.523283	0.896948	0.402053	0.755686	-0.737195	0.162737
	-2.5	-0.929259	-0.287968	0.61099	0.174202	-0.672789	-0.317666	-0.204907	0.504384	-0.340358	0.8908	1.16563	0.604394	-0.483352	0.309085
	-2.4	0.0659775	-0.579536	0.754578	-0.465189	-0.769703	-0.644136	-0.322869	-0.320851	0.0405166	0.761127	0.328854	1.16622	0.247768	0.631558
	-2.3	0.125683	-0.424954	0.652834	0.549089	0.120046	-0.568989	-0.365264	-0.215058	0.279085	0.436541	-0.233571	1.49245	-0.464439	1.16663
	-2.2	0.56985	-0.526409	0.580197	-0.086856	-1.22576	-0.408699	-0.363451	-1.81846	0.105898	0.712033	0.119769	-0.514498	-0.0722486	1.33179
	-2.1	0.661254	-0.551379	0.353551	-0.501726	-0.325654	-0.577505	-0.394111	-0.152426	0.123046	0.508314	0.651763	0.76023	-0.205779	1.48976
	-2	0.729159	-0.820177	0.50407	-0.177571	-1.37311	-0.920523	-0.314357	-1.07972	-0.253199	0.390053	0.273725	-0.0119796	-0.442159	1.72499
	-1.9	0.68791	-0.527152	0.938046	-0.776649	-0.25953	-0.813145	-0.310945	1.43585	-0.338923	0.143064	-0.314786	-0.0418314	-0.503434	2.13039
	-1.8	0.935705	-0.525423	0.831748	0.224409	-0.785906	-0.906018	-0.356157	-0.295527	-0.534234	-0.295833	-0.377803	1.04127	-0.0727267	2.45012
	-1.7	1.14741	-0.237049	0.920065	-0.139519	-0.917511	-0.60972	-0.36069	-0.799039	-0.946068	-0.158839	0.718236	0.00130927	-0.74172	2.42039
	-1.6	0.428403	-0.615647	0.80931	0.531655	0.447793	-0.683765	-0.478685	-0.438771	-1.07106	-0.0461252	-0.876404	-0.712822	-0.281988	2.10285
	-1.5	-0.222532	-0.159483	0.724585	-0.0884354	-0.518724	-0.610099	-0.478424	-1.23317	-0.807522	0.0438455	-1.6238	-0.689958	-0.643934	2.30091
	-1.4	0.892197	-0.486393	0.509224	-0.198152	-1.05705	-0.812957	-0.526127	-0.548811	-0.516633	0.718503	0.895959	-0.0759629	-0.379501	2.78885
	-1.3	0.319863	-0.34509	0.471649	0.0688299	-0.310698	-0.905894	-0.551707	1.09392	1.10976	0.870853	0.030307	-1.09269	-0.0818926	2.93029
	-1.2	0.53533	-0.470209	0.472861	-0.134119	-0.63528	-1.01608	-0.394785	-0.607951	1.73366	0.703616	-0.616376	0.512064	-0.754709	2.87381
	-1.1	1.33017	0.163329	0.282058	-0.168856	-0.680608	-0.706887	-0.262999	-1.08146	1.97505	0.798164	-0.348885	-0.104133	-0.334821	2.81232
	-1	-0.00187367	-0.114423	0.392711	-0.494735	-0.770414	-0.668965	-0.209112	-1.41722	1.52303	1.46349	0.746946	1.5227	-0.472455	2.66075
	-0.9	0.951449	-0.130272	0.287803	-0.501697	-0.843551	-0.618329	-0.204192	-2.11428	1.04151	1.55421	-0.738278	1.14897	-0.369374	2.48459
	-0.8	0.858388	-0.399194	0.0881165	-0.545739	0.168599	-0.512925	-0.198615	-0.504109	1.03387	1.73261	-0.843441	3.01042	0.0255362	2.58071
	-0.7	1.22827	-0.0627568	0.131009	-0.0475066	-1.10348	-0.429091	-0.238313	-1.71281	1.01517	1.63458	-0.881516	3.34828	0.274896	3.12214
	-0.6	1.03266	-0.376909	-0.0367252	-0.624553	-0.537061	-0.664493	-0.352519	-0.107122	1.12557	1.8941	-0.676074	4.22454	0.000998712	3.55204
	-0.5	0.408397	-0.332072	0.0236183	-0.431121	-0.658322	-0.321889	-0.52228	-0.871662	1.15902	2.10253	-0.91673	3.97852	-0.119069	3.63354
	-0.4	0.887216	-0.199051	-0.0284446	-0.111473	-0.798909	-0.348503	-0.585253	-0.15475	1.95757	2.61279	-0.828697	3.98903	0.929967	3.7886
	-0.3	0.0209861	-0.327614	-0.246455	-0.53049	-1.2352	-0.227187	-0.499506	-1.23953	3.00281	2.40411	-1.15599	2.9131	1.50181	3.62495
	-0.2	0.471429	0.22947	-0.309146	-0.436863	-1.08857	-0.321816	-0.475405	-0.559489	2.88813	2.323	-1.36153	4.12967	1.61789	3.46631
	-0.1	0.388011	-0.079883	-0.501358	0.0777448	-0.11844	-0.863079	-0.408616	-0.124012	3.46068	2.22016	0.287234	4.45198	2.17841	3.28022
	0	0.956611	0.228034	-0.26985	-0.248672	-1.27866	-0.583674	-0.339725	0.0231643	4.15569	2.64535	-0.333867	3.86206	1.35945	3.13916
	0.1	0.598213	0.124223	-0.40587	-0.370304	-0.929154	-0.528305	-0.290733	0.412718	3.74486	2.71418	-0.806368	6.02294	2.39056	2.97412
	0.2	1.26496	0.194727	-0.378898	0.460064	-0.457574	-0.614939	-0.382824	-0.412558	3.75578	3.16275	-0.674685	5.076	2.77671	2.6939
	0.3	0.489346	0.28662	-0.304518	0.2797	-0.517562	-0.556198	-0.448619	-0.492318	3.16001	3.02048	-0.859931	3.83696	2.36098	2.54306
	0.4	0.762991	0.0271976	-0.42589	-0.05922	-0.743027	-0.693352	-0.537727	-1.08515	3.26352	2.43136	0.0106898	4.15037	2.51812	2.5952
	0.5	1.36885	0.184893	-0.51595	-0.275311	-1.26461	-0.562557	-0.49393	0.908626	3.10353	2.5254	-1.2005	3.09194	1.86288	2.96034
	0.6	1.25031	0.226701	-0.445836	0.0143637	-0.499251	-0.82261	-0.442971	-0.55059	3.16878	2.70537	0.722829	6.05938	2.29911	3.07933
	0.7	1.33232	0.285707	-0.488341	-0.497098	-0.721659	-0.766095	-0.395352	-0.595256	3.05504	2.31255	1.28659	4.70746	2.05849	2.86798
	0.8	1.36456	0.225806	-0.464254	-0.525539	0.0816777	-0.669307	-0.285751	-0.556263	3.4394	2.18824	1.41778	5.14832	2.04841	2.65539
	0.9	0.116318	0.326869	-0.584939	-0.593704	-0.27666	-0.786463	-0.272717	-0.196724	3.79963	2.45027	1.5699	3.52452	1.86549	2.50424
	1	1.62193	0.368811	-0.453217	0.185602	-1.1078	-0.521383	-0.284707	0.507247	4.49442	2.03709	1.74988	3.82936	2.27037	2.59224
	1.1	0.811498	0.197473	-0.615463	0.835319	-0.405986	-0.672132	-0.113711	1.19852	4.82203	2.12144	3.61613	4.27283	1.9252	2.99413
	1.2	2.18219	0.221999	-0.575134	0.374811	-0.190257	-0.612198	-0.0287418	-0.67969	4.50418	1.90971	2.74381	2.00605	2.45207	3.30922
	1.3	0.82018	0.441446	-0.53607	0.623971	0.154091	-0.760859	-0.00984948	2.13023	3.44167	2.00577	2.87827	2.07926	2.71955	3.1017
	1.4	1.1559	0.583318	-0.573054	0.901339	-0.418351	-0.410571	0.0110319	2.04151	3.07119	1.49234	2.28773	2.02173	2.22299	2.81363
	1.5	1.78768	0.308463	-0.442139	0.97834	0.0555616	-0.773144	0.147964	3.78314	3.92783	1.75798	3.03639	2.47048	2.98907	2.58196
	1.6	0.800737	0.233932	-0.3379	1.49293	-0.889919	-0.597322	0.324057	2.77821	3.82975	1.11068	3.81611	2.00985	3.09364	2.3396
	1.7	0.19682	0.357568	-0.250149	1.40922	0.165777	-0.89641	0.322171	0.93569	4.56091	1.31123	4.13812	2.34571	3.97787	2.149
	1.8	0.682828	0.208078	-0.299694	1.42321	0.0930871	-0.855405	0.211735	1.44641	4.20936	0.997477	3.49359	2.34803	4.13623	2.14744
	1.9	0.274831	-0.0691888	-0.367305	1.3661	-0.5412	-0.85305	0.0417491	2.47302	3.42933	0.728371	5.06639	1.77443	4.02048	2.09898
	2	0.182484	0.0968279	-0.259464	1.14159	-0.200778	-0.953222	-0.0949944	1.66533	3.38551	0.776681	4.6073	3.22213	4.22169	2.01333
	2.1	0.308693	-0.227978	-0.477582	1.01157	-1.0306	-1.3757	-0.196198	3.05018	3.19993	1.1583	5.04045	1.47365	4.24147	1.90954
	2.2	0.811744	-0.226152	-0.652685	1.62941	-0.492398	-0.909648	-0.316794	2.66202	3.47473	1.22168	4.58289	1.94028	3.44144	2.0191
	2.3	1.13547	-0.478548	-0.513121	1.42219	0.391497	-0.842988	-0.420365	1.7934	2.79823	0.906401	6.69277	1.82396	3.9259	2.03445
	2.4	0.826591	-0.279044	-0.635805	0.892764	-0.516194	-0.205361	-0.528749	3.17055	2.62475	0.958667	6.36191	1.73535	3.33805	1.89463
	2.5	1.30256	-0.401692	-0.771361	0.937681	-0.34598	-0.716187	-0.575108	2.67531	2.28184	1.18983	6.85238	1.12926	2.86109	1.77158
	2.6	0.400782	-0.156571	-0.57086	1.58809	-0.324001	-0.32245	-0.737647	1.71612	2.44279	1.2504	5.27217	0.360614	3.09622	1.70529
	2.7	1.29104	-0.281968	-0.698336	1.54873	-1.27391	-0.255049	-0.759409	2.20376	2.23913	0.625971	4.13081	1.2369	2.76843	1.60853
	2.8	0.932941	-0.239199	-0.758453	1.48702	-0.34285	-0.257814	-0.77575	4.33629	2.06101	0.801579	5.14437	1.12246	2.23752	1.46922
	2.9	0.834092	-0.488648	-0.750397	1.20721	-0.728688	-0.367029	-0.754754	4.21175	1.77323	0.442865	5.07266	1.74837	1.9949	1.35005
	3	0.453686	-0.56176	-1.00905	2.42289	-1.25338	-0.380537	-0.563346	2.76936	1.65322	0.707701	3.60877	0.606499	2.16768	1.19512
	3.1	0.278703	-0.814065	-0.856238	1.00924	-0.61276	-0.819258	-0.581201	3.32879	2.0076	0.378133	3.47143	2.44974	2.19869	1.13223
	3.2	1.66916	-1.00954	-1.05984	1.81514	-0.679201	-0.473512	-0.523535	2.83014	1.61689	0.310041	3.61126	0.761739	1.9487	0.92328
	3.3	-0.546936	-0.81822	-1.01302	0.906862	-0.624265	-0.626602	-0.610216	1.07193	1.67781	0.319285	3.61448	2.8635	2.0368	0.809569
	3.4	0.076	-0.905589	-1.07547	1.55785	-0.650557	-0.573512	-0.708878	2.33512	0.841393	0.42605	4.80607	2.98862	1.74059	0.947294
	3.5	0.000141648	-0.457009	-1.16323	0.972623	-0.536324	-0.7023	-0.823847	1.52236	1.06313	0.156992	2.28598	2.1699	1.57013	1.27129
	3.6	1.62163	-0.662756	-1.19464	1.6044	-0.750811	-0.708097	-0.929435	3.6999	0.973121	0.387997	3.73972	2.39157	0.9296	1.72003
	3.7	1.39283	-0.332448	-1.14196	1.20675	-1.03205	-0.753889	-1.01636	1.44601	0.566681	0.507325	3.55582	0.168251	1.56692	1.95118
	3.8	1.21719	-0.334469	-0.982761	1.23159	-1.40551	-0.587242	-1.0982	3.65994	0.733656	0.836085	2.4593	2.67556	1.04789	2.21719
	3.9	0.991169	-0.647559	-1.16707	1.24571	-0.268607	-0.479727	-1.06987	1.31551	0.508357	0.635232	2.16926	2.57109	2.04461	2.36626
	4	0.752208	-0.193726	-1.01578	0.929954	-1.25361	-0.675549	-1.06974	4.51076	0.573577	0.868013	0.820816	1.71192	1.48848	2.16126
	4.1	0.229938	-0.249056	-1.03564	1.02012	-0.96726	-0.511048	-0.927484	3.13096	0.56108	0.628242	0.85142	2.11933	1.67891	1.93588
	4.2	0.886365	-0.24519	-1.12652	1.25171	-0.51775	-0.739868	-0.855786	2.69443	0.350559	0.846005	1.52515	2.01028	2.13798	1.72859
	4.3	0.373752	-0.254797	-0.949267	0.533353	-0.508061	-0.439154	-0.697237	4.36569	0.337505	0.171905	2.30406	1.30539	2.63601	1.47969
	4.4	0.544686	-0.218614	-1.00071	1.27118	-0.17321	-0.572686	-0.460081	3.54586	0.848577	0.353623	1.65802	1.6559	2.4022	1.35281
	4.5	0.92996	-0.36825	-1.19639	0.832117	-0.70671	-0.297155	-0.34274	3.70299	0.00845925	0.35618	3.67259	0.766454	2.30765	1.23325
	4.6	1.49146	0.042262	-1.12398	0.852425	-0.0110116	-0.389737	-0.286381	3.36141	-0.0562247	0.450745	3.50909	1.54773	2.66889	1.29965
	4.7	1.29481	-0.130091	-1.08399	1.70679	-0.516581	-0.303921	-0.354842	2.24449	0.609317	0.320399	1.76196	0.489855	2.69029	1.21765
	4.8	0.412673	0.286481	-1.05043	1.79211	-0.218237	-0.270737	-0.232648	3.04879	0.157877	0.652098	2.57763	1.10747	2.38147	1.16529
	4.9	0.82835	0.266644	-1.13305	1.54108	-0.172814	-0.320664	-0.204898	3.24739	0.209383	0.242468	0.448257	0.960252	2.35185	1.05844
	5	1.24348	0.0386515	-1.07448	2.31531	0.12743	-0.605441	-0.217552	2.79702	-0.0146587	0.253782	2.20526	-0.171252	2.42578	0.932755
	5.1	0.494757	-0.087265	-1.253	1.45889	0.510825	-0.271743	-0.420476	2.91282	-0.25347	-0.0238448	0.781061	0.72958	1.69725	0.740899
	5.2	0.598888	-0.195095	-1.2977	1.55682	-0.421212	-0.750057	-0.501095	3.59241	0.117794	0.0414359	1.19318	-0.541047	1.60736	0.596112
	5.3	1.07286	-0.09653	-1.37293	0.578776	-0.658431	-0.26739	-0.65164	2.52536	-0.199903	0.0539191	1.451	1.70088	1.71761	0.426226
	5.4	0.464031	0.0655264	-1.44929	0.330233	-0.30169	-0.638884	-0.719494	4.30192	-0.499602	-0.249727	2.10107	0.259511	1.98115	0.327816
	5.5	0.0416594	0.148834	-1.42454	0.932024	0.0405724	-0.738958	-0.568936	3.7605	0.233771	0.184031	2.21468	-0.0647308	1.47698	0.275518
	5.6	0.453577	-0.0353433	-1.26895	1.06307	-0.632819	-0.551446	-0.319725	3.48719	-0.105785	0.409562	2.63053	0.0280735	1.7227	0.242746
	5.7	0.0781282	-0.0909321	-1.37227	1.18835	0.944622	-0.611286	-0.363106	5.338	-0.216517	0.266933	2.23335	0.440758	1.77921	0.174174
	5.8	0.642603	-0.142295	-1.40071	0.608752	-0.0805626	-0.159648	-0.399925	2.33183	-0.338391	0.853796	0.567687	-0.113583	1.40351	0.276433
	5.9	0.640124	-0.370077	-1.44104	1.2718	-0.64092	0.053404	-0.438106	4.2207	-0.975831	0.317236	0.817517	2.67749	1.47469	0.311103
	6	1.06163	-0.572434	-1.42042	1.25056	-0.25289	-0.343407	-0.476246	4.14007	-0.338971	0.522367	0.631152	1.03013	2.09434	0.273364
	6.1	1.24191	-0.584534	-1.34195	1.21925	-0.157387	-0.244124	-0.521346	3.57648	0.658582	0.839536	1.17149	1.33732	1.91734	0.289021
	6.2	1.11842	-1.04636	-1.38241	1.53839	-0.277949	-0.179882	-0.612909	3.56279	1.89133	1.08614	0.629228	2.67185	1.69827	0.335047
	6.3	-0.0591139	-0.688913	-1.38326	0.889129	-0.934094	-0.080735	-0.712221	4.72091	2.57285	0.805943	1.81911	1.12046	2.18651	0.589807
	6.4	0.790314	-1.00998	-1.24199	1.40345	-1.44311	-0.011141	-0.819894	4.10668	2.69917	0.739192	1.86469	0.965836	2.16608	0.664839
	6.5	0.588324	-0.959356	-1.25221	1.15332	-0.974976	-0.324535	-0.870631	3.81472	2.67611	0.642597	1.47537	2.6217	2.21523	0.809596
	6.6	1.784	-0.885553	-1.101	1.42468	-1.4006	-0.579907	-0.704902	4.93894	2.26852	0.627102	0.674646	2.27846	2.54224	0.807071
	6.7	0.541988	-0.534538	-1.07147	0.690862	-0.704021	-0.228716	-0.536191	3.47411	2.37834	0.468358	2.37127	3.056	2.68651	0.820451
	6.8	0.624342	-0.31933	-1.03714	1.27651	-0.484474	-0.533962	-0.61774	1.91275	2.79923	0.368706	1.7623	0.988043	3.25109	0.89453
	6.9	0.250331	-0.524134	-1.03891	1.026	0.0525764	-0.339627	-0.745947	4.68314	1.88106	0.426974	1.77674	2.32173	2.57012	1.06347
	7	1.66372	-0.359767	-1.06346	1.90851	-0.479214	-0.357726	-0.87545	3.49458	2.82414	0.53674	2.4323	1.75678	2.5822	1.10551
	7.1	0.519289	-0.0439244	-0.912594	0.579115	0.919435	-0.671978	-0.919099	4.54954	3.2383	0.779947	2.50554	1.19383	2.75548	0.943981
	7.2	1.12369	0.0773192	-1.10289	1.52804	0.132365	-0.873653	-0.988248	2.76712	3.74241	0.390185	3.58228	0.976707	2.47534	0.889796
	7.3	0.4138	0.047159	-0.801581	1.16873	-0.0177451	-0.312645	-1.06569	4.41665	3.47762	0.412203	3.28081	0.87565	2.16409	0.863027
	7.4	1.4141	-0.0316377	-0.761475	1.28596	-0.302612	-0.704681	-1.05616	1.82229	3.59612	0.183005	2.80305	1.11315	2.54448	0.897811
	7.5	1.23906	-0.258719	-0.721441	1.44379	0.00669663	-0.513537	-0.963578	2.17655	3.42009	0.227514	3.39023	1.54523	1.98441	1.04968
	7.6	0.654726	-0.207709	-0.797462	1.35873	-0.281987	-0.855596	-0.952269	1.83475	2.63576	-0.000139268	3.73665	-0.510662	2.19522	1.16378
	7.7	-0.121785	-0.254444	-0.739683	1.58693	0.325196	-0.691267	-0.899326	2.71534	2.29356	-0.175656	2.93104	1.08294	2.23491	1.11444
	7.8	0.507825	-0.0244483	-0.688652	0.976583	-0.250494	-0.583511	-0.800855	3.07631	3.41392	-0.0232301	2.52622	-0.159641	1.80086	1.021
	7.9	0.499009	0.275029	-0.624496	0.652046	-0.250533	-0.0445938	-0.755922	2.85355	3.49647	-0.521343	2.31655	0.385981	2.03143	0.910506
	8	-0.153995	0.339772	-0.752679	1.61615	0.208127	-0.863966	-0.768796	3.57853	4.04694	-0.156636	2.16793	1.38354	2.50541	0.757388
	8.1	0.717192	0.629235	-0.698809	0.752611	-0.998943	-0.543451	-0.858183	1.48637	4.43152	0.232734	2.50367	1.31571	2.18163	0.712118
	8.2	0.628553	0.705872	-0.813345	1.27827	-0.115427	-0.947067	-0.950509	3.07638	3.94767	-0.0252935	2.32403	1.38296	2.3858	0.829296
	8.3	0.392809	0.947878	-1.02895	2.09036	-0.10502	-0.719148	-1.05395	2.40897	3.96906	-0.0469279	1.75202	0.141751	2.07589	0.862646
	8.4	0.127569	0.916626	-1.01935	1.41497	-0.779399	-1.15688	-1.0046	3.21236	4.16596	0.0849947	1.12474	0.0824894	2.11557	1.00941
	8.5	1.10352	0.797598	-1.12478	1.64586	0.109636	-0.448975	-0.966158	3.41251	3.39957	0.190371	1.19708	0.29844	2.63919	1.3838
	8.6	-0.0355902	0.963039	-1.18142	1.39626	-0.350672	-1.03766	-0.907992	2.1449	2.8929	0.676024	2.71471	0.24329	3.08849	1.90426
	8.7	1.63377	1.20535	-1.10902	1.64931	0.114051	-0.549593	-0.874525	5.16985	2.47139	0.110646	0.718999	0.316996	3.81645	2.19051
	8.8	0.797088	1.25735	-1.30166	1.01396	0.666011	-0.921885	-0.711256	3.13591	1.92838	0.25399	1.38178	0.480168	3.57103	2.38222
	8.9	1.10988	1.05277	-1.26333	1.81281	0.227562	-0.391928	-0.597287	5.29595	2.12863	0.278899	1.74723	1.31305	3.94201	2.36834
	9	1.1015	1.03387	-1.31971	1.72209	0.847566	-0.801367	-0.479911	4.64228	1.53796	-0.0113212	0.718325	1.53635	3.18581	2.09369
	9.1	0.664527	0.715078	-1.26664	1.03888	0.872138	-0.567969	-0.355292	4.24788	1.49831	-0.387823	0.976099	0.965256	3.33492	1.87429
	9.2	0.235015	0.534984	-1.17309	1.87521	0.161476	-0.977289	-0.43732	4.03901	0.794898	-0.459567	0.919384	0.35131	3.83008	1.60972
	9.3	0.280325	0.6046	-1.12045	1.7491	0.42114	-0.821183	-0.454555	4.53676	1.36339	-0.647561	1.64946	0.479947	3.09953	1.44246
	9.4	0.322282	0.430359	-0.976686	2.01526	0.96756	-0.897606	-0.542847	4.34534	0.806858	-0.430953	1.64848	1.57353	2.80224	1.35397
	9.5	0.633362	0.359237	-1.12739	1.45484	0.888524	-1.08721	-0.675349	6.39283	0.957986	-0.0778696	0.720163	0.591197	3.31577	1.17271
	9.6	0.714721	0.341048	-1.06823	1.1902	1.0557	-0.703039	-0.867439	5.98476	0.671672	-0.125812	1.77045	0.172757	2.88082	0.987582
	9.7	0.794319	0.371694	-1.30104	1.23377	0.90293	-1.0395	-0.993387	3.70456	0.816547	0.529563	1.8497	2.05604	3.09563	0.875767
	9.8	1.32331	0.615627	-1.22334	1.74072	0.0247332	-0.533572	-1.04841	3.98019	0.484209	0.238104	2.05741	1.30829	2.89044	0.895084
	9.9	0.692165	0.467679	-1.25458	1.5595	0.0610751	-1.21347	-1.00739	3.01939	0.216697	0.429317	3.09898	1.60373	3.15483	1.04509
	10	2.57605	0.24799	-1.37739	0.833965	0.00425894	-0.656519	-1.04157	4.42995	0.365793	0.734497	0.886599	0.871768	3.23824	1.1164
	10.1	1.18582	0.408644	-1.15918	1.09398	-0.0488113	-0.912611	-1.01387	4.28369	0.355539	0.651339	1.0893	0.528058	3.23895	1.31688
	10.2	1.89119	0.487556	-1.07606	1.2948	0.837923	-0.938723	-0.979407	3.99479	0.509284	0.46139	1.312	0.130035	3.34439	1.67297
	10.3	1.42972	0.370704	-0.820177	0.943146	0.567535	-0.954998	-1.09007	3.25128	0.526476	0.585485	-0.0273394	-0.0156751	2.75923	1.77361
	10.4	1.15406	0.683251	-0.584926	0.963935	0.563514	-0.844047	-0.920233	5.09381	0.386815	0.324117	2.22916	-0.282705	2.72263	1.77808
	10.5	1.19502	0.791054	-0.538749	0.673696	-0.243029	-1.29599	-0.668798	3.04297	1.26296	-0.115337	0.107533	2.04016	2.36499	1.58854
	10.6	1.59289	1.14254	-0.670183	1.33353	0.547725	-1.01543	-0.544386	5.45532	1.18487	-0.164298	2.20856	-1.02612	2.74052	1.44257
	10.7	1.21026	1.15612	-0.445205	0.515838	-0.20652	-1.11887	-0.361943	5.30435	1.22193	-0.158919	0.854808	0.891647	2.21242	1.1511
	10.8	0.870684	1.15857	-0.498413	0.916493	-0.733427	-0.858778	-0.22585	5.9921	1.27164	-0.224288	1.10331	-0.35072	2.31663	1.14794
	10.9	1.54144	1.02939	-0.646441	1.18179	-0.194882	-1.17329	-0.135162	4.59394	0.721034	-0.472275	2.68066	-0.0262489	2.0851	1.10534
	11	1.74754	0.813874	-0.744058	1.03612	-0.94316	-0.898793	-0.0875834	6.29447	0.521948	-0.0797689	1.55719	-0.895875	2.31506	1.43399
	11.1	1.39611	0.846217	-0.657851	0.781827	-0.543726	-0.0452974	-0.0841971	4.8117	0.285531	0.139978	1.22289	0.85904	2.70842	1.47482
	11.2	2.42196	0.89659	-0.472173	1.1896	-0.195886	-0.130855	-0.287957	3.89026	0.464527	0.0478582	1.59969	0.257607	2.52434	1.47548
	11.3	1.52507	0.629056	-0.494665	0.26141	-0.216677	0.663974	-0.440596	3.76487	0.081331	0.4648	0.605792	0.595919	2.42558	1.62945
	11.4	3.3539	0.708918	-0.42666	0.777339	-0.408997	1.61317	-0.521959	3.82407	0.28121	0.0737997	-1.26545	1.24084	2.65134	1.79118
	11.5	1.52437	0.573604	-0.419109	0.547541	0.175675	1.78249	-0.522352	4.18637	0.529544	0.158506	-0.827746	1.84178	2.29905	2.04476
	11.6	1.90826	0.41308	-0.387873	0.435703	0.064094	2.38543	-0.571728	2.36626	0.0975493	-0.343122	-1.22403	2.10389	2.79634	2.16458
	11.7	1.88697	0.500792	-0.299962	0.498308	1.16355	1.92212	-0.479539	1.67724	0.165505	-0.116396	-0.137846	0.928454	1.94935	2.14781
	11.8	1.59157	0.402599	-0.345612	0.83981	0.295775	1.65514	-0.493082	3.15645	-0.34191	0.140043	-0.304032	1.79276	2.6515	2.1998
	11.9	1.04367	0.287589	-0.317923	0.653672	0.763195	1.78771	-0.518888	1.97157	-0.401863	0.258691	-0.39204	-0.222575	2.05525	2.44804
	12	2.05049	0.166604	-0.340952	0.407379	0.300382	2.0205	-0.646746	2.18084	0.120481	0.113105	-0.412846	0.47806	2.10222	2.54272
	12.1	1.4265	0.222633	-0.367668	0.485835	-0.141266	2.16397	-0.795022	2.14245	-0.566861	0.169762	-0.408787	-0.398738	2.27334	2.30023
	12.2	1.96419	0.167394	-0.28685	0.660264	0.289789	1.94261	-0.951619	1.59641	-0.842936	0.0512122	0.176571	-0.182562	2.5062	2.11144
	12.3	2.59461	-0.00345383	-0.458686	0.385218	-0.128768	2.16687	-1.02187	2.44548	-0.604153	-0.0885376	-0.420277	1.04873	2.2175	1.92748
	12.4	2.80283	0.097292	-0.616346	0.171877	-0.137911	2.31754	-1.14356	1.04907	0.0588642	-0.16735	-0.638737	0.441993	2.24341	1.70001
	12.5	2.96943	0.0699285	-0.387659	0.46221	0.0492334	2.65811	-1.21506	2.31975	-0.624402	-0.0730343	-1.35406	0.885218	2.29371	1.47243
	12.6	2.98784	-0.0569251	-0.596327	0.738277	0.295565	2.37416	-1.29626	1.19375	-0.413154	0.0903534	-0.188359	2.43078	2.42081	1.36155
	12.7	3.71628	-0.193561	-0.574588	0.301364	0.481075	2.68124	-1.29576	1.31047	-0.477323	0.244993	-0.0750132	1.61773	2.5939	1.19416
	12.8	4.07216	-0.168185	-0.560212	0.590229	-0.818622	2.90358	-1.27754	1.55378	-0.657048	0.123136	-0.755689	1.23846	1.85586	1.24169
	12.9	3.28618	0.0741355	-0.595581	0.874799	-0.329417	3.26399	-1.26224	1.5039	-0.0705453	-0.0811205	-1.37319	2.07052	2.2679	1.43899
	13	2.97819	-0.00339306	-0.556578	0.891461	0.216478	2.57969	-1.26526	1.2382	0.195014	-0.0995714	-1.37843	1.66853	1.75732	1.4024
	13.1	3.96551	0.222711	-0.681998	0.252661	-0.154625	2.65132	-1.21591	0.0409016	0.497692	-0.270222	-1.58372	2.90726	2.07989	1.40818
	13.2	3.10461	0.110108	-0.6639	0.59823	1.06227	2.26991	-1.24004	1.75726	0.20462	-0.412647	-1.26375	2.02111	1.65883	1.50237
	13.3	3.04594	0.149253	-0.932919	-0.280146	-0.385668	2.38782	-1.26641	3.51857	0.549501	-0.524576	-1.24573	2.21561	2.09569	1.69415
	13.4	3.05697	0.476503	-0.822186	-0.0496381	0.960656	1.8196	-1.18204	0.425925	0.547411	-0.542243	-2.45805	2.49182	1.63615	1.91409
	13.5	3.09973	0.46678	-0.954503	0.501532	0.274488	2.16316	-1.08882	0.970589	-0.0105969	-0.808876	-2.01784	2.08874	2.00017	2.00983
	13.6	2.38028	0.453336	-0.924412	0.786535	-0.432411	2.08131	-0.925406	1.68588	0.37539	-1.03746	-1.91605	0.737105	1.52798	1.88156
	13.7	3.28437	0.603567	-0.826358	0.238724	-0.447956	1.95159	-0.745454	1.54684	0.363929	-0.776388	-1.70156	-0.00552378	1.4951	1.62555
	13.8	3.48027	0.890138	-0.892109	0.621119	-0.556031	1.61513	-0.586153	2.01799	0.243327	-0.738086	-0.850364	1.40543	1.65312	1.82717
	13.9	3.33097	0.698133	-0.878112	0.957235	-1.57389	1.70708	-0.628229	1.36055	0.867793	-0.671565	-0.278639	-1.11924	1.29058	1.87452
	14	3.30321	0.844564	-0.720394	0.344568	0.248181	1.72451	-0.668743	2.48365	0.937499	-0.840991	-0.234557	1.30355	1.71725	1.8916
	14.1	3.01117	0.614646	-0.555839	1.30936	-0.557676	1.44665	-0.6809	0.792475	0.974543	-0.746521	-0.767469	0.564736	1.65957	1.94125
	14.2	3.79864	1.13252	-0.421524	1.0198	-0.177192	1.1738	-0.766488	1.60794	0.647243	-0.819475	-1.26512	0.207363	2.03932	2.00926
	14.3	4.1996	0.684092	-0.421123	0.974313	0.512333	0.906565	-0.815012	1.63777	0.666624	-0.906061	-1.72122	1.76199	2.00411	1.8818
	14.4	2.02619	0.761756	-0.483956	1.03511	-1.41075	1.13944	-0.803873	2.04064	0.191901	-1.03796	-1.59377	-1.04334	1.40097	1.6932
	14.5	3.10075	0.662842	-0.517522	0.549514	-0.612016	1.00512	-0.718856	1.63651	0.746275	-1.22405	-0.570758	1.06071	2.18243	1.6884
	14.6	2.57338	0.83185	-0.474293	0.0350517	-0.870634	1.37743	-0.732342	1.82933	0.424775	-0.931524	-1.17414	0.706244	1.941	1.75788
	14.7	4.38993	1.33126	-0.531466	0.257743	0.453746	0.953034	-0.770534	2.27367	0.454955	-1.27923	-1.2884	1.00689	1.599	1.65748
	14.8	3.30909	1.77819	-0.448321	0.0758574	-0.408925	1.36225	-0.897769	1.92129	0.0207419	-1.03747	-1.23901	0.873169	1.98906	1.58911
	14.9	2.88076	2.23533	-0.519605	1.06285	0.569096	1.7276	-0.982522	1.35863	-0.216488	-1.19249	-1.72515	0.80927	2.09821	1.50415
	15	2.41373	1.85108	-0.373496	0.326238	-0.56672	1.99603	-1.12887	0.875177	-0.11751	-0.97707	0.478414	0.474998	1.55311	1.4357
	15.1	3.08722	1.91482	-0.391721	-0.0478237	-1.37623	1.79921	-1.24331	1.27168	0.190331	-1.58124	-0.423502	-0.485175	1.32577	1.44518
	15.2	3.37574	1.54819	-0.491431	0.758429	-0.54735	1.52882	-1.29253	1.94492	0.224576	-1.56623	-0.882784	-0.615021	1.61803	1.4233
	15.3	3.50688	1.33288	-0.765756	0.768118	-0.723515	1.51486	-1.27195	1.92053	0.146297	-1.6196	-0.733221	0.375358	1.60389	1.60887
	15.4	4.28698	1.20218	-0.689035	0.740961	-0.34044	1.47626	-1.13021	2.09565	0.30635	-1.59112	-0.55958	0.671786	1.67611	1.61388
	15.5	2.52838	1.1009	-0.938496	1.473	-0.381668	1.20569	-1.02759	2.2312	0.216172	-1.42688	-1.28056	2.20603	1.36709	1.84206
	15.6	4.63588	0.911926	-0.91576	1.50316	-0.680601	1.58709	-0.840881	2.4941	-0.457892	-1.8427	-1.32244	-0.777869	1.56901	1.8364
	15.7	3.39402	1.3709	-0.884412	0.238123	-0.196201	1.29494	-0.772021	2.09844	-0.336187	-1.21734	-0.577935	1.38784	1.93551	1.74439
	15.8	3.43114	1.5857	-0.958882	0.153645	-0.886803	0.99174	-0.942203	1.75713	-0.36453	-1.85764	-0.362531	-0.470008	1.12927	1.5083
	15.9	3.28957	1.63434	-0.777737	0.226522	-0.580986	0.803167	-0.94545	1.95942	-0.0820768	-1.77829	-1.26669	0.819866	1.92316	1.32488
	16	3.121	1.5696	-0.650647	-0.1374	-0.222102	0.970197	-1.00286	2.53078	0.447648	-1.87259	-0.823004	0.377777	1.54137	1.27598
	16.1	2.49979	1.63696	-0.666364	0.766485	-0.723679	0.963946	-1.0714	2.93493	0.535444	-1.83352	-2.25784	0.210892	1.13142	1.4077
	16.2	3.78056	1.45311	-0.616992	0.459652	-0.191544	0.848035	-1.1827	2.11396	1.03247	-1.77445	-1.71545	0.430623	1.77117	1.53578
	16.3	2.59439	1.31901	-0.775991	0.898333	-0.460927	0.442344	-1.3	0.425331	2.01389	-1.76026	-0.651027	-0.563891	1.51782	1.56957
	16.4	3.4232	1.24585	-0.627122	0.529122	0.170589	0.716166	-1.36181	1.3606	2.0333	-2.02674	-0.871615	-0.449931	1.56754	1.60297
	16.5	3.56659	1.04844	-0.876112	0.590895	-1.00622	0.417516	-1.45694	1.6177	1.87603	-1.72575	0.295472	1.49299	1.49956	1.62816
	16.6	3.67534	0.968063	-0.835615	0.928129	0.014114	0.56653	-1.48162	1.50281	1.47288	-1.91614	-0.846291	0.900937	1.60684	1.81901
	16.7	2.81101	1.2842	-1.00492	0.520077	-0.410237	0.499707	-1.56767	1.14053	1.15764	-1.93605	-1.45512	0.570366	1.53417	1.81961
	16.8	3.00022	0.676306	-1.04614	1.21456	-0.196695	0.352271	-1.41892	3.17753	1.04439	-1.89126	-0.81386	0.51581	1.71243	1.8316
	16.9	3.3364	0.859136	-1.09258	1.35919	0.0291536	-0.147854	-1.33967	2.26236	0.44926	-1.5352	-1.39513	-0.1983	2.18558	1.9023
	17	3.65234	0.715519	-0.968802	0.346935	-0.298528	0.46464	-1.35746	1.42118	0.595299	-1.93184	-1.60115	0.141242	1.84801	1.90205
	17.1	3.80071	0.799958	-1.13046	0.838517	0.262473	0.33114	-1.37294	2.0689	0.662533	-2.03552	-1.72915	0.390491	1.76058	1.8479
	17.2	3.582	0.883111	-0.991224	-0.0567416	0.215792	0.126859	-1.42088	2.73892	0.0170794	-1.9698	-2.45829	0.577602	1.58647	1.83863
	17.3	3.84433	0.631679	-1.02882	-0.173317	-0.185021	0.0129352	-1.35432	0.718979	0.231548	-1.78422	-2.12129	0.407456	1.73919	2.03397
	17.4	3.84024	0.814968	-0.921925	-0.317616	0.31692	0.251712	-1.19869	1.16051	-0.0961591	-2.04439	-2.18774	0.419602	2.0284	2.10187
	17.5	3.56205	0.495665	-1.13005	-0.394883	-0.360543	0.218005	-1.16991	0.86805	-0.292224	-1.65652	-1.32423	-0.0722736	2.30982	2.33857
	17.6	2.92148	0.0821103	-0.891451	0.103994	-0.173521	0.0224334	-1.25446	1.23241	-0.402489	-1.24901	-0.780974	-0.322544	1.91242	2.61119
	17.7	4.8936	0.424651	-0.967039	0.185351	-0.11271	-0.236721	-1.35418	1.14751	-0.260912	-0.688167	-0.858402	1.23771	2.01176	2.56333
	17.8	2.76546	0.205526	-0.961412	-0.143281	-0.758463	0.167568	-1.47631	1.5939	-0.452373	-0.779659	-2.09082	1.10235	2.20175	2.45723
	17.9	4.00538	0.0783594	-1.03614	0.399082	-0.497018	-0.330722	-1.47054	1.80394	-0.732172	-0.726326	-0.962894	-1.24052	2.20816	2.51442
	18	2.74794	0.324714	-0.923538	0.276224	-0.569056	-0.210197	-1.41832	2.32009	-0.53648	-0.568203	0.164512	-1.03238	1.80423	2.69045
	18.1	3.1036	0.25266	-0.779296	0.53869	0.369184	-0.130196	-1.48956	0.912328	-0.621135	-0.466306	-1.17064	0.255544	2.09536	2.51012
	18.2	2.28768	0.42524	-1.03296	0.224185	-0.53944	-0.25884	-1.5393	1.83709	-0.712747	-0.85809	-0.28139	-0.869946	1.78367	2.30859
	18.3	3.11811	0.38304	-0.953949	0.47171	-0.861388	-0.354091	-1.60944	1.96749	-0.903956	-0.692528	-1.71927	1.19444	2.39492	2.17943
	18.4	3.06119	0.413782	-1.02401	0.793691	-0.491842	-0.20257	-1.48634	1.89902	-0.782904	-0.459693	-2.1035	-0.443759	2.03693	1.97352
	18.5	3.78776	0.305168	-0.925184	0.0787404	-0.907734	-0.38397	-1.42044	0.387803	-0.817372	-0.177885	-2.60149	-0.223481	2.12021	1.72083
	18.6	2.60437	0.276314	-1.13029	0.157406	-0.372245	-0.0752367	-1.43412	2.02388	-0.916593	-0.0616369	-2.56737	0.484878	2.55461	1.52167
	18.7	2.34958	0.0662139	-1.13359	-0.370946	-0.562548	-0.399232	-1.35537	2.0692	-0.85338	-0.483273	-3.01838	0.344928	2.1517	1.32391
	18.8	3.32303	-0.0940118	-1.129	-0.225946	0.154144	-0.469025	-1.2848	0.959253	-0.495527	-0.175046	-2.48687	0.538796	2.2448	1.03594
	18.9	2.87342	0.0554652	-1.14812	0.194854	-0.720407	-0.0644396	-1.198	2.70515	-0.824111	-0.394379	-1.94063	-0.983445	2.24215	0.906044
	19	3.59938	-0.0432168	-1.23659	0.272731	0.0339475	-0.547045	-1.08974	1.33888	-0.408227	-0.399273	-2.14383	-1.15758	2.36273	0.813114
	19.1	3.40042	-0.185764	-1.22493	0.820233	-0.367615	-0.258962	-1.07086	2.03532	-0.805278	-0.327257	-2.62268	0.458394	2.66341	0.779811
	19.2	3.00296	-0.206194	-1.19866	-0.0471737	-0.0103187	-0.35469	-0.994683	1.64445	-1.0263	-0.124127	-1.69938	-0.816138	2.42555	0.717175
	19.3	2.70047	-0.1751	-1.16555	-0.193818	-0.936756	-0.517289	-0.78203	2.04033	-0.944522	-0.399773	-2.09103	-0.428767	2.26947	0.586194
	19.4	2.36428	0.0202357	-1.31701	-0.0380049	0.101893	-0.360591	-0.474217	2.37359	-0.989518	-0.221273	-1.53652	-0.865144	2.35806	0.451022
	19.5	2.75779	0.595301	-1.17855	-0.224101	0.0650467	-0.484728	-0.222304	2.79941	-0.651441	0.0728789	-1.71345	0.372561	1.87707	0.330864
	19.6	2.72031	0.811029	-1.14735	-0.835902	-0.695826	-0.539128	0.010044	3.28526	-0.914538	0.0861093	-2.60962	0.446835	1.92931	0.21366
	19.7	2.2244	0.873669	-1.13472	-0.757755	-0.852871	-0.607587	0.100974	2.16008	-0.641113	0.356398	-0.602901	1.09251	2.06059	0.0842357
	19.8	2.31964	1.08177	-1.13062	-0.726683	-0.46983	-0.766764	0.0980305	2.28293	-0.659689	-0.085969	-1.92585	1.06617	2.22937	0.0250566
	19.9	2.22477	0.818969	-1.16017	-0.963269	-0.723941	-0.787396	0.166192	2.63143	-0.891181	-0.264499	-1.79243	-0.885851	1.9597	0.0016045
	20	2.06531	1.16375	-1.06697	-0.17316	-0.173979	-0.504163	0.0441623	0.0802894	-0.949741	-0.129886	-0.478031	-0.993434	2.24273	-0.0507974
	20.1	2.11989	1.02011	-1.20494	-0.170625	-0.548064	-0.717971	0.0585381	0.373024	-0.898705	-0.6451	-1.41756	-0.191505	2.40668	-0.04628
	20.2	2.53451	0.951354	-1.20556	0.205359	-0.815992	-0.645993	0.12859	0.86706	-1.15595	-0.408494	-0.715226	-1.07197	1.87338	-0.140557
	20.3	1.08509	0.710016	-1.19539	0.0633272	-0.285596	-0.954663	0.120886	0.668127	-0.964357	-0.640141	-1.51158	-0.212696	1.68672	-0.111087
	20.4	2.05263	0.46451	-1.22486	0.337009	-0.512477	-0.362802	0.00578752	-0.289769	-0.975843	-0.531747	-0.900311	-0.141631	2.20073	-0.116431
	20.5	2.49663	0.687058	-1.27156	-0.0220596	-0.0739781	-0.777617	-0.0248636	0.612083	-1.2285	-0.484976	-1.81312	-0.362753	1.74984	-0.183468
	20.6	1.1601	0.28884	-1.3521	0.459024	-0.31525	-0.85172	-0.11008	-0.209647	-1.54606	-0.380362	-0.791561	-0.44044	2.47336	-0.290575
	20.7	2.02758	0.293964	-1.37318	0.623541	0.318151	-0.879577	-0.290085	1.08606	-1.67034	-0.437331	-2.84457	-0.512272	2.37566	-0.362321
	20.8	2.06488	0.251292	-1.19895	-0.236642	-0.310979	-0.776627	-0.44458	0.880748	-1.15303	-0.0811135	-1.64706	-0.408041	2.08429	-0.478222
	20.9	2.24955	0.283598	-1.39555	-0.710754	0.281904	-0.864043	-0.340951	-0.908624	-1.1819	-0.276348	-1.80118	-1.25115	2.70018	-0.513521
	21	1.89838	0.172022	-1.36053	-0.589604	-0.75327	-0.804926	-0.321677	3.20275	-0.954716	0.0226569	-0.739067	0.831433	2.24683	-0.454782
	21.1	2.87999	0.0167911	-1.29381	-0.558932	-0.415749	-1.25856	-0.478312	0.639659	-1.15283	-0.203559	-1.34582	-0.0604701	2.14694	-0.4815
	21.2	2.38949	0.0938405	-1.16963	-0.0954051	-0.565215	-0.828322	-0.486325	1.57994	-1.32691	-0.200307	-1.27878	-1.03697	2.75478	-0.545332
	21.3	2.73712	0.354994	-1.25534	0.068475	-0.742619	-1.13409	-0.367204	1.90948	-0.790118	-0.198395	-1.62955	-0.148857	1.84859	-0.557819
	21.4	2.00314	0.321219	-0.986779	0.231012	-0.704804	-0.955377	-0.321617	1.01767	-1.09653	-0.355203	-0.656064	-0.554029	2.19324	-0.597714
	21.5	2.27196	0.695574	-1.10535	-0.355612	-0.458093	-0.924534	0.0507845	0.915148	-1.08408	-0.201199	-1.22308	1.08656	2.45004	-0.513159
	21.6	1.06108	0.503603	-0.865068	-0.422136	-0.31112	-1.16786	0.529462	2.22376	-0.788771	0.0636473	-1.53352	-0.881854	1.90471	-0.480688
	21.7	1.43265	0.996353	-0.957371	-0.0807554	-0.605771	-0.793005	0.99499	-0.718626	-0.8159	0.0567493	-1.22231	0.259005	2.77535	-0.447205
	21.8	1.03118	1.61024	-1.03582	-0.451614	-0.504448	-0.826744	1.38542	0.231833	-0.606562	-0.193731	-2.92342	0.235976	1.95093	-0.474392
	21.9	2.20705	1.20562	-1.10405	-0.0126532	-0.501465	-1.1765	1.81076	0.355974	-0.699558	0.149783	-1.1634	-0.0444147	3.18615	-0.484359
	22	2.55777	1.5926	-0.991647	-0.574057	0.238943	-0.857619	1.86277	0.790435	-0.642342	-0.299165	-2.48383	1.33024	2.75151	-0.362555
	22.1	2.41486	1.16863	-1.10472	0.268697	-0.353713	-1.15441	1.56306	1.74992	-0.711542	-0.0467718	-2.22752	0.0460185	3.43986	-0.382825
	22.2	1.92843	0.820459	-1.15176	0.29653	-0.487247	-0.95398	1.33547	0.772692	-1.44119	-0.635572	-2.31053	-1.12563	3.65962	-0.291814
	22.3	3.03225	0.964921	-1.19479	-0.316697	-0.55846	-1.1994	1.09533	2.00411	-1.06087	-0.6713	-1.80153	0.308145	4.64969	-0.187385
	22.4	3.00452	0.767547	-1.09986	0.00328694	-0.778675	-1.11129	0.858375	0.921756	-1.25422	-0.833789	-1.7786	1.14755	3.51528	-0.254849
	22.5	2.94928	0.786991	-1.14755	-0.533255	-0.699895	-1.02526	0.787804	-0.515511	-1.27723	-0.742633	0.445013	0.533176	4.18161	-0.415035
	22.6	2.52295	1.06132	-1.22113	0.0841458	-1.55616	-0.807124	0.661279	0.868074	-1.1318	-0.92503	-0.0834571	0.256552	4.55238	-0.568217
	22.7	2.96578	0.943729	-1.179	-0.00469107	-0.364956	-0.869399	0.577265	1.53194	-1.67238	-1.15543	-1.50309	-0.713897	4.05364	-0.612141
	22.8	3.03896	1.20035	-1.27464	-0.399866	-0.571503	-0.748145	0.592288	2.80255	-1.38424	-0.647135	1.12554	0.70919	3.81194	-0.637196
	22.9	2.48223	0.836911	-1.29194	-0.276733	-0.726699	-0.750003	0.626881	1.03039	-1.27359	-0.653514	-0.131392	0.422751	3.59615	-0.673156
	23	3.0659	0.98648	-1.37506	-0.131439	-0.773305	-0.883428	0.676582	1.09357	-1.29336	-0.374936	-0.893092	0.45647	3.44402	-0.66229
	23.1	3.7074	0.603236	-1.21669	0.0309939	-1.12549	-0.539826	0.570519	1.12858	-1.07616	-0.508444	-2.17952	-0.45784	3.44029	-0.579215
	23.2	3.85271	0.458669	-1.19591	0.0741478	-0.925392	-0.682319	0.421826	1.27948	-1.26865	-0.174358	-2.01586	0.767128	3.28409	-0.541927
	23.3	3.07515	0.876647	-1.15716	-0.183431	-0.232016	-1.02354	0.359845	0.634689	-0.750566	-0.727078	-1.2358	-0.425592	3.27262	-0.372648
	23.4	2.04512	0.963612	-0.915708	0.077002	-0.292705	-1.10244	0.230357	0.427543	-1.64196	-0.285008	-1.99914	0.883583	2.96254	-0.17614
	23.5	3.27885	0.819302	-0.90236	-0.155138	-0.782188	-0.872866	0.279011	1.32839	-1.61628	-0.85008	-1.3741	0.973597	2.99476	-0.0940417
	23.6	2.60842	0.82783	-0.956108	-0.575409	-0.818802	-1.13933	0.213592	-0.172588	-1.34935	-0.656823	0.749142	1.54082	3.06167	-0.197309
	23.7	3.32729	0.988304	-0.721532	-0.578346	-1.20777	-1.13351	0.128075	0.883031	-1.45968	-0.580144	-0.993024	1.16218	2.94358	-0.199617
	23.8	2.32162	0.822767	-0.861173	-0.362871	-0.142853	-1.20424	-0.0544076	0.04423	-1.36794	-0.67196	-1.73832	0.725279	3.15818	-0.110053
	23.9	3.45004	0.704748	-0.682725	-0.635109	-0.654174	-1.03579	-0.185984	1.04476	-1.56793	-0.444166	-1.98724	0.300487	3.08607	-0.00727333
	24	2.72041	0.552085	-0.736319	-0.314966	-0.350734	-1.1164	-0.337793	0.940538	-1.63578	-0.360757	-0.962867	0.328634	2.44128	0.0693115
	24.1	1.51794	0.612043	-0.761278	-0.653671	-1.24015	-1.40542	-0.358237	1.45381	-1.21721	-0.592063	-1.0701	-0.0188254	2.75243	0.275393
	24.2	3.07457	0.213635	-0.755196	-0.10769	-0.231035	-1.01999	-0.481956	0.863317	-1.28647	-0.62534	-1.19229	0.608164	2.85861	0.401415
	24.3	2.88732	0.33148	-0.65029	-0.41795	-1.15128	-0.769085	-0.542024	0.925918	-0.585401	-0.740261	-0.684707	-1.02478	3.26937	0.360273
	24.4	2.11696	0.405966	-0.708295	-0.398039	-0.161607	-0.979719	-0.589206	0.718616	-0.971469	-0.735581	0.536976	0.402466	2.70325	0.246788
	24.5	2.79145	0.226758	-0.668673	0.174573	-0.516268	-0.808429	-0.681362	1.26656	-1.12841	-0.926193	0.436285	-0.27815	2.49391	0.123816
	24.6	2.85649	0.284676	-0.875316	0.0103021	-1.179	-0.982778	-0.61235	0.82738	-0.991402	-0.940174	-0.427311	-0.612948	3.06787	-0.0388414
	24.7	2.11769	0.0635825	-0.895188	-0.254169	-0.881248	-0.91582	-0.558071	0.869718	-0.650512	-1.34478	-0.615791	-0.596759	2.65499	-0.175087
	24.8	2.56031	-0.281184	-0.965878	-0.482466	-0.408662	-1.17319	-0.45326	0.563955	-0.946037	-1.11013	-0.531444	1.82201	2.9534	-0.292959
	24.9	2.20504	-0.00452978	-1.06227	0.159052	0.0373554	-1.12995	-0.241216	1.46328	-1.11401	-1.05657	0.131552	-1.51125	2.40412	-0.344784
	25	2.56148	-0.30177	-0.943322	0.0456511	-0.232664	-1.26801	-0.0368698	0.52169	-0.808162	-0.743784	-1.61258	-0.825454	2.99821	-0.44887
	25.1	2.98835	-0.160486	-1.07539	-0.0966649	-0.276844	-1.0716	-0.0925403	0.760422	-0.866032	-0.793882	-0.599649	-0.369339	2.56587	-0.559895
	25.2	2.02315	-0.336906	-1.12839	-0.000412052	-0.570362	-1.47208	-0.121752	1.80204	-0.669641	-0.639075	0.686157	1.41949	2.45313	-0.576643
	25.3	3.25331	-0.817099	-1.22199	-0.480561	0.0325384	-1.52881	-0.0629422	1.42804	-1.10538	-0.671596	-2.1655	0.0148087	2.87738	-0.561181
	25.4	3.14426	-0.637335	-1.21994	-0.102214	-0.171773	-1.16744	-0.00814511	0.911083	-1.00872	-0.428515	-0.906628	0.0664949	2.47331	-0.603255
	25.5	1.83796	-0.424776	-1.18834	-0.159867	-0.543962	-1.55282	-0.0923289	1.2869	-1.20182	-0.333031	-0.384308	0.543509	2.43624	-0.550948
	25.6	2.2877	-0.400822	-1.37802	-0.281644	-0.30652	-1.26912	-0.100794	0.888324	-0.810243	-0.36483	-0.873391	-0.298979	2.58616	-0.587558
	25.7	2.33273	-0.319731	-1.42524	-0.531287	-0.333786	-1.19653	-0.21621	1.31129	-1.06956	-0.348339	-2.28051	0.307657	2.07591	-0.653961
	25.8	1.46108	-0.336948	-1.34954	-0.0438223	-0.349467	-1.31331	-0.342613	0.121397	-1.02388	-0.15439	-0.498953	-0.0880531	2.233	-0.637123
	25.9	1.23983	-0.335367	-1.19297	-0.20253	-1.1892	-1.18322	-0.297423	-0.872052	-1.51183	-0.243481	-2.56989	0.279563	1.92337	-0.579401
	26	2.14784	-0.0496563	-1.27392	0.0348617	-0.123174	-1.32341	-0.173966	1.13899	-1.5738	0.268332	-0.940402	-0.622988	2.09042	-0.642887
	26.1	0.672962	-0.017064	-1.27242	-1.00513	-0.807956	-1.08282	-0.228961	0.108693	-1.26458	0.66882	-2.01885	0.237913	1.76446	-0.592666
	26.2	1.60995	0.0150968	-1.33123	-0.962916	-0.331927	-1.37852	-0.373341	1.55562	-1.46934	0.265135	-0.126123	-0.532516	1.77051	-0.474859
	26.3	3.17283	0.150648	-1.22075	-0.97532	-0.51766	-1.47009	-0.40911	0.839998	-0.665363	0.256067	-0.533923	-0.711416	2.22949	-0.528871
	26.4	1.55355	-0.193137	-1.23035	-0.934885	-0.700814	-1.56339	-0.373517	1.2014	-1.37755	-0.194704	0.0388339	0.291433	1.78829	-0.469151
	26.5	3.04794	0.177461	-1.35448	-0.645819	-0.563397	-1.40426	-0.25263	2.31058	-1.36797	-0.214634	0.251928	1.66352	2.1528	-0.358058
	26.6	1.83024	-0.318154	-1.44909	-0.688077	-0.766526	-1.16548	-0.202241	-1.13496	-1.36959	-0.558687	-1.01422	-1.03993	2.10059	-0.277735
	26.7	2.53586	0.0929776	-1.50056	-0.626448	-1.23499	-1.36083	-0.128541	-0.779073	-0.438901	-0.547045	-1.30363	-0.724672	2.43556	0.00404444
	26.8	1.67814	-0.0295004	-1.53826	0.500578	-0.506547	-1.46865	-0.109054	-0.408504	0.323868	-0.610715	-2.30645	-1.55065	1.96057	0.176706
	26.9	2.64572	-0.0746404	-1.39391	-0.0355141	-0.409683	-1.30069	-0.196407	0.0319404	0.987077	-0.82495	-2.71889	0.918755	1.88411	0.324403
	27	2.12975	-0.159546	-1.35416	0.119477	-0.973215	-1.35422	-0.342725	0.551635	2.23006	-0.929497	-2.79793	-0.601067	2.20144	0.489769
	27.1	2.24366	-0.0570831	-1.34766	-0.333355	-0.17143	-1.24619	-0.5404	1.3918	2.48897	-0.677288	-2.06108	-1.33923	1.99853	0.413401
	27.2	2.6246	-0.176211	-1.12191	-0.496609	-0.859633	-1.77943	-0.633394	-0.785585	2.60875	-1.30114	-1.56074	0.0642731	2.08255	0.342293
	27.3	2.61291	-0.195461	-0.979931	0.0561729	-1.1897	-1.40416	-0.647394	0.769997	2.15783	-1.32206	-1.71738	0.483109	1.64988	0.189
	27.4	2.11649	-0.315257	-0.940014	-0.733617	-1.03483	-1.43734	-0.572015	0.0142281	2.22937	-1.4399	-0.198432	-1.56633	1.91957	0.145598
	27.5	1.52828	-0.0470725	-0.845459	-0.395989	-0.609072	-1.13736	-0.502523	0.442058	2.57552	-1.38253	-0.049257	-0.262067	1.80758	0.0333182
	27.6	2.07899	0.0807789	-0.971299	-0.697122	-0.27555	-1.40193	-0.554375	0.520396	1.37107	-1.42977	-1.13106	-0.776919	2.45005	-0.132162
	27.7	1.69718	0.246854	-0.84603	-0.473472	-0.260834	-1.55428	-0.592631	1.07358	2.23785	-1.33497	-0.9853	1.21676	1.97798	-0.193697
	27.8	2.32089	0.149783	-0.75636	-0.91901	-0.944392	-1.02228	-0.560047	1.06843	1.89955	-1.60778	-0.500781	-0.192124	2.05336	-0.234107
	27.9	2.13851	-0.222553	-0.662934	-0.532071	-0.418045	-1.19377	-0.391729	0.710335	1.5646	-1.40623	-1.41365	0.345883	1.75066	-0.178331
	28	2.16508	-0.0370904	-0.661454	-1.29848	-0.00938312	-1.50796	-0.423917	0.188917	2.27655	-1.73559	-0.961729	-0.309427	1.60319	-0.0930165
	28.1	1.4791	-0.286532	-0.738696	-1.26376	-0.191493	-0.819644	-0.623279	1.62049	2.80586	-1.67512	-1.98155	0.389214	2.01983	-0.113992
	28.2	1.80877	-0.116614	-0.879866	-0.706442	-0.552151	-1.37067	-0.741061	0.474414	2.51374	-1.98096	-1.65298	-0.899305	1.51963	-0.0954742
	28.3	3.17598	0.0693982	-0.724029	-1.1328	-1.37325	-1.21359	-0.811436	1.08494	2.11456	-1.83974	-1.34974	0.928102	1.54869	-0.0643512
	28.4	1.674	-0.328285	-0.882035	-0.515742	-0.175037	-1.37927	-0.922411	0.419577	1.4103	-1.3384	-0.444252	-1.6258	1.01859	-0.0374422
	28.5	2.40017	-0.195632	-0.90822	-0.0907495	-1.31771	-1.45147	-1.03643	1.66128	1.75684	-1.19534	-0.223905	0.0187475	1.84355	0.15942
	28.6	2.0779	-0.273552	-1.02375	-0.417844	-0.0384242	-1.0551	-1.05096	0.378572	2.04715	-0.954241	-0.21862	-0.216646	1.62991	0.245391
	28.7	2.34096	-0.167995	-0.949663	-0.275059	-0.920663	-1.0579	-0.982438	1.0866	1.52107	-0.631065	-0.53744	0.200471	1.22891	0.176437
	28.8	0.778995	-0.20998	-1.04239	-0.655171	-0.884437	-1.16782	-1.03977	-0.31756	0.793111	-1.14735	0.0536964	0.338662	2.02295	0.0503721
	28.9	2.72591	-0.198698	-1.0241	-0.0410093	-0.767502	-1.11218	-1.09702	1.37123	0.565412	-0.646733	0.0147997	0.0209942	1.9157	-0.0170752
	29	1.74286	-0.3721	-1.10232	-0.655571	-0.444231	-0.946618	-1.18509	-1.23537	0.861862	-0.588032	-2.06328	-0.0734521	1.7358	-0.198731
	29.1	2.40556	-0.212672	-1.15904	-0.604818	-0.398319	-1.10586	-1.19974	1.88619	-0.0810808	-0.596473	0.629199	-0.31309	1.62914	-0.319216
	29.2	2.71524	-0.424734	-1.25396	-0.41594	0.604023	-1.02779	-1.0763	0.180134	-0.052345	-0.688498	-1.56173	1.44661	1.69952	-0.432401
	29.3	2.00739	-0.588698	-1.14078	-0.957589	-0.498309	-1.30149	-1.06673	-0.0892683	-0.422004	-0.942553	-2.17027	-1.84734	1.15414	-0.460233
	29.4	3.69743	-0.186866	-1.15347	-0.724639	0.363884	-1.1421	-0.96426	0.485049	-0.312727	-0.810484	-0.0837252	0.522821	1.84574	-0.537843
	29.5	1.4266	-0.239032	-1.24361	-0.932402	0.0195899	-1.13645	-0.890056	1.49636	-0.520117	-1.00855	-1.78601	-1.15753	1.38468	-0.572762
	29.6	2.2089	-0.581132	-1.08863	-0.956031	1.16058	-1.05648	-0.836746	0.649352	-0.967164	-0.895796	-2.18935	-1.02048	1.5529	-0.564556
	29.7	2.04088	-0.428229	-1.00699	-0.629473	0.383723	-1.27284	-0.749653	-0.288322	-0.454626	-0.704051	-2.11747	1.36101	1.60898	-0.554083
	29.8	2.2294	0.140896	-0.862379	-0.486941	0.465281	-1.07431	-0.774053	0.922608	-1.00111	-1.13808	-2.6871	-0.395572	1.46657	-0.511375
	29.9	1.40905	0.446202	-0.811454	0.0548453	-0.197797	-1.38614	-0.794642	0.345468	-0.803446	-0.509741	-1.85907	-0.33183	1.17097	-0.441354
	30	1.95802	0.184438	-0.703535	-0.060641	-0.472217	-1.41563	-0.830263	1.19262	-0.559063	-0.51299	-2.38764	-1.54871	1.06234	-0.397806
	30.1	2.10386	0.345166	-0.646617	-0.0855077	0.339317	-1.17092	-0.79638	0.228513	-0.84971	-0.691416	-1.11138	0.0668957	1.0468	-0.320149
	30.2	1.2458	0.427881	-0.606967	0.271958	-0.0956799	-1.02201	-0.727874	-0.178572	-0.756272	-0.1251	-1.31775	-0.51697	1.57028	-0.298074
	30.3	1.90874	0.597483	-0.697591	0.397378	0.0448214	-1.19844	-0.762142	-0.00740771	-0.94525	-0.611597	-1.20626	-0.545119	1.23701	-0.20322
	30.4	-0.16127	0.317514	-0.641005	0.0662438	0.00704836	-0.955268	-0.729243	0.390725	-1.00859	-0.647068	-0.554453	-1.3437	1.7717	-0.212403
	30.5	1.08306	0.422224	-0.366269	-0.126178	0.688321	-1.71478	-0.552696	0.117931	-1.33564	-0.565126	-1.55501	-0.284679	1.15475	-0.301866
	30.6	0.47431	0.412327	-0.532311	-0.52119	0.758542	-1.33201	-0.27392	0.963911	-1.48006	-0.397996	-1.88524	-0.287553	1.04858	-0.346359
	30.7	0.723427	0.782342	-0.528815	-0.631047	1.15026	-1.30419	-0.015492	0.827375	-0.716726	-0.382355	-2.4294	0.222348	1.09573	-0.426692
	30.8	1.50019	0.816039	-0.572092	-0.6546	-0.641133	-1.21109	0.075778	0.595225	-1.37435	-0.366726	-1.99294	0.283995	1.31377	-0.48908
	30.9	1.41478	0.774541	-0.84982	-0.757889	0.338607	-1.2527	0.170548	1.62179	-0.799568	-0.612131	-1.41374	0.438729	1.15838	-0.507872
	31	0.78237	0.780399	-0.822356	-0.59705	0.179233	-1.15412	0.141621	-0.567817	-0.838209	-0.556185	-3.11164	-0.653648	1.30339	-0.507356
	31.1	1.03853	0.438117	-0.903764	-0.650202	0.0272868	-1.39528	0.0621948	0.450569	-1.03363	-0.61111	-2.51261	-1.2169	0.746602	-0.421818
	31.2	2.26319	0.885241	-0.931077	-0.118269	0.794622	-1.26313	-0.0910151	1.12691	-0.687171	-0.937085	-1.83402	-0.0387072	0.911761	-0.421646
	31.3	1.57463	0.464753	-0.97979	-0.887711	-0.0381267	-1.32481	-0.285921	0.0926254	-0.217125	-1.2376	-1.24456	-0.733676	1.22995	-0.448013
	31.4	2.1126	0.3957	-1.10979	-0.752934	0.806876	-1.34855	-0.464899	-0.0108699	-0.301554	-0.885481	-0.562209	0.52723	0.522416	-0.508685
	31.5	1.5217	0.280409	-1.06156	-0.199657	0.69743	-1.40619	-0.641585	1.51663	-0.0491282	-0.852948	0.637661	-0.511513	1.46328	-0.523803
	31.6	0.923662	0.0745132	-0.996441	-0.819062	0.720785	-1.29286	-0.709265	0.718145	-0.393569	-0.846943	0.659663	-0.620077	0.339847	-0.528878
	31.7	1.03243	0.111526	-0.883042	-0.158932	0.296568	-1.28621	-0.680248	0.0679179	-0.499433	-0.444473	-0.46944	0.400198	1.19017	-0.491238
	31.8	0.154765	0.328606	-0.852627	0.0893842	0.170733	-1.3174	-0.618595	0.0216064	-0.845815	-0.22655	-0.216577	1.16462	0.532099	-0.412023
	31.9	0.907036	0.513515	-0.810204	-0.199372	-0.388061	-1.10984	-0.606232	-0.453509	-0.41533	-0.00367626	-1.69258	-0.72216	1.21153	-0.3066
	32	-0.0347111	0.280925	-0.924804	-0.18111	-0.193109	-1.05242	-0.665015	-0.231862	0.042003	0.0238018	-1.12878	0.0826241	1.08691	-0.186681
	32.1	0.0883335	0.431865	-1.13482	-0.219276	0.429887	-1.26344	-0.760251	0.624362	0.482847	-0.18098	-0.671735	-0.746686	0.572988	-0.229928
	32.2	-0.323967	0.0248653	-1.12707	-0.595254	0.0617537	-1.35902	-0.800546	0.272404	0.138717	0.120945	-1.36498	0.827282	0.68836	-0.186872
	32.3	0.256988	0.4151	-1.20978	-0.376796	-0.048795	-1.66107	-0.932968	1.6716	0.0587376	0.0724762	-0.486509	-0.169755	0.827219	-0.0360396
	32.4	-0.944485	0.33819	-1.27898	-0.594685	-0.878159	-1.2647	-0.82625	-0.682452	-0.0285574	0.0903784	-1.90459	-2.95482	0.939316	0.26234
	32.5	0.777935	0.0762011	-1.14372	-0.181498	-0.275928	-1.12009	-0.628933	0.594868	-0.275638	-0.189558	0.155533	-0.854911	0.85418	0.554115
	32.6	0.29934	0.0978786	-1.19576	-1.09882	-0.512578	-1.50074	-0.191775	0.806879	-0.301437	-0.206187	0.860736	-1.26883	0.870063	0.655618
	32.7	0.680197	0.00247957	-1.14119	0.408355	0.069944	-1.34232	0.28882	-1.29692	-0.112039	-0.214565	-0.461042	0.0207177	1.03495	0.7587
	32.8	0.366696	-0.486749	-1.24417	-0.561827	-0.700738	-1.57795	0.424463	0.582665	-0.730085	0.1667	0.0392632	-2.10253	0.47467	0.849568
	32.9	0.227106	-0.618212	-1.22639	-0.553951	0.28873	-1.2217	0.196982	-0.781278	-0.443767	0.707242	0.365111	-0.234616	0.403926	0.834175
	33	0.259608	-0.558964	-1.21164	-0.796274	-0.436615	-1.3897	0.134658	-0.0614924	-0.932782	1.17905	-0.179672	-0.227727	0.906098	0.751569
	33.1	1.46328	-0.965703	-1.22627	-0.822836	-0.665796	-1.3117	0.265397	-0.357818	-0.680745	1.43609	-0.28079	0.729927	0.267671	0.641012
	33.2	0.288075	-0.70599	-1.41189	-0.834493	-0.685017	-1.40657	0.424048	0.378238	0.176307	1.55355	0.137632	-0.949301	0.807752	0.644209
	33.3	0.617526	-0.964842	-1.17722	-0.675005	0.0584393	-1.48418	0.49027	-0.141806	0.376877	1.69729	-2.01329	-0.751166	0.584422	0.665688
	33.4	0.563112	-0.713087	-1.25974	-0.433183	-0.655663	-1.22841	0.468135	-1.13185	0.989334	1.71133	-1.60079	0.310883	0.515575	0.718316
	33.5	0.802295	-0.892191	-1.25481	-0.775384	-0.554416	-1.23993	0.312109	0.930123	0.712536	1.8814	-1.15173	-1.08305	0.679691	0.541978
	33.6	0.0891872	-0.461832	-1.09491	-1.1972	-0.531572	-1.4573	0.152205	-0.977025	0.2464	1.65842	-1.10211	0.233756	0.395306	0.255394
	33.7	0.198742	-0.635952	-1.09447	-0.898051	0.223606	-1.30559	0.0945215	1.10909	-0.294372	1.64927	-0.266373	-0.325393	0.416913	0.036766
	33.8	1.56231	-0.488633	-1.30733	-0.514019	-0.941086	-1.71813	0.0734608	-0.178216	-0.200451	1.61659	0.294757	-1.04515	0.329378	-0.196215
	33.9	1.14728	-0.428696	-1.24875	-1.37135	0.393127	-1.51346	-0.0485508	-0.155473	-0.207278	1.92087	-0.552529	-0.686981	0.586504	-0.289013
	34	1.43078	-0.715566	-1.09781	-0.475837	-0.492287	-1.46787	-0.09673	-0.235553	-0.539367	1.77194	-0.27936	1.46104	0.543173	-0.243299
	34.1	0.310619	-0.770905	-1.1205	-0.557021	0.118305	-1.5581	-0.301712	-0.709023	-0.393472	2.07014	0.308256	-1.04609	0.685718	-0.209174
	34.2	1.73308	-0.741134	-1.12853	-0.650977	1.35723	-1.7602	-0.414876	-1.27786	-0.572942	2.07643	0.155942	1.2039	0.405149	-0.252414
	34.3	1.68803	-0.688619	-1.26936	-0.314277	0.991746	-1.08282	-0.430228	-0.99987	-0.437348	2.24368	-1.40564	-0.412245	0.495539	-0.277533
	34.4	0.465007	-0.551377	-1.07021	-0.466118	0.540787	-1.03575	-0.44013	-1.24358	-0.676478	2.11636	-0.506708	-0.0822218	0.342275	-0.0787403
	34.5	1.73909	-0.636535	-1.14777	-0.126026	-0.333673	-1.27765	-0.537114	-1.29644	-0.868791	2.14963	-1.39279	0.73467	0.644291	-0.138183
	34.6	1.00954	-0.633577	-1.03385	-0.0328241	-0.00983625	-0.828567	-0.529923	-0.930195	-0.428064	2.01195	-1.3915	-0.416532	0.381523	-0.172815
	34.7	0.400194	-0.662964	-0.88694	-0.415402	-0.577366	-1.18073	-0.507416	-1.64612	-1.11469	2.25332	-2.18906	-0.496043	0.53561	-0.147116
	34.8	1.01024	-0.566032	-0.908917	-0.67529	0.506748	-0.702266	-0.395412	-0.404651	-0.727633	2.58085	0.190821	0.462765	0.456511	-0.193937
	34.9	0.835572	-0.787378	-0.844149	-0.508212	0.459409	-1.07129	-0.278224	-1.1964	-0.854624	2.01204	-0.623321	-0.0765489	0.561298	-0.27379
	35	1.63742	-0.914246	-0.980661	-0.862216	-0.458889	-1.03866	-0.317097	-0.946053	-0.388719	1.69973	0.548515	0.603978	0.108073	-0.314095
	35.1	1.3945	-0.81273	-1.00219	-1.08593	-0.509497	-0.999107	-0.507932	-0.409027	-0.58611	1.90785	-1.30671	-1.7425	0.588586	-0.326011
	35.2	0.883475	-1.04204	-1.03113	-1.14161	-0.458832	-1.2299	-0.558042	-0.88371	-0.806513	1.64199	0.752425	-0.957429	-0.0668121	-0.255809
	35.3	0.510945	-0.846181	-1.03446	-0.790518	0.573255	-1.39	-0.342166	-1.6938	-1.33458	2.01984	-0.520403	-0.239268	0.0117126	-0.290885
	35.4	0.557165	-0.80446	-1.19331	-1.05241	0.430339	-1.01008	-0.256166	-0.0286126	-1.19797	2.46802	-1.53832	0.109656	0.0367089	-0.309526
	35.5	0.746737	-0.721879	-1.06892	-0.807837	0.141162	-1.06175	-0.20187	-1.2074	-1.29572	2.38072	-1.90817	-0.606864	0.467363	-0.364627
	35.6	1.1238	-0.730213	-1.25353	-0.161335	0.0778128	-1.52191	-0.186556	-1.82503	-1.50841	2.16399	-1.16482	-0.424742	0.652665	-0.403602
	35.7	0.0196453	-0.57427	-1.04347	-0.69838	0.317547	-0.661741	-0.220254	-2.04568	-1.76714	2.5311	-2.14567	-1.4932	0.673269	-0.486997
	35.8	1.65036	-0.398272	-1.01277	-0.106272	0.654207	-1.34693	0.0212271	-0.922508	-1.77643	2.39022	-1.87641	0.343675	0.413238	-0.527792
	35.9	0.279764	-0.401457	-0.78312	0.587835	-0.190335	-1.03779	0.304846	-1.98984	-2.1052	1.82424	-2.49775	0.331221	0.68705	-0.555947
	36	-0.0443942	-0.126783	-0.607905	0.105851	-0.139773	-1.1709	0.429821	0.424044	-2.13175	1.97474	-2.69107	0.23902	0.671269	-0.461576
	36.1	0.144405	-0.58836	-0.548146	0.152176	-0.418875	-0.99701	0.584412	-0.558324	-1.88981	1.65809	-1.40579	0.116762	0.343791	-0.379785
	36.2	0.366924	-0.346604	-0.585049	0.0682799	-0.499569	-1.42137	0.675557	-0.35884	-1.80077	1.53584	-0.454733	0.482984	0.58966	-0.371433
	36.3	0.685607	-0.142914	-0.294031	-0.647056	0.120091	-1.16173	0.604335	-0.883641	-2.08183	1.19128	-1.30958	-0.793692	0.75217	-0.478247
	36.4	0.551225	-0.428498	-0.386261	-0.565355	-0.542047	-1.72478	0.445158	-0.100305	-1.50122	0.868239	-0.943042	1.14923	0.356892	-0.43555
	36.5	-0.104396	-0.482166	-0.282996	-0.553109	-0.635956	-1.43578	0.233175	0.161674	-1.6802	0.996711	-2.06925	-1.20114	1.07047	-0.460397
	36.6	0.191047	-0.386886	-0.419968	-1.08768	-0.0558785	-1.66831	0.0430815	-0.660442	-1.28224	0.820175	-0.328458	-0.725977	0.562445	-0.325566
	36.7	0.934662	-0.362923	-0.397895	0.249654	0.0526246	-1.27129	-0.106258	-1.89794	-1.23124	0.650922	-0.18919	-0.822026	1.06622	-0.213329
	36.8	0.6593	-0.117045	-0.384985	-1.09763	0.567593	-1.22848	-0.275164	-0.901319	-1.24432	0.660028	-2.26858	-0.408123	0.586591	-0.0298455
	36.9	0.762271	-0.437448	-0.468299	-0.393852	0.266224	-1.10815	-0.358099	-0.333877	-0.965885	0.775801	-0.98009	-0.406935	0.320225	0.168327
	37	0.499926	-0.364253	-0.415488	-0.955182	-0.296246	-1.2623	-0.413944	-1.84823	-1.00637	0.709163	-0.732897	-0.0349047	0.585289	0.200284
	37.1	-0.412972	-0.228854	-0.44716	-0.42151	0.27285	-1.60579	-0.299681	-0.397104	-1.06634	0.892984	-0.441566	0.414096	0.54125	0.426812
	37.2	0.322606	-0.370078	-0.363988	-0.884995	0.0489278	-1.51409	-0.224837	-1.39156	-1.20321	0.457467	-0.984897	-0.40828	1.25996	0.927618
	37.3	-0.206459	-0.610607	-0.408598	-0.202209	-0.552399	-1.35562	-0.282647	-1.32803	-1.45056	0.440993	-1.39758	0.32521	0.523327	1.23093
	37.4	0.578095	-0.781631	-0.437588	-0.0678549	0.206725	-1.6172	-0.364103	1.79028	-1.77082	0.129304	-1.15232	1.55918	1.3082	1.28245
	37.5	0.581644	-0.61345	-0.564123	-0.530396	0.687009	-0.954562	-0.527436	-0.581014	-1.40974	-0.0250271	-0.958528	0.157867	0.780279	1.19455
	37.6	0.598756	-0.801746	-0.499589	-0.324279	-0.229414	-1.46794	-0.651113	-0.271682	-1.74905	-0.138721	-0.417882	-0.515133	0.540943	1.11125
	37.7	0.543037	-0.56595	-0.591686	-0.0415677	0.0591609	-1.42431	-0.696477	-0.982483	-1.54696	0.0413158	0.246612	0.563624	1.33766	1.24607
	37.8	1.53856	-0.519373	-0.689036	-0.884783	0.358581	-1.38811	-0.637743	-0.611924	-1.41635	-0.0888321	-1.79955	-0.689692	1.16833	1.52756
	37.9	1.56471	-0.426921	-0.845512	-0.866299	-0.308999	-1.6613	-0.428639	-0.999083	-1.91259	-0.32402	-0.40822	-1.38476	1.35959	2.00038
	38	-0.23965	-0.403738	-0.917531	-1.48484	-0.182657	-1.62865	-0.174565	0.0127631	-1.7379	-0.122212	0.0666539	0.655787	1.87726	1.94106
	38.1	1.45919	-0.155178	-1.02463	-0.936728	0.54678	-1.47948	-0.177304	-0.100757	-1.75356	-0.368175	-1.97235	0.0278443	2.19693	1.70951
	38.2	0.0965716	0.119374	-0.966833	-1.22521	9.69658e-05	-1.28633	-0.31705	-1.87524	-1.20445	-0.668329	-1.39211	-0.661554	1.91323	1.51169
	38.3	1.82467	-0.000472053	-1.00643	-0.531638	0.309795	-1.26788	-0.27059	-1.95963	-1.4953	-0.651849	-0.55914	-1.23799	1.90109	1.28453
	38.4	0.178015	-0.164816	-0.956855	-0.319376	0.619611	-1.42646	-0.361297	-1.79976	-1.21562	-0.516909	-1.44841	-0.0514193	2.17063	1.01132
	38.5	0.788344	-0.130875	-1.04106	-0.476912	0.389053	-1.39088	-0.463594	-0.670918	-1.51833	-0.712294	0.652359	-0.469348	1.72709	0.867567
	38.6	0.312189	-0.158949	-0.988638	0.0446563	0.526618	-1.44593	-0.624263	-2.33041	-1.49374	-0.478118	-1.09491	0.398571	1.60964	0.736442
	38.7	1.05258	-0.203206	-1.11366	-0.363596	0.63667	-1.66362	-0.636938	-1.51866	-2.05527	-0.482011	-1.63845	-1.009	1.4513	0.610782
	38.8	0.598311	-0.208637	-1.142	-0.285366	-0.281882	-1.46258	-0.652267	0.0461791	-1.84873	-0.458571	-2.164	1.00308	1.33597	0.509953
	38.9	1.33356	-0.504816	-1.26335	-0.0271175	-0.270621	-1.3827	-0.489397	-0.758833	-1.50666	-0.394845	1.27761	-0.0935579	1.33443	0.429466
	39	0.357308	-0.352591	-1.05452	-0.00576293	0.438033	-1.44666	-0.267168	-0.903836	-1.76772	-0.609426	-1.1187	-0.344972	1.59711	0.316141
	39.1	0.637649	-0.273789	-1.22287	0.0272765	-0.537487	-1.26752	-0.153706	-0.697474	-1.3864	-0.150165	-0.168079	-1.1072	1.41459	0.245648
	39.2	0.00201734	-0.227689	-1.40996	-0.847998	-0.769616	-1.56367	-0.036473	-0.822755	-1.28168	-0.776583	0.974002	-0.790485	1.04646	0.163652
	39.3	1.39761	-0.643604	-1.32741	-0.597604	0.252353	-1.79863	-0.0957918	-0.624192	-0.918331	-0.512883	-0.449133	-1.45709	0.701445	-0.0340903
	39.4	-0.0446658	-0.5668	-1.40518	-0.0190802	0.507655	-1.29475	-0.278849	0.533381	-0.764187	-0.681418	-1.00358	-0.287474	1.00767	-0.236053
	39.5	0.875998	-0.464063	-1.43779	-0.0285568	0.539181	-1.3976	-0.398422	-2.13655	-0.742296	-0.719493	-3.06071	-0.0272377	1.06277	-0.304946
	39.6	0.369121	-0.274821	-1.32366	-0.948851	-0.202622	-1.13904	-0.525462	-1.13308	-0.727159	-0.755371	-0.480434	-0.438743	1.01502	-0.380601
	39.7	0.322414	-0.44064	-1.29904	-0.0690108	-0.520784	-1.46226	-0.634212	-0.90168	-0.402508	-0.748002	-1.11173	-0.388125	1.1817	-0.474398
	39.8	0.693768	-0.469103	-1.31807	-0.344192	-0.217954	-1.44158	-0.616897	-1.59819	-1.04845	-0.671664	-0.195729	-1.53484	1.41499	-0.512572
	39.9	0.497306	-0.310237	-1.3964	-0.452105	0.323891	-1.49187	-0.719366	-1.62536	-1.04358	-0.130884	-1.05032	0.806451	1.35565	-0.564994
	40	-0.45105	-0.529369	-1.48641	-0.627644	-0.223555	-1.49514	-0.896095	-1.22422	-1.28425	-0.388646	-0.79379	0.59609	1.50218	-0.684967
	40.1	0.397792	-0.573534	-1.54146	-0.928027	-0.55194	-1.16825	-1.01785	-1.4386	-1.54131	-0.104153	-0.717185	0.100338	0.933848	-0.729132
	40.2	0.720952	-0.611575	-1.53516	-0.778971	0.565372	-1.17468	-1.13338	-1.928	-1.02288	-0.242401	-1.018	-0.736439	1.54617	-0.662089
	40.3	0.568629	-0.694728	-1.52714	-0.637615	0.0759583	-1.5217	-1.15095	-0.627333	-1.60719	-0.325735	-0.20796	-0.412487	0.710324	-0.663093
	40.4	0.948261	-0.48825	-1.40244	-0.655303	0.023011	-0.924686	-1.1878	-1.49022	-0.459606	-0.386523	0.114942	-0.863595	1.12531	-0.707315
	40.5	2.35799	-0.541652	-1.41911	-0.625978	0.163425	-1.13318	-0.974949	-0.448627	-0.113179	-0.408759	-0.824508	0.484742	1.50909	-0.59272
	40.6	1.52181	-0.558884	-1.31771	0.324257	0.00339815	-1.46974	-0.749519	0.102656	0.422962	-0.490194	-1.37411	0.0545704	1.22152	-0.612993
	40.7	1.28641	-0.641799	-1.4371	-0.115962	0.228432	-0.769721	-0.594534	-0.598635	0.409015	-0.654443	-2.15082	-1.30621	1.27411	-0.717678
	40.8	1.87773	-0.553063	-1.35431	0.179218	-0.275674	-0.893776	-0.544144	-0.599813	0.212761	-0.723	0.350415	0.41776	1.1307	-0.811004
	40.9	2.10046	-0.839529	-1.3117	-0.799833	0.837296	-0.7138	-0.500731	-0.662997	0.649889	-0.68959	-2.12628	0.0405886	0.95589	-0.846914
	41	1.77878	-0.386228	-1.35694	-0.01211	-0.458823	-0.609329	-0.526686	-0.529661	0.301907	-0.79811	-2.08027	-1.0324	1.09005	-0.884181
	41.1	1.29644	-0.732728	-1.28247	-0.049362	0.205306	-0.963015	-0.593481	-0.567674	0.910127	-0.946886	-1.86886	0.393643	1.27671	-0.913133
	41.2	1.77961	-0.624887	-1.18847	-0.563956	0.314796	-1.14716	-0.683161	-1.30306	1.43026	-0.793672	-1.13545	-0.172161	0.990079	-0.770178
	41.3	2.08757	-0.414302	-1.28564	-0.0240367	-0.14507	-1.12914	-0.733738	-0.354438	1.53604	-0.755917	-2.31092	-0.128577	1.97688	-0.800636
	41.4	2.16628	-0.806254	-1.16997	-0.791102	-0.35152	-1.01691	-0.817657	-1.45791	1.1131	-0.916695	0.793704	0.820185	1.61239	-0.890084
	41.5	1.82171	-0.715258	-1.35124	-0.552776	0.317465	-0.75546	-0.897224	-2.25658	1.88875	-1.11668	-1.62427	-1.16916	1.28563	-0.795277
	41.6	2.62498	-0.672756	-1.29277	-1.16786	-0.316542	-0.520036	-1.00365	-0.758386	1.6167	-1.24449	0.824536	-0.898642	1.52098	-0.77753
	41.7	2.77733	-0.595199	-1.24749	-0.822865	-0.403542	0.0380834	-1.03122	-0.753217	1.96611	-1.17748	-0.0883029	-1.23813	1.17059	-0.785133
	41.8	2.52376	-0.754935	-1.28024	-0.702728	-0.815304	-0.177969	-1.01143	-0.672585	1.16218	-1.40619	-1.07944	0.319058	1.40101	-0.840485
	41.9	1.97321	-0.50391	-1.30464	-0.976086	-0.569133	0.187735	-0.951739	-0.993929	1.80509	-0.958864	-0.725752	-1.04955	1.00974	-0.837777
	42	1.96643	-0.0670555	-1.40473	-1.07867	-0.580606	0.221812	-0.882005	-0.484713	1.75936	-1.21127	-1.13524	0.616833	2.02099	-0.872631
	42.1	1.63649	-0.137632	-1.37267	-0.550849	0.71673	0.533891	-0.85749	0.0167266	1.73103	-0.815993	-2.88293	1.23109	1.25026	-0.839234
	42.2	1.15181	0.370267	-1.32003	-0.66885	-0.544689	0.618287	-0.839502	-0.641849	1.23641	-1.2974	-1.87111	-0.937365	1.58534	-0.795917
	42.3	1.53938	-0.0984871	-1.25766	-0.64089	0.398104	0.780336	-0.887374	-0.871336	1.47031	-0.763057	-0.886816	1.04003	2.19834	-0.693279
	42.4	1.68543	0.100764	-1.06475	0.352355	-0.538964	0.338654	-0.961807	-0.43022	1.3236	-0.579951	-1.8279	0.0505837	2.25102	-0.512954
	42.5	0.722028	-0.272875	-1.13775	-0.66627	-0.0451706	0.302825	-1.09928	-0.545645	0.758694	-0.56477	-1.17729	0.875738	3.15866	-0.097731
	42.6	2.1008	0.0903648	-1.0054	-0.465392	-0.260729	0.144943	-1.16963	0.39268	0.809148	-0.0243773	-0.501687	-0.335549	3.98157	0.433211
	42.7	0.842002	-0.0292556	-1.04777	-0.119896	0.159845	-0.0847826	-1.21759	-0.851647	0.581184	-0.214143	-0.800898	0.881828	3.7763	0.561577
	42.8	2.25698	0.0990139	-1.08108	-0.0670251	-0.478703	0.138414	-1.27323	-1.92611	0.780191	-0.0803879	-0.65627	1.28821	3.92957	0.608457
	42.9	2.00724	-0.127237	-1.2132	0.195472	-0.768859	-0.0159717	-1.29786	-1.6951	0.696598	0.00926347	1.21776	-1.37679	3.36426	0.578649
	43	2.01497	-0.304942	-1.29292	0.461298	-0.58698	-0.162396	-1.28873	1.73835	0.31304	-0.188137	-1.71875	0.207353	2.75522	0.496214
	43.1	3.2002	-0.486679	-1.32782	-0.0842921	-0.721731	-0.200991	-1.18947	-0.181989	0.883236	-0.0660255	-1.41967	-0.477113	3.34773	0.494365
	43.2	1.57443	-0.568878	-1.23485	0.0191668	-0.572257	-0.119951	-1.11167	-0.492886	0.685155	0.0307444	-0.767834	-0.981581	3.77388	0.47325
	43.3	1.57604	-0.333241	-0.850248	-0.25301	-0.78945	-0.119253	-1.06734	1.24579	0.806263	0.104082	-1.82186	0.818298	3.58438	0.30722
	43.4	1.10024	-0.124448	-0.895121	-0.0525245	-0.236133	-0.136937	-1.07823	-1.25479	0.761996	-0.187284	-0.652291	0.27614	4.07926	0.347229
	43.5	0.988496	0.237141	-0.673966	0.0835294	-0.174566	-0.260744	-1.17525	0.0449083	0.612381	-0.31436	-2.04891	-0.177243	5.21274	0.22398
	43.6	0.873702	0.284421	-0.670475	-0.562523	-0.72912	-0.75614	-1.24125	-0.782757	0.686069	-0.119799	-2.46679	-0.42202	5.02029	0.243847
	43.7	0.996543	0.54366	-0.567903	-0.899333	-0.261552	-0.677852	-1.22427	-0.664174	0.56158	0.100459	-1.28046	-0.856495	5.70431	0.245485
	43.8	0.947753	0.254496	-0.490429	-0.377221	-0.202426	-0.801492	-1.24427	-0.334087	0.37146	0.268208	-1.15295	-0.691275	5.09883	0.109451
	43.9	1.79964	0.438941	-0.506329	-1.18951	0.23014	-0.46561	-1.2308	0.102779	-0.614686	0.401701	-0.203857	-0.877199	4.48908	-0.0212277
	44	1.83811	0.216418	-0.293841	-1.33002	-0.6144	-0.59968	-1.16846	0.689533	-0.406384	0.433754	-0.680885	1.31066	4.36845	-0.0302865
	44.1	1.96627	0.0506485	-0.316394	-1.03484	-0.0528592	-0.773799	-1.08944	0.175671	-0.285735	0.519567	-0.260349	-0.564622	4.29052	-0.12863
	44.2	3.08863	0.31673	-0.517098	-1.03519	-0.511657	-0.883957	-0.938661	0.689974	-0.729058	0.486669	-0.224964	-0.511823	4.55095	-0.254617
	44.3	1.56883	0.157627	-0.521159	-0.750842	-0.776075	-0.666877	-0.746977	1.79426	-0.118042	0.414896	0.114271	0.483479	4.83138	-0.256563
	44.4	1.98158	0.0499193	-0.422243	0.302766	-0.539894	-0.615492	-0.636047	0.47949	-0.689958	0.385934	-0.100995	-1.50551	4.81371	-0.204419
	44.5	2.53264	0.189216	-0.450221	-0.537061	-1.1721	-0.774467	-0.582199	-0.196041	-0.520443	0.418341	-0.267109	-0.278628	4.51617	-0.177973
	44.6	1.40309	0.00225051	-0.475334	-0.732676	-0.812183	-0.805423	-0.60006	-0.466234	-0.796711	0.560742	-2.7275	-0.348249	4.9379	-0.202544
	44.7	2.79266	-0.150803	-0.270861	-0.128863	-0.668799	-1.23854	-0.632263	-1.17438	-0.688175	0.955149	-0.520254	0.176953	4.60772	-0.172828
	44.8	1.71222	0.169018	-0.141822	-0.00953456	-0.853615	-1.1004	-0.571014	-0.722679	-0.993867	1.65761	-2.16182	1.17938	4.84808	-0.0573455
	44.9	1.08322	0.282662	0.0902201	-0.305926	-0.361186	-1.10165	-0.510667	0.0760482	-0.839143	1.34886	0.143325	-1.22891	5.05587	0.249765
	45	1.88055	0.20704	-0.136616	-0.740076	0.138938	-1.03702	-0.597853	-0.0538641	-1.06709	1.06005	-1.80082	-0.679325	5.13585	0.485476
	45.1	1.45174	0.328749	-0.251535	-0.732187	-0.261851	-1.09818	-0.692878	1.34929	-1.26202	1.07334	0.309807	0.509766	5.88905	0.651805
	45.2	0.474152	0.332838	-0.214128	-0.792927	0.0152418	-1.03265	-0.736379	1.12626	-1.38374	1.18121	-0.108954	0.266251	6.09185	0.8115
	45.3	0.633103	0.26564	-0.351601	-0.584477	-0.28464	-1.20275	-0.819987	0.966447	-1.2262	1.23566	1.67671	0.792688	6.24721	1.11569
	45.4	1.43948	-0.0850138	-0.563251	-0.865653	-0.198736	-0.960012	-0.78158	-0.166548	-1.19756	1.40454	-0.730967	-0.671461	5.16223	1.13185
	45.5	1.18568	0.182154	-0.38997	-0.452801	-0.833208	-0.850643	-0.881358	0.0640991	-1.11598	1.05734	2.66141	0.0286473	6.03795	0.967252
	45.6	1.56943	0.13168	-0.46667	-1.0261	-0.0840747	-0.990094	-1.01547	0.457603	-1.12829	0.68017	-0.10946	0.237587	5.78089	0.762993
	45.7	1.99942	0.366399	-0.636902	-0.384916	-0.961986	-1.22866	-1.08029	-0.567164	-0.871395	0.527493	-0.301168	-0.528258	6.01963	0.610151
	45.8	2.04047	0.360004	-0.426638	-0.378589	0.107503	-0.9809	-1.09627	-0.574822	-1.34679	0.538684	0.592539	-1.4663	5.47975	0.44826
	45.9	0.964883	0.108217	-0.528046	0.0222346	-1.0301	-1.14185	-1.10787	-1.61767	-1.56931	0.147155	-1.25421	-0.923211	5.93615	0.391286
	46	1.03614	-0.160622	-0.580884	-0.285479	-0.701746	-0.58961	-1.12231	-0.946658	-1.12158	0.217141	-1.99018	-0.818729	5.97733	0.358751
	46.1	2.64276	-0.122245	-0.593044	-0.444986	-0.0963426	-0.867768	-1.16825	0.295238	-1.0437	-0.222713	-0.856247	-1.4648	6.25859	0.314174
	46.2	1.52802	0.400401	-0.559456	0.498919	0.0693821	-0.843821	-1.19081	-0.272639	-1.34762	0.0100004	-2.31311	-0.561065	5.44469	0.250518
	46.3	1.9434	0.589137	-0.768463	-0.123472	0.265976	-0.821694	-1.15795	-1.77313	-1.47139	-0.335768	-2.4921	-0.873	5.73081	0.339607
	46.4	1.29247	1.07056	-0.798938	0.0662317	-0.515136	-0.489081	-1.29418	-0.302984	-1.23243	-0.369545	-1.47745	-0.760848	5.35209	0.521052
	46.5	1.22655	1.29867	-0.902094	-0.521926	-0.649662	-0.945741	-1.30176	-0.440511	-1.25502	-0.235469	-2.93475	-0.283425	5.18344	0.528626
	46.6	1.34532	1.35536	-0.957714	-0.928984	-0.482118	-0.674494	-1.1833	-0.698699	-1.33408	-0.50452	-2.6641	-0.314546	5.01034	0.481071
	46.7	1.70407	1.37497	-0.951629	-0.362228	-0.293762	-0.507245	-1.10222	-1.00816	-1.46414	-0.113486	-0.216669	-1.03679	5.04167	0.368355
	46.8	2.01945	1.14551	-1.00135	-0.23429	-0.619794	-0.751046	-1.05932	0.0824989	-1.32418	-0.048201	-1.91001	0.88648	4.8491	0.425435
	46.9	0.971013	0.676439	-1.04923	-0.573073	-0.421101	-0.773395	-1.07003	-0.572164	-1.05794	0.0672398	-0.0820752	-0.989655	5.1511	0.350903
	47	1.4091	0.930872	-1.13525	-0.286023	0.108758	-1.16846	-1.13112	-0.14192	-1.41222	-0.316478	-2.47178	0.357056	5.85074	0.306743
	47.1	1.54799	0.739	-1.14785	-0.861185	0.0536459	-0.931833	-1.15575	-0.351102	-0.399987	-0.11445	-0.669636	-1.10492	6.22115	0.25544
	47.2	1.96836	1.18493	-1.07159	-0.0808771	0.155082	-1.02805	-1.13082	0.0542846	-1.21069	-0.143413	-0.345872	0.593301	5.79193	0.227682
	47.3	3.34724	0.471091	-1.2528	-0.644806	-1.43137	-0.736802	-1.1122	-0.401378	-1.31987	-0.0576487	-1.05065	-0.638649	6.27468	0.198234
	47.4	1.73062	0.502239	-1.35258	-0.128704	-0.569937	-0.972281	-1.12052	-0.72804	-0.879936	-0.173691	0.544961	0.578151	6.76445	0.171331
	47.5	2.44171	0.445699	-1.42166	-1.48109	0.377023	-0.687958	-1.29116	-1.67348	-1.03028	-0.156736	-0.580686	-1.01242	6.03504	0.15412
	47.6	1.56908	0.418988	-1.3733	-0.748124	-1.03952	-0.77291	-1.3492	-1.68785	-0.750254	-0.101907	-0.257296	1.04375	5.8581	0.123286
	47.7	1.2471	0.243412	-1.3387	-0.847391	-0.562648	-0.612598	-1.44891	-1.72319	-0.743868	0.200682	-0.813535	-1.78103	5.86709	0.170639
	47.8	1.73182	0.0784372	-1.33019	-0.860859	-1.1471	-0.676378	-1.56443	-0.121659	-0.718677	0.265506	1.04246	1.23898	6.41008	0.37394
	47.9	0.746252	0.0547951	-1.30742	-0.914361	-0.586059	-0.708751	-1.53477	-1.02103	-0.484477	0.501678	-0.319045	-0.107316	5.41972	0.270732
	48	0.762532	0.00507524	-1.33605	-0.656972	-0.942338	-0.754097	-1.54276	-1.27333	-0.179711	0.504935	-0.721268	-0.0274596	5.87392	0.117803
	48.1	1.1529	-0.264812	-1.50812	-1.15072	-0.536387	-0.57464	-1.59865	-1.10201	-0.669935	0.549762	-0.22287	-0.0525465	5.59582	0.0601555
	48.2	2.09288	-0.519051	-1.40528	-0.949062	-0.815272	-0.792136	-1.56015	-1.12716	-0.883926	0.503887	-0.611147	0.181553	5.48745	-0.12211
	48.3	1.26234	-0.491967	-1.49327	-0.79602	-0.646125	-0.597481	-1.61523	-0.90658	-0.289621	0.128091	-1.9612	-0.35904	5.92869	-0.140669
	48.4	3.28358	-0.596512	-1.36629	-1.17722	-1.47438	-0.800333	-1.55429	-0.321264	-0.0067835	-0.024076	-1.7417	1.87595	5.09356	-0.234367
	48.5	2.02734	-0.514436	-1.34934	-0.86275	0.13032	-0.806705	-1.36962	-1.04603	0.213652	-0.217033	1.014	-1.12025	5.1152	-0.382045
	48.6	2.06225	-0.625036	-1.56397	-0.500237	-0.901502	-0.849007	-1.25658	0.317947	1.18143	-0.102899	-1.14923	0.379518	5.16177	-0.422882
	48.7	1.4059	-0.669425	-1.45188	-0.876766	-0.853602	-1.06521	-1.1528	-1.52812	1.00046	-0.482474	-0.443084	1.06531	4.52449	-0.398504
	48.8	2.17002	-0.72116	-1.56661	-0.22571	-0.26957	-1.05116	-0.973317	-0.237465	1.08049	-0.36505	-0.0298506	1.39114	4.60993	-0.283108
	48.9	1.97654	-0.830294	-1.49651	0.228349	-0.406242	-1.08623	-0.792744	-1.67074	0.768599	-0.750473	0.780529	1.38796	4.60902	0.0399731
	49	0.31598	-0.750177	-1.51452	-0.628191	0.0754804	-1.06073	-0.769398	-1.4086	0.560821	-0.413841	0.168531	-0.262322	4.98882	0.18485
	49.1	1.94339	-0.234075	-1.56633	-0.587509	-0.559148	-1.30634	-0.791219	-2.28789	1.08874	-0.578835	2.97061	2.11036	5.32006	0.478256
	49.2	1.54762	-0.0315056	-1.55197	-0.895239	-0.0724594	-1.2364	-0.811644	-1.25958	0.911018	-0.70024	2.85557	-0.211575	5.70913	0.512916
	49.3	0.574325	0.219388	-1.45104	-0.443837	-0.0508389	-1.23748	-0.848275	-2.94995	1.05392	-0.690455	2.74188	0.178622	5.8522	0.43216
	49.4	1.0519	-0.0489491	-1.31616	-0.841709	-0.669125	-1.36239	-0.92758	-0.342567	0.127985	-0.651662	4.57891	1.29044	6.24161	0.306016
	49.5	1.08017	0.328918	-1.3007	-0.648124	-0.705077	-1.16815	-1.03711	-1.58766	0.151139	-1.13203	3.74738	-0.196506	5.78308	0.279664
	49.6	1.50853	-0.0607957	-1.31655	-0.372871	-1.38898	-1.11144	-0.993633	-0.773461	0.0407463	-1.33133	2.67642	-0.354798	5.19825	0.244858
	49.7	1.88762	-0.0288212	-1.2161	-0.776872	-0.415199	-1.44881	-0.990326	0.224073	-0.673429	-1.16999	2.80515	1.52413	5.42415	0.285282
	49.8	1.54587	0.00323912	-1.13804	-0.223973	-1.27163	-1.11333	-0.981342	-0.923819	-0.419774	-1.29443	4.08165	-0.954213	4.9565	0.452594
	49.9	2.07321	0.0228034	-1.0579	-0.685546	-0.984522	-1.13252	-0.983844	-1.3162	-0.630426	-1.01643	1.94403	0.180931	5.62248	0.498271
	50	2.21863	-0.156726	-0.963267	-0.494586	-1.08207	-1.33173	-1.04698	0.250058	-1.00324	-1.03212	1.50214	0.511668	5.5491	0.484326
	50.1	1.61546	-0.0355736	-0.950854	-0.300917	-0.885432	-1.28442	-1.11913	-0.294937	-1.25118	-0.988627	1.71381	-0.0419519	5.84808	0.362957
	50.2	1.55507	0.00444461	-0.836229	-1.02796	-1.00228	-1.1736	-1.11038	0.251239	-1.24842	-0.691622	1.89538	-0.668347	5.32566	0.332187
	50.3	2.57801	-0.0281596	-0.789951	0.535556	-0.343693	-0.937748	-1.15592	-0.438334	-1.41961	-0.91041	0.480946	-0.757833	6.71697	0.346319
	50.4	1.90415	-0.0437785	-0.866791	0.218031	-1.02437	-1.22846	-1.08811	-2.08483	-1.37615	-0.549431	2.298	0.469127	6.1987	0.423222
	50.5	2.00583	0.315735	-0.839077	-0.421931	-0.419955	-1.12928	-0.984699	-1.9541	-1.29467	-1.00322	1.74328	-0.0591481	6.33715	0.409091
	50.6	0.843691	0.0646981	-0.820587	0.230626	0.108383	-1.30358	-1.00146	-2.35098	-1.12285	-1.23454	1.99386	0.616723	5.71177	0.390173
	50.7	2.52233	0.397314	-1.00439	-0.489708	-0.357626	-1.31734	-1.09449	-2.23448	-1.48121	-1.24083	1.97318	-0.53765	5.45073	0.365493
	50.8	1.05517	0.60577	-0.85269	-0.617267	0.597766	-1.09317	-1.19885	-0.271403	-1.22835	-1.0814	1.95288	-0.551289	5.92531	0.438152
	50.9	1.4761	0.787768	-0.89553	-0.219392	0.181578	-1.45999	-1.26387	-1.98377	-1.08947	-1.18315	2.18773	1.60595	5.26488	0.333262
	51	1.50447	0.477817	-0.959048	-1.06185	-1.02957	-1.39858	-1.32203	-0.87748	-0.997423	-1.253	1.7256	0.170375	5.21641	0.553102
	51.1	1.6917	0.25562	-0.85122	-1.05757	0.897648	-1.02029	-1.43857	-1.05463	-0.959398	-0.646419	2.44283	0.488623	5.24908	0.596392
	51.2	1.04109	0.173626	-0.969489	-0.476859	-0.550914	-1.13646	-1.4673	-1.24992	-1.25323	-0.663811	4.53679	-0.741934	4.71294	0.52976
	51.3	1.27745	-0.16102	-0.988129	-0.438058	0.624419	-1.26673	-1.5594	-1.26568	-1.14225	0.0217765	1.46993	0.62811	4.74232	0.482267
	51.4	1.10821	0.0998166	-0.922003	-0.489444	-0.81982	-0.93602	-1.57875	-1.47739	-1.827	-0.00127629	1.98314	-0.519291	4.93892	0.349866
	51.5	1.46308	0.0646115	-0.952453	0.464586	0.110731	-1.56986	-1.58032	-1.58381	-1.41541	0.112252	3.82528	-0.918917	4.46051	0.220224
	51.6	2.00717	0.0236311	-1.16401	0.133617	-0.285353	-1.24178	-1.64246	-0.927934	-1.52482	0.490988	3.76824	-0.968522	4.24074	0.231645
	51.7	1.03469	0.00356613	-1.01295	0.0721431	0.841689	-0.970028	-1.69122	-2.23879	-0.884515	0.587356	3.50921	0.32364	4.43495	0.0770546
	51.8	1.00894	0.0618062	-1.08633	0.649367	0.555856	-0.879025	-1.77762	-1.68822	-1.47968	0.830916	3.66745	-0.507668	3.81076	-0.0180952
	51.9	1.47633	0.17441	-1.15572	0.075297	0.96285	-1.43397	-1.72238	-1.24784	-1.5367	0.827238	2.35565	-0.495676	3.73071	-0.15182
	52	1.29259	-0.0673108	-0.967162	0.645005	0.545027	-1.04257	-1.76192	-1.00216	-1.50635	0.807559	1.68489	-0.349781	4.40463	-0.284949
	52.1	1.87796	-0.166868	-0.885124	-0.204778	0.193312	-1.32368	-1.79195	-0.917926	-1.5899	0.830406	2.38946	0.292265	3.94823	-0.378221
	52.2	0.839533	-0.192584	-0.950924	-0.322281	0.468416	-1.53857	-1.7926	-1.23033	-1.68443	0.798452	0.467544	-0.535934	4.30613	-0.488559
	52.3	0.742079	-0.0981638	-0.795252	-0.449522	0.196569	-1.42346	-1.60453	1.30856	-1.44593	0.827599	2.93007	0.864571	3.92741	-0.555896
	52.4	1.76013	-0.0612715	-1.12153	-0.388632	-0.574481	-1.35787	-1.37223	0.117961	-1.75534	0.620356	1.49578	0.576497	3.98074	-0.595437
	52.5	2.3739	-0.075645	-1.17674	-0.204281	0.169582	-1.68292	-1.33624	-1.46588	-1.3401	1.29809	2.41231	0.89907	4.23098	-0.629567
	52.6	1.01265	0.0338994	-1.19386	-0.241314	0.50179	-1.16956	-1.30207	-1.5924	-1.41347	0.727484	1.85106	0.420966	3.94941	-0.666086
	52.7	0.819862	0.25333	-1.06301	-0.902292	-0.53437	-1.05337	-1.15715	-1.69603	-1.2378	0.81855	3.19383	1.20083	3.72133	-0.645874
	52.8	2.10254	0.196141	-1.19252	-0.172211	-0.408445	-0.953156	-1.05147	-0.430735	-1.68821	0.69547	2.84285	0.561237	4.25834	-0.571529
	52.9	1.5286	0.448144	-1.39519	0.682196	-0.240694	-1.22258	-0.944007	-1.07505	-1.67018	0.404722	1.36001	-0.392557	4.52549	-0.600823
	53	0.965981	0.653945	-1.33659	0.107776	0.285794	-1.63862	-0.741081	-1.53335	-1.8176	0.577022	3.51823	0.0461685	4.26603	-0.611345
	53.1	1.99893	0.575631	-1.35734	0.591353	-0.254044	-1.26624	-0.626939	-0.433013	-1.55466	0.523222	1.84453	0.0685446	4.25352	-0.625694
	53.2	1.24537	0.303157	-1.29207	-0.0546806	0.241448	-1.46305	-0.786614	-1.1754	-1.3814	0.733535	2.90165	-0.151395	4.09566	-0.705428
	53.3	1.13223	0.391676	-0.955363	0.817324	0.273702	-1.4027	-0.837026	-1.25175	-1.47614	0.565706	1.21312	0.669004	4.62917	-0.751928
	53.4	0.898816	0.190089	-0.996337	0.62326	-0.510544	-1.24815	-0.930344	-1.05715	-1.87249	0.984508	2.47378	1.0096	4.35613	-0.820074
	53.5	1.19007	-0.0920137	-0.739432	-0.0168889	-0.128476	-1.04977	-0.99321	-2.12279	-1.80003	1.19645	0.200486	0.940384	4.57267	-0.819511
	53.6	1.09135	-0.0382325	-0.72731	-0.725954	0.234894	-1.52004	-1.02635	-1.73063	-1.87476	1.58913	0.633939	2.88528	4.15071	-0.916067
	53.7	0.65458	-0.370846	-0.665168	0.134339	0.128886	-0.885419	-1.00675	-1.62256	-1.61102	1.12031	0.314367	2.05472	4.46668	-0.93369
	53.8	1.06878	-0.247104	-0.598642	-0.891435	-0.0731461	-1.65665	-0.895663	-1.12252	-2.00068	1.61559	0.00199861	1.01708	4.29672	-0.968225
	53.9	1.81356	-0.309357	-0.566629	-1.15263	-0.616087	-1.21147	-0.988463	-1.98972	-1.94699	1.48853	-0.755592	2.1441	4.77878	-0.981401
	54	0.715901	-0.436003	-0.725674	-0.843206	0.0961551	-1.43651	-0.973098	-0.948011	-2.06791	1.09727	-0.223418	1.65156	4.34463	-0.999203
	54.1	1.39689	-0.295143	-0.737774	-0.385014	-0.680769	-1.37554	-1.06134	-1.81283	-2.09303	1.26236	0.315936	0.85988	4.46025	-0.980425
	54.2	1.29788	-0.265176	-0.888396	-0.977347	-0.653247	-1.35427	-1.06688	-1.50775	-1.67097	1.28046	0.876079	1.85534	4.35531	-1.03494
	54.3	-0.111107	-0.52751	-0.856095	-1.25423	-0.212075	-1.2565	-1.05354	1.00317	-1.61074	1.08535	1.57618	0.930759	4.21889	-1.03285
	54.4	1.21014	-0.373017	-0.993766	-0.137379	0.190137	-1.24716	-1.04075	-1.74166	-1.35821	0.731231	0.783003	-1.04069	4.48709	-1.01604
	54.5	1.06003	-0.0497649	-0.862312	-0.843277	-0.364401	-1.47337	-1.14107	-0.768189	-1.95146	0.554324	0.9981	1.44234	4.22026	-1.10301
	54.6	0.918805	-0.11279	-0.878689	-0.73355	-0.598838	-1.21487	-1.18315	0.0135221	-1.37393	0.44768	0.207895	-0.157097	4.80013	-1.20234
	54.7	0.8537	-0.296038	-1.02109	-0.109874	-0.80278	-1.42914	-1.18367	-2.20358	-1.41148	0.211771	1.61092	0.0702876	3.67672	-1.18228
	54.8	0.263637	-0.0993905	-0.998643	0.24409	-0.298772	-1.47432	-1.21725	-0.805743	-1.85507	0.174599	-0.145007	0.391062	4.26592	-1.21975
	54.9	1.60909	-0.154125	-1.01881	0.190605	0.0592424	-1.62918	-1.20336	-1.21156	-1.61467	0.279959	-1.16154	0.197928	4.11943	-1.21248
	55	0.960682	-0.0736591	-1.19414	0.458839	-0.511581	-1.46607	-1.24514	-0.148612	-1.69419	0.52365	0.545529	0.99265	4.30282	-1.27558
	55.1	0.934581	0.112027	-1.17281	0.144561	-0.468395	-1.48348	-1.17615	-1.5096	-1.43012	1.18446	-1.77945	-0.056409	4.3495	-1.25328
	55.2	1.61506	0.103534	-1.1324	-0.278824	-0.776385	-1.3451	-1.05749	0.356231	-1.72636	1.27003	-0.40189	-0.302796	4.29526	-1.25634
	55.3	1.60617	0.321102	-1.11015	-0.419349	0.180232	-1.412	-0.935346	-0.696464	-1.75571	1.83772	-1.44211	-0.478914	4.87656	-1.27575
	55.4	1.5076	0.524049	-1.14054	-0.618203	-0.676327	-1.71104	-1.08416	0.346791	-1.96197	1.57165	-1.14209	0.127163	5.69314	-1.31803
	55.5	1.83459	0.503512	-0.888109	-0.852267	0.407525	-1.40899	-1.18872	-1.66515	-1.94591	2.03298	-0.783733	0.607218	6.17725	-1.31793
	55.6	0.914014	0.131821	-0.917862	-0.953052	-0.249421	-1.48628	-1.22117	-0.556338	-1.82698	1.04369	0.417231	-0.832919	5.63848	-1.29405
	55.7	1.79741	0.213164	-1.02059	-0.741118	-0.0261445	-1.20639	-1.23752	0.358588	-2.54201	1.70598	0.473036	1.02671	6.47685	-1.22018
	55.8	1.63729	0.397932	-0.712589	-1.02276	0.411773	-1.09854	-1.192	-1.21754	-2.08746	1.54745	-1.61847	-0.0736121	6.80399	-1.11681
	55.9	1.0891	0.328087	-0.966856	0.415867	-0.0910043	-1.1122	-1.0259	-1.01031	-1.90443	1.68673	1.73495	1.06975	6.99521	-1.06343
	56	1.13759	0.313839	-0.913037	-1.43551	-0.203738	-1.33453	-0.902499	-0.842737	-2.15337	2.23556	-0.821071	0.504983	6.87479	-1.06573
	56.1	0.886345	-0.334298	-0.811027	-0.873624	-0.470992	-1.14232	-0.95926	-1.86214	-1.9737	2.52925	-0.00314181	-0.0884408	7.84479	-1.11001
	56.2	1.50284	-0.0700955	-0.982372	-0.87912	0.181407	-1.12768	-1.02469	-1.48546	-1.83912	3.03508	0.583063	0.70127	8.45941	-1.15104
	56.3	0.487408	-0.279005	-0.822008	-0.550262	0.0757958	-1.36176	-0.981695	0.707009	-2.13321	3.06402	-0.392683	0.0241973	8.25205	-1.17365
	56.4	0.530941	0.0562394	-0.840759	-0.976021	-0.193683	-1.26839	-0.949331	-0.931807	-2.01309	3.47885	-0.648826	-0.096469	8.81305	-1.15119
	56.5	0.907565	-0.0462775	-0.706366	-0.668838	-0.327338	-1.15221	-0.831364	-0.621921	-2.1367	3.04538	0.0698356	0.520866	8.83651	-0.778412
	56.6	1.52255	0.0314434	-0.627218	-0.82172	1.35147	-1.1387	-0.669607	-0.506882	-1.10322	3.18622	-0.636859	-0.319201	8.66772	-0.596881
	56.7	0.995621	-0.0472196	-0.571133	-0.530908	0.770862	-1.02389	-0.639105	0.128328	-2.06243	2.89638	0.276024	0.993685	8.3829	-0.594263
	56.8	1.36177	-0.00106124	-0.196812	-0.51366	0.293303	-1.10403	-0.673214	-1.75248	-1.86501	2.82911	-1.53857	-0.318505	8.14695	-0.671707
	56.9	0.893341	0.422256	-0.0834067	-0.686016	0.580521	-1.18716	-0.66013	-0.0849214	-1.89781	2.4275	-0.149228	0.624076	7.63077	-0.629704
	57	0.38534	0.563086	0.0596541	-0.300786	0.93781	-1.01098	-0.774097	-0.99614	-1.50361	2.35748	-0.949999	-0.313161	7.72164	-0.574779
	57.1	0.901792	0.526504	0.0668537	-0.963568	1.23478	-0.937341	-0.873627	-0.777425	-1.82393	2.41944	-1.51005	0.419615	8.45684	-0.563702
	57.2	1.2585	0.477926	0.269154	-0.815331	0.652443	-0.835919	-1.0308	-0.731183	-1.65458	2.54134	0.483737	-1.24506	8.15644	-0.674326
	57.3	0.622391	0.239578	0.138005	-0.798777	0.229948	-1.24488	-1.1182	-2.53507	-2.06545	2.36697	-0.894805	-0.0425099	8.32772	-0.360451
	57.4	0.830943	0.26392	0.157687	-0.485223	0.422629	-0.864366	-1.21385	-1.72244	-1.81728	2.4465	-0.413496	-0.859554	8.14268	-0.0287762
	57.5	0.894972	0.335273	0.207867	-0.599127	0.814034	-0.732832	-1.32566	-1.76995	-1.88112	2.05432	-2.44903	-1.31712	7.9434	0.195642
	57.6	1.02413	0.277252	0.0729827	0.0631607	0.455589	-1.20693	-1.40373	-2.18591	-1.97437	1.80332	-0.587871	-0.177579	7.41195	0.179597
	57.7	1.4239	0.402259	0.094051	-0.0456609	0.0332727	-0.856018	-1.49582	-1.15658	-1.52123	1.69905	-0.926178	0.79252	7.86369	0.0920997
	57.8	1.70697	0.0805685	-0.152812	-0.568526	0.898588	-1.50744	-1.54704	-3.23265	-1.79738	1.21077	-1.86745	0.89427	7.28464	-0.0865978
	57.9	1.39244	0.226819	0.0751675	-0.199325	0.457366	-1.14886	-1.50267	-1.46438	-1.3631	1.41811	-2.56375	-0.695697	7.42827	-0.175165
	58	1.89831	0.198278	-0.0714928	0.153834	0.651521	-1.13159	-1.4827	-1.57396	-2.05889	0.764666	-1.5974	1.27165	7.04599	-0.24409
	58.1	2.45128	0.0314044	-0.0154568	-0.72015	0.379421	-1.21718	-1.40263	-0.82701	-1.32712	1.14676	-0.633293	1.11123	6.4908	-0.296201
	58.2	2.03628	-0.201536	-0.0845416	0.685753	0.968318	-1.0213	-1.32046	-2.04731	-1.81959	0.78043	0.35802	0.414481	6.55652	-0.378126
	58.3	3.63595	-0.120608	0.118147	0.267938	0.427151	-1.04868	-1.28069	-0.135494	-1.2577	0.515885	0.78683	0.954453	6.2572	-0.471671
	58.4	1.68768	0.0535978	0.0988814	0.259294	0.456226	-1.11012	-1.28332	-0.197829	-1.41678	0.727561	1.68232	-0.187235	6.62129	-0.514879
	58.5	3.09639	-0.11447	-0.02434	-0.380608	0.0718849	-1.08774	-1.24213	-0.84081	-1.30722	0.885702	2.97418	-0.0782775	7.05851	-0.413638
	58.6	2.26824	-0.0405533	-0.0865468	0.328357	0.0516923	-1.01484	-1.17382	-1.65108	-1.25288	1.07865	2.60448	1.14262	7.0434	-0.413338
	58.7	2.29238	-0.237797	-0.0897474	-0.470942	0.870191	-1.30842	-1.15912	-0.560347	-1.13637	0.864819	2.0527	-0.544768	8.52947	-0.395043
	58.8	2.4111	-0.340572	-0.202498	-0.391679	-0.163499	-0.934249	-1.04389	-0.975688	-0.683873	0.602677	2.93683	-0.119552	8.19513	-0.226273
	58.9	2.38819	-0.274699	0.069187	-0.187385	-0.255707	-1.10084	-0.963609	-1.33755	-1.18003	0.253498	1.88167	0.870783	8.3218	-0.0545617
	59	1.98153	-0.367804	0.0719204	-0.178328	-0.0838656	-1.21985	-0.884917	-2.134	-0.196505	0.105553	3.60031	-2.01807	8.97938	-0.0956953
	59.1	1.84089	-0.444759	0.308159	-0.0231732	0.539596	-1.71317	-0.828609	-1.89636	-0.889325	0.088419	2.3434	-0.312275	9.10917	-0.222168
	59.2	2.63923	-0.549811	0.489714	-0.332709	-0.411243	-0.978348	-0.752381	-0.719817	0.232113	0.0408186	2.1021	-1.31638	9.16038	-0.357648
	59.3	1.01016	-0.476781	0.4975	-0.363684	0.564342	-1.49551	-0.6622	0.488116	-0.529785	-0.180055	2.68442	-0.56277	9.23763	-0.505032
	59.4	1.56578	-0.700132	0.602502	0.478666	-0.763706	-1.38743	-0.677219	-2.01592	-0.906159	-0.270636	1.96705	-1.19086	9.19987	-0.481073
	59.5	1.66756	-0.683473	0.573221	0.248308	0.259021	-1.20791	-0.791061	-1.38864	-0.726947	0.142389	1.21149	0.253777	9.17758	-0.658606
	59.6	2.16385	-0.992484	0.741584	0.815468	-0.550235	-1.45177	-0.87217	-1.40457	-0.360963	-0.00927407	0.0146853	-1.09853	8.80043	-0.735924
	59.7	1.70235	-0.715574	0.564704	0.200972	-0.654072	-1.05659	-0.905712	-1.56911	-0.0181323	-0.215127	2.07854	0.166377	8.2402	-0.680231
	59.8	2.20914	-0.92719	0.435098	0.0625816	-0.393335	-1.19867	-0.671473	0.00356107	0.272389	-0.354915	1.63488	0.101978	8.09432	-0.590086
	59.9	1.70112	-0.559574	0.475278	0.373106	-0.195047	-1.16058	-0.213405	-0.150818	-0.175286	-0.232109	2.31519	0.187071	7.95077	-0.386712
	60	2.1375	-0.767683	0.434474	-0.240215	-0.721093	-1.2584	0.161411	-0.659046	0.115545	0.29974	1.33056	0.476468	8.6529	-0.171302

## Sheet: D_OSC_GCaMP6s_FedGER_Start_AUC
	Extended Data Figure 7 d) Changes in MSVGLUT2 neuronal activity induced by odour (Geraniol) exposure start in fed lean male mice displayed as AUC
		Wash	Geraniol
	Mouse 1	97.3578	36.7919
	Mouse 2	6.29694	-7.244
	Mouse 3	-53.4521	5.87186
	Mouse 4	0.16349	-0.661703
	Mouse 5	-13.2533	19.5621
	Mouse 6	-41.2263	24.4528
	Paired t test
	P value	0.514
	P value summary	ns
	Significantly different (P < 0.05)?	No
	One- or two-tailed P value?	Two-tailed
	t, df	t=0,7020, df=5
	Number of pairs	6
	How big is the difference?
	Mean of differences (D - A)	13.81
	SD of differences	48.2
	SEM of differences	19.68
	95% confidence interval	-36,77 to 64,40
	R squared (partial eta squared)	0.08972
	How effective was the pairing?
	Correlation coefficient (r)	0.4519
	P value (one tailed)	0.1842
	P value summary	ns
	Was the pairing significantly effective?	No

[truncated: 8 more sheets: E_OSC_GCaMP6s_FedvsFasted_Wash, E_OSC_GCaMP6s_FedvsFasted_LIM, E_OSC_GCaMP6s_FedvsFasted_GER, E_OSC_GCaMP6s_FedvsFasted_AUC05, F_OSC_GCaMP6s_FedvsFasted_Wash, F_OSC_GCaMP6s_FedvsFasted_LIM, F_OSC_GCaMP6s_FedvsFasted_GER, F_OSC_GCaMP6s_FedvsFasted_AUC60]
