# Supplementary material for: A food-sensitive olfactory circuit drives anticipatory satiety
Source: Nat Metab. 2025 Jun 11;7(6):1246–65. doi: 10.1038/s42255-025-01301-1 (PMC12198014; doi:10.1038/s42255-025-01301-1)
Supplement: Supplementary file 17 — Raw data, n numbers and statistical summary. [file 42255_2025_1301_MOESM17_ESM.zip]

Archive with 26 entries (25 files):
- Supplementary figure/
- __MACOSX/._Supplementary figure
- Supplementary figure/FigureS8dii.tif
- __MACOSX/Supplementary figure/._FigureS8dii.tif
- Supplementary figure/FigureS8h.tif
- __MACOSX/Supplementary figure/._FigureS8h.tif
- Supplementary figure/FigureS8ji.tif
- __MACOSX/Supplementary figure/._FigureS8ji.tif
- Supplementary figure/generate_FigS8j_o.m
- __MACOSX/Supplementary figure/._generate_FigS8j_o.m
- Supplementary figure/FigureS8n.tif
- __MACOSX/Supplementary figure/._FigureS8n.tif
- Supplementary figure/data_FigS8e_i.mat
- __MACOSX/Supplementary figure/._data_FigS8e_i.mat
- Supplementary figure/generate_FigS8a_c.m
- __MACOSX/Supplementary figure/._generate_FigS8a_c.m
- Supplementary figure/generate_FigS8e_i.m
- __MACOSX/Supplementary figure/._generate_FigS8e_i.m
- Supplementary figure/data_FigS8k_o.mat
- __MACOSX/Supplementary figure/._data_FigS8k_o.mat
- Supplementary figure/data_FigS8a_c.mat
- __MACOSX/Supplementary figure/._data_FigS8a_c.mat
- Supplementary figure/FigureS8di.tif
- __MACOSX/Supplementary figure/._FigureS8di.tif
- Supplementary figure/FigureS8jii.tif
- __MACOSX/Supplementary figure/._FigureS8jii.tif
