# Supplementary material for: A food-sensitive olfactory circuit drives anticipatory satiety
Source: Nat Metab. 2025 Jun 11;7(6):1246–65. doi: 10.1038/s42255-025-01301-1 (PMC12198014; doi:10.1038/s42255-025-01301-1)
Supplement: Supplementary file 17 — Raw data, n numbers and statistical summary. [file 42255_2025_1301_MOESM17_ESM.zip › Supplementary figure/generate_FigS8j_o.m]

%% This script will generate plots for supplementary figure S8 panels k, l, m, o (anaesthetised)

%% Load and prepare data

load('data_FigS8k_o.mat');

%% Figure S8k

hfig1 = figure(1);
set(hfig1, 'Position',[50 370 800 230])
subplot(1,3,1)
hold on
stim = bar(0.5, max(ROI1_day1_avg), 2, 'FaceColor', [.7 .85 .65],'HandleVisibility','off');
stim.FaceAlpha = 0.6;
shadedErrorBar(time_downsample, smooth(ROI1_day1_avg, 0.05, 'rloess'), smooth(ROI1_day1_SEM, 0.05, 'rloess'), 'k')
axis([-2 15 -inf inf])
ylabel('dF/F')
subplot(1,3,2)
hold on
stim = bar(0.5, max(ROI2_day1_avg), 2, 'FaceColor', [.7 .85 .65],'HandleVisibility','off');
stim.FaceAlpha = 0.6;
shadedErrorBar(time_downsample, smooth(ROI2_day1_avg, 0.05, 'rloess'), smooth(ROI2_day1_SEM, 0.05, 'rloess'), 'k')
axis([-2 15 -inf inf])
xlabel('Time (s)')
subplot(1,3,3)
hold on
stim = bar(0.5, max(ROI3_day1_avg), 2, 'FaceColor', [.7 .85 .65],'HandleVisibility','off');
stim.FaceAlpha = 0.6;
shadedErrorBar(time_downsample, smooth(ROI3_day1_avg, 0.05, 'rloess'), smooth(ROI3_day1_SEM, 0.05, 'rloess'), 'k')
axis([-2 15 -inf inf])

hfig2 = figure(2);
set(hfig2, 'Position',[50 50 800 230])
subplot(1,3,1)
hold on
stim = bar(0.5, max(ROI1_day2_avg), 2, 'FaceColor', [.7 .85 .65],'HandleVisibility','off');
stim.FaceAlpha = 0.6;
shadedErrorBar(time_downsample, smooth(ROI1_day2_avg, 0.05, 'rloess'), smooth(ROI1_day2_SEM, 0.05, 'rloess'), 'k')
axis([-2 15 -inf inf])
ylabel('dF/F')
subplot(1,3,2)
hold on
stim = bar(0.5, max(ROI2_day2_avg), 2, 'FaceColor', [.7 .85 .65],'HandleVisibility','off');
stim.FaceAlpha = 0.6;
shadedErrorBar(time_downsample, smooth(ROI2_day2_avg, 0.05, 'rloess'), smooth(ROI2_day2_SEM, 0.05, 'rloess'), 'k')
axis([-2 15 -inf inf])
xlabel('Time (s)')
subplot(1,3,3)
hold on
stim = bar(0.5, max(ROI3_day2_avg), 2, 'FaceColor', [.7 .85 .65],'HandleVisibility','off');
stim.FaceAlpha = 0.6;
shadedErrorBar(time_downsample, smooth(ROI3_day2_avg, 0.05, 'rloess'), smooth(ROI3_day2_SEM, 0.05, 'rloess'), 'k')
axis([-2 15 -inf inf])

%% Figure S8l

hfig3 = figure(3);
set(hfig3, 'Position',[50 50 300 400])
clf;
imagesc(hm_odour1_mat_sort)
h = colorbar;
set(h, 'ylim', [min(min(hm_odour1_mat)) max(max(hm_odour1_mat))])
ylabel(h, 'dF/F')
xlabel('Time (s)')
ylabel('ROI')
colormap(gca,cmap_odour1)
ax = gca;
ax.XTick = [1:acqRate:557];
ax.XTickLabel = [-3:15];

%% Figure S8m

hfig4 = figure(4);
set(hfig4, 'Position',[360 100 400 350])
pie(pie_data(:,1))
labels = {'non-responsive','excitatory','inhibitory'};
legend(labels, 'Location', 'northwest')
colormap([.2 .2 .2; .3 .9 .3; .3 .6 .3]);

%% Figure S8o

hfig5 = figure(5);
set(hfig5, 'Position',[50 50 1000 600])
clf;
subplot(2,1,1);
hold on
plot(seriesConcatA, 'g-')
plot(seriesConcatB, 'k-')
plot(seriesConcatC, 'k-')
plot(seriesConcatD, 'k-')

stimY = ones(length(stimTimes),1) * max(seriesConcatA)*1.2;
scatter(stimTimes, stimY,2, 'o', 'MarkerFaceColor', 'k')   
timeInt = 0: 1/acqRateVolume : numel(seriesConcatA(1,:))/ acqRateVolume;
ax = gca;
ax.XTick = 0:numel(seriesConcatTemp(1,:)):numel(timeInt);
ax.XTickLabel = [all_rec_start_times(1,:) 200];
axis([0 inf -inf inf])
xlabel('Time (min)')
ylabel('dF/F')

subplot(2,1,2);
noStims = size(all_Integrals,1);
hold on;
plot(all_Integrals(1:noStims), '*k')
% Linear fit for reponse integrals
x = 1:size(all_Integrals,1)';
y = all_Integrals(1:noStims);
coeffInt_new{1,59} = polyfit(x, y, 1);
xFit = linspace(min(x), max(x), 1000);
yFit = polyval(coeffInt_new{1,59} , xFit);
plot(xFit, yFit, 'r-', 'LineWidth', 2);
xlabel('# Stimulation')
ylabel('Response Integral')
legend(num2str(coeffInt_new{1,59}(1)))   

%% Figure S8o (insets)

hfig6 = figure(6);
set(hfig6, 'Position',[50 50 600 550])
clf;
subplot(3,1,1);
hold on
plot(B, 'k-')
title('Stim 3-4')
ylabel('dF/F')
stimTimes = [33:557:2*557];
stimY = ones(length(stimTimes),1) * max(seriesConcatA)*0.5;
scatter(stimTimes, stimY,2, 'o', 'MarkerFaceColor', 'b')   

subplot(3,1,2);
hold on
plot(seriesConcatA(70*557:74*557), 'k-')
title('Stim 70-73')
ylabel('dF/F')
stimTimes = [33:557:4*557];
stimY = ones(length(stimTimes),1) * max(seriesConcatA)*0.8;
scatter(stimTimes, stimY,2, 'o', 'MarkerFaceColor', 'b')   
    
subplot(3,1,3);
hold on
plot(seriesConcatA(152*557:155*557), 'k-')
title('Stim 152-154')
ylabel('dF/F')
stimTimes = [33:557:3*557];
stimY = ones(length(stimTimes),1) * max(seriesConcatA);
scatter(stimTimes, stimY,2, 'o', 'MarkerFaceColor', 'b')   
 
