# Supplementary material for: A food-sensitive olfactory circuit drives anticipatory satiety
Source: Nat Metab. 2025 Jun 11;7(6):1246–65. doi: 10.1038/s42255-025-01301-1 (PMC12198014; doi:10.1038/s42255-025-01301-1)
Supplement: Supplementary file 17 — Raw data, n numbers and statistical summary. [file 42255_2025_1301_MOESM17_ESM.zip › Supplementary figure/generate_FigS8a_c.m]

%% This script will generate plots for supplementary figure S8 panels a-c

%% Load and prepare data

load('data_FigS8a_c.mat');

%% Figure S8a

hfig1 = figure(1);
set(hfig1, 'Position',[10 50 1000 400])
clf;
subplot(2,1,1)
plot(timePulse(1:length(pulse_trial{1,1})),pulse_trial{1,1}, 'k')
hold on
ylabel('Pulse')
title('Odour pulse distribution')
ylim([-0.1 1.2])
xlim([0 610])

subplot(2,1,2)
hold on
plot(timePulse(1:length(pulse_trial{1,1})), PID_trial{1,1}, 'Color', [.8 .8 .8])
plot(timePulse(1:length(pulse_trial{1,1})), PID_trial{1,2},'Color', [.8 .8 .8])
plot(timePulse(1:length(pulse_trial{1,1})), PID_trial{1,3}, 'Color', [.8 .8 .8])
plot(timePulse(1:length(pulse_trial{1,1})), PID_trial_avg, 'Color', [.7 .85 .65])
xlabel('Time (seconds)')
ylabel('PID (V)')
ylim([ymin*1.2 ymax*1.2])
xlim([0 610])

%% Figure S8a inset

hfig2 = figure(2);
set(hfig2, 'Position',[10 50 650 400])
clf;
subplot(1,2,1)
hold on
plot(timePulse(1:length(pulse_trial{1,1})),pulse_trial{1,1} / 3, 'k')
plot(timePulse(1:length(pulse_trial{1,1})), PID_trial{1,1}, 'Color', [.7 .85 .65])
ylim([ymin*1.2 ymax*1.5])
xlim([8 10.5])
title('1.5 s')
xlabel('Time (seconds)')
ylabel('PID (V)')

subplot(1,2,2)
hold on
plot(timePulse(1:length(pulse_trial{1,1})),pulse_trial{1,1} / 3, 'k')
plot(timePulse(1:length(pulse_trial{1,1})), PID_trial{1,1}, 'Color', [.7 .85 .65])
ylim([ymin*1.2 ymax*1.5])
xlim([599 605])
title('4 s')
xlabel('Time (seconds)')
ylabel('PID (V)')

%% Figure S8b

hfig3 = figure(3);
set(hfig3, 'Position',[700 50 300 400])
clf;

subplot(2,1,1)
h1 = histogram(PID_latency, 15);
h1.FaceColor = [.7 .85 .65];
xlabel('Odour latency (ms)')
ylabel('Events')
xlim([11 16])

subplot(2,1,2)
h2 = histogram(PID_risetime, 1000);
h2.FaceColor = [.7 .85 .65];
xlabel('Odour risetime (ms)')
ylabel('Events')
xlim([20 80])
ylim([0 45])

%% Figure S8c

hfig4 = figure(4);
set(hfig4, 'Position',[750 50 450 400])
clf;
h = boxplot(integrals, stimulus_length);
median_lines = findobj(h, 'tag', 'Median');
set(median_lines, 'Color', [.7 .85 .65], 'LineWidth', 1.5);
boxes = findobj(h, 'tag', 'Box');
set(boxes, 'Color', 'k');
xlabel('Stimulus length (seconds)')
ylabel('PID signal (V*s)')
