# Supplementary material for: A food-sensitive olfactory circuit drives anticipatory satiety
Source: Nat Metab. 2025 Jun 11;7(6):1246–65. doi: 10.1038/s42255-025-01301-1 (PMC12198014; doi:10.1038/s42255-025-01301-1)
Supplement: Supplementary file 17 — Raw data, n numbers and statistical summary. [file 42255_2025_1301_MOESM17_ESM.zip › Supplementary figure/generate_FigS8e_i.m]

%% This script will generate plots for supplementary figure S8 panels e,f,g,i (awake)

%% Load and prepare data

load('data_FigS8e_i.mat');

%% Figure S8e

% Panel ei
hfig1 = figure(1);
set(hfig1, 'Position',[20 400 1000 250])
for stim = 1:length(stimLength)
    subplot(1,9,stim)
    hold on
    stimBar = bar(stimLength(stim) / 1000 / 2, max(all_trialInt_avg_ROI1{:,stim}), stimLength(stim) / 1000, 'FaceColor', [.7 .85 .65],'HandleVisibility','off');
    stimBar.FaceAlpha = 0.6;        
    shadedErrorBar(time_downsample{1,stim},  smooth(all_trialInt_avg_ROI1{:,stim}, 20),  smooth(all_trialInt_SEM_ROI1{:,stim}, 20))
    title([num2str(stimLength(stim)),'ms'])
    xlim([-1 inf])
    ylim([-0.15 0.7])
    xlabel('Time (s)') 
end

% Panel eii
ROI = 83;
hfig2 = figure(2);
set(hfig2, 'Position',[20 50 1000 250])
clf;
for stim = 1:length(stimLength)
    subplot(1,9,stim)
    hold on
    stimBar = bar(stimLength(stim) / 1000 / 2, max(all_trialInt_avg_ROI2{:,stim}), stimLength(stim) / 1000, 'FaceColor', [.7 .85 .65],'HandleVisibility','off');
    stimBar.FaceAlpha = 0.6;        
    shadedErrorBar(time_downsample{1,stim},  smooth(all_trialInt_avg_ROI2{:,stim}, 20),  smooth(all_trialInt_SEM_ROI2{:,stim}, 20))
    title([num2str(stimLength(stim)),'ms'])
    xlim([-1 inf])
    ylim([-0.15 0.7])
    xlabel('Time (s)') 
end

%% Figure S8f

hfig3 = figure(3);
set(hfig3, 'Position',[50 50 300 400])
clf;
imagesc(hm_odour1_mat_sort)
h = colorbar;
set(h, 'ylim', [min(min(hm_odour1_mat)) max(max(hm_odour1_mat))])
ylabel(h, 'dF/F')
xlabel('Time (s)')
ylabel('ROI')
colormap(gca,cmap_odour1)
ax = gca;
ax.XTick = 1:acqRate:248;
ax.XTickLabel = -1:7;

%% Figure S8g

hfig4 = figure(4);
set(hfig4, 'Position',[360 100 400 350])
pie(pie_data(:,1))
labels = {'non-responsive','excitatory','inhibitory'};
legend(labels, 'Location', 'northwest')
colormap([.2 .2 .2; .3 .9 .3; .3 .6 .3]);

%% Figure S8i

hfig5 = figure(5);
set(hfig5, 'Position',[50 50 1000 600])
clf;
subplot(2,1,1)
hold on        
plot(pulse_concat(ca_start(1):end) * range(ca_smooth_all) / 2, 'color', [.7 .85 .65])
plot(ca_smooth_all - mean(ca_smooth_all), 'k')
ax = gca;
axis([0 inf -inf inf])
ax.XTick = stimStartTimes;
ax.XTickLabel = round(stimStartTimes / 255);
xlabel('Time (min)')
ylabel('dF/F')
title('ROI 164')

subplot(2,1,2)
hold on;
plot(thisIntegral, '*k')
% Linear fit for reponse integrals
x = 1:length(thisIntegral');
y = thisIntegral;
idx = isnan(y);        
thisCoeffInt = polyfit(x(~idx), y(~idx), 1);
xFit = linspace(min(x), max(x), 1000);  
yFit = polyval(thisCoeffInt , xFit);
plot(xFit, yFit, 'r-', 'LineWidth', 2);
title([num2str(2000), ' ms Response Integrals'])
xlabel('# Total stimulations')
ylabel('Response Integral (dF/F * sec)')
ylim([-10 20])
xlim([0 700])
legend(['slope: ',num2str(thisCoeffInt(1))])
clear ca_smooth

%% Figure S8i (insets)

hfig6 = figure(6);
set(hfig6, 'Position',[50 150 1000 500])
clf;
subplot(2,1,1)
hold on
plot(pulse_concat(ca_start(1):end) *range(ca_smooth_zoom) / 2, 'color', [.7 .85 .65])
plot(ca_smooth_zoom - mean(ca_smooth_zoom(200:3000)), 'k')
axis([820 1200 -inf inf])
title('ROI 164 - Zoom 01')
xlabel('Time (s)')
ylabel('dF/F')

subplot(2,1,2)
hold on
plot(pulse_concat(ca_start(1):end) *range(ca_smooth_zoom) / 2, 'color', [.7 .85 .65])
plot(ca_smooth_zoom - mean(ca_smooth_zoom(200:3000)), 'k')
axis([28090 28490 -inf inf])
title('ROI 164 - Zoom 02')
xlabel('Time (s)')
ylabel('dF/F')
