# Supplementary material for: A food-sensitive olfactory circuit drives anticipatory satiety
Source: Nat Metab. 2025 Jun 11;7(6):1246–65. doi: 10.1038/s42255-025-01301-1 (PMC12198014; doi:10.1038/s42255-025-01301-1)
Supplement: Supplementary file 18 — Raw data, n numbers and statistical summary. [file 42255_2025_1301_MOESM18_ESM.xlsx]

## Sheet: B-D_Tbx21ChR2_10minPreDC_FI
	Extended Data Figure 9 b-d) Cumulative food intake [g] of lean male Tbx21-ChR2 mice after 10 minute stimulation before dark cycle onset
	3hrs			6hrs			12hrs
	Off	On		Off	On		Off	On
	1.33	0.72		2.09	2.07		3.12	2.34
	1.8	1.23		2.23	1.57		3.29	2.86
	1.73	1.18		3.12	2.15		3.81	3.11
	1.05	0.85		1.96	1.55		2.83	2.25
	0.93	0.86		1.79	1.5		2.69	2.67
	0.85	0.84		1.7	1.44		2.26	1.97
	1.47	1.14		1.76	1.71		2.25	2.34
	1.35	0.91		2.17	2.05		3.38	3.38
	0.62	0.73		1.62	2.09		2.91	3.23
	Paired t test			Paired t test			Paired t test
	P value	0.0102		P value	0.0969		P value	0.0717
	P value summary	*		P value summary	ns		P value summary	ns
	Significantly different (P < 0.05)?	Yes		Significantly different (P < 0.05)?	No		Significantly different (P < 0.05)?	No
	One- or two-tailed P value?	Two-tailed		One- or two-tailed P value?	Two-tailed		One- or two-tailed P value?	Two-tailed
	t, df	t=3,343, df=8		t, df	t=1,880, df=8		t, df	t=2,074, df=8
	Number of pairs	9		Number of pairs	9		Number of pairs	9
	How big is the difference?			How big is the difference?			How big is the difference?
	Mean of differences (B - A)	-0.2967		Mean of differences (B - A)	-0.2567		Mean of differences (B - A)	-0.2656
	SD of differences	0.2662		SD of differences	0.4095		SD of differences	0.3841
	SEM of differences	0.08874		SEM of differences	0.1365		SEM of differences	0.128
	95% confidence interval	-0,5013 to -0,09203		95% confidence interval	-0,5714 to 0,05811		95% confidence interval	-0,5608 to 0,02966
	R squared (partial eta squared)	0.5828		R squared (partial eta squared)	0.3065		R squared (partial eta squared)	0.3497
	How effective was the pairing?			How effective was the pairing?			How effective was the pairing?
	Correlation coefficient (r)	0.8251		Correlation coefficient (r)	0.4706		Correlation coefficient (r)	0.7093
	P value (one tailed)	0.0031		P value (one tailed)	0.1005		P value (one tailed)	0.0162
	P value summary	**		P value summary	ns		P value summary	*
	Was the pairing significantly effective?	Yes		Was the pairing significantly effective?	No		Was the pairing significantly effective?	Yes

## Sheet: E_Tbx21Control_10minPreDC
	Extended Data Figure 9 e) Cumulative food intake [g] of Tbx21 Control male mice during the dark cycle after 10 minute stimulation before dark cycle onset
		Off						On
		Mouse 1	Mouse 2	Mouse 3	Mouse 4	Mouse 5	Mouse 6	Mouse 1	Mouse 2	Mouse 3	Mouse 4	Mouse 5	Mouse 6
	18:00	0	0	0		0	0	0	0		0	0	0
	18:10	0.03	0.15	0		0.03	0.02	0.02	0.02		0.06	0	0.02
	18:20	0.03	0.16	0		0.03	0.11	0.02	0.09		0.06	0	0.04
	18:30	0.11	0.29	0		0.03	0.23	0.02	0.15		0.17	0	0.08
	18:40	0.11	0.31	0.09		0.1	0.26	0.02	0.15		0.32	0	0.09
	18:50	0.11	0.58	0.11		0.11	0.37	0.07	0.18		0.4	0	0.16
	19:00	0.15	0.58	0.11		0.29	0.37	0.07	0.52		0.4	0.17	0.21
	19:10	0.24	0.59	0.19		0.29	0.5	0.08	0.52		0.54	0.17	0.21
	19:20	0.26	0.59	0.2		0.29	0.6	0.08	0.52		0.66	0.18	0.28
	19:30	0.28	0.77	0.29		0.29	0.62	0.08	0.52		0.67	0.24	0.35
	19:40	0.69	0.77	0.37		0.47	0.75	0.15	0.59		0.83	0.29	0.35
	19:50	0.69	0.77	0.47		0.58	0.75	0.19	0.65		0.85	0.36	0.36
	20:00	0.69	0.8	0.54		0.64	0.75	0.19	0.7		0.87	0.46	0.36
	20:10	0.69	1.06	0.55		0.65	0.75	0.27	0.82		1.01	0.46	0.45
	20:20	0.69	1.2	0.55		0.65	0.75	0.31	0.84		1.03	0.66	0.45
	20:30	0.69	1.21	0.95		0.7	0.75	0.48	0.86		1.08	0.82	0.45
	20:40	0.83	1.35	0.95		0.75	0.75	0.49	0.86		1.09	0.95	0.46
	20:50	0.83	1.35	0.95		0.84	0.75	0.49	0.86		1.09	1.06	0.46
	21:00	0.84	1.36	0.95		0.85	1.1	0.5	0.86		1.15	1.08	0.5
	21:10	0.88	1.52	0.95		0.86	1.12	0.65	0.86		1.26	1.08	0.5
	21:20	0.96	1.53	0.96		0.86	1.14	0.65	0.86		1.26	1.08	0.58
	21:30	0.96	1.77	0.96		0.86	1.14	0.65	0.86		1.26	1.08	0.65
	21:40	1.04	1.78	1.09		0.86	1.14	0.65	0.86		1.26	1.08	0.71
	21:50	1.04	1.78	1.21		1.11	1.14	0.81	0.91		1.26	1.08	0.89
	22:00	1.14	1.78	1.39		1.24	1.14	0.81	0.95		1.63	1.63	0.89
	22:10	1.16	1.78	1.4		1.25	1.14	1.02	1.02		1.81	1.63	0.89
	22:20	1.17	1.79	1.4		1.26	1.22	1.02	1.32		1.81	1.85	0.89
	22:30	1.54	1.79	1.4		1.34	1.46	1.02	1.51		1.82	1.85	1.02
	22:40	1.56	1.98	1.4		1.34	1.47	1.02	1.51		1.82	1.85	1.02
	22:50	1.56	1.98	1.44		1.6	1.48	1.35	1.51		1.82	2.11	1.02
	23:00	1.56	1.98	1.44		1.6	1.67	1.35	1.51		1.82	2.11	1.15
	23:10	1.56	1.98	1.44		1.63	1.69	1.35	1.51		1.82	2.11	1.2
	23:20	1.56	1.99	1.54		1.84	1.69	1.35	1.51		1.82	2.11	1.25
	23:30	1.56	2.17	1.54		1.84	1.69	1.35	1.51		1.82	2.11	1.25
	23:40	1.56	2.38	1.72		1.85	2.05	1.35	1.77		1.83	2.11	1.47
	23:50	1.56	2.41	1.78		1.86	2.05	1.35	1.96		1.94	2.11	1.47
	00:00	1.56	2.6	1.97		1.99	2.06	1.35	1.96		2.17	2.11	1.47
	00:10	1.56	2.61	1.98		2	2.06	1.35	1.97		2.17	2.34	1.47
	00:20	1.56	2.63	2		2	2.06	1.35	1.97		2.17	2.35	1.48
	00:30	1.68	2.82	2		2	2.14	1.35	1.97		2.17	2.35	1.48
	00:40	1.83	2.83	2		2.04	2.21	1.58	1.97		2.17	2.35	1.48
	00:50	1.85	2.83	2		2.04	2.22	1.64	2.06		2.17	2.51	1.5
	01:00	1.85	2.83	2.05		2.04	2.24	1.64	2.12		2.17	2.51	1.5
	01:10	1.86	2.83	2.05		2.26	2.24	1.64	2.18		2.58	2.51	1.77
	01:20	1.86	2.83	2.05		2.28	2.24	1.86	2.18		2.61	2.52	2.12
	01:30	2.18	2.83	2.05		2.33	2.24	1.87	2.19		2.61	2.52	2.14
	01:40	2.32	2.83	2.3		2.39	2.24	1.88	2.36		2.61	2.53	2.16
	01:50	2.32	2.85	2.3		2.39	2.24	1.92	2.39		2.61	2.53	2.16
	02:00	2.33	3.12	2.3		2.39	2.24	1.93	2.56		2.61	2.65	2.16
	02:10	2.33	3.14	2.31		2.39	2.24	1.93	2.57		2.61	2.65	2.16
	02:20	2.33	3.14	2.31		2.39	2.24	1.93	2.68		2.61	2.7	2.16
	02:30	2.33	3.14	2.31		2.4	2.24	1.93	2.69		2.61	2.7	2.16
	02:40	2.37	3.14	2.31		2.4	2.24	1.93	2.69		2.61	2.84	2.16
	02:50	2.38	3.14	2.31		2.4	2.24	1.93	2.69		2.61	2.85	2.16
	03:00	2.44	3.14	2.31		2.4	2.35	1.93	2.69		2.61	2.9	2.16
	03:10	2.45	3.14	2.31		2.46	2.36	1.99	2.69		2.61	3.11	2.16
	03:20	2.45	3.14	2.34		2.65	2.61	2.54	2.69		2.64	3.12	2.16
	03:30	2.45	3.22	2.39		2.66	2.61	2.54	2.78		2.68	3.13	2.16
	03:40	2.45	3.23	2.39		2.96	2.61	2.54	2.88		2.68	3.13	2.21
	03:50	2.46	3.25	2.39		2.96	2.61	2.54	2.88		2.68	3.15	2.21
	04:00	2.46	3.25	2.39		3.03	2.61	2.54	2.89		2.69	3.15	2.21
	04:10	2.47	3.25	2.39		3.12	2.61	2.54	2.89		2.69	3.15	2.21
	04:20	2.67	3.25	2.39		3.12	2.61	2.55	2.89		2.7	3.15	2.3
	04:30	2.69	3.25	2.39		3.16	2.61	2.55	2.89		2.7	3.15	2.3
	04:40	2.69	3.25	2.58		3.19	2.61	2.55	2.89		2.7	3.15	2.3
	04:50	2.92	3.25	2.64		3.19	2.65	2.55	2.91		2.7	3.15	2.3
	05:00	2.94	3.25	2.64		3.19	2.65	2.55	3.01		2.7	3.38	2.3
	05:10	3.13	3.27	2.64		3.21	2.65	2.55	3.03		2.7	3.39	2.3
	05:20	3.13	3.29	2.64		3.21	2.65	2.7	3.18		2.71	3.41	2.3
	05:30	3.13	3.29	2.64		3.21	2.65	2.7	3.19		2.78	3.41	2.3
	05:40	3.13	3.29	2.64		3.21	2.65	2.7	3.19		2.78	3.41	2.31
	05:50	3.13	3.29	2.64		3.21	2.65	2.7	3.19		2.78	3.41	2.32
	06:00	3.14	3.29	2.64		3.31	2.65	2.7	3.19		2.78	3.41	2.38
	06:10	3.14	3.29	2.64		3.32	2.65	2.7	3.19		2.78	3.41	2.39
	06:20	3.14	3.29	2.64		3.35	2.65	2.7	3.19		2.78	3.42	2.39
	06:30	3.14	3.29	2.64		3.35	2.65	2.7	3.19		2.78	3.42	2.39
	06:40	3.14	3.29	2.64		3.35	2.65	2.7	3.19		2.78	3.43	2.39
	06:50	3.14	3.29	2.64		3.36	2.65	2.7	3.19		2.78	3.43	2.39
	07:00	3.14	3.29	2.64		3.36	2.65	2.7	3.19		2.78	3.43	2.39
	07:10	3.14	3.29	2.64		3.57	2.65	2.7	3.19		2.78	3.43	2.39
	07:20	3.14	3.29	2.64		3.59	2.65	2.7	3.19		2.78	3.45	2.39
	07:30	3.14	3.29	2.64		3.59	2.65	2.7	3.19		2.78	3.45	2.39
	07:40	3.14	3.29	2.64		3.59	2.65	2.7	3.19		2.78	3.45	2.39
	07:50	3.14	3.29	2.64		3.59	2.65	2.7	3.19		2.78	3.45	2.39
	08:00	3.14	3.29	2.64		3.59	2.65	2.7	3.19		2.78	3.45	2.4
	08:10	3.14	3.29	2.64		3.59	2.67	2.7	3.19		2.78	3.45	2.4
	08:20	3.14	3.29	2.64		3.59	2.87	2.7	3.19		2.78	3.45	2.4
	08:30	3.14	3.29	2.64		3.59	2.98	2.7	3.19		2.78	3.45	2.4
	08:40	3.14	3.29	2.64		3.59	2.98	2.7	3.19		2.78	3.45	2.4
	08:50	3.14	3.29	2.64		3.59	2.98	2.77	3.19		2.78	3.45	2.4
	09:00	3.14	3.29	2.64		3.59	2.98	2.77	3.19		2.78	3.45	2.4
	09:10	3.14	3.29	2.64		3.59	2.98	2.77	3.19		2.78	3.45	2.4
	09:20	3.14	3.29	2.64		3.59	2.98	2.77	3.19		2.78	3.45	2.4
	09:30	3.28	3.29	2.64		3.59	2.98	2.77	3.19		2.78	3.45	2.4
	09:40	3.29	3.29	2.64		3.59	2.98	2.77	3.19		2.78	3.45	2.4
	09:50	3.29	3.29	2.64		3.59	2.98	2.77	3.19		2.78	3.45	2.4
	10:00	3.29	3.29	2.64		3.59	2.98	2.78	3.19		2.78	3.45	2.4
	10:10	3.29	3.29	2.64		3.59	2.98	2.78	3.19		2.78	3.45	2.4
	10:20
	10:30
	10:40
	10:50
	11:00
	11:10
	11:20
	11:30
	11:40
	11:50
	12:00
	12:10
	12:20
	12:30
	12:40
	12:50
	13:00
	13:10
	13:20
	13:30
	13:40
	13:50
	14:00
	14:10
	14:20
	14:30
	14:40
	14:50

## Sheet: E_Tbx21Control_10minPreDC_AUC
	Extended Data Figure 9 e) Cumulative food intake [g] of Tbx21 Control male mice during the dark cycle after 10 minute stimulation before dark cycle onset displayed as AUC
		Off	On
	Mouse 1	6.705	2.785
	Mouse 2	11.86	8.42
	Mouse 3	5.845
	Mouse 4		10.59
	Mouse 5	6.32	5.29
	Mouse 6	8.705	4.55
	Unpaired t test
	P value	0.4079
	P value summary	ns
	Significantly different (P < 0.05)?	No
	One- or two-tailed P value?	Two-tailed
	t, df	t=0,8734, df=8
	How big is the difference?
	Mean of column A	7.887
	Mean of column B	6.327
	Difference between means (B - A) ± SEM	-1,560 ± 1,786
	95% confidence interval	-5,679 to 2,559
	R squared (eta squared)	0.08705
	F test to compare variances
	F, DFn, Dfd	1,607, 4, 4
	P value	0.6571
	P value summary	ns
	Significantly different (P < 0.05)?	No
	Data analyzed
	Sample size, column A	5
	Sample size, column B	5

## Sheet: F-H_Tbx21Control_10minPreDC
	Extended Data Figure 9 f-h) Cumulative Food intake [g] of Tbx21 Control male mice after 10 minute stimulation before dark cycle onset
	3hrs			6hrs			12hrs
	Off	On		Off	On		Off	On
	0.84	0.5		1.56	1.35		3.14	2.7
	1.36	0.86		2.6	1.96		3.29	3.19
	0.95			1.97			2.64
		1.15			2.17			2.78
	0.85	1.08		1.99	2.11		3.31	3.41
	1.1	0.5		2.06	1.47		2.65	2.38
	Unpaired t test			Unpaired t test			Unpaired t test
	P value	0.2662		P value	0.3718		P value	0.643
	P value summary	ns		P value summary	ns		P value summary	ns
	Significantly different (P < 0.05)?	No		Significantly different (P < 0.05)?	No		Significantly different (P < 0.05)?	No
	One- or two-tailed P value?	Two-tailed		One- or two-tailed P value?	Two-tailed		One- or two-tailed P value?	Two-tailed
	t, df	t=1,195, df=8		t, df	t=0,9462, df=8		t, df	t=0,4817, df=8
	How big is the difference?			How big is the difference?			How big is the difference?
	Mean of column A	1.02		Mean of column A	2.036		Mean of column A	3.006
	Mean of column B	0.818		Mean of column B	1.812		Mean of column B	2.892
	Difference between means (B - A) ± SEM	-0,2020 ± 0,1690		Difference between means (B - A) ± SEM	-0,2240 ± 0,2367		Difference between means (B - A) ± SEM	-0,1140 ± 0,2367
	95% confidence interval	-0,5917 to 0,1877		95% confidence interval	-0,7699 to 0,3219		95% confidence interval	-0,6598 to 0,4318
	R squared (eta squared)	0.1516		R squared (eta squared)	0.1006		R squared (eta squared)	0.02818
	F test to compare variances			F test to compare variances			F test to compare variances
	F, DFn, Dfd	2,034, 4, 4		F, DFn, Dfd	1,032, 4, 4		F, DFn, Dfd	1,480, 4, 4
	P value	0.5085		P value	0.9765		P value	0.7132
	P value summary	ns		P value summary	ns		P value summary	ns
	Significantly different (P < 0.05)?	No		Significantly different (P < 0.05)?	No		Significantly different (P < 0.05)?	No
	Data analyzed			Data analyzed			Data analyzed
	Sample size, column A	5		Sample size, column A	5		Sample size, column A	5
	Sample size, column B	5		Sample size, column B	5		Sample size, column B	5

## Sheet: i-P_Tbx21ChR2_OpenField
	Extended Data Figure 9 i-p) Open Field test performed 90 minutes after 10 minute stimulation during the light cycle in lean male Tbx21-ChR2 and Control mice
	Minutes per Area [min]		Control									ChR2										Visits per Area		Control									ChR2										Distance travelled [cm]	Control	ChR2		Latency to enter opposing zone [s]	Control	ChR2
			Mouse 1	Mouse 2	Mouse 3	Mouse 4	Mouse 5	Mouse 6	Mouse 7	Mouse 8	Mouse 9	Mouse 1	Mouse 2	Mouse 3	Mouse 4	Mouse 5	Mouse 6	Mouse 7	Mouse 8	Mouse 9				Mouse 1	Mouse 2	Mouse 3	Mouse 4	Mouse 5	Mouse 6	Mouse 7	Mouse 8	Mouse 9	Mouse 1	Mouse 2	Mouse 3	Mouse 4	Mouse 5	Mouse 6	Mouse 7	Mouse 8	Mouse 9			1059.3	1064.08			3.4	4.84
		Border	3.24	3.32	4.38	3.57	4.29	4.08				2.18	4.48	4.3	1.07	2.4	4.03	3.1	4.59	2.56			Border	20	34	17	15	12	13				27	6	13	25	30	17	12	1	27			938.67	202.53			8.48	3.56
		Center	1.35	1.27	0.21	1.02	0.3	0.51				2.41	0.1	0.29	3.52	2.19	0.56	1.49	0	2.03			Center	19	34	16	14	11	13				28	5	12	25	29	16	12	0	27			505.27	365			24.34	29.4
																																												1105.05	384.7			10.4	21.4
	Two-way ANOVA	Ordinary					Compare each cell mean with the other cell mean in that row															Two-way ANOVA	Ordinary					Compare each cell mean with the other cell mean in that row																274.34	1306.63			37.68	16.84
	Alpha	0.05																				Alpha	0.05																					314.25	736.76			17.15	11.36
							Number of families	1																				Number of families	1																711.95				15.36
	Source of Variation	% of total variation	P value	P value summary	Significant?		Number of comparisons per family	2														Source of Variation	% of total variation	P value	P value summary	Significant?		Number of comparisons per family	2																96.73
	Interaction	4.057	0.1114	ns	No		Alpha	0.05														Interaction	0.00363	0.9757	ns	No		Alpha	0.05																618.72				3.4
	Row Factor	60.94	<0,0001	****	Yes																	Row Factor	0.09075	0.8789	ns	No
	Column Factor	3.228e-06	0.9988	ns	No		Šídák's multiple comparisons test	Predicted (LS) mean diff,	95,00% CI of diff,	Below threshold?	Summary	Adjusted P Value										Column Factor	0.2042	0.8193	ns	No		Šídák's multiple comparisons test	Predicted (LS) mean diff,	95,00% CI of diff,	Below threshold?	Summary	Adjusted P Value											Unpaired t test				Unpaired t test
																																												P value	0.6693			P value	0.5434
	ANOVA table	SS (Type III)	DF	MS	F (DFn, DFd)	P value	WT - TG															ANOVA table	SS (Type III)	DF	MS	F (DFn, DFd)	P value	WT - TG																P value summary	ns			P value summary	ns
	Interaction	2.793	1	2.793	F (1, 26) = 2,715	P=0,1114	Border	0.6233	-0,6450 to 1,892	No	ns	0.4436										Interaction	0.08889	1	0.08889	F (1, 26) = 0,0009466	P=0,9757	Row 1	0.9444	-11,18 to 13,06	No	ns	0.9789											Significantly different (P < 0.05)?	No			Significantly different (P < 0.05)?	No
	Row Factor	41.95	1	41.95	F (1, 26) = 40,80	P<0,0001	Center	-0.6222	-1,891 to 0,6461	No	ns	0.4449										Row Factor	2.222	1	2.222	F (1, 26) = 0,02367	P=0,8789	Row 2	0.7222	-11,40 to 12,84	No	ns	0.9876											One- or two-tailed P value?	Two-tailed			One- or two-tailed P value?	Two-tailed
	Column Factor	2.222e-06	1	2.222e-06	F (1, 26) = 2,161e-006	P=0,9988																Column Factor	5	1	5	F (1, 26) = 0,05325	P=0,8193																	t, df	t=0,4370, df=13			t, df	t=0,6254, df=12
	Residual	26.74	26	1.028																		Residual	2441	26	93.9
							Test details	Predicted (LS) mean 1	Predicted (LS) mean 2	Predicted (LS) mean diff,	SE of diff,	N1	N2	t	DF													Test details	Predicted (LS) mean 1	Predicted (LS) mean 2	Predicted (LS) mean diff,	SE of diff,	N1	N2	t	DF								How big is the difference?				How big is the difference?
	Difference between column means																					Difference between column means																						Mean of column A	699.5			Mean of column A	16.91
	Predicted (LS) mean of WT	2.295					WT - TG															Predicted (LS) mean of WT	18.17					WT - TG																Mean of column B	609.7			Mean of column B	13.27
	Predicted (LS) mean of TG	2.294					Border	3.813	3.19	0.6233	0.5345	6	9	1.166	26							Predicted (LS) mean of TG	17.33					Row 1	18.5	17.56	0.9444	5.107	6	9	0.1849	26								Difference between means (B - A) ± SEM	-89,80 ± 205,5			Difference between means (B - A) ± SEM	-3,638 ± 5,818
	Difference between predicted means	0.0005556					Center	0.7767	1.399	-0.6222	0.5345	6	9	1.164	26							Difference between predicted means	0.8333					Row 2	17.83	17.11	0.7222	5.107	6	9	0.1414	26								95% confidence interval	-533,8 to 354,1			95% confidence interval	-16,31 to 9,037
	SE of difference	0.3779																				SE of difference	3.611																					R squared (eta squared)	0.01448			R squared (eta squared)	0.03157
	95% CI of difference	-0,7763 to 0,7774																				95% CI of difference	-6,590 to 8,257
																																												F test to compare variances				F test to compare variances
	Difference between row means																					Difference between row means																						F, DFn, Dfd	1,095, 8, 5			F, DFn, Dfd	1,797, 5, 7
	Predicted (LS) mean of Border	3.502																				Predicted (LS) mean of Row 1	18.03																					P value	0.9641			P value	0.4643
	Predicted (LS) mean of Center	1.088																				Predicted (LS) mean of Row 2	17.47																					P value summary	ns			P value summary	ns
	Difference between predicted means	2.414																				Difference between predicted means	0.5556																					Significantly different (P < 0.05)?	No			Significantly different (P < 0.05)?	No
	SE of difference	0.3779																				SE of difference	3.611
	95% CI of difference	1,637 to 3,191																				95% CI of difference	-6,868 to 7,979																					Data analyzed				Data analyzed
																																												Sample size, column A	6			Sample size, column A	6
	Interaction CI																					Interaction CI																						Sample size, column B	9			Sample size, column B	8
	Mean diff, A1 - B1	0.6233																				Mean diff, A1 - B1	0.9444
	Mean diff, A2 - B2	-0.6222																				Mean diff, A2 - B2	0.7222
	(A1 -B1) - (A2 - B2)	1.246																				(A1 -B1) - (A2 - B2)	0.2222
	95% CI of difference	-0,3081 to 2,799																				95% CI of difference	-14,62 to 15,07
	(B1 - A1) - (B2 - A2)	-1.246																				(B1 - A1) - (B2 - A2)	-0.2222
	95% CI of difference	-2,799 to 0,3081																				95% CI of difference	-15,07 to 14,62
	Data summary																					Data summary
	Number of columns (Column Factor)	2																				Number of columns (Column Factor)	2
	Number of rows (Row Factor)	2																				Number of rows (Row Factor)	2
	Number of values	30																				Number of values	30

## Sheet: R-U_Tbx21ChR2_BloodCollect
	Extended data Figure 9 r-u) Blood collection and analysis 60 minutes after 10 minute stimulation before dark cycle onset in lean Tbx21-ChR2 and Control male mice
	Cumulative food intake [g]	Control	ChR2		Blood glucose levels [mg/dL]	Control	ChR2		Serum Leptin [ng/mL]	Control	ChR2		Serum CCK [pg/mL]	Control	ChR2
		0.7	0.32			146	88			17.6546	7.0816			891.225	165.327
		0.72	0.72			130	134			32.4826	25.2543			667.613	258.204
		0.38	0.56			139	173			13.7322	35.4019			175.668	197.679
		0.99	1.22			205	134			40.1806	33.3168			312.319	240.893
		0.69	1.05			151	147			22.4326	31.9263			171.221	239.364
			0.9				135				24.1462				338.131
		Unpaired t test				Unpaired t test				Unpaired t test				Unpaired t test
		P value	0.58			P value	0.2975			P value	0.8927			P value	0.1587
		P value summary	ns			P value summary	ns			P value summary	ns			P value summary	ns
		Significantly different (P < 0.05)?	No			Significantly different (P < 0.05)?	No			Significantly different (P < 0.05)?	No			Significantly different (P < 0.05)?	No
		One- or two-tailed P value?	Two-tailed			One- or two-tailed P value?	Two-tailed			One- or two-tailed P value?	Two-tailed			One- or two-tailed P value?	Two-tailed
		t, df	t=0,5740, df=9			t, df	t=1,106, df=9			t, df	t=0,1388, df=9			t, df	t=1,537, df=9
		How big is the difference?				How big is the difference?				How big is the difference?				How big is the difference?
		Mean of column A	0.696			Mean of column A	154.2			Mean of column A	25.3			Mean of column A	443.6
		Mean of column B	0.795			Mean of column B	135.2			Mean of column B	26.19			Mean of column B	239.9
		Difference between means (B - A) ± SEM	0,09900 ± 0,1725			Difference between means (B - A) ± SEM	-19,03 ± 17,21			Difference between means (B - A) ± SEM	0,8913 ± 6,422			Difference between means (B - A) ± SEM	-203,7 ± 132,5
		95% confidence interval	-0,2911 to 0,4891			95% confidence interval	-57,97 to 19,91			95% confidence interval	-13,64 to 15,42			95% confidence interval	-503,5 to 96,12
		R squared (eta squared)	0.03532			R squared (eta squared)	0.1196			R squared (eta squared)	0.002136			R squared (eta squared)	0.2079
		F test to compare variances				F test to compare variances				F test to compare variances				F test to compare variances
		F, DFn, Dfd	2,325, 5, 4			F, DFn, Dfd	1,143, 4, 5			F, DFn, Dfd	1,099, 4, 5			F, DFn, Dfd	29,85, 4, 5
		P value	0.434			P value	0.8651			P value	0.8966			P value	0.0022
		P value summary	ns			P value summary	ns			P value summary	ns			P value summary	**
		Significantly different (P < 0.05)?	No			Significantly different (P < 0.05)?	No			Significantly different (P < 0.05)?	No			Significantly different (P < 0.05)?	Yes
		Data analyzed				Data analyzed				Data analyzed				Data analyzed
		Sample size, column A	5			Sample size, column A	5			Sample size, column A	5			Sample size, column A	5
		Sample size, column B	6			Sample size, column B	6			Sample size, column B	6			Sample size, column B	6
