# Supplementary material for: A food-sensitive olfactory circuit drives anticipatory satiety
Source: Nat Metab. 2025 Jun 11;7(6):1246–65. doi: 10.1038/s42255-025-01301-1 (PMC12198014; doi:10.1038/s42255-025-01301-1)
Supplement: Supplementary file 19 — Raw data, n numbers and statistical summary. [file 42255_2025_1301_MOESM19_ESM.xlsx]

## Sheet: A_DIO_Bodyweight
	Extended Data Figure 10 a) Bodyweight of lean and obese mice performing in a food finding test
		8 Weeks CD	8 Weeks HFD
	Mouse 1	30	36.7
	Mouse 2	25.8	32.8
	Mouse 3	31.9	43.7
	Mouse 4	31.8	40.7
	Mouse 5	30.7	39.4
	Mouse 6	30	45
	Mouse 7	34.8	42.5
	Mouse 8	26.2	43
	Mouse 9	23.6	43
	Mouse 10	24.2	42.1
	Mouse 11	30.4	42
	Mouse 12	37.5	44.9
	Mouse 12	26.4	37.6
	Mouse 13	28.1	45
	Mouse 14	33.8	39.8
	Mouse 15	32.7	36.6
	Mouse 16	28.9	41.3
	Mouse 17	35.3	40.1
	Mouse 18	36.7	39.2
	Mouse 19	36.7	35
	Unpaired t test
	P value	<0,0001
	P value summary	****
	Significantly different (P < 0.05)?	Yes
	One- or two-tailed P value?	Two-tailed
	t, df	t=8,013, df=38
	How big is the difference?
	Mean of column A	30.78
	Mean of column B	40.52
	Difference between means (B - A) ± SEM	9,745 ± 1,216
	95% confidence interval	7,283 to 12,21
	R squared (eta squared)	0.6282
	F test to compare variances
	F, DFn, Dfd	1,518, 19, 19
	P value	0.3711
	P value summary	ns
	Significantly different (P < 0.05)?	No
	Data analyzed
	Sample size, column A	20
	Sample size, column B	20

## Sheet: B_DIO_OB_PS6
	Extended Data Figure 10 b) Food odours (HFD) induced activation of the olfactory bulb of obese C57Bl/6N male mice determined by phosphorylation of S6 immunoreactivity [integrated density]
		HFD - NO									HFD - FO
		Mouse 1	Mouse 2	Mouse 3	Mouse 4	Mouse 5	Mouse 6	Mouse 7	Mouse 8	Mouse 9	Mouse 1	Mouse 2	Mouse 3	Mouse 4	Mouse 5	Mouse 6	Mouse 7	Mouse 8	Mouse 9
	Dorsal	5722089216					5559453996	11841703468	6790973824	9621310852		8490632215	4374692317	10276015278	8427760674	12223827762	6196921771	5684309855	7044006391
	Medial	3103705064					4290833813	4682058085	4595276795	2948027001		2848620546	2608039978	5207199096	6157324278	11183785473	3153548685	2434597817	2996061932
	Ventral	4321086455					2234492979	4434615276	4132032246	5591153369		3487435970	2915713775	6131719127	7531972266	13060210201	4436086123	2933939495	3630303654
	Test details				Below threshold?	P value	Mean of HFD - NO	Mean of HFD - FO	Difference	SE of difference	t ratio	df	Adjusted P Value
	Test name	Unpaired t test with Welch correction		Dorsal	No	0.96578	7907106271	7839770783	67335488	1522290212	0.04423	8.178	0.96578
	Variance assumption	Individual variance for each group		Medial	No	0.576921	3923980152	4573647226	-649667074	1120605174	0.5797	8.62	0.821004
	Multiple comparisons	Set P value threshold		Ventral	No	0.32993	4142676065	5515922576	-1373246511	1336453214	1.028	9.383	0.699143
	Method	Holm-Šídák method
	Alpha	0.05
	Number of tests performed	3
	Number of rows omitted	0

## Sheet: D-F_DIO_Tbx21ChR2_FI
	Extended Data Figure 10 d-f) Cumulative food intake [g] of obese male Tbx21-ChR2 mice after 10 minute stimulation before dark cycle onset
	3hrs			6hrs			12hrs
	Off	On		Off	On		Off	On
	0.72	0.93		1.22	1.43		1.88	2.12
	0.75	0.68		1.46	1.06		1.89	2.03
	0.24	1.01		0.63	1.61		1.3	2.5
	0.91	0.83		1.62	1.19		2.16	1.94
	1.08	0.78		1.33	1.34		2.19	2.05
		0.94			1.39			1.99
	0.82			1.56			2.42
		0.88			1.27			1.93
	1.1			1.5			2.14
	Unpaired t test			Unpaired t test			Unpaired t test
	P value	0.6098		P value	0.9768		P value	0.6021
	P value summary	ns		P value summary	ns		P value summary	ns
	Significantly different (P < 0.05)?	No		Significantly different (P < 0.05)?	No		Significantly different (P < 0.05)?	No
	One- or two-tailed P value?	Two-tailed		One- or two-tailed P value?	Two-tailed		One- or two-tailed P value?	Two-tailed
	t, df	t=0,5240, df=12		t, df	t=0,02973, df=12		t, df	t=0,5354, df=12
	How big is the difference?			How big is the difference?			How big is the difference?
	Mean of column A	0.8029		Mean of column A	1.331		Mean of column A	1.997
	Mean of column B	0.8643		Mean of column B	1.327		Mean of column B	2.08
	Difference between means (B - A) ± SEM	0,06143 ± 0,1172		Difference between means (B - A) ± SEM	-0,004286 ± 0,1442		Difference between means (B - A) ± SEM	0,08286 ± 0,1547
	95% confidence interval	-0,1940 to 0,3168		95% confidence interval	-0,3184 to 0,3098		95% confidence interval	-0,2543 to 0,4200
	R squared (eta squared)	0.02237		R squared (eta squared)	7.363e-05		R squared (eta squared)	0.02333
	F test to compare variances			F test to compare variances			F test to compare variances
	F, DFn, Dfd	6,823, 6, 6		F, DFn, Dfd	3,640, 6, 6		F, DFn, Dfd	3,343, 6, 6
	P value	0.0342		P value	0.141		P value	0.1676
	P value summary	*		P value summary	ns		P value summary	ns
	Significantly different (P < 0.05)?	Yes		Significantly different (P < 0.05)?	No		Significantly different (P < 0.05)?	No
	Data analyzed			Data analyzed			Data analyzed
	Sample size, column A	7		Sample size, column A	7		Sample size, column A	7
	Sample size, column B	7		Sample size, column B	7		Sample size, column B	7

## Sheet: G_DIO_Tbx21ChR2_Bodyweight
	Extended Data Figure 10 g) Bodyweight [g] of mice before and after 2 weeks of HFD feeding
	Pre-HFD		HFD
	25.8		32.25	32.1
	27.2		31.99	31.8
	21.9		26.48	26.3
	24		28.77	28.2
	24.1		27.7	27.8
	25.9		29.9	29.4
	24.9		32.1	31.9
	25.8		31.6	31
	25.2		27.4	27.1
	22.1	22.3	27.6	28.1
	26.8	26.05	28.9	29.6
	22.4	22.9	27.6	27.55
	22.9	22.7	27.2	28.3
	23.4	23.6	26.9	27.7
	23.5	23.3	26	26.41
	Paired t test
	P value	<0,0001
	P value summary	****
	Significantly different (P < 0.05)?	Yes
	One- or two-tailed P value?	Two-tailed
	t, df	t=12,59, df=14
	Number of pairs	15
	How big is the difference?
	Mean of differences (B - A)	4.47
	SD of differences	1.375
	SEM of differences	0.355
	95% confidence interval	3,709 to 5,231
	R squared (partial eta squared)	0.9189
	How effective was the pairing?
	Correlation coefficient (r)	0.75
	P value (one tailed)	0.0006
	P value summary	***
	Was the pairing significantly effective?	Yes

## Sheet: H_DIO_Tbx21Contr_10minPreDC
	Extended Data Figure 10 h) Cumulative food intake [g] of obese Tbx21 Control mice after 10 minute stimulation before dark cycle onset
		Off						On
		Mouse 1	Mouse 2	Mouse 3	Mouse 4	Mouse 5	Mouse 6	Mouse 1	Mouse 2	Mouse 3	Mouse 4	Mouse 5	Mouse 6
	18:00	0	0	0		0		0	0		0		0
	18:10	0.05	0.07	0		0.29		0.05	0.16		0		0.1
	18:20	0.06	0.22	0.05		0.31		0.06	0.16		0		0.19
	18:30	0.13	0.25	0.05		0.32		0.1	0.37		0.27		0.19
	18:40	0.16	0.41	0.09		0.32		0.27	0.37		0.27		0.21
	18:50	0.28	0.44	0.09		0.32		0.28	0.37		0.28		0.3
	19:00	0.28	0.59	0.13		0.32		0.28	0.38		0.28		0.3
	19:10	0.42	0.61	0.18		0.36		0.35	0.53		0.29		0.32
	19:20	0.42	0.79	0.19		0.49		0.44	0.55		0.3		0.32
	19:30	0.42	0.81	0.19		0.49		0.45	0.57		0.56		0.32
	19:40	0.52	0.81	0.42		0.49		0.51	0.75		0.57		0.63
	19:50	0.6	0.82	0.42		0.49		0.56	0.79		0.57		0.63
	20:00	0.63	0.83	0.42		0.52		0.59	0.79		0.61		0.63
	20:10	0.63	0.85	0.42		0.52		0.64	0.79		0.81		0.63
	20:20	0.66	1.07	0.42		0.52		0.67	0.79		0.82		0.63
	20:30	0.66	1.08	0.42		0.52		0.68	0.79		0.82		0.63
	20:40	0.66	1.09	0.49		0.52		0.69	1.15		0.82		0.67
	20:50	0.91	1.09	0.56		0.52		0.69	1.16		0.82		0.76
	21:00	0.91	1.22	0.56		0.54		0.69	1.16		0.87		0.83
	21:10	0.91	1.22	0.72		0.59		0.9	1.16		0.87		0.95
	21:20	0.91	1.23	0.72		0.9		0.91	1.16		0.87		0.95
	21:30	0.91	1.23	0.72		0.95		0.91	1.17		0.87		0.95
	21:40	0.91	1.23	0.72		0.95		0.94	1.19		0.87		0.95
	21:50	1.13	1.23	0.78		0.95		0.96	1.19		1.02		0.95
	22:00	1.15	1.23	0.79		0.95		0.96	1.27		1.02		0.95
	22:10	1.19	1.25	0.79		0.95		1.02	1.27		1.11		0.95
	22:20	1.19	1.58	0.82		0.95		1.02	1.27		1.11		1.06
	22:30	1.19	1.58	0.82		0.95		1.1	1.27		1.12		1.06
	22:40	1.19	1.58	0.9		1		1.19	1.27		1.14		1.06
	22:50	1.19	1.58	0.95		1		1.19	1.27		1.14		1.06
	23:00	1.19	1.58	0.95		1		1.23	1.27		1.14		1.06
	23:10	1.21	1.58	0.95		1		1.23	1.37		1.24		1.15
	23:20	1.21	1.58	0.98		1		1.23	1.54		1.25		1.15
	23:30	1.21	1.58	1.01		1		1.26	1.58		1.26		1.15
	23:40	1.21	1.72	1.06		1		1.26	1.58		1.33		1.16
	23:50	1.21	1.72	1.06		1.09		1.37	1.58		1.33		1.16
	00:00	1.39	1.73	1.06		1.25		1.37	1.58		1.33		1.16
	00:10	1.4	1.74	1.08		1.25		1.37	1.58		1.33		1.19
	00:20	1.4	1.74	1.08		1.25		1.38	1.58		1.34		1.19
	00:30	1.41	1.75	1.22		1.25		1.44	1.58		1.52		1.19
	00:40	1.6	1.77	1.22		1.25		1.44	1.58		1.52		1.34
	00:50	1.6	1.79	1.27		1.25		1.45	1.58		1.53		1.34
	01:00	1.6	1.8	1.27		1.31		1.76	1.64		1.56		1.34
	01:10	1.6	1.82	1.36		1.31		1.76	1.69		1.56		1.34
	01:20	1.67	1.84	1.37		1.31		1.76	1.69		1.56		1.34
	01:30	1.67	1.86	1.52		1.31		1.77	1.69		1.56		1.34
	01:40	1.67	1.87	1.52		1.31		1.83	1.71		1.74		1.35
	01:50	1.69	1.89	1.52		1.31		1.83	1.86		1.74		1.35
	02:00	1.69	1.9	1.52		1.31		1.83	1.86		1.74		1.35
	02:10	1.7	1.91	1.52		1.31		1.83	1.86		1.75		1.38
	02:20	1.71	1.92	1.52		1.31		1.83	1.86		1.77		1.43
	02:30	1.71	1.93	1.52		1.48		1.83	1.92		1.77		1.54
	02:40	1.88	1.94	1.52		1.49		1.83	1.97		1.77		1.59
	02:50	1.88	1.95	1.52		1.49		1.83	1.97		1.77		1.59
	03:00	1.89	1.96	1.52		1.49		1.83	1.97		1.78		1.59
	03:10	1.89	1.97	1.52		1.5		1.83	1.97		1.83		1.59
	03:20	1.89	2.13	1.54		1.59		1.83	1.97		1.84		1.59
	03:30	1.9	2.18	1.54		1.59		1.86	1.97		1.85		1.61
	03:40	1.92	2.18	1.65		1.59		1.88	2.02		1.85		1.61
	03:50	1.94	2.18	1.65		1.59		1.88	2.02		1.85		1.68
	04:00	1.96	2.18	1.65		1.59		1.88	2.02		1.86		1.7
	04:10	1.96	2.18	1.65		1.59		1.88	2.02		1.88		1.7
	04:20	1.96	2.32	1.65		1.59		1.88	2.02		1.89		1.82
	04:30	1.96	2.32	1.65		1.66		1.88	2.24		1.91		1.83
	04:40	2.13	2.34	1.65		1.68		1.89	2.24		1.91		1.83
	04:50	2.14	2.43	1.7		1.68		1.89	2.29		1.96		1.85
	05:00	2.16	2.43	1.77		1.68		1.89	2.29		1.96		1.85
	05:10	2.22	2.44	1.77		1.68		1.89	2.29		1.96		1.85
	05:20	2.23	2.44	1.77		1.68		1.89	2.42		1.97		1.97
	05:30	2.35	2.44	1.77		1.68		1.89	2.51		1.99		1.97
	05:40	2.36	2.44	1.77		1.73		1.89	2.51		1.99		1.97
	05:50	2.39	2.44	1.77		1.73		1.99	2.58		1.99		1.97
	06:00	2.39	2.44	1.77		1.73		2	2.58		1.99		1.97
	06:10	2.39	2.44	1.77		1.73		2	2.58		1.99		1.97
	06:20	2.39	2.44	1.77		1.73		2	2.58		1.99		1.97
	06:30	2.39	2.44	1.9		1.73		2	2.58		1.99		1.97
	06:40	2.39	2.44	1.9		1.88		2	2.58		1.99		1.97
	06:50	2.39	2.44	2.11		1.88		2.13	2.58		1.99		1.97
	07:00	2.39	2.44	2.23		1.95		2.13	2.58		1.99		2.03
	07:10	2.39	2.44	2.23		2.05		2.13	2.58		1.99		2.03
	07:20	2.39	2.44	2.23		2.05		2.13	2.58		1.99		2.03
	07:30	2.39	2.44	2.23		2.05		2.13	2.58		1.99		2.03
	07:40	2.39	2.44	2.23		2.05		2.13	2.58		1.99		2.03
	07:50	2.39	2.44	2.23		2.05		2.13	2.58		1.99		2.03
	08:00	2.39	2.44	2.23		2.05		2.13	2.58		1.99		2.03
	08:10	2.39	2.44	2.23		2.05		2.13	2.58		1.99		2.03
	08:20	2.39	2.44	2.23		2.05		2.13	2.58		1.99		2.03
	08:30	2.39	2.44	2.23		2.1		2.13	2.58		1.99		2.03
	08:40	2.39	2.44	2.23		2.1		2.13	2.58		1.99		2.03
	08:50	2.39	2.44	2.23		2.1		2.2	2.58		1.99		2.05
	09:00	2.39	2.44	2.23		2.1		2.21	2.58		1.99		2.08
	09:10	2.39	2.44	2.23		2.1		2.21	2.58		1.99		2.08
	09:20	2.39	2.44	2.23		2.1		2.21	2.58		1.99		2.08
	09:30	2.39	2.44	2.23		2.1		2.21	2.58		1.99		2.08
	09:40	2.39	2.44	2.23		2.1		2.21	2.58		1.99		2.08
	09:50	2.39	2.44	2.23		2.1		2.31	2.58		1.99		2.08
	10:00	2.39	2.44	2.23		2.1		2.31	2.58		1.99		2.08
	10:10	2.39	2.44	2.23		2.12		2.31	2.62		1.99		2.08
	10:20	2.39	2.44	2.23		2.12		2.32	2.62		1.99		2.11
	10:30	2.39	2.44	2.23		2.12		2.32	2.62		1.99		2.11
	10:40	2.39	2.44	2.23		2.12		2.32	2.62		1.99		2.11
	10:50	2.39	2.44	2.23		2.12		2.32	2.62		1.99		2.11
	11:00	2.39	2.44	2.29		2.12		2.32	2.62		1.99		2.11
	11:10	2.39	2.44	2.29		2.12		2.32	2.62		2.11		2.11
	11:20	2.39	2.44	2.29		2.16		2.33	2.62		2.11		2.11
	11:30	2.39	2.44	2.29		2.18		2.43	2.62		2.11		2.11
	11:40	2.39	2.44	2.29		2.19		2.43	2.62		2.11		2.11
	11:50	2.39	2.44	2.29		2.19		2.43	2.62		2.11		2.11
	12:00	2.41	2.44	2.29		2.19		2.46	2.67		2.11		2.11
	12:10	2.42	2.44	2.29		2.19		2.5	2.67		2.11		2.11
	12:20	2.42	2.44	2.29		2.23		2.5	2.67		2.11		2.11
	12:30	2.5	2.44	2.3		2.23		2.5	2.67		2.11		2.11
	12:40	2.5	2.44	2.32		2.23		2.5	2.67		2.11		2.11
	12:50	2.5	2.44	2.32		2.23		2.5	2.67		2.11		2.11
	13:00	2.5	2.44	2.32		2.56		2.53	2.67		2.11		2.11
	13:10	2.5	2.44	2.32		2.56		2.58	2.67		2.11		2.11
	13:20	2.5	2.44	2.38		2.56		2.59	2.67		2.11		2.11
	13:30	2.5	2.44	2.38		2.56		2.59	2.67		2.11		2.11
	13:40	2.5	2.44	2.38		2.56		2.59	2.67		2.11		2.11
	13:50	2.5	2.44	2.38		2.56		2.59	2.67		2.16		2.11
	14:00	2.51	2.44	2.38		2.56		2.59	2.67		2.16		2.11
	14:10	2.51	2.44	2.38		2.56		2.59	2.67		2.16		2.12
	14:20	2.51	2.44	2.38		2.56		2.59	2.67		2.16		2.12
	14:30	2.51	2.44	2.38		2.56		2.67	2.67		2.16		2.12
	14:40	2.51	2.44	2.38		2.56		2.67	2.67		2.16		2.12
	14:50	2.66	2.44	2.38		2.56		2.68	2.67		2.19		2.12

## Sheet: H_DIO_Tbx21Contr_10minPreDC_AUC
	Extended Data Figure 10 h) Cumulative food intake [g] of obese Tbx21 Control mice after 10 minute stimulation before dark cycle onset displayed as AUC
		Off	On
	Mouse 1	7.945	7.655
	Mouse 2	12.44	11.05
	Mouse 3	4.82
	Mouse 4		8.525
	Mouse 5	7.59
	Mouse 6		7.875
	Unpaired t test
	P value	0.7539
	P value summary	ns
	Significantly different (P < 0.05)?	No
	One- or two-tailed P value?	Two-tailed
	t, df	t=0,3283, df=6
	How big is the difference?
	Mean of column A	8.199
	Mean of column B	8.776
	Difference between means (B - A) ± SEM	0,5775 ± 1,759
	95% confidence interval	-3,727 to 4,882
	R squared (eta squared)	0.01764
	F test to compare variances
	F, DFn, Dfd	4,086, 3, 3
	P value	0.2779
	P value summary	ns
	Significantly different (P < 0.05)?	No
	Data analyzed
	Sample size, column A	4
	Sample size, column B	4

## Sheet: i-K_DIO_Tbx21Contr_10minPre_FI
	Extended Data Figure 10 i-k) Cumulative food intake [g] after 10 minute stimulation before dark cycle onset in obese male Tbx21 control mice
	3hrs			6hrs			12hrs
	Off	On		Off	On		Off	On
	0.91	0.69		1.39	1.37		2.39	2
	1.22	1.16		1.73	1.58		2.44	2.58
	0.56			1.06			1.77
		0.87			1.33			1.99
	0.54			1.25			1.73
		0.83			1.16			1.97
	Unpaired t test			Unpaired t test			Unpaired t test
	P value	0.6874		P value	0.9884		P value	0.8361
	P value summary	ns		P value summary	ns		P value summary	ns
	Significantly different (P < 0.05)?	No		Significantly different (P < 0.05)?	No		Significantly different (P < 0.05)?	No
	One- or two-tailed P value?	Two-tailed		One- or two-tailed P value?	Two-tailed		One- or two-tailed P value?	Two-tailed
	t, df	t=0,4224, df=6		t, df	t=0,01509, df=6		t, df	t=0,2160, df=6
	How big is the difference?			How big is the difference?			How big is the difference?
	Mean of column A	0.8075		Mean of column A	1.358		Mean of column A	2.083
	Mean of column B	0.8875		Mean of column B	1.36		Mean of column B	2.135
	Difference between means (B - A) ± SEM	0,08000 ± 0,1894		Difference between means (B - A) ± SEM	0,002500 ± 0,1656		Difference between means (B - A) ± SEM	0,05250 ± 0,2430
	95% confidence interval	-0,3834 to 0,5434		95% confidence interval	-0,4028 to 0,4078		95% confidence interval	-0,5422 to 0,6472
	R squared (eta squared)	0.02888		R squared (eta squared)	3.796e-05		R squared (eta squared)	0.007717
	F test to compare variances			F test to compare variances			F test to compare variances
	F, DFn, Dfd	2,682, 3, 3		F, DFn, Dfd	2,683, 3, 3		F, DFn, Dfd	1,680, 3, 3
	P value	0.4393		P value	0.4391		P value	0.6806
	P value summary	ns		P value summary	ns		P value summary	ns
	Significantly different (P < 0.05)?	No		Significantly different (P < 0.05)?	No		Significantly different (P < 0.05)?	No
	Data analyzed			Data analyzed			Data analyzed
	Sample size, column A	4		Sample size, column A	4		Sample size, column A	4
	Sample size, column B	4		Sample size, column B	4		Sample size, column B	4

## Sheet: L-R_DIO_Tbx21ChR2_OpenField_1
	Extended Data Figure 10 l-r) Open Field Test performed 90 minutes after 10 minute stimulation during the light cycle in obese male Tbx21-ChR2 and control mice
	Minutes per Area		Control					ChR2						Distance per Area		Control					ChR2						Visits per Area		Control					ChR2						Latency to enter opposing zone			Velocity			Number Rearing			Minutes Rearing
			Mouse 1	Mouse 2	Mouse 3	Mouse 4	Mouse 5	Mouse 1	Mouse 2	Mouse 3	Mouse 4	Mouse 5				Mouse 1	Mouse 2	Mouse 3	Mouse 4	Mouse 5	Mouse 1	Mouse 2	Mouse 3	Mouse 4	Mouse 5				Mouse 1	Mouse 2	Mouse 3	Mouse 4	Mouse 5	Mouse 1	Mouse 2	Mouse 3	Mouse 4	Mouse 5		Control	ChR2		Control	ChR2		Control	ChR2		Control
		Border	4.46	2.21	4.09	4.22		4.59	3.57	4.27					Border	479.92	539.31	266.62	653.31		270.87	770.83	319.53					Border	4	38	20	8		2	29	8				25.63	7.2		0.17	0.09		35	41		1.49
		Center	0.13	2.39	0.51	0.37		0.01	1.02	0.33					Center	25.55	832.17	34.62	85.58		1.91	282.87	79.49					Center	4	38	19	7		1	28	7				4.2	2.88		0.46	0.35		31	24		4.12
																																								28.63	33.52		0.1	0.13		0	41		0
		Two-way RM ANOVA	Matching: Stacked												Two-way RM ANOVA	Matching: Stacked												Two-way RM ANOVA	Matching: Stacked											9.96			0.25			41			2.36
		Assume sphericity?	Yes												Assume sphericity?	Yes												Assume sphericity?	Yes
		Alpha	0.05												Alpha	0.05												Alpha	0.05											Unpaired t test			Unpaired t test			Unpaired t test			Unpaired t test
																																								P value	0.8189		P value	0.6509		P value	0.5003		P value
		Source of Variation	% of total variation	P value	P value summary	Significant?									Source of Variation	% of total variation	P value	P value summary	Significant?									Source of Variation	% of total variation	P value	P value summary	Significant?								P value summary	ns		P value summary	ns		P value summary	ns		P value summary
		Time x Column Factor	1.212	0.5747	ns	No									Time x Column Factor	0.6996	0.7118	ns	No									Time x Column Factor	0.009332	0.2031	ns	No								Significantly different (P < 0.05)?	No		Significantly different (P < 0.05)?	No		Significantly different (P < 0.05)?	No		Significantly different (P < 0.05)?
		Time	83.13	0.0042	**	Yes									Time	27.1	0.059	ns	No									Time	0.08398	0.0071	**	Yes								One- or two-tailed P value?	Two-tailed		One- or two-tailed P value?	Two-tailed		One- or two-tailed P value?	Two-tailed		One- or two-tailed P value?
		Column Factor	5.325e-06	0.721	ns	No									Column Factor	1.963	0.6703	ns	No									Column Factor	3.369	0.6935	ns	No								t, df	t=0,2414, df=5		t, df	t=0,4809, df=5		t, df	t=0,7262, df=5		t, df
		Subject	0.0001864	>0,9999	ns	No									Subject	48.08	0.2169	ns	No									Subject	96.52	<0,0001	****	Yes
																																								How big is the difference?			How big is the difference?			How big is the difference?			How big is the difference?
		ANOVA table	SS	DF	MS	F (DFn, DFd)	P value								ANOVA table	SS	DF	MS	F (DFn, DFd)	P value								ANOVA table	SS	DF	MS	F (DFn, DFd)	P value							Mean of column A	17.11		Mean of column A	0.245		Mean of column A	26.75		Mean of column A
		Time x Column Factor	0.5417	1	0.5417	F (1, 5) = 0,3600	P=0,5747								Time x Column Factor	7256	1	7256	F (1, 5) = 0,1531	P=0,7118								Time x Column Factor	0.2143	1	0.2143	F (1, 5) = 2,143	P=0,2031							Mean of column B	14.53		Mean of column B	0.19		Mean of column B	35.33		Mean of column B
		Time	37.17	1	37.17	F (1, 5) = 24,70	P=0,0042								Time	281062	1	281062	F (1, 5) = 5,928	P=0,0590								Time	1.929	1	1.929	F (1, 5) = 19,29	P=0,0071							Difference between means (B - A) ± SEM	-2,572 ± 10,66		Difference between means (B - A) ± SEM	-0,05500 ± 0,1144		Difference between means (B - A) ± SEM	8,583 ± 11,82		Difference between means (B - A) ± SEM
		Column Factor	2.381e-06	1	2.381e-06	F (1, 5) = 0,1429	P=0,7210								Column Factor	20355	1	20355	F (1, 5) = 0,2041	P=0,6703								Column Factor	77.36	1	77.36	F (1, 5) = 0,1745	P=0,6935							95% confidence interval	-29,96 to 24,82		95% confidence interval	-0,3490 to 0,2390		95% confidence interval	-21,80 to 38,97		95% confidence interval
		Subject	8.333e-05	5	1.667e-05	F (5, 5) = 1,107e-005	P>0,9999								Subject	498641	5	99728	F (5, 5) = 2,103	P=0,2169								Subject	2217	5	443.3	F (5, 5) = 4433	P<0,0001							R squared (eta squared)	0.01152		R squared (eta squared)	0.04421		R squared (eta squared)	0.09541		R squared (eta squared)
		Residual	7.525	5	1.505										Residual	237059	5	47412										Residual	0.5	5	0.1
																																								F test to compare variances			F test to compare variances			F test to compare variances			F test to compare variances
		Difference between row means													Difference between row means													Difference between row means												F, DFn, Dfd	1,950, 2, 3		F, DFn, Dfd	1,240, 3, 2		F, DFn, Dfd	3,477, 3, 2		F, DFn, Dfd
		Mean of Border	3.944												Mean of Border	469.3												Mean of Border	15.25											P value	0.5733		P value	0.9512		P value	0.4627		P value
		Mean of Center	0.6517												Mean of Center	183												Mean of Center	14.5											P value summary	ns		P value summary	ns		P value summary	ns		P value summary
		Difference between means	3.293												Difference between means	286.3												Difference between means	0.75											Significantly different (P < 0.05)?	No		Significantly different (P < 0.05)?	No		Significantly different (P < 0.05)?	No		Significantly different (P < 0.05)?
		SE of difference	0.6625												SE of difference	117.6												SE of difference	0.1708
		95% CI of difference	1,589 to 4,996												95% CI of difference	-15,97 to 588,6												95% CI of difference	0,3110 to 1,189											Data analyzed			Data analyzed			Data analyzed			Data analyzed
																																								Sample size, column A	4		Sample size, column A	4		Sample size, column A	4		Sample size, column A
		Difference between column means													Difference between column means													Difference between column means												Sample size, column B	3		Sample size, column B	3		Sample size, column B	3		Sample size, column B
		Mean of WT	2.298												Mean of WT	364.6												Mean of WT	17.25
		Mean of TG	2.298												Mean of TG	287.6												Mean of TG	12.5
		Difference between means	-0.0008333												Difference between means	77.05												Difference between means	4.75
		SE of difference	0.002205												SE of difference	170.6												SE of difference	11.37
		95% CI of difference	-0,006501 to 0,004834												95% CI of difference	-361,4 to 515,5												95% CI of difference	-24,48 to 33,98
		Interaction CI													Interaction CI													Interaction CI
		Mean diff, A1 - B1	-0.3983												Mean diff, A1 - B1	31.05												Mean diff, A1 - B1	4.5
		Mean diff, A2 - B2	0.3967												Mean diff, A2 - B2	123.1												Mean diff, A2 - B2	5
		(A1 -B1) - (A2 - B2)	-0.795												(A1 -B1) - (A2 - B2)	-92.01												(A1 -B1) - (A2 - B2)	-0.5
		95% CI of difference	-4,201 to 2,611												95% CI of difference	-696,6 to 512,6												95% CI of difference	-1,378 to 0,3780
		(B1 - A1) - (B2 - A2)	0.795												(B1 - A1) - (B2 - A2)	92.01												(B1 - A1) - (B2 - A2)	0.5
		95% CI of difference	-2,611 to 4,201												95% CI of difference	-512,6 to 696,6												95% CI of difference	-0,3780 to 1,378
		Data summary													Data summary													Data summary
		Number of columns (Column Factor)	2												Number of columns (Column Factor)	2												Number of columns (Column Factor)	2
		Number of rows (Time)	2												Number of rows (Time)	2												Number of rows (Time)	2
		Number of subjects (Subject)	7												Number of subjects (Subject)	7												Number of subjects (Subject)	7
		Number of missing values	0												Number of missing values	0												Number of missing values	0
		Compare each cell mean with the other cell mean in that row													Compare each cell mean with the other cell mean in that row
																												Compare each cell mean with the other cell mean in that row
		Number of families	1												Number of families	1
		Number of comparisons per family	2												Number of comparisons per family	2												Number of families	1
		Alpha	0.05												Alpha	0.05												Number of comparisons per family	2
																												Alpha	0.05
		Šídák's multiple comparisons test	Predicted (LS) mean diff,	95,00% CI of diff,	Below threshold?	Summary	Adjusted P Value								Šídák's multiple comparisons test	Predicted (LS) mean diff,	95,00% CI of diff,	Below threshold?	Summary	Adjusted P Value
																												Šídák's multiple comparisons test	Predicted (LS) mean diff,	95,00% CI of diff,	Below threshold?	Summary	Adjusted P Value
		WT - TG													WT - TG
		Border	-0.3983	-2,138 to 1,342	No	ns	0.8073								Border	31.05	-513,0 to 575,1	No	ns	0.9865								WT - TG
		Center	0.3967	-1,343 to 2,137	No	ns	0.8088								Center	123.1	-421,0 to 667,1	No	ns	0.8114								Border	4.5	-25,37 to 34,37	No	ns	0.9104
																												Center	5	-24,87 to 34,87	No	ns	0.8908
		Test details	Predicted (LS) mean 1	Predicted (LS) mean 2	Predicted (LS) mean diff,	SE of diff,	N1	N2	t	DF					Test details	Predicted (LS) mean 1	Predicted (LS) mean 2	Predicted (LS) mean diff,	SE of diff,	N1	N2	t	DF
																												Test details	Predicted (LS) mean 1	Predicted (LS) mean 2	Predicted (LS) mean diff,	SE of diff,	N1	N2	t	DF
		WT - TG													WT - TG
		Border	3.745	4.143	-0.3983	0.6625	4	3	0.6012	10					Border	484.8	453.7	31.05	207.2	4	3	0.1499	10					WT - TG
		Center	0.85	0.4533	0.3967	0.6625	4	3	0.5987	10					Center	244.5	121.4	123.1	207.2	4	3	0.594	10					Border	17.5	13	4.5	11.37	4	3	0.3957	10
																												Center	17	12	5	11.37	4	3	0.4397	10
[truncated: 1 more columns]

## Sheet: S_DIO_Tbx21ChR2_Blood_Cortico
		Control				ChR2
	Mouse 1	75.001	44.672	74.775	45.356	50.494	28.67	50.546	30.872
	Mouse 2	58.547	51.341	59.301	51.732	50.354	21.195	50.647	23.41
	Mouse 3	62.847	54.707	62.849	54.302	78.18	41.669	78.34	41.619
	Mouse 4	29.386		27.605		38.608	61	38.547	61.414
	Mouse 5					28.218	21.152	28.936	23.492
	Mouse 6	79.956		80.637		24.36	15.982	25.984	18.622
	Mouse 7					17.066		18.192
	Mouse 8					50.837	9.715	51.913	11.684
	Mouse 9					82.104	44.055	82.276	44.508
		Unpaired t test
		P value	0.0817
		P value summary	ns
		Significantly different (P < 0.05)?	No
		One- or two-tailed P value?	Two-tailed
		t, df	t=1,900, df=12
		How big is the difference?
		Mean of column A	56.53
		Mean of column B	38.33
		Difference between means (B - A) ± SEM	-18,20 ± 9,576
		95% confidence interval	-39,06 to 2,666
		R squared (eta squared)	0.2313
		F test to compare variances
		F, DFn, Dfd	1,263, 4, 8
		P value	0.7196
		P value summary	ns
		Significantly different (P < 0.05)?	No
		Data analyzed
		Sample size, column A	5
		Sample size, column B	9
